# Supplementary material for: Global analysis of cancer cell responses to USP9X inhibition
Source: EMBO J. 2026 Apr 7;45(9):3306–31. doi: 10.1038/s44318-026-00742-y (PMC13144739; doi:10.1038/s44318-026-00742-y)
Supplement: Supplementary file 7 — Movie EV5 [file 44318_2026_742_MOESM7_ESM.zip]

Archive with 4 entries (4 files):
- MovieEV5.mp4
- MovieEV5_Legend.docx
- __MACOSX/._MovieEV5.mp4
- __MACOSX/._MovieEV5_Legend.docx
