# Supplementary material for: Global analysis of cancer cell responses to USP9X inhibition
Source: EMBO J. 2026 Apr 7;45(9):3306–31. doi: 10.1038/s44318-026-00742-y (PMC13144739; doi:10.1038/s44318-026-00742-y)
Supplement: Supplementary file 8 — Source data Fig. 1 [file 44318_2026_742_MOESM8_ESM.zip]

Archive with 25 entries (18 files):
- FIgure 1/
- FIgure 1/.DS_Store
- __MACOSX/FIgure 1/._.DS_Store
- FIgure 1/1F/
- FIgure 1/1G/
- FIgure 1/1B/
- FIgure 1/1E/
- FIgure 1/1D/
- FIgure 1/1C/
- FIgure 1/1F/DUBpanel.xlsx
- __MACOSX/FIgure 1/1F/._DUBpanel.xlsx
- FIgure 1/1G/DUB_IP_MS.xlsx
- __MACOSX/FIgure 1/1G/._DUB_IP_MS.xlsx
- FIgure 1/1B/UbRho.xlsx
- __MACOSX/FIgure 1/1B/._UbRho.xlsx
- FIgure 1/1B/.DS_Store
- __MACOSX/FIgure 1/1B/._.DS_Store
- FIgure 1/1E/UbPA.xlsx
- __MACOSX/FIgure 1/1E/._UbPA.xlsx
- FIgure 1/1D/diUb.xlsx
- __MACOSX/FIgure 1/1D/._diUb.xlsx
- FIgure 1/1C/~$SPR.xlsx
- __MACOSX/FIgure 1/1C/._~$SPR.xlsx
- FIgure 1/1C/SPR.xlsx
- __MACOSX/FIgure 1/1C/._SPR.xlsx
