# Supplementary material for: Global analysis of cancer cell responses to USP9X inhibition
Source: EMBO J. 2026 Apr 7;45(9):3306–31. doi: 10.1038/s44318-026-00742-y (PMC13144739; doi:10.1038/s44318-026-00742-y)
Supplement: Supplementary file 8 — Source data Fig. 1 [file 44318_2026_742_MOESM8_ESM.zip › FIgure 1/1F/DUBpanel.xlsx]

## Sheet: Sheet1
	USP1/UAF1		USP2		USP4		USP5		USP5 (+Ubiquitin@Kd)		USP5 (+Ubiquitin@Bmax)		USP6		USP7		USP8		USP9X		USP10		USP11		USP12/UAF1/WDR20		USP14 (Proteasome-VS@Kd)		USP15		USP16		USP17		USP19		USP20		USP21		USP24		USP25		USP27X		USP28		USP30
	Replicate 1	Replicate 2	Replicate 1	Replicate 2	Replicate 1	Replicate 2	Replicate 1	Replicate 2	Replicate 1	Replicate 2	Replicate 1	Replicate 2	Replicate 1	Replicate 2	Replicate 1	Replicate 2	Replicate 1	Replicate 2	Replicate 1	Replicate 2	Replicate 1	Replicate 2	Replicate 1	Replicate 2	Replicate 1	Replicate 2	Replicate 1	Replicate 2	Replicate 1	Replicate 2	Replicate 1	Replicate 2	Replicate 1	Replicate 2	Replicate 1	Replicate 2	Replicate 1	Replicate 2	Replicate 1	Replicate 2	Replicate 1	Replicate 2	Replicate 1	Replicate 2	Replicate 1	Replicate 2	Replicate 1	Replicate 2	Replicate 1
Activity	99	100	79	79	97	99	101	108	98	97	105	105	105	100	106	108	96	95	4	4	83	80	97	95	113	110	104	102	107	107	99	98	84	80	104	96	100	101	122	115	86	82	111	111	102	103	124	109	94
[truncated: 53 more columns]
