# Supplementary material for: Global analysis of cancer cell responses to USP9X inhibition
Source: EMBO J. 2026 Apr 7;45(9):3306–31. doi: 10.1038/s44318-026-00742-y (PMC13144739; doi:10.1038/s44318-026-00742-y)
Supplement: Supplementary file 8 — Source data Fig. 1 [file 44318_2026_742_MOESM8_ESM.zip › FIgure 1/1G/DUB_IP_MS.xlsx]

## Sheet: Sheet1
		USP9Xi: WEHI-092 50 µM						Raw data	name	Int_092_vs_Untreated	Int_Block_vs_Untreated	Untreated_1	Untreated_2	Untreated_3	Untreated_4	Untreated_5	Block_1	Block_2	Block_3	Block_4	Block_5	WEHI092_1	WEHI092_2	WEHI092_3	WEHI092_4	WEHI092_5	Protein.Group	peptide_count	Protein.Ids	Protein.Names	Genes	Description	ID	imputed	num_NAs	Block_vs_Untreated_CI.L	Block_vs_Untreated_CI.R	Block_vs_Untreated_diff	Block_vs_Untreated_p.adj	Block_vs_Untreated_p.val	WEHI092_vs_Untreated_CI.L	WEHI092_vs_Untreated_CI.R	WEHI092_vs_Untreated_diff	WEHI092_vs_Untreated_p.adj	WEHI092_vs_Untreated_p.val	Block_vs_Untreated_significant	WEHI092_vs_Untreated_significant	FDR_Block_vs_Untreated	Cutoff_Block_vs_Untreated
		Replicate 1	Replicate 2	Replicate 3	Replicate 4	Replicate 5			OTUD4	17.2136	17.0447	17.096	17.0238	16.7825	17.1344	16.8744	17.0969	17.2925	17.1532	17.1227	16.8705	17.4955	17.2679	17.2813	17.4383	17.7417	Q01804	24	Q01804	OTUD4_HUMAN	OTUD4	OTU domain-containing protein 4	Q01804	FALSE	0	-0.112503	0.362423	0.12496	0.935875	0.287445	0.225266	0.700192	0.462729	1	0.000526767	FALSE	FALSE	0.742151	No
USP3		120.486	108.363	113.91	105.497	135.387			PSMD7	21.0438	20.6268	20.7362	20.9801	20.9938	20.9354	21.0073	20.1361	20.5572	20.1462	20.4236	20.3516	21.2308	21.1617	21.1347	21.1961	21.0613	P51665	22	P51665	PSMD7_HUMAN	PSMD7	26S proteasome non-ATPase regulatory subunit 7	P51665	FALSE	0	-0.800513	-0.414778	-0.607645	1.11861e-05	1.24625e-06	0.0334816	0.419216	0.226349	1	0.0234473	TRUE	FALSE	0.000145841	Yes
USP4		106.881	107.276	89.1443	104.16	116.696			USP22	16.3569	16.2375	15.7075	15.3417	15.877	15.9845	16.4163	15.9206	17.0952	16.0867	16.5352	17.4107	16.9773	16.6749	16.7196	16.7357	17.1349	Q9UPT9	2	Q9UPT9	UBP22_HUMAN	USP22	Ubiquitin carboxyl-terminal hydrolase 22	Q9UPT9	TRUE	3	0.113141	1.37542	0.744281	0.649222	0.0228561	0.351951	1.61423	0.983091	1	0.00379077	FALSE	FALSE	0.332314	No
USP5		122.239	102.095	88.1794	92.9924	85.7375			OTUD6B	16.518	16.3717	16.4761	16.4821	16.7509	16.6063	16.5802	16.233	16.0399	16.0106	16.1943	16.3437	16.396	16.0943	16.4887	16.6643	16.6415	Q8N6M0	6	Q8N6M0	OTU6B_HUMAN	OTUD6B	Deubiquitinase OTUD6B	Q8N6M0	FALSE	0	-0.672738	-0.15695	-0.414844	0.25966	0.00294491	-0.380065	0.135723	-0.122171	1	0.337115	FALSE	FALSE	0.127295	No
USP7		101.22	97.393	100.581	97.8103	89.7684			USP43	14.62	14.4405	14.2286	14.2286	14.2286	14.2286	14.2286	14.2286	15.1949	15.1815	14.4654	14.1921	15.2638	14.2286	15.0975	15.3185	15.1484	Q70EL4	3	Q70EL4	UBP43_HUMAN	USP43	Ubiquitin carboxyl-terminal hydrolase 43	Q70EL4	TRUE	9	-0.104905	0.952676	0.423885	0.872498	0.110785	0.253951	1.31153	0.782741	1	0.00554163	FALSE	FALSE	0.561293	No
USP9X		49.0266	44.7328	38.6954	40.4865	33.6446			USP32	21.9978	22.1787	21.7382	21.9341	21.8732	22.0873	21.966	22.5381	22.3474	22.5356	22.2983	22.4688	22.0861	21.9905	22.0851	22.0856	22.132	Q8NFA0	49	Q8NFA0	UBP32_HUMAN	USP32	Ubiquitin carboxyl-terminal hydrolase 32	Q8NFA0	FALSE	0	0.363394	0.672357	0.517875	2.00482e-06	4.7815e-07	0.00159174	0.310555	0.156073	1	0.0478728	FALSE	FALSE	6.95201e-05	No
USP11		120.83	106.092	97.0136	111.875	85.3559			UCHL3	20.1731	17.9535	20.3655	20.3243	20.2465	20.2173	20.1989	15.5791	15.9074	15.8041	15.0248	15.8674	20.4121	20.079	19.9843	19.9075	19.9955	P15374	19	P15374	UCHL3_HUMAN	UCHL3	Ubiquitin carboxyl-terminal hydrolase isozyme L3	P15374	FALSE	0	-4.93951	-4.32834	-4.63393	8.65666e-14	3.13791e-20	-0.50039	0.110782	-0.194804	1	0.200118	TRUE	FALSE	1.50557e-16	Yes
USP13		140.368	112.142	93.6583	116.646	71.8152			USP35	17.0125	16.9671	17.1193	16.9849	17.029	17.0052	17.0078	16.6816	17.064	16.9729	16.9316	16.8748	16.9534	17.0298	16.9693	17.075	16.951	Q9P2H5	14	Q9P2H5	UBP35_HUMAN	USP35	Ubiquitin carboxyl-terminal hydrolase 35	Q9P2H5	FALSE	0	-0.309612	0.0610474	-0.124282	0.909341	0.178553	-0.218888	0.151772	-0.033558	1	0.711276	FALSE	FALSE	0.654468	No
USP15		122.249	104.809	93.2399	100.337	85.6787			PSMD14	22.7054	22.298	22.4904	22.6157	22.6692	22.6138	22.605	21.7929	22.2015	22.0644	21.9654	21.9614	22.9988	22.7754	22.7055	22.8381	22.7415	O00487	16	O00487	PSDE_HUMAN	PSMD14	26S proteasome non-ATPase regulatory subunit 14	O00487	FALSE	0	-0.815255	-0.388215	-0.601735	0.000189311	6.32155e-06	-0.000470355	0.42657	0.21305	1	0.0504656	TRUE	FALSE	0.000659365	Yes
USP16		121.706	130.221	79.5996	118.487	53.9227			BAP1	14.3629	14.4185	14.1763	14.1763	14.1763	14.1763	14.1763	14.1763	15.2534	14.8948	14.1763	14.8028	14.8381	14.1763	15.1819	14.1415	14.4093	Q92560	2	Q92560	BAP1_HUMAN	BAP1	Ubiquitin carboxyl-terminal hydrolase BAP1	Q92560	TRUE	11	-0.0338696	1.00277	0.48445	0.816496	0.0655628	-0.145196	0.891443	0.373124	1	0.149938	FALSE	FALSE	0.470368	No
USP19		154.649	76.5834	109.129	94.7314	155.937			USP48	15.8317	15.9878	15.9724	16.3735	14.9336	15.9662	15.86	16.8771	15.7311	15.7942	15.974	16.3958	16.0748	15.866	15.655	15.784	15.8311	Q86UV5	12	Q86UV5	UBP48_HUMAN	USP48	Ubiquitin carboxyl-terminal hydrolase 48	Q86UV5	FALSE	0	-0.104243	0.770837	0.333297	0.885327	0.128654	-0.416509	0.458571	0.0210312	1	0.921617	FALSE	FALSE	0.587521	No
USP24		127.848	99.5412	95.6532	101.791	90.2399			USP24	19.1114	18.2148	18.8851	19.1904	19.144	19.1086	19.1386	17.2996	17.5004	17.3246	17.2813	17.2759	19.4517	19.0906	19.0331	19.1228	18.9491	Q9UPU5	72	Q9UPU5	UBP24_HUMAN	USP24	Ubiquitin carboxyl-terminal hydrolase 24	Q9UPU5	FALSE	0	-1.98906	-1.52497	-1.75701	8.65666e-14	1.11123e-13	-0.195953	0.268142	0.0360948	1	0.750411	TRUE	FALSE	6.6646e-11	Yes
USP25		94.4246	86.0066	83.1612	105.215	85.5779			USP13	20.0535	18.7787	19.6677	20.0718	20.208	19.9879	20.1499	17.5515	17.2423	17.6094	17.6706	17.6278	20.5182	20.1943	19.9345	20.2511	19.5514	P45974;Q92995	3	Q92995;P45974	UBP13_HUMAN;UBP5_HUMAN	USP13;USP5	Ubiquitin carboxyl-terminal hydrolase 5	P45974	FALSE	0	-2.77331	-2.18015	-2.47673	8.65666e-14	1.41332e-14	-0.223735	0.369426	0.0728455	1	0.61606	TRUE	FALSE	1.35622e-11	Yes
USP28		106.466	100.941	92.0397	85.4761	81.1506			EIF3F	21.9073	21.8176	21.6437	21.8728	21.8361	21.6836	21.8985	21.3344	22.3185	22.0349	21.8129	21.7407	22.29	21.8737	21.912	22.0036	22.0589	O00303	23	O00303	EIF3F_HUMAN	EIF3F	Eukaryotic translation initiation factor 3 subunit F	O00303	FALSE	0	-0.249507	0.372132	0.0613125	0.966527	0.686859	-0.0701469	0.551491	0.240672	1	0.12278	FALSE	FALSE	0.926036	No
USP34		120.678	95.0177	106.995	101.183	92.2298			ALG13	17.4173	17.6381	16.968	17.8869	17.4219	18.1781	17.8811	17.9738	17.9467	17.7841	16.8649	17.476	16.2717	17.5213	18.2562	16.5484	17.2395	Q9NP73	5	Q9NP73	ALG13_HUMAN	ALG13	Putative bifunctional UDP-N-acetylglucosamine transferase and deubiquitinase ALG13	Q9NP73	TRUE	1	-0.689078	0.572902	-0.0580878	0.971637	0.850565	-1.13075	0.131229	-0.499761	1	0.11488	FALSE	FALSE	0.964033	No
USP40		98.1235	99.8429	80.8216	102.485	96.2787			USP5	22.3791	21.063	22.084	22.5599	22.4937	22.4084	22.4215	19.9704	19.3193	19.4996	19.9945	19.8788	22.6922	22.4324	22.221	22.2976	22.1805	P45974	58	P45974	UBP5_HUMAN	USP5	Ubiquitin carboxyl-terminal hydrolase 5	P45974	FALSE	0	-2.92633	-2.39568	-2.661	8.65666e-14	2.7872e-16	-0.294123	0.236527	-0.028798	1	0.824244	TRUE	FALSE	6.68649e-13	Yes
USP47		120.855	106.003	98.497	112.599	80.5272			EIF3H	21.2049	21.1333	21.1876	21.1131	21.0996	21.1866	21.1853	20.8494	21.3829	21.3181	21.1173	20.8934	21.562	21.3321	21.3184	21.3245	20.7393	O15372	30	O15372	EIF3H_HUMAN	EIF3H	Eukaryotic translation initiation factor 3 subunit H	O15372	FALSE	0	-0.304454	0.220043	-0.0422055	0.96846	0.742088	-0.16138	0.363117	0.100869	1	0.43417	FALSE	FALSE	0.937522	No
UCHL3		110.205	87.4814	81.9259	77.678	82.5673			MPND	14.5849	14.6732	14.7531	14.9583	14.3779	15.3992	14.5673	14.7554	14.771	14.2507	14.7112	14.188	13.861	14.4074	14.5747	14.4656	14.4846	Q8N594	2	Q8N594	MPND_HUMAN	MPND	MPN domain-containing protein	Q8N594	TRUE	6	-0.646598	0.094737	-0.27593	0.890433	0.137141	-0.823178	-0.0818428	-0.45251	1	0.0189257	FALSE	FALSE	0.598185	No
UCHL5		110.912	102.435	96.649	98.2021	77.636			USP16	17.056	16.896	16.516	17.3201	17.1781	16.9878	17.3576	16.6412	16.4263	16.6425	17.0094	16.8807	17.3858	17.4833	16.7732	17.3471	16.2114	Q9Y5T5	12	Q9Y5T5	UBP16_HUMAN	USP16	Ubiquitin carboxyl-terminal hydrolase 16	Q9Y5T5	FALSE	0	-0.801472	0.0976301	-0.351921	0.878741	0.118928	-0.481324	0.417778	-0.0317731	1	0.884975	FALSE	FALSE	0.572309	No
OTUD6B		87.8636	71.2837	93.6933	105.825	104.16			USP8	19.206	19.2296	19.1658	19.1266	19.3431	19.127	19.097	19.4013	19.4068	19.0675	19.3598	19.2015	19.1776	19.2387	19.1504	19.2472	19.3864	P40818	40	P40818	UBP8_HUMAN	USP8	Ubiquitin carboxyl-terminal hydrolase 8	P40818	FALSE	0	-0.0586118	0.289539	0.115463	0.910987	0.183144	-0.105926	0.242224	0.0681488	1	0.426131	FALSE	FALSE	0.658139	No
OTUD7B		129.412	114.631	125.169	116.712	155.346			JOSD2	16.5963	16.7174	16.8948	16.1163	16.6556	16.6152	16.082	16.7104	17.4634	16.9542	16.867	16.8149	17.3006	17.0628	16.3007	16.6772	16.2578	Q8TAC2	2	Q8TAC2	JOS2_HUMAN	JOSD2	Josephin-2	Q8TAC2	FALSE	0	0.0736172	0.904739	0.489178	0.650784	0.023075	-0.168525	0.662597	0.247036	1	0.231084	FALSE	FALSE	0.333071	No
PSMD14		131.842	112.928	107.589	117.946	110.302			USP11	18.2241	17.597	18.1402	18.2229	18.2833	18.2411	18.1052	16.7152	17.098	17.0248	16.9613	17.1777	18.473	18.2854	18.1563	18.3619	17.9716	P51784	23	P51784	UBP11_HUMAN	USP11	Ubiquitin carboxyl-terminal hydrolase 11	P51784	FALSE	0	-1.40508	-1.00119	-1.20313	8.65666e-14	1.48979e-11	-0.150846	0.253044	0.0510988	1	0.60551	TRUE	FALSE	6.49819e-09	Yes
PSMD7		122.843	117.103	114.931	119.925	109.231			UCHL5	20.0953	19.6791	20.1526	20.1753	20.1588	20.0192	20.096	19.2407	19.3086	19.1943	19.2413	19.204	20.2709	20.1562	20.0723	20.0953	19.7563	Q9Y5K5	28	Q9Y5K5	UCHL5_HUMAN	UCHL5	Ubiquitin carboxyl-terminal hydrolase isozyme L5	Q9Y5K5	FALSE	0	-1.05125	-0.71388	-0.882566	8.65666e-14	1.89117e-10	-0.218849	0.118522	-0.0501634	1	0.544301	TRUE	FALSE	7.56151e-08	Yes
ATXN3		99.1917	123.041	81.5657	111.694	73.1644			USP9X	19.978	19.6498	20.507	20.58	20.7302	20.6299	20.6553	18.497	18.8502	18.7519	18.6485	18.6483	19.594	19.4618	19.2526	19.3179	19.0508	O00507;Q93008	48	O00507;Q93008	USP9X_HUMAN;USP9Y_HUMAN	USP9X;USP9Y	Probable ubiquitin carboxyl-terminal hydrolase FAF-Y	O00507	FALSE	0	-2.16575	-1.71684	-1.9413	8.65666e-14	6.70847e-15	-1.50948	-1.06057	-1.28502	1	3.27872e-11	TRUE	FALSE	8.04682e-12	Yes
									USP38	15.7409	15.8554	16.3234	15.3935	15.9489	15.2937	15.9079	16.659	15.6052	15.6515	16.0609	15.71	15.8572	15.6908	16.0143	15.6122	15.3675	Q8NB14	10	Q8NB14	UBP38_HUMAN	USP38	Ubiquitin carboxyl-terminal hydrolase 38	Q8NB14	TRUE	1	-0.241107	0.568765	0.163829	0.950739	0.41105	-0.470029	0.339844	-0.0650925	1	0.74238	FALSE	FALSE	0.816893	No
									COPS6	18.8575	18.9764	18.9605	19.0471	18.9056	18.909	18.9107	19.1071	18.7025	19.109	19.1192	18.9937	18.5043	18.7619	18.8312	18.9376	18.8072	Q7L5N1	11	Q7L5N1	CSN6_HUMAN	COPS6	COP9 signalosome complex subunit 6	Q7L5N1	FALSE	0	-0.123953	0.243404	0.0597256	0.957917	0.507685	-0.361827	0.00552959	-0.178149	1	0.056707	FALSE	FALSE	0.859659	No
									USP28	18.035	17.651	18.7828	17.8402	18.051	17.9346	17.7021	17.6076	17.4074	17.2552	18.5959	15.3331	18.2069	18.1301	17.9969	17.8901	17.8152	Q96RU2	15	Q96RU2	UBP28_HUMAN	USP28	Ubiquitin carboxyl-terminal hydrolase 28	Q96RU2	TRUE	2	-1.53253	-0.112056	-0.822294	0.664755	0.0251749	-0.764526	0.655949	-0.0542882	1	0.875681	FALSE	FALSE	0.34315	No
									USP1	15.5262	15.4819	15.6894	14.5288	15.4011	15.6175	15.8615	15.6374	15.3041	15.5349	15.6372	15.6068	15.3893	15.687	16.1308	15.7347	15.2221	O94782	4	O94782	UBP1_HUMAN	USP1	Ubiquitin carboxyl-terminal hydrolase 1	O94782	TRUE	9	-0.313293	0.562114	0.124411	0.961019	0.562095	-0.224568	0.650839	0.213136	1	0.324088	FALSE	FALSE	0.887773	No
									STAMBP	17.1429	17.1948	16.56	17.5216	17.1434	17.3865	17.1206	17.4426	17.021	17.1705	17.4214	17.1601	17.1902	17.0575	17.0444	17.0153	17.3899	O95630	9	O95630	STABP_HUMAN	STAMBP	STAM-binding protein	O95630	FALSE	0	-0.178499	0.371875	0.0966876	0.955731	0.474477	-0.282146	0.268228	-0.00695924	1	0.958709	FALSE	FALSE	0.844425	No
									OTUD7B	17.9922	17.3355	17.6323	17.9276	17.737	18.0366	17.7331	16.3095	16.8137	16.9028	16.9857	17.2763	18.1929	18.0179	18.1448	18.0438	18.4564	Q6GQQ9	14	Q6GQQ9	OTU7B_HUMAN	OTUD7B	OTU domain-containing protein 7B	Q6GQQ9	FALSE	0	-1.28584	-0.625601	-0.95572	0.000102948	4.32137e-06	0.0277051	0.687943	0.357824	1	0.034894	TRUE	FALSE	0.000472266	Yes
									USP25	15.2218	14.9289	15.4627	14.4943	15.8956	15.1317	15.3098	14.8526	14.9209	14.3238	14.2734	14.6241	15.2456	15.1109	15.0623	15.4017	15.1036	Q9UHP3	8	Q9UHP3	UBP25_HUMAN	USP25	Ubiquitin carboxyl-terminal hydrolase 25	Q9UHP3	TRUE	4	-1.04434	-0.275373	-0.659857	0.178255	0.00171774	-0.458472	0.310496	-0.0739878	1	0.694105	FALSE	FALSE	0.0867548	No
									USP9Y	18.6987	18.2101	19.3296	19.7132	19.7214	19.3719	19.5148	16.4626	17.099	17.2297	16.8128	16.8459	18.3726	18.1149	17.8652	18.038	16.9453	O00507	3	O00507	USP9Y_HUMAN	USP9Y	Probable ubiquitin carboxyl-terminal hydrolase FAF-Y	O00507	FALSE	0	-3.05454	-2.22585	-2.64019	8.65666e-14	3.86591e-12	-2.07729	-1.24861	-1.66295	1	2.42962e-08	TRUE	FALSE	1.85486e-09	Yes
									ATXN3	16.5023	16.3157	16.6399	16.7367	16.2762	16.4903	16.4963	16.1598	15.7253	16.2612	15.861	16.5101	16.5246	16.8354	16.2423	16.6958	16.0855	P54252	5	P54252	ATX3_HUMAN	ATXN3	Ataxin-3	P54252	TRUE	2	-0.794201	-0.0546439	-0.424422	0.671707	0.0263261	-0.420978	0.318579	-0.0511998	1	0.777009	FALSE	FALSE	0.349528	No
									VCPIP1	17.9708	17.8639	17.9726	17.9117	17.8524	18.0835	17.9041	17.77	17.7852	17.8891	17.5543	17.9161	18.0274	17.9272	17.9483	17.9691	18.1112	Q96JH7	41	Q96JH7	VCIP1_HUMAN	VCPIP1	Deubiquitinating protein VCPIP1	Q96JH7	FALSE	0	-0.301146	-0.0226928	-0.161919	0.661057	0.0245926	-0.0874388	0.191014	0.0517876	1	0.449254	FALSE	FALSE	0.34315	No
									PRPF8	18.714	18.6805	18.5526	18.7822	18.6773	18.6312	18.716	18.5436	18.906	18.7691	18.651	18.5761	18.923	18.7397	18.7504	18.8371	18.53	Q6P2Q9	90	Q6P2Q9	PRP8_HUMAN	PRPF8	Pre-mRNA-processing-splicing factor 8	Q6P2Q9	FALSE	0	-0.172291	0.206949	0.0173291	0.971665	0.851639	-0.105413	0.273827	0.0842071	1	0.367625	FALSE	FALSE	0.9644	No
									OTULIN	17.7265	17.7315	17.5237	17.7733	17.8657	17.8607	17.7373	17.7058	17.7522	17.7499	17.6612	17.6847	17.6517	17.7226	17.5915	17.6461	17.8927	Q96BN8	10	Q96BN8	OTUL_HUMAN	OTULIN	Ubiquitin thioesterase otulin	Q96BN8	FALSE	0	-0.216223	0.133466	-0.0413784	0.964198	0.62892	-0.226085	0.123604	-0.0512403	1	0.550112	FALSE	FALSE	0.906445	No
									ZC3H12A	15.9365	15.731	15.3515	15.8115	15.7412	16.3546	15.7579	14.4772	15.6228	16.3008	15.9098	15.983	16.0329	16.0561	16.0255	16.113	16.1213	Q5D1E8	6	Q5D1E8	ZC12A_HUMAN	ZC3H12A	Endoribonuclease ZC3H12A	Q5D1E8	TRUE	2	-0.643263	0.35399	-0.144637	0.960599	0.554159	-0.232227	0.765026	0.2664	1	0.280331	FALSE	FALSE	0.885193	No
									USP34	17.785	17.1969	17.6508	17.8999	17.7342	17.7578	17.7789	16.3222	16.9996	16.8103	16.4031	16.6121	18.0378	17.6929	17.8641	17.7836	17.6499	Q70CQ2	67	Q70CQ2	UBP34_HUMAN	USP34	Ubiquitin carboxyl-terminal hydrolase 34	Q70CQ2	FALSE	0	-1.38787	-0.881894	-1.13488	1.15866e-11	3.36398e-09	-0.211676	0.294302	0.0413129	1	0.738449	TRUE	FALSE	1.24157e-06	Yes
									USP15	20.2065	19.0992	19.9436	20.3503	20.325	20.143	20.233	17.9655	18.2737	17.7531	18.087	17.9173	20.4961	20.2741	20.1053	20.2112	19.9833	Q9Y4E8	48	Q9Y4E8	UBP15_HUMAN	USP15	Ubiquitin carboxyl-terminal hydrolase 15	Q9Y4E8	FALSE	0	-2.44297	-1.95637	-2.19967	8.65666e-14	2.60305e-15	-0.228291	0.25831	0.0150098	1	0.89951	TRUE	FALSE	4.16314e-12	Yes
									OTUD1	15.1214	15.1247	15.1077	14.9573	14.9422	14.9598	14.8807	15.2236	15.3219	15.5348	15.1558	15.1629	15.0253	14.5392	15.3198	14.9285	16.5534	Q5VV17	2	Q5VV17	OTUD1_HUMAN	OTUD1	OTU domain-containing protein 1	Q5VV17	TRUE	6	-0.412693	1.03325	0.310277	0.948155	0.383649	-0.419256	1.02668	0.303714	1	0.393623	FALSE	FALSE	0.803119	No
									USP47	17.8123	17.2912	17.5107	17.8255	17.9697	17.7792	17.8596	16.4696	16.3659	17.1074	17.0562	16.9685	18.07	17.8809	17.7749	17.968	17.4843	Q96K76	29	Q96K76	UBP47_HUMAN	USP47	Ubiquitin carboxyl-terminal hydrolase 47	Q96K76	FALSE	0	-1.27366	-0.717158	-0.995409	2.56782e-07	1.6865e-07	-0.231565	0.324938	0.0466866	1	0.731555	TRUE	FALSE	3.11225e-05	Yes
									USP3	17.6415	17.2308	17.686	17.6289	17.4107	17.7459	17.153	17.1728	16.9388	16.735	16.8764	16.9602	17.8096	17.6566	17.7286	17.6179	17.9778	Q9Y6I4	15	Q9Y6I4	UBP3_HUMAN	USP3	Ubiquitin carboxyl-terminal hydrolase 3	Q9Y6I4	FALSE	0	-0.853395	-0.323099	-0.588247	0.0140671	0.000131795	-0.0319521	0.498344	0.233196	1	0.0818673	TRUE	FALSE	0.0109026	Yes
									OTUB1	19.2595	19.2754	19.2325	19.29	19.3231	19.5797	19.3726	19.2056	18.9107	19.1154	19.43	19.2943	18.8505	19.339	19.5106	19.2782	18.8184	Q96FW1	15	Q96FW1	OTUB1_HUMAN	OTUB1	Ubiquitin thioesterase OTUB1	Q96FW1	FALSE	0	-0.468219	0.131476	-0.168372	0.930434	0.257156	-0.500075	0.0996197	-0.200228	1	0.180324	FALSE	FALSE	0.717361	No
									USP19	16.4488	16.0534	15.8588	16.5165	16.645	16.621	16.0502	16.2236	15.9525	15.804	15.6909	15.1712	17.0018	15.9879	16.4988	16.2947	17.0138	O94966	10	O94966	UBP19_HUMAN	USP19	Ubiquitin carboxyl-terminal hydrolase 19	O94966	FALSE	0	-0.996214	-0.143459	-0.569837	0.514297	0.0110525	-0.205276	0.647479	0.221101	1	0.294357	FALSE	FALSE	0.252882	No
									USP4	17.0679	16.3293	16.7844	17.0544	17.1721	16.9872	17.1679	15.8666	15.7904	15.3036	15.6312	15.5352	17.1361	17.1414	16.8743	17.0989	17.2628	Q13107	18	Q13107	UBP4_HUMAN	USP4	Ubiquitin carboxyl-terminal hydrolase 4	Q13107	FALSE	0	-1.62611	-1.18945	-1.40778	8.65666e-14	3.04136e-12	-0.148815	0.287843	0.0695136	1	0.516484	TRUE	FALSE	1.62138e-09	Yes
									USP7	20.1198	19.5346	20.1956	20.1843	20.1147	20.1866	20.0139	18.9604	18.9329	18.8956	18.995	18.8673	20.1581	20.1025	20.149	20.1087	19.9849	Q93009	65	Q93009	UBP7_HUMAN	USP7	Ubiquitin carboxyl-terminal hydrolase 7	Q93009	FALSE	0	-1.35516	-1.06236	-1.20876	8.65666e-14	1.79722e-14	-0.184758	0.108034	-0.0383619	1	0.592812	TRUE	FALSE	1.43225e-11	Yes
									USP14	20.6984	20.8697	20.736	20.7211	20.7711	20.8757	20.772	20.8943	21.0869	20.8874	21.0822	20.8708	20.5488	20.7653	20.5725	20.6529	20.5684	P54578	30	P54578	UBP14_HUMAN	USP14	Ubiquitin carboxyl-terminal hydrolase 14	P54578	FALSE	0	0.0165593	0.36175	0.189155	0.713545	0.0331087	-0.32618	0.0190104	-0.153585	1	0.0785599	FALSE	FALSE	0.386948	No
									BRCC3	16.8829	16.9459	17.169	16.4305	16.9271	16.8246	16.7435	17.4756	17.1301	17.0989	16.8467	16.8127	16.3979	16.9381	16.9037	16.7724	17.722	P46736	9	P46736	BRCC3_HUMAN	BRCC3	Lys-63-specific deubiquitinase BRCC36	P46736	FALSE	0	-0.155852	0.663593	0.25387	0.920088	0.212562	-0.281827	0.537619	0.127896	1	0.524658	FALSE	FALSE	0.685723	No
									USP10	18.7327	18.5611	18.4997	18.7678	18.8029	18.7489	18.7101	18.3914	18.3315	18.4488	18.4748	18.4353	18.8358	18.6958	18.6501	18.8042	18.8118	Q14694	23	Q14694	UBP10_HUMAN	USP10	Ubiquitin carboxyl-terminal hydrolase 10	Q14694	FALSE	0	-0.431604	-0.147386	-0.289495	0.039416	0.000334631	-0.0884616	0.195757	0.0536477	1	0.442613	FALSE	FALSE	0.0239636	No
									USP40	16.6912	15.9425	16.4573	16.6042	16.801	16.8083	16.9388	16.008	14.1392	15.823	14.52	15.3253	16.7044	16.7295	16.4246	16.7672	16.677	Q9NVE5	11	Q9NVE5	UBP40_HUMAN	USP40	Ubiquitin carboxyl-terminal hydrolase 40	Q9NVE5	TRUE	1	-2.0489	-1.06869	-1.5588	8.80224e-06	1.07953e-06	-0.55145	0.428756	-0.0613469	1	0.797891	TRUE	FALSE	0.00013281	Yes
									COPS5	18.1684	18.3118	18.3095	18.1699	18.2523	18.1996	18.3083	18.4537	18.1233	18.5522	18.4662	18.2825	17.8797	18.0044	18.2147	18.207	18.1388	Q92905	10	Q92905	CSN5_HUMAN	COPS5	COP9 signalosome complex subunit 5	Q92905	FALSE	0	-0.0785031	0.333883	0.12769	0.920154	0.212806	-0.365184	0.0472016	-0.158991	1	0.124271	FALSE	FALSE	0.685723	No
									PAN2	16.7682	16.8231	16.9127	16.8369	16.8161	16.5911	16.9882	17.0053	16.8922	16.8473	16.6794	16.6618	16.7073	16.8183	16.62	16.6726	16.7185	Q504Q3	10	Q504Q3	PAN2_HUMAN	PAN2	PAN2-PAN3 deadenylation complex catalytic subunit PAN2	Q504Q3	FALSE	0	-0.23762	0.21404	-0.0117899	0.973222	0.914892	-0.347475	0.104184	-0.121645	1	0.276497	FALSE	FALSE	0.979756	No
[truncated: 4 more columns]
