# Supplementary material for: Global analysis of cancer cell responses to USP9X inhibition
Source: EMBO J. 2026 Apr 7;45(9):3306–31. doi: 10.1038/s44318-026-00742-y (PMC13144739; doi:10.1038/s44318-026-00742-y)
Supplement: Supplementary file 8 — Source data Fig. 1 [file 44318_2026_742_MOESM8_ESM.zip › FIgure 1/1B/UbRho.xlsx]

## Sheet: Sheet1
Activity remaining in %
c in µM	FT709				WEHI-092
	Experiment 1	Experiment 2	Experiment 3	Experiment 4	Experiment 1	Experiment 2	Experiment 3	Experiment 4
100	1.2	0.4	2.3	1.2	1.3	3.2	2.4	0.6
33.3	1.2	1.4	2.6	1.7	1.3	3.8	1.8	1.6
11.11	3	2.9	4.8	0.4	4.3	8.1	4.6	3
3.7	7.3	6.3	7.9	4.5	11.2	14.9	12.4	9.3
1.23	11.3	13.6	13.1	11.4	21.4	27.6	20.7	21
0.412	24.1	27.6	27	28.1	30.3	49.4	40.5	33.9
0.137	46.8	50.3	40.6	48	45.4	62.7	51.5	50.6
0.046	71.4	71.2	55.8	69.4	67.9	80.7	82	66
0.0152	76.5	80.7	61.8	81.4	75.2	90.8	87.9	71
0.0051	91.1	88.5	82.4	95.8	85.5	92	87.7	77.6
0.00169	90.1	97	92.5	92.1	90.6	86.4	92.9	85.7
0.00056	89.1	94	93.9	93.9	96.4	88.1	92.1	84.4
