# Supplementary material for: Global analysis of cancer cell responses to USP9X inhibition
Source: EMBO J. 2026 Apr 7;45(9):3306–31. doi: 10.1038/s44318-026-00742-y (PMC13144739; doi:10.1038/s44318-026-00742-y)
Supplement: Supplementary file 8 — Source data Fig. 1 [file 44318_2026_742_MOESM8_ESM.zip › FIgure 1/1C/SPR.xlsx]

## Sheet: Sheet1
Exp ID	Alias	[top] for fit in µM	Channel	Immboilization Level (Final, RU)	MW Ligand (USP9X)	MW Analyte (compound)	Rmax (theoretical)	Rmax (calculated)	Stead State Affinity (KD), µM
1	WEHI-092	10	2	3571	50568.3	455.53	32.1683	30.2	0.812
2	WEHI-092	10	3	3141.6	50568.3	455.53	28.3002	24.3	1.17
3	WEHI-092	10	4	3571.3	50568.3	455.53	32.171	29	1.16
4	WEHI-092	10	5	0	50568.3	455.53	0	27.5	1.15
Representative experiment fit
c in µM	RU
0.039063	0.9783
0.078125	1.8825
0.15625	3.0361
0.3125	5.08585
0.625	8.64705
1.25	12.8074
2.5	16.8461
5	20.0232
10	21.8206
20	22.1916*
Representative experiment sensorgram
	0.039 µM	0.078 µM	0.156 µM	0.31 µM	0.625 µM	1.25 µM	2.5 µM	5 µM	10 µM	20 µM
	0.001397	0.028497	-0.025903	0.00220004	-0.053503	-0.076803	-0.005003	-0.071303	-0.211203	-0.008103
-37.3	-0.0835	-0.0511006	-0.0978	-0.0853	-0.1204	-0.1556	-0.0604	-0.134501	-0.287301	-0.0491
-37.2	-0.0929	-0.0703995	-0.1134	-0.0949	-0.122899	-0.160999	-0.0713	-0.162499	-0.302899	-0.0506995
-37.1	-0.0815	-0.0443	-0.0871	-0.0888	-0.1039	-0.1418	-0.0459	-0.1514	-0.2857	-0.0434
-37	-0.06625	-0.0353504	-0.07905	-0.09145	-0.0840504	-0.14155	-0.02115	-0.12265	-0.24055	-0.04515
-36.9	-0.0666499	-0.0406499	-0.0767499	-0.09815	-0.0995499	-0.13755	-0.0424499	-0.13835	-0.23805	-0.0505499
-36.8	-0.058	-0.0284005	-0.0721	-0.0879	-0.0932	-0.1312	-0.043	-0.134901	-0.2257	-0.0516
-36.7	-0.06565	-0.0455502	-0.0902502	-0.10435	-0.10575	-0.15005	-0.03735	-0.14185	-0.22045	-0.0840502
-36.6	-0.0668	-0.0501	-0.0935	-0.1015	-0.1126	-0.1513	-0.0442	-0.1489	-0.2237	-0.0789
-36.5	-0.07	-0.0563003	-0.0943	-0.1034	-0.1152	-0.1528	-0.0578	-0.1458	-0.22	-0.0786
-36.4	-0.0793001	-0.0641001	-0.1024	-0.1115	-0.1165	-0.1635	-0.0605001	-0.1494	-0.2217	-0.0906001
-36.3	-0.0927	-0.0674001	-0.102	-0.114	-0.1272	-0.1706	-0.0633	-0.1565	-0.2278	-0.0852
-36.2	-0.08005	-0.0630502	-0.10145	-0.11865	-0.13135	-0.17375	-0.06215	-0.16725	-0.21925	-0.0861502
-36.1	-0.06675	-0.07165	-0.10125	-0.12725	-0.12345	-0.17215	-0.06285	-0.17135	-0.21505	-0.08785
-36	-0.06355	-0.0971502	-0.10925	-0.13755	-0.13085	-0.18245	-0.06895	-0.17795	-0.21625	-0.09765
-35.9	-0.0594501	-0.0977501	-0.13155	-0.14155	-0.12825	-0.16555	-0.0746501	-0.17835	-0.21665	-0.0953501
-35.8	-0.0563	-0.0933002	-0.1418	-0.1412	-0.1263	-0.1532	-0.0776	-0.1758	-0.2155	-0.0892
-35.7	-0.07165	-0.0903502	-0.14025	-0.14225	-0.12295	-0.16065	-0.07765	-0.18395	-0.21435	-0.0863502
-35.6	-0.0869	-0.0946	-0.138	-0.1267	-0.1214	-0.1523	-0.0798	-0.1814	-0.2056	-0.0924
-35.5	-0.1005	-0.0862999	-0.1349	-0.1314	-0.1262	-0.1477	-0.0884	-0.1878	-0.2091	-0.0941
-35.4	-0.10835	-0.07475	-0.12015	-0.13175	-0.11685	-0.14285	-0.08595	-0.18155	-0.20435	-0.09385
-35.3	-0.11065	-0.0577501	-0.09875	-0.12525	-0.11555	-0.15245	-0.06675	-0.17595	-0.19525	-0.07815
-35.2	-0.1144	-0.0514001	-0.1133	-0.1283	-0.1164	-0.1661	-0.0593	-0.1904	-0.1766	-0.0789001
-35.1	-0.11685	-0.05755	-0.11715	-0.14415	-0.11595	-0.17665	-0.06395	-0.20545	-0.17165	-0.07815
-35	-0.11855	-0.0552502	-0.10455	-0.14995	-0.10635	-0.16795	-0.06175	-0.19385	-0.16535	-0.07525
-34.9	-0.11725	-0.0668501	-0.0986501	-0.15625	-0.10725	-0.17015	-0.0625501	-0.19005	-0.16575	-0.0809501
-34.8	-0.12765	-0.0774502	-0.10445	-0.16385	-0.11675	-0.17195	-0.08615	-0.19615	-0.16865	-0.09845
-34.7	-0.1302	-0.0801002	-0.1005	-0.1679	-0.1159	-0.173	-0.0962	-0.1939	-0.1683	-0.1067
-34.6	-0.1384	-0.0858	-0.0933	-0.169	-0.1192	-0.174	-0.0879	-0.1901	-0.1643	-0.1144
-34.5	-0.1519	-0.0932001	-0.087	-0.1755	-0.1238	-0.1784	-0.084	-0.2029	-0.1683	-0.1156
-34.4	-0.1551	-0.1002	-0.0844002	-0.1724	-0.1186	-0.175	-0.0760002	-0.196	-0.1646	-0.1173
-34.3	-0.1567	-0.1102	-0.086	-0.1767	-0.1151	-0.1782	-0.0819	-0.1937	-0.1738	-0.1141
-34.2	-0.15345	-0.11945	-0.0847503	-0.18145	-0.11705	-0.18315	-0.08715	-0.19195	-0.16975	-0.12415
-34.1	-0.16025	-0.12705	-0.09845	-0.18565	-0.12365	-0.19135	-0.10015	-0.19915	-0.17585	-0.13435
-34	-0.16785	-0.12905	-0.10395	-0.18945	-0.12695	-0.19735	-0.11115	-0.20395	-0.18085	-0.13605
-33.9	-0.16645	-0.12845	-0.10585	-0.18915	-0.13085	-0.19865	-0.11365	-0.19965	-0.18045	-0.14055
-33.8	-0.1633	-0.1255	-0.1098	-0.1854	-0.1361	-0.1957	-0.1172	-0.2058	-0.1861	-0.1442
-33.7	-0.16035	-0.11955	-0.11435	-0.17875	-0.13505	-0.19175	-0.12005	-0.20475	-0.18745	-0.14035
-33.6	-0.1572	-0.1139	-0.1165	-0.1754	-0.128	-0.1843	-0.1158	-0.1998	-0.188	-0.1298
-33.5	-0.15375	-0.10855	-0.12025	-0.17245	-0.12685	-0.18315	-0.11315	-0.19775	-0.18235	-0.12145
-33.4	-0.14945	-0.10325	-0.12035	-0.17035	-0.12525	-0.17995	-0.11255	-0.19735	-0.18005	-0.11045
-33.3	-0.1494	-0.104	-0.1185	-0.1662	-0.1231	-0.1793	-0.1115	-0.1987	-0.1791	-0.1045
-33.2	-0.14965	-0.10365	-0.11945	-0.16495	-0.12585	-0.17985	-0.11315	-0.19625	-0.18155	-0.10305
-33.1	-0.15285	-0.10645	-0.12185	-0.16485	-0.12875	-0.18055	-0.11385	-0.19735	-0.18265	-0.10615
-33	-0.1518	-0.1062	-0.1223	-0.1644	-0.1274	-0.1816	-0.115	-0.1957	-0.1822	-0.1057
-32.9	-0.1527	-0.106	-0.1211	-0.1653	-0.1266	-0.1861	-0.1137	-0.1981	-0.1829	-0.0987
-32.8	-0.1529	-0.1095	-0.1218	-0.1658	-0.1283	-0.1883	-0.1119	-0.2008	-0.1824	-0.0968
-32.7	-0.1545	-0.1105	-0.1212	-0.1658	-0.1308	-0.1888	-0.1186	-0.203	-0.1846	-0.0994
-32.6	-0.155	-0.1123	-0.1165	-0.1645	-0.1291	-0.1835	-0.1193	-0.2026	-0.1834	-0.0968
-32.5	-0.1596	-0.1123	-0.1156	-0.161	-0.1294	-0.1829	-0.1182	-0.2034	-0.1804	-0.0971
-32.4	-0.15955	-0.11625	-0.11195	-0.15755	-0.12635	-0.18155	-0.11485	-0.20455	-0.17905	-0.09565
-32.3	-0.1586	-0.1157	-0.1084	-0.1578	-0.1242	-0.1821	-0.1117	-0.2062	-0.1797	-0.0949
-32.2	-0.16055	-0.11535	-0.10885	-0.15735	-0.12525	-0.17985	-0.10995	-0.20475	-0.18035	-0.0947501
-32.1	-0.16135	-0.11705	-0.10975	-0.15665	-0.12355	-0.18065	-0.11265	-0.20595	-0.17965	-0.09605
-32	-0.1619	-0.1185	-0.1061	-0.1569	-0.1208	-0.1816	-0.1134	-0.2042	-0.1779	-0.1008
-31.9	-0.1611	-0.1173	-0.1056	-0.1531	-0.1217	-0.1809	-0.1132	-0.2015	-0.1713	-0.0975
-31.8	-0.16315	-0.11725	-0.10095	-0.15435	-0.11785	-0.17965	-0.11515	-0.19905	-0.17245	-0.09905
-31.7	-0.16305	-0.11875	-0.09985	-0.15565	-0.11615	-0.18045	-0.11715	-0.19445	-0.17165	-0.09735
-31.6	-0.1643	-0.1168	-0.105	-0.1581	-0.112	-0.1785	-0.1163	-0.1948	-0.1706	-0.0959
-31.5	-0.1563	-0.114	-0.1055	-0.1539	-0.108	-0.1722	-0.114	-0.1906	-0.1668	-0.092
-31.4	-0.1524	-0.1148	-0.1047	-0.1502	-0.1095	-0.1709	-0.1137	-0.1885	-0.1645	-0.0877
-31.3	-0.1496	-0.1199	-0.1051	-0.149	-0.1093	-0.1744	-0.1157	-0.189	-0.1668	-0.0896
-31.2	-0.14975	-0.12255	-0.10815	-0.14705	-0.10805	-0.17495	-0.11755	-0.19115	-0.16605	-0.09205
-31.1	-0.1523	-0.118	-0.1086	-0.1477	-0.1064	-0.1765	-0.1176	-0.195	-0.1664	-0.0924
-31	-0.15335	-0.11435	-0.10375	-0.14585	-0.10265	-0.17405	-0.11415	-0.19705	-0.16155	-0.0931501
-30.9	-0.1552	-0.1169	-0.1031	-0.1476	-0.1076	-0.1735	-0.1172	-0.1989	-0.1594	-0.0998
-30.8	-0.15155	-0.11455	-0.10085	-0.14425	-0.10375	-0.17105	-0.11365	-0.19665	-0.15425	-0.09525
-30.7	-0.14725	-0.11445	-0.09915	-0.14295	-0.10175	-0.16835	-0.11285	-0.19345	-0.15365	-0.09005
-30.6	-0.14505	-0.11515	-0.09715	-0.14015	-0.10185	-0.16435	-0.11015	-0.19045	-0.15365	-0.08685
-30.5	-0.14305	-0.11355	-0.09685	-0.13935	-0.10225	-0.16675	-0.11115	-0.18915	-0.15675	-0.08495
-30.4	-0.1382	-0.1112	-0.0976	-0.1366	-0.1042	-0.1645	-0.1082	-0.1876	-0.1564	-0.0867
-30.3	-0.13305	-0.11225	-0.09825	-0.13855	-0.10585	-0.16705	-0.10675	-0.18425	-0.15645	-0.08425
-30.2	-0.13055	-0.10985	-0.09885	-0.13815	-0.10665	-0.16575	-0.10685	-0.18335	-0.15395	-0.08285
-30.1	-0.1271	-0.1038	-0.0997	-0.1337	-0.1003	-0.166	-0.1041	-0.1809	-0.1526	-0.0727
-30	-0.12345	-0.09965	-0.10015	-0.12955	-0.09905	-0.16385	-0.09875	-0.17795	-0.15115	-0.07095
-29.9	-0.1245	-0.0997	-0.0987	-0.1272	-0.101	-0.1622	-0.0975	-0.1762	-0.1529	-0.0694
-29.8	-0.1246	-0.1005	-0.0971	-0.1261	-0.0998001	-0.1602	-0.094	-0.1785	-0.1525	-0.0711
-29.7	-0.12125	-0.10355	-0.09485	-0.12625	-0.10075	-0.16225	-0.09175	-0.17885	-0.15575	-0.07375
-29.6	-0.11765	-0.10415	-0.08945	-0.12395	-0.09755	-0.16195	-0.08695	-0.17815	-0.15675	-0.07205
-29.5	-0.1156	-0.1021	-0.0859	-0.1194	-0.0913	-0.1583	-0.0838	-0.1762	-0.1545	-0.0671
-29.4	-0.11365	-0.10185	-0.08615	-0.11795	-0.08935	-0.15485	-0.07845	-0.17045	-0.15325	-0.06515
-29.3	-0.1086	-0.1005	-0.0841	-0.1159	-0.09	-0.1535	-0.0768	-0.1664	-0.1513	-0.0615
-29.2	-0.10585	-0.10115	-0.08425	-0.11715	-0.08915	-0.15345	-0.07325	-0.16735	-0.14725	-0.06145
-29.1	-0.1027	-0.1038	-0.0834	-0.1117	-0.0849	-0.1509	-0.072	-0.1619	-0.1486	-0.062
-29	-0.09835	-0.10005	-0.08065	-0.11205	-0.08135	-0.14965	-0.07185	-0.15945	-0.14085	-0.05755
-28.9	-0.0976	-0.1003	-0.0817	-0.1101	-0.0825	-0.1503	-0.0698	-0.1542	-0.1365	-0.0551
-28.8	-0.0983	-0.0981	-0.083	-0.1116	-0.0843	-0.1518	-0.0695	-0.1535	-0.1369	-0.0526
-28.7	-0.09905	-0.09655	-0.08275	-0.11045	-0.08425	-0.15475	-0.07045	-0.15535	-0.13505	-0.05375
-28.6	-0.09955	-0.09475	-0.08085	-0.10765	-0.07985	-0.15735	-0.06905	-0.15335	-0.13045	-0.05075
-28.5	-0.09725	-0.0939499	-0.07445	-0.10445	-0.07685	-0.15135	-0.06495	-0.14795	-0.12565	-0.04615
-28.4	-0.0961	-0.0916	-0.0683	-0.1027	-0.0752	-0.1507	-0.062	-0.1425	-0.1206	-0.0443
-28.3	-0.09515	-0.0910501	-0.07055	-0.10625	-0.0731501	-0.14925	-0.06055	-0.14125	-0.11755	-0.04375
-28.2	-0.0983	-0.0958001	-0.0747	-0.108	-0.0745001	-0.1513	-0.0637	-0.1441	-0.1215	-0.0473
-28.1	-0.09985	-0.10095	-0.07795	-0.10705	-0.07515	-0.15065	-0.06055	-0.14635	-0.12405	-0.04955
-28	-0.0972	-0.1035	-0.0746001	-0.1052	-0.0778001	-0.1482	-0.0572	-0.1457	-0.12	-0.0433001
-27.9	-0.09595	-0.10495	-0.07255	-0.10125	-0.08075	-0.14955	-0.05535	-0.14535	-0.12325	-0.04425
-27.8	-0.09295	-0.10445	-0.07235	-0.10155	-0.07725	-0.14445	-0.05245	-0.14585	-0.12225	-0.04105
-27.7	-0.09215	-0.10465	-0.07695	-0.09935	-0.07885	-0.14245	-0.05095	-0.14375	-0.11785	-0.03565
-27.6	-0.09155	-0.10365	-0.07635	-0.09705	-0.07835	-0.14055	-0.04775	-0.14475	-0.11575	-0.03305
-27.5	-0.09315	-0.10495	-0.07525	-0.10115	-0.08375	-0.14465	-0.05105	-0.14915	-0.11485	-0.03875
-27.4	-0.091	-0.1045	-0.0714	-0.097	-0.0823	-0.1417	-0.0485	-0.1465	-0.114	-0.036
-27.3	-0.0937	-0.1054	-0.0655	-0.0958	-0.0797	-0.141	-0.0482	-0.1425	-0.1152	-0.0335
-27.2	-0.09225	-0.10475	-0.06735	-0.09915	-0.0809499	-0.13945	-0.05055	-0.14465	-0.11775	-0.03025
-27.1	-0.0919	-0.1033	-0.0655	-0.0946	-0.0734	-0.1342	-0.0481	-0.1423	-0.1106	-0.0271
-27	-0.08915	-0.10095	-0.06375	-0.09435	-0.07015	-0.13205	-0.04595	-0.13885	-0.10905	-0.02155
-26.9	-0.08705	-0.10075	-0.0614499	-0.08455	-0.0663499	-0.12945	-0.03905	-0.13475	-0.10525	-0.0137499
-26.8	-0.08315	-0.09985	-0.05965	-0.08345	-0.06215	-0.12365	-0.03415	-0.13015	-0.09775	-0.00775
-26.7	-0.0839	-0.0960001	-0.0607	-0.0838	-0.0604001	-0.1229	-0.038	-0.1318	-0.0968001	-0.0061
-26.6	-0.08755	-0.09715	-0.06525	-0.08715	-0.06125	-0.12525	-0.03835	-0.13035	-0.10025	-0.00475
-26.5	-0.0854	-0.0950999	-0.0664	-0.0886	-0.0621	-0.1228	-0.0411	-0.1267	-0.0991999	-0.0073
-26.4	-0.08285	-0.09445	-0.06615	-0.08925	-0.05955	-0.12075	-0.04205	-0.12355	-0.09695	-0.00255
-26.3	-0.08145	-0.09195	-0.06485	-0.09125	-0.05975	-0.11865	-0.04205	-0.12175	-0.09225	-0.00105
-26.2	-0.0803001	-0.0922001	-0.0653001	-0.0929	-0.0586001	-0.1159	-0.0408001	-0.1202	-0.0922001	-0.0016001
-26.1	-0.08085	-0.09385	-0.06275	-0.09765	-0.06325	-0.11935	-0.04255	-0.12295	-0.09275	-0.00465
-26	-0.0764	-0.0891	-0.0559	-0.0959	-0.0611	-0.1115	-0.0379	-0.1209	-0.088	-0.0005
-25.9	-0.0758	-0.0893	-0.0553	-0.0931	-0.0651	-0.105	-0.0357	-0.1197	-0.0907	0.0032
-25.8	-0.07855	-0.08975	-0.05665	-0.08955	-0.06395	-0.10305	-0.03715	-0.11715	-0.09395	0.00185
-25.7	-0.0765	-0.0866	-0.0556	-0.0838	-0.0604	-0.0994	-0.0297	-0.1147	-0.0892	0.0082
-25.6	-0.0758	-0.0861001	-0.0556	-0.0819	-0.0615	-0.0971	-0.0247	-0.1192	-0.0895001	0.0101
-25.5	-0.07455	-0.0910501	-0.0546501	-0.08085	-0.0669501	-0.0980501	-0.02615	-0.11765	-0.0932501	0.00904994
-25.4	-0.07815	-0.09225	-0.05555	-0.08285	-0.07025	-0.10325	-0.02665	-0.11865	-0.09405	0.00914998
-25.3	-0.07565	-0.09245	-0.05375	-0.08245	-0.07045	-0.10125	-0.02605	-0.12095	-0.09375	0.00965
-25.2	-0.0759	-0.0947	-0.0529	-0.0828	-0.0753	-0.0989	-0.026	-0.1194	-0.0953	0.0138
-25.1	-0.0762	-0.0948	-0.0494	-0.081	-0.0755	-0.0945	-0.0262	-0.1164	-0.0938	0.0157
-25	-0.0764	-0.0971	-0.049	-0.0772	-0.0782	-0.0919	-0.0291	-0.1144	-0.0948	0.0131
-24.9	-0.075	-0.0984	-0.0503	-0.0754	-0.0809	-0.0928	-0.0303	-0.114	-0.0975	0.015
-24.8	-0.0741	-0.094	-0.0503	-0.0749	-0.0776	-0.097	-0.0281	-0.1126	-0.0972	0.0191
-24.7	-0.0752	-0.0928	-0.0482	-0.0761	-0.0786	-0.0979	-0.0282	-0.1091	-0.0977	0.0203
-24.6	-0.07805	-0.09485	-0.05245	-0.07565	-0.08065	-0.10135	-0.02745	-0.10985	-0.09765	0.01825
-24.5	-0.0754	-0.0955001	-0.0525	-0.0726	-0.0783	-0.1014	-0.0266	-0.1082	-0.0966001	0.0183
-24.4	-0.07265	-0.09335	-0.05745	-0.07495	-0.07895	-0.10045	-0.02825	-0.10805	-0.09325	0.01415
-24.3	-0.0734	-0.093	-0.0584	-0.0783	-0.078	-0.1028	-0.0294	-0.1078	-0.0914	0.0175
-24.2	-0.07335	-0.08905	-0.05835	-0.07935	-0.07425	-0.09735	-0.03035	-0.10945	-0.08865	0.01695
-24.1	-0.07485	-0.08935	-0.05545	-0.07805	-0.07345	-0.09705	-0.02625	-0.10735	-0.08935	0.01795
-24	-0.0753	-0.0912	-0.0536	-0.0782	-0.0775	-0.0942	-0.0278	-0.1079	-0.0859	0.0155
-23.9	-0.07575	-0.09215	-0.05385	-0.07845	-0.07445	-0.09515	-0.03145	-0.10855	-0.08175	0.01795
-23.8	-0.07265	-0.08955	-0.05435	-0.07935	-0.07515	-0.09745	-0.03445	-0.11055	-0.07935	0.01595
-23.7	-0.07265	-0.0913499	-0.05395	-0.07855	-0.0756499	-0.0972499	-0.03375	-0.10795	-0.0821499	0.01745
-23.6	-0.0736	-0.0876999	-0.0542	-0.0755	-0.0735	-0.0913	-0.0331	-0.1078	-0.0817999	0.0208
-23.5	-0.07235	-0.08135	-0.05325	-0.07245	-0.07075	-0.08635	-0.03095	-0.10765	-0.07685	0.02205
-23.4	-0.069	-0.0778	-0.0534	-0.0717	-0.0726	-0.0839	-0.0275	-0.1059	-0.0739	0.0236
-23.3	-0.0689	-0.0765	-0.0536	-0.0701	-0.0767	-0.0859	-0.0263	-0.1077	-0.0714	0.0236
-23.2	-0.0688	-0.0775001	-0.0539	-0.0665	-0.0736001	-0.0880001	-0.0285	-0.1073	-0.0719001	0.0238
-23.1	-0.07225	-0.08085	-0.05515	-0.06605	-0.07445	-0.09285	-0.03055	-0.10875	-0.07515	0.02035
-23	-0.07295	-0.0814501	-0.05725	-0.06795	-0.07535	-0.09665	-0.03025	-0.11245	-0.0722501	0.02245
-22.9	-0.07275	-0.08055	-0.05705	-0.06795	-0.07135	-0.09885	-0.03195	-0.11275	-0.07345	0.01985
-22.8	-0.07055	-0.0777501	-0.05615	-0.06725	-0.0697501	-0.0975501	-0.03565	-0.11435	-0.0717501	0.02135
-22.7	-0.06915	-0.0761499	-0.05675	-0.06515	-0.0752499	-0.0955499	-0.03585	-0.11545	-0.0804499	0.01805
-22.6	-0.0632	-0.0742	-0.0565	-0.0601	-0.0735	-0.0898	-0.0352	-0.1166	-0.0783	0.015
-22.5	-0.0625	-0.079	-0.0577	-0.0561	-0.0818	-0.0891	-0.0341	-0.1177	-0.0763	0.0191
-22.4	-0.06165	-0.0761499	-0.0562499	-0.04845	-0.0828499	-0.0870499	-0.03335	-0.11755	-0.0765499	0.0209501
-22.3	-0.05785	-0.06715	-0.04925	-0.04545	-0.07575	-0.08285	-0.03445	-0.11085	-0.07115	0.02845
-22.2	-0.0571001	-0.0609002	-0.0461001	-0.0489	-0.0676002	-0.0829002	-0.0355001	-0.1118	-0.0702002	0.0264999
-22.1	-0.05715	-0.0611499	-0.05105	-0.05175	-0.06705	-0.08895	-0.03825	-0.11315	-0.0807499	0.01855
-22	-0.0531	-0.0643999	-0.0467	-0.0503	-0.0575	-0.0864	-0.0351	-0.1056	-0.0778999	0.0226
-21.9	-0.0525	-0.0690001	-0.0502001	-0.0511	-0.0470001	-0.0869001	-0.0343	-0.1069	-0.0772001	0.022
-21.8	-0.0516	-0.0705	-0.0566	-0.0534	-0.0424	-0.0911	-0.0356	-0.1091	-0.0742	0.015
-21.7	-0.041	-0.0697001	-0.0558	-0.0594	-0.0434001	-0.0939001	-0.039	-0.117	-0.0851001	0.00569997
-21.6	-0.0330001	-0.0717002	-0.0589001	-0.066	-0.0474001	-0.0947001	-0.0472001	-0.1276	-0.0875002	-0.0099001
-21.5	-0.0276	-0.0816006	-0.0587003	-0.0791	-0.0551003	-0.0977003	-0.0429	-0.137901	-0.0848006	-0.0142003
-21.4	-0.04055	-0.10285	-0.0734502	-0.09665	-0.0717502	-0.12015	-0.05355	-0.15925	-0.0935502	-0.0281502
-21.3	-0.0495	-0.1216	-0.0851	-0.1065	-0.0834001	-0.1284	-0.0596	-0.1713	-0.0967001	-0.0322
-21.2	-0.05175	-0.12415	-0.09085	-0.10495	-0.0887501	-0.13385	-0.06105	-0.17695	-0.10265	-0.03625
-21.1	-0.0587	-0.1273	-0.0937	-0.1015	-0.0894	-0.1433	-0.0676	-0.1813	-0.1128	-0.0367
-21	-0.0599	-0.1257	-0.09	-0.0971	-0.082	-0.1397	-0.0677	-0.1731	-0.1128	-0.0326
-20.9	-0.0584	-0.1265	-0.0858	-0.0939	-0.0739	-0.1402	-0.0693	-0.1584	-0.1056	-0.0281
-20.8	-0.04775	-0.12545	-0.08335	-0.09555	-0.0730501	-0.13885	-0.06595	-0.14185	-0.10425	-0.02745
-20.7	-0.0488499	-0.12545	-0.0872499	-0.10315	-0.0698499	-0.14075	-0.0735499	-0.14165	-0.11035	-0.0332499
-20.6	-0.04285	-0.11825	-0.07565	-0.10475	-0.06715	-0.13365	-0.06605	-0.13925	-0.09885	-0.02725
-20.5	-0.0448	-0.1137	-0.0721	-0.1082	-0.0689	-0.1337	-0.0701	-0.1442	-0.0971	-0.0318
-20.4	-0.048	-0.1063	-0.0674	-0.1097	-0.0679	-0.1348	-0.0727	-0.1419	-0.098	-0.0316
-20.3	-0.0489	-0.0968	-0.0667	-0.1165	-0.0759	-0.131	-0.0675	-0.1396	-0.0939	-0.0345
-20.2	-0.05585	-0.0916499	-0.06945	-0.11965	-0.0810499	-0.13775	-0.06925	-0.13695	-0.0873499	-0.03715
-20.1	-0.0579999	-0.0777998	-0.0621999	-0.1187	-0.0807999	-0.1358	-0.0660999	-0.1217	-0.0786998	-0.0320999
-20	-0.0591	-0.0644999	-0.0572	-0.1131	-0.0739	-0.1295	-0.0596	-0.1031	-0.0716999	-0.0251
-19.9	-0.0529	-0.0564999	-0.0524999	-0.1055	-0.0691999	-0.1161	-0.0492	-0.0911999	-0.0593999	-0.0170999
-19.8	-0.047	-0.0480999	-0.0464	-0.0938	-0.0576999	-0.104	-0.0391	-0.0742999	-0.0524999	-0.0131
-19.7	-0.0453	-0.0398	-0.0447	-0.0884001	-0.0539	-0.0914	-0.0283	-0.0609	-0.0453	-0.0079
-19.6	-0.0442	-0.0441	-0.0376	-0.0874	-0.0542	-0.09	-0.0257	-0.0587	-0.0453	-0.0053
-19.5	-0.04645	-0.0505501	-0.0300501	-0.08105	-0.0549501	-0.0876501	-0.03145	-0.0561501	-0.0424501	-0.0102501
-19.4	-0.0518	-0.0568	-0.0323	-0.0778	-0.0641	-0.0904	-0.0341	-0.0562	-0.0481	-0.0104
-19.3	-0.0486	-0.0567001	-0.0255	-0.0709	-0.0618001	-0.0981001	-0.0325	-0.0595001	-0.0507001	-0.0095
-19.2	-0.0444001	-0.0678001	-0.0253001	-0.0728	-0.0634001	-0.1026	-0.0306001	-0.0635001	-0.0441001	-0.0041001
-19.1	-0.045	-0.0769001	-0.0298	-0.0724	-0.07	-0.1036	-0.0313	-0.0646001	-0.0445001	-0.0063
-19	-0.04355	-0.0776503	-0.0330501	-0.07795	-0.0806501	-0.0981501	-0.02445	-0.0654503	-0.0489503	-0.0096501
-18.9	-0.0485	-0.0785001	-0.0353001	-0.0794	-0.0842001	-0.109	-0.0275	-0.0721001	-0.0539001	-0.0184001
-18.8	-0.05565	-0.07485	-0.03605	-0.08065	-0.08205	-0.11275	-0.02885	-0.07035	-0.05445	-0.01505
-18.7	-0.05815	-0.0664501	-0.03475	-0.08225	-0.0731501	-0.10765	-0.04115	-0.0680501	-0.0540501	-0.01145
-18.6	-0.05765	-0.06715	-0.03345	-0.0811499	-0.06025	-0.10485	-0.05065	-0.06275	-0.05855	-0.00965
-18.5	-0.05775	-0.0549499	-0.0350499	-0.07955	-0.0478499	-0.0976499	-0.05205	-0.0541499	-0.0567499	-0.0065499
-18.4	-0.0571	-0.0358999	-0.0294999	-0.0721	-0.0364999	-0.0871999	-0.0545	-0.0542999	-0.0571999	-0.0005999
-18.3	-0.0587	-0.0263999	-0.0186	-0.0725	-0.0280999	-0.0722999	-0.0535	-0.0416999	-0.0545999	0.0033
-18.2	-0.05245	-0.0102499	-0.00855	-0.0680501	-0.0226499	-0.0570499	-0.04595	-0.0281499	-0.0453499	0.00755
-18.1	-0.0489	-0.0019001	0.00179996	-0.0605001	-0.013	-0.044	-0.0408	-0.0196001	-0.0367001	0.0177
-18	-0.05505	-0.0066503	-0.0008502	-0.06255	-0.0154502	-0.0483502	-0.04375	-0.0242503	-0.0417503	0.0155498
-17.9	-0.06525	-0.0244501	-0.0134501	-0.07055	-0.0342501	-0.0616501	-0.04775	-0.0386501	-0.0486501	0.0106499
-17.8	-0.068	-0.0351	-0.021	-0.0811	-0.0473	-0.0714	-0.0492	-0.0558	-0.0511	0.0021
-17.7	-0.0697	-0.0501999	-0.0291	-0.0815999	-0.0642999	-0.0859999	-0.0538	-0.0584999	-0.0543999	-0.0027
-17.6	-0.0715499	-0.0514497	-0.0261499	-0.07825	-0.0627499	-0.0897499	-0.0599499	-0.0607497	-0.0537497	-0.0082499
-17.5	-0.06305	-0.0397496	-0.0205498	-0.06825	-0.0462498	-0.0737498	-0.04815	-0.0466496	-0.0453496	-0.0088498
-17.4	-0.05235	-0.01475	-0.02655	-0.07115	-0.03025	-0.06825	-0.05475	-0.03325	-0.04625	-0.00215
-17.3	-0.059	-0.0060999	-0.0377	-0.0842	-0.0134999	-0.0691999	-0.0674	-0.0427999	-0.0576999	-0.0122
-17.2	-0.0657	-0.0001001	-0.0366	-0.0851	0.00509991	-0.0680001	-0.0709	-0.0473001	-0.0617001	-0.0095
-17.1	-0.0767	-0.0031	-0.0449	-0.0923999	0.00640004	-0.0768	-0.0789	-0.0551	-0.0695	-0.0111
-17	-0.07645	-0.00595	-0.05125	-0.09735	0.01015	-0.08525	-0.07285	-0.05745	-0.06855	-0.01265
-16.9	-0.0789	-0.0128	-0.0485	-0.0981	0.0146	-0.0901	-0.063	-0.0551	-0.0656	-0.0135
-16.8	-0.07755	-0.02365	-0.04765	-0.09405	0.00515001	-0.09395	-0.05695	-0.05375	-0.06545	-0.01755
-16.7	-0.0743	-0.0364	-0.0414	-0.0857	0.00270001	-0.0885	-0.0538	-0.0526	-0.0644	-0.0166
-16.6	-0.0737	-0.0463	-0.0481	-0.0778	-0.0048	-0.0785	-0.0435	-0.0558	-0.0624	-0.0155
-16.5	-0.07085	-0.05065	-0.05135	-0.07445	-0.01015	-0.06925	-0.04355	-0.05435	-0.05975	-0.01715
-16.4	-0.0696	-0.0567	-0.0595	-0.075	-0.0158	-0.0582	-0.0486	-0.0522	-0.0626	-0.0197
-16.3	-0.07265	-0.04875	-0.06725	-0.07585	-0.01235	-0.05345	-0.05125	-0.05135	-0.06715	-0.02765
-16.2	-0.0737501	-0.0391501	-0.0700501	-0.07545	-0.0001501	-0.0539501	-0.0625501	-0.0512501	-0.0756501	-0.0266501
-16.1	-0.07565	-0.02855	-0.07775	-0.08025	0.01815	-0.06235	-0.07045	-0.04755	-0.07775	-0.03035
-16	-0.07825	-0.01755	-0.08585	-0.08435	0.03575	-0.07065	-0.07075	-0.04235	-0.08435	-0.02535
-15.9	-0.0772	-0.0068	-0.0944	-0.0886	0.0469	-0.0744	-0.0731	-0.0326	-0.0898	-0.0281
-15.8	-0.0767	-0.0044	-0.0951	-0.0863	0.0599	-0.073	-0.0783	-0.0311	-0.0949	-0.0255
-15.7	-0.0822001	-0.0072001	-0.0908001	-0.0918	0.0627999	-0.0782001	-0.0797001	-0.0301001	-0.0993001	-0.0270001
-15.6	-0.08775	-0.0182499	-0.10175	-0.09305	0.05915	-0.08415	-0.08455	-0.0334499	-0.10255	-0.03475
-15.5	-0.0941	-0.0250999	-0.1051	-0.0976	0.0611001	-0.0821999	-0.0845	-0.0308999	-0.1089	-0.0319999
-15.4	-0.1069	-0.0348999	-0.1012	-0.0999	0.0573001	-0.0786999	-0.0818	-0.0315999	-0.1063	-0.0294999
-15.3	-0.1015	-0.0518	-0.0988	-0.0959	0.0347	-0.0938	-0.0791	-0.0349	-0.1007	-0.0254
-15.2	-0.0952999	-0.0663998	-0.0977999	-0.0921	0.0137002	-0.106	-0.0716999	-0.0530998	-0.1068	-0.0261999
-15.1	-0.0901999	-0.0644998	-0.0932999	-0.0852	0.00280011	-0.0955999	-0.0603999	-0.0640998	-0.1028	-0.0256999
-15	-0.08405	-0.0673497	-0.0734499	-0.07435	-0.0063499	-0.0878499	-0.04975	-0.0582497	-0.0935497	-0.0236499
-14.9	-0.0794	-0.0640999	-0.0806999	-0.0556	-0.0183999	-0.0837999	-0.0431	-0.0396999	-0.0820999	-0.0197999
-14.8	-0.0705	-0.0535001	-0.0675	-0.0412	-0.0056001	-0.0769001	-0.0341	-0.0374001	-0.0729001	-0.0189
-14.7	-0.07325	-0.0553498	-0.07765	-0.04585	-0.0182498	-0.0839498	-0.03215	-0.0475498	-0.0769498	-0.02585
-14.6	-0.0645	-0.0451	-0.0641	-0.0330001	-0.0153	-0.081	-0.0272	-0.0392	-0.0771	-0.0194
-14.5	-0.05915	-0.0373501	-0.06085	-0.02565	-0.01815	-0.08425	-0.02455	-0.0299501	-0.0754501	-0.01935
-14.4	-0.0567	-0.0329	-0.0584	-0.0315	-0.0198	-0.0812	-0.0272	-0.0259	-0.0766	-0.0228
-14.3	-0.05785	-0.02745	-0.05845	-0.02765	-0.01545	-0.07915	-0.02895	-0.01955	-0.08065	-0.02185
-14.2	-0.0531	-0.0265999	-0.0566	-0.0208	-0.0078999	-0.0689999	-0.0255	-0.0115999	-0.0833999	-0.0205
-14.1	-0.05155	-0.03045	-0.05415	-0.0136501	-0.00675	-0.05995	-0.01745	-0.00815	-0.07725	-0.01795
-14	-0.05135	-0.03075	-0.05375	-0.01535	-0.00995	-0.04995	-0.01265	-0.01255	-0.07975	-0.02565
-13.9	-0.04365	-0.03035	-0.04265	-0.01865	-0.01195	-0.03275	-0.01005	-0.01315	-0.07555	-0.02385
-13.8	-0.04505	-0.03575	-0.03535	-0.02135	-0.01155	-0.02235	-0.00655	-0.02205	-0.07445	-0.03015
-13.7	-0.0399	-0.0409	-0.0269	-0.0237999	-0.0185	-0.0164	0.00270003	-0.0223	-0.0704	-0.0313
-13.6	-0.04815	-0.04205	-0.02355	-0.0314499	-0.03175	-0.02325	0.01045	-0.02445	-0.07115	-0.03685
-13.5	-0.04655	-0.04545	-0.03205	-0.03575	-0.03785	-0.02675	0.01065	-0.02185	-0.08085	-0.03695
-13.4	-0.04655	-0.03525	-0.03575	-0.04625	-0.04285	-0.02445	0.00885	-0.02235	-0.07895	-0.03185
-13.3	-0.0497	-0.0203	-0.0309	-0.0414	-0.0411	-0.0268	0.0084	-0.0262	-0.077	-0.0271
-13.2	-0.0507501	-0.01335	-0.0199501	-0.0268501	-0.03175	-0.02235	0.0141499	-0.03025	-0.06205	-0.0171501
-13.1	-0.0670999	-0.0096997	-0.0168999	-0.0094001	-0.0257999	-0.0183999	0.0265001	-0.0266997	-0.0503997	-0.0097999
-13	-0.07925	-0.0067499	-0.01275	0.00595	-0.03085	-0.00855	0.03185	-0.0079499	-0.0490499	0.00435004
-12.9	-0.07815	-0.00885	-0.02395	0.00835	-0.03865	-0.01035	0.01715	-0.00545	-0.05115	-0.00105
-12.8	-0.06895	-0.0183501	-0.02855	0.00755	-0.0410501	-0.0188501	0.01215	-0.0082501	-0.0564501	-0.00615
-12.7	-0.0623499	-0.03025	-0.0318499	-0.0010499	-0.04615	-0.02865	0.00045007	-0.01715	-0.06555	-0.0156499
-12.6	-0.059	-0.0276001	-0.0228	-0.0062999	-0.0428	-0.0377	-0.0004	-0.0231001	-0.0689001	-0.0199
-12.5	-0.0561	-0.0268002	-0.0165001	-0.0198	-0.0445001	-0.0456001	-0.0042	-0.0292002	-0.0712002	-0.0210001
-12.4	-0.04745	-0.0269501	-0.0180501	-0.03325	-0.0430501	-0.0478501	-0.00695	-0.0359501	-0.0694501	-0.0221501
-12.3	-0.0447	-0.0315	-0.0198	-0.0448	-0.0475	-0.0487	-0.0021	-0.0441	-0.072	-0.0185
-12.2	-0.0368499	-0.0236499	-0.0168499	-0.04575	-0.0485499	-0.0469499	0.00115006	-0.0445499	-0.0700499	-0.0150499
-12.1	-0.0383	-0.0193	-0.0082	-0.0446	-0.0453	-0.0356	0.00940003	-0.0422	-0.0627	-0.0129
-12	-0.0432	-0.0151	-0.0098	-0.0433	-0.0468	-0.0335	0.0088	-0.0432	-0.0609	-0.0102
-11.9	-0.04185	-0.00985	-0.00425	-0.03805	-0.04475	-0.02605	0.01265	-0.04245	-0.05725	-0.00915
-11.8	-0.0404	-0.0071999	-0.0037	-0.0383	-0.0470999	-0.0224999	0.01	-0.0450999	-0.0589999	-0.0079
-11.7	-0.0319	-0.0007	0.00020003	-0.0360001	-0.0426	-0.0186	0.00970003	-0.0402	-0.0524	-0.0105
-11.6	-0.02585	-0.00065	-0.00135	-0.03705	-0.04305	-0.01465	0.01135	-0.03235	-0.04595	-0.00845
-11.5	-0.02415	0.00344994	-0.00075	-0.03685	-0.04755	-0.01135	0.01285	-0.0318501	-0.0460501	-0.01015
-11.4	-0.0243	-0.0024001	-0.0004001	-0.0345	-0.0479001	-0.0134001	0.0112	-0.0303001	-0.0430001	-0.0123001
-11.3	-0.02615	-0.0072499	-0.00605	-0.03985	-0.0553499	-0.0190499	0.00315	-0.0345499	-0.0436499	-0.01565
-11.2	-0.0234	-0.0012999	-0.0006	-0.0319	-0.0493999	-0.0152999	0.00450003	-0.0263999	-0.0379999	-0.0125
-11.1	-0.0216	0.00369993	0.00909997	-0.0299	-0.0448	-0.0138	0.00609997	-0.0239001	-0.0337001	-0.0105
-11	-0.0274	0.00200005	0.0128	-0.0353	-0.0435	-0.0238	0.008	-0.0272999	-0.0350999	-0.0164
-10.9	-0.0252	0.00130002	0.0152	-0.0325	-0.0343	-0.0265	0.0073	-0.0211	-0.0357	-0.0138
-10.8	-0.02405	-0.00065	0.02215	-0.03035	-0.02385	-0.02365	0.00935	-0.01895	-0.03845	-0.01245
-10.7	-0.0262	-0.0011001	0.0249	-0.0336	-0.0185001	-0.0242001	0.0133	-0.0172001	-0.0373001	-0.0105
-10.6	-0.03185	-0.00225	0.01945	-0.03605	-0.01475	-0.02475	0.01175	-0.01795	-0.04135	-0.01125
-10.5	-0.02905	-0.0085501	0.0177499	-0.03615	-0.0143501	-0.0256501	0.01065	-0.0182501	-0.0433501	-0.0088501
-10.4	-0.0317	-0.0068	0.00440001	-0.0394	-0.0195	-0.0319	0.0054	-0.0241	-0.0425	-0.0171
-10.3	-0.02535	-0.01385	0.00285	-0.04535	-0.01725	-0.03015	-0.00055	-0.01975	-0.03425	-0.01565
-10.2	-0.02475	-0.0170502	0.00414996	-0.04785	-0.0203502	-0.0378502	0.00284996	-0.0184502	-0.0353502	-0.01575
-10.1	-0.0274	-0.0246	-0.0032	-0.0584999	-0.0233	-0.0479	-0.0013	-0.026	-0.0426	-0.0227
-10	-0.0236	-0.0271	-0.001	-0.0616	-0.0223	-0.0521	-0.0025	-0.0267	-0.0398	-0.0199
-9.9	-0.0219	-0.0335999	0.00240005	-0.0595	-0.0216999	-0.0583999	-0.0053	-0.0235999	-0.0352999	-0.0196999
-9.8	-0.0114	-0.0356	0.0097	-0.056	-0.016	-0.0547	-0.0013	-0.0269	-0.0309	-0.02
-9.7	-0.0067	-0.0337	0.00899999	-0.0523	-0.0103	-0.052	-0.0003	-0.0249	-0.0267	-0.015
-9.6	-0.0011001	-0.0351002	0.0056999	-0.0526	-0.0011001	-0.0529001	-0.0048001	-0.0239002	-0.0251002	-0.0199001
-9.5	-0.0092	-0.0376001	-0.0009	-0.0674	-0.0021	-0.0631	-0.0205	-0.0270001	-0.0336001	-0.0252
-9.4	-0.01065	-0.0395501	-0.0070501	-0.07145	-0.0010501	-0.0637501	-0.02785	-0.0256501	-0.0363501	-0.0314501
-9.3	-0.01015	-0.0316501	-0.01325	-0.08145	-0.0024501	-0.0748501	-0.03375	-0.0322501	-0.0470501	-0.04155
-9.2	-0.0082	-0.0229999	-0.0126	-0.0853	-0.0021999	-0.0814999	-0.039	-0.0345999	-0.0500999	-0.0466
-9.1	-0.00265	-0.0090501	0.00174997	-0.08145	0.00794997	-0.06695	-0.03765	-0.0338501	-0.0398501	-0.04755
-9	-0.01135	-0.0038499	0.00765006	-0.08315	0.00405006	-0.0521499	-0.02835	-0.0329499	-0.0287499	-0.0490499
-8.9	-0.01605	0.00635012	0.00245012	-0.07105	0.00095012	-0.0380499	-0.00925	-0.0298499	-0.0264499	-0.0405499
-8.8	-0.02415	0.01635	0.00935	-0.05535	-0.00605	-0.01975	-0.00275	-0.01925	-0.01465	-0.02865
-8.7	-0.03045	0.01305	0.01005	-0.04195	-0.01185	-0.02115	-0.00445	-0.01355	-0.00845	-0.02295
-8.6	-0.0312001	0.0148999	0.00899995	-0.0255	-0.0113001	-0.0182001	-0.0018001	-0.0074001	-0.0132001	-0.0182001
-8.5	-0.0282	0.0107999	0.00879997	-0.0146	-0.0104	-0.022	-0.0062	-0.0062001	-0.0195001	-0.0182
-8.4	-0.0219	0.0115999	0.00499995	-0.0118	-0.0148	-0.0228	-0.0094	-0.0034	-0.0218	-0.0176
-8.3	-0.01835	0.00825004	0.00655	-0.01245	-0.01495	-0.01995	-0.01055	-0.00505	-0.02485	-0.02075
-8.2	-0.0135001	0.0100998	0.0103999	-0.0102	-0.0101002	-0.0191002	-0.0104001	-0.0049002	-0.0233002	-0.0157001
-8.1	-0.0103	0.00540007	0.00530004	-0.0076	-0.0106	-0.0261	-0.0159	-0.0024999	-0.0270999	-0.0193
-8	-0.00845	0.0100501	0.00245005	-0.00655	-0.00815	-0.02475	-0.01485	0.0028501	-0.0277499	-0.01255
-7.9	-0.00755	0.01485	0.00894998	-0.00955	-0.00125	-0.01875	-0.00895	0.00094998	-0.01905	-0.01285
-7.8	-0.0083	0.014	0.0054	-0.0091	-0.0021	-0.0176	-0.0068	-0.003	-0.0154	-0.0132
-7.7	-0.00515	0.00905005	0.00635002	-0.00495	-0.00195	-0.01455	-0.00465	-0.00285	-0.01245	-0.00705
-7.6	-0.0037	0.00959998	0.00209999	-0.0087	-0.006	-0.0143	-0.0061	-0.0007	-0.0093	-0.0057
-7.5	-0.0025	0.00990009	0.00250004	-0.0098	-0.0099	-0.0114	-0.0053	0.00110009	-0.0091999	-0.01
-7.4	-0.00225	0.00835002	0.00585002	-0.00635	-0.00885	-0.00715	-0.00115	0.00555002	-0.00635	-0.00545
-7.3	-0.00335	0.00544999	0.00835	-0.00525	-0.00645	-0.00335	-0.00165	0.00464999	-0.00555	-0.00405
-7.2	-0.0045	0.00359999	0.0112	-0.0044	-0.0075	-0.0043	0.00039999	0.00619999	-0.0013	0.00019999
-7.1	-0.0019501	0.00204993	0.0129499	-0.00245	-0.0047501	-0.0040501	0.00034994	0.00454993	-5.01e-05	-0.0003501
-7	-0.00325	0.00155003	0.01225	-0.00125	-0.00605	-0.00795	0.00065	0.00765003	0.00065003	-0.00085
-6.9	-0.00105	0.00315006	0.0103501	0.00125	-0.0073499	-0.0070499	0.00045	0.00565006	0.00355006	0.00265006
-6.8	-0.0002	0.00629999	0.0141	0.0071	-0.0038	-0.0046	0.0077	0.0103	0.00659999	0.0059
-6.7	-0.00075	0.00874994	0.01315	0.00915	-0.0024501	-0.0067501	0.01015	0.0127499	0.00834994	0.00894996
-6.6	-0.0025	0.00939992	0.00969996	0.00989998	-0.0045	-0.0053	0.0101	0.0130999	0.00509992	0.0103
-6.5	-0.00215	0.00685005	0.00415002	0.01065	-0.00465	-0.00995	0.00685	0.0113501	0.00075005	0.00715002
-6.4	0.00055	0.00734998	0.00374998	0.01275	0.00054998	-0.00605	0.00925	0.01305	0.00334998	0.00854998
-6.3	0.0008	0.00909998	0.0046	0.011	0.00129998	-0.005	0.0074	0.0116	0.00149998	0.0049
-6.2	0.00655	0.0089499	0.00534995	0.01025	-0.0023501	-0.0063501	0.00704995	0.0105499	0.0024499	0.00454995
-6.1	0.00415	0.00885	0.00435	0.00605002	-0.00595	-0.00575	0.00835	0.00725001	0.00205001	0.00425
-6	0.00665	0.01135	0.00465	0.00715	-0.00375	-0.00415	0.01075	0.00895002	0.00245002	0.00595001
-5.9	0.00919997	0.0103	0.00379997	0.00899998	-0.001	0.00179997	0.0124	0.00949997	0.00219997	0.00629997
-5.8	0.01215	0.00664995	5e-05	0.00905	-0.00035	0.00655	0.00625	0.00954998	0.00254998	0.00765
-5.7	0.01145	0.00404989	0.00044989	0.00955	0.00074989	0.00764989	0.00295	0.00964989	0.00334989	0.00744994
-5.6	0.00805001	0.00415001	-5e-05	0.01065	-0.00365	0.00585001	0.00225001	0.00395001	0.00195001	0.00455001
-5.5	0.00625	0.00235006	0.00245	0.00555	-0.0046499	0.00485006	0.00075	0.00375006	0.00105006	-0.00025
-5.4	0.00954996	0.00444996	0.00664996	0.00704999	-0.00195	0.00774996	0.00104996	0.00364996	0.00244996	0.00234996
-5.3	0.00655	0.00264988	0.00595	0.01025	-5e-05	0.00945	0.00315	0.00584988	0.00234988	-0.00015
-5.2	0.00435	0.00205008	0.00355008	0.00795	-0.0022499	0.00565008	0.00015	0.00125008	-0.0004499	0.00085008
-5.1	0.00735	0.00405	0.00685	0.00895	0.00295	0.00875	0.00085	0.00635	0.00435	0.00395
-5	0.0027	0.00529998	0.0041	0.0069	0.00369998	0.00619998	0.0016	0.00589998	0.00129998	0.0013
-4.9	0.00389993	0.00819993	0.00389993	0.00979996	0.00649993	0.00869993	0.00359993	0.00499993	0.00319993	0.00489993
-4.8	0.0014	0.00149992	-0.001	0.0061	0.004	0.0067	-0.0021	0.00269992	0.00179992	0.0026
-4.7	0.00225	-0.00265	-0.00245	0.00455	0.00354996	0.00494996	-0.00555	0.00264996	-0.00065	0.00274996
-4.6	0.0049	-0.0073	-0.0028	0.0037	-0.0006	0.0069	-0.0063	-0.0002	-0.0005	0.0044
-4.5	0.0041	-0.0076	0.0006	0.0029	-0.0042	0.00520003	-0.0023	-0.0006	-0.0059	0.0041
-4.4	0.00530002	-0.0084	0.00250002	0.00509999	-0.0021	0.00780002	0.00250002	-0.0004	-0.0053	0.00480002
-4.3	0.00855	-0.00705	0.00445	0.00865	0.00115	0.00915	0.00755	0.00284998	-0.00225	0.00795
-4.2	0.0134	-0.0053001	0.00369987	0.0083	0.00389987	0.00849987	0.0096	0.00459987	-0.0006001	0.0113999
-4.1	0.0114	-0.0074	-0.0025	0.0057	-0.0006	0.0065	0.009	0.0007	-0.0065	0.0118
-4	0.0114	-0.0070001	-0.0026	0.0053	-0.0016001	0.00469994	0.0103	9.99e-05	-0.0074001	0.0145
-3.9	0.0074	-0.01	-0.0029	-0.0003999	-0.0018	0.0018	0.0057	0.0005	-0.0085	0.0165
-3.8	0.0015	-0.0073001	-0.0024	-0.0066	-0.004	-0.003	0.0021	0.0034999	-0.0037001	0.0185
-3.7	0.0015	-0.0043	-0.001	-0.0081	-0.0049	-0.0047	0.0023	0.00039996	-0.0026	0.0193
-3.6	0.0022	-0.0092	0.0011	-0.0066	-0.003	-0.0045	0.0039	-0.0065	0.0004	0.0211
-3.5	0.0019	-0.0104999	-0.0023	-0.0045	-0.0001999	-0.0007999	0.0036	-0.0084999	-0.0014999	0.0173
-3.4	-0.0031501	-0.0059501	-0.0057501	-0.00455	-0.0007501	0.00314986	0.00354986	-0.0072501	-0.0006501	0.0252499
-3.3	-0.01325	-0.0058499	-0.01045	-0.00735	-0.00205	-0.00445	0.00335	-0.0109499	-0.0021499	0.02555
-3.2	-0.01315	-0.0043498	-0.0100498	-0.01155	-0.0024498	-0.0076498	0.00655	-0.0082498	0.00345019	0.0293502
-3.1	-0.01545	0.00205	-0.00875	-0.01415	0.00135	-0.00465	0.00905	-0.00975	0.01165	0.03095
-3	-0.0188	0.0131997	-0.0092	-0.0112	0.00589971	-0.0139003	0.0127	-0.0159003	0.0159997	0.0331
-2.9	-0.02685	0.00634996	-0.00515	-0.0187498	0.00404996	-0.02285	0.00654996	-0.01655	0.00804996	0.02335
-2.8	-0.0214	0.00589981	-0.0116	-0.0191	0.0028	-0.0209	0.0087	-0.0181002	0.0101998	0.0277
-2.7	-0.02725	0.00204998	-0.01695	-0.02405	-0.00165	-0.02585	0.00635	-0.01935	0.00834998	0.02195
-2.6	-0.03295	5e-05	-0.01975	-0.02325	-0.00285	-0.02595	0.00445	-0.01125	0.00285	0.01865
-2.5	-0.03545	0.00264987	-0.01605	-0.01945	-0.0024501	-0.0259501	0.00315	-0.0123501	0.00194987	0.02155
-2.4	-0.0294	0.00369996	-0.0213	-0.0242	-0.0057	-0.0281	-0.0017	-0.0165	-0.0004	0.0179
-2.3	-0.03415	0.00364996	-0.02345	-0.02035	-0.00125	-0.03095	-0.00175	-0.01605	-0.00545	0.01685
-2.2	-0.0388	0.0100998	-0.0211002	-0.0184	-0.0048002	-0.0310002	-0.0064	-0.0151002	-0.0061002	0.0122998
-2.1	-0.03965	0.01145	-0.03155	-0.02435	-0.00525	-0.03005	-0.01285	-0.02435	-0.01115	0.00955
-2	-0.0414	0.00809986	-0.0365	-0.0279	-0.0076001	-0.0311001	-0.0203	-0.0234001	-0.0174001	0.0044
-1.9	-0.0476	0.00590002	-0.0349	-0.0301999	-0.0053	-0.0359	-0.0313	-0.0322	-0.0149	0.00170002
-1.8	-0.04555	0.00675008	-0.04115	-0.02735	-0.00615	-0.03915	-0.03625	-0.0308499	-0.0200499	0.01175
-1.7	-0.04185	0.0209499	-0.0348501	-0.02245	-0.0024501	-0.0436501	-0.03365	-0.0381501	-0.0170501	0.0208499
-1.6	-0.0406	0.016	-0.0249	-0.0218	-0.0061	-0.0516	-0.0348	-0.0369	-0.0197	0.0184
-1.5	-0.041	0.016	-0.0253	-0.0265	-0.0053001	-0.0520001	-0.0384	-0.0373001	-0.0201001	0.0183
-1.4	-0.0424	0.017	-0.0249	-0.0278999	-0.0047	-0.0558	-0.0384	-0.0373001	-0.0215	0.0183
-1.3	-0.0435	0.0233499	-0.01545	-0.03005	-0.0047	-0.05865	-0.0385	-0.0387	-0.0235501	0.018
-1.2	-0.0424	0.0402	-0.01275	-0.031	-0.0025	-0.0603002	-0.0398	-0.0401501	-0.0261002	0.0162998
-1.1	-0.041	0.0407501	-0.0111	-0.0381	-0.001	-0.05865	-0.0432	-0.0429	-0.0316	0.0099
-1	-0.0406	0.0428998	-0.011	-0.0392	-0.0025	-0.0558	-0.0464	-0.0429003	-0.0328	0.007
-0.899998	-0.015	0.0569	-0.0092	-0.04	-0.001	-0.0520001	-0.0467	-0.0438	-0.0328	0.0065
-0.799999
-0.699997
-0.599998
-0.5
-0.399998
-0.299999
-0.199997
-0.0999985
0
0.100002
0.200001
0.300003
0.400002
0.5
0.600002
0.700001
0.800003
0.900002
1
1.1
1.2
1.3
1.4
1.5
1.6
1.7	0.2139	0.446797	0.54235	0.90225	2.06645	4.38625	8.24795	14.6932	22.7495	27.8615
1.8	0.2572	0.492601	0.575201	1.0917	2.1763	4.6728	8.7403	15.3235	23.1591	28.0639
1.9	0.27455	0.5252	0.61545	1.147	2.4247	4.9405	9.0919	15.979	23.4161	27.8615
2	0.2772	0.546952	0.6292	1.20215	2.55485	5.14415	9.49645	16.5995	23.5902	27.4962
2.1	0.3059	0.5908	0.6559	1.244	2.6611	5.4379	10.0279	17.0576	23.6472	27.0794
2.2	0.3146	0.59385	0.7083	1.3228	2.7749	5.6922	10.5029	17.5244	23.7798	26.7273
2.3	0.3189	0.6155	0.7145	1.4121	2.896	6.0064	10.9863	17.9492	23.8297	26.3544
2.4	0.32165	0.59385	0.72635	1.45885	3.05475	6.25995	11.368	18.4205	23.833	26.0911
2.5	0.2864	0.612101	0.7555	1.4904	3.119	6.4666	11.7877	18.6476	23.6479	25.8861
2.6	0.30425	0.63805	0.81095	1.62075	3.30525	6.75865	12.0822	18.9949	23.7473	25.6848
2.7	0.28915	0.650651	0.85705	1.68385	3.48625	6.99535	12.4517	19.2465	23.8312	25.6102
2.8	0.3412	0.690099	0.913499	1.7828	3.6645	7.326	12.7991	19.4734	23.9257	25.6651
2.9	0.343	0.6954	0.9457	1.8531	3.8214	7.5425	13.1282	19.6996	23.9437	25.4352
3	0.38045	0.74235	1.02225	1.94075	3.95955	7.77285	13.4562	19.9233	23.9181	25.2807
3.1	0.392199	0.772299	1.0409	2.0447	4.0813	7.949	13.697	20.1804	23.8437	25.2238
3.2	0.37855	0.78815	1.07625	2.10775	4.21825	8.15255	13.9564	20.2333	23.7672	25.1475
3.3	0.40265	0.81935	1.14215	2.20315	4.35435	8.38075	14.1504	20.3783	23.7944	25.1402
3.4	0.41015	0.82895	1.15535	2.26075	4.49815	8.56755	14.3735	20.4289	23.7671	25.0706
3.5	0.41555	0.85415	1.19155	2.31235	4.62535	8.75295	14.5826	20.4762	23.7499	25.0361
3.6	0.4207	0.8555	1.2259	2.3622	4.7397	8.9411	14.79	20.5445	23.7348	24.9954
3.7	0.43085	0.879649	1.25595	2.41425	4.83355	9.12045	14.9985	20.5835	23.708	24.9628
3.8	0.41925	0.88575	1.27075	2.46515	4.93595	9.28705	15.1558	20.6544	23.6816	24.954
3.9	0.4195	0.905	1.308	2.5099	5.0422	9.4414	15.3116	20.715	23.674	24.9366
4	0.4303	0.9139	1.3484	2.5549	5.1458	9.6067	15.4501	20.7924	23.6799	24.925
4.1	0.440849	0.941349	1.36845	2.61525	5.24235	9.75025	15.5738	20.8327	23.6714	24.8938
4.2	0.4305	0.9418	1.3892	2.6646	5.336	9.8587	15.6915	20.8592	23.6612	24.8672
4.3	0.44205	0.96085	1.42985	2.72515	5.42595	9.99775	15.8147	20.8775	23.6656	24.8397
4.4	0.4585	0.9779	1.4686	2.767	5.519	10.1269	15.8944	20.8984	23.6595	24.8128
4.5	0.4694	0.9887	1.4958	2.8179	5.602	10.2379	15.9995	20.9338	23.6529	24.7956
4.6	0.4774	1.0019	1.5189	2.8695	5.6891	10.3394	16.0844	20.9481	23.6446	24.7713
4.7	0.4913	1.0145	1.5427	2.912	5.7759	10.4501	16.1716	20.9575	23.632	24.7447
4.8	0.4908	1.0314	1.562	2.9557	5.8504	10.5343	16.2415	20.9795	23.6298	24.7316
4.9	0.49985	1.04845	1.59905	3.00245	5.93375	10.6472	16.3227	20.9774	23.6206	24.7209
5	0.495	1.0468	1.612	3.0425	5.9954	10.728	16.3701	20.9632	23.6017	24.6988
5.1	0.4935	1.0573	1.6308	3.0804	6.0713	10.8184	16.4315	20.9579	23.5784	24.678
5.2	0.49295	1.07535	1.66195	3.12705	6.14435	10.8948	16.4794	20.9602	23.5573	24.6521
5.3	0.5026	1.0876	1.691	3.1796	6.2036	10.9812	16.5452	20.9661	23.548	24.6367
5.4	0.51005	1.10035	1.71805	3.22645	6.25795	11.0523	16.5824	20.9674	23.5336	24.626
5.5	0.5195	1.1161	1.7408	3.2783	6.3277	11.1275	16.6289	20.9755	23.5238	24.6117
5.6	0.5241	1.1241	1.7587	3.3146	6.3938	11.1932	16.6807	20.9684	23.5207	24.598
5.7	0.5324	1.1429	1.7881	3.3558	6.4599	11.2688	16.7135	20.9703	23.5141	24.5855
5.8	0.5396	1.1563	1.8041	3.386	6.5239	11.3285	16.7526	20.9622	23.5035	24.5762
5.9	0.5407	1.164	1.8175	3.4195	6.5843	11.3978	16.776	20.9572	23.4943	24.564
6	0.54365	1.16885	1.82375	3.44555	6.62525	11.437	16.7901	20.9516	23.4816	24.5429
6.1	0.5481	1.1709	1.8431	3.4721	6.6775	11.4928	16.8179	20.9479	23.4678	24.5291
6.2	0.55165	1.17815	1.85915	3.49925	6.71585	11.5336	16.8295	20.9427	23.452	24.511
6.3	0.55585	1.18305	1.87435	3.53245	6.76755	11.5819	16.8407	20.95	23.4375	24.4966
6.4	0.5634	1.1897	1.8932	3.5544	6.8054	11.6339	16.8657	20.9475	23.4249	24.4823
6.5	0.5694	1.2038	1.9149	3.5867	6.8483	11.6706	16.8925	20.9364	23.4179	24.4725
6.6	0.5738	1.2141	1.9302	3.6189	6.8998	11.7234	16.9158	20.9291	23.4066	24.4624
6.7	0.5771	1.224	1.9453	3.6506	6.9409	11.7578	16.9348	20.9208	23.3963	24.4533
6.8	0.5783	1.2356	1.964	3.6844	6.9911	11.7978	16.9447	20.9165	23.3819	24.4403
6.9	0.57975	1.24335	1.97955	3.71185	7.02845	11.8369	16.9607	20.9078	23.3695	24.4263
7	0.58255	1.24905	1.99335	3.73715	7.06835	11.869	16.9581	20.8956	23.3522	24.4062
7.1	0.58735	1.25865	2.01195	3.76685	7.09715	11.8929	16.9617	20.8876	23.3463	24.3954
7.2	0.59055	1.26775	2.02845	3.79195	7.13555	11.9258	16.9713	20.8834	23.3359	24.3807
7.3	0.5975	1.2768	2.0412	3.819	7.158	11.9465	16.9705	20.8806	23.3269	24.3674
7.4	0.60335	1.28695	2.05875	3.84925	7.19455	11.9686	16.9857	20.8785	23.3195	24.3568
7.5	0.606	1.294	2.0713	3.8737	7.2268	12.0046	16.9874	20.8736	23.3069	24.3393
7.6	0.60765	1.29855	2.07865	3.89605	7.25955	12.0372	16.9822	20.8675	23.2956	24.324
7.7	0.6131	1.3101	2.0942	3.922	7.2956	12.0685	16.9902	20.8643	23.2838	24.312
7.8	0.61785	1.31765	2.10355	3.94455	7.33005	12.0967	16.9899	20.8565	23.2722	24.3009
7.9	0.6244	1.3246	2.117	3.9666	7.3658	12.1276	16.9907	20.8518	23.2627	24.2866
8	0.62645	1.32845	2.12895	3.98875	7.39545	12.1464	16.9886	20.8442	23.2521	24.2741
8.1	0.63315	1.33915	2.14545	4.01525	7.42555	12.1747	16.992	20.8383	23.2442	24.2633
8.2	0.64165	1.34975	2.15705	4.03965	7.45565	12.1913	16.9945	20.8342	23.2383	24.2538
8.3	0.64745	1.35685	2.16955	4.05465	7.47545	12.2128	16.9946	20.8303	23.2313	24.2448
8.4	0.65035	1.36385	2.17905	4.07215	7.48885	12.2224	16.992	20.8246	23.2209	24.2318
8.5	0.65785	1.37085	2.19125	4.08975	7.51035	12.2444	16.9961	20.8191	23.2131	24.2193
8.6	0.6585	1.3738	2.2006	4.1044	7.5205	12.2531	17.0005	20.815	23.2022	24.2067
8.7	0.6602	1.3793	2.2139	4.1182	7.5367	12.2673	17.0075	20.8084	23.198	24.2008
8.8	0.66825	1.38935	2.22785	4.12705	7.54995	12.2781	17.0132	20.8025	23.1886	24.1891
8.9	0.6725	1.3959	2.2366	4.1399	7.5602	12.2875	17.0144	20.7955	23.18	24.1771
9	0.6745	1.4014	2.2456	4.1532	7.5806	12.2995	17.0184	20.7871	23.1734	24.1669
9.1	0.6722	1.4044	2.2504	4.1663	7.5988	12.3026	17.016	20.7791	23.1595	24.1504
9.2	0.67265	1.41105	2.26095	4.18465	7.62235	12.3204	17.0188	20.7729	23.153	24.1396
9.3	0.6733	1.4154	2.2718	4.2003	7.645	12.3385	17.0199	20.7665	23.143	24.1293
9.4	0.67685	1.42085	2.28115	4.21555	7.67065	12.3534	17.0214	20.7623	23.1366	24.1166
9.5	0.678	1.4233	2.2895	4.2283	7.6939	12.3588	17.0173	20.7538	23.129	24.1053
9.6	0.6764	1.4216	2.3019	4.2414	7.7102	12.3629	17.0158	20.7463	23.1186	24.0973
9.7	0.67945	1.42405	2.31275	4.25965	7.72655	12.3759	17.0125	20.7432	23.1155	24.0895
9.8	0.6819	1.4267	2.3222	4.2738	7.7372	12.382	17.008	20.7349	23.1075	24.0766
9.9	0.68485	1.43495	2.33055	4.28855	7.75375	12.3901	17.0068	20.7312	23.1012	24.0665
10	0.6868	1.444	2.3408	4.3023	7.7732	12.4049	17.008	20.7289	23.0969	24.0572
10.1	0.68885	1.45135	2.35485	4.31705	7.79585	12.4115	17.0065	20.7266	23.0917	24.0488
10.2	0.68935	1.45305	2.35765	4.32675	7.81435	12.4161	17.0026	20.7217	23.0821	24.0394
10.3	0.6919	1.4562	2.3661	4.3417	7.8236	12.4257	17.0015	20.7146	23.0784	24.0325
10.4	0.69335	1.45695	2.37525	4.34915	7.83125	12.4357	16.9937	20.705	23.0708	24.0206
10.5	0.69675	1.45895	2.38505	4.36465	7.84515	12.4483	16.9908	20.7001	23.0638	24.0129
10.6	0.70085	1.45795	2.38835	4.37635	7.85665	12.4514	16.9887	20.6951	23.0562	24.005
10.7	0.7017	1.465	2.3927	4.3845	7.8684	12.4569	16.9884	20.6869	23.0487	23.9952
10.8	0.70485	1.47095	2.39625	4.40045	7.88125	12.4626	16.9877	20.6861	23.0423	23.9834
10.9	0.70695	1.47925	2.40605	4.41445	7.88905	12.4711	16.9872	20.6837	23.0373	23.9737
11	0.7085	1.4874	2.4161	4.4237	7.9047	12.4771	16.9872	20.679	23.0343	23.9662
11.1	0.7114	1.4892	2.4213	4.4324	7.9152	12.4797	16.9876	20.6736	23.0278	23.9588
11.2	0.7143	1.4931	2.4299	4.4391	7.9269	12.4824	16.9853	20.6691	23.0242	23.952
11.3	0.7129	1.4945	2.4339	4.4474	7.9391	12.4832	16.9825	20.6623	23.015	23.942
11.4	0.71155	1.49735	2.43895	4.45765	7.94985	12.4838	16.9783	20.6566	23.0084	23.9326
11.5	0.7141	1.4993	2.443	4.4662	7.9563	12.4852	16.9785	20.6542	23.0011	23.9287
11.6	0.7156	1.5058	2.4457	4.4781	7.9674	12.4876	16.9737	20.6482	22.9987	23.9234
11.7	0.7154	1.5071	2.4488	4.4856	7.9728	12.4937	16.9703	20.6407	22.9925	23.9127
11.8	0.7171	1.5092	2.4514	4.4978	7.9776	12.4932	16.9667	20.6335	22.9867	23.9068
11.9	0.71795	1.51385	2.45895	4.50555	7.98385	12.4927	16.9633	20.6305	22.977	23.9026
12	0.7208	1.5177	2.4667	4.5124	7.9903	12.4968	16.9627	20.6262	22.9732	23.8967
12.1	0.72315	1.51885	2.47535	4.52215	7.99865	12.4995	16.9583	20.6258	22.973	23.8899
12.2	0.72475	1.52065	2.48175	4.53105	8.00865	12.503	16.9622	20.6219	22.9713	23.8871
12.3	0.7267	1.5231	2.4914	4.5377	8.0196	12.5047	16.961	20.6198	22.9631	23.8808
12.4	0.73035	1.52545	2.50165	4.54655	8.03105	12.5137	16.961	20.6165	22.9586	23.8751
12.5	0.7273	1.5272	2.5053	4.5544	8.0403	12.5162	16.9588	20.6122	22.9539	23.8643
12.6	0.7245	1.5257	2.5044	4.5574	8.0441	12.5133	16.9568	20.6074	22.9488	23.853
12.7	0.7255	1.5242	2.5082	4.565	8.0471	12.5102	16.9541	20.599	22.9439	23.8486
12.8	0.72595	1.52525	2.51425	4.57225	8.05215	12.5126	16.9505	20.5939	22.9397	23.8416
12.9	0.7299	1.5282	2.5183	4.5804	8.0572	12.5171	16.9499	20.5889	22.9419	23.8409
13	0.7338	1.5296	2.5276	4.5882	8.0639	12.5179	16.9496	20.5893	22.9386	23.838
13.1	0.7377	1.5364	2.5348	4.5979	8.0701	12.5232	16.949	20.5889	22.9365	23.8336
13.2	0.73895	1.53865	2.54065	4.60405	8.07505	12.5229	16.9489	20.5834	22.9292	23.8248
13.3	0.7403	1.5387	2.544	4.6073	8.0794	12.5225	16.9463	20.5812	22.9234	23.8187
13.4	0.7381	1.5371	2.5474	4.6142	8.0858	12.5216	16.9445	20.5785	22.9195	23.8111
13.5	0.73665	1.54015	2.55255	4.61735	8.09135	12.5215	16.9424	20.5754	22.9144	23.8026
13.6	0.7328	1.5428	2.5542	4.6214	8.0962	12.5214	16.9437	20.5724	22.9116	23.7972
13.7	0.73325	1.54355	2.56115	4.62675	8.10005	12.5221	16.9463	20.5696	22.9037	23.7918
13.8	0.73285	1.54485	2.56775	4.63055	8.10885	12.5199	16.9458	20.567	22.8971	23.786
13.9	0.73305	1.54675	2.56865	4.63645	8.11765	12.5196	16.9428	20.5641	22.8913	23.7779
14	0.73115	1.54625	2.57055	4.63915	8.11975	12.5169	16.9399	20.56	22.8863	23.7743
14.1	0.734	1.549	2.5728	4.6447	8.1237	12.5192	16.9391	20.5576	22.8829	23.7701
14.2	0.73195	1.55015	2.57045	4.64495	8.12255	12.5163	16.9307	20.5515	22.8722	23.762
14.3	0.7299	1.5485	2.572	4.6476	8.1256	12.5101	16.9285	20.5503	22.8634	23.7533
14.4	0.73215	1.54805	2.57635	4.65055	8.12895	12.5089	16.9296	20.5483	22.8571	23.7494
14.5	0.73285	1.54775	2.58345	4.65525	8.13345	12.5068	16.9276	20.5453	22.8533	23.7456
14.6	0.73005	1.54895	2.59005	4.66035	8.14435	12.5071	16.9262	20.543	22.8475	23.7422
14.7	0.7338	1.5515	2.5974	4.6677	8.1506	12.5069	16.9236	20.5374	22.8444	23.7385
14.8	0.73665	1.55465	2.59825	4.67335	8.15015	12.5056	16.9206	20.5372	22.84	23.7343
14.9	0.7366	1.5585	2.6008	4.6804	8.1566	12.5031	16.9185	20.535	22.8381	23.7343
15	0.7383	1.561	2.6029	4.685	8.1574	12.5027	16.9191	20.5332	22.8318	23.7277
15.1	0.74185	1.56445	2.60825	4.68735	8.16215	12.5061	16.9191	20.5326	22.8276	23.7264
15.2	0.7442	1.5614	2.6109	4.6896	8.1625	12.5068	16.9154	20.5292	22.8233	23.7236
15.3	0.74575	1.56385	2.61355	4.69455	8.16515	12.5007	16.912	20.5278	22.8203	23.7194
15.4	0.74885	1.56545	2.61255	4.69955	8.16525	12.4986	16.9083	20.5285	22.8175	23.7143
15.5	0.74475	1.56755	2.61675	4.69985	8.16735	12.4952	16.9084	20.5266	22.8084	23.7081
15.6	0.7471	1.5742	2.6241	4.7082	8.1722	12.5009	16.9124	20.5348	22.8112	23.7072
15.7	0.7523	1.582	2.6298	4.7139	8.1772	12.5063	16.9148	20.537	22.8092	23.7025
15.8	0.7524	1.5841	2.6297	4.7147	8.1766	12.5089	16.9176	20.5323	22.806	23.6994
15.9	0.753	1.5863	2.6315	4.7181	8.1794	12.5156	16.9188	20.5304	22.8047	23.6976
16	0.7552	1.5878	2.6357	4.7232	8.183	12.5195	16.9209	20.5292	22.8036	23.6979
16.1	0.757	1.5854	2.6372	4.7255	8.1824	12.5158	16.9186	20.5287	22.8007	23.6912
16.2	0.75755	1.58165	2.63275	4.72505	8.18265	12.515	16.917	20.5222	22.7973	23.6834
16.3	0.75655	1.58265	2.63825	4.72865	8.18375	12.5136	16.9157	20.5188	22.7928	23.6783
16.4	0.7574	1.5828	2.6403	4.7272	8.1814	12.5082	16.9142	20.5145	22.7849	23.6727
16.5	0.76045	1.58865	2.64505	4.73165	8.17905	12.5054	16.917	20.514	22.7803	23.6687
16.6	0.76255	1.59205	2.64675	4.73185	8.18225	12.5017	16.917	20.5137	22.7772	23.6636
16.7	0.765	1.594	2.6527	4.7351	8.1865	12.5052	16.9182	20.5123	22.7728	23.6606
16.8	0.7664	1.591	2.6587	4.74	8.188	12.5028	16.9177	20.5117	22.7689	23.6543
16.9	0.7656	1.5901	2.6638	4.7372	8.1906	12.5016	16.9158	20.5067	22.7625	23.6507
17	0.76535	1.59125	2.66735	4.73575	8.19305	12.4973	16.9151	20.5044	22.755	23.6469
17.1	0.76575	1.58895	2.66805	4.74185	8.19655	12.495	16.9091	20.5032	22.7471	23.6409
17.2	0.7615	1.5926	2.6707	4.742	8.1963	12.4969	16.9059	20.498	22.7421	23.6368
17.3	0.76055	1.59055	2.66875	4.73895	8.19905	12.4962	16.9041	20.4945	22.7352	23.6284
17.4	0.7637	1.5919	2.6743	4.7416	8.1988	12.4978	16.9017	20.4888	22.7349	23.6255
17.5	0.762	1.5904	2.6745	4.7389	8.1975	12.4996	16.9029	20.486	22.733	23.6201
17.6	0.7579	1.5885	2.6799	4.7399	8.1976	12.4997	16.902	20.4818	22.7289	23.6115
17.7	0.75825	1.58425	2.68675	4.74255	8.19465	12.4987	16.902	20.4794	22.7246	23.6063
17.8	0.7634	1.5875	2.6919	4.7475	8.1989	12.4998	16.9027	20.4812	22.7247	23.6049
17.9	0.7639	1.5907	2.6937	4.746	8.2021	12.5001	16.8986	20.4798	22.7246	23.5983
18	0.76525	1.59345	2.69525	4.75105	8.20565	12.5021	16.9026	20.479	22.7281	23.5938
18.1	0.7647	1.5964	2.6983	4.7506	8.2087	12.5032	16.9028	20.4793	22.7265	23.5902
18.2	0.7662	1.6008	2.7021	4.7546	8.2142	12.5074	16.907	20.4768	22.7216	23.5902
18.3	0.7706	1.6012	2.7013	4.7584	8.2167	12.508	16.9	20.4753	22.7191	23.5853
18.4	0.77255	1.60085	2.70315	4.76155	8.21915	12.5046	16.8997	20.4696	22.7155	23.5822
18.5	0.7761	1.6033	2.7008	4.7592	8.2199	12.4979	16.8993	20.4668	22.7142	23.5776
18.6	0.77855	1.60645	2.69935	4.75985	8.22185	12.4945	16.8987	20.4638	22.7107	23.5755
18.7	0.7819	1.6086	2.7013	4.7652	8.2222	12.4968	16.8976	20.4607	22.7092	23.5713
18.8	0.7779	1.6094	2.7018	4.7622	8.2232	12.496	16.8954	20.4596	22.7053	23.5626
18.9	0.77925	1.60975	2.70505	4.76305	8.22675	12.4936	16.894	20.4572	22.7031	23.5576
19	0.77915	1.61055	2.70385	4.76255	8.22795	12.4915	16.8884	20.4565	22.6939	23.5472
19.1	0.7772	1.6132	2.7039	4.7615	8.2309	12.4902	16.8857	20.4498	22.6894	23.5396
19.2	0.7751	1.6096	2.7015	4.7598	8.2341	12.489	16.8863	20.4466	22.6881	23.5407
19.3	0.77305	1.60945	2.69755	4.75545	8.23175	12.4887	16.8848	20.445	22.6878	23.5355
19.4	0.77185	1.61175	2.69405	4.75695	8.23205	12.4888	16.8836	20.4425	22.6837	23.5312
19.5	0.77385	1.61155	2.69435	4.75545	8.23115	12.4853	16.8834	20.4382	22.6755	23.5256
19.6	0.77385	1.60975	2.69425	4.75625	8.22875	12.4876	16.8771	20.4359	22.6689	23.5211
19.7	0.77495	1.61125	2.69545	4.75835	8.22975	12.487	16.8738	20.433	22.6647	23.5147
19.8	0.774	1.6116	2.6955	4.7605	8.2307	12.4895	16.8721	20.4323	22.6648	23.5092
19.9	0.77395	1.61315	2.69525	4.76315	8.22955	12.4909	16.8722	20.4308	22.6676	23.5041
20	0.7762	1.6158	2.6996	4.7685	8.2287	12.4934	16.8745	20.4308	22.6727	23.5058
20.1	0.77445	1.61905	2.70075	4.77175	8.23005	12.4939	16.8759	20.4298	22.6708	23.5015
20.2	0.7783	1.6232	2.7079	4.7725	8.2306	12.4935	16.877	20.4294	22.6693	23.497
20.3	0.78135	1.62795	2.71415	4.77405	8.23745	12.4922	16.8787	20.4288	22.6721	23.4983
20.4	0.78105	1.62985	2.71735	4.77575	8.23605	12.4953	16.8776	20.426	22.6717	23.4986
20.5	0.7805	1.6359	2.7167	4.7771	8.2367	12.4965	16.8774	20.4233	22.6703	23.4935
20.6	0.78435	1.64015	2.71915	4.78295	8.23965	12.4987	16.881	20.4249	22.6726	23.4896
20.7	0.787	1.6414	2.7188	4.7856	8.2402	12.4979	16.883	20.4243	22.6726	23.4888
20.8	0.78665	1.64045	2.71745	4.78795	8.24385	12.4984	16.8849	20.4217	22.6693	23.4862
20.9	0.7834	1.644	2.7153	4.7871	8.2442	12.5003	16.8844	20.4171	22.6622	23.4816
21	0.7846	1.6456	2.7191	4.7862	8.2451	12.504	16.8873	20.4124	22.657	23.4759
21.1	0.78505	1.64435	2.71955	4.78655	8.24305	12.5002	16.886	20.4077	22.6536	23.4721
21.2	0.7843	1.6417	2.7153	4.782	8.2403	12.4938	16.8834	20.4044	22.6465	23.4633
21.3	0.78635	1.64565	2.72065	4.78275	8.24315	12.4936	16.8851	20.4048	22.6464	23.462
21.4	0.7862	1.6428	2.7196	4.781	8.2409	12.491	16.8859	20.4022	22.6414	23.4539
21.5	0.7868	1.6402	2.7209	4.7825	8.2423	12.488	16.8849	20.3983	22.6401	23.4494
21.6	0.79155	1.64045	2.71825	4.78505	8.24055	12.4871	16.8826	20.3946	22.6413	23.4493
21.7	0.7919	1.6422	2.7178	4.7859	8.2406	12.4845	16.8839	20.3873	22.6374	23.4446
21.8	0.79205	1.63975	2.71855	4.78325	8.23925	12.4804	16.882	20.3852	22.6358	23.4409
21.9	0.79025	1.63935	2.72095	4.78695	8.24045	12.4802	16.8783	20.3841	22.632	23.4363
22	0.79005	1.64255	2.72455	4.78825	8.24105	12.4783	16.8772	20.3833	22.6292	23.4346
22.1	0.7899	1.6439	2.7271	4.7884	8.2393	12.4738	16.8745	20.3802	22.6244	23.4315
22.2	0.78825	1.64395	2.72405	4.78795	8.24065	12.4718	16.8737	20.3734	22.6143	23.4263
22.3	0.78955	1.64655	2.72675	4.79255	8.24405	12.4759	16.874	20.3731	22.6136	23.424
22.4	0.79085	1.65695	2.72745	4.79715	8.24955	12.4757	16.8747	20.3745	22.6132	23.4244
22.5	0.7921	1.6609	2.7296	4.8011	8.2521	12.4786	16.8719	20.3746	22.6124	23.4229
22.6	0.79145	1.66035	2.72955	4.80215	8.25545	12.4796	16.869	20.3703	22.6098	23.4204
22.7	0.791	1.6603	2.7271	4.8069	8.2554	12.4813	16.869	20.3691	22.6084	23.4215
22.8	0.7908	1.6646	2.7285	4.8099	8.2546	12.4817	16.8679	20.3699	22.6083	23.4207
22.9	0.78905	1.66675	2.73205	4.80975	8.25635	12.4829	16.8684	20.3684	22.6081	23.4185
23	0.7894	1.6672	2.7336	4.8115	8.2586	12.4866	16.8707	20.369	22.6102	23.4153
23.1	0.7905	1.6677	2.732	4.8149	8.2609	12.4888	16.8689	20.369	22.6135	23.4129
23.2	0.78835	1.66745	2.73285	4.81385	8.25725	12.4874	16.8689	20.366	22.6143	23.4098
23.3	0.79115	1.66815	2.73855	4.81775	8.25685	12.4889	16.867	20.369	22.6136	23.408
23.4	0.7927	1.6677	2.7397	4.8218	8.257	12.4889	16.8658	20.3673	22.6115	23.407
23.5	0.79225	1.66685	2.73645	4.82345	8.25775	12.4878	16.8681	20.3707	22.604	23.4052
23.6	0.79355	1.66745	2.73805	4.82815	8.26065	12.4857	16.8665	20.3705	22.5998	23.4031
23.7	0.79675	1.67215	2.73665	4.83035	8.26435	12.4891	16.8663	20.3715	22.6009	23.4047
23.8	0.7989	1.6765	2.7349	4.8339	8.268	12.4919	16.8687	20.3696	22.5966	23.4026
23.9	0.7979	1.6793	2.7377	4.8349	8.2658	12.4858	16.8652	20.3642	22.5919	23.4002
24	0.79645	1.67785	2.73645	4.83665	8.26115	12.4848	16.8666	20.3626	22.5849	23.3973
24.1	0.7953	1.6752	2.7347	4.8341	8.2604	12.4848	16.8602	20.36	22.576	23.3916
24.2	0.7967	1.6724	2.7322	4.8362	8.2613	12.4832	16.8526	20.3549	22.5714	23.3842
24.3	0.797	1.6686	2.731	4.8359	8.2608	12.4799	16.8497	20.3528	22.5669	23.3766
24.4	0.79525	1.66995	2.72865	4.83125	8.26175	12.4773	16.8462	20.3468	22.5621	23.3705
24.5	0.79485	1.66845	2.72445	4.82575	8.25845	12.4771	16.8434	20.3466	22.5587	23.3639
24.6	0.79355	1.66865	2.72195	4.82625	8.25745	12.4751	16.8409	20.344	22.5524	23.3612
24.7	0.7936	1.6672	2.726	4.8247	8.2584	12.4741	16.8394	20.344	22.5493	23.3578
24.8	0.79245	1.66865	2.72765	4.82585	8.26205	12.4718	16.8397	20.3465	22.5466	23.3585
24.9	0.79625	1.67235	2.73095	4.83165	8.26255	12.4731	16.8414	20.3473	22.5444	23.3594
25	0.79925	1.67505	2.72685	4.83265	8.25995	12.4706	16.8411	20.3474	22.541	23.3567
25.1	0.79905	1.67315	2.72875	4.83205	8.25885	12.4674	16.841	20.345	22.5404	23.3529
25.2	0.802	1.6744	2.7304	4.8354	8.2611	12.4698	16.8415	20.3496	22.5418	23.3526
25.3	0.80395	1.67685	2.73225	4.84165	8.26275	12.4725	16.8428	20.3508	22.5409	23.3496
25.4	0.80725	1.67755	2.73325	4.84425	8.26435	12.4738	16.842	20.351	22.5375	23.3474
25.5	0.813	1.6803	2.7331	4.8475	8.2673	12.4714	16.8436	20.3514	22.539	23.3454
25.6	0.81085	1.68365	2.73525	4.85135	8.27015	12.4744	16.844	20.3524	22.5418	23.3434
25.7	0.8141	1.6868	2.7363	4.8544	8.2749	12.4707	16.8483	20.3513	22.5449	23.342
25.8	0.81785	1.68545	2.73765	4.85265	8.27555	12.4695	16.8469	20.3505	22.5441	23.3393
25.9	0.8197	1.6907	2.7383	4.8532	8.2785	12.4673	16.845	20.3494	22.5421	23.339
26	0.82375	1.69125	2.73905	4.85225	8.27865	12.4664	16.845	20.3457	22.5372	23.3395
26.1	0.8251	1.6906	2.7406	4.8502	8.2823	12.4637	16.8422	20.3451	22.532	23.3345
26.2	0.82995	1.69195	2.74385	4.85255	8.28445	12.4634	16.8431	20.3453	22.5337	23.3341
26.3	0.8278	1.6897	2.743	4.8538	8.2861	12.4658	16.8439	20.3476	22.5304	23.3314
26.4	0.82595	1.68525	2.74045	4.85385	8.28275	12.4699	16.8431	20.3456	22.5271	23.3229
26.5	0.8256	1.684	2.7394	4.8533	8.2852	12.469	16.8424	20.3414	22.5232	23.3175
26.6	0.82675	1.67755	2.74035	4.84935	8.28425	12.4648	16.8391	20.3389	22.5194	23.3122
26.7	0.8243	1.678	2.7399	4.847	8.2821	12.4633	16.8346	20.3331	22.5141	23.3071
26.8	0.8227	1.6813	2.7388	4.8443	8.2808	12.4628	16.8316	20.3303	22.5076	23.3029
26.9	0.822	1.6807	2.7358	4.8389	8.2789	12.4627	16.8284	20.3292	22.5047	23.2978
27	0.8261	1.6775	2.7429	4.841	8.2843	12.464	16.8288	20.3316	22.5059	23.297
27.1	0.82615	1.67395	2.74375	4.83815	8.28525	12.4605	16.827	20.3306	22.5026	23.2918
27.2	0.8215	1.6736	2.749	4.8422	8.2885	12.4658	16.825	20.3333	22.5027	23.2891
27.3	0.82035	1.67795	2.75245	4.84575	8.28795	12.468	16.8238	20.3307	22.5008	23.2864
27.4	0.81885	1.67855	2.75075	4.84365	8.28705	12.4695	16.8243	20.3271	22.4966	23.279
27.5	0.8171	1.6803	2.7519	4.8445	8.2916	12.4724	16.8228	20.3279	22.4958	23.2786
27.6	0.8162	1.6845	2.7553	4.8449	8.2944	12.4756	16.8212	20.3252	22.4939	23.2795
27.7	0.81175	1.68315	2.75755	4.83885	8.29255	12.4754	16.8207	20.3216	22.4914	23.2773
27.8	0.80915	1.67555	2.75795	4.83775	8.29025	12.4704	16.8136	20.3161	22.483	23.2727
27.9	0.81015	1.67895	2.75425	4.83915	8.29415	12.4699	16.8127	20.3127	22.4789	23.2684
28	0.81235	1.68265	2.75715	4.84195	8.29465	12.4703	16.8166	20.3162	22.4804	23.2663
28.1	0.81505	1.67695	2.75475	4.83825	8.29225	12.4705	16.8177	20.3166	22.4755	23.2628
28.2	0.81605	1.67515	2.75515	4.83995	8.29625	12.4756	16.8194	20.3161	22.4767	23.2602
28.3	0.818	1.6752	2.7572	4.842	8.299	12.4762	16.8199	20.3184	22.4826	23.2596
28.4	0.819	1.6758	2.7572	4.8357	8.2974	12.4729	16.8152	20.3156	22.4787	23.2574
28.5	0.81895	1.66825	2.75615	4.83365	8.29115	12.4751	16.8124	20.3129	22.4779	23.2528
28.6	0.8179	1.6658	2.7576	4.8323	8.2905	12.4748	16.8143	20.3096	22.4763	23.2488
28.7	0.8205	1.6687	2.7577	4.8342	8.2938	12.4755	16.8179	20.3125	22.4781	23.2466
28.8	0.8211	1.6742	2.762	4.8309	8.2924	12.476	16.8184	20.3127	22.4735	23.2411
28.9	0.82035	1.67285	2.76055	4.83175	8.29015	12.4756	16.8159	20.3115	22.4702	23.2361
29	0.8222	1.6742	2.7593	4.8324	8.2891	12.4744	16.812	20.3107	22.4669	23.2365
29.1	0.8227	1.673	2.7557	4.8294	8.2857	12.4724	16.807	20.3061	22.4621	23.2322
29.2	0.82175	1.67215	2.75345	4.82635	8.28405	12.4712	16.8058	20.3009	22.4563	23.2249
29.3	0.82265	1.67235	2.75175	4.82435	8.28215	12.4753	16.8019	20.2984	22.452	23.222
29.4	0.8241	1.6695	2.7491	4.8237	8.2814	12.475	16.8018	20.2947	22.4468	23.219
29.5	0.82485	1.66775	2.74705	4.82155	8.27575	12.4739	16.8002	20.2939	22.4433	23.2143
29.6	0.8256	1.6706	2.7501	4.8215	8.2754	12.4755	16.7992	20.2931	22.4483	23.2165
29.7	0.82425	1.67275	2.74735	4.82455	8.27155	12.4765	16.7998	20.2901	22.4458	23.2136
29.8	0.8203	1.6728	2.7456	4.8196	8.2688	12.4726	16.7962	20.2875	22.4436	23.2119
29.9	0.81985	1.66825	2.74625	4.81865	8.26485	12.4717	16.7934	20.2839	22.4436	23.2083
30	0.8176	1.6632	2.7448	4.8128	8.2642	12.4728	16.7919	20.2788	22.4391	23.2007
30.1	0.8192	1.6631	2.7469	4.814	8.264	12.4745	16.7929	20.2765	22.4402	23.1994
30.2	0.82195	1.66595	2.74895	4.81525	8.26195	12.4734	16.7964	20.275	22.4431	23.1997
30.3	0.82305	1.66675	2.75185	4.81675	8.26345	12.4737	16.8003	20.2785	22.4409	23.1971
30.4	0.8238	1.6669	2.7528	4.8198	8.2612	12.4706	16.8011	20.276	22.4363	23.1946
30.5	0.82155	1.66905	2.75535	4.82625	8.25945	12.4733	16.8078	20.2804	22.4359	23.1952
30.6	0.82075	1.67445	2.75525	4.82925	8.25775	12.4756	16.8083	20.2795	22.4351	23.1941
30.7	0.8171	1.6715	2.7567	4.8313	8.2574	12.4769	16.8056	20.2769	22.4368	23.191
30.8	0.8173	1.6729	2.7575	4.8282	8.254	12.4801	16.8035	20.2748	22.4367	23.1898
30.9	0.817	1.6682	2.7567	4.8272	8.2487	12.4804	16.7973	20.2696	22.433	23.182
31	0.81585	1.66605	2.75395	4.82615	8.24885	12.4778	16.7932	20.2681	22.4278	23.1754
31.1	0.81105	1.66295	2.75535	4.81975	8.24845	12.4802	16.7912	20.2652	22.424	23.174
31.2	0.81105	1.66405	2.75695	4.81955	8.25045	12.4823	16.7917	20.2662	22.4226	23.1725
31.3	0.80985	1.66595	2.75745	4.81405	8.24715	12.4801	16.7902	20.2619	22.4198	23.1706
31.4	0.8103	1.666	2.7608	4.8175	8.2472	12.4784	16.7924	20.2605	22.4138	23.1674
31.5	0.8092	1.6652	2.7603	4.8194	8.2494	12.4783	16.7903	20.2601	22.4122	23.165
31.6	0.8062	1.6599	2.7627	4.8157	8.2438	12.4769	16.7877	20.2543	22.4073	23.1581
31.7	0.80905	1.66165	2.76155	4.81685	8.24535	12.479	16.7861	20.2534	22.4081	23.1598
31.8	0.80515	1.66045	2.76005	4.81655	8.24195	12.4787	16.7823	20.249	22.4054	23.1582
31.9	0.80955	1.66115	2.76255	4.81955	8.24325	12.487	16.7837	20.2468	22.403	23.1567
32	0.81275	1.66085	2.76555	4.81955	8.24565	12.4927	16.7878	20.2467	22.4034	23.1537
32.1	0.8124	1.6598	2.7659	4.8243	8.2431	12.4943	16.7841	20.2476	22.4023	23.1503
32.2	0.81485	1.66445	2.76435	4.82745	8.24175	12.4957	16.7866	20.248	22.4014	23.1499
32.3	0.8158	1.6664	2.7616	4.8268	8.2415	12.4971	16.7853	20.2453	22.3991	23.1443
32.4	0.81735	1.66775	2.75985	4.82465	8.24485	12.4969	16.7803	20.2425	22.3984	23.1442
32.5	0.81915	1.66675	2.76115	4.82835	8.24735	12.496	16.7797	20.2412	22.3975	23.1433
32.6	0.8236	1.6706	2.7645	4.8275	8.2463	12.4973	16.7779	20.2432	22.3989	23.1428
32.7	0.8239	1.6713	2.7638	4.8264	8.2449	12.4954	16.7777	20.2389	22.3977	23.1419
32.8	0.82655	1.66975	2.76715	4.83075	8.24795	12.4967	16.7798	20.2406	22.4001	23.1458
32.9	0.82535	1.66565	2.76595	4.83355	8.24755	12.4933	16.7812	20.239	22.4014	23.14
33	0.8287	1.6691	2.7722	4.8391	8.2497	12.4936	16.7843	20.2432	22.4048	23.1402
33.1	0.82775	1.66965	2.76945	4.83855	8.24615	12.492	16.7842	20.2418	22.4044	23.1337
33.2	0.8264	1.6702	2.7676	4.84	8.2456	12.4946	16.7825	20.2448	22.4061	23.1336
33.3	0.83	1.6713	2.7642	4.8411	8.2446	12.4929	16.7858	20.2418	22.4047	23.1324
33.4	0.827	1.6711	2.7616	4.8445	8.2463	12.4969	16.7887	20.24	22.4037	23.1284
33.5	0.8277	1.6699	2.7603	4.8484	8.2474	12.4978	16.7899	20.242	22.4007	23.1256
33.6	0.83215	1.67325	2.75935	4.84815	8.24585	12.4992	16.7918	20.243	22.3968	23.1254
33.7	0.8326	1.6755	2.758	4.8488	8.2448	12.4964	16.7943	20.244	22.3939	23.1211
33.8	0.83605	1.67895	2.75775	4.85295	8.24785	12.4996	16.7966	20.2448	22.3917	23.1183
33.9	0.8381	1.6862	2.7588	4.853	8.2494	12.5041	16.7977	20.2462	22.3952	23.1183
34	0.8388	1.684	2.7617	4.8513	8.2504	12.5072	16.8012	20.2472	22.396	23.1186
34.1	0.8381	1.6831	2.7584	4.8528	8.2503	12.5064	16.7985	20.2447	22.3933	23.1167
34.2	0.83505	1.68715	2.76195	4.85175	8.25165	12.5053	16.7968	20.2429	22.3933	23.1148
34.3	0.83455	1.68845	2.75835	4.84765	8.24645	12.5028	16.7925	20.2421	22.3892	23.1093
34.4	0.8339	1.6855	2.756	4.8461	8.2421	12.5022	16.7896	20.2391	22.3857	23.1064
34.5	0.83575	1.68715	2.75685	4.84955	8.24375	12.5024	16.7916	20.2403	22.388	23.1059
34.6	0.8377	1.6866	2.7584	4.8521	8.2476	12.4989	16.795	20.2419	22.3858	23.1054
34.7	0.8403	1.6861	2.7576	4.8491	8.2482	12.4992	16.7937	20.2425	22.3884	23.1027
34.8	0.83805	1.68285	2.75465	4.85135	8.24375	12.4975	16.7885	20.2395	22.3826	23.0944
34.9	0.8406	1.6801	2.7548	4.8522	8.2475	12.4973	16.7885	20.2375	22.3833	23.0912
35	0.8434	1.6807	2.7554	4.8562	8.2506	12.4973	16.7918	20.2362	22.3809	23.0904
35.1	0.8485	1.6806	2.7536	4.8581	8.2527	12.4995	16.7932	20.2363	22.3796	23.0875
35.2	0.8515	1.6821	2.758	4.86	8.2579	12.4981	16.7953	20.2404	22.3826	23.092
35.3	0.8513	1.6817	2.7616	4.8596	8.2608	12.5004	16.7973	20.2417	22.3842	23.0965
35.4	0.85085	1.68395	2.76275	4.86125	8.26265	12.4986	16.7992	20.2417	22.3812	23.0951
35.5	0.8531	1.6869	2.7648	4.8646	8.2647	12.5009	16.7984	20.2414	22.3811	23.0936
35.6	0.85645	1.69075	2.76945	4.86825	8.27115	12.5057	16.8006	20.2433	22.3817	23.0955
35.7	0.85935	1.69185	2.76835	4.86315	8.27245	12.5087	16.8016	20.242	22.3757	23.0862
35.8	0.857	1.6887	2.7691	4.8626	8.272	12.5082	16.7993	20.2405	22.3741	23.0824
35.9	0.85865	1.68625	2.77195	4.86055	8.27645	12.5086	16.8007	20.2344	22.3686	23.0745
36	0.859	1.6895	2.7725	4.8605	8.2792	12.5092	16.8043	20.2348	22.3675	23.0741
36.1	0.8602	1.6904	2.773	4.8639	8.2818	12.5124	16.8061	20.2372	22.3718	23.0764
36.2	0.8612	1.6921	2.7725	4.8647	8.2848	12.5155	16.8048	20.2371	22.3707	23.0732
36.3	0.8594	1.6858	2.7672	4.8647	8.2826	12.5163	16.8005	20.2339	22.3674	23.0691
36.4	0.8567	1.6854	2.7665	4.8657	8.2805	12.5166	16.8002	20.2333	22.3682	23.0667
36.5	0.8569	1.6885	2.7677	4.8656	8.2829	12.5239	16.7972	20.2368	22.3705	23.0676
36.6	0.85865	1.68705	2.76845	4.86605	8.28525	12.526	16.7945	20.2339	22.3691	23.0653
36.7	0.8574	1.6842	2.7725	4.8665	8.2904	12.5272	16.7945	20.2334	22.368	23.0601
36.8	0.855	1.6851	2.7744	4.8702	8.2887	12.5314	16.7981	20.234	22.366	23.0555
36.9	0.85375	1.68605	2.77385	4.87035	8.28935	12.5313	16.8	20.2338	22.3612	23.0507
37	0.85365	1.68455	2.77495	4.87265	8.29105	12.5286	16.8023	20.2339	22.3594	23.0469
37.1	0.85565	1.68555	2.77545	4.87685	8.29215	12.53	16.8062	20.2349	22.3605	23.0455
37.2	0.85865	1.68825	2.77745	4.88095	8.29345	12.5296	16.8092	20.2347	22.3629	23.0418
37.3	0.8575	1.6858	2.7736	4.8839	8.2915	12.5287	16.8091	20.2299	22.3603	23.0374
37.4	0.8583	1.6859	2.7744	4.8876	8.2944	12.5324	16.8103	20.2334	22.3597	23.0326
37.5	0.86225	1.68985	2.77695	4.89355	8.29745	12.5351	16.8043	20.2337	22.3649	23.0319
37.6	0.86485	1.69215	2.78015	4.89385	8.29665	12.5362	16.8035	20.2312	22.3662	23.0332
37.7	0.8629	1.696	2.7819	4.8944	8.303	12.5387	16.8034	20.2361	22.3687	23.0345
37.8	0.8598	1.6931	2.7791	4.8911	8.2983	12.5333	16.8038	20.2335	22.3607	23.0291
37.9	0.86255	1.69485	2.77835	4.88965	8.30085	12.539	16.805	20.236	22.3589	23.0302
38	0.85845	1.69485	2.77615	4.88935	8.30075	12.5353	16.8053	20.2341	22.3591	23.0273
38.1	0.85485	1.69395	2.77525	4.89095	8.29925	12.532	16.8035	20.2326	22.3527	23.0265
38.2	0.85075	1.69405	2.77775	4.89005	8.30315	12.5301	16.8072	20.2313	22.3513	23.0267
38.3	0.8497	1.6908	2.7791	4.8905	8.3054	12.5295	16.8085	20.2258	22.3497	23.0249
38.4	0.85165	1.68685	2.77895	4.89185	8.30525	12.5305	16.8123	20.2267	22.3463	23.0249
38.5	0.85155	1.68705	2.77855	4.89545	8.30635	12.5303	16.8147	20.229	22.3478	23.0241
38.6	0.8504	1.6864	2.7789	4.8964	8.3076	12.528	16.8164	20.2306	22.3473	23.0243
38.7	0.8475	1.6835	2.778	4.9022	8.3132	12.5263	16.8181	20.2265	22.3431	23.0222
38.8	0.8468	1.6845	2.7787	4.9047	8.3166	12.5305	16.8192	20.2291	22.3424	23.0227
38.9	0.84485	1.68415	2.77715	4.90085	8.31485	12.5315	16.818	20.2283	22.3382	23.0189
39	0.8491	1.6837	2.7809	4.9036	8.3132	12.5331	16.8224	20.2285	22.3365	23.0199
39.1	0.84605	1.67815	2.77915	4.89605	8.30745	12.5318	16.8206	20.2189	22.3324	23.0174
39.2	0.84475	1.67815	2.78085	4.89865	8.30685	12.5327	16.8172	20.2162	22.3278	23.017
39.3	0.84685	1.67875	2.78275	4.89735	8.30685	12.5349	16.8184	20.2157	22.3291	23.015
39.4	0.8461	1.6771	2.7842	4.8946	8.3085	12.5332	16.8165	20.2117	22.3261	23.0103
39.5	0.8534	1.6762	2.7901	4.8986	8.3116	12.5336	16.818	20.2125	22.3298	23.0114
39.6	0.85845	1.67805	2.79505	4.89925	8.31185	12.5312	16.8195	20.2126	22.3326	23.0152
39.7	0.85485	1.67305	2.79595	4.89935	8.31135	12.532	16.8191	20.2069	22.3317	23.0126
39.8	0.8526	1.6681	2.7942	4.8984	8.3078	12.5324	16.818	20.202	22.3288	23.0085
39.9	0.84905	1.66525	2.79445	4.89735	8.31105	12.5293	16.8163	20.2041	22.3284	23.006
40	0.85025	1.66525	2.79225	4.89685	8.31015	12.5268	16.8157	20.2037	22.3269	23.0039
40.1	0.8487	1.6697	2.7901	4.8983	8.3086	12.5276	16.8119	20.2026	22.3238	23.0008
40.2	0.84935	1.67115	2.79335	4.89885	8.30995	12.5284	16.8081	20.1985	22.3212	22.9994
40.3	0.8513	1.6718	2.7948	4.9016	8.3149	12.5313	16.8093	20.1973	22.3224	22.9985
40.4	0.8493	1.6721	2.7981	4.9013	8.3208	12.5309	16.8109	20.1957	22.3217	22.9978
40.5	0.8486	1.6779	2.798	4.9034	8.324	12.5343	16.8124	20.1943	22.3203	22.9984
40.6	0.8469	1.6767	2.7979	4.9045	8.3246	12.5364	16.8101	20.1953	22.3186	22.9954
40.7	0.84465	1.67705	2.80145	4.90605	8.32225	12.5424	16.8086	20.1933	22.3185	22.9917
40.8	0.84555	1.68075	2.80145	4.90405	8.32485	12.5418	16.8055	20.1904	22.3096	22.9861
40.9	0.8466	1.6809	2.8019	4.9006	8.3277	12.5413	16.8057	20.1891	22.3112	22.9875
41	0.84405	1.68165	2.80345	4.89975	8.32795	12.5412	16.8061	20.1916	22.3141	22.987
41.1	0.84085	1.68195	2.80395	4.89675	8.33085	12.5402	16.8033	20.1895	22.3146	22.984
41.2	0.83665	1.68385	2.80355	4.89855	8.33125	12.5434	16.8046	20.1872	22.3156	22.9837
41.3	0.83225	1.68425	2.80335	4.89985	8.33115	12.5463	16.8045	20.1828	22.3107	22.9777
41.4	0.83465	1.68605	2.80445	4.90385	8.32985	12.5451	16.8056	20.1837	22.3075	22.9739
41.5	0.83685	1.68455	2.80475	4.90385	8.33245	12.5448	16.8071	20.1855	22.3088	22.9715
41.6	0.8354	1.682	2.8025	4.8985	8.334	12.5442	16.8073	20.1874	22.3065	22.9676
41.7	0.8319	1.6844	2.8036	4.8987	8.3349	12.542	16.8052	20.1887	22.3073	22.9664
41.8	0.82945	1.68245	2.80135	4.90255	8.33545	12.5373	16.8025	20.1868	22.3052	22.9653
41.9	0.83235	1.68405	2.80555	4.90605	8.33885	12.5386	16.8027	20.1846	22.3028	22.9645
42	0.83255	1.68735	2.80495	4.90675	8.33895	12.5366	16.8025	20.1894	22.3043	22.9645
42.1	0.83075	1.68555	2.80035	4.90745	8.34065	12.534	16.802	20.1892	22.3022	22.9592
42.2	0.83265	1.68755	2.79905	4.90915	8.34335	12.535	16.8005	20.1896	22.2989	22.9578
42.3	0.8316	1.6892	2.7986	4.9099	8.3475	12.5353	16.8015	20.1914	22.2987	22.957
42.4	0.83395	1.69315	2.80305	4.91415	8.35345	12.5354	16.8045	20.1957	22.3007	22.9552
42.5	0.8326	1.6938	2.7989	4.9113	8.3535	12.5351	16.8025	20.1952	22.2972	22.9541
42.6	0.83165	1.68985	2.79555	4.90805	8.35105	12.5317	16.8013	20.1922	22.2939	22.9505
42.7	0.83325	1.68735	2.79495	4.90355	8.34955	12.5267	16.7965	20.1886	22.293	22.9433
42.8	0.8332	1.6886	2.7935	4.9023	8.3459	12.5242	16.7962	20.1869	22.2922	22.9416
42.9	0.8386	1.6924	2.7939	4.9052	8.3502	12.5223	16.7966	20.1902	22.2913	22.9449
43	0.839	1.6916	2.7924	4.9025	8.3546	12.5218	16.7975	20.1872	22.294	22.9449
43.1	0.8418	1.6959	2.7934	4.9032	8.3591	12.526	16.7958	20.1856	22.294	22.9456
43.2	0.843	1.6948	2.7953	4.9043	8.3608	12.5283	16.7933	20.1817	22.294	22.9428
43.3	0.8417	1.694	2.7963	4.9015	8.3617	12.5263	16.7926	20.1817	22.2903	22.9407
43.4	0.84065	1.69705	2.79745	4.90075	8.36125	12.5253	16.792	20.1827	22.2892	22.938
43.5	0.838	1.693	2.7945	4.8965	8.3572	12.5222	16.7918	20.176	22.2839	22.9339
43.6	0.83485	1.68785	2.79085	4.89255	8.35355	12.5193	16.7951	20.1744	22.2782	22.9293
43.7	0.8315	1.6849	2.7869	4.8908	8.3529	12.5191	16.7993	20.1732	22.2726	22.9257
43.8	0.83185	1.68565	2.78475	4.89355	8.35225	12.5229	16.7992	20.1701	22.2691	22.9274
43.9	0.83365	1.68475	2.78835	4.89425	8.35585	12.5272	16.7989	20.1725	22.269	22.9255
44	0.8342	1.6847	2.7902	4.8947	8.357	12.5251	16.7982	20.1724	22.2683	22.9207
44.1	0.83645	1.68855	2.79135	4.89345	8.35665	12.5261	16.7952	20.1766	22.2662	22.9194
44.2	0.83675	1.68675	2.78885	4.89075	8.35805	12.5255	16.7956	20.1742	22.2659	22.9129
44.3	0.8381	1.6869	2.785	4.8878	8.3577	12.5277	16.7899	20.1745	22.2622	22.9044
44.4	0.8354	1.6868	2.7849	4.8876	8.3563	12.5274	16.7868	20.1759	22.262	22.8993
44.5	0.834	1.6898	2.789	4.8892	8.3593	12.5273	16.7841	20.1758	22.2623	22.8976
44.6	0.83385	1.68875	2.78965	4.88545	8.35295	12.5258	16.7823	20.169	22.257	22.8913
44.7	0.83645	1.69115	2.79235	4.88435	8.35265	12.529	16.7808	20.1665	22.2552	22.8858
44.8	0.83715	1.69355	2.79265	4.88185	8.34955	12.5282	16.7824	20.1679	22.2543	22.8855
44.9	0.8364	1.6926	2.792	4.8783	8.3475	12.5254	16.7831	20.1652	22.2492	22.8819
45	0.8354	1.6928	2.7901	4.8801	8.349	12.5243	16.783	20.162	22.2468	22.8759
45.1	0.83285	1.69665	2.78975	4.87925	8.35265	12.5272	16.7799	20.161	22.2447	22.8746
45.2	0.8282	1.7007	2.7868	4.8839	8.3568	12.5288	16.7797	20.1643	22.2409	22.8723
45.3	0.8286	1.6986	2.788	4.882	8.3596	12.5272	16.7812	20.1631	22.2411	22.8681
45.4	0.8273	1.7011	2.7877	4.8821	8.3578	12.5245	16.7828	20.1639	22.2355	22.8675
45.5	0.8303	1.7008	2.7889	4.8844	8.3585	12.5277	16.7798	20.1658	22.2352	22.8711
45.6	0.8276	1.7033	2.7845	4.8832	8.3583	12.5282	16.7765	20.1648	22.2318	22.8719
45.7	0.8237	1.7024	2.7829	4.8822	8.3602	12.5307	16.7726	20.1628	22.2291	22.8666
45.8	0.82505	1.70405	2.78235	4.88585	8.36385	12.5315	16.7755	20.1683	22.2305	22.8638
45.9	0.8311	1.708	2.7864	4.8932	8.3709	12.5356	16.7744	20.1744	22.2326	22.8646
46	0.83645	1.70665	2.78615	4.89315	8.36875	12.5348	16.7753	20.1728	22.2309	22.8621
46.1	0.83585	1.70515	2.78515	4.89605	8.36905	12.5374	16.7784	20.1712	22.2307	22.8597
46.2	0.83695	1.70335	2.78855	4.89905	8.37225	12.5392	16.7827	20.1732	22.233	22.8609
46.3	0.83905	1.70505	2.79115	4.90025	8.37215	12.5419	16.7887	20.1773	22.2338	22.8585
46.4	0.83915	1.70585	2.78935	4.90275	8.37045	12.5427	16.7868	20.1782	22.2339	22.8542
46.5	0.84325	1.70725	2.78855	4.90615	8.36785	12.5456	16.7868	20.1779	22.2329	22.8515
46.6	0.84495	1.70595	2.79475	4.90655	8.36835	12.5469	16.7909	20.1833	22.2335	22.8461
46.7	0.8448	1.7051	2.7924	4.9054	8.3669	12.547	16.7909	20.1818	22.2284	22.8402
46.8	0.84625	1.70565	2.78865	4.90535	8.37105	12.5449	16.7908	20.1807	22.2266	22.8414
46.9	0.84295	1.70155	2.78685	4.90435	8.36735	12.5445	16.7937	20.1781	22.2286	22.8416
47	0.84535	1.70145	2.79075	4.91095	8.36885	12.5477	16.796	20.1761	22.2278	22.8414
47.1	0.84525	1.70005	2.78925	4.90905	8.36685	12.5458	16.7946	20.1696	22.2231	22.8365
47.2	0.8476	1.703	2.7914	4.912	8.3665	12.5501	16.7972	20.1703	22.2218	22.8349
47.3	0.84875	1.70275	2.79155	4.91315	8.36815	12.55	16.7992	20.1712	22.2202	22.8335
47.4	0.85255	1.70645	2.79165	4.91495	8.36665	12.5531	16.8007	20.1759	22.2227	22.8371
47.5	0.85255	1.70515	2.78875	4.91335	8.36605	12.5566	16.801	20.174	22.2221	22.8351
47.6	0.8499	1.7036	2.7877	4.9123	8.3618	12.5588	16.7978	20.1717	22.2191	22.8333
47.7	0.84925	1.70675	2.78815	4.91615	8.36185	12.5584	16.802	20.1658	22.2191	22.8312
47.8	0.85305	1.70895	2.78625	4.91905	8.36155	12.5613	16.8051	20.1614	22.2147	22.8275
47.9	0.8551	1.7108	2.7882	4.9215	8.3628	12.5652	16.8082	20.1642	22.2144	22.8257
48	0.8599	1.7145	2.7887	4.9224	8.3645	12.5683	16.8126	20.1706	22.2185	22.8275
48.1	0.864	1.7158	2.7913	4.9251	8.3665	12.5727	16.8149	20.1707	22.2172	22.8282
48.2	0.8635	1.7183	2.7938	4.9251	8.3649	12.5746	16.8103	20.1702	22.2176	22.8292
48.3	0.8632	1.7199	2.7965	4.9243	8.3645	12.5725	16.8101	20.1687	22.2165	22.8301
48.4	0.8628	1.7197	2.8001	4.9255	8.3617	12.5709	16.8073	20.1665	22.2135	22.8273
48.5	0.86195	1.72115	2.79905	4.92105	8.36115	12.5733	16.8049	20.1645	22.2095	22.8275
48.6	0.86525	1.72285	2.80225	4.92095	8.36465	12.5701	16.8073	20.1609	22.2118	22.8268
48.7	0.86485	1.72685	2.80285	4.92345	8.36785	12.5699	16.8089	20.1589	22.2136	22.8239
48.8	0.86085	1.72955	2.80495	4.92615	8.36875	12.5678	16.8099	20.1586	22.2113	22.8269
48.9	0.8642	1.7256	2.8058	4.9277	8.3711	12.5676	16.8095	20.1581	22.2099	22.825
49	0.86365	1.72185	2.80355	4.92435	8.36865	12.5661	16.81	20.1534	22.2057	22.8206
49.1	0.8652	1.7243	2.8047	4.9246	8.3671	12.5672	16.8086	20.1537	22.2033	22.8205
49.2	0.86365	1.72725	2.80705	4.92755	8.36755	12.5681	16.8121	20.1556	22.2023	22.8194
49.3	0.8641	1.7298	2.8058	4.9261	8.3676	12.5677	16.8136	20.158	22.2029	22.8186
49.4	0.8662	1.7312	2.8047	4.9312	8.3661	12.5703	16.8136	20.1574	22.2035	22.8197
49.5	0.8668	1.7312	2.805	4.9301	8.367	12.5733	16.8136	20.1559	22.2039	22.8219
49.6	0.86935	1.73545	2.80445	4.92945	8.37175	12.5735	16.8172	20.1591	22.2095	22.8231
49.7	0.8695	1.7344	2.8017	4.928	8.3696	12.5757	16.8153	20.1578	22.2081	22.8233
49.8	0.87015	1.73505	2.80145	4.92775	8.36975	12.5744	16.8116	20.159	22.2105	22.8207
49.9	0.8718	1.7374	2.8028	4.9275	8.3706	12.5745	16.8137	20.163	22.2124	22.8167
50	0.8738	1.7399	2.8038	4.9294	8.3737	12.5748	16.8176	20.1651	22.215	22.8185
50.1	0.87435	1.73795	2.80185	4.93135	8.37555	12.5752	16.8169	20.1679	22.2127	22.8172
50.2	0.8732	1.7349	2.8016	4.9339	8.3771	12.5728	16.8195	20.1675	22.2126	22.8174
50.3	0.87715	1.73755	2.80615	4.93985	8.37695	12.5749	16.8207	20.1705	22.2155	22.8214
50.4	0.8802	1.7369	2.8087	4.9424	8.3784	12.5719	16.8219	20.17	22.2184	22.8221
50.5	0.87855	1.73615	2.80425	4.94115	8.37815	12.5727	16.8198	20.1684	22.2139	22.8204
50.6	0.8778	1.737	2.8009	4.9403	8.3789	12.5754	16.817	20.1646	22.2103	22.8171
50.7	0.8761	1.7383	2.8024	4.9411	8.383	12.5726	16.814	20.1662	22.2078	22.8158
50.8	0.8717	1.7425	2.8029	4.94	8.3838	12.5727	16.8126	20.166	22.2069	22.8186
50.9	0.86985	1.74355	2.80395	4.93705	8.38435	12.5759	16.8131	20.1658	22.206	22.8201
51	0.87155	1.74605	2.80725	4.93745	8.38575	12.5793	16.8151	20.1666	22.2068	22.8209
51.1	0.8749	1.7466	2.8092	4.9337	8.386	12.5806	16.8159	20.1683	22.204	22.8231
51.2	0.87445	1.74455	2.81105	4.93565	8.38685	12.5829	16.8164	20.1708	22.2057	22.8208
51.3	0.8805	1.7451	2.8155	4.9353	8.3901	12.5846	16.8154	20.1737	22.205	22.8203
51.4	0.8806	1.7452	2.8121	4.9329	8.3876	12.5859	16.8156	20.1714	22.2042	22.8194
51.5	0.8812	1.7417	2.8102	4.9351	8.3897	12.5874	16.8141	20.167	22.2043	22.8195
51.6	0.88085	1.74725	2.81205	4.93755	8.39185	12.5881	16.8197	20.1674	22.2059	22.8177
51.7	0.88325	1.74565	2.81325	4.93545	8.38955	12.5861	16.8199	20.1685	22.2063	22.8112
51.8	0.8863	1.7495	2.8187	4.9392	8.3907	12.5885	16.8223	20.1707	22.2058	22.8132
51.9	0.8879	1.7538	2.8194	4.9332	8.3902	12.586	16.8195	20.1685	22.2051	22.8125
52	0.88745	1.75305	2.81875	4.92845	8.38655	12.5849	16.8209	20.1657	22.2036	22.8098
52.1	0.881	1.7543	2.8176	4.9299	8.3863	12.5868	16.8175	20.1628	22.2018	22.8095
52.2	0.88	1.7553	2.8197	4.9286	8.3904	12.5872	16.8178	20.1649	22.2	22.8096
52.3	0.8802	1.7561	2.8222	4.9313	8.3899	12.5892	16.8179	20.1641	22.1983	22.8086
52.4	0.87805	1.75425	2.81845	4.93135	8.39235	12.5888	16.8151	20.1623	22.1958	22.8039
52.5	0.87935	1.75315	2.81695	4.92915	8.39045	12.5856	16.8154	20.1623	22.1899	22.8035
52.6	0.87745	1.75365	2.81735	4.92675	8.39305	12.5838	16.8174	20.1648	22.1913	22.8065
52.7	0.8782	1.7504	2.8152	4.9284	8.3965	12.5799	16.8123	20.1607	22.1865	22.8033
52.8	0.87975	1.75085	2.82075	4.92885	8.39815	12.5816	16.8158	20.1619	22.1887	22.8063
52.9	0.8783	1.7514	2.8233	4.9298	8.3976	12.5838	16.8142	20.1583	22.1882	22.8028
53	0.8763	1.7537	2.8263	4.9324	8.4014	12.5877	16.8137	20.1652	22.1904	22.8034
53.1	0.8765	1.7565	2.8279	4.9278	8.3983	12.589	16.8133	20.1707	22.1909	22.801
53.2	0.87695	1.75745	2.82785	4.92785	8.40285	12.5905	16.8173	20.173	22.1899	22.8023
53.3	0.877	1.7574	2.8293	4.9275	8.4069	12.5894	16.8192	20.1774	22.1943	22.8039
53.4	0.8763	1.7566	2.8321	4.9292	8.4063	12.5903	16.8195	20.1791	22.1943	22.7998
53.5	0.8764	1.7532	2.8321	4.9245	8.4051	12.5901	16.8176	20.1776	22.1891	22.7926
53.6	0.8754	1.7523	2.8351	4.926	8.4048	12.5866	16.8178	20.1783	22.1884	22.7914
53.7	0.8779	1.7561	2.8389	4.928	8.4065	12.5861	16.8216	20.176	22.1877	22.7893
53.8	0.87495	1.75405	2.83935	4.92745	8.40525	12.5837	16.8166	20.1773	22.1855	22.7886
53.9	0.87055	1.75305	2.83825	4.92385	8.40505	12.5842	16.8137	20.1762	22.1863	22.7842
54	0.87025	1.75185	2.83485	4.91975	8.40475	12.5816	16.8113	20.1733	22.185	22.7814
54.1	0.86705	1.74905	2.83345	4.91895	8.40435	12.5801	16.8093	20.1684	22.1798	22.7795
54.2	0.8644	1.7474	2.83	4.9138	8.3976	12.5805	16.8102	20.1643	22.1801	22.7761
54.3	0.86535	1.74565	2.82855	4.91245	8.39685	12.5814	16.8109	20.16	22.1778	22.7705
54.4	0.8618	1.7412	2.823	4.9124	8.3936	12.579	16.8109	20.1562	22.172	22.7633
54.5	0.86205	1.73935	2.82035	4.91635	8.39405	12.5811	16.8128	20.155	22.1702	22.7633
54.6	0.864	1.7392	2.8209	4.917	8.392	12.5807	16.8144	20.1563	22.1673	22.7586
54.7	0.8649	1.7397	2.824	4.9167	8.3919	12.5853	16.8132	20.1564	22.1643	22.758
54.8	0.8649	1.7392	2.8262	4.9164	8.3933	12.5872	16.8138	20.1552	22.1639	22.757
54.9	0.8672	1.739	2.8259	4.9181	8.3933	12.5898	16.815	20.1576	22.1665	22.756
55	0.8638	1.7384	2.8238	4.917	8.3906	12.5897	16.8133	20.1549	22.1649	22.7557
55.1	0.8623	1.7393	2.8256	4.9173	8.392	12.5932	16.8141	20.156	22.1673	22.7556
55.2	0.85985	1.73655	2.82245	4.91855	8.39235	12.593	16.8154	20.1554	22.1686	22.7536
55.3	0.8612	1.7356	2.8194	4.918	8.3913	12.5939	16.8125	20.1545	22.1698	22.7555
55.4	0.8598	1.7349	2.8218	4.92	8.3902	12.5954	16.8138	20.1529	22.1712	22.7571
55.5	0.85645	1.73555	2.82425	4.92045	8.39495	12.5977	16.8136	20.1543	22.1704	22.7516
55.6	0.85785	1.73655	2.82605	4.92115	8.39765	12.5973	16.8139	20.1582	22.167	22.753
55.7	0.85615	1.73285	2.82635	4.92335	8.39685	12.5998	16.8112	20.1548	22.1625	22.7538
55.8	0.85465	1.73505	2.82985	4.92385	8.40075	12.6013	16.814	20.1563	22.1639	22.7514
55.9	0.857	1.7366	2.8334	4.9254	8.4035	12.6025	16.8151	20.1568	22.1638	22.7491
56	0.8604	1.7353	2.8341	4.927	8.4041	12.6023	16.8153	20.1534	22.1637	22.7502
56.1	0.86095	1.73645	2.83325	4.92615	8.40065	12.6026	16.8155	20.1465	22.1629	22.7484
56.2	0.859	1.7397	2.837	4.927	8.3997	12.6057	16.819	20.1418	22.1659	22.7481
56.3	0.8588	1.7416	2.8387	4.9275	8.4041	12.6069	16.8177	20.1407	22.1683	22.7505
56.4	0.8527	1.7413	2.8369	4.9254	8.4022	12.6051	16.8171	20.1384	22.1667	22.7489
56.5	0.85005	1.74395	2.83685	4.92565	8.39915	12.6088	16.8195	20.1346	22.1661	22.7498
56.6	0.8526	1.7463	2.845	4.9271	8.4002	12.6089	16.8214	20.1355	22.1694	22.7529
56.7	0.854	1.7447	2.8433	4.9291	8.3965	12.6091	16.8226	20.1383	22.172	22.7522
56.8	0.8569	1.7478	2.8427	4.9318	8.3955	12.6132	16.8272	20.1383	22.1773	22.7544
56.9	0.8603	1.7435	2.842	4.936	8.3967	12.6146	16.8278	20.1403	22.179	22.7514
57	0.86095	1.74045	2.83955	4.93695	8.39465	12.6139	16.8267	20.1407	22.1785	22.7465
57.1	0.85915	1.74065	2.83775	4.93955	8.39445	12.6136	16.823	20.1375	22.1789	22.7436
57.2	0.85315	1.73975	2.83575	4.93815	8.39355	12.6108	16.82	20.1335	22.1775	22.7392
57.3	0.8561	1.7435	2.8349	4.9361	8.3938	12.6098	16.8211	20.1301	22.1754	22.7373
57.4	0.858	1.7441	2.8349	4.9381	8.3919	12.6076	16.8238	20.1304	22.1776	22.7348
57.5	0.86395	1.74945	2.83735	4.94515	8.39655	12.6095	16.8268	20.1371	22.1791	22.7354
57.6	0.86275	1.74955	2.84125	4.94535	8.39835	12.6091	16.827	20.1392	22.1802	22.7311
57.7	0.86825	1.74935	2.84185	4.94155	8.39725	12.6051	16.8228	20.1406	22.1758	22.7304
57.8	0.8692	1.7476	2.8416	4.9427	8.4004	12.6033	16.8209	20.1388	22.1705	22.7286
57.9	0.8691	1.7445	2.8359	4.9399	8.4034	12.5993	16.8194	20.1364	22.1694	22.7243
58	0.8679	1.7388	2.8364	4.9411	8.403	12.5998	16.8208	20.1369	22.1691	22.7256
58.1	0.86675	1.73635	2.83755	4.94165	8.40345	12.5991	16.8199	20.136	22.1711	22.7249
58.2	0.8698	1.7401	2.8373	4.941	8.4041	12.5995	16.8204	20.1353	22.1721	22.7255
58.3	0.87015	1.74165	2.83725	4.94085	8.40255	12.5986	16.8184	20.1331	22.1679	22.7237
58.4	0.87295	1.73775	2.83505	4.93485	8.40285	12.5929	16.8173	20.133	22.1655	22.7192
58.5	0.8707	1.738	2.8355	4.9335	8.4033	12.5953	16.8179	20.132	22.1642	22.7209
58.6	0.87085	1.73895	2.83645	4.93275	8.40655	12.5948	16.8191	20.129	22.1674	22.7191
58.7	0.8702	1.7401	2.8342	4.9309	8.4022	12.5942	16.8177	20.1266	22.1644	22.7131
58.8	0.8714	1.745	2.8381	4.9303	8.4005	12.5964	16.8239	20.125	22.1667	22.7172
58.9	0.87265	1.74745	2.83935	4.93305	8.40145	12.5994	16.8255	20.1262	22.1671	22.7153
59	0.87615	1.74915	2.84145	4.93325	8.40305	12.6032	16.8278	20.1314	22.1653	22.717
59.1	0.88405	1.75335	2.84435	4.93775	8.40715	12.6055	16.8333	20.1302	22.1648	22.716
59.2	0.8837	1.7523	2.8412	4.9404	8.4099	12.6043	16.836	20.1277	22.1582	22.7163
59.3	0.88525	1.75035	2.84145	4.94365	8.40705	12.6045	16.8315	20.1255	22.1547	22.7161
59.4	0.88315	1.74795	2.83925	4.94035	8.40045	12.6051	16.8278	20.1197	22.1453	22.71
59.5	0.8831	1.7441	2.836	4.9355	8.3984	12.6054	16.8252	20.1196	22.1435	22.7105
59.6	0.88105	1.74285	2.83445	4.93385	8.39885	12.6004	16.8245	20.1177	22.1435	22.7113
59.7	0.88225	1.74685	2.83805	4.93115	8.39995	12.6035	16.8259	20.1188	22.1422	22.7083
59.8	0.88395	1.74825	2.83625	4.93385	8.40365	12.6035	16.8249	20.1208	22.1436	22.7095
59.9	0.8837	1.7486	2.8308	4.9344	8.4024	12.6023	16.8253	20.1183	22.1425	22.7073
60	0.88635	1.74535	2.83025	4.93705	8.40085	12.6027	16.8267	20.1188	22.1452	22.7086
60.1	0.8861	1.7465	2.8356	4.9418	8.4025	12.6076	16.8297	20.1187	22.1477	22.7109
60.2	0.88745	1.74855	2.83455	4.94765	8.40325	12.6086	16.8306	20.1163	22.153	22.7078
60.3	0.89005	1.74915	2.83585	4.95325	8.40645	12.6076	16.8301	20.1213	22.1545	22.7071
60.4	0.8925	1.7525	2.8417	4.9556	8.4091	12.6106	16.8297	20.1254	22.1548	22.7077
60.5	0.897	1.7569	2.8471	4.9575	8.4148	12.6164	16.834	20.1309	22.161	22.7082
60.6	0.90025	1.76085	2.85055	4.95365	8.41465	12.6143	16.833	20.1341	22.1608	22.7061
60.7	0.89885	1.76115	2.85285	4.95745	8.41555	12.6134	16.8312	20.1339	22.163	22.7087
60.8	0.89705	1.76245	2.85005	4.95905	8.41425	12.6135	16.8312	20.132	22.1604	22.7067
60.9	0.90135	1.76425	2.85085	4.95985	8.40965	12.6154	16.833	20.134	22.1608	22.7054
61	0.9045	1.7687	2.8524	4.9638	8.4134	12.6231	16.8397	20.1365	22.1646	22.7066
61.1	0.9069	1.7732	2.8546	4.9667	8.4202	12.6274	16.8456	20.1376	22.167	22.7063
61.2	0.9063	1.774	2.8551	4.9659	8.423	12.6283	16.8458	20.1367	22.166	22.7024
61.3	0.9055	1.7742	2.8585	4.9624	8.4224	12.6273	16.8435	20.1336	22.1604	22.6986
61.4	0.90735	1.77905	2.86565	4.96465	8.42575	12.6306	16.8512	20.1351	22.1633	22.6979
61.5	0.9061	1.7805	2.8649	4.9644	8.431	12.6307	16.8533	20.136	22.1606	22.6956
61.6	0.9126	1.7818	2.8649	4.9641	8.4337	12.6337	16.8572	20.1363	22.1626	22.6973
61.7	0.91365	1.78605	2.86425	4.96425	8.43605	12.6377	16.8594	20.1352	22.167	22.6944
61.8	0.917	1.7927	2.8662	4.9629	8.4376	12.6356	16.8607	20.1374	22.1663	22.6905
61.9	0.91585	1.79355	2.86605	4.96205	8.43835	12.6316	16.8576	20.1349	22.1661	22.6899
62	0.91485	1.79375	2.86465	4.96235	8.43925	12.6313	16.8566	20.1314	22.1635	22.6899
62.1	0.9134	1.7936	2.8652	4.9612	8.4405	12.6315	16.8516	20.1299	22.161	22.6878
62.2	0.9138	1.7941	2.8676	4.9614	8.4435	12.6312	16.849	20.1329	22.1603	22.6844
62.3	0.9159	1.7908	2.8648	4.9602	8.4462	12.6321	16.848	20.1296	22.1569	22.6806
62.4	0.91165	1.78725	2.86005	4.95555	8.43925	12.6308	16.8453	20.1239	22.1493	22.6711
62.5	0.91665	1.78485	2.85855	4.95555	8.44005	12.6295	16.8456	20.1217	22.1463	22.667
62.6	0.91565	1.78335	2.85615	4.95375	8.43865	12.6286	16.8449	20.1246	22.1423	22.6634
62.7	0.91675	1.78385	2.85225	4.95835	8.43755	12.6331	16.8482	20.1232	22.1423	22.6608
62.8	0.91335	1.78655	2.85605	4.95595	8.44095	12.6349	16.8486	20.1225	22.1411	22.6586
62.9	0.91305	1.78575	2.85945	4.95635	8.44565	12.6366	16.8472	20.1254	22.1401	22.6544
63	0.9138	1.7915	2.862	4.9553	8.4464	12.6375	16.849	20.1226	22.1376	22.6534
63.1	0.91555	1.79625	2.86555	4.95675	8.44905	12.6385	16.8482	20.1232	22.1392	22.6514
63.2	0.91655	1.79525	2.86505	4.95725	8.45115	12.6401	16.8498	20.1271	22.1379	22.6493
63.3	0.9217	1.796	2.8669	4.9617	8.4546	12.6421	16.8528	20.1276	22.1417	22.6473
63.4	0.9215	1.7944	2.8694	4.9624	8.4547	12.646	16.8506	20.1293	22.1421	22.6491
63.5	0.91755	1.79405	2.86895	4.96095	8.45685	12.6477	16.85	20.1256	22.1405	22.6497
63.6	0.9123	1.7912	2.8676	4.9565	8.4543	12.6439	16.8472	20.1185	22.1367	22.6461
63.7	0.9115	1.793	2.8651	4.956	8.4516	12.6395	16.8471	20.1169	22.133	22.6459
63.8	0.9017	1.7946	2.8598	4.9556	8.449	12.6392	16.8464	20.1166	22.1352	22.6423
63.9	0.8964	1.7968	2.8589	4.9545	8.4469	12.6418	16.8462	20.1182	22.134	22.6383
64	0.8949	1.7997	2.8609	4.9546	8.4449	12.6441	16.8464	20.1155	22.1306	22.6389
64.1	0.89265	1.80525	2.86085	4.95715	8.44475	12.6471	16.8419	20.1142	22.1275	22.6391
64.2	0.8915	1.8086	2.8581	4.9592	8.4469	12.6484	16.8423	20.1154	22.1245	22.6377
64.3	0.8955	1.8079	2.8666	4.96	8.4491	12.6484	16.8455	20.1209	22.1224	22.6361
64.4	0.89615	1.80515	2.86685	4.96245	8.44855	12.648	16.8451	20.1221	22.1248	22.6349
64.5	0.89095	1.80575	2.86315	4.96435	8.44495	12.6465	16.8411	20.1173	22.1225	22.6317
64.6	0.89385	1.80425	2.86665	4.96665	8.44565	12.6457	16.8406	20.116	22.1227	22.6332
64.7	0.8914	1.8041	2.8674	4.9704	8.4474	12.6495	16.8389	20.1163	22.12	22.6342
64.8	0.8938	1.8034	2.8731	4.9758	8.4518	12.6527	16.842	20.1195	22.1225	22.6359
64.9	0.89075	1.80185	2.87075	4.97545	8.45105	12.6523	16.8395	20.1211	22.1234	22.6345
65	0.8853	1.7996	2.8658	4.9725	8.4482	12.6488	16.8383	20.1189	22.122	22.6338
65.1	0.8817	1.7988	2.8635	4.9724	8.4497	12.6453	16.8372	20.1166	22.123	22.6312
65.2	0.8779	1.7997	2.8604	4.9702	8.4506	12.6465	16.8333	20.1156	22.1201	22.6303
65.3	0.87445	1.79895	2.85775	4.96895	8.45015	12.6473	16.8272	20.1141	22.1231	22.6252
65.4	0.87065	1.79945	2.85535	4.96755	8.44885	12.6479	16.8286	20.1132	22.1244	22.6215
65.5	0.87065	1.79565	2.85435	4.96775	8.45405	12.6456	16.8279	20.113	22.1273	22.6228
65.6	0.86925	1.80145	2.85515	4.96855	8.45835	12.6424	16.8273	20.1105	22.1264	22.6233
65.7	0.86915	1.80335	2.85735	4.97385	8.46405	12.6481	16.828	20.1118	22.1283	22.6224
65.8	0.87335	1.80215	2.85675	4.97865	8.46885	12.6474	16.8278	20.1127	22.1304	22.6232
65.9	0.86945	1.80065	2.85645	4.97785	8.46705	12.6458	16.8257	20.1116	22.1264	22.6212
66	0.8699	1.8004	2.8627	4.9776	8.4667	12.6491	16.8261	20.1127	22.125	22.6204
66.1	0.8663	1.8	2.8659	4.9771	8.4651	12.6471	16.826	20.1143	22.1214	22.6186
66.2	0.8652	1.7979	2.862	4.9718	8.4623	12.6435	16.8222	20.1116	22.1193	22.6142
66.3	0.8627	1.7977	2.8642	4.9677	8.4617	12.6443	16.8226	20.1122	22.114	22.6092
66.4	0.86015	1.79685	2.86555	4.96675	8.46255	12.6471	16.8207	20.1095	22.1116	22.6068
66.5	0.8565	1.7949	2.8628	4.9673	8.4666	12.6449	16.8224	20.1085	22.1124	22.6054
66.6	0.85255	1.79515	2.86075	4.96665	8.46545	12.6443	16.8198	20.1065	22.109	22.6021
66.7	0.84885	1.79195	2.85805	4.96435	8.46565	12.6443	16.8204	20.1043	22.1095	22.598
66.8	0.8495	1.7923	2.8552	4.9618	8.4672	12.6465	16.8202	20.1023	22.1101	22.5949
66.9	0.85345	1.79085	2.85575	4.96325	8.46845	12.6477	16.8195	20.1015	22.1106	22.5926
67	0.84945	1.79045	2.85575	4.96185	8.47115	12.645	16.8182	20.0985	22.1082	22.5929
67.1	0.84865	1.79285	2.85825	4.96395	8.47355	12.6441	16.8175	20.0965	22.1033	22.5888
67.2	0.84755	1.79365	2.86235	4.96425	8.47285	12.6433	16.813	20.0982	22.1015	22.5904
67.3	0.84835	1.79305	2.86455	4.96755	8.47255	12.6404	16.8076	20.0976	22.1021	22.5904
67.4	0.852	1.798	2.8674	4.9739	8.4731	12.6439	16.8105	20.0995	22.1056	22.5921
67.5	0.851	1.7946	2.8629	4.9749	8.4711	12.6402	16.804	20.0961	22.1011	22.5903
67.6	0.8546	1.7961	2.8641	4.9785	8.4693	12.642	16.8051	20.0987	22.101	22.5909
67.7	0.85315	1.79595	2.86115	4.98065	8.46885	12.6385	16.8045	20.0987	22.1008	22.5878
67.8	0.85115	1.79115	2.86475	4.98385	8.46905	12.6366	16.8063	20.0967	22.1004	22.5864
67.9	0.8482	1.7856	2.8622	4.9835	8.4677	12.6396	16.8074	20.0954	22.1	22.5861
68	0.84785	1.78235	2.86195	4.98285	8.46625	12.641	16.8058	20.0958	22.0981	22.5832
68.1	0.8477	1.7834	2.866	4.9868	8.4668	12.6421	16.8093	20.1008	22.0962	22.5817
68.2	0.84675	1.78545	2.86745	4.98875	8.46595	12.641	16.8124	20.1045	22.0951	22.5805
68.3	0.84685	1.78865	2.86705	4.99125	8.46515	12.6447	16.8139	20.1064	22.0959	22.5827
68.4	0.84595	1.79255	2.87005	4.99355	8.46365	12.6448	16.8124	20.1131	22.0996	22.58
68.5	0.85	1.7979	2.8753	4.9974	8.4695	12.65	16.8153	20.1189	22.1039	22.5849
68.6	0.8468	1.7995	2.8794	4.9961	8.4697	12.652	16.813	20.1188	22.1056	22.5858
68.7	0.851	1.8003	2.8854	4.9991	8.4743	12.6532	16.8151	20.1206	22.1089	22.5894
68.8	0.85205	1.80005	2.88545	4.99775	8.47805	12.6513	16.8147	20.1221	22.1078	22.5897
68.9	0.85575	1.79935	2.88735	5.00165	8.47985	12.6541	16.8178	20.1219	22.1085	22.5908
69	0.85825	1.79935	2.88995	5.00545	8.48105	12.6586	16.8202	20.1209	22.1074	22.5931
69.1	0.85685	1.79405	2.88745	5.00155	8.47965	12.6571	16.8183	20.1196	22.1066	22.5908
69.2	0.85495	1.79245	2.88475	5.00455	8.48195	12.6586	16.8187	20.1163	22.1029	22.5912
69.3	0.85665	1.79215	2.88675	5.00465	8.48135	12.6594	16.8194	20.1169	22.1026	22.5892
69.4	0.8559	1.7922	2.8908	5.0064	8.4829	12.6625	16.8189	20.12	22.1001	22.5933
69.5	0.8558	1.793	2.8921	5.0082	8.4842	12.6626	16.8183	20.117	22.0969	22.5908
69.6	0.85655	1.79335	2.88895	5.00955	8.48285	12.6641	16.8166	20.1182	22.0927	22.5901
69.7	0.8571	1.7943	2.8875	5.0106	8.4825	12.6709	16.8162	20.1197	22.094	22.5898
69.8	0.86025	1.79425	2.88605	5.01135	8.48485	12.6769	16.8199	20.1188	22.0949	22.5873
69.9	0.8649	1.7958	2.8904	5.0128	8.4874	12.6842	16.8233	20.1182	22.0961	22.5869
70	0.8675	1.7959	2.8922	5.0137	8.4907	12.687	16.8249	20.1183	22.098	22.5924
70.1	0.86865	1.79815	2.89445	5.01565	8.49255	12.6919	16.8289	20.1236	22.101	22.5944
70.2	0.8714	1.7976	2.8966	5.0185	8.4972	12.6954	16.8345	20.1238	22.1022	22.5904
70.3	0.87185	1.79985	2.89795	5.01825	8.49885	12.6975	16.8362	20.1216	22.1038	22.5899
70.4	0.86885	1.79945	2.89155	5.01565	8.49385	12.6981	16.833	20.1162	22.1046	22.5836
70.5	0.8679	1.7991	2.8915	5.0159	8.4922	12.6981	16.8361	20.1151	22.1035	22.5831
70.6	0.87075	1.80095	2.89565	5.01855	8.49395	12.7022	16.8381	20.1176	22.1057	22.5877
70.7	0.8717	1.8019	2.8922	5.0201	8.4935	12.7003	16.8392	20.1183	22.1059	22.5871
70.8	0.8722	1.8052	2.8918	5.0196	8.4926	12.7019	16.8399	20.1192	22.105	22.5853
70.9	0.8695	1.806	2.8931	5.0234	8.4955	12.7035	16.8383	20.1167	22.1045	22.5853
71	0.8682	1.8064	2.8901	5.0226	8.4916	12.707	16.8343	20.1137	22.0984	22.5807
71.1	0.87345	1.80705	2.89605	5.02915	8.49675	12.7112	16.836	20.1144	22.0977	22.5829
71.2	0.87475	1.81185	2.89445	5.03035	8.49575	12.7132	16.838	20.1122	22.0956	22.5799
71.3	0.8771	1.8107	2.8941	5.0312	8.4941	12.7135	16.8389	20.1134	22.0958	22.582
71.4	0.8794	1.8126	2.896	5.0315	8.4974	12.7143	16.8432	20.1136	22.0958	22.5852
71.5	0.8804	1.8146	2.8979	5.0291	8.5029	12.7155	16.8445	20.1124	22.0966	22.5846
71.6	0.8824	1.8197	2.8988	5.0303	8.502	12.7173	16.8462	20.1139	22.0965	22.5838
71.7	0.88635	1.82295	2.89745	5.03615	8.50315	12.7216	16.8473	20.1183	22.098	22.5837
71.8	0.8897	1.824	2.8967	5.0383	8.5002	12.7202	16.8478	20.117	22.097	22.5838
71.9	0.8858	1.8236	2.8957	5.0371	8.4969	12.7219	16.8456	20.1149	22.0938	22.5837
72	0.88915	1.82435	2.89505	5.03485	8.49685	12.725	16.8494	20.1136	22.0951	22.5817
72.1	0.89285	1.82625	2.89585	5.03265	8.50175	12.7244	16.8506	20.1134	22.0985	22.5805
72.2	0.89825	1.82975	2.89885	5.03465	8.50815	12.728	16.8492	20.1119	22.1003	22.5804
72.3	0.90245	1.83365	2.90255	5.03725	8.51355	12.7312	16.8561	20.1191	22.1032	22.5805
72.4	0.902	1.8343	2.8995	5.0344	8.5153	12.7296	16.8565	20.1212	22.1023	22.5863
72.5	0.90325	1.83585	2.90045	5.03685	8.51645	12.7307	16.8578	20.1215	22.0993	22.5869
72.6	0.9056	1.8353	2.8993	5.0385	8.5104	12.7317	16.8562	20.1205	22.0969	22.5887
72.7	0.906	1.8356	2.9041	5.0386	8.5088	12.7318	16.8579	20.1231	22.0978	22.5898
72.8	0.9098	1.8388	2.9072	5.043	8.5152	12.7395	16.8618	20.1265	22.0977	22.5946
72.9	0.90805	1.84355	2.91175	5.04895	8.52095	12.7439	16.8663	20.1274	22.0985	22.5952
73	0.9044	1.8476	2.9141	5.0528	8.523	12.7481	16.8708	20.1313	22.1036	22.5983
73.1	0.90615	1.84965	2.91255	5.05795	8.52715	12.7518	16.8716	20.1342	22.1019	22.5969
73.2	0.90615	1.84515	2.91035	5.05295	8.52575	12.7483	16.868	20.1341	22.1028	22.5946
73.3	0.9095	1.8447	2.9067	5.0556	8.5262	12.748	16.87	20.1317	22.104	22.5895
73.4	0.91025	1.84995	2.90545	5.05705	8.52635	12.7506	16.8743	20.1334	22.1029	22.5888
73.5	0.912	1.8493	2.9064	5.0565	8.5272	12.7512	16.8728	20.1367	22.1002	22.586
73.6	0.9083	1.8473	2.905	5.052	8.5247	12.7503	16.8744	20.1331	22.0967	22.5817
73.7	0.90365	1.84655	2.90465	5.04795	8.52345	12.7513	16.8724	20.1279	22.094	22.5764
73.8	0.90165	1.84295	2.90615	5.04405	8.52175	12.7541	16.8705	20.1263	22.0909	22.5757
73.9	0.90595	1.84615	2.90485	5.04025	8.52135	12.7523	16.8684	20.1259	22.0894	22.5767
74	0.9077	1.8485	2.9096	5.0418	8.521	12.7516	16.8666	20.1263	22.0915	22.5781
74.1	0.911	1.8545	2.9139	5.0471	8.5229	12.7553	16.8716	20.129	22.0931	22.5823
74.2	0.91235	1.85285	2.91085	5.04635	8.52425	12.7577	16.8727	20.1266	22.0972	22.5818
74.3	0.91365	1.84885	2.90865	5.04455	8.52675	12.7604	16.8737	20.1247	22.0969	22.5798
74.4	0.91475	1.84595	2.91115	5.04335	8.53065	12.761	16.876	20.1256	22.0957	22.5807
74.5	0.916	1.8447	2.9119	5.0435	8.5335	12.7583	16.8781	20.1226	22.0926	22.5856
74.6	0.91385	1.84205	2.91115	5.04425	8.53105	12.7561	16.8757	20.1181	22.0902	22.5808
74.7	0.91355	1.84355	2.90795	5.04305	8.53275	12.7561	16.8775	20.1221	22.0883	22.5787
74.8	0.91345	1.84495	2.90835	5.04235	8.53195	12.7578	16.8747	20.1184	22.0858	22.5761
74.9	0.91415	1.84235	2.91165	5.03865	8.52985	12.7559	16.8743	20.1178	22.0854	22.5696
75	0.9164	1.843	2.9098	5.0359	8.5289	12.7506	16.8726	20.1179	22.083	22.5682
75.1	0.91205	1.84085	2.90445	5.02925	8.52645	12.7451	16.8734	20.114	22.0793	22.5633
75.2	0.9143	1.8457	2.9064	5.0352	8.531	12.7498	16.878	20.1173	22.0798	22.5659
75.3	0.91725	1.84705	2.91245	5.03635	8.53055	12.7524	16.8795	20.1191	22.0832	22.5648
75.4	0.9166	1.8502	2.9135	5.0377	8.5327	12.7559	16.8785	20.1203	22.084	22.5656
75.5	0.9181	1.854	2.9138	5.0396	8.5321	12.7574	16.8816	20.1212	22.0838	22.5605
75.6	0.91815	1.85615	2.91165	5.03765	8.52775	12.7552	16.8856	20.1234	22.0877	22.5597
75.7	0.91945	1.85765	2.91745	5.04115	8.52815	12.7559	16.891	20.1266	22.0948	22.5616
75.8	0.91505	1.85735	2.91755	5.04455	8.52875	12.753	16.893	20.1257	22.0906	22.5611
75.9	0.9152	1.8591	2.9213	5.0461	8.5313	12.7538	16.889	20.1242	22.0901	22.5626
76	0.9166	1.8548	2.9231	5.0489	8.5327	12.752	16.888	20.1221	22.086	22.5599
76.1	0.9184	1.8554	2.9239	5.0497	8.5325	12.7537	16.8899	20.1227	22.0884	22.5568
76.2	0.9175	1.8559	2.925	5.0489	8.5313	12.7534	16.8895	20.1241	22.0875	22.5533
76.3	0.91565	1.85335	2.92305	5.04685	8.52395	12.7453	16.8869	20.1212	22.0865	22.5526
76.4	0.91385	1.84895	2.92515	5.04385	8.52405	12.7459	16.8876	20.1223	22.0818	22.5495
76.5	0.91345	1.85075	2.92875	5.04935	8.53085	12.7468	16.889	20.1277	22.0806	22.5536
76.6	0.91135	1.85625	2.93155	5.05305	8.53615	12.7482	16.8867	20.1286	22.0819	22.5534
76.7	0.91255	1.85665	2.93015	5.05505	8.54035	12.7477	16.8853	20.1256	22.083	22.5507
76.8	0.9086	1.8592	2.934	5.057	8.5428	12.7492	16.887	20.1264	22.0821	22.5439
76.9	0.90925	1.85755	2.93495	5.05595	8.54295	12.7485	16.8862	20.1258	22.0839	22.5436
77	0.91205	1.85615	2.93325	5.05355	8.54055	12.7476	16.8865	20.1259	22.0835	22.5427
77.1	0.91185	1.85475	2.93885	5.05865	8.54595	12.751	16.8906	20.1272	22.0881	22.5435
77.2	0.90975	1.85435	2.93775	5.05545	8.54685	12.7501	16.8885	20.1245	22.0861	22.5426
77.3	0.91075	1.85515	2.94285	5.05515	8.55035	12.7489	16.8879	20.1267	22.0871	22.5427
77.4	0.909	1.8567	2.9486	5.0561	8.5522	12.7473	16.8906	20.1241	22.0876	22.5403
77.5	0.90675	1.85415	2.94895	5.05585	8.55155	12.7501	16.8873	20.1228	22.0872	22.5352
77.6	0.90555	1.85495	2.94775	5.06355	8.54785	12.751	16.885	20.1246	22.0836	22.5322
77.7	0.9047	1.8576	2.951	5.0668	8.548	12.753	16.8868	20.1227	22.0831	22.5289
77.8	0.89965	1.85365	2.95385	5.06425	8.54465	12.7523	16.8852	20.1168	22.0775	22.5238
77.9	0.89735	1.85465	2.95325	5.06245	8.54255	12.7518	16.8837	20.1161	22.0749	22.5217
78	0.8979	1.8542	2.9511	5.059	8.5405	12.7511	16.8823	20.1148	22.0766	22.5201
78.1	0.8991	1.8569	2.9558	5.064	8.5441	12.7545	16.8824	20.1147	22.0787	22.5194
78.2	0.8974	1.859	2.9555	5.0682	8.5445	12.7576	16.8799	20.1154	22.078	22.5222
78.3	0.89425	1.85875	2.94935	5.06565	8.54295	12.7524	16.8789	20.1122	22.0739	22.5192
78.4	0.8915	1.8588	2.9476	5.0684	8.5425	12.7556	16.8728	20.1106	22.0715	22.5191
78.5	0.89195	1.85975	2.95095	5.07175	8.54375	12.7567	16.8701	20.1119	22.0718	22.5124
78.6	0.8941	1.8616	2.9522	5.0696	8.5454	12.7577	16.868	20.1147	22.0723	22.5114
78.7	0.8945	1.8657	2.954	5.0691	8.5518	12.7602	16.867	20.1166	22.0723	22.5112
78.8	0.8977	1.8674	2.955	5.0703	8.5558	12.7627	16.8668	20.1172	22.0708	22.5112
78.9	0.89325	1.86295	2.95545	5.07155	8.54915	12.7565	16.8652	20.1096	22.0723	22.5046
79	0.89	1.8575	2.9547	5.0665	8.546	12.7507	16.8596	20.1079	22.0686	22.499
79.1	0.89155	1.85365	2.95375	5.06295	8.54385	12.7491	16.8549	20.1066	22.0634	22.4968
79.2	0.8916	1.8499	2.9554	5.0601	8.5442	12.7466	16.855	20.106	22.0656	22.494
79.3	0.8924	1.8525	2.959	5.0624	8.5454	12.7522	16.8559	20.1046	22.0637	22.4921
79.4	0.89155	1.85245	2.95925	5.06005	8.54315	12.754	16.8558	20.1037	22.0623	22.4903
79.5	0.8923	1.8512	2.9608	5.058	8.5415	12.755	16.8577	20.1041	22.062	22.4878
79.6	0.88795	1.85125	2.95665	5.05775	8.54075	12.7579	16.8614	20.1012	22.0642	22.489
79.7	0.8897	1.8523	2.9586	5.0564	8.5457	12.761	16.8616	20.104	22.0661	22.4901
79.8	0.89095	1.85325	2.95945	5.05795	8.54525	12.7601	16.8609	20.1011	22.0644	22.4916
79.9	0.893	1.8561	2.9598	5.0589	8.5439	12.7593	16.8626	20.0986	22.0648	22.4912
80	0.89105	1.85415	2.96155	5.06095	8.54635	12.7639	16.864	20.1014	22.065	22.4872
80.1	0.89275	1.85525	2.96495	5.05865	8.54825	12.767	16.8653	20.1028	22.0621	22.4849
80.2	0.89235	1.85405	2.96285	5.05735	8.54745	12.7689	16.8631	20.1028	22.0605	22.4792
80.3	0.89305	1.85595	2.96595	5.05825	8.54785	12.7695	16.859	20.1029	22.0576	22.4793
80.4	0.8886	1.8583	2.9647	5.0587	8.5464	12.7701	16.8571	20.1026	22.0532	22.476
80.5	0.8886	1.8595	2.9617	5.0598	8.5439	12.7725	16.8546	20.1018	22.0557	22.4725
80.6	0.88765	1.85955	2.95945	5.05665	8.54255	12.7765	16.8541	20.1018	22.0556	22.4701
80.7	0.8901	1.8596	2.9584	5.0568	8.5431	12.778	16.8577	20.1027	22.0566	22.4735
80.8	0.89015	1.85845	2.96135	5.06025	8.54415	12.7797	16.8558	20.0966	22.0569	22.4734
80.9	0.8903	1.8607	2.9615	5.0635	8.547	12.7815	16.8602	20.0985	22.0588	22.4725
81	0.88755	1.86165	2.96125	5.06455	8.54685	12.7858	16.8608	20.1005	22.0536	22.4744
81.1	0.8866	1.8615	2.9609	5.0633	8.546	12.7905	16.8592	20.0976	22.0512	22.471
81.2	0.8865	1.8615	2.9621	5.0635	8.5469	12.7914	16.8576	20.0986	22.0518	22.4711
81.3	0.88405	1.85715	2.95905	5.05935	8.54155	12.7863	16.853	20.0935	22.0495	22.4689
81.4	0.88135	1.85625	2.95435	5.05625	8.54275	12.786	16.8533	20.0912	22.0493	22.4674
81.5	0.88115	1.85685	2.95755	5.05465	8.54485	12.7865	16.8526	20.0892	22.0475	22.4691
81.6	0.8791	1.8548	2.9573	5.0533	8.5439	12.7867	16.8491	20.086	22.0463	22.4719
81.7	0.8771	1.854	2.9574	5.0527	8.5499	12.7903	16.845	20.085	22.0425	22.4724
81.8	0.87405	1.85485	2.95605	5.04875	8.55275	12.7911	16.8419	20.082	22.0376	22.4663
81.9	0.8783	1.8577	2.9632	5.0485	8.5566	12.7963	16.8462	20.0878	22.0408	22.4647
82	0.8771	1.8561	2.964	5.0476	8.5527	12.7951	16.8482	20.0891	22.0413	22.4607
82.1	0.87175	1.85775	2.96325	5.04905	8.55075	12.7948	16.8499	20.0889	22.0434	22.4593
82.2	0.86935	1.85795	2.96405	5.04975	8.55275	12.7939	16.851	20.0896	22.0432	22.4596
82.3	0.8724	1.8571	2.9633	5.0547	8.5558	12.7935	16.8513	20.0866	22.044	22.4605
82.4	0.874	1.8595	2.9644	5.0547	8.5599	12.7992	16.8525	20.0855	22.0427	22.4582
82.5	0.87605	1.86535	2.96315	5.05605	8.56015	12.8008	16.8509	20.0852	22.0436	22.4584
82.6	0.88115	1.86555	2.96295	5.05595	8.55735	12.8033	16.8535	20.0815	22.0424	22.4561
82.7	0.8859	1.8624	2.962	5.052	8.5543	12.8053	16.8518	20.0811	22.0406	22.4511
82.8	0.8814	1.863	2.9631	5.05	8.5531	12.8057	16.8546	20.0845	22.0381	22.4497
82.9	0.88285	1.86005	2.96035	5.04585	8.55325	12.8056	16.8575	20.0847	22.0379	22.453
83	0.8815	1.8604	2.9618	5.0472	8.5524	12.8054	16.8603	20.0847	22.0333	22.4512
83.1	0.8805	1.8621	2.9607	5.0463	8.5542	12.8077	16.8566	20.0861	22.0292	22.4493
83.2	0.88135	1.86475	2.95685	5.04375	8.55495	12.8049	16.8551	20.0852	22.028	22.4464
83.3	0.8817	1.8696	2.9575	5.0431	8.5531	12.8048	16.8577	20.0836	22.0278	22.4415
83.4	0.8802	1.867	2.9588	5.0477	8.5532	12.8077	16.8568	20.0864	22.0281	22.4391
83.5	0.8788	1.864	2.9589	5.0497	8.5526	12.8064	16.8531	20.0865	22.0268	22.4381
83.6	0.8764	1.8627	2.9606	5.0507	8.5534	12.8041	16.8573	20.0891	22.0272	22.4421
83.7	0.881	1.8631	2.9644	5.0477	8.5581	12.804	16.8613	20.0918	22.0296	22.4478
83.8	0.88135	1.86035	2.96105	5.04705	8.55845	12.8026	16.8606	20.0927	22.0287	22.4463
83.9	0.88495	1.86075	2.96085	5.04975	8.56085	12.8055	16.8624	20.0953	22.033	22.4444
84	0.8866	1.8559	2.9616	5.0489	8.5653	12.8057	16.8658	20.0925	22.0309	22.443
84.1	0.88435	1.85495	2.96315	5.05135	8.56785	12.8036	16.8666	20.0929	22.0292	22.4428
84.2	0.88465	1.85425	2.96905	5.05355	8.57145	12.805	16.8687	20.0961	22.0312	22.4458
84.3	0.88635	1.85165	2.97045	5.05135	8.57345	12.8057	16.8728	20.0934	22.0318	22.4446
84.4	0.8877	1.8504	2.974	5.0535	8.5759	12.8134	16.8756	20.0965	22.0352	22.4457
84.5	0.88925	1.85115	2.97725	5.05105	8.57485	12.8085	16.8771	20.0949	22.0318	22.4462
84.6	0.89135	1.85105	2.97845	5.05365	8.57875	12.8107	16.8775	20.0904	22.0307	22.4475
84.7	0.89075	1.84815	2.97545	5.05715	8.58035	12.809	16.879	20.0879	22.0305	22.445
84.8	0.88965	1.84785	2.97885	5.06005	8.57805	12.8085	16.8831	20.0907	22.0289	22.4439
84.9	0.8904	1.8495	2.9748	5.0591	8.5766	12.8094	16.882	20.0926	22.0299	22.4412
85	0.893	1.8527	2.9715	5.0582	8.5784	12.8139	16.8813	20.0972	22.0284	22.4455
85.1	0.89805	1.85595	2.97065	5.06055	8.57835	12.8184	16.8869	20.0969	22.0279	22.4499
85.2	0.8926	1.8538	2.9669	5.0583	8.5775	12.8147	16.8864	20.0952	22.0241	22.443
85.3	0.892	1.8542	2.9661	5.061	8.5769	12.8174	16.8854	20.0933	22.0235	22.4433
85.4	0.8918	1.8564	2.9635	5.0629	8.5767	12.8158	16.8847	20.0962	22.023	22.4478
85.5	0.89055	1.85665	2.96315	5.06225	8.57785	12.8152	16.8849	20.0987	22.0195	22.4533
85.6	0.88795	1.85565	2.96165	5.06265	8.57825	12.8158	16.8838	20.0998	22.0179	22.4532
85.7	0.889	1.8511	2.9674	5.0627	8.5809	12.8133	16.8798	20.1009	22.0151	22.4489
85.8	0.8932	1.8505	2.967	5.0651	8.5799	12.8162	16.8809	20.1036	22.0145	22.4468
85.9	0.8965	1.8477	2.9666	5.0676	8.5831	12.819	16.8823	20.1063	22.0178	22.4482
86	0.89605	1.84565	2.96505	5.06725	8.58635	12.8187	16.8805	20.1057	22.0165	22.4508
86.1	0.89505	1.84595	2.96335	5.06875	8.58365	12.8191	16.8779	20.1021	22.0148	22.4498
86.2	0.89385	1.84615	2.96105	5.07125	8.58605	12.8167	16.876	20.1003	22.0159	22.4489
86.3	0.8944	1.8446	2.9613	5.0692	8.5906	12.8132	16.8771	20.0965	22.0126	22.4509
86.4	0.8931	1.8439	2.9632	5.066	8.5887	12.8102	16.8759	20.0945	22.0111	22.4489
86.5	0.89395	1.84385	2.96505	5.06405	8.58695	12.8089	16.8758	20.0897	22.0121	22.4483
86.6	0.8915	1.8444	2.9705	5.0691	8.5882	12.8043	16.8771	20.0876	22.01	22.4483
86.7	0.89375	1.84515	2.97705	5.07425	8.59055	12.8076	16.8816	20.088	22.0122	22.4513
86.8	0.89425	1.84685	2.98035	5.07445	8.59245	12.8087	16.8842	20.0894	22.0131	22.4517
86.9	0.90045	1.85065	2.98505	5.07535	8.59345	12.8125	16.8876	20.0966	22.0156	22.4544
87	0.89865	1.84785	2.98805	5.07175	8.59235	12.8118	16.8844	20.0949	22.0116	22.4541
87.1	0.89765	1.84845	2.98565	5.07265	8.59125	12.8069	16.8807	20.0908	22.0119	22.4502
87.2	0.8933	1.8455	2.9818	5.0735	8.5884	12.8034	16.8792	20.0906	22.0119	22.4486
87.3	0.8963	1.845	2.9822	5.0755	8.5868	12.8035	16.8768	20.0906	22.0087	22.4444
87.4	0.8957	1.8442	2.9829	5.0754	8.5874	12.8059	16.8761	20.0943	22.0059	22.4375
87.5	0.8971	1.842	2.9824	5.077	8.5848	12.8055	16.874	20.0932	22.0055	22.4352
87.6	0.89585	1.83925	2.97885	5.07895	8.58505	12.8039	16.8751	20.0912	22.0061	22.4309
87.7	0.8957	1.8366	2.9739	5.0771	8.5853	12.8035	16.8764	20.0899	22.0053	22.4242
87.8	0.89485	1.83615	2.97445	5.07875	8.58325	12.8031	16.8781	20.0903	22.0063	22.4167
87.9	0.8945	1.8324	2.9738	5.0794	8.5788	12.8048	16.8773	20.0889	22.0039	22.417
88	0.8945	1.8287	2.9688	5.0786	8.5759	12.8032	16.8696	20.0883	22.0012	22.4173
88.1	0.89465	1.82635	2.96735	5.07865	8.57695	12.8041	16.8676	20.0897	22.0002	22.4206
88.2	0.8994	1.828	2.9665	5.0771	8.581	12.8078	16.8666	20.0954	22.0002	22.4231
88.3	0.90035	1.82975	2.97075	5.07935	8.58125	12.8097	16.8685	20.0968	21.9984	22.4248
88.4	0.89595	1.82735	2.96835	5.07495	8.57765	12.8094	16.8643	20.0961	21.9958	22.4192
88.5	0.90055	1.82805	2.96925	5.07895	8.58045	12.8126	16.8667	20.0972	21.9964	22.424
88.6	0.8977	1.8227	2.9673	5.0819	8.5781	12.8104	16.8646	20.0971	21.992	22.4203
88.7	0.8935	1.8231	2.9649	5.081	8.581	12.8116	16.8648	20.0968	21.9895	22.421
88.8	0.8956	1.8251	2.9673	5.0853	8.5865	12.8144	16.8698	20.0992	21.9915	22.4256
88.9	0.8988	1.8252	2.9688	5.085	8.5881	12.8152	16.8707	20.0977	21.992	22.4226
89	0.90245	1.82925	2.97045	5.08905	8.58625	12.813	16.8667	20.0968	21.9914	22.4185
89.1	0.90275	1.82925	2.97245	5.08885	8.58885	12.8116	16.8665	20.1003	21.994	22.4163
89.2	0.9068	1.8321	2.977	5.0928	8.5913	12.8123	16.8717	20.0996	21.996	22.417
89.3	0.9098	1.8341	2.981	5.0922	8.5929	12.8119	16.873	20.0985	21.9945	22.4181
89.4	0.9144	1.8353	2.9826	5.0948	8.5961	12.8121	16.8738	20.1015	21.9958	22.4184
89.5	0.91485	1.83175	2.97825	5.08595	8.59405	12.8066	16.8721	20.0981	21.9917	22.4128
89.6	0.91475	1.83195	2.97685	5.08275	8.59325	12.8079	16.8721	20.1006	21.9888	22.4074
89.7	0.9172	1.8313	2.9767	5.0813	8.5896	12.8079	16.8691	20.0988	21.9863	22.4006
89.8	0.91395	1.83255	2.97555	5.08125	8.58595	12.8091	16.8645	20.0983	21.9834	22.3964
89.9	0.9137	1.8341	2.976	5.0824	8.588	12.8119	16.8641	20.0994	21.9823	22.3989
90	0.91375	1.83335	2.97895	5.08075	8.58975	12.8086	16.8639	20.0989	21.9802	22.3983
90.1	0.9153	1.8379	2.9833	5.0859	8.5887	12.8133	16.8644	20.1046	21.9852	22.399
90.2	0.92	1.8422	2.9831	5.0855	8.59	12.8173	16.8672	20.1055	21.9886	22.3977
90.3	0.91835	1.84125	2.97665	5.08525	8.58235	12.8144	16.8619	20.1044	21.9841	22.396
90.4	0.9148	1.8407	2.9742	5.0878	8.5763	12.8122	16.8611	20.1057	21.9812	22.3921
90.5	0.91015	1.83775	2.97305	5.08675	8.57205	12.808	16.8604	20.1047	21.9778	22.3898
90.6	0.90615	1.83845	2.97045	5.08785	8.57105	12.8079	16.8591	20.1032	21.9785	22.3875
90.7	0.90765	1.83835	2.96885	5.08445	8.56555	12.8073	16.8592	20.1017	21.9787	22.3866
90.8	0.90875	1.84015	2.97495	5.08025	8.56255	12.809	16.8607	20.0997	21.9797	22.3882
90.9	0.9102	1.8412	2.9714	5.079	8.5645	12.8098	16.8591	20.0987	21.9828	22.389
91	0.9135	1.8416	2.9753	5.0835	8.5692	12.8137	16.8629	20.0933	21.9849	22.3911
91.1	0.9152	1.8432	2.9808	5.0839	8.5746	12.8135	16.8639	20.0918	21.9859	22.3882
91.2	0.9176	1.8442	2.9833	5.0847	8.5773	12.8145	16.8614	20.0896	21.9889	22.3837
91.3	0.92595	1.84805	2.98955	5.08755	8.57915	12.8175	16.8635	20.0893	21.9917	22.3884
91.4	0.9236	1.8492	2.9946	5.089	8.5791	12.8186	16.8633	20.0896	21.9918	22.3855
91.5	0.9253	1.8471	2.9973	5.0891	8.5802	12.8199	16.8635	20.0903	21.9894	22.3806
91.6	0.92815	1.84655	3.00155	5.09315	8.58355	12.8253	16.8654	20.0913	21.9943	22.3789
91.7	0.93345	1.84585	3.00515	5.09855	8.58535	12.826	16.8639	20.087	21.992	22.3787
91.8	0.934	1.8501	3.005	5.1029	8.5886	12.8265	16.8676	20.0879	21.9937	22.3835
91.9	0.9307	1.8522	3.0072	5.1054	8.5922	12.8242	16.8693	20.0886	21.9912	22.3845
92	0.9291	1.8553	3.0088	5.1031	8.5937	12.8206	16.8698	20.0899	21.9885	22.3821
92.1	0.92695	1.85845	3.01075	5.10605	8.59415	12.8227	16.8715	20.0932	21.9876	22.3785
92.2	0.9302	1.8605	3.0133	5.1066	8.5986	12.8226	16.8748	20.0951	21.9869	22.381
92.3	0.9281	1.8612	3.0134	5.1084	8.5988	12.8242	16.8752	20.093	21.9862	22.3788
92.4	0.92875	1.86125	3.01255	5.10985	8.59775	12.8247	16.8755	20.0942	21.9861	22.3753
92.5	0.93035	1.86485	3.01205	5.11395	8.60145	12.8301	16.8793	20.0995	21.9871	22.3748
92.6	0.93375	1.86305	3.01575	5.11635	8.60585	12.8331	16.8806	20.1033	21.9897	22.375
92.7	0.93405	1.86215	3.01195	5.11405	8.60645	12.8361	16.8803	20.1043	21.9905	22.374
92.8	0.9329	1.8615	3.007	5.1139	8.6049	12.83	16.8736	20.1031	21.9892	22.3707
92.9	0.93585	1.86265	3.00605	5.11485	8.60565	12.8309	16.8738	20.1045	21.9868	22.371
93	0.93125	1.85915	3.00315	5.11155	8.60615	12.8293	16.8747	20.1019	21.9823	22.3641
93.1	0.9319	1.8569	2.997	5.112	8.6033	12.8297	16.8729	20.0975	21.9781	22.3586
93.2	0.93295	1.86215	3.00145	5.11185	8.60815	12.8363	16.8761	20.0998	21.9806	22.3625
93.3	0.935	1.8658	3.005	5.1124	8.6095	12.8351	16.8797	20.0979	21.9777	22.3634
93.4	0.93475	1.86795	3.00855	5.11195	8.61175	12.8377	16.8827	20.0962	21.9774	22.3661
93.5	0.93955	1.87205	3.01255	5.11715	8.61895	12.8387	16.8877	20.097	21.9808	22.3726
93.6	0.94035	1.87615	3.01735	5.11785	8.62115	12.8413	16.8912	20.1031	21.9769	22.3717
93.7	0.94045	1.87785	3.01705	5.11705	8.61965	12.8406	16.8931	20.1015	21.9753	22.3722
93.8	0.9429	1.8808	3.0229	5.1197	8.6247	12.8406	16.8939	20.1045	21.9758	22.3749
93.9	0.9455	1.8822	3.0246	5.1221	8.6295	12.8396	16.8968	20.1012	21.977	22.3765
94	0.9503	1.8855	3.0265	5.1202	8.6341	12.8387	16.8983	20.1005	21.977	22.3748
94.1	0.95305	1.88925	3.03195	5.12095	8.63825	12.8383	16.9038	20.0972	21.9739	22.3718
94.2	0.95375	1.88945	3.02985	5.12225	8.63445	12.8369	16.9022	20.0936	21.9693	22.3666
94.3	0.9516	1.888	3.0314	5.1211	8.6313	12.8367	16.9016	20.0876	21.9674	22.3617
94.4	0.9561	1.8861	3.0295	5.1205	8.6303	12.8362	16.9017	20.0882	21.9697	22.36
94.5	0.96425	1.88885	3.03205	5.12635	8.63495	12.8396	16.9074	20.0895	21.9715	22.3636
94.6	0.96325	1.89075	3.03205	5.12485	8.63475	12.8405	16.9083	20.0905	21.9703	22.3595
94.7	0.9619	1.8908	3.0341	5.1213	8.6372	12.8407	16.9098	20.0857	21.969	22.3591
94.8	0.96155	1.88745	3.03825	5.11885	8.63375	12.8413	16.9076	20.084	21.9716	22.359
94.9	0.95915	1.89005	3.03535	5.11665	8.62985	12.8408	16.9052	20.0805	21.972	22.3567
95	0.9583	1.8923	3.0365	5.1174	8.6261	12.8399	16.9072	20.079	21.9711	22.3588
95.1	0.96025	1.89145	3.03855	5.11675	8.62915	12.8429	16.909	20.0794	21.9724	22.3623
95.2	0.9646	1.891	3.0394	5.1207	8.628	12.8439	16.9105	20.0765	21.9762	22.3595
95.3	0.9594	1.8898	3.037	5.117	8.6271	12.8394	16.9082	20.0769	21.9754	22.3547
95.4	0.96	1.8899	3.0386	5.121	8.6274	12.8428	16.9084	20.0812	21.9765	22.3562
95.5	0.9554	1.8871	3.0371	5.1177	8.6262	12.8433	16.9069	20.0815	21.9753	22.3544
95.6	0.9583	1.8881	3.0374	5.1192	8.6272	12.8445	16.9106	20.0794	21.9755	22.3572
95.7	0.96035	1.88565	3.03475	5.11975	8.62645	12.8434	16.9097	20.0748	21.9775	22.3597
95.8	0.9614	1.8887	3.0347	5.1243	8.6325	12.8451	16.9117	20.0786	21.9768	22.3632
95.9	0.96405	1.89155	3.03865	5.12775	8.63705	12.847	16.9175	20.0816	21.9779	22.3625
96	0.96405	1.89015	3.04065	5.12995	8.63585	12.8453	16.9165	20.0838	21.9781	22.3595
96.1	0.96525	1.89135	3.03755	5.13045	8.63635	12.8461	16.9179	20.0792	21.9769	22.3584
96.2	0.9656	1.8945	3.036	5.1274	8.6413	12.8451	16.9181	20.0769	21.9765	22.3571
96.3	0.9644	1.8959	3.0392	5.1315	8.6455	12.849	16.9189	20.0789	21.973	22.3588
96.4	0.9646	1.8981	3.0384	5.1275	8.653	12.851	16.9183	20.081	21.9734	22.3595
96.5	0.968	1.9016	3.0411	5.1265	8.6558	12.8512	16.9177	20.083	21.9709	22.359
96.6	0.9714	1.9035	3.0433	5.1254	8.6553	12.8525	16.9177	20.0821	21.9683	22.3585
96.7	0.97295	1.90505	3.04235	5.12095	8.65585	12.8572	16.9206	20.0816	21.9669	22.3574
96.8	0.97065	1.90715	3.04315	5.12225	8.65975	12.8591	16.9195	20.0864	21.9674	22.3574
96.9	0.9703	1.9074	3.04	5.1231	8.6615	12.8568	16.9176	20.0881	21.9634	22.3533
97	0.972	1.9054	3.0451	5.1236	8.6623	12.8586	16.9212	20.0861	21.9614	22.3499
97.1	0.96945	1.89965	3.04355	5.12145	8.65985	12.8541	16.9185	20.0872	21.9582	22.348
97.2	0.9681	1.8963	3.0412	5.1206	8.6558	12.8503	16.9173	20.0881	21.9547	22.3473
97.3	0.96595	1.89285	3.03975	5.12065	8.65505	12.8477	16.9204	20.0918	21.9505	22.3485
97.4	0.96375	1.89475	3.03825	5.12175	8.65705	12.8492	16.9224	20.0961	21.9494	22.3488
97.5	0.96725	1.89865	3.03485	5.11965	8.65795	12.8502	16.9265	20.0995	21.9492	22.3526
97.6	0.9644	1.8975	3.0338	5.1195	8.6543	12.8501	16.9275	20.0951	21.949	22.3525
97.7	0.9632	1.8983	3.0323	5.1151	8.6522	12.8442	16.9264	20.0929	21.946	22.3495
97.8	0.9609	1.8971	3.0305	5.1111	8.651	12.8451	16.9259	20.0943	21.9457	22.3526
97.9	0.96425	1.89715	3.02945	5.10835	8.64715	12.846	16.9222	20.0937	21.9441	22.3487
98	0.96995	1.89655	3.03055	5.10725	8.64675	12.8465	16.923	20.0932	21.9462	22.3484
98.1	0.97175	1.89375	3.03115	5.10825	8.64635	12.85	16.9232	20.0937	21.9455	22.3475
98.2	0.97535	1.89215	3.03565	5.10805	8.64645	12.8492	16.9229	20.0908	21.9419	22.3483
98.3	0.97655	1.89265	3.03585	5.11075	8.64455	12.849	16.9199	20.0892	21.9431	22.3469
98.4	0.97755	1.89225	3.03455	5.11215	8.64325	12.8507	16.9226	20.0928	21.9408	22.3487
98.5	0.9768	1.8967	3.0383	5.1125	8.6433	12.8549	16.9255	20.0954	21.944	22.3501
98.6	0.97515	1.89265	3.03625	5.11115	8.64085	12.8528	16.9227	20.0933	21.9428	22.3499
98.7	0.97745	1.89445	3.03575	5.11145	8.64085	12.851	16.9209	20.0936	21.9411	22.3497
98.8	0.979	1.8934	3.0344	5.1102	8.6409	12.8501	16.9202	20.0933	21.9374	22.3461
98.9	0.98105	1.89375	3.03855	5.10925	8.63955	12.8538	16.9217	20.0912	21.9354	22.3446
99	0.97825	1.89385	3.04355	5.10815	8.64035	12.8538	16.9203	20.091	21.9381	22.3421
99.1	0.98375	1.89865	3.04285	5.11015	8.64305	12.8577	16.918	20.0927	21.9409	22.3455
99.2	0.9805	1.9027	3.0436	5.1088	8.6464	12.8548	16.9183	20.0981	21.9423	22.342
99.3	0.9815	1.8989	3.0412	5.1104	8.6464	12.8514	16.9163	20.095	21.9386	22.3357
99.4	0.9834	1.898	3.042	5.1132	8.6515	12.8525	16.9158	20.0985	21.9389	22.3326
99.5	0.9849	1.8976	3.0381	5.1149	8.6522	12.8508	16.9169	20.1019	21.9411	22.3335
99.6	0.9812	1.8954	3.0382	5.1121	8.6485	12.85	16.9167	20.0992	21.9394	22.3311
99.7	0.9806	1.893	3.0398	5.1158	8.6507	12.8497	16.9183	20.0974	21.942	22.3307
99.8	0.9804	1.8927	3.0438	5.1158	8.6483	12.8476	16.9163	20.0979	21.9419	22.3294
99.9	0.9791	1.8929	3.0419	5.1166	8.6462	12.8468	16.9173	20.0947	21.9405	22.328
100	0.98055	1.89275	3.03975	5.11205	8.64455	12.8461	16.9145	20.0952	21.9388	22.3272
100.1	0.97635	1.88885	3.03935	5.11285	8.64435	12.8434	16.9133	20.0956	21.9373	22.3279
100.2	0.9721	1.8875	3.036	5.1113	8.6438	12.8425	16.9127	20.0935	21.9384	22.3273
100.3	0.975	1.8906	3.0417	5.1131	8.6513	12.8445	16.9196	20.096	21.9423	22.3278
100.4	0.9748	1.8903	3.0413	5.1138	8.6556	12.8412	16.9229	20.098	21.9416	22.3273
100.5	0.9705	1.8914	3.0387	5.1121	8.6537	12.8364	16.9191	20.0935	21.9356	22.3258
100.6	0.95965	1.88925	3.03935	5.10905	8.65195	12.83	16.9188	20.0916	21.9322	22.3241
100.7	0.9582	1.8852	3.0392	5.1081	8.652	12.8262	16.9167	20.0927	21.931	22.3228
100.8	0.9628	1.8882	3.0423	5.1092	8.6549	12.8256	16.9203	20.098	21.9353	22.3273
100.9	0.96355	1.89015	3.03685	5.10945	8.66025	12.8226	16.9226	20.0957	21.9354	22.3243
101	0.9636	1.8881	3.0391	5.1087	8.6659	12.8229	16.927	20.0972	21.9356	22.3211
101.1	0.96265	1.88675	3.03665	5.10765	8.66745	12.8218	16.9243	20.096	21.9341	22.3182
101.2	0.9584	1.8848	3.0328	5.1069	8.6681	12.8202	16.9226	20.0949	21.9326	22.315
101.3	0.95445	1.88505	3.02825	5.10085	8.66605	12.819	16.9178	20.0928	21.9242	22.3166
101.4	0.95785	1.88505	3.02735	5.10615	8.66975	12.8244	16.9187	20.0916	21.923	22.3177
101.5	0.95885	1.88575	3.02305	5.10305	8.67125	12.8243	16.9156	20.0887	21.9198	22.3157
101.6	0.95965	1.88205	3.02055	5.10455	8.67155	12.8274	16.9122	20.0856	21.9194	22.3147
101.7	0.96205	1.88455	3.02425	5.11005	8.67505	12.8331	16.9111	20.0892	21.9255	22.3193
101.8	0.9647	1.8881	3.0287	5.1122	8.6772	12.8349	16.9143	20.0913	21.9259	22.3198
101.9	0.9647	1.8881	3.0309	5.1083	8.6732	12.8312	16.9136	20.0859	21.9258	22.3155
102	0.96335	1.88235	3.02975	5.10545	8.67395	12.8296	16.911	20.0806	21.925	22.3122
102.1	0.9705	1.8823	3.032	5.1059	8.6764	12.8308	16.9119	20.0782	21.9246	22.3121
102.2	0.97125	1.87935	3.03425	5.10635	8.67615	12.834	16.911	20.0829	21.9228	22.313
102.3	0.96835	1.87535	3.03215	5.10435	8.67385	12.8338	16.9104	20.0804	21.919	22.3111
102.4	0.9695	1.8731	3.0334	5.0998	8.6708	12.8295	16.9048	20.0779	21.9189	22.3083
102.5	0.96915	1.87015	3.03645	5.09975	8.66675	12.8279	16.9075	20.0759	21.9149	22.3037
102.6	0.97005	1.87015	3.03765	5.09995	8.66995	12.8334	16.9071	20.0753	21.9157	22.3072
102.7	0.9718	1.8725	3.0391	5.1007	8.6749	12.8338	16.907	20.0753	21.9177	22.3091
102.8	0.9743	1.8684	3.0451	5.1054	8.6765	12.8308	16.9039	20.0746	21.9195	22.3106
102.9	0.97515	1.86565	3.04265	5.10535	8.67515	12.8291	16.9087	20.0736	21.9175	22.3107
103	0.9738	1.8658	3.0429	5.1034	8.6763	12.8304	16.9079	20.0717	21.9169	22.3127
103.1	0.9739	1.8656	3.0368	5.1018	8.6729	12.8263	16.9048	20.0721	21.9166	22.3155
103.2	0.97235	1.86485	3.03595	5.09935	8.67215	12.8245	16.9035	20.0737	21.9154	22.3116
103.3	0.974	1.8656	3.0331	5.1024	8.6731	12.8253	16.9051	20.0737	21.9142	22.3094
103.4	0.97555	1.86835	3.03485	5.10155	8.67435	12.8271	16.9015	20.0725	21.9145	22.3086
103.5	0.97695	1.86545	3.03225	5.10025	8.67415	12.8238	16.8978	20.0709	21.9157	22.3041
103.6	0.9725	1.8611	3.0311	5.0968	8.6732	12.8215	16.8926	20.0691	21.9134	22.2979
103.7	0.97165	1.85895	3.02935	5.09385	8.67495	12.8193	16.8932	20.0729	21.9102	22.2961
103.8	0.97215	1.85965	3.02715	5.09665	8.67655	12.8205	16.8916	20.0778	21.9078	22.2943
103.9	0.97335	1.85945	3.02745	5.09565	8.67645	12.8172	16.8954	20.078	21.9107	22.2903
104	0.9739	1.859	3.0279	5.0942	8.6758	12.8151	16.8979	20.0756	21.9112	22.291
104.1	0.96955	1.85915	3.02555	5.09545	8.67115	12.812	16.8972	20.0724	21.9103	22.2906
104.2	0.9688	1.8614	3.0246	5.0969	8.6708	12.8115	16.896	20.0731	21.9088	22.2914
104.3	0.96695	1.86205	3.01955	5.09645	8.66965	12.8094	16.8956	20.0738	21.9098	22.2861
104.4	0.96345	1.85925	3.01665	5.09195	8.66785	12.8096	16.8936	20.0726	21.9085	22.2808
104.5	0.96635	1.85965	3.01575	5.09295	8.66785	12.8072	16.8949	20.0689	21.9114	22.2798
104.6	0.9667	1.858	3.0127	5.1009	8.6711	12.8046	16.8938	20.0715	21.9121	22.2813
104.7	0.9656	1.8605	3.017	5.1039	8.6756	12.8047	16.8959	20.0688	21.9098	22.2821
104.8	0.96575	1.86265	3.01825	5.10735	8.67735	12.8062	16.9003	20.0716	21.9103	22.2825
104.9	0.9664	1.8638	3.0214	5.1071	8.6803	12.8045	16.9013	20.0693	21.9086	22.283
105	0.96595	1.86785	3.01945	5.10925	8.68305	12.806	16.904	20.0719	21.9074	22.2819
105.1	0.9674	1.8655	3.0126	5.1077	8.6818	12.8042	16.9012	20.0683	21.902	22.2793
105.2	0.96355	1.86105	3.01225	5.10705	8.67905	12.7992	16.8998	20.0649	21.8976	22.2757
105.3	0.9656	1.8579	3.0101	5.1054	8.6764	12.7988	16.8987	20.0602	21.8983	22.2783
105.4	0.9661	1.8599	3.0139	5.1084	8.6781	12.7982	16.9009	20.0609	21.902	22.2799
105.5	0.9643	1.8612	3.0161	5.1077	8.6781	12.8003	16.9019	20.0618	21.9029	22.2822
105.6	0.96085	1.85865	3.01655	5.10575	8.67745	12.8011	16.8984	20.0581	21.8993	22.2781
105.7	0.96015	1.86125	3.01705	5.10685	8.68005	12.8004	16.8978	20.062	21.8999	22.2779
105.8	0.96235	1.86205	3.01305	5.10085	8.67785	12.797	16.8914	20.0614	21.8955	22.2778
105.9	0.96395	1.86045	3.01035	5.09945	8.68065	12.7949	16.891	20.0596	21.8954	22.2751
106	0.96445	1.86245	3.00805	5.09835	8.68095	12.795	16.8901	20.0577	21.896	22.2769
106.1	0.96675	1.86205	3.00775	5.10195	8.68305	12.7985	16.8925	20.0611	21.8968	22.2776
106.2	0.9705	1.8648	3.0066	5.1045	8.6836	12.8012	16.8929	20.0605	21.8979	22.2772
106.3	0.97425	1.86425	3.00535	5.10825	8.68265	12.8021	16.8913	20.0636	21.9028	22.2798
106.4	0.9705	1.8632	3.0049	5.1082	8.6808	12.8007	16.8846	20.0626	21.9012	22.2809
106.5	0.97035	1.86295	3.00475	5.10805	8.67875	12.8022	16.8817	20.062	21.9006	22.2812
106.6	0.9691	1.8627	3.0044	5.1055	8.6782	12.8036	16.8818	20.0601	21.8988	22.2795
106.7	0.9721	1.8665	3.0022	5.1042	8.6777	12.804	16.8789	20.0584	21.9018	22.2767
106.8	0.9727	1.8691	3.0034	5.1061	8.6751	12.8048	16.8791	20.0575	21.9032	22.2748
106.9	0.9723	1.8692	3.0027	5.1092	8.6732	12.8058	16.8774	20.0518	21.9004	22.2697
107	0.9754	1.8752	3.007	5.1131	8.6724	12.8065	16.8792	20.0556	21.8992	22.2753
107.1	0.9744	1.8745	3.008	5.1158	8.6687	12.805	16.8729	20.0572	21.8947	22.276
107.2	0.97525	1.87085	3.00775	5.11545	8.67085	12.8082	16.8732	20.0611	21.8932	22.2747
107.3	0.9751	1.8732	3.0078	5.1147	8.6668	12.8071	16.873	20.061	21.8934	22.2719
107.4	0.97635	1.87395	3.01025	5.11895	8.66845	12.8092	16.8794	20.0627	21.8996	22.2747
107.5	0.97295	1.87155	3.01085	5.11225	8.66185	12.8014	16.8785	20.065	21.8981	22.2737
107.6	0.9689	1.8678	3.0099	5.1104	8.6592	12.7975	16.8792	20.0641	21.8945	22.2696
107.7	0.9706	1.8706	3.0145	5.1104	8.6605	12.7932	16.8803	20.0646	21.8934	22.2732
107.8	0.9683	1.8675	3.0147	5.1068	8.659	12.7906	16.8799	20.0602	21.8857	22.2713
107.9	0.96385	1.86605	3.01145	5.10085	8.65975	12.7869	16.8743	20.0563	21.8797	22.2677
108	0.9697	1.8691	3.0133	5.105	8.6626	12.7898	16.8735	20.0589	21.8822	22.2722
108.1	0.97375	1.87195	3.01225	5.10375	8.66135	12.7862	16.8729	20.0595	21.8811	22.2731
108.2	0.96845	1.87405	3.00885	5.10375	8.65705	12.7843	16.8731	20.0592	21.8793	22.2736
108.3	0.9691	1.8767	3.0067	5.1052	8.6599	12.783	16.8732	20.0568	21.883	22.2711
108.4	0.97005	1.87695	3.00725	5.10875	8.65875	12.7794	16.8694	20.0589	21.8823	22.2699
108.5	0.9687	1.8745	3.0035	5.1062	8.6581	12.7793	16.8729	20.0603	21.8789	22.2687
108.6	0.9717	1.8766	3.0039	5.1068	8.6585	12.7788	16.8726	20.0582	21.8802	22.2674
108.7	0.9723	1.8722	2.9989	5.1059	8.6556	12.772	16.8712	20.0555	21.8808	22.2635
108.8	0.97125	1.87015	2.99725	5.10445	8.65515	12.7707	16.8707	20.0558	21.8777	22.2598
108.9	0.97205	1.87125	2.99485	5.10355	8.65805	12.7741	16.8735	20.0585	21.8765	22.2595
109	0.97235	1.87205	2.99715	5.10575	8.65645	12.7724	16.8711	20.0589	21.8785	22.2563
109.1	0.9741	1.8714	2.9981	5.1105	8.6574	12.7723	16.8714	20.0583	21.8808	22.2537
109.2	0.97475	1.87255	2.99995	5.11175	8.66155	12.7773	16.8725	20.0574	21.8806	22.25
109.3	0.9757	1.8742	2.9976	5.1118	8.6598	12.7814	16.8727	20.0542	21.8762	22.2516
109.4	0.97205	1.87405	2.99585	5.10685	8.65955	12.7826	16.8688	20.052	21.8752	22.2498
109.5	0.9725	1.8722	2.9951	5.1057	8.658	12.7851	16.8696	20.0522	21.8735	22.2482
109.6	0.97	1.8717	2.9997	5.1035	8.6572	12.7873	16.8721	20.0478	21.872	22.2474
109.7	0.9739	1.8699	3.0012	5.1058	8.6555	12.7882	16.8729	20.0479	21.869	22.2489
109.8	0.97645	1.87305	3.00215	5.10675	8.65675	12.7884	16.8677	20.0447	21.8702	22.2481
109.9	0.9747	1.8718	3.0043	5.1027	8.6556	12.7868	16.8663	20.0376	21.8706	22.2478
110	0.974	1.8756	3.0056	5.1036	8.6585	12.7905	16.8624	20.0401	21.8676	22.2462
110.1	0.97555	1.87695	3.00405	5.10545	8.66375	12.7917	16.86	20.0408	21.8676	22.2433
110.2	0.97625	1.87725	3.00475	5.10295	8.66515	12.7929	16.859	20.043	21.8658	22.2426
110.3	0.9756	1.8778	3.0061	5.1022	8.6661	12.7921	16.8594	20.0415	21.8683	22.2398
110.4	0.9791	1.8812	3.0099	5.1059	8.6681	12.7966	16.8606	20.0423	21.869	22.2453
110.5	0.9826	1.8818	3.0142	5.1081	8.6717	12.7964	16.8653	20.0458	21.8661	22.2491
110.6	0.9836	1.8849	3.0167	5.1039	8.6727	12.7966	16.8622	20.0449	21.8633	22.2489
110.7	0.98575	1.88775	3.01715	5.10005	8.67005	12.7998	16.8596	20.0428	21.8618	22.2465
110.8	0.98605	1.88425	3.01565	5.09655	8.66545	12.7995	16.8611	20.0438	21.8601	22.2423
110.9	0.98325	1.88085	3.01405	5.09455	8.66245	12.7985	16.8573	20.0407	21.8561	22.2408
111	0.98655	1.88315	3.01375	5.09695	8.66005	12.8004	16.8584	20.0417	21.8575	22.2416
111.1	0.98715	1.87895	3.01305	5.09395	8.65865	12.7943	16.8551	20.0398	21.8575	22.2361
111.2	0.984	1.883	3.0137	5.0965	8.6598	12.793	16.8565	20.0411	21.8589	22.2335
111.3	0.98275	1.88335	3.01365	5.09675	8.66115	12.7915	16.8589	20.0405	21.8578	22.2355
111.4	0.98165	1.88545	3.01805	5.10045	8.66135	12.7917	16.8616	20.0429	21.8594	22.2369
111.5	0.9804	1.8841	3.017	5.0992	8.659	12.794	16.8623	20.0449	21.8552	22.2378
111.6	0.9808	1.8864	3.0173	5.0981	8.6565	12.7967	16.8614	20.0434	21.8546	22.2396
111.7	0.9816	1.8882	3.0198	5.0979	8.6571	12.7961	16.8639	20.0429	21.8565	22.241
111.8	0.9851	1.8846	3.0144	5.0945	8.6519	12.7933	16.8618	20.0358	21.8511	22.2374
111.9	0.9826	1.8845	3.0165	5.097	8.6546	12.7935	16.8639	20.0356	21.8503	22.236
112	0.98095	1.88615	3.01395	5.10055	8.65605	12.7931	16.8613	20.0385	21.8485	22.2358
112.1	0.9813	1.8853	3.0151	5.0996	8.6532	12.7927	16.8592	20.041	21.8464	22.2302
112.2	0.97745	1.88295	3.01515	5.09725	8.64835	12.7888	16.8562	20.0397	21.8421	22.228
112.3	0.97675	1.88075	3.01665	5.09365	8.64625	12.7853	16.8535	20.0394	21.842	22.2265
112.4	0.9728	1.8805	3.0196	5.089	8.644	12.7836	16.8518	20.0362	21.8377	22.2203
112.5	0.97585	1.88075	3.01735	5.08425	8.64105	12.7844	16.8553	20.0351	21.8373	22.2185
112.6	0.97765	1.88115	3.01645	5.08305	8.64075	12.7846	16.8558	20.0356	21.8388	22.22
112.7	0.9799	1.8839	3.0204	5.0868	8.6437	12.7888	16.8549	20.0375	21.8404	22.2177
112.8	0.98015	1.88025	3.02155	5.08585	8.64525	12.7912	16.8534	20.0389	21.8392	22.2169
112.9	0.97825	1.87855	3.02055	5.08325	8.64705	12.7911	16.8456	20.0367	21.8349	22.2144
113	0.97715	1.87985	3.01975	5.07865	8.64525	12.7916	16.843	20.0388	21.8326	22.2137
113.1	0.97795	1.87395	3.02125	5.07845	8.64435	12.7924	16.8407	20.0356	21.8331	22.2069
113.2	0.9817	1.8739	3.0208	5.0758	8.6446	12.7938	16.8413	20.0324	21.835	22.2061
113.3	0.98105	1.87355	3.02025	5.07385	8.64215	12.7923	16.8348	20.0264	21.831	22.203
113.4	0.98025	1.86715	3.02025	5.07395	8.64255	12.7914	16.8331	20.0227	21.825	22.2033
113.5	0.9804	1.8674	3.02	5.0739	8.6432	12.7928	16.8275	20.0255	21.8207	22.1963
113.6	0.9851	1.8692	3.0217	5.0769	8.6449	12.7982	16.8248	20.0223	21.8213	22.1957
113.7	0.9879	1.8711	3.025	5.0755	8.6449	12.8003	16.8267	20.0194	21.8234	22.1956
113.8	0.98755	1.87055	3.02415	5.07345	8.64515	12.8015	16.8291	20.0214	21.823	22.1919
113.9	0.9865	1.8723	3.0232	5.0762	8.6443	12.802	16.8305	20.0246	21.8242	22.1882
114	0.9901	1.8748	3.0271	5.0816	8.6442	12.8053	16.8358	20.0275	21.8295	22.1907
114.1	0.9898	1.8769	3.0258	5.0794	8.643	12.8065	16.8385	20.0265	21.8261	22.1892
114.2	0.9865	1.8779	3.0264	5.0806	8.6421	12.8095	16.8364	20.0268	21.8228	22.1887
114.3	0.98705	1.87575	3.02825	5.08035	8.64685	12.8113	16.8383	20.0279	21.8215	22.1866
114.4	0.9846	1.8765	3.0303	5.0771	8.6447	12.8113	16.8368	20.0293	21.818	22.1884
114.5	0.98635	1.87835	3.03285	5.07755	8.64225	12.8139	16.8392	20.0279	21.8176	22.1899
114.6	0.98675	1.88225	3.03365	5.08245	8.64365	12.8133	16.8392	20.0255	21.8169	22.1898
114.7	0.9856	1.8834	3.0322	5.0837	8.6474	12.8151	16.8417	20.0254	21.8186	22.1925
114.8	0.98605	1.88575	3.03775	5.08595	8.64895	12.8158	16.845	20.0264	21.8187	22.1916
114.9	0.988	1.8873	3.0381	5.0877	8.649	12.8181	16.8461	20.0271	21.8225	22.1928
115	0.9872	1.887	3.0366	5.0887	8.6488	12.8169	16.8499	20.0254	21.8227	22.1934
115.1	0.9829	1.8881	3.0356	5.0857	8.6481	12.8148	16.8511	20.0206	21.8176	22.1957
115.2	0.9816	1.8896	3.0361	5.0843	8.6462	12.8143	16.8537	20.0206	21.8182	22.1959
115.3	0.97855	1.89015	3.03925	5.08495	8.64665	12.8132	16.8532	20.0216	21.8163	22.1917
115.4	0.9773	1.8924	3.042	5.0875	8.6477	12.8131	16.8526	20.0188	21.8178	22.1916
115.5	0.97805	1.89275	3.04675	5.08705	8.64835	12.813	16.8531	20.0178	21.8179	22.1928
115.6	0.9747	1.8934	3.0448	5.089	8.6464	12.8092	16.8561	20.0183	21.8197	22.1926
115.7	0.9783	1.8963	3.0434	5.0931	8.6497	12.8107	16.8562	20.0195	21.8211	22.1934
115.8	0.9762	1.9007	3.0417	5.0928	8.6522	12.8066	16.8537	20.0151	21.8196	22.1908
115.9	0.97655	1.89965	3.04155	5.09125	8.65205	12.8078	16.8578	20.0154	21.82	22.1879
116	0.9771	1.8988	3.0455	5.0959	8.6545	12.8116	16.8614	20.0202	21.8204	22.1868
116.1	0.97895	1.89485	3.04615	5.09505	8.65795	12.8107	16.8597	20.0191	21.8208	22.1861
116.2	0.9771	1.8927	3.0506	5.0963	8.6562	12.8104	16.8589	20.022	21.8206	22.1888
116.3	0.976	1.8927	3.0517	5.0984	8.6585	12.8105	16.858	20.0235	21.8207	22.187
116.4	0.9745	1.8925	3.048	5.0987	8.657	12.8092	16.857	20.0231	21.8198	22.1865
116.5	0.9695	1.8903	3.047	5.0962	8.6629	12.8089	16.8572	20.0241	21.8189	22.1837
116.6	0.9669	1.8896	3.0447	5.0949	8.6633	12.8074	16.8541	20.0186	21.8191	22.1836
116.7	0.9654	1.8836	3.0434	5.0953	8.6656	12.8074	16.8502	20.0166	21.8189	22.1798
116.8	0.9641	1.878	3.0445	5.0942	8.6656	12.8061	16.8491	20.019	21.8183	22.1778
116.9	0.96495	1.87705	3.04025	5.09085	8.67275	12.805	16.8465	20.0184	21.818	22.1773
117	0.9648	1.8784	3.0396	5.0891	8.6743	12.8025	16.8449	20.0222	21.8199	22.1764
117.1	0.9704	1.8863	3.0387	5.0872	8.6733	12.8037	16.8431	20.0225	21.8168	22.1761
117.2	0.9709	1.8842	3.0408	5.0886	8.6779	12.8075	16.841	20.0214	21.8182	22.1743
117.3	0.97255	1.88275	3.03925	5.08585	8.67795	12.809	16.8381	20.0221	21.8183	22.1705
117.4	0.9765	1.8825	3.0374	5.0881	8.6762	12.8065	16.8357	20.0232	21.8184	22.1671
117.5	0.9753	1.8857	3.041	5.0904	8.6788	12.8121	16.8363	20.023	21.8253	22.1682
117.6	0.98235	1.88805	3.04575	5.08965	8.68515	12.8185	16.8407	20.0244	21.8261	22.1715
117.7	0.9863	1.8911	3.0495	5.0955	8.6914	12.823	16.8437	20.0271	21.831	22.1746
117.8	0.9899	1.893	3.0491	5.101	8.6951	12.8252	16.8442	20.0268	21.8307	22.1756
117.9	0.9879	1.8944	3.0489	5.1021	8.6999	12.8211	16.8431	20.0245	21.8244	22.1767
118	0.9919	1.8956	3.051	5.1037	8.7023	12.8196	16.8515	20.0299	21.8295	22.177
118.1	0.9919	1.8912	3.049	5.1051	8.7056	12.8185	16.8511	20.0319	21.828	22.1797
118.2	0.99005	1.90065	3.05175	5.11015	8.71305	12.8176	16.8612	20.0317	21.8321	22.1855
118.3	0.9934	1.912	3.0567	5.1097	8.7219	12.8229	16.8673	20.042	21.8412	22.1923
118.4	0.99495	1.91095	3.05645	5.11535	8.71965	12.8207	16.8702	20.0418	21.8443	22.1959
118.5	0.9945	1.9104	3.0546	5.1158	8.71965	12.8186	16.8665	20.0409	21.8425	22.1959
118.6	0.9919	1.9079	3.0474	5.11535	8.71965	12.8174	16.8621	20.0409	21.8443	22.194
118.7	0.99	1.9051	3.0454	5.1153	8.7204	12.8161	16.8599	20.0418	21.8504	22.1904
118.8	0.99185	1.90545	3.04545	5.11535	8.7275	12.8148	16.8598	20.0438	21.8505	22.1903
118.9	0.9919	1.9071	3.0461	5.1154	8.726	12.8161	16.8557	20.0498	21.8506	22.19
119	0.9945	1.9079	3.0474	5.11555	8.726	12.8161	16.8527	20.0488	21.8506	22.1899
119.1	0.99495	1.9104	3.0461	5.11555	8.7259	12.8158	16.8246	20.0498	21.8525	22.1865
119.2
119.3
119.4
119.5
119.6
119.7
119.8
119.9
120
120.1
120.2
120.3
120.4
120.5
120.6
120.7
120.8
120.9
121
121.1
121.2
121.3
121.4
121.5
121.6
121.7	0.75235	1.47435	2.54585	4.28245	7.05335	9.86295	12.8053	14.7263	15.2518	14.9392
121.8	0.747949	1.47395	2.54425	4.23585	7.00415	9.73145	12.6621	14.6579	15.2529	15.1207
121.9	0.7336	1.4656	2.5248	4.2131	6.9446	9.5926	12.5673	14.5355	15.2821	15.4281
122	0.710349	1.44235	2.51605	4.17055	6.75965	9.43415	12.2094	14.365	15.2984	15.8056
122.1	0.703301	1.4318	2.491	4.0767	6.5434	9.227	11.8885	14.0571	15.3351	15.9177
122.2	0.680248	1.40425	2.45755	3.97265	6.40455	9.04235	11.6352	13.7208	15.2984	16.0383
122.3	0.63965	1.35295	2.35325	3.83825	6.25385	8.76595	11.352	13.5442	15.1104	16.0446
122.4	0.633401	1.3388	2.347	3.7378	6.1127	8.5409	11.1133	13.3073	14.9789	16.0383
122.5	0.66665	1.33845	2.29995	3.69895	5.97825	8.39815	10.8989	13.1314	14.7609	15.9339
122.6	0.6682	1.3026	2.2402	3.6328	5.8464	8.2944	10.6939	12.928	14.4921	16.1165
122.7	0.63805	1.26705	2.19315	3.52725	5.68795	8.12295	10.5005	12.6741	14.2036	15.8983
122.8	0.62115	1.24445	2.14115	3.46165	5.62345	7.91765	10.2709	12.3595	13.9575	15.6543
122.9	0.61395	1.22385	2.05915	3.37175	5.54045	7.77825	10.0975	12.1572	13.7534	15.4693
123	0.595251	1.19515	2.02745	3.28495	5.41455	7.60655	9.88195	11.9195	13.5194	15.2545
123.1	0.598149	1.19585	2.00925	3.22155	5.29535	7.48515	9.69695	11.6575	13.3383	15.226
123.2	0.59395	1.16375	1.95915	3.15015	5.17405	7.31305	9.50845	11.3987	13.1432	15.1554
123.3	0.566801	1.1056	1.9116	3.0738	5.0487	7.1408	9.2957	11.1053	12.9096	15.0409
123.4	0.574701	1.1167	1.8625	3.0037	4.9492	6.974	9.1021	10.8868	12.6491	14.9291
123.5	0.583799	1.099	1.8496	2.9506	4.8655	6.8025	8.9207	10.6567	12.4481	14.7723
123.6	0.535301	1.0662	1.8005	2.8784	4.7652	6.6627	8.7062	10.4725	12.2545	14.6669
123.7	0.53465	1.06205	1.78885	2.83915	4.67625	6.53405	8.52345	10.2551	12.069	14.4616
123.8	0.52605	1.08005	1.76925	2.78325	4.58555	6.40515	8.34905	10.0816	11.8999	14.2743
123.9	0.5142	1.0487	1.7275	2.7303	4.4737	6.2741	8.1613	9.9126	11.7431	14.1351
124	0.505451	1.03425	1.69365	2.67595	4.36705	6.13375	7.98825	9.70735	11.5362	14.024
124.1	0.512549	1.04805	1.67245	2.63165	4.29095	6.01565	7.84995	9.51865	11.3665	13.8783
124.2	0.5089	1.0298	1.6444	2.5917	4.1987	5.9028	7.6997	9.3493	11.1758	13.7552
124.3	0.49645	1.01605	1.62355	2.53675	4.11525	5.79205	7.51295	9.18335	11.0097	13.6163
124.4	0.48415	1.00445	1.59065	2.48205	4.03555	5.67315	7.35055	9.01995	10.8573	13.4585
124.5	0.4849	0.9893	1.5614	2.4235	3.9536	5.5545	7.2107	8.8631	10.6929	13.3232
124.6	0.48025	0.97245	1.53705	2.37755	3.88275	5.43705	7.05155	8.70245	10.5319	13.1812
124.7	0.4711	0.9545	1.5074	2.319	3.7967	5.3293	6.8965	8.5474	10.3716	13.0446
124.8	0.467651	0.93855	1.48205	2.26955	3.72485	5.21925	6.76805	8.40235	10.2219	12.9232
124.9	0.45865	0.928951	1.45525	2.23675	3.65745	5.11885	6.63105	8.26385	10.0846	12.8214
125	0.4508	0.9243	1.4379	2.1987	3.5955	5.0174	6.5047	8.118	9.9831	12.7039
125.1	0.4471	0.915601	1.4196	2.1498	3.5264	4.9162	6.3891	7.982	9.8545	12.568
125.2	0.453051	0.915349	1.40745	2.11775	3.46955	4.83255	6.27835	7.85775	9.73785	12.4555
125.3	0.4586	0.916299	1.3926	2.0834	3.4023	4.7471	6.1614	7.7451	9.6374	12.3389
125.4	0.44505	0.90135	1.36085	2.04675	3.32685	4.65365	6.03485	7.61285	9.50285	12.2147
125.5	0.44	0.8907	1.3346	1.996	3.2547	4.5636	5.9095	7.4828	9.378	12.108
125.6	0.4329	0.8781	1.32	1.9521	3.1874	4.4724	5.8027	7.3678	9.2645	11.9954
125.7	0.42345	0.86735	1.30205	1.91535	3.12045	4.38775	5.68655	7.24495	9.14435	11.898
125.8	0.4207	0.8594	1.2794	1.8793	3.0531	4.2952	5.5831	7.1225	9.0224	11.7871
125.9	0.41995	0.842251	1.25735	1.84305	2.98325	4.20305	5.47385	7.00355	8.89555	11.6689
126	0.4228	0.8316	1.2463	1.8141	2.9213	4.115	5.3761	6.8923	8.7768	11.5693
126.1	0.41795	0.81375	1.22745	1.78145	2.86515	4.03815	5.27265	6.78355	8.66215	11.4632
126.2	0.41405	0.80445	1.21015	1.75415	2.81685	3.95595	5.18335	6.67045	8.55135	11.3574
126.3	0.4074	0.7944	1.1918	1.7209	2.761	3.8819	5.0887	6.5649	8.4384	11.2411
126.4	0.4019	0.787701	1.1748	1.6944	2.709	3.8052	5.0102	6.4667	8.3263	11.1325
126.5	0.3988	0.7765	1.1562	1.6661	2.6668	3.7279	4.9218	6.3764	8.2209	11.0236
126.6	0.39315	0.76705	1.13935	1.63265	2.61955	3.65395	4.84825	6.28055	8.12325	10.918
126.7	0.38695	0.75375	1.11865	1.59945	2.57135	3.57405	4.76575	6.17615	8.01195	10.8119
126.8	0.38155	0.74275	1.09845	1.56805	2.53145	3.50085	4.67755	6.09245	7.90285	10.7053
126.9	0.37615	0.733251	1.07945	1.53675	2.48585	3.43015	4.59985	5.99615	7.79555	10.6039
127	0.37285	0.72685	1.06175	1.50525	2.43705	3.37105	4.51955	5.90375	7.69995	10.5179
127.1	0.3666	0.72	1.0416	1.4726	2.3937	3.3069	4.4341	5.8099	7.6036	10.4405
127.2	0.3609	0.7102	1.024	1.4394	2.3476	3.2493	4.3498	5.7145	7.5127	10.3538
127.3	0.3567	0.7006	1.0062	1.4089	2.3002	3.1821	4.2729	5.6226	7.4184	10.267
127.4	0.35305	0.688151	0.98755	1.37755	2.24925	3.12265	4.18885	5.53665	7.33205	10.1713
127.5	0.3455	0.6796	0.9674	1.3506	2.2022	3.0606	4.106	5.4448	7.2408	10.0841
127.6	0.3387	0.6705	0.9494	1.3194	2.1567	2.9982	4.0339	5.3537	7.147	9.994
127.7	0.33705	0.65895	0.93725	1.28755	2.11535	2.93585	3.96795	5.26925	7.06145	9.91275
127.8	0.3359	0.648	0.920799	1.2541	2.0748	2.8818	3.8982	5.1939	6.9712	9.8251
127.9	0.32985	0.63745	0.90405	1.22825	2.03525	2.82645	3.82945	5.10815	6.88635	9.73485
128	0.32645	0.62635	0.88735	1.20485	1.99745	2.76905	3.75875	5.02975	6.80495	9.65155
128.1	0.32225	0.61555	0.87265	1.18025	1.95655	2.71885	3.69435	4.94925	6.72195	9.56425
128.2	0.32195	0.60815	0.85715	1.15705	1.91375	2.66565	3.62235	4.87395	6.64655	9.47805
128.3	0.31675	0.59645	0.83725	1.13285	1.86905	2.60935	3.54875	4.79075	6.56065	9.39375
128.4	0.3134	0.5917	0.8226	1.114	1.8312	2.5532	3.4882	4.716	6.4781	9.3121
128.5	0.30815	0.58025	0.80485	1.09685	1.78955	2.50125	3.42685	4.64215	6.40225	9.22615
128.6	0.3034	0.5707	0.7944	1.0709	1.7498	2.4493	3.3679	4.568	6.3224	9.1396
128.7	0.2977	0.5644	0.7811	1.0487	1.7231	2.396	3.3076	4.4962	6.244	9.0537
128.8	0.29115	0.55495	0.76405	1.02215	1.68805	2.35715	3.24275	4.42035	6.16555	8.96765
128.9	0.28865	0.54685	0.74875	0.99935	1.65505	2.30925	3.17945	4.34405	6.08795	8.88975
129	0.2901	0.5421	0.7382	0.9782	1.6297	2.2709	3.1225	4.2659	6.0109	8.8065
129.1	0.289	0.533	0.7255	0.9526	1.6007	2.2292	3.065	4.1884	5.9287	8.7203
129.2	0.284201	0.5231	0.713401	0.9297	1.5672	2.1833	3.0045	4.1183	5.85	8.635
129.3	0.28055	0.51875	0.70375	0.91265	1.54435	2.14285	2.94745	4.05715	5.77355	8.56345
129.4	0.2736	0.5118	0.6921	0.8895	1.515	2.1003	2.8919	3.997	5.6977	8.4865
129.5	0.27025	0.50795	0.68065	0.87005	1.48545	2.05695	2.83645	3.93085	5.62315	8.40345
129.6	0.2659	0.5017	0.6737	0.8525	1.4583	2.0172	2.7841	3.8656	5.5559	8.3248
129.7	0.26095	0.49665	0.66565	0.83415	1.43685	1.97555	2.73355	3.80655	5.49395	8.24285
129.8	0.261201	0.495399	0.658299	0.817799	1.4111	1.9332	2.6803	3.7467	5.437	8.16
129.9	0.26195	0.48985	0.64895	0.79965	1.38405	1.89625	2.62765	3.69585	5.38025	8.08305
130	0.2624	0.483	0.6408	0.7858	1.3533	1.8584	2.5743	3.646	5.3136	8.0074
130.1	0.26245	0.47735	0.63105	0.76935	1.32575	1.82475	2.52125	3.59015	5.24805	7.93245
130.2	0.2569	0.4648	0.6187	0.7487	1.2979	1.7867	2.4709	3.5355	5.1849	7.859
130.3	0.25385	0.45495	0.61145	0.73475	1.26985	1.75675	2.42485	3.48335	5.11885	7.79425
130.4	0.2498	0.4463	0.6005	0.7128	1.2385	1.7184	2.3775	3.4279	5.0558	7.7217
130.5	0.2457	0.4366	0.5841	0.6945	1.2116	1.6814	2.3367	3.3772	4.9891	7.6482
130.6	0.2413	0.4289	0.5707	0.6804	1.1849	1.6422	2.2883	3.3199	4.9253	7.5843
130.7	0.2361	0.4234	0.5569	0.6665	1.1566	1.6015	2.2456	3.2668	4.8617	7.511
130.8	0.23245	0.41545	0.55065	0.64925	1.13365	1.56525	2.20215	3.21685	4.79655	7.44405
130.9	0.22825	0.40945	0.54635	0.63115	1.11015	1.52775	2.16605	3.15965	4.73645	7.37075
131	0.22165	0.40365	0.54615	0.61745	1.08475	1.49295	2.12545	3.10595	4.68135	7.29885
131.1	0.2153	0.3978	0.5355	0.5999	1.0582	1.4568	2.0794	3.0551	4.6224	7.2322
131.2	0.2102	0.3915	0.5269	0.5844	1.0352	1.422	2.035	3.0091	4.567	7.1637
131.3	0.2077	0.3829	0.5162	0.564	1.0111	1.3873	1.9922	2.9634	4.5089	7.0916
131.4	0.2043	0.3782	0.5108	0.5487	0.9876	1.3518	1.95	2.9165	4.4487	7.0229
131.5	0.2006	0.3723	0.5038	0.5364	0.964	1.321	1.9102	2.8667	4.3879	6.9553
131.6	0.200299	0.3702	0.497999	0.5232	0.943699	1.2942	1.8701	2.8212	4.3266	6.8948
131.7	0.20055	0.36585	0.48795	0.50665	0.92155	1.27235	1.83435	2.77425	4.27335	6.83135
131.8	0.197	0.3629	0.4792	0.494	0.9	1.2491	1.8001	2.7278	4.2221	6.7746
131.9	0.1933	0.3611	0.4741	0.4812	0.8783	1.2273	1.7681	2.6848	4.1741	6.7143
132	0.19025	0.35365	0.46805	0.46435	0.86145	1.19795	1.73775	2.64035	4.12105	6.65405
132.1	0.18975	0.34935	0.45775	0.44525	0.83955	1.17245	1.70535	2.59545	4.07575	6.59275
132.2	0.18675	0.34875	0.45185	0.43035	0.82415	1.14375	1.67765	2.55075	4.03085	6.53305
132.3	0.1836	0.3425	0.4433	0.4156	0.8098	1.1159	1.6442	2.5091	3.9817	6.468
132.4	0.1829	0.3346	0.4359	0.4023	0.7892	1.0877	1.6165	2.4767	3.9356	6.4042
132.5	0.1827	0.3313	0.4253	0.3866	0.7706	1.0609	1.5862	2.4362	3.8883	6.3452
132.6	0.18225	0.32515	0.42035	0.37285	0.75315	1.03245	1.56135	2.40285	3.84025	6.28765
132.7	0.17965	0.32245	0.41135	0.36365	0.73475	1.00805	1.52635	2.37075	3.79355	6.23245
132.8	0.1771	0.3261	0.406	0.3559	0.7233	0.9905	1.496	2.3345	3.7489	6.1781
132.9	0.1748	0.3208	0.4026	0.3451	0.7136	0.9665	1.4683	2.3003	3.7069	6.1149
133	0.1718	0.3157	0.3977	0.3326	0.6994	0.9396	1.4362	2.265	3.6614	6.058
133.1	0.16835	0.31095	0.38955	0.32255	0.68515	0.91745	1.40335	2.23005	3.61215	5.99935
133.2	0.1644	0.3073	0.3877	0.3146	0.6676	0.8922	1.3741	2.1935	3.5596	5.9392
133.3	0.15995	0.30115	0.38185	0.30465	0.65205	0.86625	1.34285	2.15495	3.51025	5.88175
133.4	0.15755	0.29835	0.38085	0.29825	0.64055	0.84715	1.31655	2.12085	3.46685	5.82925
133.5	0.1571	0.297	0.3769	0.2927	0.630099	0.827799	1.2916	2.088	3.4231	5.7773
133.6	0.15515	0.29455	0.37445	0.28515	0.62055	0.80815	1.26155	2.05315	3.37745	5.72635
133.7	0.15505	0.29615	0.37235	0.27815	0.60885	0.78655	1.23405	2.02005	3.33305	5.67505
133.8	0.15545	0.29415	0.36885	0.27245	0.59365	0.76175	1.20365	1.98935	3.28945	5.61815
133.9	0.1518	0.2889	0.3612	0.2674	0.5748	0.74	1.1731	1.9507	3.2488	5.5601
134	0.1509	0.2846	0.356	0.2605	0.563	0.718	1.1466	1.9192	3.2079	5.504
134.1	0.15025	0.28135	0.34965	0.24755	0.54905	0.69835	1.12095	1.88515	3.16845	5.45255
134.2	0.15205	0.27695	0.34615	0.24205	0.53605	0.67905	1.09705	1.85685	3.13195	5.40335
134.3	0.150151	0.27135	0.34275	0.23335	0.52515	0.65865	1.07635	1.82665	3.09825	5.35065
134.4	0.1493	0.2722	0.3409	0.2237	0.5167	0.6391	1.0549	1.7993	3.0628	5.3005
134.5	0.1486	0.2664	0.3306	0.2123	0.5042	0.6211	1.0303	1.7668	3.0262	5.2447
134.6	0.14865	0.26525	0.32975	0.20555	0.49405	0.60065	1.00655	1.73565	2.98255	5.19255
134.7	0.1471	0.2618	0.3265	0.1988	0.4796	0.5813	0.9836	1.7062	2.9447	5.1423
134.8	0.1489	0.2559	0.3222	0.193	0.4663	0.562	0.9607	1.674	2.9098	5.0928
134.9	0.1491	0.2517	0.3192	0.1871	0.4511	0.5466	0.9382	1.6426	2.8706	5.044
135	0.14485	0.24715	0.31535	0.17975	0.443049	0.53025	0.91855	1.61455	2.83335	4.99885
135.1	0.141	0.2411	0.3067	0.1751	0.4298	0.5122	0.8987	1.5871	2.7962	4.9527
135.2	0.14005	0.24065	0.30355	0.17105	0.42085	0.49585	0.87995	1.56345	2.76105	4.91015
135.3	0.1365	0.2393	0.3009	0.1629	0.4119	0.4799	0.8614	1.5357	2.722	4.8667
135.4	0.13425	0.23215	0.29355	0.15555	0.39795	0.45755	0.83795	1.50975	2.68535	4.81945
135.5	0.1324	0.2309	0.2866	0.1486	0.3883	0.4404	0.8119	1.4808	2.6517	4.7733
135.6	0.13445	0.22875	0.28625	0.14235	0.38375	0.42175	0.79165	1.45535	2.61865	4.73075
135.7	0.1295	0.2248	0.2806	0.1345	0.3709	0.4046	0.7669	1.4242	2.5811	4.6848
135.8	0.12845	0.22045	0.27565	0.12805	0.35945	0.38965	0.74655	1.39585	2.54475	4.63815
135.9	0.1243	0.2113	0.268	0.1146	0.3475	0.3751	0.7301	1.3671	2.5083	4.5898
136	0.1197	0.2078	0.2631	0.1056	0.3366	0.3601	0.7119	1.3384	2.4807	4.5406
136.1	0.1186	0.209	0.2592	0.0999003	0.329	0.3483	0.6998	1.318	2.4511	4.4981
136.2	0.1174	0.21	0.2606	0.0947997	0.3233	0.3403	0.6905	1.2983	2.4229	4.459
136.3	0.1179	0.2113	0.2585	0.0865996	0.3117	0.3257	0.6735	1.2728	2.3905	4.4193
136.4	0.118	0.2121	0.2509	0.0799	0.3018	0.3141	0.6578	1.2493	2.3606	4.3757
136.5	0.11765	0.21335	0.24415	0.07935	0.29745	0.30215	0.64275	1.22675	2.32895	4.33625
136.6	0.12	0.2121	0.2408	0.0722	0.2921	0.2905	0.6238	1.2014	2.2977	4.3011
136.7	0.11695	0.20875	0.23625	0.06495	0.28375	0.27705	0.60295	1.17955	2.26135	4.26255
136.8	0.1126	0.2026	0.2375	0.0531998	0.2753	0.261	0.5815	1.1565	2.2242	4.2249
136.9	0.1122	0.1971	0.2325	0.0452	0.2682	0.2488	0.5624	1.1307	2.1919	4.1833
137	0.10895	0.19735	0.22755	0.04095	0.25755	0.23595	0.54555	1.10675	2.15675	4.14755
137.1	0.1142	0.1982	0.2255	0.0365004	0.2499	0.2251	0.5324	1.0894	2.1234	4.1132
137.2	0.11715	0.19775	0.22455	0.0370497	0.24295	0.21585	0.51745	1.07335	2.09275	4.07205
137.3	0.1164	0.1989	0.2208	0.035	0.2347	0.2031	0.5018	1.0516	2.0638	4.0307
137.4	0.1176	0.2018	0.2172	0.0354	0.2285	0.19	0.4881	1.0296	2.0353	3.9956
137.5	0.1172	0.1996	0.2135	0.0298	0.224399	0.182199	0.4744	1.0089	2.011	3.9627
137.6	0.1172	0.1937	0.212	0.021	0.2166	0.1691	0.4558	0.9884	1.9816	3.9259
137.7	0.11395	0.18675	0.20885	0.01515	0.20665	0.15785	0.43835	0.96685	1.95145	3.88445
137.8	0.1121	0.1886	0.2086	0.0129998	0.2009	0.148	0.4226	0.9447	1.9201	3.8492
137.9	0.109	0.1872	0.2065	0.00889999	0.1968	0.1378	0.4062	0.9262	1.8935	3.8151
138	0.10335	0.18425	0.20005	-0.00045	0.18765	0.12485	0.38755	0.90425	1.86265	3.77695
138.1	0.1053	0.1883	0.1986	-0.0057998	0.1788	0.1181	0.3735	0.8868	1.8368	3.7446
138.2	0.10585	0.18935	0.19745	-0.0088501	0.17205	0.10805	0.35865	0.86835	1.81295	3.70825
138.3	0.10715	0.18705	0.19215	-0.0103504	0.16495	0.0982496	0.34175	0.84835	1.78575	3.67305
138.4	0.1053	0.1858	0.1917	-0.0147	0.1599	0.0848	0.33	0.8294	1.758	3.6384
138.5	0.10655	0.18505	0.19035	-0.01375	0.15415	0.0752496	0.31905	0.81355	1.73355	3.60755
138.6	0.10225	0.18105	0.19245	-0.0161499	0.14505	0.0657498	0.30455	0.79185	1.70805	3.57705
138.7	0.0988001	0.1826	0.19	-0.0204001	0.1391	0.0580001	0.2934	0.772	1.6808	3.5432
138.8	0.0992001	0.1772	0.1878	-0.0283001	0.1314	0.0490999	0.2811	0.7532	1.6573	3.508
138.9	0.0986	0.1702	0.186	-0.035	0.1243	0.0385	0.2684	0.7355	1.6335	3.47
139	0.0974	0.166	0.1821	-0.0398	0.1178	0.0318999	0.2547	0.7169	1.6097	3.4353
139.1	0.0961	0.165	0.1799	-0.0423997	0.1094	0.0254	0.2432	0.7007	1.5854	3.3969
139.2	0.0977504	0.16285	0.18015	-0.0462503	0.10145	0.0182504	0.23265	0.68645	1.56515	3.36345
139.3	0.1002	0.1636	0.1757	-0.053	0.0969	0.013	0.2215	0.6728	1.5448	3.3296
139.4	0.10355	0.16665	0.17625	-0.05265	0.09555	0.00724998	0.21435	0.66165	1.52185	3.29945
139.5	0.10465	0.16665	0.16865	-0.05605	0.0871499	-0.0055501	0.20495	0.64455	1.49745	3.26775
139.6	0.10185	0.16725	0.16555	-0.0606498	0.08265	-0.01485	0.19015	0.62705	1.47245	3.23455
139.7	0.1001	0.164	0.1636	-0.0638002	0.0758002	-0.0243998	0.1844	0.6122	1.4477	3.2024
139.8	0.10015	0.16085	0.15725	-0.0608503	0.0703497	-0.0302503	0.17845	0.59865	1.43015	3.17305
139.9	0.0979	0.1586	0.1542	-0.0613	0.065	-0.0351	0.1712	0.5817	1.4089	3.1418
140	0.0993	0.1597	0.1529	-0.0606	0.0613996	-0.0447004	0.1633	0.5695	1.3874	3.1109
140.1	0.0993499	0.16065	0.15125	-0.0640499	0.0556499	-0.0484501	0.15445	0.55435	1.36235	3.07865
140.2	0.0966996	0.1613	0.1503	-0.0705001	0.0504997	-0.0513004	0.1415	0.542	1.3386	3.0458
140.3	0.0927499	0.15905	0.14745	-0.0793501	0.0435499	-0.0609501	0.12685	0.52525	1.31345	3.00805
140.4	0.0922	0.1621	0.1431	-0.0812	0.0385	-0.0669	0.1162	0.5078	1.2929	2.9822
140.5	0.0908	0.158	0.1394	-0.0813	0.0312	-0.0699	0.106	0.4913	1.2725	2.9551
140.6	0.0900502	0.15805	0.14405	-0.0829499	0.0297502	-0.0773498	0.0994502	0.47705	1.25175	2.92475
140.7	0.0874002	0.1576	0.1436	-0.0866001	0.0231002	-0.0813998	0.0889002	0.4651	1.2312	2.8947
140.8	0.08835	0.15715	0.14015	-0.0863502	0.0233498	-0.0878502	0.07885	0.45165	1.20955	2.86585
140.9	0.08275	0.15505	0.13775	-0.09085	0.02155	-0.09405	0.06945	0.43655	1.18565	2.83615
141	0.0804	0.15	0.135	-0.0944	0.0169	-0.1024	0.0583	0.4244	1.1664	2.8069
141.1	0.0781001	0.1495	0.1315	-0.0959999	0.00880014	-0.1111	0.0472001	0.4056	1.1466	2.7794
141.2	0.0772004	0.147	0.128	-0.101	0.0040004	-0.1181	0.0369004	0.3942	1.1282	2.7498
141.3	0.0777001	0.1482	0.1309	-0.1025	-0.0008002	-0.1194	0.0314001	0.3853	1.1147	2.7235
141.4	0.0796	0.1464	0.1286	-0.1031	-0.0062	-0.124	0.0246	0.3745	1.0942	2.6964
141.5	0.0816	0.1471	0.1324	-0.1065	-0.0087006	-0.126201	0.0184	0.3622	1.0769	2.673
141.6	0.0841997	0.1458	0.1339	-0.1056	-0.0074003	-0.131	0.0126997	0.3537	1.061	2.6519
141.7	0.0801503	0.14185	0.13025	-0.11135	-0.0155497	-0.13435	0.0015503	0.34385	1.04145	2.62485
141.8	0.0835999	0.1431	0.1296	-0.1142	-0.0178004	-0.1338	-0.0011001	0.3373	1.0298	2.602
141.9	0.0814	0.1426	0.1277	-0.1212	-0.0235	-0.142	-0.0089	0.3306	1.0139	2.5774
142	0.0816	0.1437	0.1288	-0.1196	-0.0283002	-0.1457	-0.0173	0.3174	0.9946	2.5508
142.1	0.0823001	0.1462	0.1288	-0.1202	-0.0291999	-0.1483	-0.0203999	0.308	0.977	2.5254
142.2	0.0811497	0.14525	0.12645	-0.12365	-0.0311503	-0.15365	-0.0310503	0.29415	0.95755	2.49865
142.3	0.0786501	0.14165	0.11795	-0.12685	-0.04075	-0.16395	-0.0430499	0.27795	0.94095	2.47035
142.4	0.0767	0.1431	0.1121	-0.1269	-0.0467	-0.1676	-0.0502	0.2655	0.9228	2.4419
142.5	0.0752	0.1416	0.1079	-0.131	-0.0511	-0.1752	-0.0587	0.2558	0.9055	2.4138
142.6	0.0743998	0.1379	0.1054	-0.1335	-0.0547002	-0.1779	-0.0653002	0.2429	0.8869	2.3889
142.7	0.0723497	0.13845	0.10455	-0.13115	-0.0599503	-0.18185	-0.0690503	0.23455	0.86825	2.36565
142.8	0.0729503	0.13385	0.10155	-0.13395	-0.0662502	-0.18875	-0.0736497	0.22435	0.85165	2.34165
142.9	0.0747	0.1345	0.0976	-0.1332	-0.0691	-0.1958	-0.0781	0.212	0.8392	2.3195
143	0.07135	0.13805	0.09805	-0.13455	-0.0770501	-0.20375	-0.08445	0.20335	0.82325	2.29335
143.1	0.0756497	0.14045	0.0980497	-0.13585	-0.0759503	-0.20435	-0.0915503	0.19355	0.81215	2.27145
143.2	0.0759501	0.13795	0.0943501	-0.13345	-0.07795	-0.20765	-0.09725	0.18275	0.79885	2.25135
143.3	0.07605	0.13905	0.0926499	-0.13615	-0.0815501	-0.21355	-0.10045	0.17285	0.78475	2.23035
143.4	0.0801	0.1393	0.0923	-0.1347	-0.0804	-0.2186	-0.1083	0.164	0.7719	2.2088
143.5	0.08025	0.13595	0.09225	-0.13865	-0.0788501	-0.22025	-0.11505	0.15165	0.75765	2.18595
143.6	0.0755501	0.13135	0.0875501	-0.14305	-0.0852499	-0.22825	-0.11995	0.13875	0.74395	2.15735
143.7	0.0753503	0.13465	0.0856503	-0.14025	-0.0872497	-0.23105	-0.12175	0.13345	0.72975	2.13595
143.8	0.0763502	0.13665	0.0845497	-0.14165	-0.0897503	-0.23545	-0.12525	0.13015	0.71475	2.11975
143.9	0.07685	0.13455	0.08385	-0.14305	-0.09215	-0.23645	-0.13215	0.12175	0.69895	2.10095
144	0.0784	0.1336	0.0811	-0.1453	-0.0955001	-0.2406	-0.1379	0.1089	0.6829	2.0805
144.1	0.0731499	0.13475	0.0782499	-0.14415	-0.10055	-0.24485	-0.14455	0.0990503	0.66455	2.06155
144.2	0.06835	0.13165	0.07685	-0.14165	-0.09985	-0.24605	-0.15045	0.0928497	0.65575	2.04425
144.3	0.0679501	0.12895	0.0769496	-0.13945	-0.0996504	-0.24845	-0.15165	0.0905496	0.64305	2.02275
144.4	0.0627	0.1282	0.0757	-0.1433	-0.1025	-0.2527	-0.1552	0.086	0.6295	2.0004
144.5	0.0599	0.1269	0.075	-0.1434	-0.1037	-0.2536	-0.1613	0.0806	0.6186	1.9809
144.6	0.0591999	0.1279	0.0721999	-0.1468	-0.104	-0.2579	-0.1663	0.0733002	0.6061	1.9619
144.7	0.0608003	0.1285	0.0697003	-0.1475	-0.1035	-0.2608	-0.1692	0.0692998	0.5932	1.9439
144.8	0.0624501	0.12995	0.0703499	-0.14615	-0.10675	-0.26205	-0.17525	0.0619499	0.58365	1.92875
144.9	0.0633	0.1276	0.0696	-0.1445	-0.108	-0.2635	-0.1834	0.0552	0.5705	1.9116
145	0.06115	0.12695	0.06635	-0.14755	-0.10825	-0.26595	-0.19155	0.04745	0.55845	1.89295
145.1	0.06245	0.13175	0.06645	-0.14865	-0.10865	-0.26745	-0.19175	0.0419501	0.54855	1.87715
145.2	0.0637	0.1324	0.065	-0.1477	-0.1077	-0.2727	-0.1954	0.0395999	0.5344	1.8608
145.3	0.06095	0.13565	0.06445	-0.14705	-0.10915	-0.27665	-0.19985	0.0324501	0.51755	1.84225
145.4	0.0619	0.1356	0.065	-0.1462	-0.1079	-0.2775	-0.2022	0.0266	0.5077	1.8297
145.5	0.0583	0.133	0.0628	-0.1477	-0.1088	-0.2827	-0.2066	0.017	0.4948	1.8124
145.6	0.05615	0.13025	0.06365	-0.14865	-0.11035	-0.28325	-0.21675	0.0079498	0.48025	1.79225
145.7	0.0544502	0.12485	0.0631502	-0.15045	-0.11765	-0.28945	-0.22275	-0.0019498	0.46905	1.77265
145.8	0.0590002	0.1254	0.0616999	-0.1504	-0.1172	-0.2878	-0.2298	-0.0096001	0.4633	1.7543
145.9	0.0573	0.1213	0.0602	-0.1558	-0.1152	-0.2893	-0.2366	-0.0146	0.4503	1.7353
146	0.0568	0.1208	0.0592	-0.1578	-0.1165	-0.2913	-0.2421	-0.0197	0.4414	1.7202
146.1	0.0585499	0.11725	0.0611499	-0.16105	-0.11775	-0.29415	-0.24365	-0.02715	0.43145	1.70445
146.2	0.0575001	0.1174	0.0606001	-0.1619	-0.1181	-0.3017	-0.2499	-0.0315	0.42	1.6863
146.3	0.0611002	0.1177	0.0637996	-0.1562	-0.1162	-0.3019	-0.2513	-0.0358004	0.4118	1.6749
146.4	0.06115	0.11675	0.06345	-0.15305	-0.11825	-0.30305	-0.25165	-0.04255	0.40115	1.66385
146.5	0.0603	0.1116	0.0669	-0.1527	-0.1232	-0.3057	-0.2557	-0.0494	0.388	1.6482
146.6	0.0654499	0.11245	0.0701499	-0.15425	-0.12215	-0.30855	-0.25755	-0.05795	0.37695	1.63305
146.7	0.0651001	0.1107	0.0674001	-0.1532	-0.1277	-0.3085	-0.2616	-0.0642	0.369	1.618
146.8	0.0647499	0.11025	0.0665498	-0.14975	-0.12585	-0.31045	-0.26675	-0.0714502	0.36205	1.60055
146.9	0.0619	0.1112	0.0682	-0.1489	-0.1276	-0.3115	-0.2664	-0.0767	0.3537	1.5868
147	0.06315	0.11095	0.06525	-0.15045	-0.13095	-0.31295	-0.26745	-0.08175	0.34245	1.56555
147.1	0.0662498	0.11255	0.0652498	-0.15305	-0.13105	-0.31695	-0.26865	-0.0868498	0.33175	1.54725
147.2	0.0689501	0.11185	0.0680501	-0.15625	-0.12935	-0.31665	-0.26905	-0.0877502	0.32615	1.53525
147.3	0.0653998	0.1121	0.0660001	-0.1597	-0.1315	-0.3175	-0.2697	-0.0938999	0.3164	1.52
147.4	0.0629	0.1082	0.0608	-0.1613	-0.137	-0.3228	-0.2769	-0.1022	0.3021	1.5017
147.5	0.0641	0.1096	0.0605	-0.157	-0.1399	-0.3229	-0.2813	-0.1073	0.2975	1.4864
147.6	0.0646502	0.11045	0.0572502	-0.15325	-0.13985	-0.32575	-0.28485	-0.11075	0.28835	1.47215
147.7	0.0633	0.1135	0.0564	-0.1514	-0.1403	-0.3255	-0.2843	-0.1136	0.2817	1.4567
147.8	0.06815	0.11525	0.0541497	-0.14875	-0.14055	-0.32895	-0.28355	-0.11975	0.27475	1.43845
147.9	0.0685	0.1173	0.0538	-0.1477	-0.1395	-0.3328	-0.288	-0.1222	0.264	1.4199
148	0.0732	0.1182	0.0556	-0.1437	-0.134	-0.333	-0.2884	-0.1257	0.2593	1.4072
148.1	0.0724999	0.1182	0.0523999	-0.146	-0.1358	-0.3385	-0.2895	-0.133	0.254	1.3954
148.2	0.0688	0.1183	0.0516	-0.1467	-0.1412	-0.3433	-0.2941	-0.1368	0.2429	1.3781
148.3	0.0673001	0.1184	0.0522999	-0.1465	-0.1441	-0.3469	-0.2983	-0.1421	0.2372	1.3619
148.4	0.06805	0.11825	0.05415	-0.14835	-0.14245	-0.34775	-0.30055	-0.14455	0.23105	1.34855
148.5	0.07235	0.11805	0.05905	-0.14735	-0.136851	-0.34805	-0.29845	-0.14495	0.22565	1.33485
148.6	0.0703499	0.11695	0.0617499	-0.14735	-0.13785	-0.34805	-0.30115	-0.15305	0.21975	1.32165
148.7	0.0697003	0.1194	0.0641003	-0.1468	-0.1369	-0.349	-0.3029	-0.1552	0.2148	1.306
148.8	0.0740002	0.1197	0.0687997	-0.1459	-0.1327	-0.3512	-0.303	-0.1558	0.2088	1.2906
148.9	0.0757	0.1227	0.0726	-0.1434	-0.1312	-0.3462	-0.3027	-0.1597	0.2041	1.2793
149	0.0755	0.1242	0.0734	-0.1419	-0.1324	-0.3451	-0.3018	-0.1611	0.1978	1.2683
149.1	0.0767499	0.12245	0.0703499	-0.14495	-0.12935	-0.34535	-0.30065	-0.16225	0.19385	1.25725
149.2	0.0745999	0.1163	0.0706999	-0.1511	-0.1295	-0.3463	-0.3032	-0.1668	0.1857	1.2408
149.3	0.0683	0.1143	0.0704	-0.1559	-0.1319	-0.3496	-0.3082	-0.1689	0.1805	1.2262
149.4	0.0626	0.1126	0.0684	-0.1573	-0.1342	-0.3524	-0.3118	-0.1734	0.1737	1.2112
149.5	0.0572	0.1147	0.0674	-0.1587	-0.1386	-0.3535	-0.3123	-0.1754	0.1634	1.2012
149.6	0.0541	0.1152	0.0723	-0.1579	-0.1425	-0.3559	-0.3163	-0.179	0.1538	1.191
149.7	0.0552498	0.11655	0.0757498	-0.15375	-0.14365	-0.35325	-0.32095	-0.18175	0.14345	1.18245
149.8	0.0511	0.1144	0.0714	-0.1546	-0.1455	-0.3568	-0.3264	-0.1894	0.1361	1.1639
149.9	0.0484	0.1127	0.0733	-0.1541	-0.1453	-0.3597	-0.3302	-0.1958	0.1326	1.1467
150	0.04825	0.11825	0.07205	-0.15395	-0.14565	-0.35995	-0.32765	-0.20015	0.12915	1.13355
150.1	0.0507	0.1228	0.077	-0.1511	-0.1441	-0.3582	-0.3243	-0.1964	0.1277	1.122
150.2	0.0600499	0.12215	0.0805499	-0.15125	-0.14225	-0.35785	-0.32575	-0.19805	0.12815	1.10885
150.3	0.0595502	0.12165	0.0763501	-0.15325	-0.14555	-0.36245	-0.32745	-0.20385	0.11835	1.09225
150.4	0.05845	0.12085	0.07465	-0.15405	-0.15015	-0.36405	-0.32985	-0.21375	0.10835	1.08355
150.5	0.06125	0.12235	0.07695	-0.15195	-0.15075	-0.36035	-0.33035	-0.21865	0.10385	1.07355
150.6	0.0647498	0.12405	0.0765498	-0.15335	-0.15095	-0.36015	-0.33155	-0.22285	0.0971503	1.06365
150.7	0.0645001	0.1247	0.0792001	-0.1528	-0.1489	-0.3582	-0.3315	-0.2261	0.0932997	1.0529
150.8	0.0655001	0.1264	0.0769999	-0.1521	-0.1495	-0.3602	-0.3318	-0.2263	0.0871999	1.0393
150.9	0.0654	0.1267	0.0739	-0.1516	-0.1491	-0.3645	-0.3301	-0.2252	0.0776	1.027
151	0.0655	0.1311	0.0737	-0.1488	-0.1482	-0.3649	-0.3291	-0.2284	0.0685	1.0167
151.1	0.06595	0.13235	0.07485	-0.14725	-0.14765	-0.36305	-0.32915	-0.23365	0.06295	1.00615
151.2	0.0653501	0.13215	0.0769501	-0.14525	-0.14945	-0.36435	-0.33335	-0.23565	0.05615	0.99645
151.3	0.06645	0.12995	0.08025	-0.14615	-0.14985	-0.36475	-0.33455	-0.24195	0.05265	0.98355
151.4	0.0675	0.1263	0.0776	-0.1493	-0.1498	-0.368	-0.3377	-0.2474	0.0503	0.9696
151.5	0.07095	0.12835	0.07855	-0.14925	-0.15465	-0.36755	-0.33925	-0.25165	0.04415	0.95935
151.6	0.0787998	0.1314	0.0796998	-0.1485	-0.1547	-0.3644	-0.3413	-0.2527	0.0410003	0.9502
151.7	0.0799499	0.13745	0.0827499	-0.14575	-0.15285	-0.36355	-0.33975	-0.25075	0.0388498	0.94435
151.8	0.0794999	0.141	0.0826997	-0.143	-0.1519	-0.3607	-0.3436	-0.2527	0.0317997	0.9333
151.9	0.07585	0.14025	0.08395	-0.14475	-0.15555	-0.36305	-0.34665	-0.25705	0.02405	0.92255
152	0.07655	0.13885	0.08715	-0.14415	-0.15845	-0.36655	-0.35115	-0.26335	0.02005	0.91095
152.1	0.0734002	0.1361	0.0832002	-0.147	-0.1645	-0.3712	-0.3571	-0.2693	0.0099	0.8953
152.2	0.0716002	0.1354	0.0811002	-0.1476	-0.1649	-0.3731	-0.3589	-0.2712	0.00549999	0.8865
152.3	0.0680501	0.13415	0.08005	-0.14955	-0.16805	-0.37325	-0.35695	-0.27455	-0.00285	0.87545
152.4	0.06635	0.13265	0.07865	-0.15045	-0.17155	-0.37375	-0.35465	-0.27575	-0.01065	0.86195
152.5	0.0644	0.1379	0.0774	-0.1499	-0.1713	-0.3721	-0.3575	-0.2738	-0.0159	0.8478
152.6	0.0627499	0.14055	0.0760499	-0.15245	-0.16845	-0.37435	-0.35905	-0.27535	-0.02005	0.83795
152.7	0.06115	0.14015	0.07405	-0.15235	-0.16705	-0.37625	-0.35815	-0.27355	-0.0215501	0.82845
152.8	0.0598	0.1433	0.0728001	-0.151	-0.1712	-0.376	-0.3638	-0.2787	-0.0277999	0.8145
152.9	0.0599	0.1434	0.0735	-0.153	-0.1753	-0.3774	-0.3671	-0.2813	-0.0359	0.8045
153	0.0576	0.1407	0.0739	-0.1565	-0.1764	-0.382	-0.371	-0.2848	-0.0435	0.7942
153.1	0.0603498	0.13945	0.0745498	-0.15965	-0.17925	-0.38525	-0.37405	-0.28525	-0.0504501	0.78565
153.2	0.0583998	0.1369	0.0733998	-0.1614	-0.1801	-0.3846	-0.3763	-0.2895	-0.0552999	0.7768
153.3	0.0558001	0.136	0.0721999	-0.1618	-0.1822	-0.3856	-0.3779	-0.2959	-0.0619001	0.7672
153.4	0.0549	0.1364	0.0785	-0.1623	-0.1793	-0.385	-0.3827	-0.3003	-0.0683	0.7594
153.5	0.05705	0.13535	0.08095	-0.16095	-0.17705	-0.38695	-0.38245	-0.30175	-0.07095	0.74885
153.6	0.0546999	0.1364	0.0773999	-0.1659	-0.1737	-0.3908	-0.3856	-0.3035	-0.0778999	0.739
153.7	0.0544001	0.1375	0.0750001	-0.17	-0.1732	-0.3901	-0.3858	-0.3052	-0.0803001	0.7267
153.8	0.0522003	0.1378	0.0742002	-0.175	-0.1762	-0.391	-0.3897	-0.3086	-0.0840998	0.7162
153.9	0.04865	0.13965	0.07415	-0.17595	-0.17775	-0.38905	-0.39235	-0.30745	-0.08595	0.70965
154	0.0494	0.1384	0.0753	-0.1773	-0.1774	-0.3888	-0.3935	-0.311	-0.0898	0.702
154.1	0.0465001	0.1358	0.0717001	-0.1779	-0.1842	-0.3921	-0.3977	-0.3191	-0.1006	0.6911
154.2	0.0519502	0.13835	0.0733502	-0.17515	-0.18445	-0.38845	-0.39725	-0.31625	-0.10205	0.68365
154.3	0.0550002	0.1372	0.0758998	-0.1768	-0.1854	-0.3861	-0.398	-0.3164	-0.1028	0.6761
154.4	0.05265	0.13255	0.07545	-0.17515	-0.18415	-0.38455	-0.39585	-0.31695	-0.10745	0.66845
154.5	0.0538	0.13	0.0764	-0.1737	-0.1806	-0.3852	-0.3956	-0.3222	-0.1128	0.662
154.6	0.0528002	0.1281	0.0736003	-0.1766	-0.1837	-0.3865	-0.3985	-0.3263	-0.1168	0.6566
154.7	0.0554001	0.1259	0.0726001	-0.1792	-0.1853	-0.388	-0.4001	-0.3274	-0.124	0.648
154.8	0.0567999	0.1249	0.0747	-0.1833	-0.1866	-0.389	-0.4046	-0.3264	-0.13	0.6405
154.9	0.0536	0.1261	0.0719	-0.184	-0.1871	-0.3872	-0.4071	-0.3299	-0.1337	0.6343
155	0.053	0.1306	0.0695	-0.1818	-0.1844	-0.3938	-0.4077	-0.3315	-0.1363	0.625
155.1	0.0494001	0.1273	0.0683001	-0.1839	-0.183	-0.3938	-0.413	-0.3341	-0.1448	0.6119
155.2	0.0482002	0.1306	0.0737002	-0.1811	-0.1793	-0.3915	-0.4124	-0.3386	-0.1501	0.6038
155.3	0.0501	0.1333	0.0698999	-0.1739	-0.1801	-0.3914	-0.4114	-0.3399	-0.1504	0.5992
155.4	0.0521	0.1349	0.0709	-0.1737	-0.1793	-0.3902	-0.4109	-0.3462	-0.1588	0.5902
155.5	0.0543	0.1337	0.0729	-0.1711	-0.1774	-0.3875	-0.413	-0.3455	-0.1615	0.5819
155.6	0.05675	0.12835	0.07385	-0.17115	-0.17645	-0.38595	-0.41375	-0.34755	-0.16245	0.57275
155.7	0.0583002	0.1267	0.0674002	-0.1702	-0.1766	-0.3855	-0.4129	-0.3489	-0.1641	0.5683
155.8	0.0612502	0.12895	0.06985	-0.17245	-0.17255	-0.38875	-0.41095	-0.34905	-0.16815	0.56065
155.9	0.06555	0.13145	0.07465	-0.17425	-0.17155	-0.38665	-0.40905	-0.34535	-0.17235	0.56025
156	0.0667	0.1306	0.0703	-0.1762	-0.1728	-0.3863	-0.4107	-0.3483	-0.1785	0.5534
156.1	0.0655001	0.1221	0.0683001	-0.1786	-0.1747	-0.389	-0.4165	-0.3518	-0.1856	0.5444
156.2	0.0667001	0.1183	0.0673002	-0.1786	-0.1746	-0.3903	-0.4185	-0.3533	-0.1929	0.538
156.3	0.06565	0.12115	0.0711499	-0.17685	-0.17305	-0.38645	-0.41235	-0.35215	-0.19525	0.53535
156.4	0.0655	0.1192	0.0754	-0.1769	-0.1756	-0.3863	-0.4116	-0.352	-0.1978	0.5307
156.5	0.0622	0.1177	0.0793	-0.1797	-0.1742	-0.387	-0.4159	-0.3532	-0.2028	0.5214
156.6	0.0614999	0.1191	0.0813999	-0.1809	-0.1751	-0.3884	-0.4199	-0.3537	-0.2097	0.5148
156.7	0.0594	0.1205	0.0793	-0.181	-0.1762	-0.3894	-0.4212	-0.3551	-0.2113	0.5077
156.8	0.0591999	0.1189	0.0779002	-0.1814	-0.1791	-0.3928	-0.4215	-0.3603	-0.2199	0.5016
156.9	0.0565	0.1151	0.0798	-0.1834	-0.1788	-0.392	-0.4221	-0.3671	-0.2242	0.4936
157	0.05835	0.11405	0.07945	-0.18655	-0.17805	-0.38915	-0.42525	-0.37065	-0.22205	0.48705
157.1	0.0581999	0.1127	0.0816999	-0.19	-0.1791	-0.3931	-0.4251	-0.3698	-0.2236	0.481
157.2	0.0568501	0.11095	0.0807501	-0.19125	-0.18105	-0.39565	-0.42455	-0.37115	-0.22725	0.47475
157.3	0.0593501	0.10955	0.08035	-0.19335	-0.18135	-0.39375	-0.42555	-0.37425	-0.22925	0.46895
157.4	0.05615	0.11055	0.07815	-0.19385	-0.18235	-0.39095	-0.42625	-0.37915	-0.23265	0.46455
157.5	0.0557	0.1138	0.0742	-0.1901	-0.1837	-0.3874	-0.426	-0.3796	-0.2357	0.4617
157.6	0.0515999	0.11	0.0718999	-0.1903	-0.1813	-0.3887	-0.4316	-0.3841	-0.242	0.4524
157.7	0.0450998	0.1067	0.0711998	-0.191	-0.1814	-0.3877	-0.4309	-0.3882	-0.2426	0.4436
157.8	0.0451002	0.1033	0.0687	-0.1948	-0.1822	-0.3911	-0.4332	-0.393	-0.2426	0.4326
157.9	0.046	0.1064	0.0693	-0.1963	-0.1803	-0.3925	-0.4299	-0.3918	-0.2422	0.4271
158	0.0461	0.1056	0.0677	-0.1959	-0.1814	-0.3945	-0.4273	-0.3937	-0.2471	0.4199
158.1	0.0461002	0.1092	0.0680002	-0.1981	-0.1803	-0.3924	-0.4221	-0.3929	-0.2473	0.4174
158.2	0.0466998	0.1128	0.0681998	-0.1956	-0.1775	-0.3934	-0.4156	-0.3933	-0.2459	0.4128
158.3	0.0468	0.1182	0.0680997	-0.1943	-0.1767	-0.3896	-0.4167	-0.3926	-0.2503	0.4047
158.4	0.0514	0.1222	0.0716	-0.1919	-0.1734	-0.3878	-0.4185	-0.3923	-0.2499	0.4019
158.5	0.0495	0.1241	0.0704	-0.1916	-0.1722	-0.3889	-0.4255	-0.394	-0.2506	0.3945
158.6	0.0499001	0.1197	0.0725001	-0.1926	-0.1702	-0.39	-0.4258	-0.3988	-0.2519	0.3918
158.7	0.0532	0.1217	0.0764	-0.1891	-0.1708	-0.3866	-0.4246	-0.3967	-0.2536	0.3872
158.8	0.0519001	0.1222	0.0791999	-0.1887	-0.1719	-0.3875	-0.4251	-0.3973	-0.2597	0.3834
158.9	0.05545	0.12055	0.07975	-0.18865	-0.16805	-0.39125	-0.42585	-0.39915	-0.26155	0.37655
159	0.0553	0.1222	0.0799	-0.1902	-0.169	-0.3895	-0.4215	-0.3986	-0.2605	0.3722
159.1	0.0585501	0.12305	0.0780501	-0.19015	-0.16995	-0.38585	-0.42325	-0.40045	-0.26225	0.36425
159.2	0.0563	0.1254	0.0796	-0.187	-0.1676	-0.3856	-0.429	-0.4053	-0.2604	0.361
159.3	0.0557001	0.1282	0.0806999	-0.185	-0.1643	-0.3839	-0.4318	-0.4068	-0.2636	0.3555
159.4	0.05835	0.12795	0.07885	-0.18065	-0.16075	-0.38095	-0.43125	-0.40395	-0.26395	0.35135
159.5	0.06115	0.12985	0.07805	-0.17375	-0.16105	-0.37875	-0.42805	-0.40095	-0.26305	0.34655
159.6	0.0585501	0.13015	0.0760501	-0.17505	-0.16065	-0.37515	-0.43105	-0.40335	-0.26575	0.34255
159.7	0.0598	0.1303	0.0807	-0.175	-0.1604	-0.3718	-0.4297	-0.4044	-0.2647	0.3367
159.8	0.0612	0.1304	0.0792	-0.1777	-0.16	-0.3716	-0.4328	-0.4074	-0.2712	0.3331
159.9	0.0648	0.1269	0.0768	-0.1741	-0.1592	-0.3738	-0.4341	-0.4095	-0.2761	0.3287
160	0.0645	0.1244	0.0761	-0.1752	-0.1591	-0.3713	-0.4323	-0.4103	-0.2798	0.3237
160.1	0.06195	0.12465	0.07785	-0.17295	-0.16075	-0.37025	-0.43155	-0.40795	-0.28325	0.32155
160.2	0.0607499	0.12575	0.0808499	-0.17405	-0.15735	-0.37045	-0.43205	-0.40475	-0.27975	0.31585
160.3	0.0563498	0.12465	0.0797502	-0.17365	-0.15805	-0.37445	-0.43485	-0.40855	-0.28485	0.30685
160.4	0.0563	0.1243	0.0779	-0.174	-0.1565	-0.3767	-0.4371	-0.414	-0.2883	0.3015
160.5	0.05765	0.12405	0.07795	-0.17465	-0.15695	-0.37735	-0.44335	-0.41605	-0.29055	0.29685
160.6	0.0575997	0.1267	0.0782997	-0.1723	-0.1597	-0.3765	-0.4436	-0.4138	-0.2891	0.2922
[truncated: 1,893 more rows]
