# Supplementary material for: Global analysis of cancer cell responses to USP9X inhibition
Source: EMBO J. 2026 Apr 7;45(9):3306–31. doi: 10.1038/s44318-026-00742-y (PMC13144739; doi:10.1038/s44318-026-00742-y)
Supplement: Supplementary file 9 — Source data Fig. 2 [file 44318_2026_742_MOESM9_ESM.zip]

Archive with 15 entries (10 files):
- FIgure 2/
- FIgure 2/.DS_Store
- __MACOSX/FIgure 2/._.DS_Store
- FIgure 2/2I/
- FIgure 2/2H/
- FIgure 2/2A/
- FIgure 2/2B/
- FIgure 2/2I/UbPA_mutants.xlsx
- __MACOSX/FIgure 2/2I/._UbPA_mutants.xlsx
- FIgure 2/2H/UbRho_mutants.xlsx
- __MACOSX/FIgure 2/2H/._UbRho_mutants.xlsx
- FIgure 2/2A/HDX_MS.xlsx
- __MACOSX/FIgure 2/2A/._HDX_MS.xlsx
- FIgure 2/2B/HDX_MS_uptake.xlsx
- __MACOSX/FIgure 2/2B/._HDX_MS_uptake.xlsx
