# Supplementary material for: Global analysis of cancer cell responses to USP9X inhibition
Source: EMBO J. 2026 Apr 7;45(9):3306–31. doi: 10.1038/s44318-026-00742-y (PMC13144739; doi:10.1038/s44318-026-00742-y)
Supplement: Supplementary file 9 — Source data Fig. 2 [file 44318_2026_742_MOESM9_ESM.zip › FIgure 2/2H/UbRho_mutants.xlsx]

## Sheet: Sheet1
c in µM	WEHI-092-005 WT			WEHI-092-005 Δβ			WEHI-092-005 chimera			WEHI-092-005 chimera Δβ
	Experiment 1	Experiment 2	Experiment 3	Experiment 1	Experiment 2	Experiment 3	Experiment 1	Experiment 2	Experiment 3	Experiment 1	Experiment 2	Experiment 3
100	1.5	2.2	7.2	0	3.1	9.1	44.9	40.6	49.6	49.7	44.5	44
33.3	4.6	4.1	6.6	3.8	6.1	8	66.8	57.4	57.7	64.4	63.5	56.7
11.11	8.6	7.8	11	7.6	8.7	14.3	84.4	73.8	76.5	79.9	80.2	72.4
3.7	17.1	16.5	10.3	14.9	15.1	18.6	101.8	87	95.2	105.9	96.3	68.6
1.23	25.3	23.3	28.6	25.2	24.9	30	106.9	88.8	105.2	108	101.9	88.4
0.412	43.1	32.7	45	51.9	38.6	42	109.6	92.3	101.7	110.8	103.5	52.9
0.137	55.4	46.2	44.8	53	58.4	55.9	106.9	98	96.5	105.9	97.8	78.7
0.046	74.3	62.3	62.5	67.3	70.8	72.5	108.6	94.4	101.9	109.3	112.4	79.1
0.0152	84	69.2	71.3	83.9	78.9	78.6	112.6	97.2	106.4	102.5	107	82.1
0.0051	87.4	79.3	78.5	83.9	90.2	90.5	107.1	100.7	101.3	106.3	115.4	65.4
0.00169	93.8	81	78	94.7	93.9	90.2	113.7	94	108.4	101.3	114.6	61.8
0.00056	93.6	91.2	80	92.2	99	86.8	108.2	96	97.9	102.3	110.4	84.2
