# Supplementary material for: Global analysis of cancer cell responses to USP9X inhibition
Source: EMBO J. 2026 Apr 7;45(9):3306–31. doi: 10.1038/s44318-026-00742-y (PMC13144739; doi:10.1038/s44318-026-00742-y)
Supplement: Supplementary file 9 — Source data Fig. 2 [file 44318_2026_742_MOESM9_ESM.zip › FIgure 2/2A/HDX_MS.xlsx]

## Sheet: Sheet1
Protein	Start	End	Sequence	Modification	Fragment	MaxUptake	MHP	State	Exposure	File	z	RT	Inten	Center		Sample key	Prot	USP9X catalytic domain
USP9X	1	15	RPPKGFVGLKNAGAT			12	1512.86	LigB	0	230613_LigB_0Sec_R1_0_15_20230614_021237	2	4.12977	5630816	757.543			LigA	FT709
USP9X	1	15	RPPKGFVGLKNAGAT			12	1512.86	LigB	0	230613_LigB_0Sec_R2_0_2_20230613_161656	2	4.12835	5214925	757.561			LigB	WEHI-092
USP9X	1	15	RPPKGFVGLKNAGAT			12	1512.86	LigB	0	230613_LigB_0Sec_R3_0_1_20230613_153720	2	4.20069	4248534	757.514
USP9X	1	15	RPPKGFVGLKNAGAT			12	1512.86	LigB	0.1	230613_LigB_6Sec_R1_6_3_20230614_035500	2	4.1436	7918220	760.476
USP9X	1	15	RPPKGFVGLKNAGAT			12	1512.86	LigB	0.1	230613_LigB_6Sec_R2_6_4_20230614_173937	2	4.15363	7913737	760.458
USP9X	1	15	RPPKGFVGLKNAGAT			12	1512.86	LigB	0.1	230613_LigB_6Sec_R3_6_2_20230614_031518	2	4.18001	7438161	760.443
USP9X	1	15	RPPKGFVGLKNAGAT			12	1512.86	LigB	1	230613_LigB_60Sec_R1_60_12_20230614_230512	2	4.14717	6985822	760.635
USP9X	1	15	RPPKGFVGLKNAGAT			12	1512.86	LigB	1	230613_LigB_60Sec_R2_60_8_20230614_064659	2	4.13918	7624694	760.643
USP9X	1	15	RPPKGFVGLKNAGAT			12	1512.86	LigB	1	230613_LigB_60Sec_R3_60_12_20230614_000854	2	4.10864	6800975	760.71
USP9X	1	15	RPPKGFVGLKNAGAT			12	1512.86	LigB	10	230613_LigB_600Sec_R1_600_13_20230614_005735	2	4.1707	6614637	761.595
USP9X	1	15	RPPKGFVGLKNAGAT			12	1512.86	LigB	10	230613_LigB_600Sec_R2_600_14_20230614_013939	2	4.16525	7031477	761.504
USP9X	1	15	RPPKGFVGLKNAGAT			12	1512.86	LigB	10	230613_LigB_600Sec_R3_600_1_20230614_133716	2	4.16495	7216654	761.559
USP9X	1	15	RPPKGFVGLKNAGAT			12	1512.86	LigB	100	230613_LigB_6000Sec_R1_6000_10_20230614_110517	2	4.15798	6429343	761.502
USP9X	1	15	RPPKGFVGLKNAGAT			12	1512.86	LigB	100	230613_LigB_6000Sec_R2_6000_11_20230614_113607	2	4.12685	6674512	761.412
USP9X	1	15	RPPKGFVGLKNAGAT			12	1512.86	LigB	100	230613_LigB_6000Sec_R3_6000_5_20230614_073101	2	4.16614	7056617	761.532
USP9X	1	15	RPPKGFVGLKNAGAT			12	1512.86	Prot	0	230613_Prot_0Sec_R1_0_6_20230614_060649	2	4.16422	5489258	757.546
USP9X	1	15	RPPKGFVGLKNAGAT			12	1512.86	Prot	0	230613_Prot_0Sec_R2_0_6_20230613_183339	2	4.13138	5429831	757.565
USP9X	1	15	RPPKGFVGLKNAGAT			12	1512.86	Prot	0	230613_Prot_0Sec_R3_0_10_20230614_214257	2	4.15372	5638243	757.554
USP9X	1	15	RPPKGFVGLKNAGAT			12	1512.86	Prot	0.1	230613_Prot_6Sec_R1_6_8_20230614_202336	2	4.1238	8427512	760.566
USP9X	1	15	RPPKGFVGLKNAGAT			12	1512.86	Prot	0.1	230613_Prot_6Sec_R2_6_7_20230613_191321	2	4.11911	8235006	760.598
USP9X	1	15	RPPKGFVGLKNAGAT			12	1512.86	Prot	0.1	230613_Prot_6Sec_R3_6_9_20230613_204552	2	4.13756	7715923	760.633
USP9X	1	15	RPPKGFVGLKNAGAT			12	1512.86	Prot	1	230613_Prot_60Sec_R1_60_12_20230614_101218	2	4.18274	5861891	760.763
USP9X	1	15	RPPKGFVGLKNAGAT			12	1512.86	Prot	1	230613_Prot_60Sec_R2_60_14_20230615_000018	2	4.15552	6839218	760.822
USP9X	1	15	RPPKGFVGLKNAGAT			12	1512.86	Prot	1	230613_Prot_60Sec_R3_60_3_20230613_165705	2	4.12759	7674672	760.865
USP9X	1	15	RPPKGFVGLKNAGAT			12	1512.86	Prot	10	230613_Prot_600Sec_R1_600_6_20230614_190829	2	4.16616	6896539	761.428
USP9X	1	15	RPPKGFVGLKNAGAT			12	1512.86	Prot	10	230613_Prot_600Sec_R2_600_11_20230614_223139	2	4.16878	6699891	761.505
USP9X	1	15	RPPKGFVGLKNAGAT			12	1512.86	Prot	10	230613_Prot_600Sec_R3_600_1_20230614_154638	2	4.17452	6026000	761.549
USP9X	1	15	RPPKGFVGLKNAGAT			12	1512.86	Prot	100	230613_Prot_6000Sec_R1_6000_5_20230613_195752	2	4.13806	6480725	761.529
USP9X	1	15	RPPKGFVGLKNAGAT			12	1512.86	Prot	100	230613_Prot_6000Sec_R2_6000_13_20230615_012353	2	4.15013	6392406	761.442
USP9X	1	15	RPPKGFVGLKNAGAT			12	1512.86	Prot	100	230613_Prot_6000Sec_R3_6000_8_20230613_220957	2	4.16611	6619011	761.452
USP9X	1	16	RPPKGFVGLKNAGATC			13	1615.87	LigB	0	230613_LigB_0Sec_R1_0_15_20230614_021237	2	4.43923	8500708	809.217
USP9X	1	16	RPPKGFVGLKNAGATC			13	1615.87	LigB	0	230613_LigB_0Sec_R2_0_2_20230613_161656	2	4.43909	8440600	809.213
USP9X	1	16	RPPKGFVGLKNAGATC			13	1615.87	LigB	0	230613_LigB_0Sec_R3_0_1_20230613_153720	2	4.47354	8159800	809.187
USP9X	1	16	RPPKGFVGLKNAGATC			13	1615.87	LigB	0.1	230613_LigB_6Sec_R1_6_3_20230614_035500	2	4.46072	13101363	812.302
USP9X	1	16	RPPKGFVGLKNAGATC			13	1615.87	LigB	0.1	230613_LigB_6Sec_R2_6_4_20230614_173937	2	4.46497	12124232	812.292
USP9X	1	16	RPPKGFVGLKNAGATC			13	1615.87	LigB	0.1	230613_LigB_6Sec_R3_6_2_20230614_031518	2	4.48237	11843666	812.353
USP9X	1	16	RPPKGFVGLKNAGATC			13	1615.87	LigB	1	230613_LigB_60Sec_R1_60_12_20230614_230512	2	4.45863	11536232	812.534
USP9X	1	16	RPPKGFVGLKNAGATC			13	1615.87	LigB	1	230613_LigB_60Sec_R2_60_8_20230614_064659	2	4.4515	11804830	812.507
USP9X	1	16	RPPKGFVGLKNAGATC			13	1615.87	LigB	1	230613_LigB_60Sec_R3_60_12_20230614_000854	2	4.40396	10713500	812.595
USP9X	1	16	RPPKGFVGLKNAGATC			13	1615.87	LigB	10	230613_LigB_600Sec_R1_600_13_20230614_005735	2	4.47529	11514315	813.506
USP9X	1	16	RPPKGFVGLKNAGATC			13	1615.87	LigB	10	230613_LigB_600Sec_R2_600_14_20230614_013939	2	4.47383	11047055	813.446
USP9X	1	16	RPPKGFVGLKNAGATC			13	1615.87	LigB	10	230613_LigB_600Sec_R3_600_1_20230614_133716	2	4.47384	11177923	813.489
USP9X	1	16	RPPKGFVGLKNAGATC			13	1615.87	LigB	100	230613_LigB_6000Sec_R1_6000_10_20230614_110517	2	4.46628	10595205	813.415
USP9X	1	16	RPPKGFVGLKNAGATC			13	1615.87	LigB	100	230613_LigB_6000Sec_R2_6000_11_20230614_113607	2	4.4345	10666179	813.303
USP9X	1	16	RPPKGFVGLKNAGATC			13	1615.87	LigB	100	230613_LigB_6000Sec_R3_6000_5_20230614_073101	2	4.47233	10727456	813.469
USP9X	1	16	RPPKGFVGLKNAGATC			13	1615.87	Prot	0	230613_Prot_0Sec_R1_0_6_20230614_060649	2	4.46662	8490443	809.181
USP9X	1	16	RPPKGFVGLKNAGATC			13	1615.87	Prot	0	230613_Prot_0Sec_R2_0_6_20230613_183339	2	4.43606	8582907	809.206
USP9X	1	16	RPPKGFVGLKNAGATC			13	1615.87	Prot	0	230613_Prot_0Sec_R3_0_10_20230614_214257	2	4.46632	8342873	809.198
USP9X	1	16	RPPKGFVGLKNAGATC			13	1615.87	Prot	0.1	230613_Prot_6Sec_R1_6_8_20230614_202336	2	4.43411	12994248	812.41
USP9X	1	16	RPPKGFVGLKNAGATC			13	1615.87	Prot	0.1	230613_Prot_6Sec_R2_6_7_20230613_191321	2	4.43128	12934943	812.458
USP9X	1	16	RPPKGFVGLKNAGATC			13	1615.87	Prot	0.1	230613_Prot_6Sec_R3_6_9_20230613_204552	2	4.4399	12343308	812.497
USP9X	1	16	RPPKGFVGLKNAGATC			13	1615.87	Prot	1	230613_Prot_60Sec_R1_60_12_20230614_101218	2	4.48908	10518642	812.634
USP9X	1	16	RPPKGFVGLKNAGATC			13	1615.87	Prot	1	230613_Prot_60Sec_R2_60_14_20230615_000018	2	4.46765	11034614	812.726
USP9X	1	16	RPPKGFVGLKNAGATC			13	1615.87	Prot	1	230613_Prot_60Sec_R3_60_3_20230613_165705	2	4.4439	11972273	812.752
USP9X	1	16	RPPKGFVGLKNAGATC			13	1615.87	Prot	10	230613_Prot_600Sec_R1_600_6_20230614_190829	2	4.45906	10724537	813.285
USP9X	1	16	RPPKGFVGLKNAGATC			13	1615.87	Prot	10	230613_Prot_600Sec_R2_600_11_20230614_223139	2	4.48347	10054210	813.392
USP9X	1	16	RPPKGFVGLKNAGATC			13	1615.87	Prot	10	230613_Prot_600Sec_R3_600_1_20230614_154638	2	4.4791	10691035	813.441
USP9X	1	16	RPPKGFVGLKNAGATC			13	1615.87	Prot	100	230613_Prot_6000Sec_R1_6000_5_20230613_195752	2	4.44267	11100430	813.44
USP9X	1	16	RPPKGFVGLKNAGATC			13	1615.87	Prot	100	230613_Prot_6000Sec_R2_6000_13_20230615_012353	2	4.45406	9626048	813.365
USP9X	1	16	RPPKGFVGLKNAGATC			13	1615.87	Prot	100	230613_Prot_6000Sec_R3_6000_8_20230613_220957	2	4.47761	11304475	813.373
USP9X	1	17	RPPKGFVGLKNAGATCY			14	1778.94	LigB	0	230613_LigB_0Sec_R1_0_15_20230614_021237	2	4.93754	8272932	890.756
USP9X	1	17	RPPKGFVGLKNAGATCY			14	1778.94	LigB	0	230613_LigB_0Sec_R2_0_2_20230613_161656	2	4.93619	7660812	890.766
USP9X	1	17	RPPKGFVGLKNAGATCY			14	1778.94	LigB	0	230613_LigB_0Sec_R3_0_1_20230613_153720	2	4.95012	7329536	890.728
USP9X	1	17	RPPKGFVGLKNAGATCY			14	1778.94	LigB	0.1	230613_LigB_6Sec_R1_6_3_20230614_035500	2	4.95228	10861812	894.098
USP9X	1	17	RPPKGFVGLKNAGATCY			14	1778.94	LigB	0.1	230613_LigB_6Sec_R3_6_2_20230614_031518	2	4.97453	10752448	894.095
USP9X	1	17	RPPKGFVGLKNAGATCY			14	1778.94	LigB	1	230613_LigB_60Sec_R1_60_12_20230614_230512	2	4.96519	9743222	894.323
USP9X	1	17	RPPKGFVGLKNAGATCY			14	1778.94	LigB	1	230613_LigB_60Sec_R2_60_8_20230614_064659	2	4.96706	10409280	894.298
USP9X	1	17	RPPKGFVGLKNAGATCY			14	1778.94	LigB	10	230613_LigB_600Sec_R1_600_13_20230614_005735	2	4.97241	10047238	895.347
USP9X	1	17	RPPKGFVGLKNAGATCY			14	1778.94	LigB	10	230613_LigB_600Sec_R2_600_14_20230614_013939	2	4.9796	9620110	895.302
USP9X	1	17	RPPKGFVGLKNAGATCY			14	1778.94	LigB	10	230613_LigB_600Sec_R3_600_1_20230614_133716	2	4.98059	9371287	895.368
USP9X	1	17	RPPKGFVGLKNAGATCY			14	1778.94	LigB	100	230613_LigB_6000Sec_R1_6000_10_20230614_110517	2	4.94365	9398755	895.27
USP9X	1	17	RPPKGFVGLKNAGATCY			14	1778.94	LigB	100	230613_LigB_6000Sec_R2_6000_11_20230614_113607	2	4.91143	9421795	895.171
USP9X	1	17	RPPKGFVGLKNAGATCY			14	1778.94	LigB	100	230613_LigB_6000Sec_R3_6000_5_20230614_073101	2	4.94564	9546663	895.273
USP9X	1	17	RPPKGFVGLKNAGATCY			14	1778.94	Prot	0	230613_Prot_0Sec_R1_0_6_20230614_060649	2	4.97344	7578554	890.738
USP9X	1	17	RPPKGFVGLKNAGATCY			14	1778.94	Prot	0	230613_Prot_0Sec_R2_0_6_20230613_183339	2	4.93778	7900509	890.768
USP9X	1	17	RPPKGFVGLKNAGATCY			14	1778.94	Prot	0	230613_Prot_0Sec_R3_0_10_20230614_214257	2	4.94128	7957302	890.755
USP9X	1	17	RPPKGFVGLKNAGATCY			14	1778.94	Prot	0.1	230613_Prot_6Sec_R1_6_8_20230614_202336	2	4.91998	11332904	894.157
USP9X	1	17	RPPKGFVGLKNAGATCY			14	1778.94	Prot	0.1	230613_Prot_6Sec_R2_6_7_20230613_191321	2	4.9351	12475218	894.269
USP9X	1	17	RPPKGFVGLKNAGATCY			14	1778.94	Prot	0.1	230613_Prot_6Sec_R3_6_9_20230613_204552	2	4.9423	10915956	894.271
USP9X	1	17	RPPKGFVGLKNAGATCY			14	1778.94	Prot	1	230613_Prot_60Sec_R1_60_12_20230614_101218	2	4.99247	8571295	894.462
USP9X	1	17	RPPKGFVGLKNAGATCY			14	1778.94	Prot	1	230613_Prot_60Sec_R2_60_14_20230615_000018	2	4.9647	8924084	894.547
USP9X	1	17	RPPKGFVGLKNAGATCY			14	1778.94	Prot	1	230613_Prot_60Sec_R3_60_3_20230613_165705	2	4.93832	10594866	894.578
USP9X	1	17	RPPKGFVGLKNAGATCY			14	1778.94	Prot	10	230613_Prot_600Sec_R1_600_6_20230614_190829	2	4.94543	9680804	895.194
USP9X	1	17	RPPKGFVGLKNAGATCY			14	1778.94	Prot	10	230613_Prot_600Sec_R2_600_11_20230614_223139	2	4.94675	9369990	895.255
USP9X	1	17	RPPKGFVGLKNAGATCY			14	1778.94	Prot	10	230613_Prot_600Sec_R3_600_1_20230614_154638	2	4.95533	9024750	895.287
USP9X	1	17	RPPKGFVGLKNAGATCY			14	1778.94	Prot	100	230613_Prot_6000Sec_R1_6000_5_20230613_195752	2	4.9479	9337745	895.317
USP9X	1	17	RPPKGFVGLKNAGATCY			14	1778.94	Prot	100	230613_Prot_6000Sec_R2_6000_13_20230615_012353	2	4.93361	9680828	895.225
USP9X	1	17	RPPKGFVGLKNAGATCY			14	1778.94	Prot	100	230613_Prot_6000Sec_R3_6000_8_20230613_220957	2	4.97663	10029559	895.229
USP9X	1	18	RPPKGFVGLKNAGATCYM			15	1909.98	LigB	0	230613_LigB_0Sec_R1_0_15_20230614_021237	2	5.41711	9676771	956.357
USP9X	1	18	RPPKGFVGLKNAGATCYM			15	1909.98	LigB	0	230613_LigB_0Sec_R2_0_2_20230613_161656	2	5.41144	9945411	956.355
USP9X	1	18	RPPKGFVGLKNAGATCYM			15	1909.98	LigB	0	230613_LigB_0Sec_R3_0_1_20230613_153720	2	5.44283	8894030	956.341
USP9X	1	18	RPPKGFVGLKNAGATCYM			15	1909.98	LigB	0.1	230613_LigB_6Sec_R1_6_3_20230614_035500	2	5.43364	12478994	959.662
USP9X	1	18	RPPKGFVGLKNAGATCYM			15	1909.98	LigB	0.1	230613_LigB_6Sec_R2_6_4_20230614_173937	2	5.45068	11170395	959.688
USP9X	1	18	RPPKGFVGLKNAGATCYM			15	1909.98	LigB	0.1	230613_LigB_6Sec_R3_6_2_20230614_031518	2	5.43751	12333092	959.677
USP9X	1	18	RPPKGFVGLKNAGATCYM			15	1909.98	LigB	10	230613_LigB_600Sec_R1_600_13_20230614_005735	2	5.4517	10401719	961.051
USP9X	1	18	RPPKGFVGLKNAGATCYM			15	1909.98	LigB	10	230613_LigB_600Sec_R2_600_14_20230614_013939	2	5.4562	9716602	961.019
USP9X	1	18	RPPKGFVGLKNAGATCYM			15	1909.98	LigB	10	230613_LigB_600Sec_R3_600_1_20230614_133716	2	5.46087	9925041	961.038
USP9X	1	18	RPPKGFVGLKNAGATCYM			15	1909.98	LigB	100	230613_LigB_6000Sec_R3_6000_5_20230614_073101	2	5.42444	9966115	961.112
USP9X	1	18	RPPKGFVGLKNAGATCYM			15	1909.98	Prot	0	230613_Prot_0Sec_R1_0_6_20230614_060649	2	5.45247	9595612	956.32
USP9X	1	18	RPPKGFVGLKNAGATCYM			15	1909.98	Prot	0	230613_Prot_0Sec_R2_0_6_20230613_183339	2	5.4123	10039265	956.349
USP9X	1	18	RPPKGFVGLKNAGATCYM			15	1909.98	Prot	0	230613_Prot_0Sec_R3_0_10_20230614_214257	2	5.41139	9217998	956.337
USP9X	1	18	RPPKGFVGLKNAGATCYM			15	1909.98	Prot	0.1	230613_Prot_6Sec_R1_6_8_20230614_202336	2	5.39198	13331746	959.775
USP9X	1	18	RPPKGFVGLKNAGATCYM			15	1909.98	Prot	0.1	230613_Prot_6Sec_R2_6_7_20230613_191321	2	5.41285	12800189	959.862
USP9X	1	18	RPPKGFVGLKNAGATCYM			15	1909.98	Prot	0.1	230613_Prot_6Sec_R3_6_9_20230613_204552	2	5.42941	12021454	959.871
USP9X	1	18	RPPKGFVGLKNAGATCYM			15	1909.98	Prot	1	230613_Prot_60Sec_R1_60_12_20230614_101218	2	5.471	10421380	960.06
USP9X	1	18	RPPKGFVGLKNAGATCYM			15	1909.98	Prot	1	230613_Prot_60Sec_R2_60_14_20230615_000018	2	5.42045	10163507	960.176
USP9X	1	18	RPPKGFVGLKNAGATCYM			15	1909.98	Prot	1	230613_Prot_60Sec_R3_60_3_20230613_165705	2	5.42832	11812216	960.174
USP9X	1	18	RPPKGFVGLKNAGATCYM			15	1909.98	Prot	10	230613_Prot_600Sec_R1_600_6_20230614_190829	2	5.44527	10324018	960.957
USP9X	1	18	RPPKGFVGLKNAGATCYM			15	1909.98	Prot	10	230613_Prot_600Sec_R2_600_11_20230614_223139	2	5.43112	10551434	960.983
USP9X	1	18	RPPKGFVGLKNAGATCYM			15	1909.98	Prot	10	230613_Prot_600Sec_R3_600_1_20230614_154638	2	5.43601	11483910	961.076
USP9X	8	15	GLKNAGAT			7	731.405	LigB	0	230613_LigB_0Sec_R1_0_15_20230614_021237	1	3.6982	197332	731.732
USP9X	8	15	GLKNAGAT			7	731.405	LigB	0	230613_LigB_0Sec_R2_0_2_20230613_161656	1	3.71763	193468	731.72
USP9X	8	15	GLKNAGAT			7	731.405	LigB	0	230613_LigB_0Sec_R3_0_1_20230613_153720	1	3.75882	198780	731.711
USP9X	8	15	GLKNAGAT			7	731.405	LigB	0.1	230613_LigB_6Sec_R1_6_3_20230614_035500	1	3.74061	163716	733.786
USP9X	8	15	GLKNAGAT			7	731.405	LigB	0.1	230613_LigB_6Sec_R2_6_4_20230614_173937	1	3.74675	154347	733.8
USP9X	8	15	GLKNAGAT			7	731.405	LigB	0.1	230613_LigB_6Sec_R3_6_2_20230614_031518	1	3.74314	169509	733.704
USP9X	8	15	GLKNAGAT			7	731.405	LigB	1	230613_LigB_60Sec_R1_60_12_20230614_230512	1	3.74279	152594	733.826
USP9X	8	15	GLKNAGAT			7	731.405	LigB	1	230613_LigB_60Sec_R2_60_8_20230614_064659	1	3.75435	128309	733.837
USP9X	8	15	GLKNAGAT			7	731.405	LigB	1	230613_LigB_60Sec_R3_60_12_20230614_000854	1	3.70061	169070	733.775
USP9X	8	15	GLKNAGAT			7	731.405	LigB	10	230613_LigB_600Sec_R1_600_13_20230614_005735	1	3.74306	151201	733.94
USP9X	8	15	GLKNAGAT			7	731.405	LigB	10	230613_LigB_600Sec_R2_600_14_20230614_013939	1	3.74466	142840	733.774
USP9X	8	15	GLKNAGAT			7	731.405	LigB	10	230613_LigB_600Sec_R3_600_1_20230614_133716	1	3.75278	150760	733.834
USP9X	8	15	GLKNAGAT			7	731.405	LigB	100	230613_LigB_6000Sec_R1_6000_10_20230614_110517	1	3.75488	117127	733.822
USP9X	8	15	GLKNAGAT			7	731.405	LigB	100	230613_LigB_6000Sec_R2_6000_11_20230614_113607	1	3.71678	125114	733.816
USP9X	8	15	GLKNAGAT			7	731.405	LigB	100	230613_LigB_6000Sec_R3_6000_5_20230614_073101	1	3.77773	118081	733.826
USP9X	8	15	GLKNAGAT			7	731.405	Prot	0	230613_Prot_0Sec_R1_0_6_20230614_060649	1	3.74106	202905	731.7
USP9X	8	15	GLKNAGAT			7	731.405	Prot	0	230613_Prot_0Sec_R2_0_6_20230613_183339	1	3.71909	219547	731.71
USP9X	8	15	GLKNAGAT			7	731.405	Prot	0	230613_Prot_0Sec_R3_0_10_20230614_214257	1	3.75411	167746	731.699
USP9X	8	15	GLKNAGAT			7	731.405	Prot	0.1	230613_Prot_6Sec_R1_6_8_20230614_202336	1	3.70721	175965	733.771
USP9X	8	15	GLKNAGAT			7	731.405	Prot	0.1	230613_Prot_6Sec_R2_6_7_20230613_191321	1	3.72092	197694	733.684
USP9X	8	15	GLKNAGAT			7	731.405	Prot	0.1	230613_Prot_6Sec_R3_6_9_20230613_204552	1	3.72115	179349	733.754
USP9X	8	15	GLKNAGAT			7	731.405	Prot	1	230613_Prot_60Sec_R1_60_12_20230614_101218	1	3.74821	147846	733.807
USP9X	8	15	GLKNAGAT			7	731.405	Prot	1	230613_Prot_60Sec_R2_60_14_20230615_000018	1	3.74384	120708	733.963
USP9X	8	15	GLKNAGAT			7	731.405	Prot	1	230613_Prot_60Sec_R3_60_3_20230613_165705	1	3.71706	151708	733.803
USP9X	8	15	GLKNAGAT			7	731.405	Prot	10	230613_Prot_600Sec_R1_600_6_20230614_190829	1	3.77397	117726	733.742
USP9X	8	15	GLKNAGAT			7	731.405	Prot	10	230613_Prot_600Sec_R2_600_11_20230614_223139	1	3.77476	134593	733.709
USP9X	8	15	GLKNAGAT			7	731.405	Prot	10	230613_Prot_600Sec_R3_600_1_20230614_154638	1	3.76812	134277	733.971
USP9X	8	15	GLKNAGAT			7	731.405	Prot	100	230613_Prot_6000Sec_R1_6000_5_20230613_195752	1	3.72241	172670	733.825
USP9X	8	15	GLKNAGAT			7	731.405	Prot	100	230613_Prot_6000Sec_R2_6000_13_20230615_012353	1	3.74552	134764	733.772
USP9X	8	15	GLKNAGAT			7	731.405	Prot	100	230613_Prot_6000Sec_R3_6000_8_20230613_220957	1	3.75025	141872	733.766
USP9X	18	24	MNSVIQQ			6	819.403	LigB	0	230613_LigB_0Sec_R1_0_15_20230614_021237	1	4.25678	1153106	819.856
USP9X	18	24	MNSVIQQ			6	819.403	LigB	0	230613_LigB_0Sec_R2_0_2_20230613_161656	1	4.26079	1154916	819.874
USP9X	18	24	MNSVIQQ			6	819.403	LigB	0	230613_LigB_0Sec_R3_0_1_20230613_153720	1	4.28676	1225432	819.844
USP9X	18	24	MNSVIQQ			6	819.403	LigB	0.1	230613_LigB_6Sec_R1_6_3_20230614_035500	1	4.25927	820506	819.963
USP9X	18	24	MNSVIQQ			6	819.403	LigB	0.1	230613_LigB_6Sec_R2_6_4_20230614_173937	1	4.2868	859402	819.968
USP9X	18	24	MNSVIQQ			6	819.403	LigB	0.1	230613_LigB_6Sec_R3_6_2_20230614_031518	1	4.2731	757343	819.962
USP9X	18	24	MNSVIQQ			6	819.403	LigB	1	230613_LigB_60Sec_R1_60_12_20230614_230512	1	4.28084	765728	819.966
USP9X	18	24	MNSVIQQ			6	819.403	LigB	1	230613_LigB_60Sec_R2_60_8_20230614_064659	1	4.27121	824859	819.958
USP9X	18	24	MNSVIQQ			6	819.403	LigB	1	230613_LigB_60Sec_R3_60_12_20230614_000854	1	4.22568	588218	819.919
USP9X	18	24	MNSVIQQ			6	819.403	LigB	10	230613_LigB_600Sec_R1_600_13_20230614_005735	1	4.27926	825822	820.197
USP9X	18	24	MNSVIQQ			6	819.403	LigB	10	230613_LigB_600Sec_R2_600_14_20230614_013939	1	4.28129	844170	820.237
USP9X	18	24	MNSVIQQ			6	819.403	LigB	10	230613_LigB_600Sec_R3_600_1_20230614_133716	1	4.28717	803338	820.205
USP9X	18	24	MNSVIQQ			6	819.403	LigB	100	230613_LigB_6000Sec_R1_6000_10_20230614_110517	1	4.28017	706673	820.513
USP9X	18	24	MNSVIQQ			6	819.403	LigB	100	230613_LigB_6000Sec_R2_6000_11_20230614_113607	1	4.25209	606837	820.537
USP9X	18	24	MNSVIQQ			6	819.403	LigB	100	230613_LigB_6000Sec_R3_6000_5_20230614_073101	1	4.30027	695561	820.523
USP9X	18	24	MNSVIQQ			6	819.403	Prot	0	230613_Prot_0Sec_R1_0_6_20230614_060649	1	4.28103	1175170	819.863
USP9X	18	24	MNSVIQQ			6	819.403	Prot	0	230613_Prot_0Sec_R2_0_6_20230613_183339	1	4.25892	1123566	819.857
USP9X	18	24	MNSVIQQ			6	819.403	Prot	0	230613_Prot_0Sec_R3_0_10_20230614_214257	1	4.28835	1181660	819.867
USP9X	18	24	MNSVIQQ			6	819.403	Prot	0.1	230613_Prot_6Sec_R1_6_8_20230614_202336	1	4.25531	799272	819.973
USP9X	18	24	MNSVIQQ			6	819.403	Prot	0.1	230613_Prot_6Sec_R2_6_7_20230613_191321	1	4.24744	740642	819.99
USP9X	18	24	MNSVIQQ			6	819.403	Prot	0.1	230613_Prot_6Sec_R3_6_9_20230613_204552	1	4.2587	753276	819.953
USP9X	18	24	MNSVIQQ			6	819.403	Prot	1	230613_Prot_60Sec_R1_60_12_20230614_101218	1	4.28756	732501	819.938
USP9X	18	24	MNSVIQQ			6	819.403	Prot	1	230613_Prot_60Sec_R2_60_14_20230615_000018	1	4.27954	629519	819.934
USP9X	18	24	MNSVIQQ			6	819.403	Prot	1	230613_Prot_60Sec_R3_60_3_20230613_165705	1	4.25728	792124	819.952
USP9X	18	24	MNSVIQQ			6	819.403	Prot	10	230613_Prot_600Sec_R1_600_6_20230614_190829	1	4.29516	780456	820.211
USP9X	18	24	MNSVIQQ			6	819.403	Prot	10	230613_Prot_600Sec_R2_600_11_20230614_223139	1	4.30298	711903	820.16
USP9X	18	24	MNSVIQQ			6	819.403	Prot	10	230613_Prot_600Sec_R3_600_1_20230614_154638	1	4.29984	663887	820.166
USP9X	18	24	MNSVIQQ			6	819.403	Prot	100	230613_Prot_6000Sec_R1_6000_5_20230613_195752	1	4.26028	630964	820.59
USP9X	18	24	MNSVIQQ			6	819.403	Prot	100	230613_Prot_6000Sec_R2_6000_13_20230615_012353	1	4.27917	630861	820.593
USP9X	18	24	MNSVIQQ			6	819.403	Prot	100	230613_Prot_6000Sec_R3_6000_8_20230613_220957	1	4.26622	721113	820.544
USP9X	18	25	MNSVIQQL			7	932.487	LigB	0	230613_LigB_0Sec_R1_0_15_20230614_021237	1	6.12174	5289377	933.313
USP9X	18	25	MNSVIQQL			7	932.487	LigB	0	230613_LigB_0Sec_R2_0_2_20230613_161656	1	6.09004	4798780	933.27
USP9X	18	25	MNSVIQQL			7	932.487	LigB	0	230613_LigB_0Sec_R3_0_1_20230613_153720	1	6.12979	5438291	933.269
USP9X	18	25	MNSVIQQL			7	932.487	LigB	0.1	230613_LigB_6Sec_R1_6_3_20230614_035500	1	6.11947	4790180	933.415
USP9X	18	25	MNSVIQQL			7	932.487	LigB	0.1	230613_LigB_6Sec_R2_6_4_20230614_173937	1	6.13486	5284441	933.435
USP9X	18	25	MNSVIQQL			7	932.487	LigB	0.1	230613_LigB_6Sec_R3_6_2_20230614_031518	1	6.10372	4435095	933.381
USP9X	18	25	MNSVIQQL			7	932.487	LigB	1	230613_LigB_60Sec_R1_60_12_20230614_230512	1	6.11521	4199589	933.401
USP9X	18	25	MNSVIQQL			7	932.487	LigB	1	230613_LigB_60Sec_R2_60_8_20230614_064659	1	6.13225	5059715	933.41
USP9X	18	25	MNSVIQQL			7	932.487	LigB	1	230613_LigB_60Sec_R3_60_12_20230614_000854	1	6.0999	4421102	933.396
USP9X	18	25	MNSVIQQL			7	932.487	LigB	10	230613_LigB_600Sec_R1_600_13_20230614_005735	1	6.13241	5577497	933.612
USP9X	18	25	MNSVIQQL			7	932.487	LigB	10	230613_LigB_600Sec_R2_600_14_20230614_013939	1	6.12564	4843651	933.599
USP9X	18	25	MNSVIQQL			7	932.487	LigB	10	230613_LigB_600Sec_R3_600_1_20230614_133716	1	6.13477	5334803	933.569
USP9X	18	25	MNSVIQQL			7	932.487	LigB	100	230613_LigB_6000Sec_R1_6000_10_20230614_110517	1	6.11174	4486710	933.998
USP9X	18	25	MNSVIQQL			7	932.487	LigB	100	230613_LigB_6000Sec_R2_6000_11_20230614_113607	1	6.08423	4193379	933.984
USP9X	18	25	MNSVIQQL			7	932.487	LigB	100	230613_LigB_6000Sec_R3_6000_5_20230614_073101	1	6.12711	5331238	933.921
USP9X	18	25	MNSVIQQL			7	932.487	Prot	0	230613_Prot_0Sec_R1_0_6_20230614_060649	1	6.13292	5894893	933.293
USP9X	18	25	MNSVIQQL			7	932.487	Prot	0	230613_Prot_0Sec_R2_0_6_20230613_183339	1	6.08941	5101763	933.26
USP9X	18	25	MNSVIQQL			7	932.487	Prot	0	230613_Prot_0Sec_R3_0_10_20230614_214257	1	6.12469	5103951	933.303
USP9X	18	25	MNSVIQQL			7	932.487	Prot	0.1	230613_Prot_6Sec_R1_6_8_20230614_202336	1	6.09279	4912612	933.38
USP9X	18	25	MNSVIQQL			7	932.487	Prot	0.1	230613_Prot_6Sec_R2_6_7_20230613_191321	1	6.1096	4721030	933.443
USP9X	18	25	MNSVIQQL			7	932.487	Prot	0.1	230613_Prot_6Sec_R3_6_9_20230613_204552	1	6.10152	4521017	933.37
USP9X	18	25	MNSVIQQL			7	932.487	Prot	1	230613_Prot_60Sec_R1_60_12_20230614_101218	1	6.13239	5054571	933.384
USP9X	18	25	MNSVIQQL			7	932.487	Prot	1	230613_Prot_60Sec_R2_60_14_20230615_000018	1	6.10933	3868930	933.357
USP9X	18	25	MNSVIQQL			7	932.487	Prot	1	230613_Prot_60Sec_R3_60_3_20230613_165705	1	6.12142	4416035	933.406
USP9X	18	25	MNSVIQQL			7	932.487	Prot	10	230613_Prot_600Sec_R1_600_6_20230614_190829	1	6.13184	5152013	933.578
USP9X	18	25	MNSVIQQL			7	932.487	Prot	10	230613_Prot_600Sec_R2_600_11_20230614_223139	1	6.13088	4806628	933.571
USP9X	18	25	MNSVIQQL			7	932.487	Prot	10	230613_Prot_600Sec_R3_600_1_20230614_154638	1	6.13182	5075641	933.577
USP9X	18	25	MNSVIQQL			7	932.487	Prot	100	230613_Prot_6000Sec_R1_6000_5_20230613_195752	1	6.09531	4785213	934.185
USP9X	18	25	MNSVIQQL			7	932.487	Prot	100	230613_Prot_6000Sec_R2_6000_13_20230615_012353	1	6.11248	4388684	934.054
USP9X	18	25	MNSVIQQL			7	932.487	Prot	100	230613_Prot_6000Sec_R3_6000_8_20230613_220957	1	6.12929	5937185	934.076
USP9X	19	24	NSVIQQ			5	688.362	LigB	0	230613_LigB_0Sec_R1_0_15_20230614_021237	1	3.42184	1600158	688.753
USP9X	19	24	NSVIQQ			5	688.362	LigB	0	230613_LigB_0Sec_R2_0_2_20230613_161656	1	3.43916	1417282	688.772
USP9X	19	24	NSVIQQ			5	688.362	LigB	0	230613_LigB_0Sec_R3_0_1_20230613_153720	1	3.46677	1404497	688.735
USP9X	19	24	NSVIQQ			5	688.362	LigB	0.1	230613_LigB_6Sec_R1_6_3_20230614_035500	1	3.47255	1313281	688.869
USP9X	19	24	NSVIQQ			5	688.362	LigB	0.1	230613_LigB_6Sec_R2_6_4_20230614_173937	1	3.47542	1149966	688.881
USP9X	19	24	NSVIQQ			5	688.362	LigB	0.1	230613_LigB_6Sec_R3_6_2_20230614_031518	1	3.45215	1046365	688.884
USP9X	19	24	NSVIQQ			5	688.362	LigB	1	230613_LigB_60Sec_R1_60_12_20230614_230512	1	3.45898	1117411	688.833
USP9X	19	24	NSVIQQ			5	688.362	LigB	1	230613_LigB_60Sec_R2_60_8_20230614_064659	1	3.49055	1280027	688.89
USP9X	19	24	NSVIQQ			5	688.362	LigB	1	230613_LigB_60Sec_R3_60_12_20230614_000854	1	3.42834	1285422	688.899
USP9X	19	24	NSVIQQ			5	688.362	LigB	10	230613_LigB_600Sec_R1_600_13_20230614_005735	1	3.46319	1119657	688.94
USP9X	19	24	NSVIQQ			5	688.362	LigB	10	230613_LigB_600Sec_R2_600_14_20230614_013939	1	3.45661	1121032	688.904
USP9X	19	24	NSVIQQ			5	688.362	LigB	10	230613_LigB_600Sec_R3_600_1_20230614_133716	1	3.46126	1105158	688.864
USP9X	19	24	NSVIQQ			5	688.362	LigB	100	230613_LigB_6000Sec_R1_6000_10_20230614_110517	1	3.46763	1029900	689.061
USP9X	19	24	NSVIQQ			5	688.362	LigB	100	230613_LigB_6000Sec_R2_6000_11_20230614_113607	1	3.42936	1105158	689.047
USP9X	19	24	NSVIQQ			5	688.362	LigB	100	230613_LigB_6000Sec_R3_6000_5_20230614_073101	1	3.49356	1222776	689.048
USP9X	19	24	NSVIQQ			5	688.362	Prot	0	230613_Prot_0Sec_R1_0_6_20230614_060649	1	3.45303	1248399	688.772
USP9X	19	24	NSVIQQ			5	688.362	Prot	0	230613_Prot_0Sec_R2_0_6_20230613_183339	1	3.43761	1488467	688.791
USP9X	19	24	NSVIQQ			5	688.362	Prot	0	230613_Prot_0Sec_R3_0_10_20230614_214257	1	3.47378	1431973	688.778
USP9X	19	24	NSVIQQ			5	688.362	Prot	0.1	230613_Prot_6Sec_R1_6_8_20230614_202336	1	3.43409	1289787	688.871
USP9X	19	24	NSVIQQ			5	688.362	Prot	0.1	230613_Prot_6Sec_R2_6_7_20230613_191321	1	3.45461	1270390	688.869
USP9X	19	24	NSVIQQ			5	688.362	Prot	0.1	230613_Prot_6Sec_R3_6_9_20230613_204552	1	3.43164	1229880	688.876
USP9X	19	24	NSVIQQ			5	688.362	Prot	1	230613_Prot_60Sec_R1_60_12_20230614_101218	1	3.44898	1012402	688.856
USP9X	19	24	NSVIQQ			5	688.362	Prot	1	230613_Prot_60Sec_R2_60_14_20230615_000018	1	3.45829	920656	688.831
USP9X	19	24	NSVIQQ			5	688.362	Prot	1	230613_Prot_60Sec_R3_60_3_20230613_165705	1	3.444	1023831	688.861
USP9X	19	24	NSVIQQ			5	688.362	Prot	10	230613_Prot_600Sec_R1_600_6_20230614_190829	1	3.48814	1186461	688.924
USP9X	19	24	NSVIQQ			5	688.362	Prot	10	230613_Prot_600Sec_R2_600_11_20230614_223139	1	3.48832	1108922	688.904
USP9X	19	24	NSVIQQ			5	688.362	Prot	10	230613_Prot_600Sec_R3_600_1_20230614_154638	1	3.48213	1118474	688.906
USP9X	19	24	NSVIQQ			5	688.362	Prot	100	230613_Prot_6000Sec_R1_6000_5_20230613_195752	1	3.42534	1232961	689.338
USP9X	19	24	NSVIQQ			5	688.362	Prot	100	230613_Prot_6000Sec_R2_6000_13_20230615_012353	1	3.45585	857727	689.108
USP9X	19	24	NSVIQQ			5	688.362	Prot	100	230613_Prot_6000Sec_R3_6000_8_20230613_220957	1	3.47002	1095157	689.165
USP9X	19	25	NSVIQQL			6	801.447	LigB	0	230613_LigB_0Sec_R1_0_15_20230614_021237	1	5.70906	6666329	802.278
USP9X	19	25	NSVIQQL			6	801.447	LigB	0	230613_LigB_0Sec_R2_0_2_20230613_161656	1	5.6918	6102727	802.285
USP9X	19	25	NSVIQQL			6	801.447	LigB	0	230613_LigB_0Sec_R3_0_1_20230613_153720	1	5.71228	6961225	802.236
USP9X	19	25	NSVIQQL			6	801.447	LigB	0.1	230613_LigB_6Sec_R1_6_3_20230614_035500	1	5.70696	6499266	802.375
USP9X	19	25	NSVIQQL			6	801.447	LigB	0.1	230613_LigB_6Sec_R2_6_4_20230614_173937	1	5.72664	5715361	802.382
USP9X	19	25	NSVIQQL			6	801.447	LigB	0.1	230613_LigB_6Sec_R3_6_2_20230614_031518	1	5.70278	6823564	802.333
USP9X	19	25	NSVIQQL			6	801.447	LigB	1	230613_LigB_60Sec_R1_60_12_20230614_230512	1	5.70643	5883679	802.373
USP9X	19	25	NSVIQQL			6	801.447	LigB	1	230613_LigB_60Sec_R2_60_8_20230614_064659	1	5.71917	5939171	802.361
USP9X	19	25	NSVIQQL			6	801.447	LigB	1	230613_LigB_60Sec_R3_60_12_20230614_000854	1	5.68532	6395488	802.376
USP9X	19	25	NSVIQQL			6	801.447	LigB	10	230613_LigB_600Sec_R1_600_13_20230614_005735	1	5.72066	6499566	802.513
USP9X	19	25	NSVIQQL			6	801.447	LigB	10	230613_LigB_600Sec_R2_600_14_20230614_013939	1	5.71815	6314994	802.456
USP9X	19	25	NSVIQQL			6	801.447	LigB	10	230613_LigB_600Sec_R3_600_1_20230614_133716	1	5.72942	5592281	802.422
USP9X	19	25	NSVIQQL			6	801.447	LigB	100	230613_LigB_6000Sec_R1_6000_10_20230614_110517	1	5.69436	6622361	802.778
USP9X	19	25	NSVIQQL			6	801.447	LigB	100	230613_LigB_6000Sec_R2_6000_11_20230614_113607	1	5.67382	6366199	802.722
USP9X	19	25	NSVIQQL			6	801.447	LigB	100	230613_LigB_6000Sec_R3_6000_5_20230614_073101	1	5.71024	6675524	802.731
USP9X	19	25	NSVIQQL			6	801.447	Prot	0	230613_Prot_0Sec_R1_0_6_20230614_060649	1	5.71988	6368074	802.257
USP9X	19	25	NSVIQQL			6	801.447	Prot	0	230613_Prot_0Sec_R2_0_6_20230613_183339	1	5.69817	6389013	802.27
USP9X	19	25	NSVIQQL			6	801.447	Prot	0	230613_Prot_0Sec_R3_0_10_20230614_214257	1	5.70609	6221063	802.288
USP9X	19	25	NSVIQQL			6	801.447	Prot	0.1	230613_Prot_6Sec_R1_6_8_20230614_202336	1	5.67758	6434539	802.384
USP9X	19	25	NSVIQQL			6	801.447	Prot	0.1	230613_Prot_6Sec_R2_6_7_20230613_191321	1	5.69953	6201170	802.378
USP9X	19	25	NSVIQQL			6	801.447	Prot	0.1	230613_Prot_6Sec_R3_6_9_20230613_204552	1	5.70368	6495356	802.377
USP9X	19	25	NSVIQQL			6	801.447	Prot	1	230613_Prot_60Sec_R1_60_12_20230614_101218	1	5.73697	5554641	802.34
USP9X	19	25	NSVIQQL			6	801.447	Prot	1	230613_Prot_60Sec_R2_60_14_20230615_000018	1	5.7009	5793723	802.317
USP9X	19	25	NSVIQQL			6	801.447	Prot	1	230613_Prot_60Sec_R3_60_3_20230613_165705	1	5.70661	6276805	802.351
USP9X	19	25	NSVIQQL			6	801.447	Prot	10	230613_Prot_600Sec_R1_600_6_20230614_190829	1	5.71774	5629944	802.468
USP9X	19	25	NSVIQQL			6	801.447	Prot	10	230613_Prot_600Sec_R2_600_11_20230614_223139	1	5.71516	5918563	802.484
USP9X	19	25	NSVIQQL			6	801.447	Prot	10	230613_Prot_600Sec_R3_600_1_20230614_154638	1	5.71634	6168165	802.51
USP9X	19	25	NSVIQQL			6	801.447	Prot	100	230613_Prot_6000Sec_R1_6000_5_20230613_195752	1	5.70024	7790622	803.03
USP9X	19	25	NSVIQQL			6	801.447	Prot	100	230613_Prot_6000Sec_R2_6000_13_20230615_012353	1	5.70172	6960724	802.831
USP9X	19	25	NSVIQQL			6	801.447	Prot	100	230613_Prot_6000Sec_R3_6000_8_20230613_220957	1	5.71585	7518086	802.965
USP9X	20	25	SVIQQL			5	687.404	LigB	0	230613_LigB_0Sec_R1_0_15_20230614_021237	1	5.55305	298501	687.938
USP9X	20	25	SVIQQL			5	687.404	LigB	0	230613_LigB_0Sec_R2_0_2_20230613_161656	1	5.54091	268034	687.867
USP9X	20	25	SVIQQL			5	687.404	LigB	0	230613_LigB_0Sec_R3_0_1_20230613_153720	1	5.55774	256640	687.83
USP9X	20	25	SVIQQL			5	687.404	LigB	0.1	230613_LigB_6Sec_R1_6_3_20230614_035500	1	5.55694	224689	687.975
USP9X	20	25	SVIQQL			5	687.404	LigB	0.1	230613_LigB_6Sec_R2_6_4_20230614_173937	1	5.57169	184792	687.969
USP9X	20	25	SVIQQL			5	687.404	LigB	0.1	230613_LigB_6Sec_R3_6_2_20230614_031518	1	5.55482	213565	687.966
USP9X	20	25	SVIQQL			5	687.404	LigB	1	230613_LigB_60Sec_R1_60_12_20230614_230512	1	5.56092	184564	687.931
USP9X	20	25	SVIQQL			5	687.404	LigB	1	230613_LigB_60Sec_R2_60_8_20230614_064659	1	5.57002	193665	688.041
USP9X	20	25	SVIQQL			5	687.404	LigB	1	230613_LigB_60Sec_R3_60_12_20230614_000854	1	5.52887	216554	687.982
USP9X	20	25	SVIQQL			5	687.404	LigB	10	230613_LigB_600Sec_R1_600_13_20230614_005735	1	5.56861	183126	687.978
USP9X	20	25	SVIQQL			5	687.404	LigB	10	230613_LigB_600Sec_R2_600_14_20230614_013939	1	5.57145	184352	687.922
USP9X	20	25	SVIQQL			5	687.404	LigB	10	230613_LigB_600Sec_R3_600_1_20230614_133716	1	5.57457	156589	687.835
USP9X	20	25	SVIQQL			5	687.404	LigB	100	230613_LigB_6000Sec_R1_6000_10_20230614_110517	1	5.54659	165364	688.104
USP9X	20	25	SVIQQL			5	687.404	LigB	100	230613_LigB_6000Sec_R2_6000_11_20230614_113607	1	5.51925	139464	688.013
USP9X	20	25	SVIQQL			5	687.404	LigB	100	230613_LigB_6000Sec_R3_6000_5_20230614_073101	1	5.56065	163190	688.15
USP9X	20	25	SVIQQL			5	687.404	Prot	0	230613_Prot_0Sec_R1_0_6_20230614_060649	1	5.56926	260536	687.978
USP9X	20	25	SVIQQL			5	687.404	Prot	0	230613_Prot_0Sec_R2_0_6_20230613_183339	1	5.54295	300231	687.926
USP9X	20	25	SVIQQL			5	687.404	Prot	0	230613_Prot_0Sec_R3_0_10_20230614_214257	1	5.55022	279637	687.907
USP9X	20	25	SVIQQL			5	687.404	Prot	0.1	230613_Prot_6Sec_R1_6_8_20230614_202336	1	5.52278	227823	687.999
USP9X	20	25	SVIQQL			5	687.404	Prot	0.1	230613_Prot_6Sec_R2_6_7_20230613_191321	1	5.54142	238136	687.941
USP9X	20	25	SVIQQL			5	687.404	Prot	0.1	230613_Prot_6Sec_R3_6_9_20230613_204552	1	5.54881	219113	687.889
USP9X	20	25	SVIQQL			5	687.404	Prot	1	230613_Prot_60Sec_R1_60_12_20230614_101218	1	5.5853	149075	687.905
USP9X	20	25	SVIQQL			5	687.404	Prot	1	230613_Prot_60Sec_R2_60_14_20230615_000018	1	5.55205	159055	688.004
USP9X	20	25	SVIQQL			5	687.404	Prot	1	230613_Prot_60Sec_R3_60_3_20230613_165705	1	5.55087	194793	687.871
USP9X	20	25	SVIQQL			5	687.404	Prot	10	230613_Prot_600Sec_R1_600_6_20230614_190829	1	5.56646	175549	687.932
USP9X	20	25	SVIQQL			5	687.404	Prot	10	230613_Prot_600Sec_R2_600_11_20230614_223139	1	5.56469	192711	687.975
USP9X	20	25	SVIQQL			5	687.404	Prot	10	230613_Prot_600Sec_R3_600_1_20230614_154638	1	5.56225	174398	687.855
USP9X	20	25	SVIQQL			5	687.404	Prot	100	230613_Prot_6000Sec_R1_6000_5_20230613_195752	1	5.55235	161906	688.373
USP9X	20	25	SVIQQL			5	687.404	Prot	100	230613_Prot_6000Sec_R2_6000_13_20230615_012353	1	5.55021	140049	688.04
USP9X	20	25	SVIQQL			5	687.404	Prot	100	230613_Prot_6000Sec_R3_6000_8_20230613_220957	1	5.56485	153658	687.997
USP9X	25	36	LYMIPSIRNGIL			10	1389.79	LigB	0	230613_LigB_0Sec_R1_0_15_20230614_021237	1	7.27432	3509469	1390.67
USP9X	25	36	LYMIPSIRNGIL			10	1389.79	LigB	0	230613_LigB_0Sec_R2_0_2_20230613_161656	1	7.27028	3430578	1390.67
USP9X	25	36	LYMIPSIRNGIL			10	1389.79	LigB	0	230613_LigB_0Sec_R3_0_1_20230613_153720	1	7.31506	2586942	1390.65
USP9X	25	36	LYMIPSIRNGIL			10	1389.79	LigB	0.1	230613_LigB_6Sec_R1_6_3_20230614_035500	1	7.27592	3023623	1391.92
USP9X	25	36	LYMIPSIRNGIL			10	1389.79	LigB	0.1	230613_LigB_6Sec_R2_6_4_20230614_173937	1	7.29665	2868426	1391.91
USP9X	25	36	LYMIPSIRNGIL			10	1389.79	LigB	0.1	230613_LigB_6Sec_R3_6_2_20230614_031518	1	7.30446	2643106	1391.91
USP9X	25	36	LYMIPSIRNGIL			10	1389.79	LigB	1	230613_LigB_60Sec_R1_60_12_20230614_230512	1	7.30673	2451207	1391.93
USP9X	25	36	LYMIPSIRNGIL			10	1389.79	LigB	1	230613_LigB_60Sec_R2_60_8_20230614_064659	1	7.29596	2602001	1391.93
USP9X	25	36	LYMIPSIRNGIL			10	1389.79	LigB	1	230613_LigB_60Sec_R3_60_12_20230614_000854	1	7.27527	3061052	1391.97
USP9X	25	36	LYMIPSIRNGIL			10	1389.79	LigB	10	230613_LigB_600Sec_R1_600_13_20230614_005735	1	7.30347	2440346	1392.52
USP9X	25	36	LYMIPSIRNGIL			10	1389.79	LigB	10	230613_LigB_600Sec_R2_600_14_20230614_013939	1	7.31567	2223499	1392.53
USP9X	25	36	LYMIPSIRNGIL			10	1389.79	LigB	10	230613_LigB_600Sec_R3_600_1_20230614_133716	1	7.30902	2376775	1392.47
USP9X	25	36	LYMIPSIRNGIL			10	1389.79	LigB	100	230613_LigB_6000Sec_R1_6000_10_20230614_110517	1	7.30131	2230523	1393.66
USP9X	25	36	LYMIPSIRNGIL			10	1389.79	LigB	100	230613_LigB_6000Sec_R2_6000_11_20230614_113607	1	7.27708	2312014	1393.5
USP9X	25	36	LYMIPSIRNGIL			10	1389.79	LigB	100	230613_LigB_6000Sec_R3_6000_5_20230614_073101	1	7.31245	2005736	1393.53
USP9X	25	36	LYMIPSIRNGIL			10	1389.79	Prot	0	230613_Prot_0Sec_R1_0_6_20230614_060649	1	7.28809	3197177	1390.65
USP9X	25	36	LYMIPSIRNGIL			10	1389.79	Prot	0	230613_Prot_0Sec_R2_0_6_20230613_183339	1	7.273	3846906	1390.67
USP9X	25	36	LYMIPSIRNGIL			10	1389.79	Prot	0	230613_Prot_0Sec_R3_0_10_20230614_214257	1	7.3016	3273000	1390.65
USP9X	25	36	LYMIPSIRNGIL			10	1389.79	Prot	0.1	230613_Prot_6Sec_R1_6_8_20230614_202336	1	7.28522	3210351	1391.94
USP9X	25	36	LYMIPSIRNGIL			10	1389.79	Prot	0.1	230613_Prot_6Sec_R2_6_7_20230613_191321	1	7.27302	3460276	1391.96
USP9X	25	36	LYMIPSIRNGIL			10	1389.79	Prot	0.1	230613_Prot_6Sec_R3_6_9_20230613_204552	1	7.28804	2775223	1391.99
USP9X	25	36	LYMIPSIRNGIL			10	1389.79	Prot	1	230613_Prot_60Sec_R1_60_12_20230614_101218	1	7.31946	1906346	1391.96
USP9X	25	36	LYMIPSIRNGIL			10	1389.79	Prot	1	230613_Prot_60Sec_R2_60_14_20230615_000018	1	7.30007	2105059	1392.02
USP9X	25	36	LYMIPSIRNGIL			10	1389.79	Prot	1	230613_Prot_60Sec_R3_60_3_20230613_165705	1	7.27297	2737459	1391.96
USP9X	25	36	LYMIPSIRNGIL			10	1389.79	Prot	10	230613_Prot_600Sec_R1_600_6_20230614_190829	1	7.31609	2032217	1392.62
USP9X	25	36	LYMIPSIRNGIL			10	1389.79	Prot	10	230613_Prot_600Sec_R2_600_11_20230614_223139	1	7.31792	1868781	1392.55
USP9X	25	36	LYMIPSIRNGIL			10	1389.79	Prot	10	230613_Prot_600Sec_R3_600_1_20230614_154638	1	7.3184	1865933	1392.69
USP9X	25	36	LYMIPSIRNGIL			10	1389.79	Prot	100	230613_Prot_6000Sec_R1_6000_5_20230613_195752	1	7.28658	2558703	1394.23
USP9X	25	36	LYMIPSIRNGIL			10	1389.79	Prot	100	230613_Prot_6000Sec_R2_6000_13_20230615_012353	1	7.29626	2148072	1393.95
USP9X	25	36	LYMIPSIRNGIL			10	1389.79	Prot	100	230613_Prot_6000Sec_R3_6000_8_20230613_220957	1	7.3089	2111175	1394
USP9X	26	36	YMIPSIRNGIL			9	1276.71	LigB	0	230613_LigB_0Sec_R1_0_15_20230614_021237	1	6.83588	9848054	1277.86
USP9X	26	36	YMIPSIRNGIL			9	1276.71	LigB	0	230613_LigB_0Sec_R2_0_2_20230613_161656	1	6.82919	9525061	1277.88
USP9X	26	36	YMIPSIRNGIL			9	1276.71	LigB	0	230613_LigB_0Sec_R3_0_1_20230613_153720	1	6.87221	10663936	1277.74
USP9X	26	36	YMIPSIRNGIL			9	1276.71	LigB	0.1	230613_LigB_6Sec_R1_6_3_20230614_035500	1	6.84931	11325362	1278.93
USP9X	26	36	YMIPSIRNGIL			9	1276.71	LigB	0.1	230613_LigB_6Sec_R2_6_4_20230614_173937	1	6.85702	10625964	1278.9
USP9X	26	36	YMIPSIRNGIL			9	1276.71	LigB	0.1	230613_LigB_6Sec_R3_6_2_20230614_031518	1	6.86008	11593487	1278.9
USP9X	26	36	YMIPSIRNGIL			9	1276.71	LigB	1	230613_LigB_60Sec_R1_60_12_20230614_230512	1	6.86076	10139446	1278.94
USP9X	26	36	YMIPSIRNGIL			9	1276.71	LigB	1	230613_LigB_60Sec_R2_60_8_20230614_064659	1	6.86842	10858300	1278.93
USP9X	26	36	YMIPSIRNGIL			9	1276.71	LigB	1	230613_LigB_60Sec_R3_60_12_20230614_000854	1	6.85076	11319329	1278.99
USP9X	26	36	YMIPSIRNGIL			9	1276.71	LigB	10	230613_LigB_600Sec_R1_600_13_20230614_005735	1	6.86396	11375829	1279.55
USP9X	26	36	YMIPSIRNGIL			9	1276.71	LigB	10	230613_LigB_600Sec_R2_600_14_20230614_013939	1	6.87244	11926711	1279.54
USP9X	26	36	YMIPSIRNGIL			9	1276.71	LigB	10	230613_LigB_600Sec_R3_600_1_20230614_133716	1	6.86067	10850394	1279.51
USP9X	26	36	YMIPSIRNGIL			9	1276.71	LigB	100	230613_LigB_6000Sec_R1_6000_10_20230614_110517	1	6.85637	10336567	1280.62
USP9X	26	36	YMIPSIRNGIL			9	1276.71	LigB	100	230613_LigB_6000Sec_R2_6000_11_20230614_113607	1	6.83761	11098455	1280.5
USP9X	26	36	YMIPSIRNGIL			9	1276.71	LigB	100	230613_LigB_6000Sec_R3_6000_5_20230614_073101	1	6.87199	10879199	1280.49
USP9X	26	36	YMIPSIRNGIL			9	1276.71	Prot	0	230613_Prot_0Sec_R1_0_6_20230614_060649	1	6.84855	9778597	1277.78
USP9X	26	36	YMIPSIRNGIL			9	1276.71	Prot	0	230613_Prot_0Sec_R2_0_6_20230613_183339	1	6.83091	11011854	1277.84
USP9X	26	36	YMIPSIRNGIL			9	1276.71	Prot	0	230613_Prot_0Sec_R3_0_10_20230614_214257	1	6.86069	9157839	1277.81
USP9X	26	36	YMIPSIRNGIL			9	1276.71	Prot	0.1	230613_Prot_6Sec_R1_6_8_20230614_202336	1	6.84144	12607769	1278.98
USP9X	26	36	YMIPSIRNGIL			9	1276.71	Prot	0.1	230613_Prot_6Sec_R2_6_7_20230613_191321	1	6.84586	12497883	1279.01
USP9X	26	36	YMIPSIRNGIL			9	1276.71	Prot	0.1	230613_Prot_6Sec_R3_6_9_20230613_204552	1	6.83693	11988101	1278.99
USP9X	26	36	YMIPSIRNGIL			9	1276.71	Prot	1	230613_Prot_60Sec_R1_60_12_20230614_101218	1	6.87606	10816346	1278.96
USP9X	26	36	YMIPSIRNGIL			9	1276.71	Prot	1	230613_Prot_60Sec_R2_60_14_20230615_000018	1	6.85513	8913302	1279.02
USP9X	26	36	YMIPSIRNGIL			9	1276.71	Prot	1	230613_Prot_60Sec_R3_60_3_20230613_165705	1	6.84339	11328549	1279.02
USP9X	26	36	YMIPSIRNGIL			9	1276.71	Prot	10	230613_Prot_600Sec_R1_600_6_20230614_190829	1	6.8734	11040972	1279.62
USP9X	26	36	YMIPSIRNGIL			9	1276.71	Prot	10	230613_Prot_600Sec_R2_600_11_20230614_223139	1	6.87552	10714252	1279.54
USP9X	26	36	YMIPSIRNGIL			9	1276.71	Prot	10	230613_Prot_600Sec_R3_600_1_20230614_154638	1	6.87426	10930091	1279.64
USP9X	26	36	YMIPSIRNGIL			9	1276.71	Prot	100	230613_Prot_6000Sec_R1_6000_5_20230613_195752	1	6.83458	13193482	1281.2
USP9X	26	36	YMIPSIRNGIL			9	1276.71	Prot	100	230613_Prot_6000Sec_R2_6000_13_20230615_012353	1	6.85174	10418032	1280.93
USP9X	26	36	YMIPSIRNGIL			9	1276.71	Prot	100	230613_Prot_6000Sec_R3_6000_8_20230613_220957	1	6.8814	12522746	1280.83
USP9X	28	35	IPSIRNGI			6	869.52	LigB	0	230613_LigB_0Sec_R1_0_15_20230614_021237	1	6.83564	7569687	870.474
USP9X	28	35	IPSIRNGI			6	869.52	LigB	0	230613_LigB_0Sec_R2_0_2_20230613_161656	1	6.83084	7331188	870.479
USP9X	28	35	IPSIRNGI			6	869.52	LigB	0	230613_LigB_0Sec_R3_0_1_20230613_153720	1	6.87443	7244445	870.386
USP9X	28	35	IPSIRNGI			6	869.52	LigB	0.1	230613_LigB_6Sec_R1_6_3_20230614_035500	1	6.84877	9666044	871.152
USP9X	28	35	IPSIRNGI			6	869.52	LigB	0.1	230613_LigB_6Sec_R2_6_4_20230614_173937	1	6.85585	8660951	871.164
USP9X	28	35	IPSIRNGI			6	869.52	LigB	0.1	230613_LigB_6Sec_R3_6_2_20230614_031518	1	6.85895	9635291	871.111
USP9X	28	35	IPSIRNGI			6	869.52	LigB	1	230613_LigB_60Sec_R1_60_12_20230614_230512	1	6.85906	8604826	871.142
USP9X	28	35	IPSIRNGI			6	869.52	LigB	1	230613_LigB_60Sec_R2_60_8_20230614_064659	1	6.86802	9351779	871.152
USP9X	28	35	IPSIRNGI			6	869.52	LigB	1	230613_LigB_60Sec_R3_60_12_20230614_000854	1	6.84941	9298772	871.286
USP9X	28	35	IPSIRNGI			6	869.52	LigB	10	230613_LigB_600Sec_R1_600_13_20230614_005735	1	6.86301	9626799	871.69
USP9X	28	35	IPSIRNGI			6	869.52	LigB	10	230613_LigB_600Sec_R2_600_14_20230614_013939	1	6.87121	9815455	871.685
USP9X	28	35	IPSIRNGI			6	869.52	LigB	10	230613_LigB_600Sec_R3_600_1_20230614_133716	1	6.85905	9229383	871.59
USP9X	28	35	IPSIRNGI			6	869.52	LigB	100	230613_LigB_6000Sec_R1_6000_10_20230614_110517	1	6.85541	8773015	872.644
USP9X	28	35	IPSIRNGI			6	869.52	LigB	100	230613_LigB_6000Sec_R2_6000_11_20230614_113607	1	6.83682	10207864	872.492
USP9X	28	35	IPSIRNGI			6	869.52	LigB	100	230613_LigB_6000Sec_R3_6000_5_20230614_073101	1	6.87046	10365854	872.471
USP9X	28	35	IPSIRNGI			6	869.52	Prot	0	230613_Prot_0Sec_R1_0_6_20230614_060649	1	6.84795	7421645	870.394
USP9X	28	35	IPSIRNGI			6	869.52	Prot	0	230613_Prot_0Sec_R2_0_6_20230613_183339	1	6.82969	7428691	870.468
USP9X	28	35	IPSIRNGI			6	869.52	Prot	0	230613_Prot_0Sec_R3_0_10_20230614_214257	1	6.8593	6670170	870.407
USP9X	28	35	IPSIRNGI			6	869.52	Prot	0.1	230613_Prot_6Sec_R1_6_8_20230614_202336	1	6.83879	9880426	871.282
USP9X	28	35	IPSIRNGI			6	869.52	Prot	0.1	230613_Prot_6Sec_R2_6_7_20230613_191321	1	6.8437	10015403	871.253
USP9X	28	35	IPSIRNGI			6	869.52	Prot	0.1	230613_Prot_6Sec_R3_6_9_20230613_204552	1	6.83737	10105824	871.258
USP9X	28	35	IPSIRNGI			6	869.52	Prot	1	230613_Prot_60Sec_R1_60_12_20230614_101218	1	6.87373	9260778	871.163
USP9X	28	35	IPSIRNGI			6	869.52	Prot	1	230613_Prot_60Sec_R2_60_14_20230615_000018	1	6.8541	8367530	871.212
USP9X	28	35	IPSIRNGI			6	869.52	Prot	1	230613_Prot_60Sec_R3_60_3_20230613_165705	1	6.84279	9802444	871.302
USP9X	28	35	IPSIRNGI			6	869.52	Prot	10	230613_Prot_600Sec_R1_600_6_20230614_190829	1	6.87173	9871187	871.713
USP9X	28	35	IPSIRNGI			6	869.52	Prot	10	230613_Prot_600Sec_R2_600_11_20230614_223139	1	6.87324	9335400	871.69
USP9X	28	35	IPSIRNGI			6	869.52	Prot	10	230613_Prot_600Sec_R3_600_1_20230614_154638	1	6.87228	9670504	871.753
USP9X	28	35	IPSIRNGI			6	869.52	Prot	100	230613_Prot_6000Sec_R1_6000_5_20230613_195752	1	6.83321	11391667	873.106
USP9X	28	35	IPSIRNGI			6	869.52	Prot	100	230613_Prot_6000Sec_R2_6000_13_20230615_012353	1	6.85026	9763028	872.816
USP9X	28	35	IPSIRNGI			6	869.52	Prot	100	230613_Prot_6000Sec_R3_6000_8_20230613_220957	1	6.88072	11041443	872.73
USP9X	28	36	IPSIRNGIL			7	982.604	LigB	0	230613_LigB_0Sec_R1_0_15_20230614_021237	1	6.82869	3872718	983.225
USP9X	28	36	IPSIRNGIL			7	982.604	LigB	0	230613_LigB_0Sec_R2_0_2_20230613_161656	1	6.82221	3600446	983.248
USP9X	28	36	IPSIRNGIL			7	982.604	LigB	0	230613_LigB_0Sec_R3_0_1_20230613_153720	1	6.86861	3057808	983.203
USP9X	28	36	IPSIRNGIL			7	982.604	LigB	0.1	230613_LigB_6Sec_R1_6_3_20230614_035500	1	6.8456	3133361	984.16
USP9X	28	36	IPSIRNGIL			7	982.604	LigB	0.1	230613_LigB_6Sec_R2_6_4_20230614_173937	1	6.85274	2872987	984.158
USP9X	28	36	IPSIRNGIL			7	982.604	LigB	0.1	230613_LigB_6Sec_R3_6_2_20230614_031518	1	6.85547	2769736	984.14
USP9X	28	36	IPSIRNGIL			7	982.604	LigB	1	230613_LigB_60Sec_R1_60_12_20230614_230512	1	6.857	2593811	984.153
USP9X	28	36	IPSIRNGIL			7	982.604	LigB	1	230613_LigB_60Sec_R2_60_8_20230614_064659	1	6.86584	2904679	984.18
USP9X	28	36	IPSIRNGIL			7	982.604	LigB	1	230613_LigB_60Sec_R3_60_12_20230614_000854	1	6.84779	3045517	984.216
USP9X	28	36	IPSIRNGIL			7	982.604	LigB	10	230613_LigB_600Sec_R1_600_13_20230614_005735	1	6.85984	2646200	984.699
USP9X	28	36	IPSIRNGIL			7	982.604	LigB	10	230613_LigB_600Sec_R2_600_14_20230614_013939	1	6.86883	2957776	984.689
USP9X	28	36	IPSIRNGIL			7	982.604	LigB	10	230613_LigB_600Sec_R3_600_1_20230614_133716	1	6.85573	2445709	984.688
USP9X	28	36	IPSIRNGIL			7	982.604	LigB	100	230613_LigB_6000Sec_R1_6000_10_20230614_110517	1	6.8518	2388725	985.69
USP9X	28	36	IPSIRNGIL			7	982.604	LigB	100	230613_LigB_6000Sec_R2_6000_11_20230614_113607	1	6.83535	2724459	985.53
USP9X	28	36	IPSIRNGIL			7	982.604	LigB	100	230613_LigB_6000Sec_R3_6000_5_20230614_073101	1	6.86844	2721329	985.548
USP9X	28	36	IPSIRNGIL			7	982.604	Prot	0	230613_Prot_0Sec_R1_0_6_20230614_060649	1	6.84378	3548459	983.216
USP9X	28	36	IPSIRNGIL			7	982.604	Prot	0	230613_Prot_0Sec_R2_0_6_20230613_183339	1	6.82289	3940329	983.243
USP9X	28	36	IPSIRNGIL			7	982.604	Prot	0	230613_Prot_0Sec_R3_0_10_20230614_214257	1	6.85462	3277685	983.242
USP9X	28	36	IPSIRNGIL			7	982.604	Prot	0.1	230613_Prot_6Sec_R1_6_8_20230614_202336	1	6.8373	3470016	984.237
USP9X	28	36	IPSIRNGIL			7	982.604	Prot	0.1	230613_Prot_6Sec_R2_6_7_20230613_191321	1	6.84228	3507069	984.238
USP9X	28	36	IPSIRNGIL			7	982.604	Prot	0.1	230613_Prot_6Sec_R3_6_9_20230613_204552	1	6.83351	3315523	984.244
USP9X	28	36	IPSIRNGIL			7	982.604	Prot	1	230613_Prot_60Sec_R1_60_12_20230614_101218	1	6.8723	2450919	984.197
USP9X	28	36	IPSIRNGIL			7	982.604	Prot	1	230613_Prot_60Sec_R2_60_14_20230615_000018	1	6.85165	2368823	984.236
USP9X	28	36	IPSIRNGIL			7	982.604	Prot	1	230613_Prot_60Sec_R3_60_3_20230613_165705	1	6.8398	3083864	984.265
USP9X	28	36	IPSIRNGIL			7	982.604	Prot	10	230613_Prot_600Sec_R1_600_6_20230614_190829	1	6.87065	2620103	984.744
USP9X	28	36	IPSIRNGIL			7	982.604	Prot	10	230613_Prot_600Sec_R2_600_11_20230614_223139	1	6.87127	2482252	984.698
USP9X	28	36	IPSIRNGIL			7	982.604	Prot	10	230613_Prot_600Sec_R3_600_1_20230614_154638	1	6.87145	2432594	984.776
USP9X	28	36	IPSIRNGIL			7	982.604	Prot	100	230613_Prot_6000Sec_R1_6000_5_20230613_195752	1	6.83213	3131556	986.199
USP9X	28	36	IPSIRNGIL			7	982.604	Prot	100	230613_Prot_6000Sec_R2_6000_13_20230615_012353	1	6.8483	2482455	985.919
USP9X	28	36	IPSIRNGIL			7	982.604	Prot	100	230613_Prot_6000Sec_R3_6000_8_20230613_220957	1	6.87659	2578331	985.861
USP9X	29	36	PSIRNGIL			6	869.52	LigB	0	230613_LigB_0Sec_R1_0_15_20230614_021237	1	7.27667	4887751	870.213
USP9X	29	36	PSIRNGIL			6	869.52	LigB	0	230613_LigB_0Sec_R2_0_2_20230613_161656	1	7.27257	4728393	870.207
USP9X	29	36	PSIRNGIL			6	869.52	LigB	0	230613_LigB_0Sec_R3_0_1_20230613_153720	1	7.31844	3819232	870.165
USP9X	29	36	PSIRNGIL			6	869.52	LigB	0.1	230613_LigB_6Sec_R1_6_3_20230614_035500	1	7.27906	5256285	870.968
USP9X	29	36	PSIRNGIL			6	869.52	LigB	0.1	230613_LigB_6Sec_R2_6_4_20230614_173937	1	7.29813	4863824	870.956
USP9X	29	36	PSIRNGIL			6	869.52	LigB	0.1	230613_LigB_6Sec_R3_6_2_20230614_031518	1	7.30608	4563360	870.953
USP9X	29	36	PSIRNGIL			6	869.52	LigB	1	230613_LigB_60Sec_R1_60_12_20230614_230512	1	7.30858	4457046	870.979
USP9X	29	36	PSIRNGIL			6	869.52	LigB	1	230613_LigB_60Sec_R2_60_8_20230614_064659	1	7.29581	4851142	870.997
USP9X	29	36	PSIRNGIL			6	869.52	LigB	1	230613_LigB_60Sec_R3_60_12_20230614_000854	1	7.27644	5175041	871.049
USP9X	29	36	PSIRNGIL			6	869.52	LigB	10	230613_LigB_600Sec_R1_600_13_20230614_005735	1	7.30453	4725819	871.471
USP9X	29	36	PSIRNGIL			6	869.52	LigB	10	230613_LigB_600Sec_R2_600_14_20230614_013939	1	7.31776	4307237	871.493
USP9X	29	36	PSIRNGIL			6	869.52	LigB	10	230613_LigB_600Sec_R3_600_1_20230614_133716	1	7.31075	4293053	871.457
USP9X	29	36	PSIRNGIL			6	869.52	LigB	100	230613_LigB_6000Sec_R1_6000_10_20230614_110517	1	7.30174	4417231	872.457
USP9X	29	36	PSIRNGIL			6	869.52	LigB	100	230613_LigB_6000Sec_R2_6000_11_20230614_113607	1	7.27863	4460385	872.314
USP9X	29	36	PSIRNGIL			6	869.52	LigB	100	230613_LigB_6000Sec_R3_6000_5_20230614_073101	1	7.31507	4349916	872.313
USP9X	29	36	PSIRNGIL			6	869.52	Prot	0	230613_Prot_0Sec_R1_0_6_20230614_060649	1	7.29196	4637890	870.184
USP9X	29	36	PSIRNGIL			6	869.52	Prot	0	230613_Prot_0Sec_R2_0_6_20230613_183339	1	7.27427	4950575	870.186
USP9X	29	36	PSIRNGIL			6	869.52	Prot	0	230613_Prot_0Sec_R3_0_10_20230614_214257	1	7.30412	4531056	870.195
USP9X	29	36	PSIRNGIL			6	869.52	Prot	0.1	230613_Prot_6Sec_R1_6_8_20230614_202336	1	7.28569	5121659	871.054
USP9X	29	36	PSIRNGIL			6	869.52	Prot	0.1	230613_Prot_6Sec_R2_6_7_20230613_191321	1	7.27368	5522962	871.079
USP9X	29	36	PSIRNGIL			6	869.52	Prot	0.1	230613_Prot_6Sec_R3_6_9_20230613_204552	1	7.29101	4959145	871.038
USP9X	29	36	PSIRNGIL			6	869.52	Prot	1	230613_Prot_60Sec_R1_60_12_20230614_101218	1	7.32204	3760829	870.998
USP9X	29	36	PSIRNGIL			6	869.52	Prot	1	230613_Prot_60Sec_R2_60_14_20230615_000018	1	7.30119	3814527	871.011
USP9X	29	36	PSIRNGIL			6	869.52	Prot	1	230613_Prot_60Sec_R3_60_3_20230613_165705	1	7.27442	4923089	871.066
USP9X	29	36	PSIRNGIL			6	869.52	Prot	10	230613_Prot_600Sec_R1_600_6_20230614_190829	1	7.31957	3994347	871.559
USP9X	29	36	PSIRNGIL			6	869.52	Prot	10	230613_Prot_600Sec_R2_600_11_20230614_223139	1	7.31992	3716335	871.524
USP9X	29	36	PSIRNGIL			6	869.52	Prot	10	230613_Prot_600Sec_R3_600_1_20230614_154638	1	7.32056	3843422	871.544
USP9X	29	36	PSIRNGIL			6	869.52	Prot	100	230613_Prot_6000Sec_R1_6000_5_20230613_195752	1	7.2873	5116933	872.886
USP9X	29	36	PSIRNGIL			6	869.52	Prot	100	230613_Prot_6000Sec_R2_6000_13_20230615_012353	1	7.29697	4770596	872.647
USP9X	29	36	PSIRNGIL			6	869.52	Prot	100	230613_Prot_6000Sec_R3_6000_8_20230613_220957	1	7.31051	4486245	872.642
USP9X	30	36	SIRNGIL			6	772.468	LigB	0	230613_LigB_0Sec_R1_0_15_20230614_021237	1	6.83155	2931795	773.005
USP9X	30	36	SIRNGIL			6	772.468	LigB	0	230613_LigB_0Sec_R2_0_2_20230613_161656	1	6.82563	2787419	773.016
USP9X	30	36	SIRNGIL			6	772.468	LigB	0	230613_LigB_0Sec_R3_0_1_20230613_153720	1	6.86916	2295255	772.93
USP9X	30	36	SIRNGIL			6	772.468	LigB	0.1	230613_LigB_6Sec_R1_6_3_20230614_035500	1	6.84768	2421614	773.888
USP9X	30	36	SIRNGIL			6	772.468	LigB	0.1	230613_LigB_6Sec_R2_6_4_20230614_173937	1	6.85403	2343597	773.847
USP9X	30	36	SIRNGIL			6	772.468	LigB	0.1	230613_LigB_6Sec_R3_6_2_20230614_031518	1	6.85745	2187685	773.871
USP9X	30	36	SIRNGIL			6	772.468	LigB	1	230613_LigB_60Sec_R1_60_12_20230614_230512	1	6.85717	2094790	773.867
USP9X	30	36	SIRNGIL			6	772.468	LigB	1	230613_LigB_60Sec_R2_60_8_20230614_064659	1	6.86654	2332013	773.847
USP9X	30	36	SIRNGIL			6	772.468	LigB	1	230613_LigB_60Sec_R3_60_12_20230614_000854	1	6.84903	2458400	773.915
USP9X	30	36	SIRNGIL			6	772.468	LigB	10	230613_LigB_600Sec_R1_600_13_20230614_005735	1	6.86007	2240949	774.367
USP9X	30	36	SIRNGIL			6	772.468	LigB	10	230613_LigB_600Sec_R2_600_14_20230614_013939	1	6.87027	2322613	774.33
USP9X	30	36	SIRNGIL			6	772.468	LigB	10	230613_LigB_600Sec_R3_600_1_20230614_133716	1	6.85666	2068721	774.387
USP9X	30	36	SIRNGIL			6	772.468	LigB	100	230613_LigB_6000Sec_R1_6000_10_20230614_110517	1	6.85362	1972189	775.34
USP9X	30	36	SIRNGIL			6	772.468	LigB	100	230613_LigB_6000Sec_R2_6000_11_20230614_113607	1	6.83558	2176629	775.213
USP9X	30	36	SIRNGIL			6	772.468	LigB	100	230613_LigB_6000Sec_R3_6000_5_20230614_073101	1	6.86963	2198206	775.183
USP9X	30	36	SIRNGIL			6	772.468	Prot	0	230613_Prot_0Sec_R1_0_6_20230614_060649	1	6.84567	2636514	772.984
USP9X	30	36	SIRNGIL			6	772.468	Prot	0	230613_Prot_0Sec_R2_0_6_20230613_183339	1	6.82578	2830781	773.004
USP9X	30	36	SIRNGIL			6	772.468	Prot	0	230613_Prot_0Sec_R3_0_10_20230614_214257	1	6.85666	2401047	772.995
USP9X	30	36	SIRNGIL			6	772.468	Prot	0.1	230613_Prot_6Sec_R1_6_8_20230614_202336	1	6.83829	2803844	773.939
USP9X	30	36	SIRNGIL			6	772.468	Prot	0.1	230613_Prot_6Sec_R2_6_7_20230613_191321	1	6.84372	2802572	773.913
USP9X	30	36	SIRNGIL			6	772.468	Prot	0.1	230613_Prot_6Sec_R3_6_9_20230613_204552	1	6.83425	2517931	773.935
USP9X	30	36	SIRNGIL			6	772.468	Prot	1	230613_Prot_60Sec_R1_60_12_20230614_101218	1	6.87406	1926841	773.928
USP9X	30	36	SIRNGIL			6	772.468	Prot	1	230613_Prot_60Sec_R2_60_14_20230615_000018	1	6.85298	1814509	773.975
USP9X	30	36	SIRNGIL			6	772.468	Prot	1	230613_Prot_60Sec_R3_60_3_20230613_165705	1	6.8413	2332076	774.01
USP9X	30	36	SIRNGIL			6	772.468	Prot	10	230613_Prot_600Sec_R1_600_6_20230614_190829	1	6.87179	2214193	774.464
USP9X	30	36	SIRNGIL			6	772.468	Prot	10	230613_Prot_600Sec_R2_600_11_20230614_223139	1	6.87347	2188702	774.363
USP9X	30	36	SIRNGIL			6	772.468	Prot	10	230613_Prot_600Sec_R3_600_1_20230614_154638	1	6.87163	2048264	774.491
USP9X	30	36	SIRNGIL			6	772.468	Prot	100	230613_Prot_6000Sec_R1_6000_5_20230613_195752	1	6.83186	2584958	775.812
USP9X	30	36	SIRNGIL			6	772.468	Prot	100	230613_Prot_6000Sec_R2_6000_13_20230615_012353	1	6.84825	2126674	775.559
USP9X	30	36	SIRNGIL			6	772.468	Prot	100	230613_Prot_6000Sec_R3_6000_8_20230613_220957	1	6.87904	2126561	775.461
USP9X	31	36	IRNGIL			5	685.436	LigB	0	230613_LigB_0Sec_R1_0_15_20230614_021237	1	6.82753	692971	685.764
USP9X	31	36	IRNGIL			5	685.436	LigB	0	230613_LigB_0Sec_R2_0_2_20230613_161656	1	6.82071	691433	685.741
USP9X	31	36	IRNGIL			5	685.436	LigB	0	230613_LigB_0Sec_R3_0_1_20230613_153720	1	6.86679	465745	685.755
USP9X	31	36	IRNGIL			5	685.436	LigB	0.1	230613_LigB_6Sec_R1_6_3_20230614_035500	1	6.8449	404711	686.524
USP9X	31	36	IRNGIL			5	685.436	LigB	0.1	230613_LigB_6Sec_R2_6_4_20230614_173937	1	6.85101	352931	686.53
USP9X	31	36	IRNGIL			5	685.436	LigB	0.1	230613_LigB_6Sec_R3_6_2_20230614_031518	1	6.85495	317431	686.539
USP9X	31	36	IRNGIL			5	685.436	LigB	1	230613_LigB_60Sec_R1_60_12_20230614_230512	1	6.85494	324543	686.55
USP9X	31	36	IRNGIL			5	685.436	LigB	1	230613_LigB_60Sec_R2_60_8_20230614_064659	1	6.86361	338524	686.487
USP9X	31	36	IRNGIL			5	685.436	LigB	1	230613_LigB_60Sec_R3_60_12_20230614_000854	1	6.84584	425117	686.56
USP9X	31	36	IRNGIL			5	685.436	LigB	10	230613_LigB_600Sec_R1_600_13_20230614_005735	1	6.85732	304308	686.923
USP9X	31	36	IRNGIL			5	685.436	LigB	10	230613_LigB_600Sec_R2_600_14_20230614_013939	1	6.86806	338098	686.975
USP9X	31	36	IRNGIL			5	685.436	LigB	10	230613_LigB_600Sec_R3_600_1_20230614_133716	1	6.85457	302453	686.914
USP9X	31	36	IRNGIL			5	685.436	LigB	100	230613_LigB_6000Sec_R1_6000_10_20230614_110517	1	6.85112	275502	687.792
USP9X	31	36	IRNGIL			5	685.436	LigB	100	230613_LigB_6000Sec_R2_6000_11_20230614_113607	1	6.83638	322414	687.662
USP9X	31	36	IRNGIL			5	685.436	LigB	100	230613_LigB_6000Sec_R3_6000_5_20230614_073101	1	6.87003	312854	687.664
USP9X	31	36	IRNGIL			5	685.436	Prot	0	230613_Prot_0Sec_R1_0_6_20230614_060649	1	6.84273	574922	685.75
USP9X	31	36	IRNGIL			5	685.436	Prot	0	230613_Prot_0Sec_R2_0_6_20230613_183339	1	6.82403	644222	685.778
USP9X	31	36	IRNGIL			5	685.436	Prot	0	230613_Prot_0Sec_R3_0_10_20230614_214257	1	6.85509	536616	685.766
USP9X	31	36	IRNGIL			5	685.436	Prot	0.1	230613_Prot_6Sec_R1_6_8_20230614_202336	1	6.83835	474291	686.566
USP9X	31	36	IRNGIL			5	685.436	Prot	0.1	230613_Prot_6Sec_R2_6_7_20230613_191321	1	6.84166	449510	686.578
USP9X	31	36	IRNGIL			5	685.436	Prot	0.1	230613_Prot_6Sec_R3_6_9_20230613_204552	1	6.83274	396829	686.537
USP9X	31	36	IRNGIL			5	685.436	Prot	1	230613_Prot_60Sec_R1_60_12_20230614_101218	1	6.87339	270762	686.561
USP9X	31	36	IRNGIL			5	685.436	Prot	1	230613_Prot_60Sec_R2_60_14_20230615_000018	1	6.85101	284512	686.517
USP9X	31	36	IRNGIL			5	685.436	Prot	1	230613_Prot_60Sec_R3_60_3_20230613_165705	1	6.83895	383359	686.623
USP9X	31	36	IRNGIL			5	685.436	Prot	10	230613_Prot_600Sec_R1_600_6_20230614_190829	1	6.87034	310112	687.103
USP9X	31	36	IRNGIL			5	685.436	Prot	10	230613_Prot_600Sec_R2_600_11_20230614_223139	1	6.87178	303919	686.941
USP9X	31	36	IRNGIL			5	685.436	Prot	10	230613_Prot_600Sec_R3_600_1_20230614_154638	1	6.87119	284430	687.052
USP9X	31	36	IRNGIL			5	685.436	Prot	100	230613_Prot_6000Sec_R1_6000_5_20230613_195752	1	6.83001	354125	688.261
USP9X	31	36	IRNGIL			5	685.436	Prot	100	230613_Prot_6000Sec_R2_6000_13_20230615_012353	1	6.84714	299558	688.044
USP9X	31	36	IRNGIL			5	685.436	Prot	100	230613_Prot_6000Sec_R3_6000_8_20230613_220957	1	6.87637	291573	688.026
USP9X	33	38	NGILAI			5	600.371	LigB	0	230613_LigB_0Sec_R1_0_15_20230614_021237	1	4.74085	2660320	600.803
USP9X	33	38	NGILAI			5	600.371	LigB	0	230613_LigB_0Sec_R2_0_2_20230613_161656	1	4.74371	2695992	600.833
USP9X	33	38	NGILAI			5	600.371	LigB	0	230613_LigB_0Sec_R3_0_1_20230613_153720	1	4.75701	2588469	600.822
USP9X	33	38	NGILAI			5	600.371	LigB	0.1	230613_LigB_6Sec_R1_6_3_20230614_035500	1	4.7484	2555754	600.906
USP9X	33	38	NGILAI			5	600.371	LigB	0.1	230613_LigB_6Sec_R2_6_4_20230614_173937	1	4.76921	2372545	600.901
USP9X	33	38	NGILAI			5	600.371	LigB	0.1	230613_LigB_6Sec_R3_6_2_20230614_031518	1	4.75548	2348600	600.948
USP9X	33	38	NGILAI			5	600.371	LigB	1	230613_LigB_60Sec_R1_60_12_20230614_230512	1	4.76535	2021937	600.914
USP9X	33	38	NGILAI			5	600.371	LigB	1	230613_LigB_60Sec_R2_60_8_20230614_064659	1	4.76547	2219238	600.906
USP9X	33	38	NGILAI			5	600.371	LigB	1	230613_LigB_60Sec_R3_60_12_20230614_000854	1	4.72246	2021138	600.927
USP9X	33	38	NGILAI			5	600.371	LigB	10	230613_LigB_600Sec_R1_600_13_20230614_005735	1	4.76454	2233517	601.061
USP9X	33	38	NGILAI			5	600.371	LigB	10	230613_LigB_600Sec_R2_600_14_20230614_013939	1	4.77134	2316003	600.985
USP9X	33	38	NGILAI			5	600.371	LigB	10	230613_LigB_600Sec_R3_600_1_20230614_133716	1	4.77301	2363087	600.944
USP9X	33	38	NGILAI			5	600.371	LigB	100	230613_LigB_6000Sec_R1_6000_10_20230614_110517	1	4.76315	2180401	601.118
USP9X	33	38	NGILAI			5	600.371	LigB	100	230613_LigB_6000Sec_R2_6000_11_20230614_113607	1	4.73302	2125207	601.125
USP9X	33	38	NGILAI			5	600.371	LigB	100	230613_LigB_6000Sec_R3_6000_5_20230614_073101	1	4.77302	2388086	601.12
USP9X	33	38	NGILAI			5	600.371	Prot	0	230613_Prot_0Sec_R1_0_6_20230614_060649	1	4.76459	2465735	600.816
USP9X	33	38	NGILAI			5	600.371	Prot	0	230613_Prot_0Sec_R2_0_6_20230613_183339	1	4.74012	2755608	600.814
USP9X	33	38	NGILAI			5	600.371	Prot	0	230613_Prot_0Sec_R3_0_10_20230614_214257	1	4.76831	2560393	600.789
USP9X	33	38	NGILAI			5	600.371	Prot	0.1	230613_Prot_6Sec_R1_6_8_20230614_202336	1	4.73985	2493871	600.954
USP9X	33	38	NGILAI			5	600.371	Prot	0.1	230613_Prot_6Sec_R2_6_7_20230613_191321	1	4.73935	2562272	600.93
USP9X	33	38	NGILAI			5	600.371	Prot	0.1	230613_Prot_6Sec_R3_6_9_20230613_204552	1	4.7426	2449194	600.914
USP9X	33	38	NGILAI			5	600.371	Prot	1	230613_Prot_60Sec_R1_60_12_20230614_101218	1	4.77654	2209084	600.901
USP9X	33	38	NGILAI			5	600.371	Prot	1	230613_Prot_60Sec_R2_60_14_20230615_000018	1	4.76392	1899729	600.9
USP9X	33	38	NGILAI			5	600.371	Prot	1	230613_Prot_60Sec_R3_60_3_20230613_165705	1	4.74424	2523086	600.908
USP9X	33	38	NGILAI			5	600.371	Prot	10	230613_Prot_600Sec_R1_600_6_20230614_190829	1	4.7651	2104674	600.942
USP9X	33	38	NGILAI			5	600.371	Prot	10	230613_Prot_600Sec_R2_600_11_20230614_223139	1	4.77302	2186861	600.927
USP9X	33	38	NGILAI			5	600.371	Prot	10	230613_Prot_600Sec_R3_600_1_20230614_154638	1	4.77393	2262792	600.937
USP9X	33	38	NGILAI			5	600.371	Prot	100	230613_Prot_6000Sec_R1_6000_5_20230613_195752	1	4.74646	2614477	601.319
USP9X	33	38	NGILAI			5	600.371	Prot	100	230613_Prot_6000Sec_R2_6000_13_20230615_012353	1	4.75127	2317722	601.181
USP9X	33	38	NGILAI			5	600.371	Prot	100	230613_Prot_6000Sec_R3_6000_8_20230613_220957	1	4.76194	2517066	601.229
USP9X	37	44	AIEGTGSD			7	749.331	LigB	0	230613_LigB_0Sec_R1_0_15_20230614_021237	1	2.76046	3830550	749.914
USP9X	37	44	AIEGTGSD			7	749.331	LigB	0	230613_LigB_0Sec_R2_0_2_20230613_161656	1	2.73663	3433823	749.882
USP9X	37	44	AIEGTGSD			7	749.331	LigB	0	230613_LigB_0Sec_R3_0_1_20230613_153720	1	2.75175	3312853	749.887
USP9X	37	44	AIEGTGSD			7	749.331	LigB	0.1	230613_LigB_6Sec_R1_6_3_20230614_035500	1	2.80599	3985242	753.28
USP9X	37	44	AIEGTGSD			7	749.331	LigB	0.1	230613_LigB_6Sec_R2_6_4_20230614_173937	1	2.81296	3560412	753.285
USP9X	37	44	AIEGTGSD			7	749.331	LigB	0.1	230613_LigB_6Sec_R3_6_2_20230614_031518	1	2.72888	3584410	753.374
USP9X	37	44	AIEGTGSD			7	749.331	LigB	1	230613_LigB_60Sec_R1_60_12_20230614_230512	1	2.77497	3772149	753.369
USP9X	37	44	AIEGTGSD			7	749.331	LigB	1	230613_LigB_60Sec_R2_60_8_20230614_064659	1	2.78442	3323374	753.337
USP9X	37	44	AIEGTGSD			7	749.331	LigB	1	230613_LigB_60Sec_R3_60_12_20230614_000854	1	2.74937	3880085	753.407
USP9X	37	44	AIEGTGSD			7	749.331	LigB	10	230613_LigB_600Sec_R1_600_13_20230614_005735	1	2.79503	3340791	753.485
USP9X	37	44	AIEGTGSD			7	749.331	LigB	10	230613_LigB_600Sec_R2_600_14_20230614_013939	1	2.72304	3217950	753.414
USP9X	37	44	AIEGTGSD			7	749.331	LigB	10	230613_LigB_600Sec_R3_600_1_20230614_133716	1	2.76509	3579904	753.473
USP9X	37	44	AIEGTGSD			7	749.331	LigB	100	230613_LigB_6000Sec_R1_6000_10_20230614_110517	1	2.81613	3507519	753.399
USP9X	37	44	AIEGTGSD			7	749.331	LigB	100	230613_LigB_6000Sec_R2_6000_11_20230614_113607	1	2.7318	3249239	753.228
USP9X	37	44	AIEGTGSD			7	749.331	LigB	100	230613_LigB_6000Sec_R3_6000_5_20230614_073101	1	2.85067	3481062	753.428
USP9X	37	44	AIEGTGSD			7	749.331	Prot	0	230613_Prot_0Sec_R1_0_6_20230614_060649	1	2.75743	3433985	749.898
USP9X	37	44	AIEGTGSD			7	749.331	Prot	0	230613_Prot_0Sec_R2_0_6_20230613_183339	1	2.76209	3710160	749.93
USP9X	37	44	AIEGTGSD			7	749.331	Prot	0	230613_Prot_0Sec_R3_0_10_20230614_214257	1	2.79323	3218804	749.912
USP9X	37	44	AIEGTGSD			7	749.331	Prot	0.1	230613_Prot_6Sec_R1_6_8_20230614_202336	1	2.76165	4499824	753.283
USP9X	37	44	AIEGTGSD			7	749.331	Prot	0.1	230613_Prot_6Sec_R2_6_7_20230613_191321	1	2.77356	3989268	753.394
USP9X	37	44	AIEGTGSD			7	749.331	Prot	0.1	230613_Prot_6Sec_R3_6_9_20230613_204552	1	2.76291	3991412	753.275
USP9X	37	44	AIEGTGSD			7	749.331	Prot	1	230613_Prot_60Sec_R1_60_12_20230614_101218	1	2.69317	3285661	753.336
USP9X	37	44	AIEGTGSD			7	749.331	Prot	1	230613_Prot_60Sec_R2_60_14_20230615_000018	1	2.74615	2692374	753.431
USP9X	37	44	AIEGTGSD			7	749.331	Prot	1	230613_Prot_60Sec_R3_60_3_20230613_165705	1	2.75319	3508535	753.341
USP9X	37	44	AIEGTGSD			7	749.331	Prot	10	230613_Prot_600Sec_R1_600_6_20230614_190829	1	2.78252	3275758	753.331
USP9X	37	44	AIEGTGSD			7	749.331	Prot	10	230613_Prot_600Sec_R2_600_11_20230614_223139	1	2.81584	3120938	753.36
USP9X	37	44	AIEGTGSD			7	749.331	Prot	10	230613_Prot_600Sec_R3_600_1_20230614_154638	1	2.77653	3100295	753.433
USP9X	37	44	AIEGTGSD			7	749.331	Prot	100	230613_Prot_6000Sec_R1_6000_5_20230613_195752	1	2.72171	3132967	753.424
USP9X	37	44	AIEGTGSD			7	749.331	Prot	100	230613_Prot_6000Sec_R2_6000_13_20230615_012353	1	2.73941	2897788	753.301
USP9X	37	44	AIEGTGSD			7	749.331	Prot	100	230613_Prot_6000Sec_R3_6000_8_20230613_220957	1	2.76521	3434759	753.369
USP9X	37	65	AIEGTGSDVDDDMSGDEKQDNESNVDPRD			27	3110.26	LigB	0	230613_LigB_0Sec_R1_0_15_20230614_021237	3	4.57147	3436190	1038.05
USP9X	37	65	AIEGTGSDVDDDMSGDEKQDNESNVDPRD			27	3110.26	LigB	0	230613_LigB_0Sec_R2_0_2_20230613_161656	3	4.57499	2909872	1038.03
USP9X	37	65	AIEGTGSDVDDDMSGDEKQDNESNVDPRD			27	3110.26	LigB	0	230613_LigB_0Sec_R3_0_1_20230613_153720	3	4.57827	2230534	1038.01
USP9X	37	65	AIEGTGSDVDDDMSGDEKQDNESNVDPRD			27	3110.26	LigB	0.1	230613_LigB_6Sec_R1_6_3_20230614_035500	3	4.56875	2797027	1042.34
USP9X	37	65	AIEGTGSDVDDDMSGDEKQDNESNVDPRD			27	3110.26	LigB	0.1	230613_LigB_6Sec_R2_6_4_20230614_173937	3	4.58413	3481737	1042.26
USP9X	37	65	AIEGTGSDVDDDMSGDEKQDNESNVDPRD			27	3110.26	LigB	0.1	230613_LigB_6Sec_R3_6_2_20230614_031518	3	4.57556	2756003	1042.38
USP9X	37	65	AIEGTGSDVDDDMSGDEKQDNESNVDPRD			27	3110.26	LigB	1	230613_LigB_60Sec_R1_60_12_20230614_230512	3	4.58008	3437569	1042.38
USP9X	37	65	AIEGTGSDVDDDMSGDEKQDNESNVDPRD			27	3110.26	LigB	1	230613_LigB_60Sec_R3_60_12_20230614_000854	3	4.52069	2617704	1042.41
USP9X	37	65	AIEGTGSDVDDDMSGDEKQDNESNVDPRD			27	3110.26	LigB	10	230613_LigB_600Sec_R1_600_13_20230614_005735	3	4.57647	2795853	1042.58
USP9X	37	65	AIEGTGSDVDDDMSGDEKQDNESNVDPRD			27	3110.26	LigB	10	230613_LigB_600Sec_R2_600_14_20230614_013939	3	4.58439	2892476	1042.51
USP9X	37	65	AIEGTGSDVDDDMSGDEKQDNESNVDPRD			27	3110.26	LigB	10	230613_LigB_600Sec_R3_600_1_20230614_133716	3	4.58997	2842386	1042.5
USP9X	37	65	AIEGTGSDVDDDMSGDEKQDNESNVDPRD			27	3110.26	LigB	100	230613_LigB_6000Sec_R1_6000_10_20230614_110517	3	4.57982	2415882	1042.34
USP9X	37	65	AIEGTGSDVDDDMSGDEKQDNESNVDPRD			27	3110.26	LigB	100	230613_LigB_6000Sec_R2_6000_11_20230614_113607	3	4.5463	1909231	1042.3
USP9X	37	65	AIEGTGSDVDDDMSGDEKQDNESNVDPRD			27	3110.26	LigB	100	230613_LigB_6000Sec_R3_6000_5_20230614_073101	3	4.5838	2768995	1042.42
USP9X	37	65	AIEGTGSDVDDDMSGDEKQDNESNVDPRD			27	3110.26	Prot	0	230613_Prot_0Sec_R1_0_6_20230614_060649	3	4.58943	3833296	1038.04
USP9X	37	65	AIEGTGSDVDDDMSGDEKQDNESNVDPRD			27	3110.26	Prot	0	230613_Prot_0Sec_R2_0_6_20230613_183339	3	4.56806	3003139	1038.05
USP9X	37	65	AIEGTGSDVDDDMSGDEKQDNESNVDPRD			27	3110.26	Prot	0	230613_Prot_0Sec_R3_0_10_20230614_214257	3	4.595	4487662	1038.07
USP9X	37	65	AIEGTGSDVDDDMSGDEKQDNESNVDPRD			27	3110.26	Prot	0.1	230613_Prot_6Sec_R1_6_8_20230614_202336	3	4.56037	3132398	1042.28
USP9X	37	65	AIEGTGSDVDDDMSGDEKQDNESNVDPRD			27	3110.26	Prot	0.1	230613_Prot_6Sec_R2_6_7_20230613_191321	3	4.55157	2753676	1042.34
USP9X	37	65	AIEGTGSDVDDDMSGDEKQDNESNVDPRD			27	3110.26	Prot	0.1	230613_Prot_6Sec_R3_6_9_20230613_204552	3	4.55687	2409543	1042.32
USP9X	37	65	AIEGTGSDVDDDMSGDEKQDNESNVDPRD			27	3110.26	Prot	1	230613_Prot_60Sec_R1_60_12_20230614_101218	3	4.59466	2570473	1042.4
USP9X	37	65	AIEGTGSDVDDDMSGDEKQDNESNVDPRD			27	3110.26	Prot	1	230613_Prot_60Sec_R2_60_14_20230615_000018	3	4.58047	2849217	1042.53
USP9X	37	65	AIEGTGSDVDDDMSGDEKQDNESNVDPRD			27	3110.26	Prot	1	230613_Prot_60Sec_R3_60_3_20230613_165705	3	4.55966	2152355	1042.46
USP9X	37	65	AIEGTGSDVDDDMSGDEKQDNESNVDPRD			27	3110.26	Prot	10	230613_Prot_600Sec_R1_600_6_20230614_190829	3	4.57571	2824255	1042.32
USP9X	37	65	AIEGTGSDVDDDMSGDEKQDNESNVDPRD			27	3110.26	Prot	10	230613_Prot_600Sec_R2_600_11_20230614_223139	3	4.58364	3236811	1042.41
USP9X	37	65	AIEGTGSDVDDDMSGDEKQDNESNVDPRD			27	3110.26	Prot	10	230613_Prot_600Sec_R3_600_1_20230614_154638	3	4.59383	2845428	1042.48
USP9X	37	65	AIEGTGSDVDDDMSGDEKQDNESNVDPRD			27	3110.26	Prot	100	230613_Prot_6000Sec_R1_6000_5_20230613_195752	3	4.56276	2417406	1042.45
USP9X	37	65	AIEGTGSDVDDDMSGDEKQDNESNVDPRD			27	3110.26	Prot	100	230613_Prot_6000Sec_R2_6000_13_20230615_012353	3	4.56281	2752413	1042.37
USP9X	37	65	AIEGTGSDVDDDMSGDEKQDNESNVDPRD			27	3110.26	Prot	100	230613_Prot_6000Sec_R3_6000_8_20230613_220957	3	4.57837	2706450	1042.37
USP9X	37	67	AIEGTGSDVDDDMSGDEKQDNESNVDPRDDV			29	3324.36	LigB	0	230613_LigB_0Sec_R1_0_15_20230614_021237	3	4.98942	2912110	1109.44
USP9X	37	67	AIEGTGSDVDDDMSGDEKQDNESNVDPRDDV			29	3324.36	LigB	0	230613_LigB_0Sec_R2_0_2_20230613_161656	3	4.98807	2381958	1109.45
USP9X	37	67	AIEGTGSDVDDDMSGDEKQDNESNVDPRDDV			29	3324.36	LigB	0	230613_LigB_0Sec_R3_0_1_20230613_153720	3	4.98765	1846409	1109.42
USP9X	37	67	AIEGTGSDVDDDMSGDEKQDNESNVDPRDDV			29	3324.36	LigB	0.1	230613_LigB_6Sec_R1_6_3_20230614_035500	3	4.98702	2313806	1114.07
USP9X	37	67	AIEGTGSDVDDDMSGDEKQDNESNVDPRDDV			29	3324.36	LigB	0.1	230613_LigB_6Sec_R2_6_4_20230614_173937	3	5.0139	2012530	1113.96
USP9X	37	67	AIEGTGSDVDDDMSGDEKQDNESNVDPRDDV			29	3324.36	LigB	0.1	230613_LigB_6Sec_R3_6_2_20230614_031518	3	4.99717	2079069	1114.07
USP9X	37	67	AIEGTGSDVDDDMSGDEKQDNESNVDPRDDV			29	3324.36	LigB	1	230613_LigB_60Sec_R1_60_12_20230614_230512	3	5.00473	2228245	1114.14
USP9X	37	67	AIEGTGSDVDDDMSGDEKQDNESNVDPRDDV			29	3324.36	LigB	1	230613_LigB_60Sec_R2_60_8_20230614_064659	3	5.00205	2017837	1114.14
USP9X	37	67	AIEGTGSDVDDDMSGDEKQDNESNVDPRDDV			29	3324.36	LigB	1	230613_LigB_60Sec_R3_60_12_20230614_000854	3	4.96146	2655850	1114.14
USP9X	37	67	AIEGTGSDVDDDMSGDEKQDNESNVDPRDDV			29	3324.36	LigB	10	230613_LigB_600Sec_R1_600_13_20230614_005735	3	4.99949	1983840	1114.33
USP9X	37	67	AIEGTGSDVDDDMSGDEKQDNESNVDPRDDV			29	3324.36	LigB	10	230613_LigB_600Sec_R2_600_14_20230614_013939	3	5.0137	2075156	1114.18
USP9X	37	67	AIEGTGSDVDDDMSGDEKQDNESNVDPRDDV			29	3324.36	LigB	10	230613_LigB_600Sec_R3_600_1_20230614_133716	3	5.0229	1570199	1114.23
USP9X	37	67	AIEGTGSDVDDDMSGDEKQDNESNVDPRDDV			29	3324.36	LigB	100	230613_LigB_6000Sec_R1_6000_10_20230614_110517	3	4.98123	1757381	1114.1
USP9X	37	67	AIEGTGSDVDDDMSGDEKQDNESNVDPRDDV			29	3324.36	LigB	100	230613_LigB_6000Sec_R2_6000_11_20230614_113607	3	4.94846	1793293	1113.98
USP9X	37	67	AIEGTGSDVDDDMSGDEKQDNESNVDPRDDV			29	3324.36	LigB	100	230613_LigB_6000Sec_R3_6000_5_20230614_073101	3	4.98685	1816838	1114.26
USP9X	37	67	AIEGTGSDVDDDMSGDEKQDNESNVDPRDDV			29	3324.36	Prot	0	230613_Prot_0Sec_R1_0_6_20230614_060649	3	5.01454	2854269	1109.43
USP9X	37	67	AIEGTGSDVDDDMSGDEKQDNESNVDPRDDV			29	3324.36	Prot	0	230613_Prot_0Sec_R2_0_6_20230613_183339	3	4.98705	2505371	1109.44
USP9X	37	67	AIEGTGSDVDDDMSGDEKQDNESNVDPRDDV			29	3324.36	Prot	0	230613_Prot_0Sec_R3_0_10_20230614_214257	3	4.99757	2798078	1109.43
USP9X	37	67	AIEGTGSDVDDDMSGDEKQDNESNVDPRDDV			29	3324.36	Prot	0.1	230613_Prot_6Sec_R1_6_8_20230614_202336	3	4.96335	3035358	1114.04
USP9X	37	67	AIEGTGSDVDDDMSGDEKQDNESNVDPRDDV			29	3324.36	Prot	0.1	230613_Prot_6Sec_R2_6_7_20230613_191321	3	4.97547	2604084	1114.12
USP9X	37	67	AIEGTGSDVDDDMSGDEKQDNESNVDPRDDV			29	3324.36	Prot	0.1	230613_Prot_6Sec_R3_6_9_20230613_204552	3	4.98268	2075581	1114.07
USP9X	37	67	AIEGTGSDVDDDMSGDEKQDNESNVDPRDDV			29	3324.36	Prot	1	230613_Prot_60Sec_R1_60_12_20230614_101218	3	5.01945	1847084	1114.12
USP9X	37	67	AIEGTGSDVDDDMSGDEKQDNESNVDPRDDV			29	3324.36	Prot	1	230613_Prot_60Sec_R2_60_14_20230615_000018	3	4.99787	1883233	1114.25
USP9X	37	67	AIEGTGSDVDDDMSGDEKQDNESNVDPRDDV			29	3324.36	Prot	1	230613_Prot_60Sec_R3_60_3_20230613_165705	3	4.97822	2114024	1114.21
USP9X	37	67	AIEGTGSDVDDDMSGDEKQDNESNVDPRDDV			29	3324.36	Prot	10	230613_Prot_600Sec_R1_600_6_20230614_190829	3	4.98967	1996992	1114.13
USP9X	37	67	AIEGTGSDVDDDMSGDEKQDNESNVDPRDDV			29	3324.36	Prot	10	230613_Prot_600Sec_R2_600_11_20230614_223139	3	4.99006	1928506	1114.15
USP9X	37	67	AIEGTGSDVDDDMSGDEKQDNESNVDPRDDV			29	3324.36	Prot	10	230613_Prot_600Sec_R3_600_1_20230614_154638	3	5.00222	1528624	1114.2
USP9X	37	67	AIEGTGSDVDDDMSGDEKQDNESNVDPRDDV			29	3324.36	Prot	100	230613_Prot_6000Sec_R1_6000_5_20230613_195752	3	4.98618	1928290	1114.17
USP9X	37	67	AIEGTGSDVDDDMSGDEKQDNESNVDPRDDV			29	3324.36	Prot	100	230613_Prot_6000Sec_R2_6000_13_20230615_012353	3	4.97333	2439878	1114.08
USP9X	37	67	AIEGTGSDVDDDMSGDEKQDNESNVDPRDDV			29	3324.36	Prot	100	230613_Prot_6000Sec_R3_6000_8_20230613_220957	3	5.00007	1751342	1114.11
USP9X	37	74	AIEGTGSDVDDDMSGDEKQDNESNVDPRDDVFGYPQQF			35	4191.75	LigB	0	230613_LigB_0Sec_R1_0_15_20230614_021237	3	6.5585	4832559	1398.74
USP9X	37	74	AIEGTGSDVDDDMSGDEKQDNESNVDPRDDVFGYPQQF			35	4191.75	LigB	0	230613_LigB_0Sec_R2_0_2_20230613_161656	3	6.54411	4427750	1398.74
USP9X	37	74	AIEGTGSDVDDDMSGDEKQDNESNVDPRDDVFGYPQQF			35	4191.75	LigB	0	230613_LigB_0Sec_R3_0_1_20230613_153720	3	6.59721	4093958	1398.72
USP9X	37	74	AIEGTGSDVDDDMSGDEKQDNESNVDPRDDVFGYPQQF			35	4191.75	LigB	0.1	230613_LigB_6Sec_R2_6_4_20230614_173937	3	6.58497	3730837	1404.58
USP9X	37	74	AIEGTGSDVDDDMSGDEKQDNESNVDPRDDVFGYPQQF			35	4191.75	LigB	1	230613_LigB_60Sec_R1_60_12_20230614_230512	3	6.56705	3238314	1404.77
USP9X	37	74	AIEGTGSDVDDDMSGDEKQDNESNVDPRDDVFGYPQQF			35	4191.75	LigB	1	230613_LigB_60Sec_R3_60_12_20230614_000854	3	6.56252	3890806	1404.75
USP9X	37	74	AIEGTGSDVDDDMSGDEKQDNESNVDPRDDVFGYPQQF			35	4191.75	LigB	10	230613_LigB_600Sec_R1_600_13_20230614_005735	3	6.59133	3744922	1404.94
USP9X	37	74	AIEGTGSDVDDDMSGDEKQDNESNVDPRDDVFGYPQQF			35	4191.75	LigB	10	230613_LigB_600Sec_R3_600_1_20230614_133716	3	6.58525	3287704	1404.91
USP9X	37	74	AIEGTGSDVDDDMSGDEKQDNESNVDPRDDVFGYPQQF			35	4191.75	LigB	100	230613_LigB_6000Sec_R2_6000_11_20230614_113607	3	6.54882	2867497	1404.55
USP9X	37	74	AIEGTGSDVDDDMSGDEKQDNESNVDPRDDVFGYPQQF			35	4191.75	LigB	100	230613_LigB_6000Sec_R3_6000_5_20230614_073101	3	6.58996	3402369	1404.88
USP9X	37	74	AIEGTGSDVDDDMSGDEKQDNESNVDPRDDVFGYPQQF			35	4191.75	Prot	0	230613_Prot_0Sec_R1_0_6_20230614_060649	3	6.57404	4964832	1398.74
USP9X	37	74	AIEGTGSDVDDDMSGDEKQDNESNVDPRDDVFGYPQQF			35	4191.75	Prot	0	230613_Prot_0Sec_R2_0_6_20230613_183339	3	6.53998	5059845	1398.75
USP9X	37	74	AIEGTGSDVDDDMSGDEKQDNESNVDPRDDVFGYPQQF			35	4191.75	Prot	0	230613_Prot_0Sec_R3_0_10_20230614_214257	3	6.58885	5378170	1398.76
USP9X	37	74	AIEGTGSDVDDDMSGDEKQDNESNVDPRDDVFGYPQQF			35	4191.75	Prot	0.1	230613_Prot_6Sec_R3_6_9_20230613_204552	3	6.54402	3330696	1404.63
USP9X	37	74	AIEGTGSDVDDDMSGDEKQDNESNVDPRDDVFGYPQQF			35	4191.75	Prot	1	230613_Prot_60Sec_R1_60_12_20230614_101218	3	6.58511	2537657	1404.74
USP9X	37	74	AIEGTGSDVDDDMSGDEKQDNESNVDPRDDVFGYPQQF			35	4191.75	Prot	1	230613_Prot_60Sec_R2_60_14_20230615_000018	3	6.56073	3147899	1404.86
USP9X	37	74	AIEGTGSDVDDDMSGDEKQDNESNVDPRDDVFGYPQQF			35	4191.75	Prot	1	230613_Prot_60Sec_R3_60_3_20230613_165705	3	6.56627	3528590	1404.76
USP9X	37	74	AIEGTGSDVDDDMSGDEKQDNESNVDPRDDVFGYPQQF			35	4191.75	Prot	10	230613_Prot_600Sec_R1_600_6_20230614_190829	3	6.5929	3779898	1404.68
USP9X	37	74	AIEGTGSDVDDDMSGDEKQDNESNVDPRDDVFGYPQQF			35	4191.75	Prot	10	230613_Prot_600Sec_R3_600_1_20230614_154638	3	6.59385	2982404	1404.89
USP9X	37	74	AIEGTGSDVDDDMSGDEKQDNESNVDPRDDVFGYPQQF			35	4191.75	Prot	100	230613_Prot_6000Sec_R1_6000_5_20230613_195752	3	6.54398	2735598	1404.79
USP9X	37	74	AIEGTGSDVDDDMSGDEKQDNESNVDPRDDVFGYPQQF			35	4191.75	Prot	100	230613_Prot_6000Sec_R2_6000_13_20230615_012353	3	6.5603	3348762	1404.66
USP9X	37	74	AIEGTGSDVDDDMSGDEKQDNESNVDPRDDVFGYPQQF			35	4191.75	Prot	100	230613_Prot_6000Sec_R3_6000_8_20230613_220957	3	6.60204	3769650	1404.69
USP9X	39	44	EGTGSD			5	565.21	LigB	0	230613_LigB_0Sec_R1_0_15_20230614_021237	1	2.75908	264758	565.449
USP9X	39	44	EGTGSD			5	565.21	LigB	0	230613_LigB_0Sec_R2_0_2_20230613_161656	1	2.73453	235889	565.355
USP9X	39	44	EGTGSD			5	565.21	LigB	0	230613_LigB_0Sec_R3_0_1_20230613_153720	1	2.74732	180376	565.363
USP9X	39	44	EGTGSD			5	565.21	LigB	0.1	230613_LigB_6Sec_R1_6_3_20230614_035500	1	2.80511	130444	568.491
USP9X	39	44	EGTGSD			5	565.21	LigB	0.1	230613_LigB_6Sec_R2_6_4_20230614_173937	1	2.81279	125377	568.476
USP9X	39	44	EGTGSD			5	565.21	LigB	0.1	230613_LigB_6Sec_R3_6_2_20230614_031518	1	2.72941	104364	568.419
USP9X	39	44	EGTGSD			5	565.21	LigB	1	230613_LigB_60Sec_R1_60_12_20230614_230512	1	2.77758	117009	568.697
USP9X	39	44	EGTGSD			5	565.21	LigB	1	230613_LigB_60Sec_R2_60_8_20230614_064659	1	2.77653	94556	568.608
USP9X	39	44	EGTGSD			5	565.21	LigB	1	230613_LigB_60Sec_R3_60_12_20230614_000854	1	2.7441	128477	568.568
USP9X	39	44	EGTGSD			5	565.21	LigB	10	230613_LigB_600Sec_R1_600_13_20230614_005735	1	2.79263	103779	568.788
USP9X	39	44	EGTGSD			5	565.21	LigB	10	230613_LigB_600Sec_R2_600_14_20230614_013939	1	2.72401	91019	568.713
USP9X	39	44	EGTGSD			5	565.21	LigB	10	230613_LigB_600Sec_R3_600_1_20230614_133716	1	2.76359	103049	568.691
USP9X	39	44	EGTGSD			5	565.21	LigB	100	230613_LigB_6000Sec_R1_6000_10_20230614_110517	1	2.81353	87883	568.208
USP9X	39	44	EGTGSD			5	565.21	LigB	100	230613_LigB_6000Sec_R2_6000_11_20230614_113607	1	2.73047	93321	568.439
USP9X	39	44	EGTGSD			5	565.21	LigB	100	230613_LigB_6000Sec_R3_6000_5_20230614_073101	1	2.84845	110653	568.693
USP9X	39	44	EGTGSD			5	565.21	Prot	0	230613_Prot_0Sec_R1_0_6_20230614_060649	1	2.76157	222322	565.412
USP9X	39	44	EGTGSD			5	565.21	Prot	0	230613_Prot_0Sec_R2_0_6_20230613_183339	1	2.76109	242164	565.45
USP9X	39	44	EGTGSD			5	565.21	Prot	0	230613_Prot_0Sec_R3_0_10_20230614_214257	1	2.78922	221021	565.368
USP9X	39	44	EGTGSD			5	565.21	Prot	0.1	230613_Prot_6Sec_R1_6_8_20230614_202336	1	2.76062	170772	568.588
USP9X	39	44	EGTGSD			5	565.21	Prot	0.1	230613_Prot_6Sec_R2_6_7_20230613_191321	1	2.77257	138761	568.452
USP9X	39	44	EGTGSD			5	565.21	Prot	0.1	230613_Prot_6Sec_R3_6_9_20230613_204552	1	2.76066	119204	568.563
USP9X	39	44	EGTGSD			5	565.21	Prot	1	230613_Prot_60Sec_R1_60_12_20230614_101218	1	2.69933	72505	568.675
USP9X	39	44	EGTGSD			5	565.21	Prot	1	230613_Prot_60Sec_R2_60_14_20230615_000018	1	2.749	74685	568.692
USP9X	39	44	EGTGSD			5	565.21	Prot	1	230613_Prot_60Sec_R3_60_3_20230613_165705	1	2.75308	105324	568.488
USP9X	39	44	EGTGSD			5	565.21	Prot	10	230613_Prot_600Sec_R1_600_6_20230614_190829	1	2.78359	107889	568.719
USP9X	39	44	EGTGSD			5	565.21	Prot	10	230613_Prot_600Sec_R2_600_11_20230614_223139	1	2.81407	104082	568.908
USP9X	39	44	EGTGSD			5	565.21	Prot	10	230613_Prot_600Sec_R3_600_1_20230614_154638	1	2.77546	90519	568.695
USP9X	39	44	EGTGSD			5	565.21	Prot	100	230613_Prot_6000Sec_R1_6000_5_20230613_195752	1	2.72592	89578	568.657
USP9X	39	44	EGTGSD			5	565.21	Prot	100	230613_Prot_6000Sec_R2_6000_13_20230615_012353	1	2.74051	93756	568.538
USP9X	39	44	EGTGSD			5	565.21	Prot	100	230613_Prot_6000Sec_R3_6000_8_20230613_220957	1	2.764	96485	568.554
USP9X	45	51	VDDDMSG			6	738.261	LigB	0	230613_LigB_0Sec_R1_0_15_20230614_021237	1	3.35411	921618	738.662
USP9X	45	51	VDDDMSG			6	738.261	LigB	0	230613_LigB_0Sec_R2_0_2_20230613_161656	1	3.36857	808073	738.655
USP9X	45	51	VDDDMSG			6	738.261	LigB	0	230613_LigB_0Sec_R3_0_1_20230613_153720	1	3.39163	727571	738.661
USP9X	45	51	VDDDMSG			6	738.261	LigB	0.1	230613_LigB_6Sec_R1_6_3_20230614_035500	1	3.40387	568230	740.729
USP9X	45	51	VDDDMSG			6	738.261	LigB	0.1	230613_LigB_6Sec_R2_6_4_20230614_173937	1	3.40528	478887	740.757
USP9X	45	51	VDDDMSG			6	738.261	LigB	0.1	230613_LigB_6Sec_R3_6_2_20230614_031518	1	3.37977	522684	740.695
USP9X	45	51	VDDDMSG			6	738.261	LigB	1	230613_LigB_60Sec_R1_60_12_20230614_230512	1	3.38785	514146	740.769
USP9X	45	51	VDDDMSG			6	738.261	LigB	1	230613_LigB_60Sec_R2_60_8_20230614_064659	1	3.42355	499134	740.786
USP9X	45	51	VDDDMSG			6	738.261	LigB	1	230613_LigB_60Sec_R3_60_12_20230614_000854	1	3.35825	548363	740.803
USP9X	45	51	VDDDMSG			6	738.261	LigB	10	230613_LigB_600Sec_R1_600_13_20230614_005735	1	3.39143	494228	740.826
USP9X	45	51	VDDDMSG			6	738.261	LigB	10	230613_LigB_600Sec_R2_600_14_20230614_013939	1	3.3842	504727	740.789
USP9X	45	51	VDDDMSG			6	738.261	LigB	10	230613_LigB_600Sec_R3_600_1_20230614_133716	1	3.38695	505336	740.816
USP9X	45	51	VDDDMSG			6	738.261	LigB	100	230613_LigB_6000Sec_R1_6000_10_20230614_110517	1	3.3957	453390	740.7
USP9X	45	51	VDDDMSG			6	738.261	LigB	100	230613_LigB_6000Sec_R2_6000_11_20230614_113607	1	3.36306	424538	740.673
USP9X	45	51	VDDDMSG			6	738.261	LigB	100	230613_LigB_6000Sec_R3_6000_5_20230614_073101	1	3.42752	439172	740.827
USP9X	45	51	VDDDMSG			6	738.261	Prot	0	230613_Prot_0Sec_R1_0_6_20230614_060649	1	3.38262	775790	738.651
USP9X	45	51	VDDDMSG			6	738.261	Prot	0	230613_Prot_0Sec_R2_0_6_20230613_183339	1	3.36311	784201	738.659
USP9X	45	51	VDDDMSG			6	738.261	Prot	0	230613_Prot_0Sec_R3_0_10_20230614_214257	1	3.39946	732984	738.659
USP9X	45	51	VDDDMSG			6	738.261	Prot	0.1	230613_Prot_6Sec_R1_6_8_20230614_202336	1	3.36496	628542	740.77
USP9X	45	51	VDDDMSG			6	738.261	Prot	0.1	230613_Prot_6Sec_R2_6_7_20230613_191321	1	3.38766	575085	740.739
USP9X	45	51	VDDDMSG			6	738.261	Prot	0.1	230613_Prot_6Sec_R3_6_9_20230613_204552	1	3.36	458823	740.721
USP9X	45	51	VDDDMSG			6	738.261	Prot	1	230613_Prot_60Sec_R1_60_12_20230614_101218	1	3.37143	451123	740.786
USP9X	45	51	VDDDMSG			6	738.261	Prot	1	230613_Prot_60Sec_R2_60_14_20230615_000018	1	3.38569	378424	740.752
USP9X	45	51	VDDDMSG			6	738.261	Prot	1	230613_Prot_60Sec_R3_60_3_20230613_165705	1	3.37705	520831	740.788
USP9X	45	51	VDDDMSG			6	738.261	Prot	10	230613_Prot_600Sec_R1_600_6_20230614_190829	1	3.42178	432045	740.731
USP9X	45	51	VDDDMSG			6	738.261	Prot	10	230613_Prot_600Sec_R2_600_11_20230614_223139	1	3.4177	414032	740.711
USP9X	45	51	VDDDMSG			6	738.261	Prot	10	230613_Prot_600Sec_R3_600_1_20230614_154638	1	3.41081	428696	740.717
USP9X	45	51	VDDDMSG			6	738.261	Prot	100	230613_Prot_6000Sec_R1_6000_5_20230613_195752	1	3.35198	538331	740.704
USP9X	45	51	VDDDMSG			6	738.261	Prot	100	230613_Prot_6000Sec_R2_6000_13_20230615_012353	1	3.38444	420733	740.647
USP9X	45	51	VDDDMSG			6	738.261	Prot	100	230613_Prot_6000Sec_R3_6000_8_20230613_220957	1	3.39858	424975	740.721
USP9X	45	53	VDDDMSGDE			8	982.331	LigB	0	230613_LigB_0Sec_R1_0_15_20230614_021237	1	3.8234	242307	982.77
USP9X	45	53	VDDDMSGDE			8	982.331	LigB	0	230613_LigB_0Sec_R2_0_2_20230613_161656	1	3.83498	173230	982.768
USP9X	45	53	VDDDMSGDE			8	982.331	LigB	0	230613_LigB_0Sec_R3_0_1_20230613_153720	1	3.87181	120311	982.714
USP9X	45	53	VDDDMSGDE			8	982.331	LigB	0.1	230613_LigB_6Sec_R1_6_3_20230614_035500	1	3.84427	119073	984.927
USP9X	45	53	VDDDMSGDE			8	982.331	LigB	0.1	230613_LigB_6Sec_R2_6_4_20230614_173937	1	3.86095	133004	984.968
USP9X	45	53	VDDDMSGDE			8	982.331	LigB	0.1	230613_LigB_6Sec_R3_6_2_20230614_031518	1	3.84699	97401	984.894
USP9X	45	53	VDDDMSGDE			8	982.331	LigB	1	230613_LigB_60Sec_R1_60_12_20230614_230512	1	3.85623	133504	984.989
USP9X	45	53	VDDDMSGDE			8	982.331	LigB	1	230613_LigB_60Sec_R2_60_8_20230614_064659	1	3.85925	116451	984.859
USP9X	45	53	VDDDMSGDE			8	982.331	LigB	1	230613_LigB_60Sec_R3_60_12_20230614_000854	1	3.81268	126750	984.887
USP9X	45	53	VDDDMSGDE			8	982.331	LigB	10	230613_LigB_600Sec_R1_600_13_20230614_005735	1	3.84487	95482	985.109
USP9X	45	53	VDDDMSGDE			8	982.331	LigB	10	230613_LigB_600Sec_R2_600_14_20230614_013939	1	3.85702	103820	984.973
USP9X	45	53	VDDDMSGDE			8	982.331	LigB	10	230613_LigB_600Sec_R3_600_1_20230614_133716	1	3.88107	83057	984.91
USP9X	45	53	VDDDMSGDE			8	982.331	LigB	100	230613_LigB_6000Sec_R1_6000_10_20230614_110517	1	3.86088	96374	984.761
USP9X	45	53	VDDDMSGDE			8	982.331	LigB	100	230613_LigB_6000Sec_R2_6000_11_20230614_113607	1	3.83715	86575	984.728
USP9X	45	53	VDDDMSGDE			8	982.331	LigB	100	230613_LigB_6000Sec_R3_6000_5_20230614_073101	1	3.89068	105919	984.75
USP9X	45	53	VDDDMSGDE			8	982.331	Prot	0	230613_Prot_0Sec_R1_0_6_20230614_060649	1	3.86022	176881	982.819
USP9X	45	53	VDDDMSGDE			8	982.331	Prot	0	230613_Prot_0Sec_R2_0_6_20230613_183339	1	3.83576	190016	982.721
USP9X	45	53	VDDDMSGDE			8	982.331	Prot	0	230613_Prot_0Sec_R3_0_10_20230614_214257	1	3.88194	217855	982.747
USP9X	45	53	VDDDMSGDE			8	982.331	Prot	0.1	230613_Prot_6Sec_R1_6_8_20230614_202336	1	3.83263	141961	984.851
USP9X	45	53	VDDDMSGDE			8	982.331	Prot	0.1	230613_Prot_6Sec_R2_6_7_20230613_191321	1	3.82636	127772	984.916
USP9X	45	53	VDDDMSGDE			8	982.331	Prot	0.1	230613_Prot_6Sec_R3_6_9_20230613_204552	1	3.83532	102177	984.892
USP9X	45	53	VDDDMSGDE			8	982.331	Prot	1	230613_Prot_60Sec_R1_60_12_20230614_101218	1	3.85945	84575	984.946
USP9X	45	53	VDDDMSGDE			8	982.331	Prot	1	230613_Prot_60Sec_R2_60_14_20230615_000018	1	3.85096	82414	985.086
USP9X	45	53	VDDDMSGDE			8	982.331	Prot	1	230613_Prot_60Sec_R3_60_3_20230613_165705	1	3.824	91704	984.876
USP9X	45	53	VDDDMSGDE			8	982.331	Prot	10	230613_Prot_600Sec_R1_600_6_20230614_190829	1	3.89172	116365	984.664
USP9X	45	53	VDDDMSGDE			8	982.331	Prot	10	230613_Prot_600Sec_R2_600_11_20230614_223139	1	3.89089	103045	984.857
USP9X	45	53	VDDDMSGDE			8	982.331	Prot	10	230613_Prot_600Sec_R3_600_1_20230614_154638	1	3.894	90539	984.822
USP9X	45	53	VDDDMSGDE			8	982.331	Prot	100	230613_Prot_6000Sec_R1_6000_5_20230613_195752	1	3.83029	95466	985.021
USP9X	45	53	VDDDMSGDE			8	982.331	Prot	100	230613_Prot_6000Sec_R2_6000_13_20230615_012353	1	3.85751	108354	984.8
USP9X	45	53	VDDDMSGDE			8	982.331	Prot	100	230613_Prot_6000Sec_R3_6000_8_20230613_220957	1	3.84753	91281	984.781
USP9X	45	74	VDDDMSGDEKQDNESNVDPRDDVFGYPQQF			27	3461.43	LigB	0	230613_LigB_0Sec_R1_0_15_20230614_021237	2	6.51449	792741	1732.2
USP9X	45	74	VDDDMSGDEKQDNESNVDPRDDVFGYPQQF			27	3461.43	LigB	0	230613_LigB_0Sec_R1_0_15_20230614_021237	3	6.5151	3227602	1155.18
USP9X	45	74	VDDDMSGDEKQDNESNVDPRDDVFGYPQQF			27	3461.43	LigB	0	230613_LigB_0Sec_R2_0_2_20230613_161656	2	6.49162	687011	1732.21
USP9X	45	74	VDDDMSGDEKQDNESNVDPRDDVFGYPQQF			27	3461.43	LigB	0	230613_LigB_0Sec_R2_0_2_20230613_161656	3	6.49176	2920831	1155.17
USP9X	45	74	VDDDMSGDEKQDNESNVDPRDDVFGYPQQF			27	3461.43	LigB	0	230613_LigB_0Sec_R3_0_1_20230613_153720	2	6.547	415591	1732.21
USP9X	45	74	VDDDMSGDEKQDNESNVDPRDDVFGYPQQF			27	3461.43	LigB	0	230613_LigB_0Sec_R3_0_1_20230613_153720	3	6.54905	1998917	1155.14
USP9X	45	74	VDDDMSGDEKQDNESNVDPRDDVFGYPQQF			27	3461.43	LigB	0.1	230613_LigB_6Sec_R1_6_3_20230614_035500	2	6.53101	457220	1738.33
USP9X	45	74	VDDDMSGDEKQDNESNVDPRDDVFGYPQQF			27	3461.43	LigB	0.1	230613_LigB_6Sec_R1_6_3_20230614_035500	3	6.53217	2478625	1159.15
USP9X	45	74	VDDDMSGDEKQDNESNVDPRDDVFGYPQQF			27	3461.43	LigB	0.1	230613_LigB_6Sec_R2_6_4_20230614_173937	2	6.53376	484834	1738.33
USP9X	45	74	VDDDMSGDEKQDNESNVDPRDDVFGYPQQF			27	3461.43	LigB	0.1	230613_LigB_6Sec_R2_6_4_20230614_173937	3	6.53474	2321493	1159.12
USP9X	45	74	VDDDMSGDEKQDNESNVDPRDDVFGYPQQF			27	3461.43	LigB	1	230613_LigB_60Sec_R1_60_12_20230614_230512	2	6.52246	431596	1738.41
USP9X	45	74	VDDDMSGDEKQDNESNVDPRDDVFGYPQQF			27	3461.43	LigB	1	230613_LigB_60Sec_R1_60_12_20230614_230512	3	6.52594	2310499	1159.25
USP9X	45	74	VDDDMSGDEKQDNESNVDPRDDVFGYPQQF			27	3461.43	LigB	1	230613_LigB_60Sec_R2_60_8_20230614_064659	2	6.54386	364872	1738.46
USP9X	45	74	VDDDMSGDEKQDNESNVDPRDDVFGYPQQF			27	3461.43	LigB	1	230613_LigB_60Sec_R2_60_8_20230614_064659	3	6.54611	2163002	1159.25
USP9X	45	74	VDDDMSGDEKQDNESNVDPRDDVFGYPQQF			27	3461.43	LigB	1	230613_LigB_60Sec_R3_60_12_20230614_000854	2	6.51676	478548	1738.49
USP9X	45	74	VDDDMSGDEKQDNESNVDPRDDVFGYPQQF			27	3461.43	LigB	1	230613_LigB_60Sec_R3_60_12_20230614_000854	3	6.52013	2389464	1159.19
USP9X	45	74	VDDDMSGDEKQDNESNVDPRDDVFGYPQQF			27	3461.43	LigB	10	230613_LigB_600Sec_R1_600_13_20230614_005735	2	6.54288	360536	1738.66
USP9X	45	74	VDDDMSGDEKQDNESNVDPRDDVFGYPQQF			27	3461.43	LigB	10	230613_LigB_600Sec_R1_600_13_20230614_005735	3	6.5447	1929325	1159.37
USP9X	45	74	VDDDMSGDEKQDNESNVDPRDDVFGYPQQF			27	3461.43	LigB	10	230613_LigB_600Sec_R2_600_14_20230614_013939	2	6.53486	421012	1738.57
USP9X	45	74	VDDDMSGDEKQDNESNVDPRDDVFGYPQQF			27	3461.43	LigB	10	230613_LigB_600Sec_R2_600_14_20230614_013939	3	6.53816	2191955	1159.33
USP9X	45	74	VDDDMSGDEKQDNESNVDPRDDVFGYPQQF			27	3461.43	LigB	100	230613_LigB_6000Sec_R1_6000_10_20230614_110517	2	6.52521	369264	1738.45
USP9X	45	74	VDDDMSGDEKQDNESNVDPRDDVFGYPQQF			27	3461.43	LigB	100	230613_LigB_6000Sec_R1_6000_10_20230614_110517	3	6.5267	2114755	1159.22
USP9X	45	74	VDDDMSGDEKQDNESNVDPRDDVFGYPQQF			27	3461.43	LigB	100	230613_LigB_6000Sec_R2_6000_11_20230614_113607	2	6.49708	377968	1738.29
USP9X	45	74	VDDDMSGDEKQDNESNVDPRDDVFGYPQQF			27	3461.43	LigB	100	230613_LigB_6000Sec_R2_6000_11_20230614_113607	3	6.49995	2083904	1159.12
USP9X	45	74	VDDDMSGDEKQDNESNVDPRDDVFGYPQQF			27	3461.43	LigB	100	230613_LigB_6000Sec_R3_6000_5_20230614_073101	2	6.54166	365802	1738.61
USP9X	45	74	VDDDMSGDEKQDNESNVDPRDDVFGYPQQF			27	3461.43	LigB	100	230613_LigB_6000Sec_R3_6000_5_20230614_073101	3	6.56528	18494	1156.35
USP9X	45	74	VDDDMSGDEKQDNESNVDPRDDVFGYPQQF			27	3461.43	Prot	0	230613_Prot_0Sec_R1_0_6_20230614_060649	2	6.527	689995	1732.21
USP9X	45	74	VDDDMSGDEKQDNESNVDPRDDVFGYPQQF			27	3461.43	Prot	0	230613_Prot_0Sec_R1_0_6_20230614_060649	3	6.53117	3082673	1155.17
USP9X	45	74	VDDDMSGDEKQDNESNVDPRDDVFGYPQQF			27	3461.43	Prot	0	230613_Prot_0Sec_R2_0_6_20230613_183339	2	6.49127	790341	1732.22
USP9X	45	74	VDDDMSGDEKQDNESNVDPRDDVFGYPQQF			27	3461.43	Prot	0	230613_Prot_0Sec_R2_0_6_20230613_183339	3	6.49385	3354831	1155.18
USP9X	45	74	VDDDMSGDEKQDNESNVDPRDDVFGYPQQF			27	3461.43	Prot	0	230613_Prot_0Sec_R3_0_10_20230614_214257	2	6.53242	770791	1732.22
USP9X	45	74	VDDDMSGDEKQDNESNVDPRDDVFGYPQQF			27	3461.43	Prot	0	230613_Prot_0Sec_R3_0_10_20230614_214257	3	6.53338	3178158	1155.17
USP9X	45	74	VDDDMSGDEKQDNESNVDPRDDVFGYPQQF			27	3461.43	Prot	0.1	230613_Prot_6Sec_R1_6_8_20230614_202336	2	6.50623	572589	1738.34
USP9X	45	74	VDDDMSGDEKQDNESNVDPRDDVFGYPQQF			27	3461.43	Prot	0.1	230613_Prot_6Sec_R1_6_8_20230614_202336	3	6.50724	2761002	1159.16
USP9X	45	74	VDDDMSGDEKQDNESNVDPRDDVFGYPQQF			27	3461.43	Prot	0.1	230613_Prot_6Sec_R3_6_9_20230613_204552	2	6.4973	447067	1738.38
USP9X	45	74	VDDDMSGDEKQDNESNVDPRDDVFGYPQQF			27	3461.43	Prot	0.1	230613_Prot_6Sec_R3_6_9_20230613_204552	3	6.4976	2311137	1159.17
USP9X	45	74	VDDDMSGDEKQDNESNVDPRDDVFGYPQQF			27	3461.43	Prot	1	230613_Prot_60Sec_R2_60_14_20230615_000018	2	6.51794	353246	1738.59
USP9X	45	74	VDDDMSGDEKQDNESNVDPRDDVFGYPQQF			27	3461.43	Prot	1	230613_Prot_60Sec_R2_60_14_20230615_000018	3	6.51985	2128652	1159.33
USP9X	45	74	VDDDMSGDEKQDNESNVDPRDDVFGYPQQF			27	3461.43	Prot	1	230613_Prot_60Sec_R3_60_3_20230613_165705	2	6.52625	419107	1738.52
USP9X	45	74	VDDDMSGDEKQDNESNVDPRDDVFGYPQQF			27	3461.43	Prot	1	230613_Prot_60Sec_R3_60_3_20230613_165705	3	6.527	2145373	1159.24
USP9X	45	74	VDDDMSGDEKQDNESNVDPRDDVFGYPQQF			27	3461.43	Prot	10	230613_Prot_600Sec_R1_600_6_20230614_190829	2	6.54155	387757	1738.42
USP9X	45	74	VDDDMSGDEKQDNESNVDPRDDVFGYPQQF			27	3461.43	Prot	10	230613_Prot_600Sec_R1_600_6_20230614_190829	3	6.54366	1919280	1159.19
USP9X	45	74	VDDDMSGDEKQDNESNVDPRDDVFGYPQQF			27	3461.43	Prot	10	230613_Prot_600Sec_R2_600_11_20230614_223139	2	6.53956	355614	1738.49
USP9X	45	74	VDDDMSGDEKQDNESNVDPRDDVFGYPQQF			27	3461.43	Prot	10	230613_Prot_600Sec_R2_600_11_20230614_223139	3	6.54149	2026435	1159.24
USP9X	45	74	VDDDMSGDEKQDNESNVDPRDDVFGYPQQF			27	3461.43	Prot	100	230613_Prot_6000Sec_R2_6000_13_20230615_012353	2	6.52051	421339	1738.37
USP9X	45	74	VDDDMSGDEKQDNESNVDPRDDVFGYPQQF			27	3461.43	Prot	100	230613_Prot_6000Sec_R2_6000_13_20230615_012353	3	6.52181	2236253	1159.18
USP9X	45	74	VDDDMSGDEKQDNESNVDPRDDVFGYPQQF			27	3461.43	Prot	100	230613_Prot_6000Sec_R3_6000_8_20230613_220957	2	6.55083	317718	1738.41
USP9X	45	74	VDDDMSGDEKQDNESNVDPRDDVFGYPQQF			27	3461.43	Prot	100	230613_Prot_6000Sec_R3_6000_8_20230613_220957	3	6.55585	1730923	1159.18
USP9X	52	73	DEKQDNESNVDPRDDVFGYPQQ			19	2595.12	LigB	0	230613_LigB_0Sec_R1_0_15_20230614_021237	2	5.59661	685516	1298.76
USP9X	52	73	DEKQDNESNVDPRDDVFGYPQQ			19	2595.12	LigB	0	230613_LigB_0Sec_R2_0_2_20230613_161656	2	5.57826	616195	1298.73
USP9X	52	73	DEKQDNESNVDPRDDVFGYPQQ			19	2595.12	LigB	0	230613_LigB_0Sec_R3_0_1_20230613_153720	2	5.6046	504572	1298.75
USP9X	52	73	DEKQDNESNVDPRDDVFGYPQQ			19	2595.12	LigB	0.1	230613_LigB_6Sec_R2_6_4_20230614_173937	2	5.60831	436005	1303.51
USP9X	52	73	DEKQDNESNVDPRDDVFGYPQQ			19	2595.12	LigB	1	230613_LigB_60Sec_R1_60_12_20230614_230512	2	5.59595	522530	1303.64
USP9X	52	73	DEKQDNESNVDPRDDVFGYPQQ			19	2595.12	LigB	1	230613_LigB_60Sec_R3_60_12_20230614_000854	2	5.56378	520212	1303.63
USP9X	52	73	DEKQDNESNVDPRDDVFGYPQQ			19	2595.12	LigB	10	230613_LigB_600Sec_R1_600_13_20230614_005735	2	5.60972	410182	1303.81
USP9X	52	73	DEKQDNESNVDPRDDVFGYPQQ			19	2595.12	LigB	10	230613_LigB_600Sec_R2_600_14_20230614_013939	2	5.60767	439621	1303.69
USP9X	52	73	DEKQDNESNVDPRDDVFGYPQQ			19	2595.12	LigB	100	230613_LigB_6000Sec_R2_6000_11_20230614_113607	2	5.55537	531702	1303.53
USP9X	52	73	DEKQDNESNVDPRDDVFGYPQQ			19	2595.12	LigB	100	230613_LigB_6000Sec_R3_6000_5_20230614_073101	2	5.60025	522712	1303.73
USP9X	52	73	DEKQDNESNVDPRDDVFGYPQQ			19	2595.12	Prot	0	230613_Prot_0Sec_R1_0_6_20230614_060649	2	5.61566	511784	1298.78
USP9X	52	73	DEKQDNESNVDPRDDVFGYPQQ			19	2595.12	Prot	0	230613_Prot_0Sec_R2_0_6_20230613_183339	2	5.58576	633906	1298.77
USP9X	52	73	DEKQDNESNVDPRDDVFGYPQQ			19	2595.12	Prot	0	230613_Prot_0Sec_R3_0_10_20230614_214257	2	5.58852	662963	1298.78
USP9X	52	73	DEKQDNESNVDPRDDVFGYPQQ			19	2595.12	Prot	0.1	230613_Prot_6Sec_R1_6_8_20230614_202336	2	5.55392	619134	1303.56
USP9X	52	73	DEKQDNESNVDPRDDVFGYPQQ			19	2595.12	Prot	0.1	230613_Prot_6Sec_R2_6_7_20230613_191321	2	5.57822	492493	1303.56
USP9X	52	73	DEKQDNESNVDPRDDVFGYPQQ			19	2595.12	Prot	1	230613_Prot_60Sec_R1_60_12_20230614_101218	2	5.62594	347861	1303.6
USP9X	52	73	DEKQDNESNVDPRDDVFGYPQQ			19	2595.12	Prot	1	230613_Prot_60Sec_R2_60_14_20230615_000018	2	5.58194	476896	1303.77
USP9X	52	73	DEKQDNESNVDPRDDVFGYPQQ			19	2595.12	Prot	10	230613_Prot_600Sec_R3_600_1_20230614_154638	2	5.60322	490806	1303.76
USP9X	52	73	DEKQDNESNVDPRDDVFGYPQQ			19	2595.12	Prot	100	230613_Prot_6000Sec_R1_6000_5_20230613_195752	2	5.59608	498688	1303.72
USP9X	52	73	DEKQDNESNVDPRDDVFGYPQQ			19	2595.12	Prot	100	230613_Prot_6000Sec_R2_6000_13_20230615_012353	2	5.58721	478485	1303.55
USP9X	52	74	DEKQDNESNVDPRDDVFGYPQQF			20	2742.19	LigB	0	230613_LigB_0Sec_R1_0_15_20230614_021237	3	6.48192	2636502	915.281
USP9X	52	74	DEKQDNESNVDPRDDVFGYPQQF			20	2742.19	LigB	0	230613_LigB_0Sec_R2_0_2_20230613_161656	3	6.46103	2236642	915.277
USP9X	52	74	DEKQDNESNVDPRDDVFGYPQQF			20	2742.19	LigB	0	230613_LigB_0Sec_R3_0_1_20230613_153720	3	6.95124	90155	915.609
USP9X	52	74	DEKQDNESNVDPRDDVFGYPQQF			20	2742.19	LigB	0.1	230613_LigB_6Sec_R1_6_3_20230614_035500	3	6.4929	1966010	918.563
USP9X	52	74	DEKQDNESNVDPRDDVFGYPQQF			20	2742.19	LigB	0.1	230613_LigB_6Sec_R2_6_4_20230614_173937	3	6.4973	1639277	918.541
USP9X	52	74	DEKQDNESNVDPRDDVFGYPQQF			20	2742.19	LigB	0.1	230613_LigB_6Sec_R3_6_2_20230614_031518	3	6.4879	1683321	918.587
USP9X	52	74	DEKQDNESNVDPRDDVFGYPQQF			20	2742.19	LigB	1	230613_LigB_60Sec_R1_60_12_20230614_230512	3	6.48612	1821953	918.625
USP9X	52	74	DEKQDNESNVDPRDDVFGYPQQF			20	2742.19	LigB	1	230613_LigB_60Sec_R2_60_8_20230614_064659	3	6.51216	1722793	918.622
USP9X	52	74	DEKQDNESNVDPRDDVFGYPQQF			20	2742.19	LigB	1	230613_LigB_60Sec_R3_60_12_20230614_000854	3	6.4821	1752920	918.613
USP9X	52	74	DEKQDNESNVDPRDDVFGYPQQF			20	2742.19	LigB	10	230613_LigB_600Sec_R1_600_13_20230614_005735	3	6.50905	1538694	918.735
USP9X	52	74	DEKQDNESNVDPRDDVFGYPQQF			20	2742.19	LigB	100	230613_LigB_6000Sec_R1_6000_10_20230614_110517	3	6.48827	1691357	918.625
USP9X	52	74	DEKQDNESNVDPRDDVFGYPQQF			20	2742.19	LigB	100	230613_LigB_6000Sec_R2_6000_11_20230614_113607	3	6.46534	1437841	918.529
USP9X	52	74	DEKQDNESNVDPRDDVFGYPQQF			20	2742.19	LigB	100	230613_LigB_6000Sec_R3_6000_5_20230614_073101	3	6.50905	1520806	918.694
USP9X	52	74	DEKQDNESNVDPRDDVFGYPQQF			20	2742.19	Prot	0	230613_Prot_0Sec_R1_0_6_20230614_060649	3	6.4918	2320790	915.267
USP9X	52	74	DEKQDNESNVDPRDDVFGYPQQF			20	2742.19	Prot	0	230613_Prot_0Sec_R2_0_6_20230613_183339	3	6.46408	2269440	915.271
USP9X	52	74	DEKQDNESNVDPRDDVFGYPQQF			20	2742.19	Prot	0	230613_Prot_0Sec_R3_0_10_20230614_214257	3	6.49418	2200551	915.265
USP9X	52	74	DEKQDNESNVDPRDDVFGYPQQF			20	2742.19	Prot	0.1	230613_Prot_6Sec_R2_6_7_20230613_191321	3	6.48592	2021116	918.571
USP9X	52	74	DEKQDNESNVDPRDDVFGYPQQF			20	2742.19	Prot	0.1	230613_Prot_6Sec_R3_6_9_20230613_204552	3	6.47064	1717629	918.551
USP9X	52	74	DEKQDNESNVDPRDDVFGYPQQF			20	2742.19	Prot	1	230613_Prot_60Sec_R1_60_12_20230614_101218	3	6.49815	1367068	918.641
USP9X	52	74	DEKQDNESNVDPRDDVFGYPQQF			20	2742.19	Prot	1	230613_Prot_60Sec_R2_60_14_20230615_000018	3	6.48375	1480783	918.7
USP9X	52	74	DEKQDNESNVDPRDDVFGYPQQF			20	2742.19	Prot	1	230613_Prot_60Sec_R3_60_3_20230613_165705	3	6.49094	1697877	918.63
USP9X	52	74	DEKQDNESNVDPRDDVFGYPQQF			20	2742.19	Prot	10	230613_Prot_600Sec_R1_600_6_20230614_190829	3	6.50671	1519174	918.607
USP9X	52	74	DEKQDNESNVDPRDDVFGYPQQF			20	2742.19	Prot	10	230613_Prot_600Sec_R2_600_11_20230614_223139	3	6.49992	1452679	918.646
USP9X	52	74	DEKQDNESNVDPRDDVFGYPQQF			20	2742.19	Prot	10	230613_Prot_600Sec_R3_600_1_20230614_154638	3	6.49983	1427454	918.695
USP9X	52	74	DEKQDNESNVDPRDDVFGYPQQF			20	2742.19	Prot	100	230613_Prot_6000Sec_R1_6000_5_20230613_195752	3	6.46872	1768867	918.639
USP9X	60	74	NVDPRDDVFGYPQQF			12	1796.82	LigB	0	230613_LigB_0Sec_R1_0_15_20230614_021237	2	6.75768	2863131	899.472
USP9X	60	74	NVDPRDDVFGYPQQF			12	1796.82	LigB	0	230613_LigB_0Sec_R2_0_2_20230613_161656	2	6.75179	2483536	899.471
USP9X	60	74	NVDPRDDVFGYPQQF			12	1796.82	LigB	0	230613_LigB_0Sec_R3_0_1_20230613_153720	2	6.7893	2251280	899.461
USP9X	60	74	NVDPRDDVFGYPQQF			12	1796.82	LigB	0.1	230613_LigB_6Sec_R1_6_3_20230614_035500	2	6.7625	2410846	902.498
USP9X	60	74	NVDPRDDVFGYPQQF			12	1796.82	LigB	0.1	230613_LigB_6Sec_R3_6_2_20230614_031518	2	6.76684	2101856	902.52
USP9X	60	74	NVDPRDDVFGYPQQF			12	1796.82	LigB	1	230613_LigB_60Sec_R1_60_12_20230614_230512	2	6.76788	2093792	902.681
USP9X	60	74	NVDPRDDVFGYPQQF			12	1796.82	LigB	1	230613_LigB_60Sec_R2_60_8_20230614_064659	2	6.78613	2223698	902.557
USP9X	60	74	NVDPRDDVFGYPQQF			12	1796.82	LigB	1	230613_LigB_60Sec_R3_60_12_20230614_000854	2	6.76212	2294084	902.555
USP9X	60	74	NVDPRDDVFGYPQQF			12	1796.82	LigB	10	230613_LigB_600Sec_R1_600_13_20230614_005735	2	6.77648	2025132	902.665
USP9X	60	74	NVDPRDDVFGYPQQF			12	1796.82	LigB	10	230613_LigB_600Sec_R2_600_14_20230614_013939	2	6.7855	2171333	902.63
USP9X	60	74	NVDPRDDVFGYPQQF			12	1796.82	LigB	10	230613_LigB_600Sec_R3_600_1_20230614_133716	2	6.77178	1966525	902.672
USP9X	60	74	NVDPRDDVFGYPQQF			12	1796.82	LigB	100	230613_LigB_6000Sec_R1_6000_10_20230614_110517	2	6.76547	1936327	902.667
USP9X	60	74	NVDPRDDVFGYPQQF			12	1796.82	LigB	100	230613_LigB_6000Sec_R2_6000_11_20230614_113607	2	6.75133	1806432	902.45
USP9X	60	74	NVDPRDDVFGYPQQF			12	1796.82	LigB	100	230613_LigB_6000Sec_R3_6000_5_20230614_073101	2	6.78646	1991924	902.587
USP9X	60	74	NVDPRDDVFGYPQQF			12	1796.82	Prot	0	230613_Prot_0Sec_R1_0_6_20230614_060649	2	6.76757	2551340	899.458
USP9X	60	74	NVDPRDDVFGYPQQF			12	1796.82	Prot	0	230613_Prot_0Sec_R2_0_6_20230613_183339	2	6.75074	2478929	899.479
USP9X	60	74	NVDPRDDVFGYPQQF			12	1796.82	Prot	0	230613_Prot_0Sec_R3_0_10_20230614_214257	2	6.77782	2467916	899.467
USP9X	60	74	NVDPRDDVFGYPQQF			12	1796.82	Prot	0.1	230613_Prot_6Sec_R2_6_7_20230613_191321	2	6.76052	2532560	902.518
USP9X	60	74	NVDPRDDVFGYPQQF			12	1796.82	Prot	0.1	230613_Prot_6Sec_R3_6_9_20230613_204552	2	6.74921	2064141	902.513
USP9X	60	74	NVDPRDDVFGYPQQF			12	1796.82	Prot	1	230613_Prot_60Sec_R1_60_12_20230614_101218	2	6.78165	1864215	902.536
USP9X	60	74	NVDPRDDVFGYPQQF			12	1796.82	Prot	1	230613_Prot_60Sec_R2_60_14_20230615_000018	2	6.76128	1779862	902.63
USP9X	60	74	NVDPRDDVFGYPQQF			12	1796.82	Prot	1	230613_Prot_60Sec_R3_60_3_20230613_165705	2	6.75872	2092298	902.553
USP9X	60	74	NVDPRDDVFGYPQQF			12	1796.82	Prot	10	230613_Prot_600Sec_R1_600_6_20230614_190829	2	6.78466	1940008	902.531
USP9X	60	74	NVDPRDDVFGYPQQF			12	1796.82	Prot	10	230613_Prot_600Sec_R2_600_11_20230614_223139	2	6.78428	1885437	902.567
USP9X	60	74	NVDPRDDVFGYPQQF			12	1796.82	Prot	10	230613_Prot_600Sec_R3_600_1_20230614_154638	2	6.78385	1925548	902.651
USP9X	60	74	NVDPRDDVFGYPQQF			12	1796.82	Prot	100	230613_Prot_6000Sec_R1_6000_5_20230613_195752	2	6.74825	2124305	902.608
USP9X	60	74	NVDPRDDVFGYPQQF			12	1796.82	Prot	100	230613_Prot_6000Sec_R2_6000_13_20230615_012353	2	6.76191	1964277	902.54
USP9X	60	74	NVDPRDDVFGYPQQF			12	1796.82	Prot	100	230613_Prot_6000Sec_R3_6000_8_20230613_220957	2	6.79241	1893230	902.535
USP9X	60	80	NVDPRDDVFGYPQQFEDKPAL			17	2450.16	LigB	0	230613_LigB_0Sec_R1_0_15_20230614_021237	3	6.58223	470321	817.835
USP9X	60	80	NVDPRDDVFGYPQQFEDKPAL			17	2450.16	LigB	0	230613_LigB_0Sec_R2_0_2_20230613_161656	3	6.56568	415396	817.854
USP9X	60	80	NVDPRDDVFGYPQQFEDKPAL			17	2450.16	LigB	0	230613_LigB_0Sec_R3_0_1_20230613_153720	3	6.60863	466621	817.84
USP9X	60	80	NVDPRDDVFGYPQQFEDKPAL			17	2450.16	LigB	0.1	230613_LigB_6Sec_R1_6_3_20230614_035500	3	6.59376	325764	820.897
USP9X	60	80	NVDPRDDVFGYPQQFEDKPAL			17	2450.16	LigB	0.1	230613_LigB_6Sec_R2_6_4_20230614_173937	3	6.58871	276940	820.844
USP9X	60	80	NVDPRDDVFGYPQQFEDKPAL			17	2450.16	LigB	0.1	230613_LigB_6Sec_R3_6_2_20230614_031518	3	6.59036	264537	820.868
USP9X	60	80	NVDPRDDVFGYPQQFEDKPAL			17	2450.16	LigB	1	230613_LigB_60Sec_R1_60_12_20230614_230512	3	6.58484	266824	820.939
USP9X	60	80	NVDPRDDVFGYPQQFEDKPAL			17	2450.16	LigB	1	230613_LigB_60Sec_R2_60_8_20230614_064659	3	6.61068	322005	820.97
USP9X	60	80	NVDPRDDVFGYPQQFEDKPAL			17	2450.16	LigB	1	230613_LigB_60Sec_R3_60_12_20230614_000854	3	6.584	317405	820.974
USP9X	60	80	NVDPRDDVFGYPQQFEDKPAL			17	2450.16	LigB	10	230613_LigB_600Sec_R1_600_13_20230614_005735	3	6.6035	288190	821.053
USP9X	60	80	NVDPRDDVFGYPQQFEDKPAL			17	2450.16	LigB	10	230613_LigB_600Sec_R2_600_14_20230614_013939	3	6.60967	314704	820.995
USP9X	60	80	NVDPRDDVFGYPQQFEDKPAL			17	2450.16	LigB	10	230613_LigB_600Sec_R3_600_1_20230614_133716	3	6.59624	253091	821.082
USP9X	60	80	NVDPRDDVFGYPQQFEDKPAL			17	2450.16	LigB	100	230613_LigB_6000Sec_R1_6000_10_20230614_110517	3	6.58138	245718	820.933
USP9X	60	80	NVDPRDDVFGYPQQFEDKPAL			17	2450.16	LigB	100	230613_LigB_6000Sec_R2_6000_11_20230614_113607	3	6.56645	190041	820.866
USP9X	60	80	NVDPRDDVFGYPQQFEDKPAL			17	2450.16	LigB	100	230613_LigB_6000Sec_R3_6000_5_20230614_073101	3	6.59896	278669	821.056
USP9X	60	80	NVDPRDDVFGYPQQFEDKPAL			17	2450.16	Prot	0	230613_Prot_0Sec_R1_0_6_20230614_060649	3	6.59243	504958	817.855
USP9X	60	80	NVDPRDDVFGYPQQFEDKPAL			17	2450.16	Prot	0	230613_Prot_0Sec_R2_0_6_20230613_183339	3	6.56065	460961	817.896
USP9X	60	80	NVDPRDDVFGYPQQFEDKPAL			17	2450.16	Prot	0	230613_Prot_0Sec_R3_0_10_20230614_214257	3	6.60108	529690	817.867
USP9X	60	80	NVDPRDDVFGYPQQFEDKPAL			17	2450.16	Prot	0.1	230613_Prot_6Sec_R1_6_8_20230614_202336	3	6.57118	273016	820.911
USP9X	60	80	NVDPRDDVFGYPQQFEDKPAL			17	2450.16	Prot	0.1	230613_Prot_6Sec_R2_6_7_20230613_191321	3	6.57959	310977	820.916
USP9X	60	80	NVDPRDDVFGYPQQFEDKPAL			17	2450.16	Prot	0.1	230613_Prot_6Sec_R3_6_9_20230613_204552	3	6.56416	232347	820.944
USP9X	60	80	NVDPRDDVFGYPQQFEDKPAL			17	2450.16	Prot	1	230613_Prot_60Sec_R1_60_12_20230614_101218	3	6.59577	224886	820.889
USP9X	60	80	NVDPRDDVFGYPQQFEDKPAL			17	2450.16	Prot	1	230613_Prot_60Sec_R2_60_14_20230615_000018	3	6.57782	229177	821.069
USP9X	60	80	NVDPRDDVFGYPQQFEDKPAL			17	2450.16	Prot	1	230613_Prot_60Sec_R3_60_3_20230613_165705	3	6.5803	272634	820.965
USP9X	60	80	NVDPRDDVFGYPQQFEDKPAL			17	2450.16	Prot	10	230613_Prot_600Sec_R1_600_6_20230614_190829	3	6.5993	282343	820.954
USP9X	60	80	NVDPRDDVFGYPQQFEDKPAL			17	2450.16	Prot	10	230613_Prot_600Sec_R2_600_11_20230614_223139	3	6.59985	271300	820.958
USP9X	60	80	NVDPRDDVFGYPQQFEDKPAL			17	2450.16	Prot	10	230613_Prot_600Sec_R3_600_1_20230614_154638	3	6.59883	239976	821.002
USP9X	60	80	NVDPRDDVFGYPQQFEDKPAL			17	2450.16	Prot	100	230613_Prot_6000Sec_R1_6000_5_20230613_195752	3	6.5596	261436	821.036
USP9X	60	80	NVDPRDDVFGYPQQFEDKPAL			17	2450.16	Prot	100	230613_Prot_6000Sec_R2_6000_13_20230615_012353	3	6.57289	253950	820.919
USP9X	60	80	NVDPRDDVFGYPQQFEDKPAL			17	2450.16	Prot	100	230613_Prot_6000Sec_R3_6000_8_20230613_220957	3	6.61861	258846	820.966
USP9X	66	73	DVFGYPQQ			6	953.436	LigB	0	230613_LigB_0Sec_R1_0_15_20230614_021237	1	5.7567	517961	953.919
USP9X	66	73	DVFGYPQQ			6	953.436	LigB	0	230613_LigB_0Sec_R2_0_2_20230613_161656	1	5.73811	513040	953.865
USP9X	66	73	DVFGYPQQ			6	953.436	LigB	0	230613_LigB_0Sec_R3_0_1_20230613_153720	1	5.75999	420205	953.875
USP9X	66	73	DVFGYPQQ			6	953.436	LigB	0.1	230613_LigB_6Sec_R1_6_3_20230614_035500	1	5.75441	356748	957.356
USP9X	66	73	DVFGYPQQ			6	953.436	LigB	0.1	230613_LigB_6Sec_R2_6_4_20230614_173937	1	5.77301	277705	957.163
USP9X	66	73	DVFGYPQQ			6	953.436	LigB	0.1	230613_LigB_6Sec_R3_6_2_20230614_031518	1	5.74503	345490	957.308
USP9X	66	73	DVFGYPQQ			6	953.436	LigB	1	230613_LigB_60Sec_R1_60_12_20230614_230512	1	5.75268	293700	957.283
USP9X	66	73	DVFGYPQQ			6	953.436	LigB	1	230613_LigB_60Sec_R2_60_8_20230614_064659	1	5.76738	262022	957.395
USP9X	66	73	DVFGYPQQ			6	953.436	LigB	1	230613_LigB_60Sec_R3_60_12_20230614_000854	1	5.72522	375852	957.284
USP9X	66	73	DVFGYPQQ			6	953.436	LigB	10	230613_LigB_600Sec_R1_600_13_20230614_005735	1	5.7677	257079	957.541
USP9X	66	73	DVFGYPQQ			6	953.436	LigB	10	230613_LigB_600Sec_R2_600_14_20230614_013939	1	5.76314	284902	957.325
USP9X	66	73	DVFGYPQQ			6	953.436	LigB	10	230613_LigB_600Sec_R3_600_1_20230614_133716	1	5.77311	245604	957.492
USP9X	66	73	DVFGYPQQ			6	953.436	LigB	100	230613_LigB_6000Sec_R1_6000_10_20230614_110517	1	5.74094	307367	957.427
USP9X	66	73	DVFGYPQQ			6	953.436	LigB	100	230613_LigB_6000Sec_R2_6000_11_20230614_113607	1	5.71523	284344	957.351
USP9X	66	73	DVFGYPQQ			6	953.436	LigB	100	230613_LigB_6000Sec_R3_6000_5_20230614_073101	1	5.76116	268202	957.537
USP9X	66	73	DVFGYPQQ			6	953.436	Prot	0	230613_Prot_0Sec_R1_0_6_20230614_060649	1	5.77034	371299	953.944
USP9X	66	73	DVFGYPQQ			6	953.436	Prot	0	230613_Prot_0Sec_R2_0_6_20230613_183339	1	5.74218	520446	953.895
USP9X	66	73	DVFGYPQQ			6	953.436	Prot	0	230613_Prot_0Sec_R3_0_10_20230614_214257	1	5.75228	481521	953.909
USP9X	66	73	DVFGYPQQ			6	953.436	Prot	0.1	230613_Prot_6Sec_R1_6_8_20230614_202336	1	5.7177	435527	957.272
USP9X	66	73	DVFGYPQQ			6	953.436	Prot	0.1	230613_Prot_6Sec_R2_6_7_20230613_191321	1	5.74207	421014	957.289
USP9X	66	73	DVFGYPQQ			6	953.436	Prot	0.1	230613_Prot_6Sec_R3_6_9_20230613_204552	1	5.74755	337595	957.216
USP9X	66	73	DVFGYPQQ			6	953.436	Prot	1	230613_Prot_60Sec_R1_60_12_20230614_101218	1	5.77748	205590	957.368
USP9X	66	73	DVFGYPQQ			6	953.436	Prot	1	230613_Prot_60Sec_R2_60_14_20230615_000018	1	5.74129	250665	957.462
USP9X	66	73	DVFGYPQQ			6	953.436	Prot	1	230613_Prot_60Sec_R3_60_3_20230613_165705	1	5.75243	347237	957.333
USP9X	66	73	DVFGYPQQ			6	953.436	Prot	10	230613_Prot_600Sec_R1_600_6_20230614_190829	1	5.76347	272532	957.367
USP9X	66	73	DVFGYPQQ			6	953.436	Prot	10	230613_Prot_600Sec_R2_600_11_20230614_223139	1	5.75995	270930	957.423
USP9X	66	73	DVFGYPQQ			6	953.436	Prot	10	230613_Prot_600Sec_R3_600_1_20230614_154638	1	5.76278	242224	957.672
USP9X	66	73	DVFGYPQQ			6	953.436	Prot	100	230613_Prot_6000Sec_R1_6000_5_20230613_195752	1	5.74937	339951	957.372
USP9X	66	73	DVFGYPQQ			6	953.436	Prot	100	230613_Prot_6000Sec_R2_6000_13_20230615_012353	1	5.74857	272808	957.339
USP9X	66	73	DVFGYPQQ			6	953.436	Prot	100	230613_Prot_6000Sec_R3_6000_8_20230613_220957	1	5.76378	226850	957.448
USP9X	66	74	DVFGYPQQF			7	1100.5	LigB	0	230613_LigB_0Sec_R1_0_15_20230614_021237	1	6.96078	1128434	1101.11
USP9X	66	74	DVFGYPQQF			7	1100.5	LigB	0	230613_LigB_0Sec_R2_0_2_20230613_161656	1	6.95413	1009031	1101.09
USP9X	66	74	DVFGYPQQF			7	1100.5	LigB	0	230613_LigB_0Sec_R3_0_1_20230613_153720	1	7.00057	866482	1101.07
USP9X	66	74	DVFGYPQQF			7	1100.5	LigB	0.1	230613_LigB_6Sec_R1_6_3_20230614_035500	1	6.96189	800657	1105.02
USP9X	66	74	DVFGYPQQF			7	1100.5	LigB	0.1	230613_LigB_6Sec_R2_6_4_20230614_173937	1	6.97658	748307	1105
USP9X	66	74	DVFGYPQQF			7	1100.5	LigB	0.1	230613_LigB_6Sec_R3_6_2_20230614_031518	1	6.96765	705544	1105.02
USP9X	66	74	DVFGYPQQF			7	1100.5	LigB	1	230613_LigB_60Sec_R1_60_12_20230614_230512	1	6.97654	698822	1105.15
USP9X	66	74	DVFGYPQQF			7	1100.5	LigB	1	230613_LigB_60Sec_R2_60_8_20230614_064659	1	6.98979	696732	1105.07
USP9X	66	74	DVFGYPQQF			7	1100.5	LigB	1	230613_LigB_60Sec_R3_60_12_20230614_000854	1	6.96367	734937	1105.14
USP9X	66	74	DVFGYPQQF			7	1100.5	LigB	10	230613_LigB_600Sec_R1_600_13_20230614_005735	1	6.98454	721581	1105.25
USP9X	66	74	DVFGYPQQF			7	1100.5	LigB	10	230613_LigB_600Sec_R2_600_14_20230614_013939	1	6.99061	664743	1105.22
USP9X	66	74	DVFGYPQQF			7	1100.5	LigB	10	230613_LigB_600Sec_R3_600_1_20230614_133716	1	6.97532	702694	1105.25
USP9X	66	74	DVFGYPQQF			7	1100.5	LigB	100	230613_LigB_6000Sec_R1_6000_10_20230614_110517	1	6.97315	657045	1105.16
USP9X	66	74	DVFGYPQQF			7	1100.5	LigB	100	230613_LigB_6000Sec_R2_6000_11_20230614_113607	1	6.95376	596981	1105.05
USP9X	66	74	DVFGYPQQF			7	1100.5	LigB	100	230613_LigB_6000Sec_R3_6000_5_20230614_073101	1	6.99363	631006	1105.19
USP9X	66	74	DVFGYPQQF			7	1100.5	Prot	0	230613_Prot_0Sec_R1_0_6_20230614_060649	1	6.98372	972262	1101.11
USP9X	66	74	DVFGYPQQF			7	1100.5	Prot	0	230613_Prot_0Sec_R2_0_6_20230613_183339	1	6.95514	1066325	1101.07
USP9X	66	74	DVFGYPQQF			7	1100.5	Prot	0	230613_Prot_0Sec_R3_0_10_20230614_214257	1	6.99095	993371	1101.06
USP9X	66	74	DVFGYPQQF			7	1100.5	Prot	0.1	230613_Prot_6Sec_R1_6_8_20230614_202336	1	6.95699	833043	1105.06
USP9X	66	74	DVFGYPQQF			7	1100.5	Prot	0.1	230613_Prot_6Sec_R2_6_7_20230613_191321	1	6.96039	869238	1105.09
USP9X	66	74	DVFGYPQQF			7	1100.5	Prot	0.1	230613_Prot_6Sec_R3_6_9_20230613_204552	1	6.95378	725829	1105.07
USP9X	66	74	DVFGYPQQF			7	1100.5	Prot	1	230613_Prot_60Sec_R1_60_12_20230614_101218	1	6.99405	619865	1105.1
USP9X	66	74	DVFGYPQQF			7	1100.5	Prot	1	230613_Prot_60Sec_R2_60_14_20230615_000018	1	6.96557	530089	1105.21
USP9X	66	74	DVFGYPQQF			7	1100.5	Prot	1	230613_Prot_60Sec_R3_60_3_20230613_165705	1	6.96065	704613	1105.1
USP9X	66	74	DVFGYPQQF			7	1100.5	Prot	10	230613_Prot_600Sec_R1_600_6_20230614_190829	1	6.99451	645171	1105.06
USP9X	66	74	DVFGYPQQF			7	1100.5	Prot	10	230613_Prot_600Sec_R2_600_11_20230614_223139	1	6.99427	583848	1105.16
USP9X	66	74	DVFGYPQQF			7	1100.5	Prot	10	230613_Prot_600Sec_R3_600_1_20230614_154638	1	6.99293	618490	1105.25
USP9X	66	74	DVFGYPQQF			7	1100.5	Prot	100	230613_Prot_6000Sec_R1_6000_5_20230613_195752	1	6.95366	753715	1105.23
USP9X	66	74	DVFGYPQQF			7	1100.5	Prot	100	230613_Prot_6000Sec_R3_6000_8_20230613_220957	1	6.99874	616468	1105.08
USP9X	66	80	DVFGYPQQFEDKPAL			12	1753.84	LigB	0	230613_LigB_0Sec_R1_0_15_20230614_021237	2	6.67738	1169081	877.975
USP9X	66	80	DVFGYPQQFEDKPAL			12	1753.84	LigB	0	230613_LigB_0Sec_R2_0_2_20230613_161656	2	6.65195	1099051	877.931
USP9X	66	80	DVFGYPQQFEDKPAL			12	1753.84	LigB	0	230613_LigB_0Sec_R3_0_1_20230613_153720	2	6.70882	758400	877.94
USP9X	66	80	DVFGYPQQFEDKPAL			12	1753.84	LigB	0.1	230613_LigB_6Sec_R1_6_3_20230614_035500	2	6.68346	862440	881.471
USP9X	66	80	DVFGYPQQFEDKPAL			12	1753.84	LigB	0.1	230613_LigB_6Sec_R2_6_4_20230614_173937	2	6.68778	775627	881.434
USP9X	66	80	DVFGYPQQFEDKPAL			12	1753.84	LigB	0.1	230613_LigB_6Sec_R3_6_2_20230614_031518	2	6.68717	729652	881.451
USP9X	66	80	DVFGYPQQFEDKPAL			12	1753.84	LigB	1	230613_LigB_60Sec_R1_60_12_20230614_230512	2	6.68408	729646	881.527
USP9X	66	80	DVFGYPQQFEDKPAL			12	1753.84	LigB	1	230613_LigB_60Sec_R2_60_8_20230614_064659	2	6.70425	655917	881.462
USP9X	66	80	DVFGYPQQFEDKPAL			12	1753.84	LigB	1	230613_LigB_60Sec_R3_60_12_20230614_000854	2	6.67777	798622	881.478
USP9X	66	80	DVFGYPQQFEDKPAL			12	1753.84	LigB	10	230613_LigB_600Sec_R1_600_13_20230614_005735	2	6.69634	665214	881.609
USP9X	66	80	DVFGYPQQFEDKPAL			12	1753.84	LigB	10	230613_LigB_600Sec_R2_600_14_20230614_013939	2	6.69889	668876	881.552
USP9X	66	80	DVFGYPQQFEDKPAL			12	1753.84	LigB	10	230613_LigB_600Sec_R3_600_1_20230614_133716	2	6.68958	668923	881.615
USP9X	66	80	DVFGYPQQFEDKPAL			12	1753.84	LigB	100	230613_LigB_6000Sec_R1_6000_10_20230614_110517	2	6.68141	730421	881.48
USP9X	66	80	DVFGYPQQFEDKPAL			12	1753.84	LigB	100	230613_LigB_6000Sec_R2_6000_11_20230614_113607	2	6.65804	723583	881.369
USP9X	66	80	DVFGYPQQFEDKPAL			12	1753.84	LigB	100	230613_LigB_6000Sec_R3_6000_5_20230614_073101	2	6.69699	647663	881.597
USP9X	66	80	DVFGYPQQFEDKPAL			12	1753.84	Prot	0	230613_Prot_0Sec_R1_0_6_20230614_060649	2	6.69204	1042991	877.962
USP9X	66	80	DVFGYPQQFEDKPAL			12	1753.84	Prot	0	230613_Prot_0Sec_R2_0_6_20230613_183339	2	6.6548	1284619	877.946
USP9X	66	80	DVFGYPQQFEDKPAL			12	1753.84	Prot	0	230613_Prot_0Sec_R3_0_10_20230614_214257	2	6.69771	999630	877.957
USP9X	66	80	DVFGYPQQFEDKPAL			12	1753.84	Prot	0.1	230613_Prot_6Sec_R1_6_8_20230614_202336	2	6.66238	945507	881.416
USP9X	66	80	DVFGYPQQFEDKPAL			12	1753.84	Prot	0.1	230613_Prot_6Sec_R2_6_7_20230613_191321	2	6.67605	938572	881.441
USP9X	66	80	DVFGYPQQFEDKPAL			12	1753.84	Prot	0.1	230613_Prot_6Sec_R3_6_9_20230613_204552	2	6.65577	836465	881.439
USP9X	66	80	DVFGYPQQFEDKPAL			12	1753.84	Prot	1	230613_Prot_60Sec_R1_60_12_20230614_101218	2	6.69408	552106	881.443
USP9X	66	80	DVFGYPQQFEDKPAL			12	1753.84	Prot	1	230613_Prot_60Sec_R2_60_14_20230615_000018	2	6.67651	618043	881.564
USP9X	66	80	DVFGYPQQFEDKPAL			12	1753.84	Prot	1	230613_Prot_60Sec_R3_60_3_20230613_165705	2	6.67788	761067	881.482
USP9X	66	80	DVFGYPQQFEDKPAL			12	1753.84	Prot	10	230613_Prot_600Sec_R1_600_6_20230614_190829	2	6.69913	622381	881.455
USP9X	66	80	DVFGYPQQFEDKPAL			12	1753.84	Prot	10	230613_Prot_600Sec_R2_600_11_20230614_223139	2	6.70069	575222	881.493
USP9X	66	80	DVFGYPQQFEDKPAL			12	1753.84	Prot	10	230613_Prot_600Sec_R3_600_1_20230614_154638	2	6.69525	561582	881.565
USP9X	66	80	DVFGYPQQFEDKPAL			12	1753.84	Prot	100	230613_Prot_6000Sec_R1_6000_5_20230613_195752	2	6.657	829151	881.566
USP9X	66	80	DVFGYPQQFEDKPAL			12	1753.84	Prot	100	230613_Prot_6000Sec_R2_6000_13_20230615_012353	2	6.67777	728227	881.429
USP9X	66	80	DVFGYPQQFEDKPAL			12	1753.84	Prot	100	230613_Prot_6000Sec_R3_6000_8_20230613_220957	2	6.71749	533390	881.497
USP9X	68	73	FGYPQQ			4	739.341	LigB	0	230613_LigB_0Sec_R1_0_15_20230614_021237	1	4.71069	460674	739.747
USP9X	68	73	FGYPQQ			4	739.341	LigB	0	230613_LigB_0Sec_R2_0_2_20230613_161656	1	4.71667	491334	739.678
USP9X	68	73	FGYPQQ			4	739.341	LigB	0	230613_LigB_0Sec_R3_0_1_20230613_153720	1	4.7294	485318	739.711
USP9X	68	73	FGYPQQ			4	739.341	LigB	0.1	230613_LigB_6Sec_R1_6_3_20230614_035500	1	4.72253	336955	742.041
USP9X	68	73	FGYPQQ			4	739.341	LigB	0.1	230613_LigB_6Sec_R2_6_4_20230614_173937	1	4.74132	334569	742.017
USP9X	68	73	FGYPQQ			4	739.341	LigB	0.1	230613_LigB_6Sec_R3_6_2_20230614_031518	1	4.73163	314530	742.047
USP9X	68	73	FGYPQQ			4	739.341	LigB	1	230613_LigB_60Sec_R1_60_12_20230614_230512	1	4.73606	314220	742.058
USP9X	68	73	FGYPQQ			4	739.341	LigB	1	230613_LigB_60Sec_R2_60_8_20230614_064659	1	4.73558	321411	741.97
USP9X	68	73	FGYPQQ			4	739.341	LigB	1	230613_LigB_60Sec_R3_60_12_20230614_000854	1	4.68913	250875	742.102
USP9X	68	73	FGYPQQ			4	739.341	LigB	10	230613_LigB_600Sec_R1_600_13_20230614_005735	1	4.73626	325609	742.125
USP9X	68	73	FGYPQQ			4	739.341	LigB	10	230613_LigB_600Sec_R2_600_14_20230614_013939	1	4.74178	300117	742.076
USP9X	68	73	FGYPQQ			4	739.341	LigB	10	230613_LigB_600Sec_R3_600_1_20230614_133716	1	4.74361	298672	742.142
USP9X	68	73	FGYPQQ			4	739.341	LigB	100	230613_LigB_6000Sec_R1_6000_10_20230614_110517	1	4.73477	307984	742.021
USP9X	68	73	FGYPQQ			4	739.341	LigB	100	230613_LigB_6000Sec_R2_6000_11_20230614_113607	1	4.70198	205970	741.877
USP9X	68	73	FGYPQQ			4	739.341	LigB	100	230613_LigB_6000Sec_R3_6000_5_20230614_073101	1	4.74181	304425	742.081
USP9X	68	73	FGYPQQ			4	739.341	Prot	0	230613_Prot_0Sec_R1_0_6_20230614_060649	1	4.73778	469604	739.715
USP9X	68	73	FGYPQQ			4	739.341	Prot	0	230613_Prot_0Sec_R2_0_6_20230613_183339	1	4.71042	493117	739.728
USP9X	68	73	FGYPQQ			4	739.341	Prot	0	230613_Prot_0Sec_R3_0_10_20230614_214257	1	4.74093	481817	739.718
USP9X	68	73	FGYPQQ			4	739.341	Prot	0.1	230613_Prot_6Sec_R1_6_8_20230614_202336	1	4.71176	322424	742.053
USP9X	68	73	FGYPQQ			4	739.341	Prot	0.1	230613_Prot_6Sec_R2_6_7_20230613_191321	1	4.70707	311552	742.022
USP9X	68	73	FGYPQQ			4	739.341	Prot	0.1	230613_Prot_6Sec_R3_6_9_20230613_204552	1	4.71269	304995	742.021
USP9X	68	73	FGYPQQ			4	739.341	Prot	1	230613_Prot_60Sec_R1_60_12_20230614_101218	1	4.75002	292344	741.973
USP9X	68	73	FGYPQQ			4	739.341	Prot	1	230613_Prot_60Sec_R2_60_14_20230615_000018	1	4.73686	261049	742.096
USP9X	68	73	FGYPQQ			4	739.341	Prot	1	230613_Prot_60Sec_R3_60_3_20230613_165705	1	4.71396	311621	742.035
USP9X	68	73	FGYPQQ			4	739.341	Prot	10	230613_Prot_600Sec_R1_600_6_20230614_190829	1	4.73388	301924	742.003
USP9X	68	73	FGYPQQ			4	739.341	Prot	10	230613_Prot_600Sec_R2_600_11_20230614_223139	1	4.74126	280816	741.979
USP9X	68	73	FGYPQQ			4	739.341	Prot	10	230613_Prot_600Sec_R3_600_1_20230614_154638	1	4.74299	289434	742.033
USP9X	68	73	FGYPQQ			4	739.341	Prot	100	230613_Prot_6000Sec_R1_6000_5_20230613_195752	1	4.71845	301803	741.98
USP9X	68	73	FGYPQQ			4	739.341	Prot	100	230613_Prot_6000Sec_R2_6000_13_20230615_012353	1	4.72417	298632	742.002
USP9X	68	73	FGYPQQ			4	739.341	Prot	100	230613_Prot_6000Sec_R3_6000_8_20230613_220957	1	4.73263	310800	742.007
USP9X	68	74	FGYPQQF			5	886.409	LigB	0	230613_LigB_0Sec_R1_0_15_20230614_021237	1	6.24456	1338532	886.936
USP9X	68	74	FGYPQQF			5	886.409	LigB	0	230613_LigB_0Sec_R2_0_2_20230613_161656	1	6.21599	1387088	886.944
USP9X	68	74	FGYPQQF			5	886.409	LigB	0	230613_LigB_0Sec_R3_0_1_20230613_153720	1	6.25787	1168448	886.892
USP9X	68	74	FGYPQQF			5	886.409	LigB	0.1	230613_LigB_6Sec_R1_6_3_20230614_035500	1	6.2424	1025162	889.797
USP9X	68	74	FGYPQQF			5	886.409	LigB	0.1	230613_LigB_6Sec_R2_6_4_20230614_173937	1	6.26297	1043709	889.833
USP9X	68	74	FGYPQQF			5	886.409	LigB	0.1	230613_LigB_6Sec_R3_6_2_20230614_031518	1	6.22829	1073549	889.896
USP9X	68	74	FGYPQQF			5	886.409	LigB	1	230613_LigB_60Sec_R1_60_12_20230614_230512	1	6.23284	993449	889.902
USP9X	68	74	FGYPQQF			5	886.409	LigB	1	230613_LigB_60Sec_R2_60_8_20230614_064659	1	6.25804	1042316	889.902
USP9X	68	74	FGYPQQF			5	886.409	LigB	1	230613_LigB_60Sec_R3_60_12_20230614_000854	1	6.22675	1031468	889.942
USP9X	68	74	FGYPQQF			5	886.409	LigB	10	230613_LigB_600Sec_R1_600_13_20230614_005735	1	6.26605	999758	889.998
USP9X	68	74	FGYPQQF			5	886.409	LigB	10	230613_LigB_600Sec_R2_600_14_20230614_013939	1	6.24592	939076	889.97
USP9X	68	74	FGYPQQF			5	886.409	LigB	10	230613_LigB_600Sec_R3_600_1_20230614_133716	1	6.25866	952712	889.98
USP9X	68	74	FGYPQQF			5	886.409	LigB	100	230613_LigB_6000Sec_R1_6000_10_20230614_110517	1	6.23581	923948	889.911
USP9X	68	74	FGYPQQF			5	886.409	LigB	100	230613_LigB_6000Sec_R2_6000_11_20230614_113607	1	6.21314	989117	889.861
USP9X	68	74	FGYPQQF			5	886.409	LigB	100	230613_LigB_6000Sec_R3_6000_5_20230614_073101	1	6.25705	923908	889.94
USP9X	68	74	FGYPQQF			5	886.409	Prot	0	230613_Prot_0Sec_R1_0_6_20230614_060649	1	6.26286	1238457	886.925
USP9X	68	74	FGYPQQF			5	886.409	Prot	0	230613_Prot_0Sec_R2_0_6_20230613_183339	1	6.22147	1485597	886.929
USP9X	68	74	FGYPQQF			5	886.409	Prot	0	230613_Prot_0Sec_R3_0_10_20230614_214257	1	6.24486	1298045	886.908
USP9X	68	74	FGYPQQF			5	886.409	Prot	0.1	230613_Prot_6Sec_R1_6_8_20230614_202336	1	6.22138	1275414	889.833
USP9X	68	74	FGYPQQF			5	886.409	Prot	0.1	230613_Prot_6Sec_R2_6_7_20230613_191321	1	6.23227	1160691	889.908
USP9X	68	74	FGYPQQF			5	886.409	Prot	0.1	230613_Prot_6Sec_R3_6_9_20230613_204552	1	6.22637	1098666	889.855
USP9X	68	74	FGYPQQF			5	886.409	Prot	1	230613_Prot_60Sec_R1_60_12_20230614_101218	1	6.26067	909204	889.904
USP9X	68	74	FGYPQQF			5	886.409	Prot	1	230613_Prot_60Sec_R2_60_14_20230615_000018	1	6.22868	840498	889.958
USP9X	68	74	FGYPQQF			5	886.409	Prot	1	230613_Prot_60Sec_R3_60_3_20230613_165705	1	6.2404	882742	889.899
USP9X	68	74	FGYPQQF			5	886.409	Prot	10	230613_Prot_600Sec_R1_600_6_20230614_190829	1	6.2559	939367	889.896
USP9X	68	74	FGYPQQF			5	886.409	Prot	10	230613_Prot_600Sec_R2_600_11_20230614_223139	1	6.25354	847870	889.898
USP9X	68	74	FGYPQQF			5	886.409	Prot	10	230613_Prot_600Sec_R3_600_1_20230614_154638	1	6.2529	852319	889.961
USP9X	68	74	FGYPQQF			5	886.409	Prot	100	230613_Prot_6000Sec_R1_6000_5_20230613_195752	1	6.22497	1095286	889.961
USP9X	68	74	FGYPQQF			5	886.409	Prot	100	230613_Prot_6000Sec_R2_6000_13_20230615_012353	1	6.2327	848783	889.839
USP9X	68	74	FGYPQQF			5	886.409	Prot	100	230613_Prot_6000Sec_R3_6000_8_20230613_220957	1	6.26181	925261	889.89
USP9X	69	74	GYPQQF			4	739.341	LigB	0	230613_LigB_0Sec_R1_0_15_20230614_021237	1	5.26331	525669	739.761
USP9X	69	74	GYPQQF			4	739.341	LigB	0	230613_LigB_0Sec_R2_0_2_20230613_161656	1	5.26016	498560	739.717
USP9X	69	74	GYPQQF			4	739.341	LigB	0	230613_LigB_0Sec_R3_0_1_20230613_153720	1	5.27141	505710	739.774
USP9X	69	74	GYPQQF			4	739.341	LigB	0.1	230613_LigB_6Sec_R1_6_3_20230614_035500	1	5.26988	351551	741.877
USP9X	69	74	GYPQQF			4	739.341	LigB	0.1	230613_LigB_6Sec_R2_6_4_20230614_173937	1	5.29427	304898	742.015
USP9X	69	74	GYPQQF			4	739.341	LigB	0.1	230613_LigB_6Sec_R3_6_2_20230614_031518	1	5.2797	320683	741.948
USP9X	69	74	GYPQQF			4	739.341	LigB	1	230613_LigB_60Sec_R1_60_12_20230614_230512	1	5.28814	330275	742.037
USP9X	69	74	GYPQQF			4	739.341	LigB	1	230613_LigB_60Sec_R2_60_8_20230614_064659	1	5.29044	324391	742.032
USP9X	69	74	GYPQQF			4	739.341	LigB	1	230613_LigB_60Sec_R3_60_12_20230614_000854	1	5.244	376976	742.024
USP9X	69	74	GYPQQF			4	739.341	LigB	10	230613_LigB_600Sec_R1_600_13_20230614_005735	1	5.29045	298143	742.1
USP9X	69	74	GYPQQF			4	739.341	LigB	10	230613_LigB_600Sec_R2_600_14_20230614_013939	1	5.29783	287954	742.05
USP9X	69	74	GYPQQF			4	739.341	LigB	10	230613_LigB_600Sec_R3_600_1_20230614_133716	1	5.29876	269240	742.115
USP9X	69	74	GYPQQF			4	739.341	LigB	100	230613_LigB_6000Sec_R1_6000_10_20230614_110517	1	5.26419	328372	742.025
USP9X	69	74	GYPQQF			4	739.341	LigB	100	230613_LigB_6000Sec_R2_6000_11_20230614_113607	1	5.23809	292908	742.031
USP9X	69	74	GYPQQF			4	739.341	LigB	100	230613_LigB_6000Sec_R3_6000_5_20230614_073101	1	5.27975	313930	742.129
USP9X	69	74	GYPQQF			4	739.341	Prot	0	230613_Prot_0Sec_R1_0_6_20230614_060649	1	5.29339	434431	739.752
USP9X	69	74	GYPQQF			4	739.341	Prot	0	230613_Prot_0Sec_R2_0_6_20230613_183339	1	5.25546	512083	739.737
USP9X	69	74	GYPQQF			4	739.341	Prot	0	230613_Prot_0Sec_R3_0_10_20230614_214257	1	5.27134	502529	739.733
USP9X	69	74	GYPQQF			4	739.341	Prot	0.1	230613_Prot_6Sec_R1_6_8_20230614_202336	1	5.24111	426275	741.944
USP9X	69	74	GYPQQF			4	739.341	Prot	0.1	230613_Prot_6Sec_R2_6_7_20230613_191321	1	5.25275	433100	741.958
USP9X	69	74	GYPQQF			4	739.341	Prot	0.1	230613_Prot_6Sec_R3_6_9_20230613_204552	1	5.26544	330283	742.017
USP9X	69	74	GYPQQF			4	739.341	Prot	1	230613_Prot_60Sec_R1_60_12_20230614_101218	1	5.30183	244217	742.024
USP9X	69	74	GYPQQF			4	739.341	Prot	1	230613_Prot_60Sec_R2_60_14_20230615_000018	1	5.27808	255252	742.12
USP9X	69	74	GYPQQF			4	739.341	Prot	1	230613_Prot_60Sec_R3_60_3_20230613_165705	1	5.26412	297443	742.242
USP9X	69	74	GYPQQF			4	739.341	Prot	10	230613_Prot_600Sec_R1_600_6_20230614_190829	1	5.28262	287858	742.061
USP9X	69	74	GYPQQF			4	739.341	Prot	10	230613_Prot_600Sec_R2_600_11_20230614_223139	1	5.28171	295915	742.083
USP9X	69	74	GYPQQF			4	739.341	Prot	10	230613_Prot_600Sec_R3_600_1_20230614_154638	1	5.28447	336393	742.089
USP9X	69	74	GYPQQF			4	739.341	Prot	100	230613_Prot_6000Sec_R1_6000_5_20230613_195752	1	5.2702	364167	742.029
USP9X	69	74	GYPQQF			4	739.341	Prot	100	230613_Prot_6000Sec_R2_6000_13_20230615_012353	1	5.25827	294023	741.978
USP9X	69	74	GYPQQF			4	739.341	Prot	100	230613_Prot_6000Sec_R3_6000_8_20230613_220957	1	5.28577	275846	741.946
USP9X	74	80	FEDKPAL			5	819.425	LigB	0	230613_LigB_0Sec_R1_0_15_20230614_021237	1	4.67715	4508229	820.111
USP9X	74	80	FEDKPAL			5	819.425	LigB	0	230613_LigB_0Sec_R2_0_2_20230613_161656	1	4.68256	4102481	820.122
USP9X	74	80	FEDKPAL			5	819.425	LigB	0	230613_LigB_0Sec_R3_0_1_20230613_153720	1	4.69803	4567903	820.057
USP9X	74	80	FEDKPAL			5	819.425	LigB	0.1	230613_LigB_6Sec_R1_6_3_20230614_035500	1	4.68803	4928077	822.117
USP9X	74	80	FEDKPAL			5	819.425	LigB	0.1	230613_LigB_6Sec_R2_6_4_20230614_173937	1	4.70664	4982646	822.094
USP9X	74	80	FEDKPAL			5	819.425	LigB	0.1	230613_LigB_6Sec_R3_6_2_20230614_031518	1	4.69705	4886139	822.08
USP9X	74	80	FEDKPAL			5	819.425	LigB	1	230613_LigB_60Sec_R1_60_12_20230614_230512	1	4.70207	4408775	822.14
USP9X	74	80	FEDKPAL			5	819.425	LigB	1	230613_LigB_60Sec_R2_60_8_20230614_064659	1	4.69998	4631178	822.119
USP9X	74	80	FEDKPAL			5	819.425	LigB	1	230613_LigB_60Sec_R3_60_12_20230614_000854	1	4.6426	5271947	822.107
USP9X	74	80	FEDKPAL			5	819.425	LigB	10	230613_LigB_600Sec_R1_600_13_20230614_005735	1	4.70439	4664764	822.194
USP9X	74	80	FEDKPAL			5	819.425	LigB	10	230613_LigB_600Sec_R2_600_14_20230614_013939	1	4.70933	4673656	822.134
USP9X	74	80	FEDKPAL			5	819.425	LigB	10	230613_LigB_600Sec_R3_600_1_20230614_133716	1	4.71532	4908816	822.2
USP9X	74	80	FEDKPAL			5	819.425	LigB	100	230613_LigB_6000Sec_R1_6000_10_20230614_110517	1	4.70059	4435239	822.137
USP9X	74	80	FEDKPAL			5	819.425	LigB	100	230613_LigB_6000Sec_R3_6000_5_20230614_073101	1	4.71073	4486539	822.165
USP9X	74	80	FEDKPAL			5	819.425	Prot	0	230613_Prot_0Sec_R1_0_6_20230614_060649	1	4.70798	4172619	820.098
USP9X	74	80	FEDKPAL			5	819.425	Prot	0	230613_Prot_0Sec_R2_0_6_20230613_183339	1	4.67741	4743207	820.125
USP9X	74	80	FEDKPAL			5	819.425	Prot	0	230613_Prot_0Sec_R3_0_10_20230614_214257	1	4.71006	4216550	820.075
USP9X	74	80	FEDKPAL			5	819.425	Prot	0.1	230613_Prot_6Sec_R1_6_8_20230614_202336	1	4.67549	5422221	822.081
USP9X	74	80	FEDKPAL			5	819.425	Prot	0.1	230613_Prot_6Sec_R2_6_7_20230613_191321	1	4.67314	5583997	822.118
USP9X	74	80	FEDKPAL			5	819.425	Prot	0.1	230613_Prot_6Sec_R3_6_9_20230613_204552	1	4.67942	4894706	822.148
USP9X	74	80	FEDKPAL			5	819.425	Prot	1	230613_Prot_60Sec_R1_60_12_20230614_101218	1	4.72548	4935066	822.143
USP9X	74	80	FEDKPAL			5	819.425	Prot	1	230613_Prot_60Sec_R2_60_14_20230615_000018	1	4.70368	4212531	822.159
USP9X	74	80	FEDKPAL			5	819.425	Prot	1	230613_Prot_60Sec_R3_60_3_20230613_165705	1	4.68117	4733493	822.164
USP9X	74	80	FEDKPAL			5	819.425	Prot	10	230613_Prot_600Sec_R1_600_6_20230614_190829	1	4.69985	4643843	822.121
USP9X	74	80	FEDKPAL			5	819.425	Prot	10	230613_Prot_600Sec_R2_600_11_20230614_223139	1	4.71416	4468920	822.142
USP9X	74	80	FEDKPAL			5	819.425	Prot	10	230613_Prot_600Sec_R3_600_1_20230614_154638	1	4.71669	4490552	822.177
USP9X	74	80	FEDKPAL			5	819.425	Prot	100	230613_Prot_6000Sec_R1_6000_5_20230613_195752	1	4.68651	4363899	822.139
USP9X	74	80	FEDKPAL			5	819.425	Prot	100	230613_Prot_6000Sec_R2_6000_13_20230615_012353	1	4.6901	4336082	822.093
USP9X	74	80	FEDKPAL			5	819.425	Prot	100	230613_Prot_6000Sec_R3_6000_8_20230613_220957	1	4.70397	4774828	822.107
USP9X	74	92	FEDKPALSKTEDRKEYNIG			17	2240.12	LigB	0	230613_LigB_0Sec_R1_0_15_20230614_021237	2	4.35651	3325845	1121.23
USP9X	74	92	FEDKPALSKTEDRKEYNIG			17	2240.12	LigB	0	230613_LigB_0Sec_R2_0_2_20230613_161656	2	4.36065	2819762	1121.23
USP9X	74	92	FEDKPALSKTEDRKEYNIG			17	2240.12	LigB	0	230613_LigB_0Sec_R3_0_1_20230613_153720	2	4.43776	2500159	1121.19
USP9X	74	92	FEDKPALSKTEDRKEYNIG			17	2240.12	LigB	0.1	230613_LigB_6Sec_R1_6_3_20230614_035500	2	4.38415	2289262	1124.32
USP9X	74	92	FEDKPALSKTEDRKEYNIG			17	2240.12	LigB	0.1	230613_LigB_6Sec_R2_6_4_20230614_173937	2	4.38609	2319646	1124.34
USP9X	74	92	FEDKPALSKTEDRKEYNIG			17	2240.12	LigB	0.1	230613_LigB_6Sec_R3_6_2_20230614_031518	2	4.44069	1789147	1124.36
USP9X	74	92	FEDKPALSKTEDRKEYNIG			17	2240.12	LigB	1	230613_LigB_60Sec_R1_60_12_20230614_230512	2	4.38001	2160927	1124.47
USP9X	74	92	FEDKPALSKTEDRKEYNIG			17	2240.12	LigB	1	230613_LigB_60Sec_R2_60_8_20230614_064659	2	4.36795	2295835	1124.51
USP9X	74	92	FEDKPALSKTEDRKEYNIG			17	2240.12	LigB	1	230613_LigB_60Sec_R3_60_12_20230614_000854	2	4.31741	3068034	1124.51
USP9X	74	92	FEDKPALSKTEDRKEYNIG			17	2240.12	LigB	10	230613_LigB_600Sec_R1_600_13_20230614_005735	2	4.42525	2043237	1125.11
USP9X	74	92	FEDKPALSKTEDRKEYNIG			17	2240.12	LigB	10	230613_LigB_600Sec_R2_600_14_20230614_013939	2	4.40827	2245945	1125.07
USP9X	74	92	FEDKPALSKTEDRKEYNIG			17	2240.12	LigB	10	230613_LigB_600Sec_R3_600_1_20230614_133716	2	4.39907	2366518	1125.12
USP9X	74	92	FEDKPALSKTEDRKEYNIG			17	2240.12	LigB	100	230613_LigB_6000Sec_R1_6000_10_20230614_110517	2	4.38813	2340431	1125.26
USP9X	74	92	FEDKPALSKTEDRKEYNIG			17	2240.12	LigB	100	230613_LigB_6000Sec_R2_6000_11_20230614_113607	2	4.35835	2342843	1125.21
USP9X	74	92	FEDKPALSKTEDRKEYNIG			17	2240.12	LigB	100	230613_LigB_6000Sec_R3_6000_5_20230614_073101	2	4.39794	2271911	1125.22
USP9X	74	92	FEDKPALSKTEDRKEYNIG			17	2240.12	Prot	0	230613_Prot_0Sec_R1_0_6_20230614_060649	2	4.40149	2922454	1121.19
USP9X	74	92	FEDKPALSKTEDRKEYNIG			17	2240.12	Prot	0	230613_Prot_0Sec_R2_0_6_20230613_183339	2	4.36144	3042042	1121.21
USP9X	74	92	FEDKPALSKTEDRKEYNIG			17	2240.12	Prot	0	230613_Prot_0Sec_R3_0_10_20230614_214257	2	4.38517	2942330	1121.23
USP9X	74	92	FEDKPALSKTEDRKEYNIG			17	2240.12	Prot	0.1	230613_Prot_6Sec_R1_6_8_20230614_202336	2	4.35669	2892274	1124.43
USP9X	74	92	FEDKPALSKTEDRKEYNIG			17	2240.12	Prot	0.1	230613_Prot_6Sec_R2_6_7_20230613_191321	2	4.34178	3010208	1124.44
USP9X	74	92	FEDKPALSKTEDRKEYNIG			17	2240.12	Prot	1	230613_Prot_60Sec_R1_60_12_20230614_101218	2	4.43531	1983326	1124.5
USP9X	74	92	FEDKPALSKTEDRKEYNIG			17	2240.12	Prot	1	230613_Prot_60Sec_R2_60_14_20230615_000018	2	4.38842	1872673	1124.61
USP9X	74	92	FEDKPALSKTEDRKEYNIG			17	2240.12	Prot	1	230613_Prot_60Sec_R3_60_3_20230613_165705	2	4.36703	2278476	1124.6
USP9X	74	92	FEDKPALSKTEDRKEYNIG			17	2240.12	Prot	10	230613_Prot_600Sec_R1_600_6_20230614_190829	2	4.38024	2218962	1125.16
USP9X	74	92	FEDKPALSKTEDRKEYNIG			17	2240.12	Prot	10	230613_Prot_600Sec_R2_600_11_20230614_223139	2	4.40816	2304921	1125.1
USP9X	74	92	FEDKPALSKTEDRKEYNIG			17	2240.12	Prot	10	230613_Prot_600Sec_R3_600_1_20230614_154638	2	4.40814	2509708	1125.19
USP9X	74	92	FEDKPALSKTEDRKEYNIG			17	2240.12	Prot	100	230613_Prot_6000Sec_R1_6000_5_20230613_195752	2	4.36795	2374540	1125.33
USP9X	74	92	FEDKPALSKTEDRKEYNIG			17	2240.12	Prot	100	230613_Prot_6000Sec_R2_6000_13_20230615_012353	2	4.37662	1994707	1125.26
USP9X	74	92	FEDKPALSKTEDRKEYNIG			17	2240.12	Prot	100	230613_Prot_6000Sec_R3_6000_8_20230613_220957	2	4.43451	1673539	1125.25
USP9X	74	94	FEDKPALSKTEDRKEYNIGVL			19	2452.27	LigB	0	230613_LigB_0Sec_R1_0_15_20230614_021237	3	5.32967	1829943	818.576
USP9X	74	94	FEDKPALSKTEDRKEYNIGVL			19	2452.27	LigB	0	230613_LigB_0Sec_R2_0_2_20230613_161656	3	5.32359	1587695	818.573
USP9X	74	94	FEDKPALSKTEDRKEYNIGVL			19	2452.27	LigB	0	230613_LigB_0Sec_R3_0_1_20230613_153720	3	5.34561	1740936	818.581
USP9X	74	94	FEDKPALSKTEDRKEYNIGVL			19	2452.27	LigB	0.1	230613_LigB_6Sec_R1_6_3_20230614_035500	3	5.34171	1533190	820.59
USP9X	74	94	FEDKPALSKTEDRKEYNIGVL			19	2452.27	LigB	0.1	230613_LigB_6Sec_R2_6_4_20230614_173937	3	5.36011	1433602	820.573
USP9X	74	94	FEDKPALSKTEDRKEYNIGVL			19	2452.27	LigB	0.1	230613_LigB_6Sec_R3_6_2_20230614_031518	3	5.35176	1369905	820.588
USP9X	74	94	FEDKPALSKTEDRKEYNIGVL			19	2452.27	LigB	1	230613_LigB_60Sec_R1_60_12_20230614_230512	3	5.34973	1225791	820.669
USP9X	74	94	FEDKPALSKTEDRKEYNIGVL			19	2452.27	LigB	1	230613_LigB_60Sec_R3_60_12_20230614_000854	3	5.32027	1038571	820.707
USP9X	74	94	FEDKPALSKTEDRKEYNIGVL			19	2452.27	LigB	10	230613_LigB_600Sec_R1_600_13_20230614_005735	3	5.36052	1535786	821.239
USP9X	74	94	FEDKPALSKTEDRKEYNIGVL			19	2452.27	LigB	10	230613_LigB_600Sec_R2_600_14_20230614_013939	3	5.36645	1462215	821.249
USP9X	74	94	FEDKPALSKTEDRKEYNIGVL			19	2452.27	LigB	100	230613_LigB_6000Sec_R1_6000_10_20230614_110517	3	5.32775	1093426	821.599
USP9X	74	94	FEDKPALSKTEDRKEYNIGVL			19	2452.27	LigB	100	230613_LigB_6000Sec_R2_6000_11_20230614_113607	3	5.29969	957122	821.596
USP9X	74	94	FEDKPALSKTEDRKEYNIGVL			19	2452.27	LigB	100	230613_LigB_6000Sec_R3_6000_5_20230614_073101	3	5.33495	1241222	821.674
USP9X	74	94	FEDKPALSKTEDRKEYNIGVL			19	2452.27	Prot	0	230613_Prot_0Sec_R1_0_6_20230614_060649	3	5.35323	1896980	818.57
USP9X	74	94	FEDKPALSKTEDRKEYNIGVL			19	2452.27	Prot	0	230613_Prot_0Sec_R2_0_6_20230613_183339	3	5.32592	1728323	818.562
USP9X	74	94	FEDKPALSKTEDRKEYNIGVL			19	2452.27	Prot	0	230613_Prot_0Sec_R3_0_10_20230614_214257	3	5.32386	1492118	818.555
USP9X	74	94	FEDKPALSKTEDRKEYNIGVL			19	2452.27	Prot	0.1	230613_Prot_6Sec_R1_6_8_20230614_202336	3	5.30215	986026	820.655
USP9X	74	94	FEDKPALSKTEDRKEYNIGVL			19	2452.27	Prot	0.1	230613_Prot_6Sec_R3_6_9_20230613_204552	3	5.33758	1377021	820.658
USP9X	74	94	FEDKPALSKTEDRKEYNIGVL			19	2452.27	Prot	1	230613_Prot_60Sec_R1_60_12_20230614_101218	3	5.37682	1305772	820.705
USP9X	74	94	FEDKPALSKTEDRKEYNIGVL			19	2452.27	Prot	1	230613_Prot_60Sec_R3_60_3_20230613_165705	3	5.34039	1180343	820.787
USP9X	74	94	FEDKPALSKTEDRKEYNIGVL			19	2452.27	Prot	10	230613_Prot_600Sec_R2_600_11_20230614_223139	3	5.3429	1187781	821.29
USP9X	74	94	FEDKPALSKTEDRKEYNIGVL			19	2452.27	Prot	10	230613_Prot_600Sec_R3_600_1_20230614_154638	3	5.34559	1303065	821.358
USP9X	74	94	FEDKPALSKTEDRKEYNIGVL			19	2452.27	Prot	100	230613_Prot_6000Sec_R1_6000_5_20230613_195752	3	5.33828	1479891	821.727
USP9X	74	94	FEDKPALSKTEDRKEYNIGVL			19	2452.27	Prot	100	230613_Prot_6000Sec_R2_6000_13_20230615_012353	3	5.32834	979578	821.656
USP9X	74	94	FEDKPALSKTEDRKEYNIGVL			19	2452.27	Prot	100	230613_Prot_6000Sec_R3_6000_8_20230613_220957	3	5.36112	1493908	821.64
USP9X	75	80	EDKPAL			4	672.356	LigB	0	230613_LigB_0Sec_R1_0_15_20230614_021237	1	3.70164	3752177	672.926
USP9X	75	80	EDKPAL			4	672.356	LigB	0	230613_LigB_0Sec_R2_0_2_20230613_161656	1	3.72578	3319965	672.915
USP9X	75	80	EDKPAL			4	672.356	LigB	0	230613_LigB_0Sec_R3_0_1_20230613_153720	1	3.76385	3160290	672.87
USP9X	75	80	EDKPAL			4	672.356	LigB	0.1	230613_LigB_6Sec_R1_6_3_20230614_035500	1	3.74447	4017445	674.74
USP9X	75	80	EDKPAL			4	672.356	LigB	0.1	230613_LigB_6Sec_R2_6_4_20230614_173937	1	3.75135	3463503	674.646
USP9X	75	80	EDKPAL			4	672.356	LigB	0.1	230613_LigB_6Sec_R3_6_2_20230614_031518	1	3.7456	3824705	674.687
USP9X	75	80	EDKPAL			4	672.356	LigB	1	230613_LigB_60Sec_R1_60_12_20230614_230512	1	3.74484	3632044	674.76
USP9X	75	80	EDKPAL			4	672.356	LigB	1	230613_LigB_60Sec_R2_60_8_20230614_064659	1	3.75869	3479521	674.675
USP9X	75	80	EDKPAL			4	672.356	LigB	1	230613_LigB_60Sec_R3_60_12_20230614_000854	1	3.70317	4141154	674.784
USP9X	75	80	EDKPAL			4	672.356	LigB	10	230613_LigB_600Sec_R1_600_13_20230614_005735	1	3.74555	3624462	674.78
USP9X	75	80	EDKPAL			4	672.356	LigB	10	230613_LigB_600Sec_R2_600_14_20230614_013939	1	3.74871	3477074	674.788
USP9X	75	80	EDKPAL			4	672.356	LigB	10	230613_LigB_600Sec_R3_600_1_20230614_133716	1	3.75785	3442923	674.826
USP9X	75	80	EDKPAL			4	672.356	LigB	100	230613_LigB_6000Sec_R1_6000_10_20230614_110517	1	3.75698	3212828	674.751
USP9X	75	80	EDKPAL			4	672.356	LigB	100	230613_LigB_6000Sec_R2_6000_11_20230614_113607	1	3.71833	3402164	674.693
USP9X	75	80	EDKPAL			4	672.356	LigB	100	230613_LigB_6000Sec_R3_6000_5_20230614_073101	1	3.78031	3421711	674.779
USP9X	75	80	EDKPAL			4	672.356	Prot	0	230613_Prot_0Sec_R1_0_6_20230614_060649	1	3.74709	3192780	672.948
USP9X	75	80	EDKPAL			4	672.356	Prot	0	230613_Prot_0Sec_R2_0_6_20230613_183339	1	3.72921	3411884	672.924
USP9X	75	80	EDKPAL			4	672.356	Prot	0	230613_Prot_0Sec_R3_0_10_20230614_214257	1	3.76414	3271708	672.907
USP9X	75	80	EDKPAL			4	672.356	Prot	0.1	230613_Prot_6Sec_R1_6_8_20230614_202336	1	3.71371	4153701	674.734
USP9X	75	80	EDKPAL			4	672.356	Prot	0.1	230613_Prot_6Sec_R2_6_7_20230613_191321	1	3.72786	4214913	674.679
USP9X	75	80	EDKPAL			4	672.356	Prot	0.1	230613_Prot_6Sec_R3_6_9_20230613_204552	1	3.72556	4015595	674.693
USP9X	75	80	EDKPAL			4	672.356	Prot	1	230613_Prot_60Sec_R1_60_12_20230614_101218	1	3.75487	3211589	674.702
USP9X	75	80	EDKPAL			4	672.356	Prot	1	230613_Prot_60Sec_R2_60_14_20230615_000018	1	3.74745	3025458	674.744
USP9X	75	80	EDKPAL			4	672.356	Prot	1	230613_Prot_60Sec_R3_60_3_20230613_165705	1	3.72268	3857793	674.707
USP9X	75	80	EDKPAL			4	672.356	Prot	10	230613_Prot_600Sec_R1_600_6_20230614_190829	1	3.77682	3380644	674.712
USP9X	75	80	EDKPAL			4	672.356	Prot	10	230613_Prot_600Sec_R2_600_11_20230614_223139	1	3.77942	3424260	674.725
USP9X	75	80	EDKPAL			4	672.356	Prot	10	230613_Prot_600Sec_R3_600_1_20230614_154638	1	3.77103	3364747	674.782
USP9X	75	80	EDKPAL			4	672.356	Prot	100	230613_Prot_6000Sec_R1_6000_5_20230613_195752	1	3.72619	3815158	674.763
USP9X	75	80	EDKPAL			4	672.356	Prot	100	230613_Prot_6000Sec_R2_6000_13_20230615_012353	1	3.74942	3268908	674.743
USP9X	75	80	EDKPAL			4	672.356	Prot	100	230613_Prot_6000Sec_R3_6000_8_20230613_220957	1	3.75371	3404740	674.748
USP9X	75	93	EDKPALSKTEDRKEYNIGV			17	2192.12	LigB	0	230613_LigB_0Sec_R1_0_15_20230614_021237	2	4.53044	2254917	1097.18
USP9X	75	93	EDKPALSKTEDRKEYNIGV			17	2192.12	LigB	0	230613_LigB_0Sec_R2_0_2_20230613_161656	2	4.53157	2038590	1097.17
USP9X	75	93	EDKPALSKTEDRKEYNIGV			17	2192.12	LigB	0	230613_LigB_0Sec_R3_0_1_20230613_153720	2	4.54674	2331061	1097.31
USP9X	75	93	EDKPALSKTEDRKEYNIGV			17	2192.12	LigB	0.1	230613_LigB_6Sec_R1_6_3_20230614_035500	2	4.54788	1832161	1100.26
USP9X	75	93	EDKPALSKTEDRKEYNIGV			17	2192.12	LigB	0.1	230613_LigB_6Sec_R2_6_4_20230614_173937	2	4.56279	2020034	1100.19
USP9X	75	93	EDKPALSKTEDRKEYNIGV			17	2192.12	LigB	0.1	230613_LigB_6Sec_R3_6_2_20230614_031518	2	4.5595	1913331	1100.26
USP9X	75	93	EDKPALSKTEDRKEYNIGV			17	2192.12	LigB	1	230613_LigB_60Sec_R1_60_12_20230614_230512	2	4.5591	1935810	1100.36
USP9X	75	93	EDKPALSKTEDRKEYNIGV			17	2192.12	LigB	1	230613_LigB_60Sec_R2_60_8_20230614_064659	2	4.5579	1833026	1100.36
USP9X	75	93	EDKPALSKTEDRKEYNIGV			17	2192.12	LigB	1	230613_LigB_60Sec_R3_60_12_20230614_000854	2	4.49822	2079148	1100.41
USP9X	75	93	EDKPALSKTEDRKEYNIGV			17	2192.12	LigB	10	230613_LigB_600Sec_R3_600_1_20230614_133716	2	4.56891	2040732	1101.08
USP9X	75	93	EDKPALSKTEDRKEYNIGV			17	2192.12	LigB	100	230613_LigB_6000Sec_R1_6000_10_20230614_110517	2	4.55638	1913599	1101.5
USP9X	75	93	EDKPALSKTEDRKEYNIGV			17	2192.12	LigB	100	230613_LigB_6000Sec_R3_6000_5_20230614_073101	2	4.56098	1875909	1101.43
USP9X	75	93	EDKPALSKTEDRKEYNIGV			17	2192.12	Prot	0	230613_Prot_0Sec_R1_0_6_20230614_060649	2	4.5621	2341723	1097.18
USP9X	75	93	EDKPALSKTEDRKEYNIGV			17	2192.12	Prot	0	230613_Prot_0Sec_R2_0_6_20230613_183339	2	4.52767	2150103	1097.17
USP9X	75	93	EDKPALSKTEDRKEYNIGV			17	2192.12	Prot	0	230613_Prot_0Sec_R3_0_10_20230614_214257	2	4.56547	2539690	1097.18
USP9X	75	93	EDKPALSKTEDRKEYNIGV			17	2192.12	Prot	0.1	230613_Prot_6Sec_R1_6_8_20230614_202336	2	4.53227	1867923	1100.32
USP9X	75	93	EDKPALSKTEDRKEYNIGV			17	2192.12	Prot	0.1	230613_Prot_6Sec_R2_6_7_20230613_191321	2	4.52806	1785440	1100.38
USP9X	75	93	EDKPALSKTEDRKEYNIGV			17	2192.12	Prot	0.1	230613_Prot_6Sec_R3_6_9_20230613_204552	2	4.53385	1625105	1100.34
USP9X	75	93	EDKPALSKTEDRKEYNIGV			17	2192.12	Prot	1	230613_Prot_60Sec_R1_60_12_20230614_101218	2	4.57925	2211893	1100.38
USP9X	75	93	EDKPALSKTEDRKEYNIGV			17	2192.12	Prot	1	230613_Prot_60Sec_R2_60_14_20230615_000018	2	4.56073	1605029	1100.49
USP9X	75	93	EDKPALSKTEDRKEYNIGV			17	2192.12	Prot	10	230613_Prot_600Sec_R1_600_6_20230614_190829	2	4.55197	1850284	1101.18
USP9X	75	93	EDKPALSKTEDRKEYNIGV			17	2192.12	Prot	10	230613_Prot_600Sec_R2_600_11_20230614_223139	2	4.56636	1869804	1101.12
USP9X	75	93	EDKPALSKTEDRKEYNIGV			17	2192.12	Prot	10	230613_Prot_600Sec_R3_600_1_20230614_154638	2	4.57033	2076899	1101.21
USP9X	75	93	EDKPALSKTEDRKEYNIGV			17	2192.12	Prot	100	230613_Prot_6000Sec_R1_6000_5_20230613_195752	2	4.54091	1731915	1101.52
USP9X	75	93	EDKPALSKTEDRKEYNIGV			17	2192.12	Prot	100	230613_Prot_6000Sec_R2_6000_13_20230615_012353	2	4.54354	1427487	1101.45
USP9X	75	93	EDKPALSKTEDRKEYNIGV			17	2192.12	Prot	100	230613_Prot_6000Sec_R3_6000_8_20230613_220957	2	4.5633	1808825	1101.46
USP9X	81	92	SKTEDRKEYNIG			11	1439.71	LigB	0	230613_LigB_0Sec_R1_0_15_20230614_021237	2	3.52275	3882470	720.924
USP9X	81	92	SKTEDRKEYNIG			11	1439.71	LigB	0	230613_LigB_0Sec_R2_0_2_20230613_161656	2	3.53829	3855173	720.923
USP9X	81	92	SKTEDRKEYNIG			11	1439.71	LigB	0	230613_LigB_0Sec_R3_0_1_20230613_153720	2	3.61711	2697701	720.855
USP9X	81	92	SKTEDRKEYNIG			11	1439.71	LigB	0.1	230613_LigB_6Sec_R1_6_3_20230614_035500	2	3.58466	3838195	722.548
USP9X	81	92	SKTEDRKEYNIG			11	1439.71	LigB	0.1	230613_LigB_6Sec_R2_6_4_20230614_173937	2	3.57394	3597653	722.583
USP9X	81	92	SKTEDRKEYNIG			11	1439.71	LigB	0.1	230613_LigB_6Sec_R3_6_2_20230614_031518	2	3.60002	3024227	722.572
USP9X	81	92	SKTEDRKEYNIG			11	1439.71	LigB	1	230613_LigB_60Sec_R1_60_12_20230614_230512	2	3.56499	3627138	722.666
USP9X	81	92	SKTEDRKEYNIG			11	1439.71	LigB	1	230613_LigB_60Sec_R2_60_8_20230614_064659	2	3.58784	3630836	722.689
USP9X	81	92	SKTEDRKEYNIG			11	1439.71	LigB	1	230613_LigB_60Sec_R3_60_12_20230614_000854	2	3.54146	4130084	722.685
USP9X	81	92	SKTEDRKEYNIG			11	1439.71	LigB	10	230613_LigB_600Sec_R1_600_13_20230614_005735	2	3.5858	3489856	723.19
USP9X	81	92	SKTEDRKEYNIG			11	1439.71	LigB	10	230613_LigB_600Sec_R2_600_14_20230614_013939	2	3.57728	3757963	723.214
USP9X	81	92	SKTEDRKEYNIG			11	1439.71	LigB	10	230613_LigB_600Sec_R3_600_1_20230614_133716	2	3.58074	3565758	723.229
USP9X	81	92	SKTEDRKEYNIG			11	1439.71	LigB	100	230613_LigB_6000Sec_R1_6000_10_20230614_110517	2	3.58316	3380447	723.427
USP9X	81	92	SKTEDRKEYNIG			11	1439.71	LigB	100	230613_LigB_6000Sec_R2_6000_11_20230614_113607	2	3.53975	3794280	723.36
USP9X	81	92	SKTEDRKEYNIG			11	1439.71	LigB	100	230613_LigB_6000Sec_R3_6000_5_20230614_073101	2	3.61722	3318436	723.465
USP9X	81	92	SKTEDRKEYNIG			11	1439.71	Prot	0	230613_Prot_0Sec_R1_0_6_20230614_060649	2	3.55222	3853299	720.891
USP9X	81	92	SKTEDRKEYNIG			11	1439.71	Prot	0	230613_Prot_0Sec_R2_0_6_20230613_183339	2	3.54506	3937865	720.91
USP9X	81	92	SKTEDRKEYNIG			11	1439.71	Prot	0	230613_Prot_0Sec_R3_0_10_20230614_214257	2	3.57466	3831172	720.901
USP9X	81	92	SKTEDRKEYNIG			11	1439.71	Prot	0.1	230613_Prot_6Sec_R1_6_8_20230614_202336	2	3.53807	4693744	722.609
USP9X	81	92	SKTEDRKEYNIG			11	1439.71	Prot	0.1	230613_Prot_6Sec_R2_6_7_20230613_191321	2	3.55017	4204857	722.64
USP9X	81	92	SKTEDRKEYNIG			11	1439.71	Prot	0.1	230613_Prot_6Sec_R3_6_9_20230613_204552	2	3.54139	3923525	722.639
USP9X	81	92	SKTEDRKEYNIG			11	1439.71	Prot	1	230613_Prot_60Sec_R1_60_12_20230614_101218	2	3.60405	2745837	722.682
USP9X	81	92	SKTEDRKEYNIG			11	1439.71	Prot	1	230613_Prot_60Sec_R2_60_14_20230615_000018	2	3.56916	3073814	722.733
USP9X	81	92	SKTEDRKEYNIG			11	1439.71	Prot	1	230613_Prot_60Sec_R3_60_3_20230613_165705	2	3.54276	3944106	722.758
USP9X	81	92	SKTEDRKEYNIG			11	1439.71	Prot	10	230613_Prot_600Sec_R1_600_6_20230614_190829	2	3.59807	3114868	723.315
USP9X	81	92	SKTEDRKEYNIG			11	1439.71	Prot	10	230613_Prot_600Sec_R2_600_11_20230614_223139	2	3.59648	3038438	723.312
USP9X	81	92	SKTEDRKEYNIG			11	1439.71	Prot	10	230613_Prot_600Sec_R3_600_1_20230614_154638	2	3.59749	3019780	723.316
USP9X	81	92	SKTEDRKEYNIG			11	1439.71	Prot	100	230613_Prot_6000Sec_R1_6000_5_20230613_195752	2	3.53963	3979798	723.446
USP9X	81	92	SKTEDRKEYNIG			11	1439.71	Prot	100	230613_Prot_6000Sec_R2_6000_13_20230615_012353	2	3.56656	3348672	723.415
USP9X	81	92	SKTEDRKEYNIG			11	1439.71	Prot	100	230613_Prot_6000Sec_R3_6000_8_20230613_220957	2	3.59995	2700223	723.396
USP9X	81	93	SKTEDRKEYNIGV			12	1538.78	LigB	0	230613_LigB_0Sec_R1_0_15_20230614_021237	2	4.36637	4272393	770.459
USP9X	81	93	SKTEDRKEYNIGV			12	1538.78	LigB	0	230613_LigB_0Sec_R2_0_2_20230613_161656	2	4.36872	3819935	770.457
USP9X	81	93	SKTEDRKEYNIGV			12	1538.78	LigB	0	230613_LigB_0Sec_R3_0_1_20230613_153720	2	4.42964	4007867	770.446
USP9X	81	93	SKTEDRKEYNIGV			12	1538.78	LigB	0.1	230613_LigB_6Sec_R1_6_3_20230614_035500	2	4.38935	4381187	772.06
USP9X	81	93	SKTEDRKEYNIGV			12	1538.78	LigB	0.1	230613_LigB_6Sec_R2_6_4_20230614_173937	2	4.40794	4240696	772.066
USP9X	81	93	SKTEDRKEYNIGV			12	1538.78	LigB	0.1	230613_LigB_6Sec_R3_6_2_20230614_031518	2	4.42841	4420771	772.046
USP9X	81	93	SKTEDRKEYNIGV			12	1538.78	LigB	1	230613_LigB_60Sec_R1_60_12_20230614_230512	2	4.4016	3969552	772.156
USP9X	81	93	SKTEDRKEYNIGV			12	1538.78	LigB	1	230613_LigB_60Sec_R2_60_8_20230614_064659	2	4.38784	4066312	772.168
USP9X	81	93	SKTEDRKEYNIGV			12	1538.78	LigB	1	230613_LigB_60Sec_R3_60_12_20230614_000854	2	4.33934	4546963	772.212
USP9X	81	93	SKTEDRKEYNIGV			12	1538.78	LigB	10	230613_LigB_600Sec_R1_600_13_20230614_005735	2	4.42215	4300023	772.831
USP9X	81	93	SKTEDRKEYNIGV			12	1538.78	LigB	10	230613_LigB_600Sec_R2_600_14_20230614_013939	2	4.41819	4082290	772.84
USP9X	81	93	SKTEDRKEYNIGV			12	1538.78	LigB	10	230613_LigB_600Sec_R3_600_1_20230614_133716	2	4.42036	4320103	772.838
USP9X	81	93	SKTEDRKEYNIGV			12	1538.78	LigB	100	230613_LigB_6000Sec_R1_6000_10_20230614_110517	2	4.40542	3672730	773.266
USP9X	81	93	SKTEDRKEYNIGV			12	1538.78	LigB	100	230613_LigB_6000Sec_R2_6000_11_20230614_113607	2	4.37351	3214726	773.23
USP9X	81	93	SKTEDRKEYNIGV			12	1538.78	LigB	100	230613_LigB_6000Sec_R3_6000_5_20230614_073101	2	4.42085	3942837	773.288
USP9X	81	93	SKTEDRKEYNIGV			12	1538.78	Prot	0	230613_Prot_0Sec_R1_0_6_20230614_060649	2	4.40642	3981787	770.459
USP9X	81	93	SKTEDRKEYNIGV			12	1538.78	Prot	0	230613_Prot_0Sec_R2_0_6_20230613_183339	2	4.36924	3961861	770.471
USP9X	81	93	SKTEDRKEYNIGV			12	1538.78	Prot	0	230613_Prot_0Sec_R3_0_10_20230614_214257	2	4.3982	4167392	770.464
USP9X	81	93	SKTEDRKEYNIGV			12	1538.78	Prot	0.1	230613_Prot_6Sec_R1_6_8_20230614_202336	2	4.37288	4260108	772.135
USP9X	81	93	SKTEDRKEYNIGV			12	1538.78	Prot	0.1	230613_Prot_6Sec_R2_6_7_20230613_191321	2	4.35857	4508327	772.164
USP9X	81	93	SKTEDRKEYNIGV			12	1538.78	Prot	0.1	230613_Prot_6Sec_R3_6_9_20230613_204552	2	4.3811	3919212	772.147
USP9X	81	93	SKTEDRKEYNIGV			12	1538.78	Prot	1	230613_Prot_60Sec_R2_60_14_20230615_000018	2	4.4034	3365402	772.247
USP9X	81	93	SKTEDRKEYNIGV			12	1538.78	Prot	1	230613_Prot_60Sec_R3_60_3_20230613_165705	2	4.38283	3688051	772.28
USP9X	81	93	SKTEDRKEYNIGV			12	1538.78	Prot	10	230613_Prot_600Sec_R1_600_6_20230614_190829	2	4.40726	4025528	773.036
USP9X	81	93	SKTEDRKEYNIGV			12	1538.78	Prot	10	230613_Prot_600Sec_R2_600_11_20230614_223139	2	4.42645	4430521	772.933
USP9X	81	93	SKTEDRKEYNIGV			12	1538.78	Prot	10	230613_Prot_600Sec_R3_600_1_20230614_154638	2	4.42728	4383292	772.979
USP9X	81	93	SKTEDRKEYNIGV			12	1538.78	Prot	100	230613_Prot_6000Sec_R1_6000_5_20230613_195752	2	4.3834	3773012	773.282
USP9X	81	93	SKTEDRKEYNIGV			12	1538.78	Prot	100	230613_Prot_6000Sec_R2_6000_13_20230615_012353	2	4.39749	3669131	773.241
USP9X	81	93	SKTEDRKEYNIGV			12	1538.78	Prot	100	230613_Prot_6000Sec_R3_6000_8_20230613_220957	2	4.42248	3815641	773.226
USP9X	81	94	SKTEDRKEYNIGVL			13	1651.87	LigB	0	230613_LigB_0Sec_R1_0_15_20230614_021237	2	5.21148	4748568	827.043
USP9X	81	94	SKTEDRKEYNIGVL			13	1651.87	LigB	0	230613_LigB_0Sec_R2_0_2_20230613_161656	2	5.20584	4230044	827.029
USP9X	81	94	SKTEDRKEYNIGVL			13	1651.87	LigB	0	230613_LigB_0Sec_R3_0_1_20230613_153720	2	5.21676	4353311	827.015
USP9X	81	94	SKTEDRKEYNIGVL			13	1651.87	LigB	0.1	230613_LigB_6Sec_R1_6_3_20230614_035500	2	5.21578	4577626	828.33
USP9X	81	94	SKTEDRKEYNIGVL			13	1651.87	LigB	0.1	230613_LigB_6Sec_R2_6_4_20230614_173937	2	5.2405	4707145	828.297
USP9X	81	94	SKTEDRKEYNIGVL			13	1651.87	LigB	0.1	230613_LigB_6Sec_R3_6_2_20230614_031518	2	5.24027	4802052	828.307
USP9X	81	94	SKTEDRKEYNIGVL			13	1651.87	LigB	1	230613_LigB_60Sec_R1_60_12_20230614_230512	2	5.23583	4036761	828.406
USP9X	81	94	SKTEDRKEYNIGVL			13	1651.87	LigB	1	230613_LigB_60Sec_R2_60_8_20230614_064659	2	5.2378	4455333	828.397
USP9X	81	94	SKTEDRKEYNIGVL			13	1651.87	LigB	1	230613_LigB_60Sec_R3_60_12_20230614_000854	2	5.20321	4434542	828.399
USP9X	81	94	SKTEDRKEYNIGVL			13	1651.87	LigB	10	230613_LigB_600Sec_R1_600_13_20230614_005735	2	5.24154	4151199	828.962
USP9X	81	94	SKTEDRKEYNIGVL			13	1651.87	LigB	10	230613_LigB_600Sec_R2_600_14_20230614_013939	2	5.24595	4052676	828.983
USP9X	81	94	SKTEDRKEYNIGVL			13	1651.87	LigB	10	230613_LigB_600Sec_R3_600_1_20230614_133716	2	5.25121	4680402	829.181
USP9X	81	94	SKTEDRKEYNIGVL			13	1651.87	LigB	100	230613_LigB_6000Sec_R1_6000_10_20230614_110517	2	5.21373	4700679	830.032
USP9X	81	94	SKTEDRKEYNIGVL			13	1651.87	LigB	100	230613_LigB_6000Sec_R2_6000_11_20230614_113607	2	5.19556	3826697	830.007
USP9X	81	94	SKTEDRKEYNIGVL			13	1651.87	LigB	100	230613_LigB_6000Sec_R3_6000_5_20230614_073101	2	5.21597	4840641	830.036
USP9X	81	94	SKTEDRKEYNIGVL			13	1651.87	Prot	0	230613_Prot_0Sec_R1_0_6_20230614_060649	2	5.23528	4745072	827.038
USP9X	81	94	SKTEDRKEYNIGVL			13	1651.87	Prot	0	230613_Prot_0Sec_R2_0_6_20230613_183339	2	5.20891	4755933	827.036
USP9X	81	94	SKTEDRKEYNIGVL			13	1651.87	Prot	0	230613_Prot_0Sec_R3_0_10_20230614_214257	2	5.21164	5011646	827.022
USP9X	81	94	SKTEDRKEYNIGVL			13	1651.87	Prot	0.1	230613_Prot_6Sec_R1_6_8_20230614_202336	2	5.19356	4225208	828.33
USP9X	81	94	SKTEDRKEYNIGVL			13	1651.87	Prot	0.1	230613_Prot_6Sec_R2_6_7_20230613_191321	2	5.20975	4926793	828.327
USP9X	81	94	SKTEDRKEYNIGVL			13	1651.87	Prot	0.1	230613_Prot_6Sec_R3_6_9_20230613_204552	2	5.21332	4688434	828.52
USP9X	81	94	SKTEDRKEYNIGVL			13	1651.87	Prot	1	230613_Prot_60Sec_R1_60_12_20230614_101218	2	5.25629	3900052	828.559
USP9X	81	94	SKTEDRKEYNIGVL			13	1651.87	Prot	1	230613_Prot_60Sec_R2_60_14_20230615_000018	2	5.22246	3517850	828.434
USP9X	81	94	SKTEDRKEYNIGVL			13	1651.87	Prot	1	230613_Prot_60Sec_R3_60_3_20230613_165705	2	5.21286	4649465	828.603
USP9X	81	94	SKTEDRKEYNIGVL			13	1651.87	Prot	10	230613_Prot_600Sec_R1_600_6_20230614_190829	2	5.22055	4841673	829.616
USP9X	81	94	SKTEDRKEYNIGVL			13	1651.87	Prot	10	230613_Prot_600Sec_R2_600_11_20230614_223139	2	5.22489	3968218	829.291
USP9X	81	94	SKTEDRKEYNIGVL			13	1651.87	Prot	10	230613_Prot_600Sec_R3_600_1_20230614_154638	2	5.23121	4205035	829.468
USP9X	81	94	SKTEDRKEYNIGVL			13	1651.87	Prot	100	230613_Prot_6000Sec_R1_6000_5_20230613_195752	2	5.21883	4584841	830.091
USP9X	81	94	SKTEDRKEYNIGVL			13	1651.87	Prot	100	230613_Prot_6000Sec_R2_6000_13_20230615_012353	2	5.2051	4745016	830.113
USP9X	81	94	SKTEDRKEYNIGVL			13	1651.87	Prot	100	230613_Prot_6000Sec_R3_6000_8_20230613_220957	2	5.24365	4796782	830.003
USP9X	81	101	SKTEDRKEYNIGVLRHLQVIF			20	2545.39	LigB	0	230613_LigB_0Sec_R1_0_15_20230614_021237	3	6.55753	3717596	849.674
USP9X	81	101	SKTEDRKEYNIGVLRHLQVIF			20	2545.39	LigB	0	230613_LigB_0Sec_R2_0_2_20230613_161656	3	6.5436	3052471	849.672
USP9X	81	101	SKTEDRKEYNIGVLRHLQVIF			20	2545.39	LigB	0	230613_LigB_0Sec_R3_0_1_20230613_153720	3	6.61836	2990283	849.651
USP9X	81	101	SKTEDRKEYNIGVLRHLQVIF			20	2545.39	LigB	0.1	230613_LigB_6Sec_R1_6_3_20230614_035500	3	6.60417	3960972	850.645
USP9X	81	101	SKTEDRKEYNIGVLRHLQVIF			20	2545.39	LigB	0.1	230613_LigB_6Sec_R2_6_4_20230614_173937	3	6.58486	3046631	850.628
USP9X	81	101	SKTEDRKEYNIGVLRHLQVIF			20	2545.39	LigB	0.1	230613_LigB_6Sec_R3_6_2_20230614_031518	3	6.62033	3136443	850.653
USP9X	81	101	SKTEDRKEYNIGVLRHLQVIF			20	2545.39	LigB	1	230613_LigB_60Sec_R1_60_12_20230614_230512	3	6.57361	3326720	850.727
USP9X	81	101	SKTEDRKEYNIGVLRHLQVIF			20	2545.39	LigB	1	230613_LigB_60Sec_R2_60_8_20230614_064659	3	6.60839	3567337	850.711
USP9X	81	101	SKTEDRKEYNIGVLRHLQVIF			20	2545.39	LigB	1	230613_LigB_60Sec_R3_60_12_20230614_000854	3	6.59455	3175419	850.745
USP9X	81	101	SKTEDRKEYNIGVLRHLQVIF			20	2545.39	LigB	10	230613_LigB_600Sec_R1_600_13_20230614_005735	3	6.60965	3281765	851.452
USP9X	81	101	SKTEDRKEYNIGVLRHLQVIF			20	2545.39	LigB	10	230613_LigB_600Sec_R2_600_14_20230614_013939	3	6.61909	3397825	851.485
USP9X	81	101	SKTEDRKEYNIGVLRHLQVIF			20	2545.39	LigB	10	230613_LigB_600Sec_R3_600_1_20230614_133716	3	6.59679	3288529	851.423
USP9X	81	101	SKTEDRKEYNIGVLRHLQVIF			20	2545.39	LigB	100	230613_LigB_6000Sec_R1_6000_10_20230614_110517	3	6.56944	3105410	852.572
USP9X	81	101	SKTEDRKEYNIGVLRHLQVIF			20	2545.39	LigB	100	230613_LigB_6000Sec_R2_6000_11_20230614_113607	3	6.54995	2209403	852.531
USP9X	81	101	SKTEDRKEYNIGVLRHLQVIF			20	2545.39	LigB	100	230613_LigB_6000Sec_R3_6000_5_20230614_073101	3	6.58522	2675764	852.586
USP9X	81	101	SKTEDRKEYNIGVLRHLQVIF			20	2545.39	Prot	0	230613_Prot_0Sec_R1_0_6_20230614_060649	3	6.5734	3654838	849.645
USP9X	81	101	SKTEDRKEYNIGVLRHLQVIF			20	2545.39	Prot	0	230613_Prot_0Sec_R2_0_6_20230613_183339	3	6.53884	3498453	849.669
USP9X	81	101	SKTEDRKEYNIGVLRHLQVIF			20	2545.39	Prot	0	230613_Prot_0Sec_R3_0_10_20230614_214257	3	6.56916	3635028	849.678
USP9X	81	101	SKTEDRKEYNIGVLRHLQVIF			20	2545.39	Prot	0.1	230613_Prot_6Sec_R1_6_8_20230614_202336	3	6.55382	3240243	850.691
USP9X	81	101	SKTEDRKEYNIGVLRHLQVIF			20	2545.39	Prot	0.1	230613_Prot_6Sec_R2_6_7_20230613_191321	3	6.56888	3427907	850.71
USP9X	81	101	SKTEDRKEYNIGVLRHLQVIF			20	2545.39	Prot	0.1	230613_Prot_6Sec_R3_6_9_20230613_204552	3	6.55658	2923479	850.712
USP9X	81	101	SKTEDRKEYNIGVLRHLQVIF			20	2545.39	Prot	1	230613_Prot_60Sec_R1_60_12_20230614_101218	3	6.60608	3107418	850.759
USP9X	81	101	SKTEDRKEYNIGVLRHLQVIF			20	2545.39	Prot	1	230613_Prot_60Sec_R2_60_14_20230615_000018	3	6.57303	2324123	850.776
USP9X	81	101	SKTEDRKEYNIGVLRHLQVIF			20	2545.39	Prot	1	230613_Prot_60Sec_R3_60_3_20230613_165705	3	6.57604	2669083	850.807
USP9X	81	101	SKTEDRKEYNIGVLRHLQVIF			20	2545.39	Prot	10	230613_Prot_600Sec_R1_600_6_20230614_190829	3	6.59266	2996174	851.698
USP9X	81	101	SKTEDRKEYNIGVLRHLQVIF			20	2545.39	Prot	10	230613_Prot_600Sec_R2_600_11_20230614_223139	3	6.59121	2810271	851.601
USP9X	81	101	SKTEDRKEYNIGVLRHLQVIF			20	2545.39	Prot	10	230613_Prot_600Sec_R3_600_1_20230614_154638	3	6.59086	3305329	851.685
USP9X	81	101	SKTEDRKEYNIGVLRHLQVIF			20	2545.39	Prot	100	230613_Prot_6000Sec_R1_6000_5_20230613_195752	3	6.53759	3192334	852.942
USP9X	81	101	SKTEDRKEYNIGVLRHLQVIF			20	2545.39	Prot	100	230613_Prot_6000Sec_R2_6000_13_20230615_012353	3	6.54741	2409532	852.844
USP9X	81	101	SKTEDRKEYNIGVLRHLQVIF			20	2545.39	Prot	100	230613_Prot_6000Sec_R3_6000_8_20230613_220957	3	6.62262	2772245	852.801
USP9X	92	97	GVLRHL			5	694.436	LigB	0	230613_LigB_0Sec_R1_0_15_20230614_021237	1	5.10035	77034	694.652
USP9X	92	97	GVLRHL			5	694.436	LigB	0	230613_LigB_0Sec_R2_0_2_20230613_161656	1	5.09355	52518	694.832
USP9X	92	97	GVLRHL			5	694.436	LigB	0	230613_LigB_0Sec_R3_0_1_20230613_153720	1	5.26542	50410	694.645
USP9X	92	97	GVLRHL			5	694.436	LigB	0.1	230613_LigB_6Sec_R1_6_3_20230614_035500	1	5.13766	26957	695.3
USP9X	92	97	GVLRHL			5	694.436	LigB	0.1	230613_LigB_6Sec_R2_6_4_20230614_173937	1	5.15116	33727	695.119
USP9X	92	97	GVLRHL			5	694.436	LigB	0.1	230613_LigB_6Sec_R3_6_2_20230614_031518	1	5.16802	18620	695.014
USP9X	92	97	GVLRHL			5	694.436	LigB	1	230613_LigB_60Sec_R1_60_12_20230614_230512	1	5.13394	35831	695.294
USP9X	92	97	GVLRHL			5	694.436	LigB	1	230613_LigB_60Sec_R2_60_8_20230614_064659	1	5.14255	24304	695.172
USP9X	92	97	GVLRHL			5	694.436	LigB	1	230613_LigB_60Sec_R3_60_12_20230614_000854	1	5.09926	24188	694.96
USP9X	92	97	GVLRHL			5	694.436	LigB	10	230613_LigB_600Sec_R1_600_13_20230614_005735	1	5.15346	21437	695.924
USP9X	92	97	GVLRHL			5	694.436	LigB	10	230613_LigB_600Sec_R2_600_14_20230614_013939	1	5.17369	12950	695.935
USP9X	92	97	GVLRHL			5	694.436	LigB	10	230613_LigB_600Sec_R3_600_1_20230614_133716	1	5.15865	27868	696.026
USP9X	92	97	GVLRHL			5	694.436	LigB	100	230613_LigB_6000Sec_R1_6000_10_20230614_110517	1	5.11723	22165	697.503
USP9X	92	97	GVLRHL			5	694.436	LigB	100	230613_LigB_6000Sec_R2_6000_11_20230614_113607	1	5.07857	22259	697.42
USP9X	92	97	GVLRHL			5	694.436	LigB	100	230613_LigB_6000Sec_R3_6000_5_20230614_073101	1	5.10957	17861	697.973
USP9X	92	97	GVLRHL			5	694.436	Prot	0	230613_Prot_0Sec_R1_0_6_20230614_060649	1	5.1406	48476	694.695
USP9X	92	97	GVLRHL			5	694.436	Prot	0	230613_Prot_0Sec_R2_0_6_20230613_183339	1	5.09725	61452	694.707
USP9X	92	97	GVLRHL			5	694.436	Prot	0	230613_Prot_0Sec_R3_0_10_20230614_214257	1	5.27548	67197	694.747
USP9X	92	97	GVLRHL			5	694.436	Prot	0.1	230613_Prot_6Sec_R1_6_8_20230614_202336	1	5.08139	38237	695.373
USP9X	92	97	GVLRHL			5	694.436	Prot	0.1	230613_Prot_6Sec_R2_6_7_20230613_191321	1	5.09786	41713	695.503
USP9X	92	97	GVLRHL			5	694.436	Prot	0.1	230613_Prot_6Sec_R3_6_9_20230613_204552	1	5.11836	28896	695.395
USP9X	92	97	GVLRHL			5	694.436	Prot	1	230613_Prot_60Sec_R1_60_12_20230614_101218	1	5.1714	14151	695.036
USP9X	92	97	GVLRHL			5	694.436	Prot	1	230613_Prot_60Sec_R2_60_14_20230615_000018	1	5.13045	28001	695.292
USP9X	92	97	GVLRHL			5	694.436	Prot	1	230613_Prot_60Sec_R3_60_3_20230613_165705	1	5.10291	24308	695.366
USP9X	92	97	GVLRHL			5	694.436	Prot	10	230613_Prot_600Sec_R1_600_6_20230614_190829	1	5.11256	29151	696.71
USP9X	92	97	GVLRHL			5	694.436	Prot	10	230613_Prot_600Sec_R2_600_11_20230614_223139	1	5.11982	29969	696.887
USP9X	92	97	GVLRHL			5	694.436	Prot	10	230613_Prot_600Sec_R3_600_1_20230614_154638	1	5.13227	26117	696.724
USP9X	92	97	GVLRHL			5	694.436	Prot	100	230613_Prot_6000Sec_R1_6000_5_20230613_195752	1	5.11366	26016	697.231
USP9X	92	97	GVLRHL			5	694.436	Prot	100	230613_Prot_6000Sec_R2_6000_13_20230615_012353	1	5.09183	28620	697.948
USP9X	92	97	GVLRHL			5	694.436	Prot	100	230613_Prot_6000Sec_R3_6000_8_20230613_220957	1	5.14945	9944	697.035
USP9X	93	98	VLRHLQ			5	765.473	LigB	0	230613_LigB_0Sec_R1_0_15_20230614_021237	1	4.09983	508293	765.844
USP9X	93	98	VLRHLQ			5	765.473	LigB	0	230613_LigB_0Sec_R2_0_2_20230613_161656	1	4.10118	461261	765.835
USP9X	93	98	VLRHLQ			5	765.473	LigB	0	230613_LigB_0Sec_R3_0_1_20230613_153720	1	4.1627	446097	765.863
USP9X	93	98	VLRHLQ			5	765.473	LigB	0.1	230613_LigB_6Sec_R1_6_3_20230614_035500	1	4.1254	451763	766.06
USP9X	93	98	VLRHLQ			5	765.473	LigB	0.1	230613_LigB_6Sec_R2_6_4_20230614_173937	1	4.13672	404916	766.042
USP9X	93	98	VLRHLQ			5	765.473	LigB	0.1	230613_LigB_6Sec_R3_6_2_20230614_031518	1	4.15665	377942	766.016
USP9X	93	98	VLRHLQ			5	765.473	LigB	1	230613_LigB_60Sec_R1_60_12_20230614_230512	1	4.13108	402545	766.029
USP9X	93	98	VLRHLQ			5	765.473	LigB	1	230613_LigB_60Sec_R2_60_8_20230614_064659	1	4.12715	350773	766.039
USP9X	93	98	VLRHLQ			5	765.473	LigB	1	230613_LigB_60Sec_R3_60_12_20230614_000854	1	4.08545	268257	766.056
USP9X	93	98	VLRHLQ			5	765.473	LigB	10	230613_LigB_600Sec_R1_600_13_20230614_005735	1	4.15086	324639	766.341
USP9X	93	98	VLRHLQ			5	765.473	LigB	10	230613_LigB_600Sec_R2_600_14_20230614_013939	1	4.14794	335359	766.489
USP9X	93	98	VLRHLQ			5	765.473	LigB	10	230613_LigB_600Sec_R3_600_1_20230614_133716	1	4.15436	385233	766.46
USP9X	93	98	VLRHLQ			5	765.473	LigB	100	230613_LigB_6000Sec_R1_6000_10_20230614_110517	1	4.1431	290431	767.723
USP9X	93	98	VLRHLQ			5	765.473	LigB	100	230613_LigB_6000Sec_R2_6000_11_20230614_113607	1	4.10892	263841	767.677
USP9X	93	98	VLRHLQ			5	765.473	LigB	100	230613_LigB_6000Sec_R3_6000_5_20230614_073101	1	4.15254	323680	767.665
USP9X	93	98	VLRHLQ			5	765.473	Prot	0	230613_Prot_0Sec_R1_0_6_20230614_060649	1	4.13687	539675	765.819
USP9X	93	98	VLRHLQ			5	765.473	Prot	0	230613_Prot_0Sec_R2_0_6_20230613_183339	1	4.1076	570673	765.883
USP9X	93	98	VLRHLQ			5	765.473	Prot	0	230613_Prot_0Sec_R3_0_10_20230614_214257	1	4.1305	555502	765.863
USP9X	93	98	VLRHLQ			5	765.473	Prot	0.1	230613_Prot_6Sec_R1_6_8_20230614_202336	1	4.10341	443314	766.034
USP9X	93	98	VLRHLQ			5	765.473	Prot	0.1	230613_Prot_6Sec_R2_6_7_20230613_191321	1	4.09931	406276	766.036
USP9X	93	98	VLRHLQ			5	765.473	Prot	0.1	230613_Prot_6Sec_R3_6_9_20230613_204552	1	4.12001	405664	766.045
USP9X	93	98	VLRHLQ			5	765.473	Prot	1	230613_Prot_60Sec_R1_60_12_20230614_101218	1	4.16221	360999	766.054
USP9X	93	98	VLRHLQ			5	765.473	Prot	1	230613_Prot_60Sec_R2_60_14_20230615_000018	1	4.13922	288832	766.014
USP9X	93	98	VLRHLQ			5	765.473	Prot	1	230613_Prot_60Sec_R3_60_3_20230613_165705	1	4.10615	348678	766.087
USP9X	93	98	VLRHLQ			5	765.473	Prot	10	230613_Prot_600Sec_R1_600_6_20230614_190829	1	4.15855	374977	766.65
USP9X	93	98	VLRHLQ			5	765.473	Prot	10	230613_Prot_600Sec_R2_600_11_20230614_223139	1	4.16104	336671	766.709
USP9X	93	98	VLRHLQ			5	765.473	Prot	10	230613_Prot_600Sec_R3_600_1_20230614_154638	1	4.16312	334154	766.665
USP9X	93	98	VLRHLQ			5	765.473	Prot	100	230613_Prot_6000Sec_R1_6000_5_20230613_195752	1	4.12236	315424	768.174
USP9X	93	98	VLRHLQ			5	765.473	Prot	100	230613_Prot_6000Sec_R2_6000_13_20230615_012353	1	4.13488	307502	768.058
USP9X	93	98	VLRHLQ			5	765.473	Prot	100	230613_Prot_6000Sec_R3_6000_8_20230613_220957	1	4.14707	273811	768.061
USP9X	93	101	VLRHLQVIF			8	1124.69	LigB	0	230613_LigB_0Sec_R1_0_15_20230614_021237	1	6.13498	5127677	1125.43
USP9X	93	101	VLRHLQVIF			8	1124.69	LigB	0	230613_LigB_0Sec_R2_0_2_20230613_161656	1	6.11007	3917539	1125.42
USP9X	93	101	VLRHLQVIF			8	1124.69	LigB	0	230613_LigB_0Sec_R3_0_1_20230613_153720	1	6.15509	4542394	1125.4
USP9X	93	101	VLRHLQVIF			8	1124.69	LigB	0.1	230613_LigB_6Sec_R1_6_3_20230614_035500	1	6.15218	4667924	1125.64
USP9X	93	101	VLRHLQVIF			8	1124.69	LigB	0.1	230613_LigB_6Sec_R2_6_4_20230614_173937	1	6.16601	4662441	1125.62
USP9X	93	101	VLRHLQVIF			8	1124.69	LigB	0.1	230613_LigB_6Sec_R3_6_2_20230614_031518	1	6.14555	4871983	1125.63
USP9X	93	101	VLRHLQVIF			8	1124.69	LigB	1	230613_LigB_60Sec_R1_60_12_20230614_230512	1	6.14171	4456632	1125.65
USP9X	93	101	VLRHLQVIF			8	1124.69	LigB	1	230613_LigB_60Sec_R2_60_8_20230614_064659	1	6.1641	4232856	1125.63
USP9X	93	101	VLRHLQVIF			8	1124.69	LigB	1	230613_LigB_60Sec_R3_60_12_20230614_000854	1	6.13554	4533721	1125.7
USP9X	93	101	VLRHLQVIF			8	1124.69	LigB	10	230613_LigB_600Sec_R1_600_13_20230614_005735	1	6.17134	4510079	1126.17
USP9X	93	101	VLRHLQVIF			8	1124.69	LigB	10	230613_LigB_600Sec_R2_600_14_20230614_013939	1	6.15598	4323315	1126.2
USP9X	93	101	VLRHLQVIF			8	1124.69	LigB	10	230613_LigB_600Sec_R3_600_1_20230614_133716	1	6.17249	4793270	1126.17
USP9X	93	101	VLRHLQVIF			8	1124.69	LigB	100	230613_LigB_6000Sec_R1_6000_10_20230614_110517	1	6.14709	4330347	1128.01
USP9X	93	101	VLRHLQVIF			8	1124.69	LigB	100	230613_LigB_6000Sec_R2_6000_11_20230614_113607	1	6.12535	3602303	1127.91
USP9X	93	101	VLRHLQVIF			8	1124.69	LigB	100	230613_LigB_6000Sec_R3_6000_5_20230614_073101	1	6.15687	3953142	1127.95
USP9X	93	101	VLRHLQVIF			8	1124.69	Prot	0	230613_Prot_0Sec_R1_0_6_20230614_060649	1	6.14768	4861564	1125.44
USP9X	93	101	VLRHLQVIF			8	1124.69	Prot	0	230613_Prot_0Sec_R2_0_6_20230613_183339	1	6.11426	4482499	1125.43
USP9X	93	101	VLRHLQVIF			8	1124.69	Prot	0	230613_Prot_0Sec_R3_0_10_20230614_214257	1	6.13591	5012119	1125.44
USP9X	93	101	VLRHLQVIF			8	1124.69	Prot	0.1	230613_Prot_6Sec_R1_6_8_20230614_202336	1	6.12818	4703330	1125.65
USP9X	93	101	VLRHLQVIF			8	1124.69	Prot	0.1	230613_Prot_6Sec_R2_6_7_20230613_191321	1	6.1393	5162568	1125.66
USP9X	93	101	VLRHLQVIF			8	1124.69	Prot	0.1	230613_Prot_6Sec_R3_6_9_20230613_204552	1	6.13483	4645714	1125.66
USP9X	93	101	VLRHLQVIF			8	1124.69	Prot	1	230613_Prot_60Sec_R1_60_12_20230614_101218	1	6.172	4234936	1125.69
USP9X	93	101	VLRHLQVIF			8	1124.69	Prot	1	230613_Prot_60Sec_R2_60_14_20230615_000018	1	6.14346	3726826	1125.68
USP9X	93	101	VLRHLQVIF			8	1124.69	Prot	1	230613_Prot_60Sec_R3_60_3_20230613_165705	1	6.14611	4198818	1125.7
USP9X	93	101	VLRHLQVIF			8	1124.69	Prot	10	230613_Prot_600Sec_R1_600_6_20230614_190829	1	6.1646	4513131	1126.46
USP9X	93	101	VLRHLQVIF			8	1124.69	Prot	10	230613_Prot_600Sec_R2_600_11_20230614_223139	1	6.16435	4206990	1126.42
USP9X	93	101	VLRHLQVIF			8	1124.69	Prot	10	230613_Prot_600Sec_R3_600_1_20230614_154638	1	6.16768	4432755	1126.48
USP9X	93	101	VLRHLQVIF			8	1124.69	Prot	100	230613_Prot_6000Sec_R1_6000_5_20230613_195752	1	6.13178	4480898	1128.84
USP9X	93	101	VLRHLQVIF			8	1124.69	Prot	100	230613_Prot_6000Sec_R2_6000_13_20230615_012353	1	6.14043	4150967	1128.67
USP9X	93	101	VLRHLQVIF			8	1124.69	Prot	100	230613_Prot_6000Sec_R3_6000_8_20230613_220957	1	6.17338	4357479	1128.63
USP9X	93	104	VLRHLQVIFGHL			11	1431.86	LigB	0	230613_LigB_0Sec_R1_0_15_20230614_021237	2	6.29325	3880664	716.957
USP9X	93	104	VLRHLQVIFGHL			11	1431.86	LigB	0	230613_LigB_0Sec_R2_0_2_20230613_161656	2	6.24507	3079216	716.943
USP9X	93	104	VLRHLQVIFGHL			11	1431.86	LigB	0	230613_LigB_0Sec_R3_0_1_20230613_153720	2	6.33043	3102251	716.922
USP9X	93	104	VLRHLQVIFGHL			11	1431.86	LigB	0.1	230613_LigB_6Sec_R1_6_3_20230614_035500	2	6.31409	3684211	717.218
USP9X	93	104	VLRHLQVIFGHL			11	1431.86	LigB	0.1	230613_LigB_6Sec_R2_6_4_20230614_173937	2	6.30002	3916244	717.247
USP9X	93	104	VLRHLQVIFGHL			11	1431.86	LigB	0.1	230613_LigB_6Sec_R3_6_2_20230614_031518	2	6.31763	3497232	717.202
USP9X	93	104	VLRHLQVIFGHL			11	1431.86	LigB	1	230613_LigB_60Sec_R1_60_12_20230614_230512	2	6.27706	3221877	717.221
USP9X	93	104	VLRHLQVIFGHL			11	1431.86	LigB	1	230613_LigB_60Sec_R2_60_8_20230614_064659	2	6.30717	3858877	717.265
USP9X	93	104	VLRHLQVIFGHL			11	1431.86	LigB	1	230613_LigB_60Sec_R3_60_12_20230614_000854	2	6.29257	3653949	717.251
USP9X	93	104	VLRHLQVIFGHL			11	1431.86	LigB	10	230613_LigB_600Sec_R1_600_13_20230614_005735	2	6.3347	4343465	717.737
USP9X	93	104	VLRHLQVIFGHL			11	1431.86	LigB	10	230613_LigB_600Sec_R2_600_14_20230614_013939	2	6.31187	4324855	717.782
USP9X	93	104	VLRHLQVIFGHL			11	1431.86	LigB	10	230613_LigB_600Sec_R3_600_1_20230614_133716	2	6.30557	4142432	717.799
USP9X	93	104	VLRHLQVIFGHL			11	1431.86	LigB	100	230613_LigB_6000Sec_R1_6000_10_20230614_110517	2	6.2953	4330524	718.879
USP9X	93	104	VLRHLQVIFGHL			11	1431.86	LigB	100	230613_LigB_6000Sec_R2_6000_11_20230614_113607	2	6.26477	3606236	718.842
USP9X	93	104	VLRHLQVIFGHL			11	1431.86	LigB	100	230613_LigB_6000Sec_R3_6000_5_20230614_073101	2	6.29986	4444448	718.931
USP9X	93	104	VLRHLQVIFGHL			11	1431.86	Prot	0	230613_Prot_0Sec_R1_0_6_20230614_060649	2	6.3012	4104256	716.952
USP9X	93	104	VLRHLQVIFGHL			11	1431.86	Prot	0	230613_Prot_0Sec_R2_0_6_20230613_183339	2	6.25371	3487233	716.978
USP9X	93	104	VLRHLQVIFGHL			11	1431.86	Prot	0	230613_Prot_0Sec_R3_0_10_20230614_214257	2	6.27151	3579287	716.972
USP9X	93	104	VLRHLQVIFGHL			11	1431.86	Prot	0.1	230613_Prot_6Sec_R1_6_8_20230614_202336	2	6.26692	3668874	717.257
USP9X	93	104	VLRHLQVIFGHL			11	1431.86	Prot	0.1	230613_Prot_6Sec_R2_6_7_20230613_191321	2	6.29038	3885288	717.26
USP9X	93	104	VLRHLQVIFGHL			11	1431.86	Prot	0.1	230613_Prot_6Sec_R3_6_9_20230613_204552	2	6.28561	3441196	717.214
USP9X	93	104	VLRHLQVIFGHL			11	1431.86	Prot	1	230613_Prot_60Sec_R1_60_12_20230614_101218	2	6.31905	3223814	717.215
USP9X	93	104	VLRHLQVIFGHL			11	1431.86	Prot	1	230613_Prot_60Sec_R2_60_14_20230615_000018	2	6.29056	2939986	717.212
USP9X	93	104	VLRHLQVIFGHL			11	1431.86	Prot	1	230613_Prot_60Sec_R3_60_3_20230613_165705	2	6.29731	3412064	717.267
USP9X	93	104	VLRHLQVIFGHL			11	1431.86	Prot	10	230613_Prot_600Sec_R1_600_6_20230614_190829	2	6.29613	4415703	718.016
USP9X	93	104	VLRHLQVIFGHL			11	1431.86	Prot	10	230613_Prot_600Sec_R2_600_11_20230614_223139	2	6.29764	4262384	717.963
USP9X	93	104	VLRHLQVIFGHL			11	1431.86	Prot	10	230613_Prot_600Sec_R3_600_1_20230614_154638	2	6.29711	4129786	717.967
USP9X	93	104	VLRHLQVIFGHL			11	1431.86	Prot	100	230613_Prot_6000Sec_R1_6000_5_20230613_195752	2	6.25503	4147437	719.333
USP9X	93	104	VLRHLQVIFGHL			11	1431.86	Prot	100	230613_Prot_6000Sec_R2_6000_13_20230615_012353	2	6.26452	3647428	719.3
USP9X	93	104	VLRHLQVIFGHL			11	1431.86	Prot	100	230613_Prot_6000Sec_R3_6000_8_20230613_220957	2	6.32308	3980425	719.209
USP9X	93	106	VLRHLQVIFGHLAA			13	1573.93	LigB	0	230613_LigB_0Sec_R1_0_15_20230614_021237	2	6.135	2840382	787.995
USP9X	93	106	VLRHLQVIFGHLAA			13	1573.93	LigB	0	230613_LigB_0Sec_R2_0_2_20230613_161656	2	6.09209	2410042	787.996
USP9X	93	106	VLRHLQVIFGHLAA			13	1573.93	LigB	0	230613_LigB_0Sec_R3_0_1_20230613_153720	2	6.15571	2343874	787.987
USP9X	93	106	VLRHLQVIFGHLAA			13	1573.93	LigB	0.1	230613_LigB_6Sec_R1_6_3_20230614_035500	2	6.14826	2399152	788.337
USP9X	93	106	VLRHLQVIFGHLAA			13	1573.93	LigB	0.1	230613_LigB_6Sec_R2_6_4_20230614_173937	2	6.14011	2180083	788.306
USP9X	93	106	VLRHLQVIFGHLAA			13	1573.93	LigB	0.1	230613_LigB_6Sec_R3_6_2_20230614_031518	2	6.14479	2073280	788.302
USP9X	93	106	VLRHLQVIFGHLAA			13	1573.93	LigB	1	230613_LigB_60Sec_R1_60_12_20230614_230512	2	6.11392	2012004	788.352
USP9X	93	106	VLRHLQVIFGHLAA			13	1573.93	LigB	1	230613_LigB_60Sec_R2_60_8_20230614_064659	2	6.14355	2142022	788.349
USP9X	93	106	VLRHLQVIFGHLAA			13	1573.93	LigB	1	230613_LigB_60Sec_R3_60_12_20230614_000854	2	6.12596	1994986	788.374
USP9X	93	106	VLRHLQVIFGHLAA			13	1573.93	LigB	10	230613_LigB_600Sec_R1_600_13_20230614_005735	2	6.15956	2311058	789.154
USP9X	93	106	VLRHLQVIFGHLAA			13	1573.93	LigB	10	230613_LigB_600Sec_R2_600_14_20230614_013939	2	6.14236	2192933	789.206
USP9X	93	106	VLRHLQVIFGHLAA			13	1573.93	LigB	10	230613_LigB_600Sec_R3_600_1_20230614_133716	2	6.14825	2338187	789.187
USP9X	93	106	VLRHLQVIFGHLAA			13	1573.93	LigB	100	230613_LigB_6000Sec_R1_6000_10_20230614_110517	2	6.12799	2085113	790.577
USP9X	93	106	VLRHLQVIFGHLAA			13	1573.93	LigB	100	230613_LigB_6000Sec_R2_6000_11_20230614_113607	2	6.09425	1843558	790.467
USP9X	93	106	VLRHLQVIFGHLAA			13	1573.93	LigB	100	230613_LigB_6000Sec_R3_6000_5_20230614_073101	2	6.12949	2088855	790.521
USP9X	93	106	VLRHLQVIFGHLAA			13	1573.93	Prot	0	230613_Prot_0Sec_R1_0_6_20230614_060649	2	6.1443	2921986	787.99
USP9X	93	106	VLRHLQVIFGHLAA			13	1573.93	Prot	0	230613_Prot_0Sec_R2_0_6_20230613_183339	2	6.08603	2346354	788.005
USP9X	93	106	VLRHLQVIFGHLAA			13	1573.93	Prot	0	230613_Prot_0Sec_R3_0_10_20230614_214257	2	6.11504	2520919	788.008
USP9X	93	106	VLRHLQVIFGHLAA			13	1573.93	Prot	0.1	230613_Prot_6Sec_R1_6_8_20230614_202336	2	6.10017	2120536	788.364
USP9X	93	106	VLRHLQVIFGHLAA			13	1573.93	Prot	0.1	230613_Prot_6Sec_R2_6_7_20230613_191321	2	6.12546	1926691	788.379
USP9X	93	106	VLRHLQVIFGHLAA			13	1573.93	Prot	0.1	230613_Prot_6Sec_R3_6_9_20230613_204552	2	6.10639	1986089	788.378
USP9X	93	106	VLRHLQVIFGHLAA			13	1573.93	Prot	1	230613_Prot_60Sec_R1_60_12_20230614_101218	2	6.15101	1972503	788.378
USP9X	93	106	VLRHLQVIFGHLAA			13	1573.93	Prot	1	230613_Prot_60Sec_R2_60_14_20230615_000018	2	6.11882	1629160	788.375
USP9X	93	106	VLRHLQVIFGHLAA			13	1573.93	Prot	1	230613_Prot_60Sec_R3_60_3_20230613_165705	2	6.13199	1863521	788.396
USP9X	93	106	VLRHLQVIFGHLAA			13	1573.93	Prot	10	230613_Prot_600Sec_R1_600_6_20230614_190829	2	6.13454	2290553	789.529
USP9X	93	106	VLRHLQVIFGHLAA			13	1573.93	Prot	10	230613_Prot_600Sec_R2_600_11_20230614_223139	2	6.13243	2061718	789.414
USP9X	93	106	VLRHLQVIFGHLAA			13	1573.93	Prot	10	230613_Prot_600Sec_R3_600_1_20230614_154638	2	6.13907	2458313	789.434
USP9X	93	106	VLRHLQVIFGHLAA			13	1573.93	Prot	100	230613_Prot_6000Sec_R1_6000_5_20230613_195752	2	6.08398	2153360	791.037
USP9X	93	106	VLRHLQVIFGHLAA			13	1573.93	Prot	100	230613_Prot_6000Sec_R2_6000_13_20230615_012353	2	6.09793	1932046	790.882
USP9X	93	106	VLRHLQVIFGHLAA			13	1573.93	Prot	100	230613_Prot_6000Sec_R3_6000_8_20230613_220957	2	6.14786	2116443	790.863
USP9X	94	101	LRHLQVIF			7	1025.63	LigB	0	230613_LigB_0Sec_R1_0_15_20230614_021237	1	5.98671	4904572	1026.34
USP9X	94	101	LRHLQVIF			7	1025.63	LigB	0	230613_LigB_0Sec_R2_0_2_20230613_161656	1	5.97371	4004008	1026.3
USP9X	94	101	LRHLQVIF			7	1025.63	LigB	0	230613_LigB_0Sec_R3_0_1_20230613_153720	1	6.01099	4640067	1026.27
USP9X	94	101	LRHLQVIF			7	1025.63	LigB	0.1	230613_LigB_6Sec_R1_6_3_20230614_035500	1	6.00798	4269879	1026.5
USP9X	94	101	LRHLQVIF			7	1025.63	LigB	0.1	230613_LigB_6Sec_R2_6_4_20230614_173937	1	6.01823	4460673	1026.47
USP9X	94	101	LRHLQVIF			7	1025.63	LigB	0.1	230613_LigB_6Sec_R3_6_2_20230614_031518	1	6.00461	4349138	1026.46
USP9X	94	101	LRHLQVIF			7	1025.63	LigB	1	230613_LigB_60Sec_R1_60_12_20230614_230512	1	5.99801	3928122	1026.51
USP9X	94	101	LRHLQVIF			7	1025.63	LigB	1	230613_LigB_60Sec_R2_60_8_20230614_064659	1	6.01771	4087072	1026.47
USP9X	94	101	LRHLQVIF			7	1025.63	LigB	1	230613_LigB_60Sec_R3_60_12_20230614_000854	1	5.98635	4320890	1026.48
USP9X	94	101	LRHLQVIF			7	1025.63	LigB	10	230613_LigB_600Sec_R1_600_13_20230614_005735	1	6.02521	4341635	1026.91
USP9X	94	101	LRHLQVIF			7	1025.63	LigB	10	230613_LigB_600Sec_R2_600_14_20230614_013939	1	6.01526	4279931	1026.87
USP9X	94	101	LRHLQVIF			7	1025.63	LigB	10	230613_LigB_600Sec_R3_600_1_20230614_133716	1	6.0294	4144809	1026.87
USP9X	94	101	LRHLQVIF			7	1025.63	LigB	100	230613_LigB_6000Sec_R1_6000_10_20230614_110517	1	6.00332	3941497	1028.42
USP9X	94	101	LRHLQVIF			7	1025.63	LigB	100	230613_LigB_6000Sec_R2_6000_11_20230614_113607	1	5.97876	3603839	1028.37
USP9X	94	101	LRHLQVIF			7	1025.63	LigB	100	230613_LigB_6000Sec_R3_6000_5_20230614_073101	1	6.01181	3939422	1028.41
USP9X	94	101	LRHLQVIF			7	1025.63	Prot	0	230613_Prot_0Sec_R1_0_6_20230614_060649	1	6.00619	4519935	1026.31
USP9X	94	101	LRHLQVIF			7	1025.63	Prot	0	230613_Prot_0Sec_R2_0_6_20230613_183339	1	5.97336	4511739	1026.33
USP9X	94	101	LRHLQVIF			7	1025.63	Prot	0	230613_Prot_0Sec_R3_0_10_20230614_214257	1	5.98515	4802265	1026.32
USP9X	94	101	LRHLQVIF			7	1025.63	Prot	0.1	230613_Prot_6Sec_R1_6_8_20230614_202336	1	5.97563	4522608	1026.49
USP9X	94	101	LRHLQVIF			7	1025.63	Prot	0.1	230613_Prot_6Sec_R2_6_7_20230613_191321	1	5.99089	4821694	1026.5
USP9X	94	101	LRHLQVIF			7	1025.63	Prot	0.1	230613_Prot_6Sec_R3_6_9_20230613_204552	1	5.99375	4234809	1026.5
USP9X	94	101	LRHLQVIF			7	1025.63	Prot	1	230613_Prot_60Sec_R1_60_12_20230614_101218	1	6.02893	3870546	1026.52
USP9X	94	101	LRHLQVIF			7	1025.63	Prot	1	230613_Prot_60Sec_R2_60_14_20230615_000018	1	5.99728	3347706	1026.52
USP9X	94	101	LRHLQVIF			7	1025.63	Prot	1	230613_Prot_60Sec_R3_60_3_20230613_165705	1	6.00193	3604769	1026.54
USP9X	94	101	LRHLQVIF			7	1025.63	Prot	10	230613_Prot_600Sec_R1_600_6_20230614_190829	1	6.0181	4370219	1027.18
USP9X	94	101	LRHLQVIF			7	1025.63	Prot	10	230613_Prot_600Sec_R2_600_11_20230614_223139	1	6.01899	4158352	1027.1
USP9X	94	101	LRHLQVIF			7	1025.63	Prot	10	230613_Prot_600Sec_R3_600_1_20230614_154638	1	6.02232	4267739	1027.12
USP9X	94	101	LRHLQVIF			7	1025.63	Prot	100	230613_Prot_6000Sec_R1_6000_5_20230613_195752	1	5.98993	4263643	1029.23
USP9X	94	101	LRHLQVIF			7	1025.63	Prot	100	230613_Prot_6000Sec_R2_6000_13_20230615_012353	1	5.99659	3793027	1029.07
USP9X	94	101	LRHLQVIF			7	1025.63	Prot	100	230613_Prot_6000Sec_R3_6000_8_20230613_220957	1	6.02902	3976363	1029.07
USP9X	94	104	LRHLQVIFGHL			10	1332.79	LigB	0	230613_LigB_0Sec_R1_0_15_20230614_021237	2	6.05435	2959747	667.375
USP9X	94	104	LRHLQVIFGHL			10	1332.79	LigB	0	230613_LigB_0Sec_R2_0_2_20230613_161656	2	6.01811	2895598	667.376
USP9X	94	104	LRHLQVIFGHL			10	1332.79	LigB	0	230613_LigB_0Sec_R3_0_1_20230613_153720	2	6.09284	2155495	667.361
USP9X	94	104	LRHLQVIFGHL			10	1332.79	LigB	0.1	230613_LigB_6Sec_R1_6_3_20230614_035500	2	6.08554	2288400	667.593
USP9X	94	104	LRHLQVIFGHL			10	1332.79	LigB	0.1	230613_LigB_6Sec_R2_6_4_20230614_173937	2	6.08201	2178907	667.589
USP9X	94	104	LRHLQVIFGHL			10	1332.79	LigB	0.1	230613_LigB_6Sec_R3_6_2_20230614_031518	2	6.0837	2226566	667.559
USP9X	94	104	LRHLQVIFGHL			10	1332.79	LigB	1	230613_LigB_60Sec_R1_60_12_20230614_230512	2	6.05553	2373149	667.603
USP9X	94	104	LRHLQVIFGHL			10	1332.79	LigB	1	230613_LigB_60Sec_R2_60_8_20230614_064659	2	6.08275	2217941	667.592
USP9X	94	104	LRHLQVIFGHL			10	1332.79	LigB	1	230613_LigB_60Sec_R3_60_12_20230614_000854	2	6.05447	2464755	667.628
USP9X	94	104	LRHLQVIFGHL			10	1332.79	LigB	10	230613_LigB_600Sec_R1_600_13_20230614_005735	2	6.10144	2565868	668.035
USP9X	94	104	LRHLQVIFGHL			10	1332.79	LigB	10	230613_LigB_600Sec_R2_600_14_20230614_013939	2	6.0827	2384432	668.088
USP9X	94	104	LRHLQVIFGHL			10	1332.79	LigB	10	230613_LigB_600Sec_R3_600_1_20230614_133716	2	6.09479	2527575	668.011
USP9X	94	104	LRHLQVIFGHL			10	1332.79	LigB	100	230613_LigB_6000Sec_R1_6000_10_20230614_110517	2	6.06701	2707063	669.144
USP9X	94	104	LRHLQVIFGHL			10	1332.79	LigB	100	230613_LigB_6000Sec_R2_6000_11_20230614_113607	2	6.03067	2558543	669.096
USP9X	94	104	LRHLQVIFGHL			10	1332.79	LigB	100	230613_LigB_6000Sec_R3_6000_5_20230614_073101	2	6.07112	2681501	669.194
USP9X	94	104	LRHLQVIFGHL			10	1332.79	Prot	0	230613_Prot_0Sec_R1_0_6_20230614_060649	2	6.06999	2777447	667.365
USP9X	94	104	LRHLQVIFGHL			10	1332.79	Prot	0	230613_Prot_0Sec_R2_0_6_20230613_183339	2	6.01958	3034099	667.406
USP9X	94	104	LRHLQVIFGHL			10	1332.79	Prot	0	230613_Prot_0Sec_R3_0_10_20230614_214257	2	6.0403	2826346	667.4
USP9X	94	104	LRHLQVIFGHL			10	1332.79	Prot	0.1	230613_Prot_6Sec_R1_6_8_20230614_202336	2	6.03016	2735056	667.621
USP9X	94	104	LRHLQVIFGHL			10	1332.79	Prot	0.1	230613_Prot_6Sec_R2_6_7_20230613_191321	2	6.05623	2728846	667.621
USP9X	94	104	LRHLQVIFGHL			10	1332.79	Prot	0.1	230613_Prot_6Sec_R3_6_9_20230613_204552	2	6.05127	2448850	667.62
USP9X	94	104	LRHLQVIFGHL			10	1332.79	Prot	1	230613_Prot_60Sec_R1_60_12_20230614_101218	2	6.09663	2033541	667.591
USP9X	94	104	LRHLQVIFGHL			10	1332.79	Prot	1	230613_Prot_60Sec_R2_60_14_20230615_000018	2	6.05592	2102770	667.619
USP9X	94	104	LRHLQVIFGHL			10	1332.79	Prot	1	230613_Prot_60Sec_R3_60_3_20230613_165705	2	6.06479	2293154	667.652
USP9X	94	104	LRHLQVIFGHL			10	1332.79	Prot	10	230613_Prot_600Sec_R1_600_6_20230614_190829	2	6.07777	2343399	668.343
USP9X	94	104	LRHLQVIFGHL			10	1332.79	Prot	10	230613_Prot_600Sec_R2_600_11_20230614_223139	2	6.07818	2274109	668.252
USP9X	94	104	LRHLQVIFGHL			10	1332.79	Prot	10	230613_Prot_600Sec_R3_600_1_20230614_154638	2	6.08248	2459835	668.272
USP9X	94	104	LRHLQVIFGHL			10	1332.79	Prot	100	230613_Prot_6000Sec_R1_6000_5_20230613_195752	2	6.03334	2955098	669.496
USP9X	94	104	LRHLQVIFGHL			10	1332.79	Prot	100	230613_Prot_6000Sec_R2_6000_13_20230615_012353	2	6.0484	2685517	669.434
USP9X	94	104	LRHLQVIFGHL			10	1332.79	Prot	100	230613_Prot_6000Sec_R3_6000_8_20230613_220957	2	6.09872	2422002	669.416
USP9X	94	106	LRHLQVIFGHLAA			12	1474.86	LigB	0	230613_LigB_0Sec_R1_0_15_20230614_021237	2	5.85194	1638675	738.383
USP9X	94	106	LRHLQVIFGHLAA			12	1474.86	LigB	0	230613_LigB_0Sec_R2_0_2_20230613_161656	2	5.8281	1666280	738.377
USP9X	94	106	LRHLQVIFGHLAA			12	1474.86	LigB	0	230613_LigB_0Sec_R3_0_1_20230613_153720	2	5.87336	1399559	738.39
USP9X	94	106	LRHLQVIFGHLAA			12	1474.86	LigB	0.1	230613_LigB_6Sec_R1_6_3_20230614_035500	2	5.86815	1298755	738.666
USP9X	94	106	LRHLQVIFGHLAA			12	1474.86	LigB	0.1	230613_LigB_6Sec_R2_6_4_20230614_173937	2	5.86818	1272458	738.675
USP9X	94	106	LRHLQVIFGHLAA			12	1474.86	LigB	0.1	230613_LigB_6Sec_R3_6_2_20230614_031518	2	5.8677	1219546	738.667
USP9X	94	106	LRHLQVIFGHLAA			12	1474.86	LigB	1	230613_LigB_60Sec_R1_60_12_20230614_230512	2	5.8452	1136477	738.709
USP9X	94	106	LRHLQVIFGHLAA			12	1474.86	LigB	1	230613_LigB_60Sec_R2_60_8_20230614_064659	2	5.87142	1173078	738.676
USP9X	94	106	LRHLQVIFGHLAA			12	1474.86	LigB	1	230613_LigB_60Sec_R3_60_12_20230614_000854	2	5.83967	1179068	738.743
USP9X	94	106	LRHLQVIFGHLAA			12	1474.86	LigB	10	230613_LigB_600Sec_R1_600_13_20230614_005735	2	5.88928	1173843	739.434
USP9X	94	106	LRHLQVIFGHLAA			12	1474.86	LigB	10	230613_LigB_600Sec_R2_600_14_20230614_013939	2	5.87259	1164150	739.559
USP9X	94	106	LRHLQVIFGHLAA			12	1474.86	LigB	10	230613_LigB_600Sec_R3_600_1_20230614_133716	2	5.88713	1061798	739.493
USP9X	94	106	LRHLQVIFGHLAA			12	1474.86	LigB	100	230613_LigB_6000Sec_R1_6000_10_20230614_110517	2	5.85036	1189407	740.724
USP9X	94	106	LRHLQVIFGHLAA			12	1474.86	LigB	100	230613_LigB_6000Sec_R2_6000_11_20230614_113607	2	5.82364	1069393	740.578
USP9X	94	106	LRHLQVIFGHLAA			12	1474.86	LigB	100	230613_LigB_6000Sec_R3_6000_5_20230614_073101	2	5.8586	1156743	740.74
USP9X	94	106	LRHLQVIFGHLAA			12	1474.86	Prot	0	230613_Prot_0Sec_R1_0_6_20230614_060649	2	5.86395	1546442	738.303
USP9X	94	106	LRHLQVIFGHLAA			12	1474.86	Prot	0	230613_Prot_0Sec_R2_0_6_20230613_183339	2	5.8205	1567692	738.39
USP9X	94	106	LRHLQVIFGHLAA			12	1474.86	Prot	0	230613_Prot_0Sec_R3_0_10_20230614_214257	2	5.83037	1752529	738.393
USP9X	94	106	LRHLQVIFGHLAA			12	1474.86	Prot	0.1	230613_Prot_6Sec_R1_6_8_20230614_202336	2	5.81752	1367311	738.739
USP9X	94	106	LRHLQVIFGHLAA			12	1474.86	Prot	0.1	230613_Prot_6Sec_R2_6_7_20230613_191321	2	5.84124	1408749	738.726
USP9X	94	106	LRHLQVIFGHLAA			12	1474.86	Prot	0.1	230613_Prot_6Sec_R3_6_9_20230613_204552	2	5.85193	1214035	738.749
USP9X	94	106	LRHLQVIFGHLAA			12	1474.86	Prot	1	230613_Prot_60Sec_R1_60_12_20230614_101218	2	5.88151	1057164	738.75
USP9X	94	106	LRHLQVIFGHLAA			12	1474.86	Prot	1	230613_Prot_60Sec_R2_60_14_20230615_000018	2	5.84641	936113	738.734
USP9X	94	106	LRHLQVIFGHLAA			12	1474.86	Prot	1	230613_Prot_60Sec_R3_60_3_20230613_165705	2	5.85629	1139894	738.788
USP9X	94	106	LRHLQVIFGHLAA			12	1474.86	Prot	10	230613_Prot_600Sec_R1_600_6_20230614_190829	2	5.86859	1170973	739.782
USP9X	94	106	LRHLQVIFGHLAA			12	1474.86	Prot	10	230613_Prot_600Sec_R2_600_11_20230614_223139	2	5.87037	1107777	739.705
USP9X	94	106	LRHLQVIFGHLAA			12	1474.86	Prot	10	230613_Prot_600Sec_R3_600_1_20230614_154638	2	5.87593	1129297	739.759
USP9X	94	106	LRHLQVIFGHLAA			12	1474.86	Prot	100	230613_Prot_6000Sec_R1_6000_5_20230613_195752	2	5.83381	1330251	741.164
USP9X	94	106	LRHLQVIFGHLAA			12	1474.86	Prot	100	230613_Prot_6000Sec_R2_6000_13_20230615_012353	2	5.84241	1074120	741.073
USP9X	94	106	LRHLQVIFGHLAA			12	1474.86	Prot	100	230613_Prot_6000Sec_R3_6000_8_20230613_220957	2	5.87814	1067516	741.053
USP9X	95	101	RHLQVIF			6	912.541	LigB	0	230613_LigB_0Sec_R1_0_15_20230614_021237	1	5.64495	3154062	913.134
USP9X	95	101	RHLQVIF			6	912.541	LigB	0	230613_LigB_0Sec_R2_0_2_20230613_161656	1	5.62807	2808909	913.102
USP9X	95	101	RHLQVIF			6	912.541	LigB	0	230613_LigB_0Sec_R3_0_1_20230613_153720	1	5.66647	3427519	913.129
USP9X	95	101	RHLQVIF			6	912.541	LigB	0.1	230613_LigB_6Sec_R1_6_3_20230614_035500	1	5.66383	3373207	913.293
USP9X	95	101	RHLQVIF			6	912.541	LigB	0.1	230613_LigB_6Sec_R2_6_4_20230614_173937	1	5.67469	3320890	913.308
USP9X	95	101	RHLQVIF			6	912.541	LigB	0.1	230613_LigB_6Sec_R3_6_2_20230614_031518	1	5.66465	3297057	913.287
USP9X	95	101	RHLQVIF			6	912.541	LigB	1	230613_LigB_60Sec_R1_60_12_20230614_230512	1	5.66056	3111916	913.297
USP9X	95	101	RHLQVIF			6	912.541	LigB	1	230613_LigB_60Sec_R2_60_8_20230614_064659	1	5.67094	3046250	913.297
USP9X	95	101	RHLQVIF			6	912.541	LigB	1	230613_LigB_60Sec_R3_60_12_20230614_000854	1	5.63368	2559572	913.306
USP9X	95	101	RHLQVIF			6	912.541	LigB	10	230613_LigB_600Sec_R1_600_13_20230614_005735	1	5.6803	3355871	913.651
USP9X	95	101	RHLQVIF			6	912.541	LigB	10	230613_LigB_600Sec_R2_600_14_20230614_013939	1	5.67504	3359813	913.654
USP9X	95	101	RHLQVIF			6	912.541	LigB	10	230613_LigB_600Sec_R3_600_1_20230614_133716	1	5.68667	3219808	913.663
USP9X	95	101	RHLQVIF			6	912.541	LigB	100	230613_LigB_6000Sec_R1_6000_10_20230614_110517	1	5.64937	3047193	914.916
USP9X	95	101	RHLQVIF			6	912.541	LigB	100	230613_LigB_6000Sec_R2_6000_11_20230614_113607	1	5.62666	2253445	914.791
USP9X	95	101	RHLQVIF			6	912.541	LigB	100	230613_LigB_6000Sec_R3_6000_5_20230614_073101	1	5.66251	3156904	914.829
USP9X	95	101	RHLQVIF			6	912.541	Prot	0	230613_Prot_0Sec_R1_0_6_20230614_060649	1	5.66518	3684436	913.155
USP9X	95	101	RHLQVIF			6	912.541	Prot	0	230613_Prot_0Sec_R2_0_6_20230613_183339	1	5.63723	3012310	913.121
USP9X	95	101	RHLQVIF			6	912.541	Prot	0	230613_Prot_0Sec_R3_0_10_20230614_214257	1	5.63796	3038818	913.13
USP9X	95	101	RHLQVIF			6	912.541	Prot	0.1	230613_Prot_6Sec_R1_6_8_20230614_202336	1	5.61905	2978218	913.269
USP9X	95	101	RHLQVIF			6	912.541	Prot	0.1	230613_Prot_6Sec_R2_6_7_20230613_191321	1	5.64523	2981884	913.307
USP9X	95	101	RHLQVIF			6	912.541	Prot	0.1	230613_Prot_6Sec_R3_6_9_20230613_204552	1	5.65459	3126232	913.323
USP9X	95	101	RHLQVIF			6	912.541	Prot	1	230613_Prot_60Sec_R1_60_12_20230614_101218	1	5.69733	3265352	913.316
USP9X	95	101	RHLQVIF			6	912.541	Prot	1	230613_Prot_60Sec_R2_60_14_20230615_000018	1	5.6566	2651723	913.329
USP9X	95	101	RHLQVIF			6	912.541	Prot	1	230613_Prot_60Sec_R3_60_3_20230613_165705	1	5.65542	2893622	913.312
USP9X	95	101	RHLQVIF			6	912.541	Prot	10	230613_Prot_600Sec_R1_600_6_20230614_190829	1	5.67164	3439805	913.819
USP9X	95	101	RHLQVIF			6	912.541	Prot	10	230613_Prot_600Sec_R2_600_11_20230614_223139	1	5.6685	3214986	913.813
USP9X	95	101	RHLQVIF			6	912.541	Prot	10	230613_Prot_600Sec_R3_600_1_20230614_154638	1	5.67289	3537519	913.815
USP9X	95	101	RHLQVIF			6	912.541	Prot	100	230613_Prot_6000Sec_R1_6000_5_20230613_195752	1	5.65576	3095822	915.768
USP9X	95	101	RHLQVIF			6	912.541	Prot	100	230613_Prot_6000Sec_R2_6000_13_20230615_012353	1	5.65071	2674856	915.629
USP9X	95	101	RHLQVIF			6	912.541	Prot	100	230613_Prot_6000Sec_R3_6000_8_20230613_220957	1	5.6822	3287418	915.578
USP9X	95	104	RHLQVIFGHL			9	1219.71	LigB	0	230613_LigB_0Sec_R1_0_15_20230614_021237	2	5.7251	2224934	610.801
USP9X	95	104	RHLQVIFGHL			9	1219.71	LigB	0	230613_LigB_0Sec_R2_0_2_20230613_161656	2	5.70808	2173961	610.805
USP9X	95	104	RHLQVIFGHL			9	1219.71	LigB	0	230613_LigB_0Sec_R3_0_1_20230613_153720	2	5.7694	1736874	610.781
USP9X	95	104	RHLQVIFGHL			9	1219.71	LigB	0.1	230613_LigB_6Sec_R1_6_3_20230614_035500	2	5.76235	1904898	610.98
USP9X	95	104	RHLQVIFGHL			9	1219.71	LigB	0.1	230613_LigB_6Sec_R2_6_4_20230614_173937	2	5.76221	1788409	610.974
USP9X	95	104	RHLQVIFGHL			9	1219.71	LigB	0.1	230613_LigB_6Sec_R3_6_2_20230614_031518	2	5.76431	1725455	610.962
USP9X	95	104	RHLQVIFGHL			9	1219.71	LigB	1	230613_LigB_60Sec_R1_60_12_20230614_230512	2	5.73456	1780251	610.971
USP9X	95	104	RHLQVIFGHL			9	1219.71	LigB	1	230613_LigB_60Sec_R2_60_8_20230614_064659	2	5.76243	1752729	610.973
USP9X	95	104	RHLQVIFGHL			9	1219.71	LigB	1	230613_LigB_60Sec_R3_60_12_20230614_000854	2	5.72129	1917375	611.013
USP9X	95	104	RHLQVIFGHL			9	1219.71	LigB	10	230613_LigB_600Sec_R1_600_13_20230614_005735	2	5.78157	1855284	611.351
USP9X	95	104	RHLQVIFGHL			9	1219.71	LigB	10	230613_LigB_600Sec_R2_600_14_20230614_013939	2	5.76784	1849924	611.448
USP9X	95	104	RHLQVIFGHL			9	1219.71	LigB	10	230613_LigB_600Sec_R3_600_1_20230614_133716	2	5.77835	1811883	611.387
USP9X	95	104	RHLQVIFGHL			9	1219.71	LigB	100	230613_LigB_6000Sec_R1_6000_10_20230614_110517	2	5.73733	1994687	612.32
USP9X	95	104	RHLQVIFGHL			9	1219.71	LigB	100	230613_LigB_6000Sec_R2_6000_11_20230614_113607	2	5.71174	1992428	612.29
USP9X	95	104	RHLQVIFGHL			9	1219.71	LigB	100	230613_LigB_6000Sec_R3_6000_5_20230614_073101	2	5.75251	2163753	612.33
USP9X	95	104	RHLQVIFGHL			9	1219.71	Prot	0	230613_Prot_0Sec_R1_0_6_20230614_060649	2	5.75057	2138840	610.778
USP9X	95	104	RHLQVIFGHL			9	1219.71	Prot	0	230613_Prot_0Sec_R2_0_6_20230613_183339	2	5.71068	2225661	610.795
USP9X	95	104	RHLQVIFGHL			9	1219.71	Prot	0	230613_Prot_0Sec_R3_0_10_20230614_214257	2	5.71142	2255201	610.81
USP9X	95	104	RHLQVIFGHL			9	1219.71	Prot	0.1	230613_Prot_6Sec_R1_6_8_20230614_202336	2	5.70284	2127220	610.999
USP9X	95	104	RHLQVIFGHL			9	1219.71	Prot	0.1	230613_Prot_6Sec_R2_6_7_20230613_191321	2	5.73135	2096910	611.023
USP9X	95	104	RHLQVIFGHL			9	1219.71	Prot	0.1	230613_Prot_6Sec_R3_6_9_20230613_204552	2	5.743	1858971	611.014
USP9X	95	104	RHLQVIFGHL			9	1219.71	Prot	1	230613_Prot_60Sec_R1_60_12_20230614_101218	2	5.78894	1545069	610.986
USP9X	95	104	RHLQVIFGHL			9	1219.71	Prot	1	230613_Prot_60Sec_R2_60_14_20230615_000018	2	5.73144	1528614	611.016
USP9X	95	104	RHLQVIFGHL			9	1219.71	Prot	1	230613_Prot_60Sec_R3_60_3_20230613_165705	2	5.74431	1858629	611.047
USP9X	95	104	RHLQVIFGHL			9	1219.71	Prot	10	230613_Prot_600Sec_R1_600_6_20230614_190829	2	5.75867	1914243	611.647
USP9X	95	104	RHLQVIFGHL			9	1219.71	Prot	10	230613_Prot_600Sec_R2_600_11_20230614_223139	2	5.75568	1892604	611.56
USP9X	95	104	RHLQVIFGHL			9	1219.71	Prot	10	230613_Prot_600Sec_R3_600_1_20230614_154638	2	5.76411	1796658	611.576
USP9X	95	104	RHLQVIFGHL			9	1219.71	Prot	100	230613_Prot_6000Sec_R1_6000_5_20230613_195752	2	5.7343	2091279	612.677
USP9X	95	104	RHLQVIFGHL			9	1219.71	Prot	100	230613_Prot_6000Sec_R2_6000_13_20230615_012353	2	5.7283	1916114	612.645
USP9X	95	104	RHLQVIFGHL			9	1219.71	Prot	100	230613_Prot_6000Sec_R3_6000_8_20230613_220957	2	5.78175	1948899	612.572
USP9X	95	106	RHLQVIFGHLAA			11	1361.78	LigB	0	230613_LigB_0Sec_R1_0_15_20230614_021237	2	5.52623	1583894	681.793
USP9X	95	106	RHLQVIFGHLAA			11	1361.78	LigB	0	230613_LigB_0Sec_R2_0_2_20230613_161656	2	5.51606	1442500	681.786
USP9X	95	106	RHLQVIFGHLAA			11	1361.78	LigB	0	230613_LigB_0Sec_R3_0_1_20230613_153720	2	5.55448	1216395	681.806
USP9X	95	106	RHLQVIFGHLAA			11	1361.78	LigB	0.1	230613_LigB_6Sec_R1_6_3_20230614_035500	2	5.54888	1188643	682.074
USP9X	95	106	RHLQVIFGHLAA			11	1361.78	LigB	0.1	230613_LigB_6Sec_R3_6_2_20230614_031518	2	5.5524	1073661	682.053
USP9X	95	106	RHLQVIFGHLAA			11	1361.78	LigB	1	230613_LigB_60Sec_R1_60_12_20230614_230512	2	5.54034	1051244	682.028
USP9X	95	106	RHLQVIFGHLAA			11	1361.78	LigB	1	230613_LigB_60Sec_R2_60_8_20230614_064659	2	5.55298	1035379	682.078
USP9X	95	106	RHLQVIFGHLAA			11	1361.78	LigB	1	230613_LigB_60Sec_R3_60_12_20230614_000854	2	5.51497	1116114	682.12
USP9X	95	106	RHLQVIFGHLAA			11	1361.78	LigB	10	230613_LigB_600Sec_R1_600_13_20230614_005735	2	5.56677	976988	682.859
USP9X	95	106	RHLQVIFGHLAA			11	1361.78	LigB	10	230613_LigB_600Sec_R2_600_14_20230614_013939	2	5.56503	1047730	682.971
USP9X	95	106	RHLQVIFGHLAA			11	1361.78	LigB	10	230613_LigB_600Sec_R3_600_1_20230614_133716	2	5.5691	1018464	682.81
USP9X	95	106	RHLQVIFGHLAA			11	1361.78	LigB	100	230613_LigB_6000Sec_R1_6000_10_20230614_110517	2	5.53055	1085107	683.952
USP9X	95	106	RHLQVIFGHLAA			11	1361.78	LigB	100	230613_LigB_6000Sec_R2_6000_11_20230614_113607	2	5.50739	930108	683.901
USP9X	95	106	RHLQVIFGHLAA			11	1361.78	LigB	100	230613_LigB_6000Sec_R3_6000_5_20230614_073101	2	5.53941	1045918	683.954
USP9X	95	106	RHLQVIFGHLAA			11	1361.78	Prot	0	230613_Prot_0Sec_R1_0_6_20230614_060649	2	5.54561	1420322	681.799
USP9X	95	106	RHLQVIFGHLAA			11	1361.78	Prot	0	230613_Prot_0Sec_R2_0_6_20230613_183339	2	5.51964	1449681	681.79
USP9X	95	106	RHLQVIFGHLAA			11	1361.78	Prot	0	230613_Prot_0Sec_R3_0_10_20230614_214257	2	5.51636	1549414	681.791
USP9X	95	106	RHLQVIFGHLAA			11	1361.78	Prot	0.1	230613_Prot_6Sec_R1_6_8_20230614_202336	2	5.50382	1127300	682.08
USP9X	95	106	RHLQVIFGHLAA			11	1361.78	Prot	0.1	230613_Prot_6Sec_R2_6_7_20230613_191321	2	5.52893	1172081	682.104
USP9X	95	106	RHLQVIFGHLAA			11	1361.78	Prot	0.1	230613_Prot_6Sec_R3_6_9_20230613_204552	2	5.53947	1058135	682.109
USP9X	95	106	RHLQVIFGHLAA			11	1361.78	Prot	1	230613_Prot_60Sec_R1_60_12_20230614_101218	2	5.58658	903304	682.123
USP9X	95	106	RHLQVIFGHLAA			11	1361.78	Prot	1	230613_Prot_60Sec_R2_60_14_20230615_000018	2	5.53376	896061	682.159
USP9X	95	106	RHLQVIFGHLAA			11	1361.78	Prot	1	230613_Prot_60Sec_R3_60_3_20230613_165705	2	5.54082	1022998	682.155
USP9X	95	106	RHLQVIFGHLAA			11	1361.78	Prot	10	230613_Prot_600Sec_R1_600_6_20230614_190829	2	5.55019	1061904	683.215
USP9X	95	106	RHLQVIFGHLAA			11	1361.78	Prot	10	230613_Prot_600Sec_R3_600_1_20230614_154638	2	5.55037	1059668	683.043
USP9X	95	106	RHLQVIFGHLAA			11	1361.78	Prot	100	230613_Prot_6000Sec_R1_6000_5_20230613_195752	2	5.53426	1121472	684.395
USP9X	95	106	RHLQVIFGHLAA			11	1361.78	Prot	100	230613_Prot_6000Sec_R2_6000_13_20230615_012353	2	5.527	1048809	684.272
USP9X	95	106	RHLQVIFGHLAA			11	1361.78	Prot	100	230613_Prot_6000Sec_R3_6000_8_20230613_220957	2	5.56478	1029059	684.278
USP9X	98	104	QVIFGHL			6	813.462	LigB	0	230613_LigB_0Sec_R1_0_15_20230614_021237	1	6.13375	1760845	813.942
USP9X	98	104	QVIFGHL			6	813.462	LigB	0	230613_LigB_0Sec_R2_0_2_20230613_161656	1	6.11437	1363707	813.936
USP9X	98	104	QVIFGHL			6	813.462	LigB	0	230613_LigB_0Sec_R3_0_1_20230613_153720	1	6.15065	1577276	813.929
USP9X	98	104	QVIFGHL			6	813.462	LigB	0.1	230613_LigB_6Sec_R1_6_3_20230614_035500	1	6.14525	1513791	814.318
USP9X	98	104	QVIFGHL			6	813.462	LigB	0.1	230613_LigB_6Sec_R2_6_4_20230614_173937	1	6.16446	1493817	814.339
USP9X	98	104	QVIFGHL			6	813.462	LigB	0.1	230613_LigB_6Sec_R3_6_2_20230614_031518	1	6.13492	1408445	814.315
USP9X	98	104	QVIFGHL			6	813.462	LigB	1	230613_LigB_60Sec_R1_60_12_20230614_230512	1	6.13984	1410342	814.285
USP9X	98	104	QVIFGHL			6	813.462	LigB	1	230613_LigB_60Sec_R2_60_8_20230614_064659	1	6.16018	1298108	814.326
USP9X	98	104	QVIFGHL			6	813.462	LigB	1	230613_LigB_60Sec_R3_60_12_20230614_000854	1	6.13048	1363852	814.339
USP9X	98	104	QVIFGHL			6	813.462	LigB	10	230613_LigB_600Sec_R1_600_13_20230614_005735	1	6.16406	1364301	814.895
USP9X	98	104	QVIFGHL			6	813.462	LigB	10	230613_LigB_600Sec_R2_600_14_20230614_013939	1	6.14953	1344714	815.016
USP9X	98	104	QVIFGHL			6	813.462	LigB	10	230613_LigB_600Sec_R3_600_1_20230614_133716	1	6.16537	1479613	814.969
USP9X	98	104	QVIFGHL			6	813.462	LigB	100	230613_LigB_6000Sec_R1_6000_10_20230614_110517	1	6.14271	1355916	816.109
USP9X	98	104	QVIFGHL			6	813.462	LigB	100	230613_LigB_6000Sec_R2_6000_11_20230614_113607	1	6.11764	1085926	816.034
USP9X	98	104	QVIFGHL			6	813.462	LigB	100	230613_LigB_6000Sec_R3_6000_5_20230614_073101	1	6.15276	1272230	816.056
USP9X	98	104	QVIFGHL			6	813.462	Prot	0	230613_Prot_0Sec_R1_0_6_20230614_060649	1	5.85329	76441	814.584
USP9X	98	104	QVIFGHL			6	813.462	Prot	0	230613_Prot_0Sec_R2_0_6_20230613_183339	1	6.11425	1523960	813.987
USP9X	98	104	QVIFGHL			6	813.462	Prot	0	230613_Prot_0Sec_R3_0_10_20230614_214257	1	6.13913	1787958	813.969
USP9X	98	104	QVIFGHL			6	813.462	Prot	0.1	230613_Prot_6Sec_R1_6_8_20230614_202336	1	6.12257	1549767	814.362
USP9X	98	104	QVIFGHL			6	813.462	Prot	0.1	230613_Prot_6Sec_R2_6_7_20230613_191321	1	6.13682	1615958	814.355
USP9X	98	104	QVIFGHL			6	813.462	Prot	0.1	230613_Prot_6Sec_R3_6_9_20230613_204552	1	6.13016	1483185	814.328
USP9X	98	104	QVIFGHL			6	813.462	Prot	1	230613_Prot_60Sec_R1_60_12_20230614_101218	1	6.16605	1273139	814.307
USP9X	98	104	QVIFGHL			6	813.462	Prot	1	230613_Prot_60Sec_R2_60_14_20230615_000018	1	6.13976	1169896	814.334
USP9X	98	104	QVIFGHL			6	813.462	Prot	1	230613_Prot_60Sec_R3_60_3_20230613_165705	1	6.14384	1333140	814.361
USP9X	98	104	QVIFGHL			6	813.462	Prot	10	230613_Prot_600Sec_R1_600_6_20230614_190829	1	6.16036	1323156	815.309
USP9X	98	104	QVIFGHL			6	813.462	Prot	10	230613_Prot_600Sec_R2_600_11_20230614_223139	1	6.15966	1321400	815.167
USP9X	98	104	QVIFGHL			6	813.462	Prot	10	230613_Prot_600Sec_R3_600_1_20230614_154638	1	6.16127	1358175	815.198
USP9X	98	104	QVIFGHL			6	813.462	Prot	100	230613_Prot_6000Sec_R1_6000_5_20230613_195752	1	6.12965	1366976	816.626
USP9X	98	104	QVIFGHL			6	813.462	Prot	100	230613_Prot_6000Sec_R2_6000_13_20230615_012353	1	6.13886	1272508	816.419
USP9X	98	104	QVIFGHL			6	813.462	Prot	100	230613_Prot_6000Sec_R3_6000_8_20230613_220957	1	6.16435	1253072	816.363
USP9X	98	106	QVIFGHLAA			8	955.536	LigB	0	230613_LigB_0Sec_R1_0_15_20230614_021237	1	5.84751	547768	956.016
USP9X	98	106	QVIFGHLAA			8	955.536	LigB	0	230613_LigB_0Sec_R2_0_2_20230613_161656	1	5.82946	505465	956.019
USP9X	98	106	QVIFGHLAA			8	955.536	LigB	0	230613_LigB_0Sec_R3_0_1_20230613_153720	1	5.86076	452678	955.994
USP9X	98	106	QVIFGHLAA			8	955.536	LigB	0.1	230613_LigB_6Sec_R1_6_3_20230614_035500	1	5.85164	341106	956.628
USP9X	98	106	QVIFGHLAA			8	955.536	LigB	0.1	230613_LigB_6Sec_R2_6_4_20230614_173937	1	5.8723	354435	956.55
USP9X	98	106	QVIFGHLAA			8	955.536	LigB	0.1	230613_LigB_6Sec_R3_6_2_20230614_031518	1	5.84667	317869	956.547
USP9X	98	106	QVIFGHLAA			8	955.536	LigB	1	230613_LigB_60Sec_R1_60_12_20230614_230512	1	5.85162	316433	956.587
USP9X	98	106	QVIFGHLAA			8	955.536	LigB	1	230613_LigB_60Sec_R2_60_8_20230614_064659	1	5.86799	342122	956.512
USP9X	98	106	QVIFGHLAA			8	955.536	LigB	1	230613_LigB_60Sec_R3_60_12_20230614_000854	1	5.83286	351087	956.686
USP9X	98	106	QVIFGHLAA			8	955.536	LigB	10	230613_LigB_600Sec_R1_600_13_20230614_005735	1	5.86982	325618	957.877
USP9X	98	106	QVIFGHLAA			8	955.536	LigB	10	230613_LigB_600Sec_R2_600_14_20230614_013939	1	5.86259	303063	958.003
USP9X	98	106	QVIFGHLAA			8	955.536	LigB	10	230613_LigB_600Sec_R3_600_1_20230614_133716	1	5.87751	316814	957.931
USP9X	98	106	QVIFGHLAA			8	955.536	LigB	100	230613_LigB_6000Sec_R1_6000_10_20230614_110517	1	5.84204	300790	959.539
USP9X	98	106	QVIFGHLAA			8	955.536	LigB	100	230613_LigB_6000Sec_R2_6000_11_20230614_113607	1	5.82345	258534	959.325
USP9X	98	106	QVIFGHLAA			8	955.536	LigB	100	230613_LigB_6000Sec_R3_6000_5_20230614_073101	1	5.86101	288225	959.396
USP9X	98	106	QVIFGHLAA			8	955.536	Prot	0	230613_Prot_0Sec_R1_0_6_20230614_060649	1	5.86508	515081	955.962
USP9X	98	106	QVIFGHLAA			8	955.536	Prot	0	230613_Prot_0Sec_R2_0_6_20230613_183339	1	5.82797	547409	956.027
USP9X	98	106	QVIFGHLAA			8	955.536	Prot	0	230613_Prot_0Sec_R3_0_10_20230614_214257	1	5.84345	534785	955.994
USP9X	98	106	QVIFGHLAA			8	955.536	Prot	0.1	230613_Prot_6Sec_R1_6_8_20230614_202336	1	5.82153	392056	956.641
USP9X	98	106	QVIFGHLAA			8	955.536	Prot	0.1	230613_Prot_6Sec_R2_6_7_20230613_191321	1	5.84103	403138	956.66
USP9X	98	106	QVIFGHLAA			8	955.536	Prot	0.1	230613_Prot_6Sec_R3_6_9_20230613_204552	1	5.84657	304724	956.663
USP9X	98	106	QVIFGHLAA			8	955.536	Prot	1	230613_Prot_60Sec_R1_60_12_20230614_101218	1	5.87741	312141	956.614
USP9X	98	106	QVIFGHLAA			8	955.536	Prot	1	230613_Prot_60Sec_R2_60_14_20230615_000018	1	5.84742	243501	956.702
USP9X	98	106	QVIFGHLAA			8	955.536	Prot	1	230613_Prot_60Sec_R3_60_3_20230613_165705	1	5.85266	302042	956.779
USP9X	98	106	QVIFGHLAA			8	955.536	Prot	10	230613_Prot_600Sec_R1_600_6_20230614_190829	1	5.86957	328210	958.54
USP9X	98	106	QVIFGHLAA			8	955.536	Prot	10	230613_Prot_600Sec_R2_600_11_20230614_223139	1	5.87169	290829	958.297
USP9X	98	106	QVIFGHLAA			8	955.536	Prot	10	230613_Prot_600Sec_R3_600_1_20230614_154638	1	5.8719	292073	958.279
USP9X	98	106	QVIFGHLAA			8	955.536	Prot	100	230613_Prot_6000Sec_R1_6000_5_20230613_195752	1	5.84009	325162	959.862
USP9X	98	106	QVIFGHLAA			8	955.536	Prot	100	230613_Prot_6000Sec_R2_6000_13_20230615_012353	1	5.84965	262910	959.782
USP9X	98	106	QVIFGHLAA			8	955.536	Prot	100	230613_Prot_6000Sec_R3_6000_8_20230613_220957	1	5.86924	320759	959.774
USP9X	100	106	IFGHLAA			6	728.409	LigB	0	230613_LigB_0Sec_R1_0_15_20230614_021237	1	5.15227	390882	728.787
USP9X	100	106	IFGHLAA			6	728.409	LigB	0	230613_LigB_0Sec_R2_0_2_20230613_161656	1	5.14874	372059	728.776
USP9X	100	106	IFGHLAA			6	728.409	LigB	0	230613_LigB_0Sec_R3_0_1_20230613_153720	1	5.16299	344435	728.823
USP9X	100	106	IFGHLAA			6	728.409	LigB	0.1	230613_LigB_6Sec_R1_6_3_20230614_035500	1	5.16849	271266	729.26
USP9X	100	106	IFGHLAA			6	728.409	LigB	0.1	230613_LigB_6Sec_R2_6_4_20230614_173937	1	5.18511	384552	729.309
USP9X	100	106	IFGHLAA			6	728.409	LigB	0.1	230613_LigB_6Sec_R3_6_2_20230614_031518	1	5.18318	330297	729.269
USP9X	100	106	IFGHLAA			6	728.409	LigB	1	230613_LigB_60Sec_R1_60_12_20230614_230512	1	5.18086	300002	729.319
USP9X	100	106	IFGHLAA			6	728.409	LigB	1	230613_LigB_60Sec_R2_60_8_20230614_064659	1	5.18323	311002	729.286
USP9X	100	106	IFGHLAA			6	728.409	LigB	1	230613_LigB_60Sec_R3_60_12_20230614_000854	1	5.13975	271490	729.419
USP9X	100	106	IFGHLAA			6	728.409	LigB	10	230613_LigB_600Sec_R1_600_13_20230614_005735	1	5.18503	310248	730.362
USP9X	100	106	IFGHLAA			6	728.409	LigB	10	230613_LigB_600Sec_R2_600_14_20230614_013939	1	5.19369	326310	730.428
USP9X	100	106	IFGHLAA			6	728.409	LigB	10	230613_LigB_600Sec_R3_600_1_20230614_133716	1	5.19502	324118	730.337
USP9X	100	106	IFGHLAA			6	728.409	LigB	100	230613_LigB_6000Sec_R1_6000_10_20230614_110517	1	5.16586	219393	730.89
USP9X	100	106	IFGHLAA			6	728.409	LigB	100	230613_LigB_6000Sec_R2_6000_11_20230614_113607	1	5.13525	237382	730.945
USP9X	100	106	IFGHLAA			6	728.409	LigB	100	230613_LigB_6000Sec_R3_6000_5_20230614_073101	1	5.16919	249080	730.97
USP9X	100	106	IFGHLAA			6	728.409	Prot	0	230613_Prot_0Sec_R1_0_6_20230614_060649	1	5.18064	412244	728.788
USP9X	100	106	IFGHLAA			6	728.409	Prot	0	230613_Prot_0Sec_R2_0_6_20230613_183339	1	5.52793	28320	729.134
USP9X	100	106	IFGHLAA			6	728.409	Prot	0	230613_Prot_0Sec_R3_0_10_20230614_214257	1	5.16291	353489	728.755
USP9X	100	106	IFGHLAA			6	728.409	Prot	0.1	230613_Prot_6Sec_R1_6_8_20230614_202336	1	5.13569	370884	729.337
USP9X	100	106	IFGHLAA			6	728.409	Prot	0.1	230613_Prot_6Sec_R2_6_7_20230613_191321	1	5.14916	271110	729.405
USP9X	100	106	IFGHLAA			6	728.409	Prot	0.1	230613_Prot_6Sec_R3_6_9_20230613_204552	1	5.16266	256641	729.361
USP9X	100	106	IFGHLAA			6	728.409	Prot	1	230613_Prot_60Sec_R1_60_12_20230614_101218	1	5.19976	318500	729.38
USP9X	100	106	IFGHLAA			6	728.409	Prot	1	230613_Prot_60Sec_R2_60_14_20230615_000018	1	5.17625	243696	729.431
USP9X	100	106	IFGHLAA			6	728.409	Prot	1	230613_Prot_60Sec_R3_60_3_20230613_165705	1	5.16055	221033	729.399
USP9X	100	106	IFGHLAA			6	728.409	Prot	10	230613_Prot_600Sec_R1_600_6_20230614_190829	1	5.17136	259680	730.799
USP9X	100	106	IFGHLAA			6	728.409	Prot	10	230613_Prot_600Sec_R2_600_11_20230614_223139	1	5.17439	247620	730.49
USP9X	100	106	IFGHLAA			6	728.409	Prot	10	230613_Prot_600Sec_R3_600_1_20230614_154638	1	5.17594	241956	730.46
USP9X	100	106	IFGHLAA			6	728.409	Prot	100	230613_Prot_6000Sec_R1_6000_5_20230613_195752	1	5.16632	241476	730.95
USP9X	100	106	IFGHLAA			6	728.409	Prot	100	230613_Prot_6000Sec_R2_6000_13_20230615_012353	1	5.15442	194827	730.993
USP9X	100	106	IFGHLAA			6	728.409	Prot	100	230613_Prot_6000Sec_R3_6000_8_20230613_220957	1	5.18021	280089	730.957
USP9X	102	109	GHLAASRL			7	824.474	LigB	0	230613_LigB_0Sec_R1_0_15_20230614_021237	1	3.66283	3522523	825.07
USP9X	102	109	GHLAASRL			7	824.474	LigB	0	230613_LigB_0Sec_R2_0_2_20230613_161656	1	3.68125	3036802	825.042
USP9X	102	109	GHLAASRL			7	824.474	LigB	0	230613_LigB_0Sec_R3_0_1_20230613_153720	1	3.75867	2339132	824.94
USP9X	102	109	GHLAASRL			7	824.474	LigB	0.1	230613_LigB_6Sec_R1_6_3_20230614_035500	1	3.71636	3261203	827.29
USP9X	102	109	GHLAASRL			7	824.474	LigB	0.1	230613_LigB_6Sec_R2_6_4_20230614_173937	1	3.7052	3517125	827.312
USP9X	102	109	GHLAASRL			7	824.474	LigB	0.1	230613_LigB_6Sec_R3_6_2_20230614_031518	1	3.75023	2456836	827.283
USP9X	102	109	GHLAASRL			7	824.474	LigB	1	230613_LigB_60Sec_R1_60_12_20230614_230512	1	3.70079	3218220	827.422
USP9X	102	109	GHLAASRL			7	824.474	LigB	1	230613_LigB_60Sec_R2_60_8_20230614_064659	1	3.71626	3163472	827.415
USP9X	102	109	GHLAASRL			7	824.474	LigB	1	230613_LigB_60Sec_R3_60_12_20230614_000854	1	3.67624	3418702	827.497
USP9X	102	109	GHLAASRL			7	824.474	LigB	10	230613_LigB_600Sec_R1_600_13_20230614_005735	1	3.7276	2857820	828.28
USP9X	102	109	GHLAASRL			7	824.474	LigB	10	230613_LigB_600Sec_R2_600_14_20230614_013939	1	3.7195	3013204	828.287
USP9X	102	109	GHLAASRL			7	824.474	LigB	10	230613_LigB_600Sec_R3_600_1_20230614_133716	1	3.72429	3160227	828.311
USP9X	102	109	GHLAASRL			7	824.474	LigB	100	230613_LigB_6000Sec_R1_6000_10_20230614_110517	1	3.72017	3037492	828.611
USP9X	102	109	GHLAASRL			7	824.474	LigB	100	230613_LigB_6000Sec_R2_6000_11_20230614_113607	1	3.67961	2762832	828.547
USP9X	102	109	GHLAASRL			7	824.474	LigB	100	230613_LigB_6000Sec_R3_6000_5_20230614_073101	1	3.74592	2565421	828.732
USP9X	102	109	GHLAASRL			7	824.474	Prot	0	230613_Prot_0Sec_R1_0_6_20230614_060649	1	3.69957	3193942	825.02
USP9X	102	109	GHLAASRL			7	824.474	Prot	0	230613_Prot_0Sec_R2_0_6_20230613_183339	1	3.68582	3232001	825.024
USP9X	102	109	GHLAASRL			7	824.474	Prot	0	230613_Prot_0Sec_R3_0_10_20230614_214257	1	3.70769	3016108	825.091
USP9X	102	109	GHLAASRL			7	824.474	Prot	0.1	230613_Prot_6Sec_R1_6_8_20230614_202336	1	3.67592	3894243	827.322
USP9X	102	109	GHLAASRL			7	824.474	Prot	0.1	230613_Prot_6Sec_R2_6_7_20230613_191321	1	3.68677	3760212	827.332
USP9X	102	109	GHLAASRL			7	824.474	Prot	0.1	230613_Prot_6Sec_R3_6_9_20230613_204552	1	3.68979	3472739	827.309
USP9X	102	109	GHLAASRL			7	824.474	Prot	1	230613_Prot_60Sec_R1_60_12_20230614_101218	1	3.74208	2628022	827.426
USP9X	102	109	GHLAASRL			7	824.474	Prot	1	230613_Prot_60Sec_R2_60_14_20230615_000018	1	3.70609	2702757	827.527
USP9X	102	109	GHLAASRL			7	824.474	Prot	1	230613_Prot_60Sec_R3_60_3_20230613_165705	1	3.68329	3121086	827.471
USP9X	102	109	GHLAASRL			7	824.474	Prot	10	230613_Prot_600Sec_R1_600_6_20230614_190829	1	3.73556	2938068	828.454
USP9X	102	109	GHLAASRL			7	824.474	Prot	10	230613_Prot_600Sec_R2_600_11_20230614_223139	1	3.73644	2753264	828.404
USP9X	102	109	GHLAASRL			7	824.474	Prot	10	230613_Prot_600Sec_R3_600_1_20230614_154638	1	3.73814	2632851	828.423
USP9X	102	109	GHLAASRL			7	824.474	Prot	100	230613_Prot_6000Sec_R1_6000_5_20230613_195752	1	3.68965	3365870	828.622
USP9X	102	109	GHLAASRL			7	824.474	Prot	100	230613_Prot_6000Sec_R2_6000_13_20230615_012353	1	3.70424	2826617	828.614
USP9X	102	109	GHLAASRL			7	824.474	Prot	100	230613_Prot_6000Sec_R3_6000_8_20230613_220957	1	3.74369	2301258	828.593
USP9X	107	117	SRLQYYVPRGF			9	1385.73	LigB	0	230613_LigB_0Sec_R1_0_15_20230614_021237	2	6.06518	1211866	693.811
USP9X	107	117	SRLQYYVPRGF			9	1385.73	LigB	0	230613_LigB_0Sec_R2_0_2_20230613_161656	2	6.03026	1212424	693.808
USP9X	107	117	SRLQYYVPRGF			9	1385.73	LigB	0	230613_LigB_0Sec_R3_0_1_20230613_153720	2	6.07954	845827	693.796
USP9X	107	117	SRLQYYVPRGF			9	1385.73	LigB	0.1	230613_LigB_6Sec_R1_6_3_20230614_035500	2	6.07255	694474	695.459
USP9X	107	117	SRLQYYVPRGF			9	1385.73	LigB	0.1	230613_LigB_6Sec_R2_6_4_20230614_173937	2	6.09162	612459	695.461
USP9X	107	117	SRLQYYVPRGF			9	1385.73	LigB	0.1	230613_LigB_6Sec_R3_6_2_20230614_031518	2	6.06237	644103	695.46
USP9X	107	117	SRLQYYVPRGF			9	1385.73	LigB	1	230613_LigB_60Sec_R1_60_12_20230614_230512	2	6.06269	712656	695.629
USP9X	107	117	SRLQYYVPRGF			9	1385.73	LigB	1	230613_LigB_60Sec_R2_60_8_20230614_064659	2	6.0882	585701	695.599
USP9X	107	117	SRLQYYVPRGF			9	1385.73	LigB	1	230613_LigB_60Sec_R3_60_12_20230614_000854	2	6.05899	727221	695.639
USP9X	107	117	SRLQYYVPRGF			9	1385.73	LigB	10	230613_LigB_600Sec_R1_600_13_20230614_005735	2	6.09001	566223	696.548
USP9X	107	117	SRLQYYVPRGF			9	1385.73	LigB	10	230613_LigB_600Sec_R2_600_14_20230614_013939	2	6.07238	590642	696.585
USP9X	107	117	SRLQYYVPRGF			9	1385.73	LigB	10	230613_LigB_600Sec_R3_600_1_20230614_133716	2	6.09462	573908	696.534
USP9X	107	117	SRLQYYVPRGF			9	1385.73	LigB	100	230613_LigB_6000Sec_R2_6000_11_20230614_113607	2	6.04128	627042	696.646
USP9X	107	117	SRLQYYVPRGF			9	1385.73	LigB	100	230613_LigB_6000Sec_R3_6000_5_20230614_073101	2	6.08014	541462	696.747
USP9X	107	117	SRLQYYVPRGF			9	1385.73	Prot	0	230613_Prot_0Sec_R1_0_6_20230614_060649	2	6.08216	928757	693.78
USP9X	107	117	SRLQYYVPRGF			9	1385.73	Prot	0	230613_Prot_0Sec_R2_0_6_20230613_183339	2	6.03321	1253386	693.799
USP9X	107	117	SRLQYYVPRGF			9	1385.73	Prot	0	230613_Prot_0Sec_R3_0_10_20230614_214257	2	6.06892	1048140	693.781
USP9X	107	117	SRLQYYVPRGF			9	1385.73	Prot	0.1	230613_Prot_6Sec_R1_6_8_20230614_202336	2	6.04892	827912	695.594
USP9X	107	117	SRLQYYVPRGF			9	1385.73	Prot	0.1	230613_Prot_6Sec_R2_6_7_20230613_191321	2	6.06508	749086	695.562
USP9X	107	117	SRLQYYVPRGF			9	1385.73	Prot	0.1	230613_Prot_6Sec_R3_6_9_20230613_204552	2	6.05602	744204	695.593
USP9X	107	117	SRLQYYVPRGF			9	1385.73	Prot	1	230613_Prot_60Sec_R1_60_12_20230614_101218	2	6.08789	536368	695.721
USP9X	107	117	SRLQYYVPRGF			9	1385.73	Prot	1	230613_Prot_60Sec_R2_60_14_20230615_000018	2	6.0615	545340	695.797
USP9X	107	117	SRLQYYVPRGF			9	1385.73	Prot	10	230613_Prot_600Sec_R1_600_6_20230614_190829	2	6.08418	510969	696.62
USP9X	107	117	SRLQYYVPRGF			9	1385.73	Prot	10	230613_Prot_600Sec_R2_600_11_20230614_223139	2	6.08192	473525	696.593
USP9X	107	117	SRLQYYVPRGF			9	1385.73	Prot	10	230613_Prot_600Sec_R3_600_1_20230614_154638	2	6.0873	554844	696.675
USP9X	107	117	SRLQYYVPRGF			9	1385.73	Prot	100	230613_Prot_6000Sec_R1_6000_5_20230613_195752	2	6.05262	785680	696.751
USP9X	107	117	SRLQYYVPRGF			9	1385.73	Prot	100	230613_Prot_6000Sec_R2_6000_13_20230615_012353	2	6.06478	574771	696.722
USP9X	107	117	SRLQYYVPRGF			9	1385.73	Prot	100	230613_Prot_6000Sec_R3_6000_8_20230613_220957	2	6.09449	494596	696.738
USP9X	110	117	QYYVPRGF			6	1029.52	LigB	0	230613_LigB_0Sec_R1_0_15_20230614_021237	1	5.9376	7888400	1030.46
USP9X	110	117	QYYVPRGF			6	1029.52	LigB	0	230613_LigB_0Sec_R2_0_2_20230613_161656	1	5.91437	7845768	1030.47
USP9X	110	117	QYYVPRGF			6	1029.52	LigB	0	230613_LigB_0Sec_R3_0_1_20230613_153720	1	5.94702	8709308	1030.38
USP9X	110	117	QYYVPRGF			6	1029.52	LigB	0.1	230613_LigB_6Sec_R1_6_3_20230614_035500	1	5.93703	11294996	1032
USP9X	110	117	QYYVPRGF			6	1029.52	LigB	0.1	230613_LigB_6Sec_R2_6_4_20230614_173937	1	5.96333	10705652	1032.02
USP9X	110	117	QYYVPRGF			6	1029.52	LigB	0.1	230613_LigB_6Sec_R3_6_2_20230614_031518	1	5.92962	11068883	1032.03
USP9X	110	117	QYYVPRGF			6	1029.52	LigB	1	230613_LigB_60Sec_R1_60_12_20230614_230512	1	5.93496	10127809	1032.16
USP9X	110	117	QYYVPRGF			6	1029.52	LigB	1	230613_LigB_60Sec_R2_60_8_20230614_064659	1	5.96062	10198455	1032.15
USP9X	110	117	QYYVPRGF			6	1029.52	LigB	1	230613_LigB_60Sec_R3_60_12_20230614_000854	1	5.91941	10707362	1032.21
USP9X	110	117	QYYVPRGF			6	1029.52	LigB	10	230613_LigB_600Sec_R1_600_13_20230614_005735	1	5.96356	10503679	1033.65
USP9X	110	117	QYYVPRGF			6	1029.52	LigB	10	230613_LigB_600Sec_R2_600_14_20230614_013939	1	5.94536	10806171	1033.66
USP9X	110	117	QYYVPRGF			6	1029.52	LigB	10	230613_LigB_600Sec_R3_600_1_20230614_133716	1	5.97305	10869894	1033.65
USP9X	110	117	QYYVPRGF			6	1029.52	LigB	100	230613_LigB_6000Sec_R1_6000_10_20230614_110517	1	5.9345	9765599	1033.96
USP9X	110	117	QYYVPRGF			6	1029.52	LigB	100	230613_LigB_6000Sec_R2_6000_11_20230614_113607	1	5.90995	9661622	1033.89
USP9X	110	117	QYYVPRGF			6	1029.52	LigB	100	230613_LigB_6000Sec_R3_6000_5_20230614_073101	1	5.94968	9691337	1033.94
USP9X	110	117	QYYVPRGF			6	1029.52	Prot	0	230613_Prot_0Sec_R1_0_6_20230614_060649	1	5.95808	8033141	1030.46
USP9X	110	117	QYYVPRGF			6	1029.52	Prot	0	230613_Prot_0Sec_R2_0_6_20230613_183339	1	5.91303	8767983	1030.47
USP9X	110	117	QYYVPRGF			6	1029.52	Prot	0	230613_Prot_0Sec_R3_0_10_20230614_214257	1	5.93409	7978766	1030.43
USP9X	110	117	QYYVPRGF			6	1029.52	Prot	0.1	230613_Prot_6Sec_R1_6_8_20230614_202336	1	5.90561	12409515	1032.13
USP9X	110	117	QYYVPRGF			6	1029.52	Prot	0.1	230613_Prot_6Sec_R2_6_7_20230613_191321	1	5.92966	10959659	1032.18
USP9X	110	117	QYYVPRGF			6	1029.52	Prot	0.1	230613_Prot_6Sec_R3_6_9_20230613_204552	1	5.93222	10313735	1032.23
USP9X	110	117	QYYVPRGF			6	1029.52	Prot	1	230613_Prot_60Sec_R1_60_12_20230614_101218	1	5.97067	10721194	1032.29
USP9X	110	117	QYYVPRGF			6	1029.52	Prot	1	230613_Prot_60Sec_R2_60_14_20230615_000018	1	5.93064	9098838	1032.35
USP9X	110	117	QYYVPRGF			6	1029.52	Prot	1	230613_Prot_60Sec_R3_60_3_20230613_165705	1	5.93713	10272236	1032.38
USP9X	110	117	QYYVPRGF			6	1029.52	Prot	10	230613_Prot_600Sec_R1_600_6_20230614_190829	1	5.95791	10041587	1033.71
USP9X	110	117	QYYVPRGF			6	1029.52	Prot	10	230613_Prot_600Sec_R2_600_11_20230614_223139	1	5.95876	9685259	1033.7
USP9X	110	117	QYYVPRGF			6	1029.52	Prot	10	230613_Prot_600Sec_R3_600_1_20230614_154638	1	5.96466	9896630	1033.76
USP9X	110	117	QYYVPRGF			6	1029.52	Prot	100	230613_Prot_6000Sec_R1_6000_5_20230613_195752	1	5.92973	9802507	1033.98
USP9X	110	117	QYYVPRGF			6	1029.52	Prot	100	230613_Prot_6000Sec_R2_6000_13_20230615_012353	1	5.9368	9444533	1033.92
USP9X	110	117	QYYVPRGF			6	1029.52	Prot	100	230613_Prot_6000Sec_R3_6000_8_20230613_220957	1	5.97036	10508675	1033.87
USP9X	110	118	QYYVPRGFW			7	1215.59	LigB	0	230613_LigB_0Sec_R1_0_15_20230614_021237	1	7.16449	455164	1216.27
USP9X	110	118	QYYVPRGFW			7	1215.59	LigB	0	230613_LigB_0Sec_R2_0_2_20230613_161656	1	7.1609	399789	1216.24
USP9X	110	118	QYYVPRGFW			7	1215.59	LigB	0	230613_LigB_0Sec_R3_0_1_20230613_153720	1	7.20871	441447	1216.25
USP9X	110	118	QYYVPRGFW			7	1215.59	LigB	0.1	230613_LigB_6Sec_R1_6_3_20230614_035500	1	7.17493	338799	1218.24
USP9X	110	118	QYYVPRGFW			7	1215.59	LigB	0.1	230613_LigB_6Sec_R2_6_4_20230614_173937	1	7.18814	364942	1218.2
USP9X	110	118	QYYVPRGFW			7	1215.59	LigB	0.1	230613_LigB_6Sec_R3_6_2_20230614_031518	1	7.19406	380127	1218.2
USP9X	110	118	QYYVPRGFW			7	1215.59	LigB	1	230613_LigB_60Sec_R1_60_12_20230614_230512	1	7.1949	374218	1218.5
USP9X	110	118	QYYVPRGFW			7	1215.59	LigB	1	230613_LigB_60Sec_R2_60_8_20230614_064659	1	7.19284	339042	1218.33
USP9X	110	118	QYYVPRGFW			7	1215.59	LigB	1	230613_LigB_60Sec_R3_60_12_20230614_000854	1	7.17608	310430	1218.48
USP9X	110	118	QYYVPRGFW			7	1215.59	LigB	10	230613_LigB_600Sec_R1_600_13_20230614_005735	1	7.1939	366114	1220.44
USP9X	110	118	QYYVPRGFW			7	1215.59	LigB	10	230613_LigB_600Sec_R2_600_14_20230614_013939	1	7.20202	384891	1220.39
USP9X	110	118	QYYVPRGFW			7	1215.59	LigB	10	230613_LigB_600Sec_R3_600_1_20230614_133716	1	7.19681	360321	1220.41
USP9X	110	118	QYYVPRGFW			7	1215.59	LigB	100	230613_LigB_6000Sec_R1_6000_10_20230614_110517	1	7.19214	342314	1220.78
USP9X	110	118	QYYVPRGFW			7	1215.59	LigB	100	230613_LigB_6000Sec_R2_6000_11_20230614_113607	1	7.17145	251646	1220.69
USP9X	110	118	QYYVPRGFW			7	1215.59	LigB	100	230613_LigB_6000Sec_R3_6000_5_20230614_073101	1	7.20514	362331	1220.82
USP9X	110	118	QYYVPRGFW			7	1215.59	Prot	0	230613_Prot_0Sec_R1_0_6_20230614_060649	1	7.17929	436204	1216.23
USP9X	110	118	QYYVPRGFW			7	1215.59	Prot	0	230613_Prot_0Sec_R2_0_6_20230613_183339	1	7.16362	455828	1216.23
USP9X	110	118	QYYVPRGFW			7	1215.59	Prot	0	230613_Prot_0Sec_R3_0_10_20230614_214257	1	7.19075	531246	1216.25
USP9X	110	118	QYYVPRGFW			7	1215.59	Prot	0.1	230613_Prot_6Sec_R1_6_8_20230614_202336	1	7.17632	362965	1218.41
USP9X	110	118	QYYVPRGFW			7	1215.59	Prot	0.1	230613_Prot_6Sec_R2_6_7_20230613_191321	1	7.17037	334150	1218.5
USP9X	110	118	QYYVPRGFW			7	1215.59	Prot	0.1	230613_Prot_6Sec_R3_6_9_20230613_204552	1	7.17802	302769	1218.6
USP9X	110	118	QYYVPRGFW			7	1215.59	Prot	1	230613_Prot_60Sec_R1_60_12_20230614_101218	1	7.21291	364547	1218.62
USP9X	110	118	QYYVPRGFW			7	1215.59	Prot	1	230613_Prot_60Sec_R2_60_14_20230615_000018	1	7.18757	262104	1218.66
USP9X	110	118	QYYVPRGFW			7	1215.59	Prot	1	230613_Prot_60Sec_R3_60_3_20230613_165705	1	7.17033	247012	1218.8
USP9X	110	118	QYYVPRGFW			7	1215.59	Prot	10	230613_Prot_600Sec_R1_600_6_20230614_190829	1	7.20715	379012	1220.57
USP9X	110	118	QYYVPRGFW			7	1215.59	Prot	10	230613_Prot_600Sec_R2_600_11_20230614_223139	1	7.20606	368379	1220.51
USP9X	110	118	QYYVPRGFW			7	1215.59	Prot	10	230613_Prot_600Sec_R3_600_1_20230614_154638	1	7.20961	381605	1220.59
USP9X	110	118	QYYVPRGFW			7	1215.59	Prot	100	230613_Prot_6000Sec_R1_6000_5_20230613_195752	1	7.17629	278487	1220.8
USP9X	110	118	QYYVPRGFW			7	1215.59	Prot	100	230613_Prot_6000Sec_R2_6000_13_20230615_012353	1	7.18588	296718	1220.75
USP9X	110	118	QYYVPRGFW			7	1215.59	Prot	100	230613_Prot_6000Sec_R3_6000_8_20230613_220957	1	7.20376	338746	1220.75
USP9X	112	117	YVPRGF			4	738.393	LigB	0	230613_LigB_0Sec_R1_0_15_20230614_021237	1	5.93558	2573587	738.938
USP9X	112	117	YVPRGF			4	738.393	LigB	0	230613_LigB_0Sec_R2_0_2_20230613_161656	1	5.91244	2408841	738.957
USP9X	112	117	YVPRGF			4	738.393	LigB	0	230613_LigB_0Sec_R3_0_1_20230613_153720	1	5.94444	2342475	738.881
USP9X	112	117	YVPRGF			4	738.393	LigB	0.1	230613_LigB_6Sec_R1_6_3_20230614_035500	1	5.9362	2489794	740.333
USP9X	112	117	YVPRGF			4	738.393	LigB	0.1	230613_LigB_6Sec_R2_6_4_20230614_173937	1	5.96533	2553769	740.34
USP9X	112	117	YVPRGF			4	738.393	LigB	0.1	230613_LigB_6Sec_R3_6_2_20230614_031518	1	5.92715	2365882	740.323
USP9X	112	117	YVPRGF			4	738.393	LigB	1	230613_LigB_60Sec_R1_60_12_20230614_230512	1	5.93484	2280923	740.43
USP9X	112	117	YVPRGF			4	738.393	LigB	1	230613_LigB_60Sec_R2_60_8_20230614_064659	1	5.95985	2585641	740.445
USP9X	112	117	YVPRGF			4	738.393	LigB	1	230613_LigB_60Sec_R3_60_12_20230614_000854	1	5.92073	2405352	740.512
USP9X	112	117	YVPRGF			4	738.393	LigB	10	230613_LigB_600Sec_R1_600_13_20230614_005735	1	5.96198	2491107	741.53
USP9X	112	117	YVPRGF			4	738.393	LigB	10	230613_LigB_600Sec_R2_600_14_20230614_013939	1	5.94722	2494839	741.501
USP9X	112	117	YVPRGF			4	738.393	LigB	10	230613_LigB_600Sec_R3_600_1_20230614_133716	1	5.97	2569471	741.528
USP9X	112	117	YVPRGF			4	738.393	LigB	100	230613_LigB_6000Sec_R1_6000_10_20230614_110517	1	5.93216	2205635	741.668
USP9X	112	117	YVPRGF			4	738.393	LigB	100	230613_LigB_6000Sec_R2_6000_11_20230614_113607	1	5.91018	2242811	741.644
USP9X	112	117	YVPRGF			4	738.393	LigB	100	230613_LigB_6000Sec_R3_6000_5_20230614_073101	1	5.95047	2386841	741.685
USP9X	112	117	YVPRGF			4	738.393	Prot	0	230613_Prot_0Sec_R1_0_6_20230614_060649	1	5.95387	2635771	738.891
USP9X	112	117	YVPRGF			4	738.393	Prot	0	230613_Prot_0Sec_R2_0_6_20230613_183339	1	5.91085	2733032	738.907
USP9X	112	117	YVPRGF			4	738.393	Prot	0	230613_Prot_0Sec_R3_0_10_20230614_214257	1	5.93289	2619000	738.873
USP9X	112	117	YVPRGF			4	738.393	Prot	0.1	230613_Prot_6Sec_R1_6_8_20230614_202336	1	5.90609	2929246	740.433
USP9X	112	117	YVPRGF			4	738.393	Prot	0.1	230613_Prot_6Sec_R2_6_7_20230613_191321	1	5.92824	2445039	740.464
USP9X	112	117	YVPRGF			4	738.393	Prot	0.1	230613_Prot_6Sec_R3_6_9_20230613_204552	1	5.93065	2325719	740.497
USP9X	112	117	YVPRGF			4	738.393	Prot	1	230613_Prot_60Sec_R1_60_12_20230614_101218	1	5.96685	2269146	740.557
USP9X	112	117	YVPRGF			4	738.393	Prot	1	230613_Prot_60Sec_R2_60_14_20230615_000018	1	5.92897	2065573	740.595
USP9X	112	117	YVPRGF			4	738.393	Prot	1	230613_Prot_60Sec_R3_60_3_20230613_165705	1	5.93688	2245789	740.637
USP9X	112	117	YVPRGF			4	738.393	Prot	10	230613_Prot_600Sec_R1_600_6_20230614_190829	1	5.95854	2323996	741.566
USP9X	112	117	YVPRGF			4	738.393	Prot	10	230613_Prot_600Sec_R2_600_11_20230614_223139	1	5.95807	2290565	741.538
USP9X	112	117	YVPRGF			4	738.393	Prot	10	230613_Prot_600Sec_R3_600_1_20230614_154638	1	5.96229	2305258	741.576
USP9X	112	117	YVPRGF			4	738.393	Prot	100	230613_Prot_6000Sec_R1_6000_5_20230613_195752	1	5.9277	2187040	741.733
USP9X	112	117	YVPRGF			4	738.393	Prot	100	230613_Prot_6000Sec_R2_6000_13_20230615_012353	1	5.93528	2237445	741.662
USP9X	112	117	YVPRGF			4	738.393	Prot	100	230613_Prot_6000Sec_R3_6000_8_20230613_220957	1	5.96526	2409867	741.596
USP9X	118	123	WKQFRL			5	877.504	LigB	0	230613_LigB_0Sec_R1_0_15_20230614_021237	1	5.93895	6954776	878.377
USP9X	118	123	WKQFRL			5	877.504	LigB	0	230613_LigB_0Sec_R2_0_2_20230613_161656	1	5.91369	6993168	878.375
USP9X	118	123	WKQFRL			5	877.504	LigB	0	230613_LigB_0Sec_R3_0_1_20230613_153720	1	5.96277	7281104	878.35
USP9X	118	123	WKQFRL			5	877.504	LigB	0.1	230613_LigB_6Sec_R1_6_3_20230614_035500	1	5.95084	10026360	879.274
USP9X	118	123	WKQFRL			5	877.504	LigB	0.1	230613_LigB_6Sec_R2_6_4_20230614_173937	1	5.97357	10102021	879.26
USP9X	118	123	WKQFRL			5	877.504	LigB	0.1	230613_LigB_6Sec_R3_6_2_20230614_031518	1	5.94376	10453355	879.24
USP9X	118	123	WKQFRL			5	877.504	LigB	1	230613_LigB_60Sec_R1_60_12_20230614_230512	1	5.94133	9549703	879.343
USP9X	118	123	WKQFRL			5	877.504	LigB	1	230613_LigB_60Sec_R2_60_8_20230614_064659	1	5.97344	9848360	879.334
USP9X	118	123	WKQFRL			5	877.504	LigB	1	230613_LigB_60Sec_R3_60_12_20230614_000854	1	5.93113	9645225	879.374
USP9X	118	123	WKQFRL			5	877.504	LigB	10	230613_LigB_600Sec_R1_600_13_20230614_005735	1	5.97777	10771475	880.673
USP9X	118	123	WKQFRL			5	877.504	LigB	10	230613_LigB_600Sec_R2_600_14_20230614_013939	1	5.96498	9504895	880.7
USP9X	118	123	WKQFRL			5	877.504	LigB	10	230613_LigB_600Sec_R3_600_1_20230614_133716	1	5.98031	11047417	880.71
USP9X	118	123	WKQFRL			5	877.504	LigB	100	230613_LigB_6000Sec_R1_6000_10_20230614_110517	1	5.94871	9133071	880.878
USP9X	118	123	WKQFRL			5	877.504	LigB	100	230613_LigB_6000Sec_R2_6000_11_20230614_113607	1	5.92306	8213851	880.874
USP9X	118	123	WKQFRL			5	877.504	LigB	100	230613_LigB_6000Sec_R3_6000_5_20230614_073101	1	5.96538	8841837	880.885
USP9X	118	123	WKQFRL			5	877.504	Prot	0	230613_Prot_0Sec_R1_0_6_20230614_060649	1	5.96209	7129885	878.394
USP9X	118	123	WKQFRL			5	877.504	Prot	0	230613_Prot_0Sec_R2_0_6_20230613_183339	1	5.91283	7695971	878.399
USP9X	118	123	WKQFRL			5	877.504	Prot	0	230613_Prot_0Sec_R3_0_10_20230614_214257	1	5.93518	7184013	878.36
USP9X	118	123	WKQFRL			5	877.504	Prot	0.1	230613_Prot_6Sec_R1_6_8_20230614_202336	1	5.91314	10863152	879.385
USP9X	118	123	WKQFRL			5	877.504	Prot	0.1	230613_Prot_6Sec_R2_6_7_20230613_191321	1	5.93697	10291918	879.426
USP9X	118	123	WKQFRL			5	877.504	Prot	0.1	230613_Prot_6Sec_R3_6_9_20230613_204552	1	5.93999	9947250	879.428
USP9X	118	123	WKQFRL			5	877.504	Prot	1	230613_Prot_60Sec_R1_60_12_20230614_101218	1	5.97948	10947227	879.493
USP9X	118	123	WKQFRL			5	877.504	Prot	1	230613_Prot_60Sec_R2_60_14_20230615_000018	1	5.93967	8859477	879.499
USP9X	118	123	WKQFRL			5	877.504	Prot	1	230613_Prot_60Sec_R3_60_3_20230613_165705	1	5.94704	9588099	879.581
USP9X	118	123	WKQFRL			5	877.504	Prot	10	230613_Prot_600Sec_R1_600_6_20230614_190829	1	5.9733	9727114	880.746
USP9X	118	123	WKQFRL			5	877.504	Prot	10	230613_Prot_600Sec_R2_600_11_20230614_223139	1	5.97363	9318887	880.72
USP9X	118	123	WKQFRL			5	877.504	Prot	10	230613_Prot_600Sec_R3_600_1_20230614_154638	1	5.97724	10110870	880.755
USP9X	118	123	WKQFRL			5	877.504	Prot	100	230613_Prot_6000Sec_R1_6000_5_20230613_195752	1	5.93845	9680002	880.887
USP9X	118	123	WKQFRL			5	877.504	Prot	100	230613_Prot_6000Sec_R2_6000_13_20230615_012353	1	5.94518	9093046	880.852
USP9X	118	123	WKQFRL			5	877.504	Prot	100	230613_Prot_6000Sec_R3_6000_8_20230613_220957	1	5.98137	11578633	880.826
USP9X	118	130	WKQFRLWGEPVNL			11	1672.9	LigB	0	230613_LigB_0Sec_R1_0_15_20230614_021237	2	7.41246	2813972	837.506
USP9X	118	130	WKQFRLWGEPVNL			11	1672.9	LigB	0	230613_LigB_0Sec_R2_0_2_20230613_161656	2	7.39915	2538822	837.503
USP9X	118	130	WKQFRLWGEPVNL			11	1672.9	LigB	0	230613_LigB_0Sec_R3_0_1_20230613_153720	2	7.4493	2286602	837.478
USP9X	118	130	WKQFRLWGEPVNL			11	1672.9	LigB	0.1	230613_LigB_6Sec_R1_6_3_20230614_035500	2	7.41209	2784649	839.786
USP9X	118	130	WKQFRLWGEPVNL			11	1672.9	LigB	0.1	230613_LigB_6Sec_R2_6_4_20230614_173937	2	7.4245	2297022	839.791
USP9X	118	130	WKQFRLWGEPVNL			11	1672.9	LigB	0.1	230613_LigB_6Sec_R3_6_2_20230614_031518	2	7.43672	2081959	839.781
USP9X	118	130	WKQFRLWGEPVNL			11	1672.9	LigB	1	230613_LigB_60Sec_R1_60_12_20230614_230512	2	7.42974	2528671	839.96
USP9X	118	130	WKQFRLWGEPVNL			11	1672.9	LigB	1	230613_LigB_60Sec_R2_60_8_20230614_064659	2	7.41764	2238176	839.896
USP9X	118	130	WKQFRLWGEPVNL			11	1672.9	LigB	1	230613_LigB_60Sec_R3_60_12_20230614_000854	2	7.41061	2530680	839.997
USP9X	118	130	WKQFRLWGEPVNL			11	1672.9	LigB	10	230613_LigB_600Sec_R1_600_13_20230614_005735	2	7.44277	2106629	840.957
USP9X	118	130	WKQFRLWGEPVNL			11	1672.9	LigB	10	230613_LigB_600Sec_R2_600_14_20230614_013939	2	7.45503	2273317	840.952
USP9X	118	130	WKQFRLWGEPVNL			11	1672.9	LigB	10	230613_LigB_600Sec_R3_600_1_20230614_133716	2	7.44515	2129666	840.978
USP9X	118	130	WKQFRLWGEPVNL			11	1672.9	LigB	100	230613_LigB_6000Sec_R1_6000_10_20230614_110517	2	7.42595	2686745	840.997
USP9X	118	130	WKQFRLWGEPVNL			11	1672.9	LigB	100	230613_LigB_6000Sec_R2_6000_11_20230614_113607	2	7.40649	1786611	840.94
USP9X	118	130	WKQFRLWGEPVNL			11	1672.9	LigB	100	230613_LigB_6000Sec_R3_6000_5_20230614_073101	2	7.44661	2006407	841.067
USP9X	118	130	WKQFRLWGEPVNL			11	1672.9	Prot	0	230613_Prot_0Sec_R1_0_6_20230614_060649	2	7.42059	2331882	837.485
USP9X	118	130	WKQFRLWGEPVNL			11	1672.9	Prot	0	230613_Prot_0Sec_R2_0_6_20230613_183339	2	7.40692	2693692	837.499
USP9X	118	130	WKQFRLWGEPVNL			11	1672.9	Prot	0	230613_Prot_0Sec_R3_0_10_20230614_214257	2	7.41593	1972224	837.473
USP9X	118	130	WKQFRLWGEPVNL			11	1672.9	Prot	0.1	230613_Prot_6Sec_R1_6_8_20230614_202336	2	7.40659	2622064	839.829
USP9X	118	130	WKQFRLWGEPVNL			11	1672.9	Prot	0.1	230613_Prot_6Sec_R2_6_7_20230613_191321	2	7.40522	3057034	839.89
USP9X	118	130	WKQFRLWGEPVNL			11	1672.9	Prot	0.1	230613_Prot_6Sec_R3_6_9_20230613_204552	2	7.41819	2544080	839.937
USP9X	118	130	WKQFRLWGEPVNL			11	1672.9	Prot	1	230613_Prot_60Sec_R1_60_12_20230614_101218	2	7.45363	2272917	840.016
USP9X	118	130	WKQFRLWGEPVNL			11	1672.9	Prot	1	230613_Prot_60Sec_R2_60_14_20230615_000018	2	7.41929	1527627	840.081
USP9X	118	130	WKQFRLWGEPVNL			11	1672.9	Prot	1	230613_Prot_60Sec_R3_60_3_20230613_165705	2	7.40337	2449414	840.089
USP9X	118	130	WKQFRLWGEPVNL			11	1672.9	Prot	10	230613_Prot_600Sec_R1_600_6_20230614_190829	2	7.441	2092493	840.927
USP9X	118	130	WKQFRLWGEPVNL			11	1672.9	Prot	10	230613_Prot_600Sec_R2_600_11_20230614_223139	2	7.45285	1864986	840.93
USP9X	118	130	WKQFRLWGEPVNL			11	1672.9	Prot	10	230613_Prot_600Sec_R3_600_1_20230614_154638	2	7.444	2432702	840.982
USP9X	118	130	WKQFRLWGEPVNL			11	1672.9	Prot	100	230613_Prot_6000Sec_R1_6000_5_20230613_195752	2	7.41543	3204878	841.069
USP9X	118	130	WKQFRLWGEPVNL			11	1672.9	Prot	100	230613_Prot_6000Sec_R2_6000_13_20230615_012353	2	7.42387	1762433	840.937
USP9X	118	130	WKQFRLWGEPVNL			11	1672.9	Prot	100	230613_Prot_6000Sec_R3_6000_8_20230613_220957	2	7.43597	2024003	840.985
USP9X	119	130	KQFRLWGEPVNL			10	1486.82	LigB	0	230613_LigB_0Sec_R1_0_15_20230614_021237	2	6.91428	230820	744.147
USP9X	119	130	KQFRLWGEPVNL			10	1486.82	LigB	0	230613_LigB_0Sec_R2_0_2_20230613_161656	2	6.91015	194710	744.135
USP9X	119	130	KQFRLWGEPVNL			10	1486.82	LigB	0	230613_LigB_0Sec_R3_0_1_20230613_153720	2	6.95868	241043	744.246
USP9X	119	130	KQFRLWGEPVNL			10	1486.82	LigB	0.1	230613_LigB_6Sec_R1_6_3_20230614_035500	2	6.93458	202000	746.315
USP9X	119	130	KQFRLWGEPVNL			10	1486.82	LigB	0.1	230613_LigB_6Sec_R2_6_4_20230614_173937	2	6.94188	198676	746.575
USP9X	119	130	KQFRLWGEPVNL			10	1486.82	LigB	0.1	230613_LigB_6Sec_R3_6_2_20230614_031518	2	6.95101	170447	746.63
USP9X	119	130	KQFRLWGEPVNL			10	1486.82	LigB	1	230613_LigB_60Sec_R1_60_12_20230614_230512	2	6.94665	184961	746.74
USP9X	119	130	KQFRLWGEPVNL			10	1486.82	LigB	1	230613_LigB_60Sec_R2_60_8_20230614_064659	2	6.94781	195330	746.767
USP9X	119	130	KQFRLWGEPVNL			10	1486.82	LigB	1	230613_LigB_60Sec_R3_60_12_20230614_000854	2	6.93663	201577	746.76
USP9X	119	130	KQFRLWGEPVNL			10	1486.82	LigB	10	230613_LigB_600Sec_R1_600_13_20230614_005735	2	6.95275	138844	747.333
USP9X	119	130	KQFRLWGEPVNL			10	1486.82	LigB	10	230613_LigB_600Sec_R2_600_14_20230614_013939	2	6.95932	191753	747.711
USP9X	119	130	KQFRLWGEPVNL			10	1486.82	LigB	10	230613_LigB_600Sec_R3_600_1_20230614_133716	2	6.9494	199646	747.675
USP9X	119	130	KQFRLWGEPVNL			10	1486.82	LigB	100	230613_LigB_6000Sec_R1_6000_10_20230614_110517	2	6.94696	226712	747.757
USP9X	119	130	KQFRLWGEPVNL			10	1486.82	LigB	100	230613_LigB_6000Sec_R2_6000_11_20230614_113607	2	6.92527	175961	747.521
USP9X	119	130	KQFRLWGEPVNL			10	1486.82	LigB	100	230613_LigB_6000Sec_R3_6000_5_20230614_073101	2	6.95711	206828	747.707
USP9X	119	130	KQFRLWGEPVNL			10	1486.82	Prot	0	230613_Prot_0Sec_R1_0_6_20230614_060649	2	6.92441	218452	744.137
USP9X	119	130	KQFRLWGEPVNL			10	1486.82	Prot	0	230613_Prot_0Sec_R2_0_6_20230613_183339	2	6.91487	275448	744.265
USP9X	119	130	KQFRLWGEPVNL			10	1486.82	Prot	0	230613_Prot_0Sec_R3_0_10_20230614_214257	2	6.93526	253563	744.277
USP9X	119	130	KQFRLWGEPVNL			10	1486.82	Prot	0.1	230613_Prot_6Sec_R1_6_8_20230614_202336	2	6.9274	191826	746.625
USP9X	119	130	KQFRLWGEPVNL			10	1486.82	Prot	0.1	230613_Prot_6Sec_R2_6_7_20230613_191321	2	6.92783	210142	746.785
USP9X	119	130	KQFRLWGEPVNL			10	1486.82	Prot	0.1	230613_Prot_6Sec_R3_6_9_20230613_204552	2	6.92877	184221	746.674
USP9X	119	130	KQFRLWGEPVNL			10	1486.82	Prot	1	230613_Prot_60Sec_R1_60_12_20230614_101218	2	6.9622	151549	746.748
USP9X	119	130	KQFRLWGEPVNL			10	1486.82	Prot	1	230613_Prot_60Sec_R2_60_14_20230615_000018	2	6.93914	121736	747.169
USP9X	119	130	KQFRLWGEPVNL			10	1486.82	Prot	1	230613_Prot_60Sec_R3_60_3_20230613_165705	2	6.92832	183777	746.794
USP9X	119	130	KQFRLWGEPVNL			10	1486.82	Prot	10	230613_Prot_600Sec_R1_600_6_20230614_190829	2	6.9595	204756	747.589
USP9X	119	130	KQFRLWGEPVNL			10	1486.82	Prot	10	230613_Prot_600Sec_R2_600_11_20230614_223139	2	6.9577	168575	747.639
USP9X	119	130	KQFRLWGEPVNL			10	1486.82	Prot	10	230613_Prot_600Sec_R3_600_1_20230614_154638	2	6.9638	168528	747.746
USP9X	119	130	KQFRLWGEPVNL			10	1486.82	Prot	100	230613_Prot_6000Sec_R1_6000_5_20230613_195752	2	6.92965	210644	747.768
USP9X	119	130	KQFRLWGEPVNL			10	1486.82	Prot	100	230613_Prot_6000Sec_R2_6000_13_20230615_012353	2	6.93948	189671	747.59
USP9X	119	130	KQFRLWGEPVNL			10	1486.82	Prot	100	230613_Prot_6000Sec_R3_6000_8_20230613_220957	2	6.96233	202099	747.637
USP9X	121	130	FRLWGEPVNL			8	1230.66	LigB	0	230613_LigB_0Sec_R1_0_15_20230614_021237	1	7.53625	4063118	1231.41
USP9X	121	130	FRLWGEPVNL			8	1230.66	LigB	0	230613_LigB_0Sec_R2_0_2_20230613_161656	1	7.52809	3476073	1231.4
USP9X	121	130	FRLWGEPVNL			8	1230.66	LigB	0	230613_LigB_0Sec_R3_0_1_20230613_153720	1	7.56343	3470098	1231.39
USP9X	121	130	FRLWGEPVNL			8	1230.66	LigB	0.1	230613_LigB_6Sec_R1_6_3_20230614_035500	1	7.53087	3543187	1235.45
USP9X	121	130	FRLWGEPVNL			8	1230.66	LigB	0.1	230613_LigB_6Sec_R2_6_4_20230614_173937	1	7.55121	3346878	1235.45
USP9X	121	130	FRLWGEPVNL			8	1230.66	LigB	0.1	230613_LigB_6Sec_R3_6_2_20230614_031518	1	7.55238	3192758	1235.46
USP9X	121	130	FRLWGEPVNL			8	1230.66	LigB	1	230613_LigB_60Sec_R1_60_12_20230614_230512	1	7.55659	3287423	1235.72
USP9X	121	130	FRLWGEPVNL			8	1230.66	LigB	1	230613_LigB_60Sec_R2_60_8_20230614_064659	1	7.54095	3026712	1235.65
USP9X	121	130	FRLWGEPVNL			8	1230.66	LigB	1	230613_LigB_60Sec_R3_60_12_20230614_000854	1	7.52876	3367665	1235.72
USP9X	121	130	FRLWGEPVNL			8	1230.66	LigB	10	230613_LigB_600Sec_R1_600_13_20230614_005735	1	7.55774	3080452	1236.82
USP9X	121	130	FRLWGEPVNL			8	1230.66	LigB	10	230613_LigB_600Sec_R2_600_14_20230614_013939	1	7.56468	3261237	1236.75
USP9X	121	130	FRLWGEPVNL			8	1230.66	LigB	10	230613_LigB_600Sec_R3_600_1_20230614_133716	1	7.55994	3163903	1236.77
USP9X	121	130	FRLWGEPVNL			8	1230.66	LigB	100	230613_LigB_6000Sec_R1_6000_10_20230614_110517	1	7.54638	3279808	1236.78
USP9X	121	130	FRLWGEPVNL			8	1230.66	LigB	100	230613_LigB_6000Sec_R2_6000_11_20230614_113607	1	7.52912	2730544	1236.6
USP9X	121	130	FRLWGEPVNL			8	1230.66	LigB	100	230613_LigB_6000Sec_R3_6000_5_20230614_073101	1	7.56157	2953600	1236.78
USP9X	121	130	FRLWGEPVNL			8	1230.66	Prot	0	230613_Prot_0Sec_R1_0_6_20230614_060649	1	7.54556	3597852	1231.42
USP9X	121	130	FRLWGEPVNL			8	1230.66	Prot	0	230613_Prot_0Sec_R2_0_6_20230613_183339	1	7.53006	4025053	1231.4
USP9X	121	130	FRLWGEPVNL			8	1230.66	Prot	0	230613_Prot_0Sec_R3_0_10_20230614_214257	1	7.54677	3605330	1231.41
USP9X	121	130	FRLWGEPVNL			8	1230.66	Prot	0.1	230613_Prot_6Sec_R1_6_8_20230614_202336	1	7.53287	3811343	1235.48
USP9X	121	130	FRLWGEPVNL			8	1230.66	Prot	0.1	230613_Prot_6Sec_R2_6_7_20230613_191321	1	7.52552	3763510	1235.54
USP9X	121	130	FRLWGEPVNL			8	1230.66	Prot	0.1	230613_Prot_6Sec_R3_6_9_20230613_204552	1	7.53773	3323584	1235.57
USP9X	121	130	FRLWGEPVNL			8	1230.66	Prot	1	230613_Prot_60Sec_R1_60_12_20230614_101218	1	7.56764	3244556	1235.7
USP9X	121	130	FRLWGEPVNL			8	1230.66	Prot	1	230613_Prot_60Sec_R2_60_14_20230615_000018	1	7.54369	2412047	1235.8
USP9X	121	130	FRLWGEPVNL			8	1230.66	Prot	1	230613_Prot_60Sec_R3_60_3_20230613_165705	1	7.52699	2875908	1235.78
[truncated: 4,279 more rows]
