# Supplementary material for: Global analysis of cancer cell responses to USP9X inhibition
Source: EMBO J. 2026 Apr 7;45(9):3306–31. doi: 10.1038/s44318-026-00742-y (PMC13144739; doi:10.1038/s44318-026-00742-y)
Supplement: Supplementary file 9 — Source data Fig. 2 [file 44318_2026_742_MOESM9_ESM.zip › FIgure 2/2B/HDX_MS_uptake.xlsx]

## Sheet: Sheet1
EQYVKGDLLEGANA			USP9X Apo			USP9X x WEHI-092
			Mean	SD	N	Mean	SD	N
		0	0	0	3	0	0	3
		0.1	3.00457	0.065487	3	2.27273	0.040499	3
		1	3.26866	0.027175	3	2.4817	0.033256	3
		10	4.90881	0.040488	3	4.12669	0.098255	3
		100	5.72331	0.027175	3	5.13676	0.033256	3
EQYVKGDLLEGAN			USP9X Apo			USP9X x WEHI-092
		0	0	0	3	0	0	3
		0.1	2.56664	0.042132	3	2.00982	0.057524	3
		1	2.79713	0.1056	3	2.15647	0.019969	3
		10	3.91978	0.05104	3	3.20699	0.019026	3
		100	4.77295	0.047462	3	4.23367	0.07505	3
EQYVKGDL			USP9X Apo			USP9X x WEHI-092
		0	0	0	3	0	0	3
		0.1	0.802334	0.017311	3	0.392591	0.012789	3
		1	0.900912	0.020675	3	0.437921	0.010161	3
		10	1.58544	0.018013	3	1.03168	0.018147	3
		100	1.83355	0.013252	3	1.50724	0.012491	3
YVKGDLL			USP9X Apo			USP9X x WEHI-092
		0	0	0	3	0	0	3
		0.1	0.722496	0.022361	3	0.294772	0.030977	3
		1	0.779408	0.04666	3	0.342336	0.048017	3
		10	1.41492	0.011533	3	0.874323	0.035862	3
		100	1.9801	0.022422	3	1.49819	0.033814	3
YVKGDL			USP9X Apo			USP9X x WEHI-092
		0	0	0	3	0	0	3
		0.1	0.718882	0.039224	3	0.320689	0.036106	3
		1	0.80384	0.040442	3	0.397176	0.019834	3
		10	1.48318	0.012229	3	0.957293	0.019778	3
		100	1.77598	0.017027	3	1.4217	0.02953	3
MGEVFDHM			USP9X Apo			USP9X x WEHI-092
		0	0	0	3	0	0	3
		0.1	2.25245	0.041806	3	2.28579	0.018258	3
		1	2.39807	0.033997	3	2.43261	0.018764	3
		10	2.55701	0.045926	3	2.63131	0.0309	3
		100	2.53934	0.046895	3	2.52633	0.041958	3
