# Supplementary material for: Global analysis of cancer cell responses to USP9X inhibition
Source: EMBO J. 2026 Apr 7;45(9):3306–31. doi: 10.1038/s44318-026-00742-y (PMC13144739; doi:10.1038/s44318-026-00742-y)
Supplement: Supplementary file 10 — Source data Fig. 3 [file 44318_2026_742_MOESM10_ESM.zip]

Archive with 183 entries (162 files):
- FIgure 3/
- FIgure 3/3E/
- FIgure 3/3B/
- FIgure 3/3C/
- FIgure 3/3D/
- FIgure 3/.DS_Store
- __MACOSX/FIgure 3/._.DS_Store
- FIgure 3/3F/
- FIgure 3/3E/BxPC3/
- FIgure 3/3E/MDA-MB-231/
- FIgure 3/3E/ACHN/
- FIgure 3/3E/.DS_Store
- __MACOSX/FIgure 3/3E/._.DS_Store
- FIgure 3/3E/MDA-MB-468/
- FIgure 3/3E/PANC-1/
- FIgure 3/3E/CAKI-1/
- FIgure 3/3E/SK-MEL-2/
- FIgure 3/3E/HDF/
- FIgure 3/3E/MiaPaca2/
- FIgure 3/3E/UO-31/
- FIgure 3/3E/HUVEC/
- FIgure 3/3E/A498/
- FIgure 3/3E/HMEC-1/
- FIgure 3/3E/A549/
- FIgure 3/3E/DLD-1/
- FIgure 3/3B/NCIpanel.xlsx
- __MACOSX/FIgure 3/3B/._NCIpanel.xlsx
- FIgure 3/3C/Incucyte_cell_death.xlsx
- __MACOSX/FIgure 3/3C/._Incucyte_cell_death.xlsx
- FIgure 3/3D/Incucyte_confluence.xlsx
- __MACOSX/FIgure 3/3D/._Incucyte_confluence.xlsx
- FIgure 3/3F/Colony_formation_quant.xlsx
- __MACOSX/FIgure 3/3F/._Colony_formation_quant.xlsx
- FIgure 3/3E/BxPC3/.DS_Store
- __MACOSX/FIgure 3/3E/BxPC3/._.DS_Store
- FIgure 3/3E/BxPC3/Quantification.xlsx
- __MACOSX/FIgure 3/3E/BxPC3/._Quantification.xlsx
- FIgure 3/3E/BxPC3/BxPC3_3.tif
- __MACOSX/FIgure 3/3E/BxPC3/._BxPC3_3.tif
- FIgure 3/3E/BxPC3/BxPC3_2.tif
- __MACOSX/FIgure 3/3E/BxPC3/._BxPC3_2.tif
- FIgure 3/3E/BxPC3/BxPC3_1.tif
- __MACOSX/FIgure 3/3E/BxPC3/._BxPC3_1.tif
- FIgure 3/3E/MDA-MB-231/.DS_Store
- __MACOSX/FIgure 3/3E/MDA-MB-231/._.DS_Store
- FIgure 3/3E/MDA-MB-231/MDA-MB-231_2.tif
- __MACOSX/FIgure 3/3E/MDA-MB-231/._MDA-MB-231_2.tif
- FIgure 3/3E/MDA-MB-231/MDA-MB-231_3.tif
- __MACOSX/FIgure 3/3E/MDA-MB-231/._MDA-MB-231_3.tif
- FIgure 3/3E/MDA-MB-231/MDA-MB-231_1.tif
- __MACOSX/FIgure 3/3E/MDA-MB-231/._MDA-MB-231_1.tif
- FIgure 3/3E/MDA-MB-231/Quantification.xlsx
- __MACOSX/FIgure 3/3E/MDA-MB-231/._Quantification.xlsx
- FIgure 3/3E/ACHN/.DS_Store
- __MACOSX/FIgure 3/3E/ACHN/._.DS_Store
- FIgure 3/3E/ACHN/Quantification.xlsx
- __MACOSX/FIgure 3/3E/ACHN/._Quantification.xlsx
- FIgure 3/3E/ACHN/ACHN_1.tif
- __MACOSX/FIgure 3/3E/ACHN/._ACHN_1.tif
- FIgure 3/3E/ACHN/ACHN_2.tif
- __MACOSX/FIgure 3/3E/ACHN/._ACHN_2.tif
- FIgure 3/3E/ACHN/ACHN_3.tif
- __MACOSX/FIgure 3/3E/ACHN/._ACHN_3.tif
- FIgure 3/3E/MDA-MB-468/.DS_Store
- __MACOSX/FIgure 3/3E/MDA-MB-468/._.DS_Store
- FIgure 3/3E/MDA-MB-468/Quantification.xlsx
- __MACOSX/FIgure 3/3E/MDA-MB-468/._Quantification.xlsx
- FIgure 3/3E/MDA-MB-468/MDA-MB-468_3.tif
- __MACOSX/FIgure 3/3E/MDA-MB-468/._MDA-MB-468_3.tif
- FIgure 3/3E/MDA-MB-468/MDA-MB-468_2.tif
- __MACOSX/FIgure 3/3E/MDA-MB-468/._MDA-MB-468_2.tif
- FIgure 3/3E/MDA-MB-468/MDA-MB-468_1.tif
- __MACOSX/FIgure 3/3E/MDA-MB-468/._MDA-MB-468_1.tif
- FIgure 3/3E/PANC-1/.DS_Store
- __MACOSX/FIgure 3/3E/PANC-1/._.DS_Store
- FIgure 3/3E/PANC-1/PANC-1_3.tif
- __MACOSX/FIgure 3/3E/PANC-1/._PANC-1_3.tif
- FIgure 3/3E/PANC-1/PANC-1_2.tif
- __MACOSX/FIgure 3/3E/PANC-1/._PANC-1_2.tif
- FIgure 3/3E/PANC-1/PANC-1_1.tif
- __MACOSX/FIgure 3/3E/PANC-1/._PANC-1_1.tif
- FIgure 3/3E/PANC-1/Quantification.xlsx
- __MACOSX/FIgure 3/3E/PANC-1/._Quantification.xlsx
- FIgure 3/3E/CAKI-1/.DS_Store
- __MACOSX/FIgure 3/3E/CAKI-1/._.DS_Store
- FIgure 3/3E/CAKI-1/Quantification.xlsx
- __MACOSX/FIgure 3/3E/CAKI-1/._Quantification.xlsx
- FIgure 3/3E/CAKI-1/CAKI-1_2.tif
- __MACOSX/FIgure 3/3E/CAKI-1/._CAKI-1_2.tif
- FIgure 3/3E/CAKI-1/CAKI-1_3.tif
- __MACOSX/FIgure 3/3E/CAKI-1/._CAKI-1_3.tif
- FIgure 3/3E/CAKI-1/CAKI-1_1.tif
- __MACOSX/FIgure 3/3E/CAKI-1/._CAKI-1_1.tif
- FIgure 3/3E/SK-MEL-2/.DS_Store
- __MACOSX/FIgure 3/3E/SK-MEL-2/._.DS_Store
- FIgure 3/3E/SK-MEL-2/Quantification.xlsx
- __MACOSX/FIgure 3/3E/SK-MEL-2/._Quantification.xlsx
- FIgure 3/3E/SK-MEL-2/SK-MEL-2_3.tif
- __MACOSX/FIgure 3/3E/SK-MEL-2/._SK-MEL-2_3.tif
- FIgure 3/3E/SK-MEL-2/SK-MEL-2_2.tif
- __MACOSX/FIgure 3/3E/SK-MEL-2/._SK-MEL-2_2.tif
- FIgure 3/3E/SK-MEL-2/SK-MEL-2_1.tif
- __MACOSX/FIgure 3/3E/SK-MEL-2/._SK-MEL-2_1.tif
- FIgure 3/3E/HDF/.DS_Store
- __MACOSX/FIgure 3/3E/HDF/._.DS_Store
- FIgure 3/3E/HDF/Quantification.xlsx
- __MACOSX/FIgure 3/3E/HDF/._Quantification.xlsx
- FIgure 3/3E/HDF/HDF_3.tif
- __MACOSX/FIgure 3/3E/HDF/._HDF_3.tif
- FIgure 3/3E/HDF/HDF_2.tif
- __MACOSX/FIgure 3/3E/HDF/._HDF_2.tif
- FIgure 3/3E/HDF/HDF_1.tif
- __MACOSX/FIgure 3/3E/HDF/._HDF_1.tif
- FIgure 3/3E/MiaPaca2/MiaPaca2_1.tif
- __MACOSX/FIgure 3/3E/MiaPaca2/._MiaPaca2_1.tif
- FIgure 3/3E/MiaPaca2/MiaPaca2_2.tif
- __MACOSX/FIgure 3/3E/MiaPaca2/._MiaPaca2_2.tif
- FIgure 3/3E/MiaPaca2/MiaPaca2_3.tif
- __MACOSX/FIgure 3/3E/MiaPaca2/._MiaPaca2_3.tif
- FIgure 3/3E/MiaPaca2/.DS_Store
- __MACOSX/FIgure 3/3E/MiaPaca2/._.DS_Store
- FIgure 3/3E/MiaPaca2/Quantification.xlsx
- __MACOSX/FIgure 3/3E/MiaPaca2/._Quantification.xlsx
- FIgure 3/3E/UO-31/UO-31_1.tif
- __MACOSX/FIgure 3/3E/UO-31/._UO-31_1.tif
- FIgure 3/3E/UO-31/.DS_Store
- __MACOSX/FIgure 3/3E/UO-31/._.DS_Store
- FIgure 3/3E/UO-31/UO-31_2.tif
- __MACOSX/FIgure 3/3E/UO-31/._UO-31_2.tif
- FIgure 3/3E/UO-31/UO-31_3.tif
- __MACOSX/FIgure 3/3E/UO-31/._UO-31_3.tif
- FIgure 3/3E/UO-31/Quantification.xlsx
- __MACOSX/FIgure 3/3E/UO-31/._Quantification.xlsx
- FIgure 3/3E/HUVEC/.DS_Store
- __MACOSX/FIgure 3/3E/HUVEC/._.DS_Store
- FIgure 3/3E/HUVEC/HUVEC_2.tif
- __MACOSX/FIgure 3/3E/HUVEC/._HUVEC_2.tif
- FIgure 3/3E/HUVEC/Quantification.xlsx
- __MACOSX/FIgure 3/3E/HUVEC/._Quantification.xlsx
- FIgure 3/3E/HUVEC/HUVEC_3.tif
- __MACOSX/FIgure 3/3E/HUVEC/._HUVEC_3.tif
- FIgure 3/3E/HUVEC/HUVEC_1.tif
- __MACOSX/FIgure 3/3E/HUVEC/._HUVEC_1.tif
- FIgure 3/3E/A498/.DS_Store
- __MACOSX/FIgure 3/3E/A498/._.DS_Store
- FIgure 3/3E/A498/A498_2.tif
- __MACOSX/FIgure 3/3E/A498/._A498_2.tif
- FIgure 3/3E/A498/A498_3.tif
- __MACOSX/FIgure 3/3E/A498/._A498_3.tif
- FIgure 3/3E/A498/A498_1.tif
- __MACOSX/FIgure 3/3E/A498/._A498_1.tif
- FIgure 3/3E/A498/Quantification.xlsx
- __MACOSX/FIgure 3/3E/A498/._Quantification.xlsx
- FIgure 3/3E/HMEC-1/.DS_Store
- __MACOSX/FIgure 3/3E/HMEC-1/._.DS_Store
- FIgure 3/3E/HMEC-1/Quantification.xlsx
- __MACOSX/FIgure 3/3E/HMEC-1/._Quantification.xlsx
- FIgure 3/3E/HMEC-1/HMEC-1_1.tif
- __MACOSX/FIgure 3/3E/HMEC-1/._HMEC-1_1.tif
- FIgure 3/3E/HMEC-1/HMEC-1_3.tif
- __MACOSX/FIgure 3/3E/HMEC-1/._HMEC-1_3.tif
- FIgure 3/3E/HMEC-1/HMEC-1_2.tif
- __MACOSX/FIgure 3/3E/HMEC-1/._HMEC-1_2.tif
- FIgure 3/3E/A549/.DS_Store
- __MACOSX/FIgure 3/3E/A549/._.DS_Store
- FIgure 3/3E/A549/Quantification.xlsx
- __MACOSX/FIgure 3/3E/A549/._Quantification.xlsx
- FIgure 3/3E/A549/A549_1.tif
- __MACOSX/FIgure 3/3E/A549/._A549_1.tif
- FIgure 3/3E/A549/A549_3.tif
- __MACOSX/FIgure 3/3E/A549/._A549_3.tif
- FIgure 3/3E/A549/A549_2.tif
- __MACOSX/FIgure 3/3E/A549/._A549_2.tif
- FIgure 3/3E/DLD-1/.DS_Store
- __MACOSX/FIgure 3/3E/DLD-1/._.DS_Store
- FIgure 3/3E/DLD-1/Quantification.xlsx
- __MACOSX/FIgure 3/3E/DLD-1/._Quantification.xlsx
- FIgure 3/3E/DLD-1/DLD-1_1.tif
- __MACOSX/FIgure 3/3E/DLD-1/._DLD-1_1.tif
- FIgure 3/3E/DLD-1/DLD-1_3.tif
- __MACOSX/FIgure 3/3E/DLD-1/._DLD-1_3.tif
- FIgure 3/3E/DLD-1/DLD-1_2.tif
- __MACOSX/FIgure 3/3E/DLD-1/._DLD-1_2.tif
