# Supplementary material for: Global analysis of cancer cell responses to USP9X inhibition
Source: EMBO J. 2026 Apr 7;45(9):3306–31. doi: 10.1038/s44318-026-00742-y (PMC13144739; doi:10.1038/s44318-026-00742-y)
Supplement: Supplementary file 10 — Source data Fig. 3 [file 44318_2026_742_MOESM10_ESM.zip › FIgure 3/3B/NCIpanel.xlsx]

## Sheet: Sheet1
Raw data source NCI WEHI-092 10 µM
	CCRF-CEM	HL-60(TB)	K-562	MOLT-4	RPMI-8226	SR	A549/ATCC	EKVX	HOP-62	HOP-92	NCI-H226	NCI-H23	NCI-H322M	NCI-H460	NCI-H522	COLO 205	HCC-2998	HCT-116	HCT-15	HT29	KM12	SW-620	SF-268	SF-295	SF-539	SNB-19	SNB-75	U251	LOX IMVI	MALME-3M	M14	MDA-MB-435	SK-MEL-2	SK-MEL-28	SK-MEL-5	UACC-257	UACC-62	IGROV1	OVCAR-3	OVCAR-4	OVCAR-5	OVCAR-8	NCI/ADR-RES	SK-OV-3	A498	CAKI-1	SN12C	TK-10	UO-31
WEHI-092	0.497522	1.63884	0.602398	0.124899	0.74779	-0.393399	0.801758	0.925746	0.321002	0.825825	1.13119	1.09708	0.778376	0.630022	0.323483	1.54214	0.8124	0.887203	0.912318	0.846607	0.598658	0.956927	0.945968	0.643327	0.825976	1.17844	1.05085	1.04525	0.775339	1.39307	1.28212	1.09385	-0.0315867	0.949664	0.857829	0.828911	0.663368	0.768829	0.702285	1.27859	0.790664	0.75799	0.858935	1.42141	1.03275	0.991331	0.853896	0.865349	-0.952689
[truncated: 8 more columns]
