# Supplementary material for: Global analysis of cancer cell responses to USP9X inhibition
Source: EMBO J. 2026 Apr 7;45(9):3306–31. doi: 10.1038/s44318-026-00742-y (PMC13144739; doi:10.1038/s44318-026-00742-y)
Supplement: Supplementary file 10 — Source data Fig. 3 [file 44318_2026_742_MOESM10_ESM.zip › FIgure 3/3C/Incucyte_cell_death.xlsx]

## Sheet: Sheet1
t in h	UO-31			MDA-MB-231		DLD-1			HepG2			Huh7			A375			SK-MEL-2		SK-MEL-28		THP-1		HMEC-1		A498			CAKI-1			ACHN			HDF		HUVEC
	Experiment 1	Experiment 2	Experiment 3	Experiment 1	Experiment 2	Experiment 1	Experiment 2	Experiment 3	Experiment 1	Experiment 2	Experiment 3	Experiment 1	Experiment 2	Experiment 3	Experiment 1	Experiment 2	Experiment 3	Experiment 1	Experiment 2	Experiment 1	Experiment 2	Experiment 1	Experiment 2	Experiment 1	Experiment 2	Experiment 1	Experiment 2	Experiment 3	Experiment 1	Experiment 2	Experiment 3	Experiment 1	Experiment 2	Experiment 3	Experiment 1	Experiment 2	Experiment 1	Experiment 2
0	1.2	1.4	1.8	0.695786	1.51514	1.20324	0.93948	1.00497	0.905997	1.27939	1.09166	1.67083	0.48332	0.793161	1.16882	1.30828	0.778662	0.372167	1.07085	0.440692	0.700176	1.17982	0.890588	1.6	1.1	1.03297	0.703125	0.754237	1.16	0.682927	0.95	0.4	3.05882	1.86047	1	3	1.155	1.1
2	1.3	1.4	1.5	0.647976	1.23441	0.893151	1.0201	1.36055	0.834807	1.25255	1.12316	1.31434	0.593906	0.789088	1.19788	1.28705	0.917905	0.507616	1.17514	0.529419	0.625837	1.19294	0.859476	1.8	1.2	0.964912	0.921053	0.895425	0.873239	0.576923	1.09091	0.465116	1.52	1.71429	0.5	2.5	1.407	1.09
4	1.4	1.5	1.4	0.721319	1.16075	1.00437	1.00376	1.3184	1.00249	1.22172	0.997962	1.2471	0.791217	0.8465	1.22599	1.22017	0.84077	0.571586	1.12894	0.51216	0.593908	1.27092	0.968531	1.7	1.2	1.13274	0.875817	0.944984	0.84507	0.52	1.13636	0.5	1.53571	2.2	0.684211	3	1.339	1.04
6	1.4	1.4	1.4	0.710245	1.07512	0.996899	0.992453	1.14447	1.07369	1.35189	1.0637	1.19134	1.04509	0.869725	1.31132	1.11281	0.834659	0.524129	1.0858	0.459749	0.691907	1.2676	1.03825	1.7	1.2	0.921739	0.862745	0.964401	0.957746	0.680851	1.27273	0.744186	1.35385	1.91489	0.647059	2.42857	1.382	1.14
8	1.5	1.3	1.3	0.763657	1.24019	1.06066	0.963058	1.2021	0.967144	1.26658	1.3246	1.12612	1.21156	0.801047	1.32838	1.03279	0.761617	0.607777	1.25155	0.501102	0.646547	1.34206	0.998431	1.8	1.2	0.972973	0.894737	0.984227	0.95	0.695652	1.26531	0.72	1.53333	1.77358	0.529412	1.55556	1.443	1.13
10	1.8	1.3	1.4	0.813856	1.31396	1.12057	0.957465	1.45025	0.994315	1.3163	1.52389	1.16598	1.23719	1.07812	1.3316	e	0.81322	0.609817	1.25373	0.469378	0.695357	e	0.995077	1.8	1.2	0.957265	0.872483	0.900621	1.025	0.837209	1.26531	0.981132	1.31343	1.64286	0.5	2	1.161	0.88
12	2	1.4	1.4	0.829266	1.30218	1.22307	0.99921	1.49979	1.15129	1.41305	1.42354	1.25758	1.19168	1.16792	1.26437	1.15578	0.797513	0.577594	1.1349	0.471036	0.676063	1.33124	1.02443	1.8	1.1	1.14545	0.847222	0.885449	0.843373	0.947368	1.45833	0.909091	1.35135	1.64179	0.611111	1.44444	0.95	0.74
14	2.3	1.3	1.4	0.865361	1.28509	1.22407	1.02126	1.58067	1.22053	1.52222	1.48605	1.3186	1.06981	1.44729	1.35827	e	0.787807	0.652426	1.22678	0.4692	0.72968	1.41707	1.00353	1.7	1.1	1.12698	0.861111	0.960245	0.945055	0.904762	1.51111	1.03704	0.939759	1.65079	0.444444	1.44444	0.913	0.67
16	2.6	1.4	1.8	0.917953	1.13781	1.128	0.954872	1.77865	1.26681	1.51082	1.57219	1.33877	1.0372	1.47861	1.36677	e	0.84264	0.639243	1.32258	0.546217	0.697898	1.39819	1.00447	1.6	1.1	1.16312	0.901408	0.987578	0.907216	0.9	1.43478	1.09375	1.27027	1.86207	0.444444	1.2	0.744	0.61
18	3.3	1.4	2.7	0.917073	1.09036	1.26184	0.934411	1.88391	1.41441	1.5253	1.55223	1.2922	0.920136	1.41086	1.36982	e	0.839227	0.651731	1.26048	0.538348	0.693753	1.48205	0.937647	1.6	1.1	1.27152	0.907801	0.96988	0.727273	1.07692	1.3913	1.01176	1.2	1.74194	0.625	1.3	0.75	0.5
20	3.9	1.6	4.3	0.893992	1.07998	1.29424	0.945443	1.89739	1.63432	1.54781	1.69891	1.3118	0.895459	1.31736	1.26122	1.13889	0.908044	0.651435	1.33141	0.548099	0.732447	1.50485	0.87745	1.5	1.1	1.41104	0.910448	0.990769	0.785714	0.894737	1.45455	0.967033	1.22727	2.03509	0.444444	1.44444	0.599	0.51
22	4.5	1.9	7.4	0.876095	1.12677	1.23476	1.05803	1.7518	1.77232	1.6209	1.66193	1.32	0.928429	1.39061	1.14378	1.13482	0.972506	0.630705	1.30094	0.621641	0.759481	1.41644	0.764789	1.5	1.1	1.31395	1.00763	0.981707	0.754386	0.883721	1.48	0.942308	1.4	1.73529	0.5	1.44444	0.563	0.46
24	5.7	2.7	10.1	0.936684	1.21413	1.25944	1.15311	1.89267	1.75721	1.59611	1.72168	1.23973	0.89463	1.30831	1.04949	1.19571	0.952183	0.699491	1.29674	0.668651	0.71589	1.32083	0.792679	1.5	1.1	1.46237	0.953846	1.01212	0.752137	0.947368	1.45833	0.756303	1.22449	2	0.388889	1.4	0.484	0.43
26	7.3	3.4	15.4	0.952779	1.12848	1.36296	1.18047	1.79889	1.69126	1.53073	1.77419	1.24621	1.13506	1.27827	1.07349	1.13588	0.873428	0.741903	1.30818	0.652125	0.738297	1.22131	0.781035	1.5	1.1	1.53439	0.880597	0.994318	1.03774	1.15789	1.01887	0.870968	1.50442	1.85507	0.470588	1	0.518	0.41
28	10	5	21	0.955999	1.16291	1.43185	1.25819	1.80736	1.69821	1.53419	1.82545	1.25815	1.21221	1.33735	0.977577	1.15451	0.923553	0.764663	1.35866	0.744407	0.782818	1.29818	0.788058	1.5	1.1	1.3304	0.95935	1.03323	0.964286	1.12195	1.33333	0.814159	1.54286	2.03333	0.4375	1.16667	0.475	0.44
30	13.6	8.1	30.4	0.902333	1.16549	1.46711	1.2518	1.92029	1.73632	1.43221	2.00778	1.26276	1.37726	1.27949	0.919147	1.15954	0.859824	0.76941	1.37647	0.759571	0.80245	1.21974	0.83905	1.5	1	1.20661	1.02439	1.02786	0.857143	1.09524	1.43396	0.825688	1.61538	1.87692	0.47619	1.16667	0.465	0.48
32	17	11.6	39.1	0.911015	1.14929	1.44406	1.25577	2.00198	1.71489	1.36625	2.13823	1.25917	1.41238	1.31532	0.849957	1.16062	0.879353	0.802226	1.32941	0.776029	0.753541	1.15195	0.792611	1.4	1	1.12892	0.984127	1.08537	0.743802	1.09524	1.3617	0.917431	1.61818	1.75342	0.526316	1.27273	0.467	0.52
34	20.2	16.1	51.1	0.915754	1.14048	1.40189	1.22962	1.86685	1.68007	1.35022	2.29488	1.24085	1.35324	1.25001	0.812177	1.21363	0.901743	0.840002	1.37922	0.806121	0.80266	1.08969	0.78972	1.4	1	1.09898	0.929134	1.10127	0.761194	1.15	1.43478	0.729927	1.52632	1.59551	0.473684	1.18182	0.465	0.58
36	23.9	20.6	65.6	0.897843	1.14692	1.36519	1.20651	1.89727	1.61248	1.3496	2.39062	1.30414	1.37578	1.23405	0.768258	1.34398	0.889662	0.840091	1.42733	0.829944	0.800926	1.03035	0.812686	1.4	1	0.990354	0.982143	1.08815	0.838235	1.02222	1.21569	0.797203	1.46429	1.43137	0.444444	1.4	0.469	0.53
38	26.3	27.4	81.3	0.910442	1.2786	1.26856	1.19371	1.97276	1.55599	1.33716	2.35793	1.33542	1.25263	1.11591	0.795589	1.3444	0.851262	0.876623	1.41361	0.845088	0.857573	1.02624	0.752421	1.3	0.9	0.963585	0.991304	1.06706	0.80292	1.04167	0.83871	0.837838	1.27891	1.37736	0.470588	1.27273	0.516	0.52
40	30.2	34	89.2	0.924802	1.22178	1.13862	1.20831	2.12123	1.5522	1.278	2.48165	1.28334	1.14317	1.06877	0.822812	1.53465	0.880741	0.911654	1.41872	0.871362	0.891783	1.0327	0.715671	1.3	1	0.895775	0.954955	0.969014	0.757576	0.836364	0.805556	0.880503	1.10828	1.53271	0.470588	1.27273	0.521	0.57
42	34.2	41.2	100	0.96115	1.22375	1.10021	1.14604	2.11634	1.59729	1.26342	2.49177	1.26159	1.15631	1.03692	0.861101	1.68528	0.907163	0.945008	1.42234	0.921271	0.906183	1.03074	0.721721	1.3	1	0.807107	1.00901	0.953678	0.811594	0.842105	0.666667	0.8	1.29032	1.35652	0.388889	1.18182	0.525	0.54
44	35.5	51.6	95	0.952544	1.18531	0.950659	1.07008	2.11333	1.65127	1.28955	2.48578	1.31504	1.09462	1.02098	0.941836	e	0.871418	0.905602	1.49593	0.969938	0.919886	e	0.737195	1.3	1	0.781991	1.08571	1.01587	0.776316	0.555556	0.72093	0.75	1.25926	1.37288	0.388889	1.2	0.537	0.57
46	38.8	61.1	101.9	0.960266	1.20698	0.883618	1.0409	2.13232	1.69564	1.29554	2.34826	1.33184	1.0579	1.06532	0.975461	1.92792	0.859074	0.911266	1.47297	0.9913	0.901523	1.0629	0.727001	1.3	1	0.751174	1.04082	1.0504	0.654545	0.5	0.659794	0.655556	1.22826	1.36923	0.388889	1.36364	0.536	0.59
48	37.6	73	93.8	0.982586	1.13496	0.824085	0.978588	1.98108	1.73026	1.23913	2.28058	1.38704	1.01929	1.04345	1.02821	2.50053	1.1072	0.972462	1.54902	1.08295	0.974881	1.08393	0.711532	1.3	1	0.75641	1.08163	1.02314	0.700565	0.439024	0.465517	0.740741	1.37778	1.34884	0.444444	1.16667	0.539	0.6
e…excluded
