# Supplementary material for: Global analysis of cancer cell responses to USP9X inhibition
Source: EMBO J. 2026 Apr 7;45(9):3306–31. doi: 10.1038/s44318-026-00742-y (PMC13144739; doi:10.1038/s44318-026-00742-y)
Supplement: Supplementary file 10 — Source data Fig. 3 [file 44318_2026_742_MOESM10_ESM.zip › FIgure 3/3D/Incucyte_confluence.xlsx]

## Sheet: Sheet1
c in µM	ACHN			A498			CAKI-1			UO-31				c in µM	Huh7			HepG2			A375			MDA-MB-231		SK-MEL-2		SK-MEL-28		THP-1		HCT116			HDF			HMEC-1		HUVEC
	Experiment 1	Experiment 2	Experiment 3	Experiment 1	Experiment 2	Experiment 3	Experiment 1	Experiment 2	Experiment 3	Experiment 1	Experiment 2	Experiment 3			Experiment 1	Experiment 2	Experiment 3	Experiment 1	Experiment 2	Experiment 3	Experiment 1	Experiment 2	Experiment 3	Experiment 1	Experiment 2	Experiment 1	Experiment 2	Experiment 1	Experiment 2	Experiment 1	Experiment 2	Experiment 1	Experiment 2	Experiment 3	Experiment 1	Experiment 2	Experiment 3	Experiment 1	Experiment 2	Experiment 1	Experiment 2
0.37	97.7101	96.6186	93.2486	100.014	99.6395	99.9755	97.9499	92.5332	97.5425	100.002	100.66	102.706		0.6	91.8697	100.111	100.177	97.0965	94.3658	105.169	105.251	88.6471	110.994	99.9779	99.4755	96.347	96.1226	114.612	104.687	99.9506	156.44	98.5819	99.9781	99.9981	113.157	107.113	103.728	107.054	100.96	102.088	105.608
1.1	100.567	101.322	92.3996	100.015	99.4539	99.9851	103.381	48.6033	102.747	100.016	101.04	104.118		1.9	99.9362	100.017	100.162	96.4026	91.1416	104.896	105.191	94.4312	109.707	99.9034	101.029	94.851	104.571	113.591	106.588	99.9969	156.333	100.07	99.9873	99.9933	117	106.728	103.676	107.526	100.405	105.502	103.63
3.3	102.733	105.186	92.9141	100.017	99.301	99.9974	104.802	66.1866	103.316	99.9915	101.041	101.707		5.6	99.9658	99.8408	100.054	92.3866	94.0651	95.4005	105.16	86.1534	110.471	98.9327	101.458	91.4838	90.4581	111.539	100.695	93.7893	135.333	97.0588	99.9659	99.9952	115.124	107.411	103.724	105.658	101.002	102.346	104.003
10	101.316	104.507	91.1133	100.008	99.5279	100.004	100.088	78.2055	101.137	26.136	30.5485	51.8414		17	100.084	100.349	96.3183	82.2547	87.0077	87.6365	104.374	80.2661	108	99.496	93.0701	86.5483	75.1319	99.7562	93.8452	57.4044	54.3077	86.6779	99.6008	99.8854	112.156	106.907	103.159	104.719	97.0287	107.045	107.037
30	86.5031	86.2317	54.1601	99.5655	75.7827	98.8593	96.6801	90.5433	97.6302	21.9234	16.3516	28.6823		50	94.4985	95.2808	99.2502	73.3963	81.2358	66.3713	74.142	67.6019	65.0819	84.0761	54.8182	78.7337	55.3553	75.704	76.0753	43.7542	24.4576	56.5977	67.6808	85.919	104.182	103.587	101.282	115.56	96.1623	105.834	100.633
