# Supplementary material for: Global analysis of cancer cell responses to USP9X inhibition
Source: EMBO J. 2026 Apr 7;45(9):3306–31. doi: 10.1038/s44318-026-00742-y (PMC13144739; doi:10.1038/s44318-026-00742-y)
Supplement: Supplementary file 10 — Source data Fig. 3 [file 44318_2026_742_MOESM10_ESM.zip › FIgure 3/3F/Colony_formation_quant.xlsx]

## Sheet: Sheet1
	MiaPaca2			HMEC-1			MDA-MB-231			UO-31			A549			MDA-MB-468			BxPC3			PANC-1			ACHN			A498			CAKI-1			DLD-1			SK-MEL-2			HDF			HUVEC
µM	Experiment 1	Experiment 2	Experiment 3	Experiment 1	Experiment 2	Experiment 3	Experiment 1	Experiment 2	Experiment 3	Experiment 1	Experiment 2	Experiment 3	Experiment 1	Experiment 2	Experiment 3	Experiment 1	Experiment 2	Experiment 3	Experiment 1	Experiment 2	Experiment 3	Experiment 1	Experiment 2	Experiment 3	Experiment 1	Experiment 2	Experiment 3	Experiment 1	Experiment 2	Experiment 3	Experiment 1	Experiment 2	Experiment 3	Experiment 1	Experiment 2	Experiment 3	Experiment 1	Experiment 2	Experiment 3	Experiment 1	Experiment 2	Experiment 3	Experiment 1	Experiment 2	Experiment 3
10	0.071	0.035	0.029	0.605	0.444	0.936	0.1	0.058	0.097	0.101	0.14	0.078	0.695	0.64	0.681	0	0	0	0.49	0.56	0.66	0.06	0	0.05	0.989	1.45	1.459	0.253	0.363	0.415	0.636	0.55	0.451	0.04	0.03	0.05	0.2	0.1	0.14	0.814	0.983	0.751	0.611	0.509	0.372
