# Supplementary material for: Global analysis of cancer cell responses to USP9X inhibition
Source: EMBO J. 2026 Apr 7;45(9):3306–31. doi: 10.1038/s44318-026-00742-y (PMC13144739; doi:10.1038/s44318-026-00742-y)
Supplement: Supplementary file 10 — Source data Fig. 3 [file 44318_2026_742_MOESM10_ESM.zip › FIgure 3/3E/BxPC3/Quantification.xlsx]

## Sheet: Sheet2
		#1	#2	#3	#1	#2	#3
		Area in %			Intensity %
BxPC3	DMSO	49.28	58.72	57.86	29.93	34.1	37.54
	WEHI-092	27.64	39.46	46.17	14.56	19.24	24.74
Average		1	1	1	1	1	1
		0.560877	0.672003	0.797961	0.486468	0.564223	0.65903
Image layout: Well 1 DMSO control, well 2 WEHI-092
