# Supplementary material for: Global analysis of cancer cell responses to USP9X inhibition
Source: EMBO J. 2026 Apr 7;45(9):3306–31. doi: 10.1038/s44318-026-00742-y (PMC13144739; doi:10.1038/s44318-026-00742-y)
Supplement: Supplementary file 10 — Source data Fig. 3 [file 44318_2026_742_MOESM10_ESM.zip › FIgure 3/3E/MDA-MB-231/Quantification.xlsx]

## Sheet: Sheet2
			1		2		3
			Area in %	Intensity %	Area in %	Intensity %	Area in %	Intensity %
MDA-MB-231	DMSO	#1	1.89	1.19	29.1	8.32	9.24	4.39
		#2	1.06	0.59	24.45	5.91	4.66	2.5
		#3	8.65	4.29	28.84	7.91	14.24	6.85
	WEHI-092	#1	0.08	0.05	1.68	0.72	0.92	0.34
		#2	0.01	0	0.49	0.15	0.84	0.33
		#3	1.07	0.57	2.64	1.13	0.96	0.35
Relative to DMSO	DMSO	#1	0.488793	0.588138	1.05959	1.12737	0.985075	0.958515
		#2	0.274138	0.291598	0.890278	0.800813	0.496802	0.545852
		#3	2.23707	2.12026	1.05013	1.07182	1.51812	1.49563
	WEHI-092	#1	0.0206897	0.0247117	0.0611725	0.097561	0.098081	0.0742358
		#2	0.00258621	0	0.017842	0.0203252	0.0895522	0.0720524
		#3	0.276724	0.281713	0.0961282	0.153117	0.102345	0.0764192
Average			1		1		1
			0.1		0.0583809		0.0966596
Image layout: Top row DMSO control, bottom row WEHI-092
