# Supplementary material for: Global analysis of cancer cell responses to USP9X inhibition
Source: EMBO J. 2026 Apr 7;45(9):3306–31. doi: 10.1038/s44318-026-00742-y (PMC13144739; doi:10.1038/s44318-026-00742-y)
Supplement: Supplementary file 10 — Source data Fig. 3 [file 44318_2026_742_MOESM10_ESM.zip › FIgure 3/3E/ACHN/Quantification.xlsx]

## Sheet: Sheet2
			1		2		3
			Area in %	Intensity %	Area in %	Intensity %	Area in %	Intensity %
ACHN	DMSO	#1	47.94	29.22	49.64	32.58	55.62	38.44
		#2	33.8	21.61	47.92	31.67	58.07	38.7
		#3	40.82	25.32	51.49	32.19	62.4	39.85
	WEHI-092	#1	42.77	27.88	59.26	39.33	57.24	38.99
		#2	37.04	23.84	53.61	34.87	64.01	43.48
		#3	41.43	24.41	64.85	40.82	57.54	35.22
Relative to DMSO	DMSO	#1	1.17347	0.715242	1.21508	0.797487	1.36146	0.940927
		#2	0.82735	0.528965	1.17298	0.775212	1.42143	0.947291
		#3	0.999184	0.619778	1.26036	0.787941	1.52742	0.975441
	WEHI-092	#1	1.04692	0.682441	1.45055	0.962712	1.40111	0.95439
		#2	0.906658	0.583551	1.31226	0.853541	1.56682	1.0643
		#3	1.01412	0.597503	1.58739	0.999184	1.40845	0.862108
Average			1		1.21614		1.43677
			0.98923		1.45007		1.4588
Image layout: Top row DMSO control, bottom row WEHI-092
