# Supplementary material for: Global analysis of cancer cell responses to USP9X inhibition
Source: EMBO J. 2026 Apr 7;45(9):3306–31. doi: 10.1038/s44318-026-00742-y (PMC13144739; doi:10.1038/s44318-026-00742-y)
Supplement: Supplementary file 10 — Source data Fig. 3 [file 44318_2026_742_MOESM10_ESM.zip › FIgure 3/3E/MDA-MB-468/Quantification.xlsx]

## Sheet: Sheet2
		#1	#2	#3	#1	#2	#3
		Area in %			Intensity %
MDA-MB-468	DMSO	4.56	4.63	4.19	2.52	2.53	2.43
	WEHI-092	0	0	0	0	0	0
Relative to DMSO		1	1	1	1	1	1
		0	0	0	0	0	0
Image layout: Well 1 DMSO, well 2 WEHI-092
