# Supplementary material for: Global analysis of cancer cell responses to USP9X inhibition
Source: EMBO J. 2026 Apr 7;45(9):3306–31. doi: 10.1038/s44318-026-00742-y (PMC13144739; doi:10.1038/s44318-026-00742-y)
Supplement: Supplementary file 10 — Source data Fig. 3 [file 44318_2026_742_MOESM10_ESM.zip › FIgure 3/3E/PANC-1/Quantification.xlsx]

## Sheet: Sheet2
		#1	#2	#3	#1	#2	#3
		Area in %			Intensity %
PANC-1	DMSO	3.66	4.21	3.22	2.08	2.47	1.97
	WEHI-092	0.37	0.01	0.2	0.13	0	0.1
Relative to DMSO		1	1	1	1	1	1
		0.101093	0.0023753	0.0621118	0.0625	0	0.0507614
Image layout: Well 1 DMSO, well 2 WEHI-092
