# Supplementary material for: Global analysis of cancer cell responses to USP9X inhibition
Source: EMBO J. 2026 Apr 7;45(9):3306–31. doi: 10.1038/s44318-026-00742-y (PMC13144739; doi:10.1038/s44318-026-00742-y)
Supplement: Supplementary file 10 — Source data Fig. 3 [file 44318_2026_742_MOESM10_ESM.zip › FIgure 3/3E/CAKI-1/Quantification.xlsx]

## Sheet: Sheet2
			1		2		3
			Area in %	Intensity %	Area in %	Intensity %	Area in %	Intensity %
CAKI-1	DMSO	#1	62.17	39.53	57.78	35.12	74.89	44.16
		#2	35.03	18.53	61.04	34.46	68.96	37.43
		#3	48.49	23.65	63.58	32.77	41.06	26.07
	WEHI-092	#1	29.57	16.53	34.83	22.45	38.69	22.64
		#2	32.28	18.46	29.24	17.04	44.73	23.67
		#3	30.74	14.72	36.31	18.78
Relative to DMSO	DMSO	#1	1.28018	0.813989	0.950329	1.02941	1.21502	1.23054
		#2	0.721326	0.381564	1.00395	1.01006	1.11881	1.04301
		#3	0.99849	0.486993	1.04572	0.960528	0.666162	0.726454
	WEHI-092	#1	0.608896	0.34038	0.572862	0.658036	0.627711	0.630875
		#2	0.664699	0.380122	0.480921	0.499463	0.725704	0.824356
		#3	0.632988	0.303109	0.597204	0.550464	0	0
Average			1		1		1
			0.635527		0.550329		0.451138
Image layout: Top row DMSO control, bottom row WEHI-092
