# Supplementary material for: Global analysis of cancer cell responses to USP9X inhibition
Source: EMBO J. 2026 Apr 7;45(9):3306–31. doi: 10.1038/s44318-026-00742-y (PMC13144739; doi:10.1038/s44318-026-00742-y)
Supplement: Supplementary file 10 — Source data Fig. 3 [file 44318_2026_742_MOESM10_ESM.zip › FIgure 3/3E/SK-MEL-2/Quantification.xlsx]

## Sheet: Sheet2
		#1	#2	#3	#1	#2	#3	Average
#1		Area in %			Intensity %
SK-MEL-2	DMSO	11.56	14.24	9.61	6.75	7.04	4.99
	WEHI-092	2.45	0.35	3.44	1.24	0.14	1.41
Relative to DMSO		1	1	1	1	1	1	1
		0.211938	0.0245787	0.35796	0.183704	0.0198864	0.282565	0.198159
		#1	#2	#3	#1	#2	#3
#2		Area in %			Intensity %
SK-MEL-2	DMSO	13.18	11.05	27.34	7.64	6.11	10.88
	WEHI-092	1.73	0.72	2.87	0.81	0.29	1.13
Relative to DMSO		1	1	1	1	1	1	1
		0.131259	0.0651584	0.104974	0.106021	0.0474632	0.10386	0.100464
		#1	#2	#3	#1	#2	#3
#3		Area in %			Intensity %
SK-MEL-2	DMSO	20.21	18.05	16.92	12.07	10.44	8.95
	WEHI-092	3.19	0.73	3.51	1.57	0.28	1.41
Relative to DMSO		1	1	1	1	1	1	1
		0.157843	0.0404432	0.207447	0.130075	0.0268199	0.157542	0.135244
Image layout: Top row DMSO control, bottom row WEHI-092
