# Supplementary material for: Global analysis of cancer cell responses to USP9X inhibition
Source: EMBO J. 2026 Apr 7;45(9):3306–31. doi: 10.1038/s44318-026-00742-y (PMC13144739; doi:10.1038/s44318-026-00742-y)
Supplement: Supplementary file 10 — Source data Fig. 3 [file 44318_2026_742_MOESM10_ESM.zip › FIgure 3/3E/HDF/Quantification.xlsx]

## Sheet: Sheet2
			1		2		3
			Area in %	Intensity %	Area in %	Intensity %	Area in %	Intensity %
HDF	DMSO	#1	2.89	1.52	92.81	27.32	65.94	28.71
		#2	7.18	3.72	96.44	27.81	73.57	31.9
		#3	4.62	2	92.36	25.88	91.2	35.63
	WEHI-092	#1	3.9	1.76	90.48	30.47	63	33.09
		#2	2.62	1.12	90.34	28.04	53.07	25.31
		#3	5.44	2.28	95.98	29.51	57.14	27.33
Relative to DMSO	DMSO	#1	0.590197	0.629834	0.988708	1.01173	0.85744	0.89495
		#2	1.4663	1.54144	1.02738	1.02987	0.956656	0.994389
		#3	0.943499	0.828729	0.983914	0.9584	1.1859	1.11066
	WEHI-092	#1	0.79646	0.729282	0.963886	1.12838	0.81921	1.03148
		#2	0.535058	0.464088	0.962395	1.03839	0.690087	0.788965
		#3	1.11096	0.944751	1.02248	1.09283	0.743011	0.851933
Average			1		1		1
			0.814159		0.98292		0.750769
Image layout: Top row DMSO control, bottom row WEHI-092
