# Supplementary material for: Global analysis of cancer cell responses to USP9X inhibition
Source: EMBO J. 2026 Apr 7;45(9):3306–31. doi: 10.1038/s44318-026-00742-y (PMC13144739; doi:10.1038/s44318-026-00742-y)
Supplement: Supplementary file 10 — Source data Fig. 3 [file 44318_2026_742_MOESM10_ESM.zip › FIgure 3/3E/MiaPaca2/Quantification.xlsx]

## Sheet: Sheet2
			1		2		3
			Area in %	Intensity %	Area in %	Intensity %	Area in %	Intensity %
MiaPaca2	DMSO	#1	71.31	27.71	32.25	12.72	32.95	16.1
		#2	71.22	42.19	30.59	11.12	32.36	13.69
		#3	69.11	27.6	34.62	13.85	38.81	15.7
	WEHI-092	#1	5.59	2.26	1.51	0.65	0.55	0.22
		#2	4.77	1.68	0.52	0.17	0.41	0.15
		#3	4.7	1.86	1.4	0.55	2.11	0.93
Relative to DMSO	DMSO	#1	1.01082	0.852615	0.992715	1.01247	0.949385	1.06177
		#2	1.00954	1.29815	0.941617	0.885115	0.932386	0.902836
		#3	0.979635	0.849231	1.06567	1.10241	1.11823	1.03539
	WEHI-092	#1	0.0792383	0.0695385	0.0464806	0.0517379	0.0158471	0.0145087
		#2	0.0676148	0.0516923	0.0160066	0.0135314	0.0118133	0.00989228
		#3	0.0666226	0.0572308	0.0430946	0.0437782	0.0607952	0.0613322
Average			1		1		1
			0.0711586		0.0351939		0.0294852
Image layout: Top row DMSO control, bottom row WEHI-092
