# Supplementary material for: Global analysis of cancer cell responses to USP9X inhibition
Source: EMBO J. 2026 Apr 7;45(9):3306–31. doi: 10.1038/s44318-026-00742-y (PMC13144739; doi:10.1038/s44318-026-00742-y)
Supplement: Supplementary file 10 — Source data Fig. 3 [file 44318_2026_742_MOESM10_ESM.zip › FIgure 3/3E/UO-31/Quantification.xlsx]

## Sheet: Sheet2
			1		2		3
			Area in %	Intensity %	Area in %	Intensity %	Area in %	Intensity %
UO-31	DMSO	#1	44.43	14.1	52.1	13.71	56.01	12.08
		#2	17	6.22	7.24	2.31	54.5	32.8
		#3	29.39	14.7	30.98	12.47	16.16	6.79
	WEHI-092	#1	4.48	1.73	6.61	2.35	5.19	1.78
		#2	1.59	0.5	0.83	0.23	0.86	0.23
		#3	3.08	1.61	5.21	2.13	3.81	1.52
Relative to DMSO	DMSO	#1	1.46763	1.20788	1.73051	1.44366	1.32652	0.701374
		#2	0.56155	0.532838	0.240478	0.243243	1.29076	1.90439
		#3	0.970821	1.25928	1.02901	1.31309	0.382727	0.394233
	WEHI-092	#1	0.147985	0.148201	0.219553	0.247455	0.122918	0.103348
		#2	0.0525215	0.0428327	0.0275686	0.024219	0.0203679	0.013354
		#3	0.10174	0.137921	0.173051	0.224289	0.0902345	0.0882524
Average			1		1		1
			0.100749		0.140058		0.0778401
Image layout: Top row DMSO control, bottom row WEHI-092
