# Supplementary material for: Global analysis of cancer cell responses to USP9X inhibition
Source: EMBO J. 2026 Apr 7;45(9):3306–31. doi: 10.1038/s44318-026-00742-y (PMC13144739; doi:10.1038/s44318-026-00742-y)
Supplement: Supplementary file 10 — Source data Fig. 3 [file 44318_2026_742_MOESM10_ESM.zip › FIgure 3/3E/HUVEC/Quantification.xlsx]

## Sheet: Sheet2
			1		2		3
			Area in %	Intensity %	Area in %	Intensity %	Area in %	Intensity %
HUVEC	DMSO	#1	21.47	12.19	43.48	27.4	46.79	28.39
		#2	18.78	10.02	56.33	31.17	60.45	36.01
		#3	15.63	7.83	45.12	23.91	59.36	32.08
	WEHI-092	#1	13.54	7.27	27.83	16.94	13.61	8.4
		#2	5.71	2.85	16.9	9	28.84	14.59
		#3	14.91	6.51	29.06	12.05	19.58	9.64
Relative to DMSO	DMSO	#1	1.15265	1.21738	0.900021	0.996605	0.842557	0.882774
		#2	1.00823	1.00067	1.16601	1.13373	1.08854	1.11971
		#3	0.83912	0.781957	0.933968	0.869665	1.06891	0.997512
	WEHI-092	#1	0.726915	0.726032	0.576071	0.616149	0.245078	0.261194
		#2	0.30655	0.284621	0.349824	0.327352	0.519328	0.453669
		#3	0.800465	0.650133	0.601532	0.438288	0.352581	0.299751
Average			1		1		1
			0.61131		0.509142		0.372329
Image layout: Top row DMSO control, bottom row WEHI-092
