# Supplementary material for: Global analysis of cancer cell responses to USP9X inhibition
Source: EMBO J. 2026 Apr 7;45(9):3306–31. doi: 10.1038/s44318-026-00742-y (PMC13144739; doi:10.1038/s44318-026-00742-y)
Supplement: Supplementary file 10 — Source data Fig. 3 [file 44318_2026_742_MOESM10_ESM.zip › FIgure 3/3E/A498/Quantification.xlsx]

## Sheet: Sheet2
			1		2		3
			Area in %	Intensity %	Area in %	Intensity %	Area in %	Intensity %
A498	DMSO	#1	54.59	37.84	64.34	45.14	72.79	50.53
		#2	52.45	34.84	66.47	46.56	67.96	44.95
		#3	61.12	40.64	66.46	43.91	76.44	52.16
	WEHI-092	#1	14.77	7.11	26.25	13.77	30.6	17.83
		#2	10.23	5.06	20.41	10.73	31.55	18.21
		#3	17.52	7.74	25.02	12.8	27.98	15.39
Relative to DMSO	DMSO	#1	0.973894	1.00176	0.978456	0.998599	1.00543	1.02675
		#2	0.935716	0.922344	1.01085	1.03001	0.938717	0.91337
		#3	1.09039	1.07589	1.0107	0.971389	1.05585	1.05988
	WEHI-092	#1	0.263499	0.188228	0.399199	0.304624	0.422671	0.3623
		#2	0.182505	0.133957	0.310387	0.237372	0.435794	0.370022
		#3	0.312559	0.204906	0.380494	0.283165	0.386482	0.31272
Average			1		1		1
			0.252854		0.36336		0.414982
Image layout: Top row DMSO control, bottom row WEHI-092
