# Supplementary material for: Global analysis of cancer cell responses to USP9X inhibition
Source: EMBO J. 2026 Apr 7;45(9):3306–31. doi: 10.1038/s44318-026-00742-y (PMC13144739; doi:10.1038/s44318-026-00742-y)
Supplement: Supplementary file 10 — Source data Fig. 3 [file 44318_2026_742_MOESM10_ESM.zip › FIgure 3/3E/HMEC-1/Quantification.xlsx]

## Sheet: Sheet2
			1		2		3
			Area in %	Intensity %	Area in %	Intensity %	Area in %	Intensity %
HMEC-1	DMSO	#1	80.64	27.13	75.92	22.45	92.19	34.01
		#2	75.3	23.33	84.73	22.41	97.11	40.9
		#3	80.88	26.21	77.33	22.7	99.35	41.9
	WEHI-092	#1	58	21.11	50.59	16.12	90.25	25.12
		#2	47	15.58	14.76	4.58	80.82	26.43
		#3	38.36	13.01	40.39	12.36	99.17	30.56
Relative to DMSO	DMSO	#1	1.02154	1.06156	0.957055	0.996892	0.95815	0.87347
		#2	0.953889	0.912873	1.06811	0.995115	1.00928	1.05042
		#3	1.02458	1.02556	0.97483	1.00799	1.03257	1.07611
	WEHI-092	#1	0.734735	0.826008	0.637743	0.715808	0.937987	0.64515
		#2	0.595389	0.609626	0.186066	0.203375	0.839979	0.678795
		#3	0.485939	0.509065	0.50916	0.548845	1.03069	0.784864
Average			1		1		1
			0.605354		0.444323		0.93622
Image layout: Top row DMSO control, bottom row WEHI-092
