# Supplementary material for: Global analysis of cancer cell responses to USP9X inhibition
Source: EMBO J. 2026 Apr 7;45(9):3306–31. doi: 10.1038/s44318-026-00742-y (PMC13144739; doi:10.1038/s44318-026-00742-y)
Supplement: Supplementary file 10 — Source data Fig. 3 [file 44318_2026_742_MOESM10_ESM.zip › FIgure 3/3E/A549/Quantification.xlsx]

## Sheet: Sheet2
			1		2		3
			Area in %	Intensity %	Area in %	Intensity %	Area in %	Intensity %
A549	DMSO	#1	6.28	2.42	5.75	2.07	8.49	2.89
		#2	2.48	0.67	1.82	0.58	1.6	0.52
		#3	3.96	1.6	6.31	2.72	7.11	2.89
	WEHI-092	#1	4.92	1.65	4.72	1.44	6.22	1.68
		#2	1.09	0.27	1.01	0.27	1.44	0.4
		#3	2.83	1.07	3.15	1.27	4.05	1.58
Relative to DMSO	DMSO	#1	1.48113	1.54797	1.2428	1.15642	1.48081	1.37619
		#2	0.584906	0.428571	0.393372	0.324022	0.27907	0.247619
		#3	0.933962	1.02345	1.36383	1.51955	1.24012	1.37619
	WEHI-092	#1	1.16038	1.05544	1.02017	0.804469	1.08488	0.8
		#2	0.257075	0.172708	0.2183	0.150838	0.251163	0.190476
		#3	0.667453	0.684435	0.680836	0.709497	0.706395	0.752381
Average			1		1		1
			0.694969		0.639769		0.680814
Image layout: Top row DMSO control, bottom row WEHI-092
