# Supplementary material for: Global analysis of cancer cell responses to USP9X inhibition
Source: EMBO J. 2026 Apr 7;45(9):3306–31. doi: 10.1038/s44318-026-00742-y (PMC13144739; doi:10.1038/s44318-026-00742-y)
Supplement: Supplementary file 10 — Source data Fig. 3 [file 44318_2026_742_MOESM10_ESM.zip › FIgure 3/3E/DLD-1/Quantification.xlsx]

## Sheet: Sheet2
			#1	#2	#3	#1	#2	#3	Average
#1			Area in %			Intensity %
DLD-1		DMSO	62.64	32.53	32.7	21.88	12.2	11.33
	WEHI-092	10	1.48		3.43	0.57		1.13
Relative to DMSO			1	1	1	1	1	1	1
			0.0236271	0	0.104893	0.0260512	0	0.0997352	0.04284
			#1	#2	#3	#1	#2	#3
#2			Area in %			Intensity %
DLD-1		DMSO	63.98	38.43	40.87	26.04	16.44	16.51
	WEHI-092	10	2.11		2.35	0.82		0.85
Relative to DMSO			1	1	1	1	1	1	1
			0.0329791	0	0.0574994	0.03149	0	0.0514839	0.0301595
			#1	#2	#3	#1	#2	#3
#3			Area in %			Intensity %
DLD-1		DMSO	50.02	48.47	30.72	24.92	20.91	16.48
	WEHI-092	10	0.53	2.16	2.8	0.18	0.52	0.95
Relative to DMSO			1	1	1	1	1	1	1
			0.0105958	0.0445636	0.0911458	0.00722311	0.0248685	0.0576456	0.0487684
Image layout: Top row DMSO control, bottom row WEHI-092
