# Supplementary material for: Global analysis of cancer cell responses to USP9X inhibition
Source: EMBO J. 2026 Apr 7;45(9):3306–31. doi: 10.1038/s44318-026-00742-y (PMC13144739; doi:10.1038/s44318-026-00742-y)
Supplement: Supplementary file 11 — Source data Fig. 4 [file 44318_2026_742_MOESM11_ESM.zip]

Archive with 22 entries (16 files):
- FIgure 4/
- FIgure 4/.DS_Store
- __MACOSX/FIgure 4/._.DS_Store
- FIgure 4/4B/
- FIgure 4/4C/
- FIgure 4/4D-E/
- FIgure 4/4F/
- FIgure 4/4G/
- FIgure 4/4B/Ubiquitination_sites_USP7i_vs_USP9Xi.xlsx
- __MACOSX/FIgure 4/4B/._Ubiquitination_sites_USP7i_vs_USP9Xi.xlsx
- FIgure 4/4C/Proteins_USP7i_vs_USP9Xi.xlsx
- __MACOSX/FIgure 4/4C/._Proteins_USP7i_vs_USP9Xi.xlsx
- FIgure 4/4D-E/MDA-MB-231_K-GG.xlsx
- __MACOSX/FIgure 4/4D-E/._MDA-MB-231_K-GG.xlsx
- FIgure 4/4F/.DS_Store
- __MACOSX/FIgure 4/4F/._.DS_Store
- FIgure 4/4F/Comparison.csv
- __MACOSX/FIgure 4/4F/._Comparison.csv
- FIgure 4/4G/High_conf.csv
- __MACOSX/FIgure 4/4G/._High_conf.csv
- FIgure 4/4G/.DS_Store
- __MACOSX/FIgure 4/4G/._.DS_Store
