# Supplementary material for: Global analysis of cancer cell responses to USP9X inhibition
Source: EMBO J. 2026 Apr 7;45(9):3306–31. doi: 10.1038/s44318-026-00742-y (PMC13144739; doi:10.1038/s44318-026-00742-y)
Supplement: Supplementary file 11 — Source data Fig. 4 [file 44318_2026_742_MOESM11_ESM.zip › FIgure 4/4B/Ubiquitination_sites_USP7i_vs_USP9Xi.xlsx]

## Sheet: Sheet1
name.x	Control_30min_1	Control_30min_2	Control_30min_3	Control_30min_4	Control_30min_5	USP7i_30min_1	USP7i_30min_2	USP7i_30min_3	USP7i_30min_4	Control_360min_1	Control_360min_2	Control_360min_3	Control_360min_4	Control_360min_5	USP7i_360min_1	USP7i_360min_2	USP7i_360min_3	USP7i_360min_4	USP7i_360min_5	Protein.Group.x	Genes.x	Description.x	Proteotypic.x	Stripped.Sequence.x	Protein.IDs.x	Precursor.Charge.x	Precursor.Id	row_counts.x	duplicate.x	Rowmean.x	ID.x	imputed.x	num_NAs.x	USP7i_30min_vs_Control_30min_CI.L	USP7i_30min_vs_Control_30min_CI.R	USP7i_30min_vs_Control_30min_diff	USP7i_30min_vs_Control_30min_p.adj	USP7i_30min_vs_Control_30min_p.val	USP7i_360min_vs_Control_360min_CI.L	USP7i_360min_vs_Control_360min_CI.R	USP7i_360min_vs_Control_360min_diff	USP7i_360min_vs_Control_360min_p.adj	USP7i_360min_vs_Control_360min_p.val	USP7i_30min_vs_Control_30min_significant	USP7i_360min_vs_Control_360min_significant	significant.x	FDR_30	Cutoff_30	Stat_30
Q00534.2	9.41658	9.41658	9.41658	9.41658	9.41658	9.41658	9.41658	9.41658	9.41658	9.41658	9.41658	9.41658	9.41658	9.41658	18.5469	19.3422	18.8322	18.3936	18.4684	Q00534	CDK6	Cyclin-dependent kinase 6	1	DLKPQNILVTSSGQIK	DLK(UniMod:121)PQNILVTSSGQIK	3	DLK(UniMod:121)PQNILVTSSGQIK3	5	1	473015	DLK(UniMod:121)PQNILVTSSGQIK	1	14	-0.315391	0.315391	1.77636e-15	0.930539	1	9.00274	9.59745	9.30009	4.73309e-13	6.8084e-22	0	1	1	1	No	Not Significant
Q9GZR7.8	9.41658	9.41658	9.41658	9.41658	9.41658	19.263	19.1114	20.0182	20.0578	9.41658	9.41658	9.41658	9.41658	9.41658	20.8162	20.5834	20.1107	19.919	20.2292	Q9GZR7	DDX24	ATP-dependent RNA helicase DDX24	1	GHFAELSQLLEMLNDSQYNPKR	GHFAELSQLLEMLNDSQYNPK(UniMod:121)R	4	GHFAELSQLLEMLNDSQYNPK(UniMod:121)R4	9	1	1.17323e+06	GHFAELSQLLEMLNDSQYNPK(UniMod:121)R	1	10	9.77414	10.6179	10.196	7.89341e-14	5.28296e-20	10.5174	11.3129	10.9151	4.73309e-13	6.19673e-21	1	1	1	5.42395e-17	Yes	Q-val
Q93009.18	9.41658	9.41658	9.41658	9.41658	9.41658	23.263	22.6615	23.5235	23.4638	9.41658	9.41658	9.41658	9.41658	9.41658	23.8126	23.6265	23.7814	23.7474	21.9434	Q93009	USP7	Ubiquitin carboxyl-terminal hydrolase 7	1	ISHLFFHKENDWGFSNFMAWSEVTDPEK	ISHLFFHK(UniMod:121)ENDWGFSNFMAWSEVTDPEK	4	ISHLFFHK(UniMod:121)ENDWGFSNFMAWSEVTDPEK4	9	1	1.16989e+07	ISHLFFHK(UniMod:121)ENDWGFSNFMAWSEVTDPEK	1	10	13.1855	14.4373	13.8114	7.89341e-14	2.44425e-19	13.3756	14.5557	13.9657	4.73309e-13	7.51778e-20	1	1	1	2.29439e-16	Yes	Q-val
Q8IXK0.3	9.41658	9.41658	9.41658	9.41658	9.41658	22.7148	22.5674	23.0197	22.8897	9.41658	9.41658	9.41658	9.41658	9.41658	22.2064	20.6518	21.7437	21.8286	22.9434	Q8IXK0	PHC2	Polyhomeotic-like protein 2	1	DLVGMGHHFLPSEPTKWNVEDVYEFIR	DLVGMGHHFLPSEPTK(UniMod:121)WNVEDVYEFIR	4	DLVGMGHHFLPSEPTK(UniMod:121)WNVEDVYEFIR4	9	1	5.82778e+06	DLVGMGHHFLPSEPTK(UniMod:121)WNVEDVYEFIR	1	10	12.7735	13.9891	13.3813	7.89341e-14	2.54565e-19	11.8851	13.0313	12.4582	4.73309e-13	3.14656e-19	1	1	1	2.32319e-16	Yes	Q-val
Q93009.21	9.41658	9.41658	9.41658	9.41658	9.41658	21.7057	21.6976	22.0868	22.6185	9.41658	9.41658	9.41658	9.41658	9.41658	24.7182	24.7679	24.6421	24.5975	22.5344	Q93009	USP7	Ubiquitin carboxyl-terminal hydrolase 7	1	LNTDPMLLQFFKSQGYR	LNTDPMLLQFFK(UniMod:121)SQGYR	3	LNTDPMLLQFFK(UniMod:121)SQGYR3	9	1	1.55822e+07	LNTDPMLLQFFK(UniMod:121)SQGYR	1	10	11.8804	13.3408	12.6106	7.89341e-14	1.5024e-17	14.147	15.5239	14.8354	4.73309e-13	3.6472e-19	1	1	1	1.14791e-14	Yes	Q-val
Q9NSI6.3	9.41658	9.41658	9.41658	9.41658	9.41658	22.4545	21.8547	22.3667	22.6831	9.41658	9.41658	9.41658	9.41658	9.41658	19.7426	19.7584	19.6246	18.9707	18.4008	Q9NSI6	BRWD1	Bromodomain and WD repeat-containing protein 1	1	CAAVAANKIK	C(UniMod:4)AAVAANK(UniMod:121)IK	3	C(UniMod:4)AAVAANK(UniMod:121)IK3	9	0	2.80458e+06	C(UniMod:4)AAVAANK(UniMod:121)IK	1	10	12.4325	13.4139	12.9232	7.89341e-14	1.24062e-20	9.42021	10.3455	9.88284	4.73309e-13	4.22316e-19	1	1	1	1.45568e-17	Yes	Q-val
O43719.10	9.41658	9.41658	9.41658	9.41658	9.41658	18.2254	18.7091	18.4675	17.1428	9.41658	9.41658	9.41658	9.41658	9.41658	18.2983	18.3818	18.135	17.9061	17.721	O43719	HTATSF1	HIV Tat-specific factor 1	1	GYKLHVEVAK	GYK(UniMod:121)LHVEVAK	3	GYK(UniMod:121)LHVEVAK3	9	1	309564	GYK(UniMod:121)LHVEVAK	1	10	8.23648	9.20278	8.71963	7.89341e-14	7.18112e-18	8.21635	9.12738	8.67186	4.73309e-13	2.93059e-18	1	1	1	5.61734e-15	Yes	Q-val
Q8WWQ0.36	9.41658	9.41658	9.41658	9.41658	9.41658	20.8777	19.9137	20.981	21.3088	9.41658	9.41658	9.41658	9.41658	9.41658	20.2743	20.1713	19.7972	19.4692	18.5943	Q8WWQ0	PHIP	PH-interacting protein	1	SAKFVTDLLLHFIK	SAK(UniMod:121)FVTDLLLHFIK	3	SAK(UniMod:121)FVTDLLLHFIK3	9	0	1.36922e+06	SAK(UniMod:121)FVTDLLLHFIK	1	10	10.7435	11.9639	11.3537	7.89341e-14	4.30705e-18	9.66936	10.82	10.2447	4.73309e-13	8.99529e-18	1	1	1	3.53759e-15	Yes	Q-val
Q9UER7.6	9.41658	9.41658	9.41658	9.41658	9.41658	20.4132	20.3356	20.2545	19.6884	9.41658	9.41658	9.41658	9.41658	9.41658	19.71	19.5205	19.2268	19.7261	17.5588	Q9UER7	DAXX	Death domain-associated protein 6	1	YAMLQDKSEEGER	YAMLQDK(UniMod:121)SEEGER	3	YAMLQDK(UniMod:121)SEEGER3	9	1	933714	YAMLQDK(UniMod:121)SEEGER	1	10	10.0785	11.4342	10.7563	7.89341e-14	6.19364e-17	9.09279	10.3709	9.73186	4.73309e-13	1.23294e-16	1	1	1	4.62468e-14	Yes	Q-val
Q93009.16	9.41658	9.41658	9.41658	9.41658	9.41658	23.8324	25.2726	24.7567	24.5876	9.41658	9.41658	9.41658	9.41658	9.41658	23.7084	23.8337	24.2008	23.9507	20.9251	Q93009	USP7	Ubiquitin carboxyl-terminal hydrolase 7	1	IQSLLDIQEKEFEK	IQSLLDIQEK(UniMod:121)EFEK	3	IQSLLDIQEK(UniMod:121)EFEK3	9	0	2.03956e+07	IQSLLDIQEK(UniMod:121)EFEK	1	10	14.1859	16.2056	15.1957	7.89341e-14	1.50581e-16	12.955	14.8593	13.9072	4.73309e-13	2.47258e-16	1	1	1	1.07547e-13	Yes	Q-val
Q6IN85.1	9.41658	9.41658	9.41658	9.41658	9.41658	18.0061	18.3836	16.7031	16.668	9.41658	9.41658	9.41658	9.41658	9.41658	15.9948	15.3795	16.6119	16.8568	15.4527	Q6IN85	PPP4R3A	Serine/threonine-protein phosphatase 4 regulatory subunit 3A	1	EDTLPLSKK	EDTLPLSKK(UniMod:121)	3	EDTLPLSKK(UniMod:121)3	9	1	136053	EDTLPLSKK(UniMod:121)	1	10	7.30524	8.742	8.02362	7.89341e-14	2.12014e-14	5.96525	7.31984	6.64255	4.73309e-13	1.79217e-13	1	1	1	1.36579e-11	Yes	Q-val
Q8WU76	13.7763	14.4977	13.4881	14.6965	14.5468	14.022	14.2667	14.3748	14.7014	20.469	19.4565	20.6607	19.1034	19.5373	14.5801	14.7418	15.027	15.1095	13.7019	Q8WU76	SCFD2	Sec1 family domain-containing protein 2	1	ALWEALLNTKHK	ALWEALLNTKHK(UniMod:121)	3	ALWEALLNTKHK(UniMod:121)3	16	0	345876	ALWEALLNTKHK(UniMod:121)	1	3	-0.607926	0.888243	0.140159	0.913343	0.697506	-5.91862	-4.50802	-5.21332	4.73309e-13	1.72476e-11	0	1	1	0.881889	No	Not Significant
Q93009.36	23.0614	22.4682	22.9884	22.9278	23.1091	27.9527	27.7305	27.662	27.7582	23.4269	23.0376	23.2863	22.9752	22.849	27.4454	27.6748	27.3984	27.6223	25.7118	Q93009	USP7	Ubiquitin carboxyl-terminal hydrolase 7	1	YTYLEKAIK	YTYLEK(UniMod:121)AIK	3	YTYLEK(UniMod:121)AIK3	19	0	1.0026e+08	YTYLEK(UniMod:121)AIK	0	0	4.22276	5.50702	4.86489	7.89341e-14	1.1643e-11	3.45012	4.66093	4.05552	4.73309e-13	8.17531e-11	1	1	1	6.95487e-09	Yes	Q-val
Q93009.7	19.8787	20.5031	20.2786	21.0692	20.8451	24.4586	24.7557	25.0311	25.0487	20.4394	20.6138	21.2318	21.1772	20.681	26.1087	26.414	26.6494	26.224	24.0669	Q93009	USP7	Ubiquitin carboxyl-terminal hydrolase 7	1	DLLQFFKPR	DLLQFFK(UniMod:121)PR	3	DLLQFFK(UniMod:121)PR3	19	0	2.79592e+07	DLLQFFK(UniMod:121)PR	0	0	3.45349	5.16368	4.30858	9.0294e-11	6.40623e-09	4.25776	5.87014	5.06395	4.73309e-13	2.23466e-10	1	1	1	1.8144e-06	Yes	Q-val
P50750.3	19.5616	20.5137	19.9098	20.5974	20.3001	24.7953	25.0195	25.2808	25.3905	20.3039	20.1378	20.1043	20.2094	19.8276	25.1012	24.9611	24.9949	24.4478	22.7739	P50750	CDK9	Cyclin-dependent kinase 9	1	EIKILQLLK	EIK(UniMod:121)ILQLLK	3	EIK(UniMod:121)ILQLLK3	19	0	1.5952e+07	EIK(UniMod:121)ILQLLK	0	0	4.1664	5.72367	4.94504	7.89341e-14	1.88275e-10	3.6051	5.07331	4.33921	4.73309e-13	5.72092e-10	1	1	1	9.2322e-08	Yes	Q-val
Q93009.23	21.3671	21.9509	21.4137	21.536	21.6686	25.585	25.2956	25.8368	25.7415	21.2311	21.1443	21.5223	21.3018	21.3127	25.5394	25.5997	25.2074	25.261	23.1145	Q93009	USP7	Ubiquitin carboxyl-terminal hydrolase 7	1	LYYQQLKMK	LYYQQLK(UniMod:121)MK	3	LYYQQLK(UniMod:121)MK3	19	0	2.3084e+07	LYYQQLK(UniMod:121)MK	0	0	3.25808	4.79692	4.0275	1.18957e-11	3.62615e-09	2.91656	4.36739	3.64198	1.39734e-10	6.75959e-09	1	1	1	1.13461e-06	Yes	Q-val
Q8IXK0.8	19.4812	19.3515	20.0576	19.5312	19.3093	22.3297	22.006	21.5449	22.3506	18.8249	19.2054	19.3575	19.0457	19.1274	21.1925	21.4698	20.7032	21.0602	21.5392	Q8IXK0	PHC2	Polyhomeotic-like protein 2	1	LKCELCGR	LK(UniMod:121)C(UniMod:4)ELC(UniMod:4)GR	3	LK(UniMod:121)C(UniMod:4)ELC(UniMod:4)GR3	19	1	1.95218e+06	LK(UniMod:121)C(UniMod:4)ELC(UniMod:4)GR	0	0	2.07172	2.95155	2.51163	7.89341e-14	9.73619e-10	1.66601	2.49552	2.08077	1.44916e-10	6.83387e-09	1	1	1	3.80801e-07	Yes	Q-val
Q8NCN4.5	19.7347	20.223	20.0821	19.9055	19.3057	24.1333	24.0852	23.9493	23.8339	20.368	20.5061	20.0423	19.6636	20.0136	23.3032	23.5614	23.799	23.639	21.7942	Q8NCN4	RNF169	E3 ubiquitin-protein ligase RNF169	1	KGSVDQYLLR	K(UniMod:121)GSVDQYLLR	3	K(UniMod:121)GSVDQYLLR3	18	0	7.5273e+06	K(UniMod:121)GSVDQYLLR	1	1	3.47083	4.82961	4.15022	7.89341e-14	3.44241e-10	2.46007	3.74114	3.10061	9.74622e-10	1.15924e-08	1	1	1	1.54927e-07	Yes	Q-val
Q8IXK0.6	9.41658	9.41658	9.41658	9.41658	16.8505	19.7154	20.2302	19.2992	19.2166	9.41658	9.41658	9.41658	9.41658	9.41658	19.2268	18.9506	19.0557	19.0446	19.1509	Q8IXK0	PHC2	Polyhomeotic-like protein 2	1	KYAQGFLPEK	K(UniMod:121)YAQGFLPEK	3	K(UniMod:121)YAQGFLPEK3	10	1	646485	K(UniMod:121)YAQGFLPEK	1	9	6.40252	11.0215	8.712	5.37844e-06	3.96905e-07	7.49176	11.8465	9.66915	5.92886e-08	4.06129e-08	1	1	1	4.48107e-05	Yes	Q-val
P51532.4	20.902	21.1229	21.1288	20.9124	21.0698	22.7284	23.1136	22.6552	22.9589	20.469	20.8666	20.3284	21.0819	20.3298	22.6319	22.5834	22.6653	22.5933	21.6811	P51532	SMARCA4	Transcription activator BRG1	1	EVDYSDSLTEKQWLK	EVDYSDSLTEK(UniMod:121)QWLK	3	EVDYSDSLTEK(UniMod:121)QWLK3	16	1	4.6674e+06	EVDYSDSLTEK(UniMod:121)QWLK	1	3	1.40216	2.27154	1.83685	1.67271e-07	8.23676e-08	1.406	2.22566	1.81583	6.49258e-08	4.19476e-08	1	1	1	1.41681e-05	Yes	Q-val
Q13620.29	20.1219	20.1021	19.9381	19.7105	19.6812	23.3963	23.0987	23.1579	23.1333	19.8075	20.0146	19.7846	19.8498	20.2954	22.6401	22.4862	22.0765	21.9687	21.0315	Q13620	CUL4B	Cullin-4B	1	SATDGNTSTTPPTSAKK	SATDGNTSTTPPTSAK(UniMod:121)K	3	SATDGNTSTTPPTSAK(UniMod:121)K3	19	0	3.84971e+06	SATDGNTSTTPPTSAK(UniMod:121)K	0	0	2.7718	3.79981	3.2858	7.89341e-14	1.70025e-10	1.60562	2.57484	2.09023	1.98396e-07	6.15774e-08	1	1	1	8.46365e-08	Yes	Q-val
Q93009.19	9.41658	9.41658	9.41658	9.41658	9.41658	19.423	19.6779	19.7597	19.6659	9.41658	17.969	9.41658	9.41658	9.41658	22.2367	22.9484	22.5905	22.2756	20.2052	Q93009	USP7	Ubiquitin carboxyl-terminal hydrolase 7	1	KLYYQQLK	K(UniMod:121)LYYQQLK	3	K(UniMod:121)LYYQQLK3	10	0	3.11528e+06	K(UniMod:121)LYYQQLK	1	9	7.47798	12.9521	10.215	7.17264e-06	4.58785e-07	8.34369	13.5047	10.9242	4.11191e-07	8.02853e-08	1	1	1	5.00761e-05	Yes	Q-val
P42166.1	19.642	19.1913	19.2697	18.9111	19.0274	21.1964	20.9606	20.728	21.0286	18.6119	18.7921	18.8075	19.0767	18.8015	20.1641	20.1944	20.3202	20.6122	19.8392	P42166	TMPO	Lamina-associated polypeptide 2, isoform alpha	1	DCKINLASK	DC(UniMod:4)K(UniMod:121)INLASK	3	DC(UniMod:4)K(UniMod:121)INLASK3	19	0	1.06036e+06	DC(UniMod:4)K(UniMod:121)INLASK	0	0	1.41095	2.12922	1.77009	2.63546e-10	8.884e-09	1.06947	1.74666	1.40807	7.70552e-07	1.03213e-07	1	1	1	2.28578e-06	Yes	Q-val
Q96JK2.9	19.8146	19.6601	20.0445	20.324	19.8926	24.0277	24.7074	24.3882	24.3652	19.5739	20.0706	19.7871	19.4135	20.0416	23.0292	23.1013	22.9888	23.0371	20.9757	Q96JK2	DCAF5	DDB1- and CUL4-associated factor 5	1	PSAPIKPTNTYIGEDNYDYPQIK	PSAPIK(UniMod:121)PTNTYIGEDNYDYPQIK	3	PSAPIK(UniMod:121)PTNTYIGEDNYDYPQIK3	19	0	7.27115e+06	PSAPIK(UniMod:121)PTNTYIGEDNYDYPQIK	0	0	3.69821	5.15172	4.42497	7.89341e-14	3.62242e-10	2.16384	3.53423	2.84904	7.74036e-07	1.03412e-07	1	1	1	1.59326e-07	Yes	Q-val
P62805.5	22.4746	22.8461	22.6086	22.7108	22.4515	24.4174	24.7839	24.7521	24.3579	22.6171	22.3981	21.9237	22.9846	22.3012	25.6173	25.8011	25.7134	25.2543	23.6657	P62805	H4C1	Histone H4	1	KTVTAMDVVYALK	K(UniMod:121)TVTAMDVVYALK	3	K(UniMod:121)TVTAMDVVYALK3	19	0	2.09569e+07	K(UniMod:121)TVTAMDVVYALK	0	0	1.24927	2.6697	1.95948	0.00267537	2.05975e-05	2.09587	3.43507	2.76547	9.67381e-07	1.13692e-07	1	1	1	0.000875433	Yes	Q-val
Q96GG9.6	23.3935	22.995	23.3605	23.0661	22.9104	23.6781	23.8914	23.2648	23.4908	23.2679	22.7183	22.4383	22.9277	22.9148	24.3226	24.4278	24.3693	24.326	23.9542	Q96GG9	DCUN1D1	DCN1-like protein 1	1	KLEQLYNR	K(UniMod:121)LEQLYNR	3	K(UniMod:121)LEQLYNR3	19	0	1.27815e+07	K(UniMod:121)LEQLYNR	0	0	0.0659791	0.806367	0.436173	0.543521	0.0236278	1.07754	1.77558	1.42656	1.37992e-06	1.31506e-07	0	1	1	0.148863	No	Not Significant
Q93009.2	20.572	20.197	20.5484	20.7049	20.3917	20.5819	21.0867	21.1579	20.4474	20.3575	20.2144	20.3894	20.744	20.8725	22.4952	22.2311	22.7013	22.2756	21.6096	Q93009	USP7	Ubiquitin carboxyl-terminal hydrolase 7	1	AVYMMPTEGDDSSKSVPLALQR	AVYMMPTEGDDSSK(UniMod:121)SVPLALQR	3	AVYMMPTEGDDSSK(UniMod:121)SVPLALQR3	19	1	2.64396e+06	AVYMMPTEGDDSSK(UniMod:121)SVPLALQR	0	0	-0.120384	0.791695	0.335655	0.794091	0.138848	1.31703	2.17695	1.74699	1.67134e-06	1.42849e-07	0	1	1	0.418947	No	Not Significant
Q93009	23.0415	23.0285	23.587	22.8579	23.3206	26.1751	25.9713	25.6148	25.938	22.9772	22.93	23.0104	22.6956	22.9723	25.2603	25.3845	25.0288	25.3132	23.832	Q93009	USP7	Ubiquitin carboxyl-terminal hydrolase 7	1	AVELGEKASGK	AVELGEK(UniMod:121)ASGK	3	AVELGEK(UniMod:121)ASGK3	19	0	27809750	AVELGEK(UniMod:121)ASGK	0	0	2.21736	3.29799	2.75768	4.70054e-11	5.29157e-09	1.53726	2.55609	2.04668	2.38298e-06	1.67054e-07	1	1	1	1.58045e-06	Yes	Q-val
Q6W2J9.7	27.8203	27.6742	27.7202	27.9364	27.788	29.5536	29.4968	29.5476	29.806	27.5544	27.852	27.6735	27.8211	27.9158	28.8558	29.0801	28.6704	28.8015	28.5011	Q6W2J9	BCOR	BCL-6 corepressor	1	LIVNKNAGETLLQR	LIVNK(UniMod:121)NAGETLLQR	3	LIVNK(UniMod:121)NAGETLLQR3	19	0	4.20842e+08	LIVNK(UniMod:121)NAGETLLQR	0	0	1.544	2.08237	1.81319	7.89341e-14	7.49757e-11	0.764677	1.27226	1.01847	2.46788e-06	1.69783e-07	1	1	1	3.97299e-08	Yes	Q-val
P62805.4	19.6922	20.3105	20.0805	20.3446	20.0276	21.8198	21.9103	21.6901	21.8651	20.0797	19.9537	19.746	20.1332	19.6343	22.9698	23.267	23.1331	22.7531	20.9028	P62805	H4C1	Histone H4	1	KTVTAMDVVYALK	K(UniMod:121)TVTAM(UniMod:35)DVVYALK	3	K(UniMod:121)TVTAM(UniMod:35)DVVYALK3	18	1	3.5398e+06	K(UniMod:121)TVTAM(UniMod:35)DVVYALK	1	1	1.0013	2.4593	1.7303	0.0160474	0.000108364	2.00849	3.3831	2.6958	5.2308e-06	2.32968e-07	1	1	1	0.00307443	Yes	Q-val
Q06587.2	19.6368	19.4051	19.5839	19.37	19.7412	21.3562	21.0623	20.7794	20.5938	20.4194	20.1378	20.1912	20.0877	20.0554	21.5488	21.4168	21.8215	21.7512	21.0518	Q06587	RING1	E3 ubiquitin-protein ligase RING1	1	YVKTTGNATVDHLSK	YVK(UniMod:121)TTGNATVDHLSK	3	YVK(UniMod:121)TTGNATVDHLSK3	18	0	1.83447e+06	YVK(UniMod:121)TTGNATVDHLSK	1	1	1.03469	1.76637	1.40053	3.62747e-06	3.24852e-07	0.994802	1.68464	1.33972	7.00142e-06	2.66401e-07	1	1	1	3.93827e-05	Yes	Q-val
Q9UER7.3	20.4702	19.5604	19.6743	19.8319	19.8847	21.9294	21.8547	22.3029	22.3328	19.8494	20.4117	20.2863	20.22	19.8462	22.4348	21.8966	22.3299	22.4183	21.1621	Q9UER7	DAXX	Death domain-associated protein 6	1	LDEVISKYAMLQDK	LDEVISK(UniMod:121)YAMLQDK	3	LDEVISK(UniMod:121)YAMLQDK3	19	0	2.80685e+06	LDEVISK(UniMod:121)YAMLQDK	0	0	1.69187	2.74948	2.22068	2.08965e-07	8.99371e-08	1.42708	2.4242	1.92564	8.20515e-06	2.87722e-07	1	1	1	1.52309e-05	Yes	Q-val
Q96C86.1	22.6542	22.5346	22.6613	22.5427	22.3089	23.6664	23.6058	23.0897	23.6307	21.9319	22.3704	22.2484	22.1526	22.3012	23.3543	23.6159	23.1469	23.1577	23.6435	Q96C86	DCPS	m7GpppX diphosphatase	1	TTVVYPATEKHLQK	TTVVYPATEK(UniMod:121)HLQK	4	TTVVYPATEK(UniMod:121)HLQK4	19	0	8.37968e+06	TTVVYPATEK(UniMod:121)HLQK	0	0	0.632983	1.28266	0.957821	0.00097085	9.38542e-06	0.876481	1.489	1.18274	8.2358e-06	2.88254e-07	1	1	1	0.000475846	Yes	Q-val
O75400.3	21.172	21.41	21.5979	21.4624	21.5885	21.2599	21.2137	21.3498	21.2405	21.4493	21.7314	21.7212	21.9325	21.8647	20.6298	20.7946	20.6576	20.4443	21.0039	O75400	PRPF40A	Pre-mRNA-processing factor 40 homolog A	1	FLENHEKMTSTTR	FLENHEK(UniMod:121)MTSTTR	4	FLENHEK(UniMod:121)MTSTTR4	19	0	2.66546e+06	FLENHEK(UniMod:121)MTSTTR	0	0	-0.464372	0.104056	-0.180158	0.828272	0.198685	-1.30178	-0.76586	-1.03382	8.45925e-06	2.92127e-07	0	1	1	0.506047	No	Not Significant
Q9UK61.7	9.41658	9.41658	9.41658	17.0542	9.41658	17.8718	18.3224	18.0731	18.6985	9.41658	9.41658	9.41658	9.41658	9.41658	18.0788	18.441	17.8071	17.4774	18.1784	Q9UK61	TASOR	Protein TASOR	1	LNTIIIKASAK	LNTIIIK(UniMod:121)ASAK	3	LNTIIIK(UniMod:121)ASAK3	10	1	283260	LNTIIIK(UniMod:121)ASAK	1	9	4.92012	9.67459	7.29735	0.000494732	5.74608e-06	6.33867	10.8212	8.57995	1.05465e-05	3.24965e-07	1	1	1	0.000329367	Yes	Q-val
Q8WV16.1	20.2522	19.5328	19.8517	20.6645	19.8737	23.9718	23.5846	24.0349	23.8856	19.8893	19.8273	20.5041	20.1772	20.531	23.5962	23.6989	23.2655	22.6873	21.4499	Q8WV16	DCAF4	DDB1- and CUL4-associated factor 4	1	LLPGHNNCNPLTKESIR	LLPGHNNC(UniMod:4)NPLTK(UniMod:121)ESIR	4	LLPGHNNC(UniMod:4)NPLTK(UniMod:121)ESIR4	19	0	6.4671e+06	LLPGHNNC(UniMod:4)NPLTK(UniMod:121)ESIR	0	0	3.06945	4.59903	3.83424	1.14893e-10	6.90309e-09	2.03275	3.47485	2.7538	1.12447e-05	3.35579e-07	1	1	1	1.88995e-06	Yes	Q-val
Q06587.1	9.41658	9.41658	9.41658	9.41658	9.41658	19.8524	9.41658	19.9169	19.6076	9.41658	9.41658	9.41658	9.41658	9.41658	20.406	20.1829	20.6343	20.5954	19.9686	Q06587	RING1	E3 ubiquitin-protein ligase RING1	1	TTGNATVDHLSKYLALR	TTGNATVDHLSK(UniMod:121)YLALR	4	TTGNATVDHLSK(UniMod:121)YLALR4	8	1	1250810	TTGNATVDHLSK(UniMod:121)YLALR	1	11	4.68151	10.8821	7.78179	0.00883848	5.96496e-05	8.01788	13.8638	10.9409	2.06145e-05	4.40994e-07	1	1	1	0.00195973	Yes	Q-val
Q8IXK0.12	19.2722	18.959	18.8305	19.1148	18.9839	21.2537	21.1745	21.0484	21.1953	17.0402	18.9615	18.4614	18.5739	18.7672	20.4722	20.2171	20.3961	20.4159	21.1242	Q8IXK0	PHC2	Polyhomeotic-like protein 2	1	SSLLVGNLKK	SSLLVGNLKK(UniMod:121)	3	SSLLVGNLKK(UniMod:121)3	18	1	1.1975e+06	SSLLVGNLKK(UniMod:121)	1	1	1.52217	2.74965	2.13591	4.0406e-05	1.16329e-06	1.58564	2.74292	2.16428	2.10544e-05	4.4541e-07	1	1	1	0.000101916	Yes	Q-val
Q06587	9.41658	9.41658	9.41658	9.41658	17.6773	19.3874	18.7004	19.2519	18.4935	9.41658	9.41658	9.41658	9.41658	9.41658	18.1803	17.8419	18.0836	18.4947	18.8549	Q06587	RING1	E3 ubiquitin-protein ligase RING1	1	PHPLLVEKGEYCQTR	PHPLLVEK(UniMod:121)GEYC(UniMod:4)QTR	4	PHPLLVEK(UniMod:121)GEYC(UniMod:4)QTR4	10	0	406548	PHPLLVEK(UniMod:121)GEYC(UniMod:4)QTR	1	9	5.31731	10.4619	7.8896	0.000501795	5.80465e-06	6.44933	11.2997	8.8745	3.86586e-05	5.97973e-07	1	1	1	0.000330513	Yes	Q-val
Q9Y5A7.7	9.41658	17.4009	9.41658	9.41658	9.41658	19.3971	17.9893	18.7826	18.6755	9.41658	9.41658	9.41658	9.41658	9.41658	18.2328	17.9387	18.5452	17.3815	18.0653	Q9Y5A7	NUB1	NEDD8 ultimate buster 1	1	KALMLAMGYHEK	K(UniMod:121)ALMLAM(UniMod:35)GYHEK	3	K(UniMod:121)ALMLAM(UniMod:35)GYHEK3	10	0	344118	K(UniMod:121)ALMLAM(UniMod:35)GYHEK	1	9	5.19591	10.1995	7.6977	0.000475024	5.58253e-06	6.25742	10.9748	8.61613	4.04574e-05	6.12216e-07	1	1	1	0.000321769	Yes	Q-val
Q8WWQ0	20.4504	19.9675	20.5595	20.7128	20.5788	24.7683	24.9631	24.6959	24.8548	20.2707	20.1508	20.0674	20.5895	20.3964	22.2394	22.2284	21.8689	21.5174	21.1746	Q8WWQ0	PHIP	PH-interacting protein	1	ANASAIPGKTILENSVK	ANASAIPGK(UniMod:121)TILENSVK	3	ANASAIPGK(UniMod:121)TILENSVK3	19	0	8.06818e+06	ANASAIPGK(UniMod:121)TILENSVK	0	0	3.92718	4.80623	4.36671	7.89341e-14	1.4507e-13	1.09634	1.92512	1.51073	4.25568e-05	6.28656e-07	1	1	1	8.99269e-11	Yes	Q-val
Q7L014.16	22.5241	22.9135	22.6664	23.2819	22.9951	25.5788	25.8784	25.6374	25.8233	22.5286	22.3898	22.873	23.0674	22.8919	24.9966	24.9442	24.812	24.4003	23.5865	Q7L014	DDX46	Probable ATP-dependent RNA helicase DDX46	1	INAKLNYVPLEK	INAK(UniMod:121)LNYVPLEK	3	INAK(UniMod:121)LNYVPLEK3	19	0	2.30461e+07	INAK(UniMod:121)LNYVPLEK	0	0	2.32729	3.37928	2.85329	1.53285e-12	2.119e-09	1.30187	2.29368	1.79778	4.89502e-05	6.77761e-07	1	1	1	7.48578e-07	Yes	Q-val
Q96DE5.2	9.41658	9.41658	9.41658	9.41658	9.41658	9.41658	19.6852	19.2377	19.4865	9.41658	9.41658	9.41658	9.41658	9.41658	19.9942	20.1713	20.3005	19.2286	18.8727	Q96DE5	ANAPC16	Anaphase-promoting complex subunit 16	1	FLCESVFSYQVASTLKQVK	FLC(UniMod:4)ESVFSYQVASTLK(UniMod:121)QVK	3	FLC(UniMod:4)ESVFSYQVASTLK(UniMod:121)QVK3	8	1	902541	FLC(UniMod:4)ESVFSYQVASTLK(UniMod:121)QVK	1	11	4.50972	10.5701	7.53993	0.00976682	6.5568e-05	7.43998	13.1538	10.2969	5.62075e-05	7.32345e-07	1	1	1	0.00211386	Yes	Q-val
Q93009.9	21.2525	21.5398	21.432	21.5538	21.7092	20.8282	20.5257	21.1185	20.3797	21.2539	21.3337	21.8352	21.3362	21.5938	19.2784	19.7251	19.4074	19.919	20.6413	Q93009	USP7	Ubiquitin carboxyl-terminal hydrolase 7	1	EDYYDIQLSIKGK	EDYYDIQLSIKGK(UniMod:121)	3	EDYYDIQLSIKGK(UniMod:121)3	19	0	2.15938e+06	EDYYDIQLSIKGK(UniMod:121)	0	0	-1.27846	-0.290378	-0.784417	0.232166	0.00380297	-2.14209	-1.21052	-1.6763	5.81595e-05	7.46904e-07	0	1	1	0.0435493	Yes	BH-val
Q29RF7.10	22.6005	22.5552	22.2685	22.8031	22.5715	23.7792	23.8741	23.8668	24.2197	21.6127	21.8442	21.9306	22.4348	22.0416	23.4395	23.2115	23.1606	22.816	23.3047	Q29RF7	PDS5A	Sister chromatid cohesion protein PDS5 homolog A	1	IISVTPVKNIDPVK	IISVTPVK(UniMod:121)NIDPVK	3	IISVTPVK(UniMod:121)NIDPVK3	19	0	8.76038e+06	IISVTPVK(UniMod:121)NIDPVK	0	0	1.01719	1.73321	1.3752	3.2978e-06	3.10202e-07	0.876135	1.55121	1.21367	5.93564e-05	7.55817e-07	1	1	1	3.77581e-05	Yes	Q-val
Q8TD23.2	16.9024	16.6951	17.1996	15.8971	17.3453	9.41658	9.41658	16.2692	9.41658	15.8724	16.887	17.2061	16.2163	16.6989	9.41658	9.41658	9.41658	9.41658	9.41658	Q8TD23	ZNF675	Zinc finger protein 675	1	NIHTGEQPYKCEECGK	NIHTGEQPYK(UniMod:121)C(UniMod:4)EEC(UniMod:4)GK	4	NIHTGEQPYK(UniMod:121)C(UniMod:4)EEC(UniMod:4)GK4	11	1	105699	NIHTGEQPYK(UniMod:121)C(UniMod:4)EEC(UniMod:4)GK	1	8	-7.7939	-3.56243	-5.67816	0.00386746	2.82964e-05	-9.15431	-5.16484	-7.15958	6.18042e-05	7.74021e-07	1	1	1	0.00110804	Yes	Q-val
Q6W2J9.12	18.3419	18.3433	18.3669	18.1613	17.8816	20.5618	20.3457	20.4209	20.5225	17.483	18.0948	17.5148	17.7516	17.3613	19.0409	19.1768	18.5718	18.8845	18.5527	Q6W2J9	BCOR	BCL-6 corepressor	1	TKHLIPQESR	TK(UniMod:121)HLIPQESR	3	TK(UniMod:121)HLIPQESR3	14	1	663582	TK(UniMod:121)HLIPQESR	1	5	1.88511	2.6023	2.24371	7.89341e-14	2.3738e-10	0.866161	1.54233	1.20425	7.56545e-05	8.56468e-07	1	1	1	1.13027e-07	Yes	Q-val
Q8IXM2.1	20.4255	20.3698	20.0249	19.8632	20.0973	20.9718	20.5952	20.836	21.0064	19.6898	19.7075	19.0139	19.4534	19.8925	20.9616	20.7485	20.7473	20.6451	20.6502	Q8IXM2	BAP18	Chromatin complexes subunit BAP18	1	TVAQIKATVK	TVAQIK(UniMod:121)ATVK	3	TVAQIK(UniMod:121)ATVK3	19	1	1.39077e+06	TVAQIK(UniMod:121)ATVK	0	0	0.336379	1.05599	0.696182	0.0870889	0.000778016	0.859929	1.53838	1.19915	9.19179e-05	9.47081e-07	0	1	1	0.0139907	Yes	BH-val
P42167.1	19.846	19.9706	18.9694	19.1112	18.6136	22.3356	22.0776	21.6552	21.704	18.9156	18.6034	18.1878	18.721	17.6438	20.7025	20.635	21.0414	20.9719	19.8612	P42167	TMPO	Lamina-associated polypeptide 2, isoforms beta/gamma	1	AKTPVTLK	AK(UniMod:121)TPVTLK	2	AK(UniMod:121)TPVTLK2	18	1	1.67401e+06	AK(UniMod:121)TPVTLK	1	1	1.96857	3.31329	2.64093	1.77398e-06	2.28428e-07	1.5942	2.86201	2.22811	0.000105802	1.02098e-06	1	1	1	3.10115e-05	Yes	Q-val
Q8TAT6.13	21.3332	21.6104	21.6246	21.6521	21.3119	22.9333	22.9932	22.882	23.0632	21.1664	21.3048	21.5845	21.4839	21.3746	22.1294	22.3412	22.3728	22.2301	22.0518	Q8TAT6	NPLOC4	Nuclear protein localization protein 4 homolog	1	TGEITASSNKSLNLLK	TGEITASSNK(UniMod:121)SLNLLK	3	TGEITASSNK(UniMod:121)SLNLLK3	19	0	4.58805e+06	TGEITASSNK(UniMod:121)SLNLLK	0	0	1.20587	1.71712	1.4615	7.89341e-14	9.53032e-10	0.601238	1.08325	0.842243	0.000121374	1.1013e-06	1	1	1	3.7724e-07	Yes	Q-val
Q99728.8	9.41658	9.41658	9.41658	9.41658	9.41658	9.41658	9.41658	9.41658	18.5601	9.41658	9.41658	9.41658	9.41658	9.41658	18.9258	18.6181	18.1693	18.6733	17.6017	Q99728	BARD1	BRCA1-associated RING domain protein 1	1	SLPLENNGKR	SLPLENNGK(UniMod:121)R	3	SLPLENNGK(UniMod:121)R3	6	1	381837	SLPLENNGK(UniMod:121)R	1	13	-0.464658	5.03644	2.28589	0.755073	0.0975315	6.38782	11.5743	8.98106	0.000149024	1.23988e-06	0	1	1	0.345142	No	Not Significant
Q9Y4X5.1	17.9645	17.6455	17.6185	17.4658	17.7545	16.8286	16.7248	16.615	17.1671	17.3391	17.4594	17.4431	17.1438	17.353	15.6571	16.185	16.3677	16.5026	16.3107	Q9Y4X5	ARIH1	E3 ubiquitin-protein ligase ARIH1	1	CHVTIEKDGGCNHMVCR	C(UniMod:4)HVTIEK(UniMod:121)DGGC(UniMod:4)NHMVC(UniMod:4)R	4	C(UniMod:4)HVTIEK(UniMod:121)DGGC(UniMod:4)NHMVC(UniMod:4)R4	16	1	141866	C(UniMod:4)HVTIEK(UniMod:121)DGGC(UniMod:4)NHMVC(UniMod:4)R	1	3	-1.20651	-0.505307	-0.855909	0.0120314	8.04874e-05	-1.47364	-0.812541	-1.14309	0.000153909	1.26406e-06	1	1	1	0.00247134	Yes	Q-val
Q9H0L4.7	20.4875	19.56	20.1669	20.0877	19.7623	21.5918	21.5609	21.6901	21.5586	19.6689	20.0429	19.8533	19.7463	20.3524	21.3315	21.0751	21.2245	21.5438	20.9028	Q9H0L4	CSTF2T	Cleavage stimulation factor subunit 2 tau variant	1	QSILILKEQIQK	QSILILK(UniMod:121)EQIQK	3	QSILILK(UniMod:121)EQIQK3	18	1	1.95131e+06	QSILILK(UniMod:121)EQIQK	1	1	1.19342	1.98151	1.58746	8.16817e-07	1.60863e-07	0.911286	1.6543	1.28279	0.000158996	1.28918e-06	1	1	1	2.38063e-05	Yes	Q-val
Q8IWI9.28	19.2104	19.3968	20.2237	19.7134	19.5148	25.1585	25.222	25.0795	25.5656	19.8509	19.1632	19.2476	19.5672	19.459	21.1698	21.9552	21.2297	21.5526	20.3978	Q8IWI9	MGA	MAX gene-associated protein	1	NTGKSLISTK	NTGK(UniMod:121)SLISTK	3	NTGK(UniMod:121)SLISTK3	19	0	9.64772e+06	NTGK(UniMod:121)SLISTK	0	0	5.09033	6.1989	5.64461	7.89341e-14	9.67851e-14	1.28083	2.326	1.80341	0.000160977	1.29895e-06	1	1	1	6.11495e-11	Yes	Q-val
O43670.2	22.7999	22.8186	22.4826	22.5931	22.6173	25.7379	25.1151	25.5555	25.8626	22.2874	22.6985	22.4856	22.5334	22.3412	23.9434	24.8383	24.3275	24.6843	23.2263	O43670	ZNF207	BUB3-interacting and GLEBS motif-containing protein ZNF207	1	LLEQKTQESQK	LLEQK(UniMod:121)TQESQK	3	LLEQK(UniMod:121)TQESQK3	19	0	1.96492e+07	LLEQK(UniMod:121)TQESQK	0	0	2.37025	3.44067	2.90546	1.46478e-12	2.09504e-09	1.23013	2.23932	1.73472	0.000175337	1.36509e-06	1	1	1	7.48578e-07	Yes	Q-val
Q13263.15	20.041	19.8836	20.0086	19.4045	19.7254	22.3088	22.4735	22.169	21.9951	19.1369	20.1113	19.3804	19.4221	19.7399	21.6298	21.8682	21.7653	21.6451	20.2877	Q13263	TRIM28	Transcription intermediary factor 1-beta	1	MFKQFNK	MFK(UniMod:121)QFNK	2	MFK(UniMod:121)QFNK2	18	1	2.43519e+06	MFK(UniMod:121)QFNK	1	1	1.83883	3.00916	2.42399	3.33801e-07	1.09014e-07	1.3294	2.4328	1.8811	0.00020961	1.51946e-06	1	1	1	1.77304e-05	Yes	Q-val
P29590.1	19.7322	19.7276	19.2111	19.1018	19.1397	22.5131	22.1631	22.2674	22.275	20.202	20.3898	20.0423	19.7944	20.3069	21.2421	21.4119	21.4099	21.5741	22.3711	P29590	PML	Protein PML	1	GPSYGEDVSNTTTAQKR	GPSYGEDVSNTTTAQK(UniMod:121)R	3	GPSYGEDVSNTTTAQK(UniMod:121)R3	19	1	2.49593e+06	GPSYGEDVSNTTTAQK(UniMod:121)R	0	0	2.4695	3.37487	2.92219	7.89341e-14	1.46024e-10	1.02793	1.88152	1.45472	0.000211128	1.52625e-06	1	1	1	7.38072e-08	Yes	Q-val
Q9BSU1	20.3108	20.1838	20.7756	20.1476	20.2642	19.6166	19.2314	19.9169	19.9307	21.1543	21.2871	20.9442	21.1049	21.1867	18.9039	19.7802	19.7171	20.2219	19.6936	Q9BSU1	C16orf70	UPF0183 protein C16orf70	1	IHSPSPHKQVPSK	IHSPSPHK(UniMod:121)QVPSK	4	IHSPSPHK(UniMod:121)QVPSK4	17	0	1.42451e+06	IHSPSPHK(UniMod:121)QVPSK	1	2	-1.12287	-0.202093	-0.662481	0.335718	0.00746637	-1.90616	-1.03804	-1.4721	0.000234008	1.62854e-06	0	1	1	0.0696448	No	Not Significant
P23284.3	16.4453	17.5452	15.8162	17.8224	17.9891	14.854	9.41658	16.9901	17.798	18.1967	16.1741	16.4147	18.4664	16.7448	9.41658	9.41658	9.41658	9.41658	9.41658	P23284	PPIB	Peptidyl-prolyl cis-trans isomerase B	1	GFGYKNSK	GFGYK(UniMod:121)NSK	2	GFGYK(UniMod:121)NSK2	13	1	165642	GFGYK(UniMod:121)NSK	1	6	-4.8152	0.0972403	-2.35898	0.689163	0.0587189	-10.0985	-5.467	-7.78274	0.000279131	1.83165e-06	0	1	1	0.257667	No	Not Significant
O95155.13	23.6536	23.7033	23.7046	23.6355	23.68	25.2277	25.1516	24.9413	24.955	23.2397	23.1814	23.2318	23.3864	23.6631	24.6636	24.7727	24.6853	24.3698	23.8221	O95155	UBE4B	Ubiquitin conjugation factor E4 B	1	NNESQWKDSPLATR	NNESQWK(UniMod:121)DSPLATR	3	NNESQWK(UniMod:121)DSPLATR3	19	0	2.02881e+07	NNESQWK(UniMod:121)DSPLATR	0	0	1.03862	1.74839	1.39351	1.78957e-06	2.29388e-07	0.787654	1.45683	1.12224	0.000289581	1.87932e-06	1	1	1	3.10137e-05	Yes	Q-val
Q8WUQ7.15	19.5775	18.8231	19.1795	18.8221	18.8194	22.8838	23.4735	23.2388	23.2325	18.3211	19.1407	18.9423	19.1269	18.4141	21.8379	21.6642	21.9277	21.3525	19.5876	Q8WUQ7	CACTIN	Cactin	1	YNQTHYDFDNPPPKIVQGYK	YNQTHYDFDNPPPK(UniMod:121)IVQGYK	4	YNQTHYDFDNPPPK(UniMod:121)IVQGYK4	14	0	4.09918e+06	YNQTHYDFDNPPPK(UniMod:121)IVQGYK	1	5	3.37604	4.94965	4.16285	6.52213e-12	3.08749e-09	1.74314	3.22675	2.48495	0.00029631	1.9102e-06	1	1	1	9.94475e-07	Yes	Q-val
Q8WUA2.17	20.7593	20.2611	20.614	20.536	20.3001	23.3193	23.6777	23.4117	23.3608	19.8928	19.9974	20.5041	19.725	20.0416	22.0877	22.0115	22.0794	22.0723	20.5958	Q8WUA2	PPIL4	Peptidyl-prolyl cis-trans isomerase-like 4	1	SKYQTDLYER	SK(UniMod:121)YQTDLYER	3	SK(UniMod:121)YQTDLYER3	18	0	4.32182e+06	SK(UniMod:121)YQTDLYER	1	1	2.39811	3.49845	2.94828	3.11709e-12	2.54748e-09	1.21848	2.25589	1.73719	0.000297594	1.91611e-06	1	1	1	8.54031e-07	Yes	Q-val
P39880.3	16.1763	16.7575	9.41658	15.8632	15.5755	17.2553	16.6422	16.8762	16.8131	9.41658	9.41658	9.41658	9.41658	9.41658	16.3602	15.9805	16.4389	16.0109	15.4817	P39880	CUX1	Homeobox protein cut-like 1	1	SILEQAKR	SILEQAK(UniMod:121)R	2	SILEQAK(UniMod:121)R2	13	1	87879.7	SILEQAK(UniMod:121)R	1	6	0.0354073	4.24235	2.13888	0.65549	0.0466644	4.65471	8.62105	6.63788	0.000300731	1.93058e-06	0	1	1	0.225458	No	Not Significant
Q8N1G2.4	19.1382	19.2497	19.1012	19.0364	18.8264	21.0673	20.8582	20.9429	20.6136	18.8477	18.6217	19.11	19.0455	19.4085	20.7567	20.4839	20.6343	19.7926	19.9969	Q8N1G2	CMTR1	Cap-specific mRNA (nucleoside-2'-O-)-methyltransferase 1	1	EGEGLGKYSQGR	EGEGLGK(UniMod:121)YSQGR	3	EGEGLGK(UniMod:121)YSQGR3	19	0	1.07143e+06	EGEGLGK(UniMod:121)YSQGR	0	0	1.37971	2.2206	1.80015	1.06379e-07	6.8388e-08	0.929809	1.72261	1.32621	0.000303111	1.94158e-06	1	1	1	1.26607e-05	Yes	Q-val
Q86YP4	19.0137	19.6002	19.7378	19.1226	19.4312	20.6211	20.6696	20.7576	20.5535	18.903	19.2658	19.5452	18.8362	18.8318	20.7491	20.4839	20.6576	20.1662	19.9539	Q86YP4	GATAD2A	Transcriptional repressor p66-alpha	1	AAFVKALQQEQEIEQR	AAFVK(UniMod:121)ALQQEQEIEQR	3	AAFVK(UniMod:121)ALQQEQEIEQR3	18	1	1.09448e+06	AAFVK(UniMod:121)ALQQEQEIEQR	1	1	0.848895	1.68981	1.26935	0.000659228	7.04893e-06	0.929335	1.72215	1.32574	0.000305129	1.95092e-06	1	1	1	0.000383183	Yes	Q-val
Q6IN85.12	21.1245	21.5501	20.7171	21.9431	21.1175	22.0494	22.1717	22.3547	22.4719	20.5994	20.4439	20.2969	20.744	21.1225	22.2147	22.2859	22.4236	22.0814	21.7113	Q6IN85	PPP4R3A	Serine/threonine-protein phosphatase 4 regulatory subunit 3A	1	YIMKSFLFEPVVK	YIMK(UniMod:121)SFLFEPVVK	3	YIMK(UniMod:121)SFLFEPVVK3	19	1	3.50728e+06	YIMK(UniMod:121)SFLFEPVVK	0	0	0.494678	1.44825	0.971463	0.0618528	0.000487779	1.05253	1.95157	1.50205	0.000309858	1.97287e-06	0	1	1	0.00999366	Yes	BH-val
Q6GQQ9.4	9.41658	17.9845	18.4099	18.5976	18.6545	9.41658	9.41658	9.41658	9.41658	9.41658	9.41658	9.41658	9.41658	9.41658	18.2098	18.0499	18.0987	17.8588	18.6064	Q6GQQ9	OTUD7B	OTU domain-containing protein 7B	1	FLAEQKQK	FLAEQK(UniMod:121)QK	2	FLAEQK(UniMod:121)QK2	9	1	324137	FLAEQK(UniMod:121)QK	1	10	-9.97905	-4.41303	-7.19604	0.00620218	4.30192e-05	6.12428	11.372	8.74813	0.000323077	2.02985e-06	1	1	1	0.00152301	Yes	Q-val
Q9H1E3.4	22.5984	22.4043	22.2651	22.263	21.6868	23.9431	23.7745	23.8498	23.9058	21.469	22.205	21.8641	21.9131	21.6219	23.051	23.2115	22.6303	23.1142	23.0719	Q9H1E3	NUCKS1	Nuclear ubiquitous casein and cyclin-dependent kinase substrate 1	1	LKATVTPSPVK	LK(UniMod:121)ATVTPSPVK	3	LK(UniMod:121)ATVTPSPVK3	19	0	7.85575e+06	LK(UniMod:121)ATVTPSPVK	0	0	1.2415	2.00805	1.62477	1.49386e-07	7.87158e-08	0.839816	1.56252	1.20117	0.000343664	2.10957e-06	1	1	1	1.36411e-05	Yes	Q-val
Q9HC52.4	16.4275	16.3081	16.1942	16.0144	15.5976	18.1714	17.7152	18.1642	18.0113	15.7455	15.7974	15.5002	15.7905	15.4275	17.5843	17.2759	16.8684	16.7181	16.5818	Q9HC52	CBX8	Chromobox protein homolog 8	1	TFLLKAQAK	TFLLK(UniMod:121)AQAK	2	TFLLK(UniMod:121)AQAK2	12	1	159475	TFLLK(UniMod:121)AQAK	1	7	1.47107	2.34323	1.90715	4.91424e-08	5.05422e-08	0.942336	1.76461	1.35348	0.00042212	2.3886e-06	1	1	1	1.00212e-05	Yes	Q-val
Q49A26.6	19.0428	19.4667	19.1649	19.6312	19.216	21.053	21.1458	20.9103	21.2148	19.0298	18.3881	19.1909	19.7242	19.5588	21.1294	20.557	20.5701	20.5174	20.4702	Q49A26	GLYR1	Putative oxidoreductase GLYR1	1	GMMAGPMAAFKWQPTASEPVK	GMMAGPMAAFK(UniMod:121)WQPTASEPVK	3	GMMAGPMAAFK(UniMod:121)WQPTASEPVK3	18	1	1.30127e+06	GMMAGPMAAFK(UniMod:121)WQPTASEPVK	1	1	1.30195	2.25141	1.77668	6.6625e-06	4.41844e-07	1.02289	1.91804	1.47047	0.000439876	2.45087e-06	1	1	1	4.87126e-05	Yes	Q-val
O15355.3	23.0923	22.8627	22.0007	22.0846	22.1142	24.8219	24.611	24.6815	24.9355	21.4493	21.7271	21.6933	21.4528	21.501	23.7942	23.8428	24.1741	24.1577	22.2905	O15355	PPM1G	Protein phosphatase 1G	1	ETPSQENGPTAKAYTGFSSNSER	ETPSQENGPTAK(UniMod:121)AYTGFSSNSER	3	ETPSQENGPTAK(UniMod:121)AYTGFSSNSER3	19	1	1.23847e+07	ETPSQENGPTAK(UniMod:121)AYTGFSSNSER	0	0	1.6575	3.00568	2.33159	4.64613e-05	1.26059e-06	1.4516	2.72268	2.08714	0.000443493	2.46352e-06	1	1	1	0.000107573	Yes	Q-val
Q09666.335	21.2087	21.63	21.9966	21.6767	21.8732	20.7683	20.5434	20.8634	20.8651	22.3121	22.9563	22.4116	22.7458	22.1772	21.3366	21.397	21.0296	21.5996	21.3104	Q09666	AHNAK	Neuroblast differentiation-associated protein AHNAK	1	VGGSGVNVNAKGLDLGGR	VGGSGVNVNAK(UniMod:121)GLDLGGR	3	VGGSGVNVNAK(UniMod:121)GLDLGGR3	19	0	3.604e+06	VGGSGVNVNAK(UniMod:121)GLDLGGR	0	0	-1.30203	-0.531895	-0.916963	0.0155161	0.000104714	-1.54901	-0.822922	-1.18597	0.000492772	2.63545e-06	1	1	1	0.00299676	Yes	Q-val
P33240	21.4736	21.1161	21.4679	21.0316	21.0204	22.2317	22.197	22.2414	22.4363	21.1299	21.3451	21.2863	21.1443	20.9705	22.1953	22.0373	22.3079	22.3016	21.7492	P33240	CSTF2	Cleavage stimulation factor subunit 2	1	EQIQKSTGAP	EQIQK(UniMod:121)STGAP	2	EQIQK(UniMod:121)STGAP2	19	1	3603390	EQIQK(UniMod:121)STGAP	0	0	0.748426	1.36097	1.0547	5.12125e-05	1.33518e-06	0.654298	1.23181	0.943052	0.000495088	2.64352e-06	1	1	1	0.000111702	Yes	Q-val
Q7Z6Z7.23	21.1161	21.4871	21.3316	21.1476	21.2882	21.2968	21.3904	21.4887	21.0578	20.0144	20.3564	20.7093	20.5977	20.8803	21.4108	21.921	21.6576	21.4015	21.6187	Q7Z6Z7	HUWE1	E3 ubiquitin-protein ligase HUWE1	1	IVAKAVYDNR	IVAK(UniMod:121)AVYDNR	3	IVAK(UniMod:121)AVYDNR3	19	0	2.48457e+06	IVAK(UniMod:121)AVYDNR	0	0	-0.321281	0.38987	0.0342945	0.922557	0.841148	0.755086	1.42557	1.09033	0.000536304	2.78707e-06	0	1	1	0.944122	No	Not Significant
Q00839.33	22.8134	23.0934	22.4649	22.6123	22.5418	24.5052	24.5684	24.3583	24.3358	21.4344	21.8281	21.8497	22.0674	22.5796	24.1741	24.2805	23.6125	23.1719	22.9775	Q00839	HNRNPU	Heterogeneous nuclear ribonucleoprotein U	1	VSELKEELK	VSELK(UniMod:121)EELK	3	VSELK(UniMod:121)EELK3	19	0	11571760	VSELK(UniMod:121)EELK	0	0	1.18348	2.29011	1.7368	0.000330856	4.35819e-06	1.1698	2.21315	1.69148	0.000568006	2.89772e-06	1	1	1	0.000266141	Yes	Q-val
Q9BY42.7	9.41658	9.41658	9.41658	9.41658	9.41658	18.0365	18.1328	17.4967	17.3509	9.41658	9.41658	9.41658	9.41658	16.2996	17.2753	17.3487	16.924	17.8798	17.3069	Q9BY42	RTF2	Replication termination factor 2	1	TNLAPKSTAMNESSSGK	TNLAPK(UniMod:121)STAMNESSSGK	3	TNLAPK(UniMod:121)STAMNESSSGK3	10	1	189917	TNLAPK(UniMod:121)STAMNESSSGK	1	9	6.1893	10.486	8.33764	2.48173e-06	2.69414e-07	4.52831	8.57924	6.55377	0.000590088	2.97505e-06	1	1	1	3.43299e-05	Yes	Q-val
Q99496.1	21.134	19.6303	20.292	20.4812	20.5393	24.3963	24.2956	24.6959	24.3579	19.9319	20.0706	21.1695	20.6218	20.849	23.1425	23.127	22.7013	22.7359	21.6096	Q99496	RNF2	E3 ubiquitin-protein ligase RING2	1	HNNQQALSHSIEEGLKIQAMNR	HNNQQALSHSIEEGLK(UniMod:121)IQAMNR	4	HNNQQALSHSIEEGLK(UniMod:121)IQAMNR4	19	0	7.64862e+06	HNNQQALSHSIEEGLK(UniMod:121)IQAMNR	0	0	3.32048	4.72168	4.02108	7.89341e-14	8.98364e-10	1.47418	2.79524	2.13471	0.000603043	3.02056e-06	1	1	1	3.64381e-07	Yes	Q-val
Q5T8P6.7	9.41658	9.41658	9.41658	9.41658	9.41658	9.41658	9.41658	9.41658	20.8734	19.9018	20.2019	19.58	20.1663	19.3771	9.41658	9.41658	9.41658	9.41658	9.41658	Q5T8P6	RBM26	RNA-binding protein 26	1	TVYNPAALKAAQK	TVYNPAALKAAQK(UniMod:121)	3	TVYNPAALKAAQK(UniMod:121)3	6	1	1.11874e+06	TVYNPAALKAAQK(UniMod:121)	1	13	-0.559421	6.28781	2.8642	0.752567	0.0954951	-13.6567	-7.20102	-10.4288	0.000606022	3.03103e-06	0	1	1	0.341436	No	Not Significant
Q9Y5A7.8	20.4041	20.3345	20.4679	19.5704	20.0836	22.1701	21.6896	21.9589	21.0138	19.7722	20.0288	19.717	19.9163	19.8515	21.2743	21.3567	21.2245	21.0355	21.1048	Q9Y5A7	NUB1	NEDD8 ultimate buster 1	1	KALMLAMGYHEK	K(UniMod:121)ALMLAMGYHEK	3	K(UniMod:121)ALMLAMGYHEK3	19	1	1.9825e+06	K(UniMod:121)ALMLAMGYHEK	0	0	1.09246	1.9796	1.53603	4.52758e-05	1.24177e-06	0.923764	1.76017	1.34197	0.000694368	3.30495e-06	1	1	1	0.000106798	Yes	Q-val
Q8N1G2.1	19.0408	18.7887	18.448	18.5027	18.7749	20.6781	20.0438	20.2648	20.5225	18.7739	18.8165	18.5141	18.4345	19.1741	20.0937	20.5747	20.0176	19.4906	20.2991	Q8N1G2	CMTR1	Cap-specific mRNA (nucleoside-2'-O-)-methyltransferase 1	1	DIVEASSQKGR	DIVEASSQK(UniMod:121)GR	3	DIVEASSQK(UniMod:121)GR3	17	0	880216	DIVEASSQK(UniMod:121)GR	1	2	1.21913	2.1134	1.66627	7.46132e-06	4.68216e-07	0.930903	1.77404	1.35247	0.000697244	3.31382e-06	1	1	1	5.07682e-05	Yes	Q-val
Q9Y4E5.9	19.7023	19.8975	19.3484	19.6821	19.6119	22.3792	22.0927	21.7902	21.8444	19.2807	19.2766	19.6205	19.3839	19.4474	20.8016	20.8753	20.3868	19.9977	20.6233	Q9Y4E5	ZNF451	E3 SUMO-protein ligase ZNF451	1	EFDNGHLLLGHLKR	EFDNGHLLLGHLK(UniMod:121)R	4	EFDNGHLLLGHLK(UniMod:121)R4	18	1	1795381	EFDNGHLLLGHLK(UniMod:121)R	1	1	2.00109	2.75528	2.37819	7.89341e-14	2.09946e-10	0.779589	1.49065	1.13512	0.000764705	3.52148e-06	1	1	1	1.01435e-07	Yes	Q-val
Q9P2J5.24	9.41658	9.41658	9.41658	17.2418	9.41658	9.41658	9.41658	9.41658	9.41658	9.41658	9.41658	9.41658	9.41658	9.41658	17.2749	17.455	17.4369	16.0573	21.9397	Q9P2J5	LARS1	Leucine--tRNA ligase, cytoplasmic	1	QPLQKPSHCTIYVAK	QPLQK(UniMod:121)PSHC(UniMod:4)TIYVAK	4	QPLQK(UniMod:121)PSHC(UniMod:4)TIYVAK4	6	1	792846	QPLQK(UniMod:121)PSHC(UniMod:4)TIYVAK	1	13	-4.43386	1.30376	-1.56505	0.85233	0.265625	5.91144	11.3209	8.61618	0.00079755	3.62248e-06	0	1	1	0.581695	No	Not Significant
Q13029.11	9.41658	14.9947	15.9526	15.8245	15.7074	16.2685	15.7507	16.4674	15.7549	14.8855	15.6294	14.9036	15.5008	15.5861	9.41658	9.41658	9.41658	9.41658	9.41658	Q13029	PRDM2	PR domain zinc finger protein 2	1	IMASGIKTK	IMASGIK(UniMod:121)TK	2	IMASGIK(UniMod:121)TK2	13	1	53051.6	IMASGIK(UniMod:121)TK	1	6	-0.279379	3.64181	1.68122	0.74285	0.0881322	-7.73297	-4.03604	-5.88451	0.000807491	3.65306e-06	0	1	1	0.326326	No	Not Significant
Q93009.22	20.8212	20.4398	19.8324	19.842	20.2882	23.3963	23.3532	23.6173	24.3941	20.0277	20.5602	20.0039	18.6448	19.9147	23.0495	23.4816	23.3153	23.4302	20.8878	Q93009	USP7	Ubiquitin carboxyl-terminal hydrolase 7	1	LYYQQLKMK	LYYQQLK(UniMod:121)M(UniMod:35)K	3	LYYQQLK(UniMod:121)M(UniMod:35)K3	15	0	7291356	LYYQQLK(UniMod:121)M(UniMod:35)K	1	4	2.44324	4.44779	3.44551	5.31886e-05	1.36586e-06	2.05765	3.94756	3.0026	0.000835673	3.73981e-06	1	1	1	0.000113032	Yes	Q-val
Q96S55.10	21.6093	21.673	22.033	21.1417	21.2762	23.3163	23.4385	22.8342	23.2797	21.7594	21.1113	21.3075	21.0467	20.7335	22.4883	22.7717	22.3104	22.6512	22.3438	Q96S55	WRNIP1	ATPase WRNIP1	1	LMKDLGYGK	LM(UniMod:35)K(UniMod:121)DLGYGK	3	LM(UniMod:35)K(UniMod:121)DLGYGK3	19	0	5.18107e+06	LM(UniMod:35)K(UniMod:121)DLGYGK	0	0	1.2257	2.11537	1.67054	6.0742e-06	4.21803e-07	0.902024	1.74082	1.32142	0.000985354	4.15745e-06	1	1	1	4.71357e-05	Yes	Q-val
Q9UPN9.16	20.6414	20.3105	20.1561	19.9055	19.9545	22.5769	22.197	22.7111	22.5172	20.2137	20.0706	20.3075	19.7157	20.4601	22.6767	22.5791	22.2192	21.9088	20.7698	Q9UPN9	TRIM33	E3 ubiquitin-protein ligase TRIM33	1	VVQVYADTQEINLKADSEVAQAGK	VVQVYADTQEINLK(UniMod:121)ADSEVAQAGK	3	VVQVYADTQEINLK(UniMod:121)ADSEVAQAGK3	19	1	3.20841e+06	VVQVYADTQEINLK(UniMod:121)ADSEVAQAGK	0	0	1.6714	2.94254	2.30697	1.49097e-05	6.6645e-07	1.27799	2.47643	1.87721	0.00109685	4.46565e-06	1	1	1	6.75789e-05	Yes	Q-val
Q5H9F3.5	9.41658	9.41658	9.41658	9.41658	9.41658	20.6211	20.4337	21.1744	20.9914	9.41658	17.9507	9.41658	9.41658	9.41658	18.3304	18.949	18.4581	19.5954	19.7628	Q5H9F3	BCORL1	BCL-6 corepressor-like protein 1	1	SHHAQDKSLLSQGR	SHHAQDK(UniMod:121)SLLSQGR	4	SHHAQDK(UniMod:121)SLLSQGR4	10	0	1.08144e+06	SHHAQDK(UniMod:121)SLLSQGR	1	9	8.7144	14.0628	11.3886	1.28063e-07	7.37709e-08	5.37449	10.417	7.89574	0.00110382	4.48489e-06	1	1	1	1.31721e-05	Yes	Q-val
Q96JK2.10	22.1693	21.8792	22.2987	22.3136	22.622	25.5568	25.4503	25.7054	25.5464	22.1452	21.6918	22.5845	22.3338	22.5603	24.4571	24.2939	24.214	24.1433	22.8082	Q96JK2	DCAF5	DDB1- and CUL4-associated factor 5	1	YSYISYSNNKDGETSLVTGEADEGR	YSYISYSNNK(UniMod:121)DGETSLVTGEADEGR	3	YSYISYSNNK(UniMod:121)DGETSLVTGEADEGR3	19	1	1.82132e+07	YSYISYSNNK(UniMod:121)DGETSLVTGEADEGR	0	0	2.72464	3.89169	3.30816	7.89341e-14	1.08416e-09	1.17004	2.27034	1.72019	0.00113594	4.57353e-06	1	1	1	4.19048e-07	Yes	Q-val
Q9Y2U8.9	19.7626	20.286	20.2335	19.7436	19.8591	22.2443	22.1717	21.829	21.4026	19.3385	19.4016	18.997	18.9955	19.1878	21.0877	21.1596	20.6343	20.2543	20.0568	Q9Y2U8	LEMD3	Inner nuclear membrane protein Man1	1	QVLKDDSLSR	QVLK(UniMod:121)DDSLSR	3	QVLK(UniMod:121)DDSLSR3	15	1	1.99029e+06	QVLK(UniMod:121)DDSLSR	1	4	1.4412	2.42868	1.93494	1.89302e-06	2.35696e-07	0.988966	1.91997	1.45447	0.00115091	4.61486e-06	1	1	1	3.16807e-05	Yes	Q-val
Q9NUW8.4	9.41658	9.41658	9.41658	9.41658	9.41658	20.3906	19.8863	19.8634	20.3564	9.41658	9.41658	9.41658	9.41658	18.7737	20.0197	20.2724	19.1727	19.2411	20.6591	Q9NUW8	TDP1	Tyrosyl-DNA phosphodiesterase 1	1	PKYNSGALHIK	PK(UniMod:121)YNSGALHIK	3	PK(UniMod:121)YNSGALHIK3	10	1	1.04688e+06	PK(UniMod:121)YNSGALHIK	1	9	7.78646	13.6288	10.7076	1.16059e-05	5.84526e-07	5.83091	11.3391	8.585	0.00120039	4.75152e-06	1	1	1	6.05805e-05	Yes	Q-val
P28715.19	19.7638	19.9201	18.7775	19.9872	19.4017	22.7921	22.4964	22.7261	22.8318	18.8137	18.401	19.538	19.7358	19.4646	21.3914	21.8646	21.6844	21.2219	20.193	P28715	ERCC5	DNA repair protein complementing XP-G cells	1	VVSEDTSHYILIKGIQAK	VVSEDTSHYILIK(UniMod:121)GIQAK	4	VVSEDTSHYILIK(UniMod:121)GIQAK4	16	0	2.90705e+06	VVSEDTSHYILIK(UniMod:121)GIQAK	1	3	2.43203	3.85111	3.14157	3.10534e-08	4.23677e-08	1.41146	2.74938	2.08042	0.0012507	4.89072e-06	1	1	1	8.80979e-06	Yes	Q-val
Q99741.9	20.8761	20.9296	20.9321	21.0379	20.8532	20.3906	20.2519	20.2123	20.5485	21.4444	21.2032	21.8168	21.2041	21.1582	20.7337	20.3256	20.3961	20.5784	20.4601	Q99741	CDC6	Cell division control protein 6 homolog	1	LYEAYSKVCR	LYEAYSK(UniMod:121)VC(UniMod:4)R	3	LYEAYSK(UniMod:121)VC(UniMod:4)R3	13	1	1.95923e+06	LYEAYSK(UniMod:121)VC(UniMod:4)R	1	6	-0.870866	-0.278962	-0.574914	0.0849595	0.0007512	-1.14555	-0.587498	-0.866524	0.00128208	4.9777e-06	0	1	1	0.0136766	No	Not Significant
Q8TE76.10	21.7739	22.0774	21.7803	22.3624	21.7531	22.4974	22.4361	22.3739	22.7493	21.907	21.3898	21.6973	22.1853	22.1127	23.167	22.9985	23.3752	22.834	22.6854	Q8TE76	MORC4	MORC family CW-type zinc finger protein 4	1	QAEFQILKAELER	QAEFQILK(UniMod:121)AELER	3	QAEFQILK(UniMod:121)AELER3	19	1	5.74271e+06	QAEFQILK(UniMod:121)AELER	0	0	0.169466	0.960056	0.564761	0.343808	0.00781909	0.780895	1.52627	1.15358	0.00135667	5.18526e-06	0	1	1	0.0715966	No	Not Significant
Q7Z6Z7.33	20.0064	20.5031	21.1665	20.7442	20.8532	21.1024	21.1225	21.4754	21.2213	20.2482	20.4225	19.7597	19.8498	20.236	21.2475	21.4459	21.4191	21.3273	21.1433	Q7Z6Z7	HUWE1	E3 ubiquitin-protein ligase HUWE1	1	LTTSEEKGK	LTTSEEK(UniMod:121)GK	2	LTTSEEK(UniMod:121)GK2	19	1	1.98207e+06	LTTSEEK(UniMod:121)GK	0	0	0.159215	0.992184	0.5757	0.380948	0.00962963	0.8207	1.60603	1.21337	0.00139591	5.29498e-06	0	1	1	0.0825174	No	Not Significant
P51784.13	21.0796	21.0395	20.5706	21.2218	21.1375	22.5183	22.7035	23.1989	23.0378	21.3094	20.6325	20.7173	20.188	20.8647	21.955	22.2423	22.0236	21.9122	21.8102	P51784	USP11	Ubiquitin carboxyl-terminal hydrolase 11	1	TTSPEEVHAQPYIAIDWEPEMKK	TTSPEEVHAQPYIAIDWEPEMKK(UniMod:121)	4	TTSPEEVHAQPYIAIDWEPEMKK(UniMod:121)4	18	1	3.9399e+06	TTSPEEVHAQPYIAIDWEPEMKK(UniMod:121)	1	1	1.42676	2.28288	1.85482	6.88509e-08	5.76878e-08	0.842711	1.64987	1.24629	0.00141102	5.33734e-06	1	1	1	1.08924e-05	Yes	Q-val
P42167.8	24.2424	24.0044	23.6664	24.1636	23.7893	25.79	26.0719	25.8106	26.1474	23.8668	24.0447	23.966	23.9357	23.4444	24.9224	24.4579	25.1537	25.4853	25.0752	P42167	TMPO	Lamina-associated polypeptide 2, isoforms beta/gamma	1	VTGNFKHASPILPITEFSDIPR	VTGNFK(UniMod:121)HASPILPITEFSDIPR	4	VTGNFK(UniMod:121)HASPILPITEFSDIPR4	19	0	3.18105e+07	VTGNFK(UniMod:121)HASPILPITEFSDIPR	0	0	1.58013	2.38336	1.98174	2.49963e-10	8.73547e-09	0.788737	1.54603	1.16738	0.00144981	5.44642e-06	1	1	1	2.28578e-06	Yes	Q-val
Q58WW2.3	19.8325	20.1436	20.432	20.4145	20.3917	21.4841	22.2891	21.8566	21.5172	19.9319	19.6159	19.6161	19.3953	20.2954	21.269	21.2115	21.1051	21.3475	20.5772	Q58WW2	DCAF6	DDB1- and CUL4-associated factor 6	1	FTAKPLDSNSGER	FTAK(UniMod:121)PLDSNSGER	3	FTAK(UniMod:121)PLDSNSGER3	19	0	1.99409e+06	FTAK(UniMod:121)PLDSNSGER	0	0	1.08337	2.00447	1.54392	9.16686e-05	1.89231e-06	0.896904	1.76533	1.33112	0.00159837	5.84153e-06	1	1	1	0.000146282	Yes	Q-val
Q96JK2.2	19.5256	9.41658	9.41658	9.41658	19.9375	22.3963	22.8897	22.7955	23.2067	9.41658	9.41658	9.41658	9.41658	9.41658	21.1117	21.2001	20.5619	20.3674	20.2646	Q96JK2	DCAF5	DDB1- and CUL4-associated factor 5	1	DNPAPSSSKEACLNIAMAQR	DNPAPSSSK(UniMod:121)EAC(UniMod:4)LNIAMAQR	3	DNPAPSSSK(UniMod:121)EAC(UniMod:4)LNIAMAQR3	11	1	3.76412e+06	DNPAPSSSK(UniMod:121)EAC(UniMod:4)LNIAMAQR	1	8	5.37435	13.1846	9.2795	0.0158617	0.000107083	7.60273	14.9664	11.2845	0.00160397	5.85649e-06	1	1	1	0.00304862	Yes	Q-val
P54725.3	24.6144	24.5641	24.1445	24.2343	24.1507	24.9718	25.2891	25.0685	25.1495	23.8198	24.2482	23.9743	24.308	23.782	24.6432	25.3204	25.2592	25.7426	25.0246	P54725	RAD23A	UV excision repair protein RAD23 homolog A	1	NFVVVMVTKTK	NFVVVMVTK(UniMod:121)TK	3	NFVVVMVTK(UniMod:121)TK3	19	1	2.87789e+07	NFVVVMVTK(UniMod:121)TK	0	0	0.372273	1.18397	0.778121	0.0920587	0.000843149	0.788885	1.55416	1.17152	0.00163267	5.93322e-06	0	1	1	0.0148609	Yes	BH-val
Q9Y4E5.10	24.5946	24.6918	25.2727	25.3018	25.2109	25.3423	25.4964	25.8647	25.4047	24.7614	24.315	24.7063	24.8785	24.8529	26.1935	26.2079	26.3737	25.8259	25.3872	Q9Y4E5	ZNF451	E3 SUMO-protein ligase ZNF451	1	EKIDFQHAHGLQELEFIR	EK(UniMod:121)IDFQHAHGLQELEFIR	4	EK(UniMod:121)IDFQHAHGLQELEFIR4	19	0	4.58316e+07	EK(UniMod:121)IDFQHAHGLQELEFIR	0	0	0.0634497	0.961955	0.512702	0.571038	0.0276917	0.871281	1.7184	1.29484	0.00167455	6.04549e-06	0	1	1	0.16428	No	Not Significant
Q9NUW8	9.41658	18.0412	9.41658	17.8146	9.41658	18.2049	18.9	19.2549	18.5441	9.41658	9.41658	9.41658	9.41658	9.41658	18.1599	18.768	18.4691	18.4899	19.9686	Q9NUW8	TDP1	Tyrosyl-DNA phosphodiesterase 1	1	AHLHAQAKPYENISLCQAK	AHLHAQAK(UniMod:121)PYENISLC(UniMod:4)QAK	4	AHLHAQAK(UniMod:121)PYENISLC(UniMod:4)QAK4	11	1	449183	AHLHAQAK(UniMod:121)PYENISLC(UniMod:4)QAK	1	8	2.6478	9.16194	5.90487	0.126506	0.00135831	6.28375	12.4253	9.35454	0.00178675	6.31295e-06	0	1	1	0.0208853	Yes	BH-val
Q9H4L7.10	20.0367	19.9262	19.4311	19.4498	19.4332	21.2285	21.3048	21.1468	21.8148	19.7158	19.7596	19.8428	19.684	19.6598	21.0323	21.3099	21.1875	20.3374	20.7942	Q9H4L7	SMARCAD1	SWI/SNF-related matrix-associated actin-dependent regulator of chromatin subfamily A containing DEAD/H box 1	1	QESIVLKLQK	QESIVLK(UniMod:121)LQK	3	QESIVLK(UniMod:121)LQK3	19	0	1.59343e+06	QESIVLK(UniMod:121)LQK	0	0	1.29923	2.1374	1.71831	4.63881e-07	1.25862e-07	0.804756	1.59499	1.19987	0.0018911	6.56057e-06	1	1	1	1.96908e-05	Yes	Q-val
P42166.3	21.1433	21.0951	20.7171	20.1476	20.4354	22.9469	23.1151	23.144	23.261	20.1299	20.648	20.4648	20.0877	20.7335	22.1381	22.121	22.3371	21.5784	21.2173	P42166	TMPO	Lamina-associated polypeptide 2, isoform alpha	1	ETTTGYYKDIVENICGR	ETTTGYYK(UniMod:121)DIVENIC(UniMod:4)GR	3	ETTTGYYK(UniMod:121)DIVENIC(UniMod:4)GR3	16	1	4275625	ETTTGYYK(UniMod:121)DIVENIC(UniMod:4)GR	1	3	1.89562	2.92246	2.40904	2.75386e-09	1.82995e-08	0.981568	1.94968	1.46563	0.00199326	6.80239e-06	1	1	1	4.38841e-06	Yes	Q-val
Q8WWQ0.34	18.4133	17.0826	18.1957	18.3677	18.068	23.4518	22.8983	23.6959	23.1588	18.5428	18.2356	17.9497	18.3279	18.6853	20.3767	21.6308	19.8656	20.8986	19.6159	Q8WWQ0	PHIP	PH-interacting protein	1	PQLKSESSTSAFSTPTR	PQLK(UniMod:121)SESSTSAFSTPTR	3	PQLK(UniMod:121)SESSTSAFSTPTR3	19	0	2.87072e+06	PQLK(UniMod:121)SESSTSAFSTPTR	0	0	4.52671	6.02475	5.27573	7.89341e-14	3.70796e-11	1.42308	2.83545	2.12927	0.00214406	7.15885e-06	1	1	1	2.03036e-08	Yes	Q-val
Q8WXI9.4	20.0932	19.6914	19.4049	19.9995	19.7247	21.3208	21.3048	21.3787	21.8978	20.0797	19.1164	19.2652	20.0761	19.4039	21.1526	20.8245	21.6806	21.1083	20.5772	Q8WXI9	GATAD2B	Transcriptional repressor p66-beta	1	NAFVKALQQEQEIEQR	NAFVK(UniMod:121)ALQQEQEIEQR	3	NAFVK(UniMod:121)ALQQEQEIEQR3	19	1	1.71217e+06	NAFVK(UniMod:121)ALQQEQEIEQR	0	0	1.17084	2.21473	1.69279	0.000179363	2.88865e-06	0.988252	1.97244	1.48035	0.00223006	7.36219e-06	1	1	1	0.000198129	Yes	Q-val
Q8WYA6.3	19.7467	19.4365	19.423	19.4477	19.477	21.6114	21.6857	21.6354	21.5329	19.7254	19.3758	19.6895	19.8634	20.1867	21.8976	21.1771	21.7069	21.3674	20.2173	Q8WYA6	CTNNBL1	Beta-catenin-like protein 1	1	MILTFEKR	MILTFEK(UniMod:121)R	3	MILTFEK(UniMod:121)R3	19	0	1.88086e+06	MILTFEK(UniMod:121)R	0	0	1.57922	2.64107	2.11015	1.25022e-06	1.94103e-07	1.00454	2.00566	1.5051	0.00224819	7.4051e-06	1	1	1	2.76063e-05	Yes	Q-val
Q6ZT12.4	20.6134	20.3345	20.727	20.2819	20.4137	22.3415	22.8863	22.2878	21.9762	20.7107	20.5659	20.0039	20.3216	20.4704	21.6256	22.0936	21.7831	21.9589	21.0451	Q6ZT12	UBR3	E3 ubiquitin-protein ligase UBR3	1	KFQEIINR	K(UniMod:121)FQEIINR	3	K(UniMod:121)FQEIINR3	19	0	2.916e+06	K(UniMod:121)FQEIINR	0	0	1.44162	2.35608	1.89885	3.0667e-07	1.05186e-07	0.855699	1.71785	1.28678	0.00253667	8.09024e-06	1	1	1	1.74534e-05	Yes	Q-val
Q8IVW1	20.1675	20.3105	19.7151	19.9193	19.8592	19.964	19.954	20.1468	20.2084	20.368	20.3222	20.5493	20.4439	20.4807	19.9283	19.536	19.5771	19.3306	19.0853	Q8IVW1	ARL17A	ADP-ribosylation factor-like protein 17	1	CSHVEFGMWKGGR	C(UniMod:4)SHVEFGMWK(UniMod:121)GGR	4	C(UniMod:4)SHVEFGMWK(UniMod:121)GGR4	19	0	1.08306e+06	C(UniMod:4)SHVEFGMWK(UniMod:121)GGR	0	0	-0.260602	0.408544	0.073971	0.909431	0.646764	-1.25681	-0.62593	-0.941368	0.00254643	8.11355e-06	0	1	1	0.857577	No	Not Significant
Q9UK59.1	9.41658	9.41658	17.233	16.6636	16.4076	17.8549	17.2353	18.1624	17.9229	9.41658	9.41658	9.41658	9.41658	9.41658	18.1206	17.3156	17.6334	16.9041	16.7128	Q9UK59	DBR1	Lariat debranching enzyme	1	EGKPGGTVESGNGEDLTK	EGK(UniMod:121)PGGTVESGNGEDLTK	3	EGK(UniMod:121)PGGTVESGNGEDLTK3	12	1	183740	EGK(UniMod:121)PGGTVESGNGEDLTK	1	7	1.14873	6.78412	3.96643	0.360535	0.0085937	5.26416	10.5773	7.92071	0.00258443	8.20436e-06	0	1	1	0.0766389	No	Not Significant
Q99496	18.4163	19.1304	19.3128	18.9371	19.0954	22.0093	22.0187	20.8702	22.0578	19.0939	18.7327	19.0178	18.244	18.869	20.9747	21.2778	20.9051	21.3222	19.5192	Q99496	RNF2	E3 ubiquitin-protein ligase RING2	1	HNNQQALSHSIEEGLKIQAMNR	HNNQQALSHSIEEGLK(UniMod:121)IQAM(UniMod:35)NR	4	HNNQQALSHSIEEGLK(UniMod:121)IQAM(UniMod:35)NR4	14	1	1.95894e+06	HNNQQALSHSIEEGLK(UniMod:121)IQAM(UniMod:35)NR	1	5	2.04363	3.47762	2.76063	3.09549e-06	3.00385e-07	1.33233	2.68432	2.00832	0.00273583	8.56788e-06	1	1	1	3.7101e-05	Yes	Q-val
O15194	17.7463	17.7693	17.8583	17.3976	18.0638	17.103	16.4706	17.3959	16.9849	18.0189	17.7348	17.7922	17.4365	17.9629	15.8951	16.5826	16.4396	16.8885	16.7896	O15194	CTDSPL	CTD small phosphatase-like protein	1	ASQCNVSLKK	ASQC(UniMod:4)NVSLK(UniMod:121)K	2	ASQC(UniMod:4)NVSLK(UniMod:121)K2	18	0	173140	ASQC(UniMod:4)NVSLK(UniMod:121)K	1	1	-1.23225	-0.32473	-0.778488	0.16639	0.00212026	-1.6978	-0.842181	-1.26999	0.00276979	8.64985e-06	0	1	1	0.0286663	Yes	BH-val
Q96G03.12	17.4426	16.2128	9.41658	9.41658	9.41658	9.41658	9.41658	9.41658	9.41658	9.41658	9.41658	9.41658	9.41658	9.41658	17.2608	16.5262	17.7566	16.9565	19.8757	Q96G03	PGM2	Phosphoglucomutase-2	1	WDKNSLTLEAVK	WDK(UniMod:121)NSLTLEAVK	3	WDK(UniMod:121)NSLTLEAVK3	7	1	260606	WDK(UniMod:121)NSLTLEAVK	1	12	-5.91658	-0.0123151	-2.96445	0.663307	0.0491536	5.47528	11.0419	8.25858	0.00279033	8.6995e-06	0	1	1	0.232004	No	Not Significant
Q93009.34	20.3263	20.673	20.727	20.4339	20.9162	19.7546	19.9672	19.822	19.5244	21.0604	20.7658	20.8019	20.5228	20.3069	19.9942	19.3579	19.825	19.3311	19.6326	Q93009	USP7	Ubiquitin carboxyl-terminal hydrolase 7	1	YDAGEHGLQEAEKGVK	YDAGEHGLQEAEK(UniMod:121)GVK	3	YDAGEHGLQEAEK(UniMod:121)GVK3	19	0	1.27958e+06	YDAGEHGLQEAEK(UniMod:121)GVK	0	0	-1.22969	-0.466771	-0.84823	0.0304374	0.000210839	-1.42306	-0.703777	-1.06342	0.00294416	9.07353e-06	1	1	1	0.00523597	Yes	Q-val
P35269.6	9.41658	9.41658	9.41658	15.2772	16.0798	18.0106	17.6172	17.9507	18.6223	9.41658	9.41658	9.41658	9.41658	9.41658	16.7784	16.8605	16.5061	15.2945	15.5141	P35269	GTF2F1	General transcription factor IIF subunit 1	1	VSEMPAAKR	VSEMPAAK(UniMod:121)R	2	VSEMPAAK(UniMod:121)R2	11	1	150789	VSEMPAAK(UniMod:121)R	1	8	3.69113	8.56664	6.12888	0.00867551	5.85918e-05	4.47579	9.07246	6.77413	0.00308982	9.43164e-06	1	1	1	0.00193355	Yes	Q-val
Q8WWQ0.10	20.556	21.8832	21.4679	21.8739	21.4935	24.6839	24.3215	24.7006	25.4535	20.3785	21.2633	21.896	21.744	22.3069	24.8968	24.7775	24.5568	24.0693	22.5958	Q8WWQ0	PHIP	PH-interacting protein	1	FVTDLLLHFIKDQTCYNIIPLYNSMK	FVTDLLLHFIK(UniMod:121)DQTC(UniMod:4)YNIIPLYNSMK	4	FVTDLLLHFIK(UniMod:121)DQTC(UniMod:4)YNIIPLYNSMK4	19	1	1.40869e+07	FVTDLLLHFIK(UniMod:121)DQTC(UniMod:4)YNIIPLYNSMK	0	0	2.37473	4.29526	3.33499	4.23658e-05	1.19511e-06	1.75615	3.56684	2.66149	0.0032105	9.73161e-06	1	1	1	0.000103873	Yes	Q-val
P43243.4	23.9543	24.0044	24.2428	23.7558	24.2912	24.848	24.8565	24.7429	24.8548	23.721	23.7658	23.7013	24.0137	23.9577	24.8034	24.6939	24.5975	24.5709	24.3327	P43243	MATR3	Matrin-3	1	FDQKQELGR	FDQK(UniMod:121)QELGR	3	FDQK(UniMod:121)QELGR3	19	0	2.1738e+07	FDQK(UniMod:121)QELGR	0	0	0.498752	1.05294	0.775847	0.00218439	1.73512e-05	0.506541	1.02904	0.767789	0.00322364	9.76447e-06	1	1	1	0.000774461	Yes	Q-val
Q9Y5Z4	20.8495	20.197	20.9035	20.8049	20.7617	19.9582	19.9137	19.5169	19.9999	21.136	21.3164	21.181	21.1387	21.1225	19.4889	19.9036	19.825	20.6694	20.1433	Q9Y5Z4	HEBP2	Heme-binding protein 2	1	LNSYIQGKNEK	LNSYIQGK(UniMod:121)NEK	3	LNSYIQGK(UniMod:121)NEK3	18	0	1.56192e+06	LNSYIQGK(UniMod:121)NEK	1	1	-1.27966	-0.432597	-0.856127	0.0652715	0.000524803	-1.57221	-0.773599	-1.17291	0.00324894	9.82785e-06	0	1	1	0.0104913	Yes	BH-val
P21675.9	15.7336	9.41658	16.7312	9.41658	12.0808	9.41658	9.41658	13.0995	9.41658	9.41658	9.41658	9.41658	9.41658	9.41658	16.4124	17.632	15.5509	17.8723	16.8914	P21675	TAF1	Transcription initiation factor TFIID subunit 1	1	VEGTKIVLGK	VEGTK(UniMod:121)IVLGK	3	VEGTK(UniMod:121)IVLGK3	9	1	99088.3	VEGTK(UniMod:121)IVLGK	1	10	-5.0306	0.353731	-2.33843	0.737529	0.0844275	4.91701	9.99341	7.45521	0.00325128	9.83371e-06	0	1	1	0.317931	No	Not Significant
P31948.7	18.7099	18.4032	18.2736	18.078	18.1014	17.6172	17.4321	17.4361	17.6238	18.5384	18.597	18.44	18.0717	18.0051	17.1815	16.8062	17.3323	17.7605	17.0322	P31948	STIP1	Stress-induced-phosphoprotein 1	1	DAKLYSNR	DAK(UniMod:121)LYSNR	2	DAK(UniMod:121)LYSNR2	13	1	266846	DAK(UniMod:121)LYSNR	1	6	-1.18621	-0.3856	-0.785907	0.0793665	0.000683674	-1.4853	-0.730472	-1.10789	0.00327922	9.9039e-06	0	1	1	0.0128058	Yes	BH-val
Q15459.13	20.333	20.5137	19.7468	20.79	20.3917	21.7507	22.1077	22.0424	22.1986	19.8544	19.844	19.8197	20.5313	20.3412	21.3914	21.3046	21.4281	21.0844	21.0177	Q15459	SF3A1	Splicing factor 3A subunit 1	1	NIVDKTASFVAR	NIVDK(UniMod:121)TASFVAR	3	NIVDK(UniMod:121)TASFVAR3	19	1	2.26065e+06	NIVDK(UniMod:121)TASFVAR	0	0	1.24557	2.09403	1.6698	1.67001e-06	2.21954e-07	0.767156	1.56709	1.16712	0.00361198	1.06378e-05	1	1	1	3.03836e-05	Yes	Q-val
P37837.20	23.3723	23.5449	23.3557	23.3343	23.306	23.3677	23.0546	23.2123	23.1196	23.2679	23.2283	23.3258	23.264	23.2555	23.8397	23.8428	23.7636	23.7756	23.9722	P37837	TALDO1	Transaldolase	1	SVTKIYNYYK	SVTK(UniMod:121)IYNYYK	3	SVTK(UniMod:121)IYNYYK3	19	0	11602680	SVTK(UniMod:121)IYNYYK	0	0	-0.401976	0.0138095	-0.194083	0.70412	0.0653888	0.374431	0.766438	0.570435	0.00376644	1.09801e-05	0	0	0	0.275174	No	Not Significant
P46777.14	20.293	20.1161	20.1437	20.1476	20.2762	20.5819	20.4804	20.6512	20.4026	21.4543	21.4805	21.5801	21.0703	21.1929	19.5117	20.618	19.825	20.6932	20.2991	P46777	RPL5	60S ribosomal protein L5	1	NKYNTPK	NK(UniMod:121)YNTPK	2	NK(UniMod:121)YNTPK2	19	1	1.69034e+06	NK(UniMod:121)YNTPK	0	0	-0.0916235	0.759047	0.333712	0.77509	0.116182	-1.56726	-0.765237	-1.16625	0.0038085	1.10735e-05	0	1	1	0.380828	No	Not Significant
P43243.19	20.9902	21.1772	21.3251	21.0316	21.0276	22.0814	21.5521	22.5106	22.4611	21.2195	21.2451	21.4335	21.1608	21.5652	22.5155	22.6642	22.4858	22.3943	21.947	P43243	MATR3	Matrin-3	1	VIHLSNLPHSGYSDSAVLKLAEPYGK	VIHLSNLPHSGYSDSAVLK(UniMod:121)LAEPYGK	4	VIHLSNLPHSGYSDSAVLK(UniMod:121)LAEPYGK4	19	1	3.85443e+06	VIHLSNLPHSGYSDSAVLK(UniMod:121)LAEPYGK	0	0	0.646211	1.43577	1.04099	0.00485748	3.45468e-05	0.704322	1.44872	1.07652	0.00414492	1.18254e-05	1	1	1	0.00129418	Yes	Q-val
O43665	22.3889	21.7194	21.6404	22.0785	21.9392	23.7126	23.6976	23.8498	24.0578	21.939	22.0003	22.2066	22.1387	21.9632	23.3417	22.6094	22.8789	23.3943	23.0852	O43665	RGS10	Regulator of G-protein signaling 10	1	FLKSDLFLK	FLK(UniMod:121)SDLFLK	3	FLK(UniMod:121)SDLFLK3	19	0	7.84391e+06	FLK(UniMod:121)SDLFLK	0	0	1.50489	2.24738	1.87614	7.80465e-11	6.13085e-09	0.662305	1.36233	1.01232	0.00414698	1.183e-05	1	1	1	1.77502e-06	Yes	Q-val
P42166.6	14.7943	14.9311	14.9948	14.9874	15.0387	16.7642	17.538	17.2342	17.4743	14.5407	13.1519	15.092	14.4331	14.3946	16.6846	16.5182	16.7043	16.1733	15.1963	P42166	TMPO	Lamina-associated polypeptide 2, isoform alpha	1	IDQSKFQETEFLSPPR	IDQSK(UniMod:121)FQETEFLSPPR	3	IDQSK(UniMod:121)FQETEFLSPPR3	16	1	79538.2	IDQSK(UniMod:121)FQETEFLSPPR	1	3	1.59409	3.01274	2.30342	0.000175008	2.84253e-06	1.26413	2.60165	1.93289	0.00418971	1.19262e-05	1	1	1	0.000195783	Yes	Q-val
Q9BVS4	9.41658	9.41658	9.41658	9.41658	9.41658	9.41658	9.41658	9.41658	9.41658	20.8369	21.3508	20.6771	21.2147	21.841	9.41658	9.41658	20.7328	9.41658	9.41658	Q9BVS4	RIOK2	Serine/threonine-protein kinase RIO2	1	FSYESELFPTFKDIR	FSYESELFPTFK(UniMod:121)DIR	3	FSYESELFPTFK(UniMod:121)DIR3	6	1	2425000	FSYESELFPTFK(UniMod:121)DIR	1	13	-3.4973	3.4973	1.77636e-15	0.930539	1	-12.8016	-6.20699	-9.50427	0.00436241	1.23166e-05	0	1	1	1	No	Not Significant
Q58WW2.9	20.8861	21.2422	20.85	20.9465	21.1767	22.5052	23.4735	22.4575	21.6619	21.001	20.2989	20.1043	20.4348	20.4073	22.5488	22.397	22.1331	22.2192	21.3872	Q58WW2	DCAF6	DDB1- and CUL4-associated factor 6	1	YQEGVSAENPVENHINITQSDKFTAK	YQEGVSAENPVENHINITQSDK(UniMod:121)FTAK	4	YQEGVSAENPVENHINITQSDK(UniMod:121)FTAK4	19	1	3.70421e+06	YQEGVSAENPVENHINITQSDK(UniMod:121)FTAK	0	0	0.882414	2.12601	1.50421	0.0132187	8.86749e-05	1.10157	2.27404	1.68781	0.00443893	1.24906e-05	1	1	1	0.00264848	Yes	Q-val
Q9ULM6.1	20.2795	20.438	20.0859	19.261	19.9081	20.2723	20.4896	19.3718	19.1808	9.41658	9.41658	18.7218	9.41658	9.41658	19.648	19.6439	19.7546	19.8118	17.7969	Q9ULM6	CNOT6	CCR4-NOT transcription complex subunit 6	1	ESIEMPSGKPHLGTEK	ESIEMPSGK(UniMod:121)PHLGTEK	4	ESIEMPSGK(UniMod:121)PHLGTEK4	15	0	892343	ESIEMPSGK(UniMod:121)PHLGTEK	1	4	-3.13404	2.80231	-0.165867	0.926118	0.907515	5.25497	10.8518	8.05339	0.00446673	1.25539e-05	0	1	1	0.967184	No	Not Significant
Q00839.13	21.6677	21.5501	21.3445	21.2925	21.2148	23.1585	23.166	23.3029	23.1057	20.5356	20.3898	20.9306	20.9861	21.0554	22.8162	22.7387	22.2756	21.9391	21.2704	Q00839	HNRNPU	Heterogeneous nuclear ribonucleoprotein U	1	GLKAELMER	GLK(UniMod:121)AELMER	3	GLK(UniMod:121)AELMER3	19	0	4667560	GLK(UniMod:121)AELMER	0	0	1.24058	2.29811	1.76934	9.51695e-05	1.93744e-06	0.929967	1.92701	1.42849	0.00475395	1.32139e-05	1	1	1	0.000148029	Yes	Q-val
Q7L014.6	18.7237	18.3272	18.899	18.618	18.7985	20.7507	21.8793	21.595	20.9914	18.5554	18.0002	18.5212	18.8137	18.6678	21.2147	20.5117	20.6026	20.5526	19.0824	Q7L014	DDX46	Probable ATP-dependent RNA helicase DDX46	1	DMAAPGTSSVPAPTAGNAEKLEIAK	DMAAPGTSSVPAPTAGNAEK(UniMod:121)LEIAK	3	DMAAPGTSSVPAPTAGNAEK(UniMod:121)LEIAK3	18	1	1.27152e+06	DMAAPGTSSVPAPTAGNAEK(UniMod:121)LEIAK	1	1	1.93398	3.32759	2.63078	5.26298e-06	3.92359e-07	1.2242	2.53811	1.88116	0.00480111	1.33233e-05	1	1	1	4.46041e-05	Yes	Q-val
P28715.15	15.8942	15.471	15.2665	15.5837	15.2317	17.363	16.8391	16.6567	16.759	15.4284	15.4519	15.0801	14.9965	14.8226	16.5532	16.8316	16.5523	15.9862	15.9556	P28715	ERCC5	DNA repair protein complementing XP-G cells	1	TSASDSQNSVKEAPVK	TSASDSQNSVK(UniMod:121)EAPVK	3	TSASDSQNSVK(UniMod:121)EAPVK3	18	1	73679.9	TSASDSQNSVK(UniMod:121)EAPVK	1	1	0.962735	1.86735	1.41504	0.00035139	4.542e-06	0.793469	1.64635	1.21991	0.00486702	1.34766e-05	1	1	1	0.000274812	Yes	Q-val
P42166.15	21.8434	21.4435	21.0529	20.9666	20.7617	23.6546	23.8024	23.8921	24.1537	20.8445	21.0775	21.2318	21.1332	20.9922	22.3315	22.4192	22.4259	22.4015	21.6502	P42166	TMPO	Lamina-associated polypeptide 2, isoform alpha	1	SHISDQSPLSSKR	SHISDQSPLSSK(UniMod:121)R	3	SHISDQSPLSSK(UniMod:121)R3	19	0	5.90385e+06	SHISDQSPLSSK(UniMod:121)R	0	0	2.22056	3.10359	2.66208	7.89341e-14	4.2129e-10	0.773573	1.6061	1.18984	0.00492267	1.36066e-05	1	1	1	1.82119e-07	Yes	Q-val
Q13123	19.5158	19.4839	19.5221	19.2573	19.5071	20.6211	20.6037	20.4117	20.4026	19.491	19.3593	19.196	19.6257	18.8494	20.2637	20.2395	20.2605	20.4537	19.7884	Q13123	IK	Protein Red	1	AAFQYGIKMSEGR	AAFQYGIK(UniMod:121)MSEGR	3	AAFQYGIK(UniMod:121)MSEGR3	19	1	1.01236e+06	AAFQYGIK(UniMod:121)MSEGR	0	0	0.71953	1.38553	1.05253	0.000292474	3.99603e-06	0.582892	1.2108	0.896847	0.00496509	1.37059e-05	1	1	1	0.000251128	Yes	Q-val
Q99496.10	18.3652	19.2613	19.4552	19.1761	18.9799	21.3208	21.485	21.27	20.8978	18.3977	17.8617	17.5598	18.6302	19.1501	20.6047	19.9176	20.3005	20.3475	19.3215	Q99496	RNF2	E3 ubiquitin-protein ligase RING2	1	SKGESNQMNLDTASEK	SK(UniMod:121)GESNQMNLDTASEK	3	SK(UniMod:121)GESNQMNLDTASEK3	19	0	1.09731e+06	SK(UniMod:121)GESNQMNLDTASEK	0	0	1.53464	2.85705	2.19584	0.000110639	2.13517e-06	1.15503	2.40181	1.77842	0.00505736	1.39229e-05	1	1	1	0.000157601	Yes	Q-val
Q8IU81.1	22.1616	21.9274	22.2719	22.4072	22.411	21.2157	21.3855	21.4209	21.4418	22.8256	22.5087	22.6811	22.1554	22.7569	21.7793	21.7908	21.7902	21.4583	20.9686	Q8IU81	IRF2BP1	Interferon regulatory factor 2-binding protein 1	1	EFIKAQGPAGEVYCPSGDK	EFIK(UniMod:121)AQGPAGEVYC(UniMod:4)PSGDK	3	EFIK(UniMod:121)AQGPAGEVYC(UniMod:4)PSGDK3	19	1	4386760	EFIK(UniMod:121)AQGPAGEVYC(UniMod:4)PSGDK	0	0	-1.25221	-0.487393	-0.869801	0.0244679	0.000168004	-1.38864	-0.667562	-1.0281	0.00508793	1.39951e-05	1	1	1	0.00434272	Yes	Q-val
O15350.5	20.0154	19.5805	20.1381	19.9055	19.6345	19.5399	19.3527	19.2634	19.2042	20.8961	20.8878	20.6852	20.4439	20.6173	19.3777	18.7633	18.9918	19.7915	20.1463	O15350	TP73	Tumor protein p73	1	QSPPAVPALGAGVKK	QSPPAVPALGAGVKK(UniMod:121)	3	QSPPAVPALGAGVKK(UniMod:121)3	18	1	1.03428e+06	QSPPAVPALGAGVKK(UniMod:121)	1	1	-0.996894	-0.0326478	-0.514771	0.622576	0.0377844	-1.7465	-0.8374	-1.29195	0.00532526	1.45467e-05	0	1	1	0.199225	No	Not Significant
Q7Z6E9.20	20.4267	20.6348	20.2376	19.7378	20.4246	20.402	20.006	20.1468	20.5839	19.6941	20.2512	20.2207	20.4257	20.4704	19.4356	18.8428	18.3439	18.6676	19.2127	Q7Z6E9	RBBP6	E3 ubiquitin-protein ligase RBBP6	1	NVSTKPSNIVK	NVSTK(UniMod:121)PSNIVK	3	NVSTK(UniMod:121)PSNIVK3	18	1	1.0516e+06	NVSTK(UniMod:121)PSNIVK	1	1	-0.498517	0.483181	-0.00766752	0.929356	0.974089	-1.77469	-0.849134	-1.31191	0.00551803	1.50005e-05	0	1	1	0.990857	No	Not Significant
Q8N488.3	20.8232	21.1503	21.2237	21.2819	21.3523	22.4076	22.3806	22.6453	22.6185	21.5769	21.7358	21.7982	21.4528	21.1804	22.9334	22.707	22.7831	22.8178	21.9103	Q8N488	RYBP	RING1 and YY1-binding protein	1	NSAEAFKCSICDVR	NSAEAFK(UniMod:121)C(UniMod:4)SIC(UniMod:4)DVR	3	NSAEAFK(UniMod:121)C(UniMod:4)SIC(UniMod:4)DVR3	19	0	4.57259e+06	NSAEAFK(UniMod:121)C(UniMod:4)SIC(UniMod:4)DVR	0	0	0.941964	1.75145	1.34671	0.000106593	2.08364e-06	0.69989	1.46308	1.08149	0.00553798	1.50478e-05	1	1	1	0.00015665	Yes	Q-val
P42166.14	20.2999	19.9542	19.2403	20.375	19.8393	21.7507	22.3125	22.1662	22.2905	20.2929	20.3898	20.0674	20.5482	20.3069	21.7605	21.3046	21.6653	21.9622	21.1306	P42166	TMPO	Lamina-associated polypeptide 2, isoform alpha	1	PEFLEDPSVLTKDK	PEFLEDPSVLTKDK(UniMod:121)	3	PEFLEDPSVLTKDK(UniMod:121)3	19	1	2.4933e+06	PEFLEDPSVLTKDK(UniMod:121)	0	0	1.72076	2.65567	2.18821	3.05661e-09	1.89384e-08	0.802828	1.68427	1.24355	0.00587267	1.58505e-05	1	1	1	4.50872e-06	Yes	Q-val
Q9UKV3.8	19.6217	19.5054	19.4117	19.1496	19.1351	21.5	21.3305	21.5743	21.5277	19.0233	20.1246	20.0039	19.6452	19.4255	21.2203	20.9382	21.4191	21.1719	20.193	Q9UKV3	ACIN1	Apoptotic chromatin condensation inducer in the nucleus	1	LKGALMLENLQK	LK(UniMod:121)GALMLENLQK	3	LK(UniMod:121)GALMLENLQK3	19	1	1.62634e+06	LK(UniMod:121)GALMLENLQK	0	0	1.61266	2.62416	2.11841	2.28688e-07	9.32474e-08	0.867163	1.82081	1.34399	0.00595425	1.6049e-05	1	1	1	1.57105e-05	Yes	Q-val
Q5QNW6.2	22.8945	22.6251	22.7636	22.7325	22.6408	23.1434	23.0438	22.9888	22.957	22.2282	22.7379	22.4042	22.6727	22.6009	23.223	23.6265	23.3634	23.2274	23.0056	Q5QNW6	H2BC18	Histone H2B type 2-F	1	KESYSVYVYK	K(UniMod:121)ESYSVYVYK	3	K(UniMod:121)ESYSVYVYK3	19	0	8.05573e+06	K(UniMod:121)ESYSVYVYK	0	0	0.0157781	0.588125	0.301952	0.630934	0.0398218	0.490586	1.0302	0.760393	0.00596375	1.60722e-05	0	1	1	0.204955	No	Not Significant
Q96EK4.1	9.41658	9.41658	9.41658	9.41658	9.41658	19.511	19.0441	20.1355	20.0721	9.41658	9.41658	9.41658	9.41658	18.567	18.4015	19.5865	19.5421	18.8897	17.9827	Q96EK4	THAP11	THAP domain-containing protein 11	1	DILALMEVKMK	DILALMEVK(UniMod:121)MK	3	DILALMEVK(UniMod:121)MK3	10	1	677497	DILALMEVK(UniMod:121)MK	1	9	7.39847	13.1498	10.2741	2.18652e-05	8.22628e-07	4.92267	10.345	7.63384	0.006035	1.62467e-05	1	1	1	7.79416e-05	Yes	Q-val
P55327.1	9.41658	9.41658	9.41658	9.41658	9.41658	9.41658	9.41658	9.41658	9.41658	9.41658	9.41658	9.41658	9.41658	16.6205	17.1962	16.5163	17.7987	17.5305	15.6959	P55327	TPD52	Tumor protein D52	1	ELAKVEEEIQTLSQVLAAK	ELAK(UniMod:121)VEEEIQTLSQVLAAK	3	ELAK(UniMod:121)VEEEIQTLSQVLAAK3	6	1	145158	ELAK(UniMod:121)VEEEIQTLSQVLAAK	1	13	-2.29649	2.29649	1.77636e-15	0.930539	1	3.92502	8.25532	6.09017	0.00611465	1.64428e-05	0	1	1	1	No	Not Significant
Q93009.1	19.5726	19.493	19.2893	19.8464	19.6058	18.9626	19.7499	19.7722	20.1821	20.0539	19.9267	19.8677	18.6468	18.9183	21.2421	21.3152	21.718	21.4629	20.4803	Q93009	USP7	Ubiquitin carboxyl-terminal hydrolase 7	1	AVYMMPTEGDDSSKSVPLALQR	AVYM(UniMod:35)MPTEGDDSSK(UniMod:121)SVPLALQR	3	AVYM(UniMod:35)MPTEGDDSSK(UniMod:121)SVPLALQR3	17	1	1.3753e+06	AVYM(UniMod:35)MPTEGDDSSK(UniMod:121)SVPLALQR	1	2	-0.558914	0.769476	0.105281	0.916467	0.742115	1.13483	2.38725	1.76104	0.00613104	1.64833e-05	0	1	1	0.902816	No	Not Significant
Q03468.16	18.7494	19.003	19.8005	20.0999	19.5697	22.8345	22.501	22.3691	22.8998	19.5959	19.5016	19.5725	19.0114	18.0939	21.1584	21.1119	20.5701	20.7474	20.8022	Q03468	ERCC6	DNA excision repair protein ERCC-6	1	VAQDALKALR	VAQDALK(UniMod:121)ALR	3	VAQDALK(UniMod:121)ALR3	19	0	2.29332e+06	VAQDALK(UniMod:121)ALR	0	0	2.55658	3.85662	3.2066	2.53086e-10	8.77031e-09	1.11013	2.33582	1.72297	0.00615295	1.65376e-05	1	1	1	2.28578e-06	Yes	Q-val
Q9NS56.3	19.7371	20.0253	20.155	20.0999	19.9696	20.7329	20.6121	20.078	20.5938	20.2929	20.6138	20.6771	20.8901	21.358	19.7122	18.9172	18.7318	18.965	20.1177	Q9NS56	TOPORS	E3 ubiquitin-protein ligase Topors	1	DEQINKGHCDSSTR	DEQINK(UniMod:121)GHC(UniMod:4)DSSTR	3	DEQINK(UniMod:121)GHC(UniMod:4)DSSTR3	19	0	1.25595e+06	DEQINK(UniMod:121)GHC(UniMod:4)DSSTR	0	0	-0.0517667	1.06542	0.506825	0.718091	0.0725629	-2.00424	-0.95095	-1.4776	0.00631432	1.69399e-05	0	1	1	0.291262	No	Not Significant
Q9UEE9	20.4492	19.902	19.9798	19.5652	19.4427	22.3935	21.844	21.8325	21.9336	20.1422	20.3676	19.8162	19.503	19.2872	21.1176	21.05	21.5864	21.8605	20.8102	Q9UEE9	CFDP1	Craniofacial development protein 1	1	EDEVDGEEQTQKTQGK	EDEVDGEEQTQK(UniMod:121)TQGK	3	EDEVDGEEQTQK(UniMod:121)TQGK3	19	0	2.13327e+06	EDEVDGEEQTQK(UniMod:121)TQGK	0	0	1.5792	2.68702	2.13311	3.07922e-06	2.99588e-07	0.939492	1.98396	1.46172	0.0065038	1.74191e-05	1	1	1	3.7101e-05	Yes	Q-val
P53999.2	25.0791	24.3449	24.587	24.6355	24.543	26.2975	26.6626	26.6742	26.3076	24.6094	24.9957	24.7063	24.8785	25.0767	26.2703	25.8722	26.0474	26.2939	25.2941	P53999	SUB1	Activated RNA polymerase II transcriptional coactivator p15	1	DDNMFQIGKMR	DDNMFQIGK(UniMod:121)MR	3	DDNMFQIGK(UniMod:121)MR3	19	0	5.37717e+07	DDNMFQIGK(UniMod:121)MR	0	0	1.42843	2.26672	1.84757	3.66079e-08	4.51598e-08	0.707071	1.49742	1.10224	0.00678403	1.81419e-05	1	1	1	9.12666e-06	Yes	Q-val
Q13535.8	19.8927	19.8771	20.2651	19.5637	19.8415	21.2661	20.9672	21.1854	20.8734	18.9141	18.2829	19.2318	18.3097	19.3176	20.3865	20.4839	19.6161	19.864	20.2762	Q13535	ATR	Serine/threonine-protein kinase ATR	1	GVYMTGKELR	GVYMTGK(UniMod:121)ELR	3	GVYMTGK(UniMod:121)ELR3	17	1	1.217e+06	GVYMTGK(UniMod:121)ELR	1	2	0.685127	1.68487	1.185	0.0162499	0.000109767	0.842839	1.78541	1.31412	0.00680958	1.82087e-05	1	1	1	0.00310618	Yes	Q-val
Q7L014.28	21.1355	21.0155	21.3185	21.9499	21.4408	23.3963	24.0927	24.1085	24.0668	20.202	21.0979	20.7408	21.665	21.0136	22.9028	23.127	22.8839	22.6411	21.6635	Q7L014	DDX46	Probable ATP-dependent RNA helicase DDX46	1	TIAEQLAEKINAK	TIAEQLAEK(UniMod:121)INAK	3	TIAEQLAEK(UniMod:121)INAK3	19	0	6673330	TIAEQLAEK(UniMod:121)INAK	0	0	1.89299	3.19505	2.54402	2.0518e-06	2.45185e-07	1.086	2.31359	1.69979	0.0073731	1.97232e-05	1	1	1	3.23507e-05	Yes	Q-val
Q9BW61.2	21.0091	20.8914	20.8681	20.7442	21.0347	21.9944	21.7055	22.1327	22.3883	20.1784	21.4008	20.7793	20.4795	20.7335	21.7979	21.5922	21.6382	22.1491	22.2203	Q9BW61	DDA1	DET1- and DDB1-associated protein 1	1	YLHQQWDKK	YLHQQWDKK(UniMod:121)	3	YLHQQWDKK(UniMod:121)3	19	1	2.97777e+06	YLHQQWDKK(UniMod:121)	0	0	0.698251	1.59325	1.14575	0.00700638	4.79818e-05	0.743317	1.58713	1.16522	0.00759901	2.03543e-05	1	1	1	0.00165936	Yes	Q-val
Q9UNK9.1	18.8096	19.5837	19.4628	19.5438	19.1833	19.5836	18.9475	19.7418	18.255	19.0359	18.8104	20.0039	18.7366	18.505	18.8358	9.41658	9.41658	9.41658	9.41658	Q9UNK9	ANGEL1	Protein angel homolog 1	1	DGTLKLLGR	DGTLK(UniMod:121)LLGR	2	DGTLK(UniMod:121)LLGR2	15	1	604561	DGTLK(UniMod:121)LLGR	1	4	-3.14896	2.77967	-0.184645	0.925576	0.896972	-10.5127	-4.92314	-7.71792	0.00760717	2.03773e-05	0	1	1	0.963769	No	Not Significant
Q14331.10	19.3804	17.7979	18.4979	17.8566	18.9178	19.343	19.6426	19.6107	19.1645	9.41658	9.41658	9.41658	9.41658	18.057	18.6867	18.6168	18.6745	18.6831	16.9474	Q14331	FRG1	Protein FRG1	1	SKTAGEEEMIK	SK(UniMod:121)TAGEEEMIK	3	SK(UniMod:121)TAGEEEMIK3	15	1	462256	SK(UniMod:121)TAGEEEMIK	1	4	-1.80708	3.70725	0.950087	0.892353	0.477054	4.57754	9.7765	7.17702	0.00762535	2.04288e-05	0	1	1	0.75933	No	Not Significant
Q03468.17	20.1037	19.9637	20.0162	18.8486	19.8252	22.5643	22.1942	22.4754	22.2874	18.8864	19.4603	20.152	19.7496	19.7486	21.5222	21.5117	20.6421	20.7011	21.7027	Q03468	ERCC6	DNA excision repair protein ERCC-6	1	VYQNFVDSKEVYR	VYQNFVDSK(UniMod:121)EVYR	3	VYQNFVDSK(UniMod:121)EVYR3	17	0	2.47253e+06	VYQNFVDSK(UniMod:121)EVYR	1	2	2.00644	3.25129	2.62886	1.70218e-07	8.29493e-08	1.02977	2.20343	1.6166	0.00781197	2.0963e-05	1	1	1	1.41938e-05	Yes	Q-val
Q9BR61.1	21.1938	20.8335	21.3053	21.4096	21.4246	22.4243	22.5323	22.9103	22.5458	21.3039	21.0359	20.9776	21.6533	21.7118	22.7453	22.9297	23.3868	23.7379	21.83	Q9BR61	ACBD6	Acyl-CoA-binding domain-containing protein 6	1	DQDGCLPEEVTGCKTVSLVLQR	DQDGC(UniMod:4)LPEEVTGC(UniMod:4)K(UniMod:121)TVSLVLQR	3	DQDGC(UniMod:4)LPEEVTGC(UniMod:4)K(UniMod:121)TVSLVLQR3	19	1	5.19024e+06	DQDGC(UniMod:4)LPEEVTGC(UniMod:4)K(UniMod:121)TVSLVLQR	0	0	0.757039	1.9826	1.36982	0.0289519	0.000200036	1.01167	2.16714	1.58941	0.00792528	2.12927e-05	1	1	1	0.00501677	Yes	Q-val
Q8NHM5.1	9.41658	9.41658	9.41658	9.41658	9.41658	21.5868	21.5867	21.2648	20.8063	9.41658	9.41658	9.41658	9.41658	9.41658	20.2743	20.0373	19.825	20.0104	9.41658	Q8NHM5	KDM2B	Lysine-specific demethylase 2B	1	ELSKELNHEIQR	ELSK(UniMod:121)ELNHEIQR	4	ELSK(UniMod:121)ELNHEIQR4	8	0	1931250	ELSK(UniMod:121)ELNHEIQR	1	11	8.61594	15.1732	11.8946	1.51022e-05	6.71056e-07	5.40501	11.5872	8.49613	0.00800263	2.15201e-05	1	1	1	6.78365e-05	Yes	Q-val
Q8NDX5	9.41658	9.41658	9.41658	9.41658	9.41658	18.8763	18.5236	18.8783	18.7488	9.41658	9.41658	9.41658	9.41658	9.41658	18.4461	18.3529	18.9542	18.3652	9.41658	Q8NDX5	PHC3	Polyhomeotic-like protein 3	1	CEFCGKMGYANEFLR	C(UniMod:4)EFC(UniMod:4)GK(UniMod:121)MGYANEFLR	3	C(UniMod:4)EFC(UniMod:4)GK(UniMod:121)MGYANEFLR3	8	1	432664	C(UniMod:4)EFC(UniMod:4)GK(UniMod:121)MGYANEFLR	1	11	6.52647	12.1539	9.34016	0.000111577	2.14711e-06	4.63764	9.9432	7.29042	0.00801313	2.15511e-05	1	1	1	0.000157601	Yes	Q-val
Q9UQR0.1	9.41658	9.41658	9.41658	9.41658	9.41658	18.386	18.8507	18.1542	18.3922	9.41658	9.41658	9.41658	9.41658	9.41658	17.7602	17.803	17.8434	17.8107	9.41658	Q9UQR0	SCML2	Sex comb on midleg-like protein 2	1	EKPLPVICSTSAASLK	EK(UniMod:121)PLPVIC(UniMod:4)STSAASLK	3	EK(UniMod:121)PLPVIC(UniMod:4)STSAASLK3	8	1	306938	EK(UniMod:121)PLPVIC(UniMod:4)STSAASLK	1	11	6.43906	11.6194	9.02922	3.88715e-05	1.13812e-06	4.26818	9.15224	6.71021	0.008026	2.15892e-05	1	1	1	0.000100246	Yes	Q-val
Q8IXK0.4	9.41658	9.41658	9.41658	9.41658	9.41658	20.0312	20.197	20.0303	20.7715	9.41658	9.41658	9.41658	9.41658	9.41658	19.7536	19.8753	19.3458	9.41658	19.8116	Q8IXK0	PHC2	Polyhomeotic-like protein 2	1	EDHLMSAMNIKLGPALK	EDHLMSAMNIK(UniMod:121)LGPALK	3	EDHLMSAMNIK(UniMod:121)LGPALK3	8	1	1.09087e+06	EDHLMSAMNIK(UniMod:121)LGPALK	1	11	7.66585	14.016	10.8409	6.1759e-05	1.49232e-06	5.23051	11.2175	8.224	0.00804151	2.16351e-05	1	1	1	0.000121358	Yes	Q-val
Q9NXV6.10	21.0752	20.4709	20.8409	20.5088	20.6267	22.9353	22.9069	22.8342	23.1057	20.3039	20.2144	20.5041	20.5814	20.4286	21.2475	21.53	20.9811	21.3016	21.0177	Q9NXV6	CDKN2AIP	CDKN2A-interacting protein	1	STSQSSESSVKFSCK	STSQSSESSVK(UniMod:121)FSC(UniMod:4)K	3	STSQSSESSVK(UniMod:121)FSC(UniMod:4)K3	19	0	3.18855e+06	STSQSSESSVK(UniMod:121)FSC(UniMod:4)K	0	0	1.92852	2.5535	2.24101	7.89341e-14	2.78827e-11	0.51451	1.10375	0.809129	0.00807034	2.17208e-05	1	1	1	1.57941e-08	Yes	Q-val
Q8WWQ0.8	9.41658	9.41658	9.41658	9.41658	9.41658	21.362	21.9932	22.2097	21.4746	9.41658	9.41658	9.41658	9.41658	9.41658	20.4722	20.2171	19.8386	20.4349	9.41658	Q8WWQ0	PHIP	PH-interacting protein	1	ETLEAGNYESPMELCKDVR	ETLEAGNYESPMELC(UniMod:4)K(UniMod:121)DVR	3	ETLEAGNYESPMELC(UniMod:4)K(UniMod:121)DVR3	8	1	2557500	ETLEAGNYESPMELC(UniMod:4)K(UniMod:121)DVR	1	11	8.99797	15.6886	12.3433	9.76709e-06	5.35124e-07	5.50533	11.8133	8.65932	0.00809613	2.17976e-05	1	1	1	5.70811e-05	Yes	Q-val
Q93009.17	9.41658	9.41658	9.41658	9.41658	9.41658	21.2599	20.6936	20.6433	21.7359	9.41658	9.41658	9.41658	9.41658	9.41658	21.0997	21.5525	21.6806	21.6451	9.41658	Q93009	USP7	Ubiquitin carboxyl-terminal hydrolase 7	1	ISHLFFHKENDWGFSNFMAWSEVTDPEK	ISHLFFHK(UniMod:121)ENDWGFSNFM(UniMod:35)AWSEVTDPEK	4	ISHLFFHK(UniMod:121)ENDWGFSNFM(UniMod:35)AWSEVTDPEK4	8	1	2767500	ISHLFFHK(UniMod:121)ENDWGFSNFM(UniMod:35)AWSEVTDPEK	1	11	7.9334	15.3998	11.6666	0.000358616	4.60399e-06	6.14263	13.182	9.66232	0.00810535	2.18252e-05	1	1	1	0.00027754	Yes	Q-val
Q03468.5	9.41658	9.41658	9.41658	9.41658	9.41658	19.3779	19.5618	19.6018	19.7881	9.41658	9.41658	9.41658	9.41658	9.41658	17.728	18.5754	18.0695	17.995	9.41658	Q03468	ERCC6	DNA excision repair protein ERCC-6	1	GISGAPAGKK	GISGAPAGK(UniMod:121)K	2	GISGAPAGK(UniMod:121)K2	8	1	551206	GISGAPAGK(UniMod:121)K	1	11	7.48317	12.8485	10.1658	4.78183e-06	3.73171e-07	4.41107	9.46955	6.94031	0.00814187	2.19345e-05	1	1	1	4.35547e-05	Yes	Q-val
Q93009.27	18.5457	18.438	18.3021	18.6814	17.3334	20.5105	21.5478	21.2751	20.9296	17.4439	17.8421	18.155	18.601	18.437	20.7643	20.1713	20.4145	20.3374	18.8237	Q93009	USP7	Ubiquitin carboxyl-terminal hydrolase 7	1	MKITDFENR	MK(UniMod:121)ITDFENR	3	MK(UniMod:121)ITDFENR3	13	1	1.30338e+06	MK(UniMod:121)ITDFENR	1	6	2.02998	3.58119	2.80559	1.62336e-05	6.97826e-07	1.27519	2.73768	2.00643	0.00814733	2.19509e-05	1	1	1	6.9264e-05	Yes	Q-val
Q8IXK0	18.5722	17.283	18.7509	17.7033	17.0525	20.4132	20.2411	20.2751	20.1004	17.0001	17.9084	17.5288	17.9729	16.7494	19.0389	19.3695	18.7642	19.594	19.8787	Q8IXK0	PHC2	Polyhomeotic-like protein 2	1	ASKASLPPLTK	ASK(UniMod:121)ASLPPLTK	3	ASK(UniMod:121)ASLPPLTK3	17	0	609583	ASK(UniMod:121)ASLPPLTK	1	2	1.65102	3.11906	2.38504	0.000172959	2.8208e-06	1.20512	2.5892	1.89716	0.00822254	2.21776e-05	1	1	1	0.000194694	Yes	Q-val
Q9UBW7.4	9.41658	9.41658	9.41658	9.41658	9.41658	21.7813	20.5167	21.7539	21.802	9.41658	9.41658	9.41658	9.41658	9.41658	22.1897	21.6929	21.8077	21.3918	9.41658	Q9UBW7	ZMYM2	Zinc finger MYM-type protein 2	1	IPAAIEELKSK	IPAAIEELK(UniMod:121)SK	3	IPAAIEELK(UniMod:121)SK3	8	0	3503750	IPAAIEELK(UniMod:121)SK	1	11	8.2215	15.8723	12.0469	0.000312349	4.18356e-06	6.27652	13.4898	9.88314	0.00825757	2.22839e-05	1	1	1	0.000259764	Yes	Q-val
Q5T2D3.2	16.5209	16.9165	17.6738	16.9358	17.0327	16.5866	17.3674	15.827	16.5314	17.3078	17.2176	16.3775	17.4376	17.4543	9.41658	17.019	9.41658	9.41658	9.41658	Q5T2D3	OTUD3	OTU domain-containing protein 3	1	TENNKAQASPSEENK	TENNK(UniMod:121)AQASPSEENK	3	TENNK(UniMod:121)AQASPSEENK3	15	1	131012	TENNK(UniMod:121)AQASPSEENK	1	4	-2.84797	1.97229	-0.437837	0.913975	0.706224	-8.49417	-3.94958	-6.22188	0.00832328	2.24845e-05	0	1	1	0.886577	No	Not Significant
Q9H501	9.41658	9.41658	9.41658	9.41658	9.41658	18.4234	18.0463	17.4059	17.8719	9.41658	9.41658	9.41658	9.41658	9.41658	18.313	18.6462	18.7089	9.41658	17.9878	Q9H501	ESF1	ESF1 homolog	1	DDEEQIAKYR	DDEEQIAK(UniMod:121)YR	3	DDEEQIAK(UniMod:121)YR3	8	1	318554	DDEEQIAK(UniMod:121)YR	1	11	5.73058	11.31	8.5203	0.000539929	6.11576e-06	4.56773	9.82809	7.19791	0.0083693	2.26259e-05	1	1	1	0.000344053	Yes	Q-val
Q7Z6Z7.56	22.0189	21.5398	21.4679	21.4242	21.622	21.849	22.0715	21.7937	21.2781	20.5263	20.3788	20.4189	20.8498	21.2177	21.9484	21.6929	21.5824	21.5569	22.0852	Q7Z6Z7	HUWE1	E3 ubiquitin-protein ligase HUWE1	1	WTEECKVLDAESMHDCVSVVK	WTEEC(UniMod:4)K(UniMod:121)VLDAESMHDC(UniMod:4)VSVVK	4	WTEEC(UniMod:4)K(UniMod:121)VLDAESMHDC(UniMod:4)VSVVK4	19	0	3.02316e+06	WTEEC(UniMod:4)K(UniMod:121)VLDAESMHDC(UniMod:4)VSVVK	0	0	-0.290951	0.558058	0.133553	0.896936	0.515688	0.694612	1.49507	1.09484	0.00840384	2.27325e-05	0	1	1	0.783283	No	Not Significant
O77932	9.41658	9.41658	9.41658	9.41658	9.41658	20.1568	20.1631	20.2441	20.3797	9.41658	9.41658	9.41658	9.41658	9.41658	20.2312	19.7861	19.6041	18.6426	9.41658	O77932	DXO	Decapping and exoribonuclease protein	1	TFPTMKMFEYVR	TFPTMK(UniMod:121)MFEYVR	3	TFPTMK(UniMod:121)MFEYVR3	8	1	1.07277e+06	TFPTMK(UniMod:121)MFEYVR	1	11	7.66852	13.9702	10.8193	5.45424e-05	1.38608e-06	5.14893	11.0902	8.11955	0.00847399	2.29504e-05	1	1	1	0.000114417	Yes	Q-val
P49915.17	24.4789	24.2533	24.1352	24.4518	24.075	25.6004	26.234	26.1509	26.1065	23.9565	23.7118	23.6709	23.8532	24.21	26.0786	26.0128	26.4688	26.2792	24.0669	P49915	GMPS	GMP synthase [glutamine-hydrolyzing]	1	VICAEEPYICKDFPETNNILK	VIC(UniMod:4)AEEPYIC(UniMod:4)K(UniMod:121)DFPETNNILK	3	VIC(UniMod:4)AEEPYIC(UniMod:4)K(UniMod:121)DFPETNNILK3	19	1	4.27542e+07	VIC(UniMod:4)AEEPYIC(UniMod:4)K(UniMod:121)DFPETNNILK	0	0	1.00605	2.4822	1.74413	0.0167799	0.00011347	1.20492	2.59664	1.90078	0.00852786	2.31191e-05	1	1	1	0.00318355	Yes	Q-val
Q9UQR0.4	9.41658	9.41658	9.41658	9.41658	9.41658	19.8651	19.6249	18.9013	19.1962	9.41658	9.41658	9.41658	9.41658	9.41658	18.735	18.7415	17.8272	18.169	9.41658	Q9UQR0	SCML2	Sex comb on midleg-like protein 2	1	GQTVNEDSMDVKK	GQTVNEDSMDVK(UniMod:121)K	3	GQTVNEDSMDVK(UniMod:121)K3	8	1	544195	GQTVNEDSMDVK(UniMod:121)K	1	11	7.19822	12.7623	9.98028	1.98639e-05	7.79396e-07	4.53833	9.78424	7.16128	0.00856847	2.32469e-05	1	1	1	7.50917e-05	Yes	Q-val
Q99496.12	9.41658	9.41658	9.41658	9.41658	9.41658	17.4252	17.412	16.8503	17.9215	9.41658	9.41658	9.41658	9.41658	9.41658	17.2147	17.6419	17.0265	17.7046	9.41658	Q99496	RNF2	E3 ubiquitin-protein ligase RING2	1	VNKPMELYYAPTK	VNK(UniMod:121)PM(UniMod:35)ELYYAPTK	3	VNK(UniMod:121)PM(UniMod:35)ELYYAPTK3	8	1	183489	VNK(UniMod:121)PM(UniMod:35)ELYYAPTK	1	11	5.50486	10.4665	7.98567	0.00020719	3.17635e-06	4.04536	8.72321	6.38428	0.00858893	2.33116e-05	1	1	1	0.000212105	Yes	Q-val
Q8WWQ0.19	9.41658	9.41658	9.41658	9.41658	9.41658	19.4765	19.3184	19.0271	18.7303	9.41658	9.41658	9.41658	9.41658	9.41658	16.3946	16.9417	16.1624	16.3814	9.41658	Q8WWQ0	PHIP	PH-interacting protein	1	IYSINPKK	IYSINPK(UniMod:121)K	2	IYSINPK(UniMod:121)K2	8	1	345911	IYSINPK(UniMod:121)K	1	11	7.52867	11.9143	9.72149	2.95861e-08	4.15934e-08	3.57532	7.71015	5.64274	0.00859545	2.33322e-05	1	1	1	8.70388e-06	Yes	Q-val
Q8IX18.1	9.41658	9.41658	9.41658	9.41658	9.41658	17.8402	19.137	18.6003	17.6372	9.41658	9.41658	9.41658	9.41658	9.41658	19.8273	19.8258	19.4487	19.2666	9.41658	Q8IX18	DHX40	Probable ATP-dependent RNA helicase DHX40	1	EEKGCTSQEGGTTPTFPIQK	EEK(UniMod:121)GC(UniMod:4)TSQEGGTTPTFPIQK	3	EEK(UniMod:121)GC(UniMod:4)TSQEGGTTPTFPIQK3	8	1	615896	EEK(UniMod:121)GC(UniMod:4)TSQEGGTTPTFPIQK	1	11	5.72272	12.0515	8.8871	0.00209265	1.67423e-05	5.15701	11.1238	8.14042	0.00862034	2.34112e-05	1	1	1	0.000760792	Yes	Q-val
Q8IX18.3	20.0434	19.9472	19.7997	19.5653	20.0698	23.013	22.7094	22.6011	22.3681	19.4328	18.8191	19.6234	19.3446	19.985	21.2203	21.0998	20.9872	20.7774	19.9457	Q8IX18	DHX40	Probable ATP-dependent RNA helicase DHX40	1	FDDCSSKETAIK	FDDC(UniMod:4)SSK(UniMod:121)ETAIK	3	FDDC(UniMod:4)SSK(UniMod:121)ETAIK3	19	0	2.40612e+06	FDDC(UniMod:4)SSK(UniMod:121)ETAIK	0	0	2.25677	3.31889	2.78783	1.01017e-11	3.47284e-09	0.864414	1.86579	1.3651	0.00868615	2.36211e-05	1	1	1	1.09708e-06	Yes	Q-val
Q8WWQ0.16	9.41658	9.41658	9.41658	9.41658	9.41658	20.7239	21.1688	20.3154	20.5839	9.41658	9.41658	9.41658	9.41658	9.41658	18.4801	18.175	17.6003	17.2919	9.41658	Q8WWQ0	PHIP	PH-interacting protein	1	ILKPQLK	ILK(UniMod:121)PQLK	2	ILK(UniMod:121)PQLK2	8	1	1.0151e+06	ILK(UniMod:121)PQLK	1	11	8.64365	13.9192	11.2814	1.10515e-07	6.94484e-08	4.2893	9.26311	6.7762	0.00873919	2.37915e-05	1	1	1	1.26759e-05	Yes	Q-val
Q12857	18.8776	18.1697	17.4981	17.5616	18.3876	19.8843	20.6288	19.4955	19.9477	9.41658	9.41658	9.41658	9.41658	9.41658	19.8139	19.676	19.825	20.12	9.41658	Q12857	NFIA	Nuclear factor 1 A-type	1	DELLSEKPEVK	DELLSEK(UniMod:121)PEVK	3	DELLSEK(UniMod:121)PEVK3	13	0	761317	DELLSEK(UniMod:121)PEVK	1	6	-1.36327	5.14349	1.89011	0.843237	0.236967	5.28641	11.421	8.35372	0.00877926	2.39211e-05	0	1	1	0.551738	No	Not Significant
Q9HC52.1	9.41658	9.41658	9.41658	9.41658	9.41658	19.3971	20.1283	18.6331	19.8923	9.41658	9.41658	9.41658	9.41658	9.41658	18.7356	18.8341	18.4696	9.41658	18.1808	Q9HC52	CBX8	Chromobox protein homolog 8	1	EMELYGPKK	EMELYGPKK(UniMod:121)	3	EMELYGPKK(UniMod:121)3	8	1	609130	EMELYGPKK(UniMod:121)	1	11	7.24885	12.9434	10.0961	2.59946e-05	9.0934e-07	4.62629	9.9952	7.31074	0.00878246	2.39314e-05	1	1	1	8.32185e-05	Yes	Q-val
Q01658.3	23.8982	23.6202	23.5173	23.1852	23.2443	24.848	24.5246	24.4687	24.7693	22.6193	23.2019	23.2593	23.0408	22.7924	23.7376	23.9653	24.0765	24.1142	23.6984	Q01658	DR1	Protein Dr1	1	QQQELFAKAR	QQQELFAK(UniMod:121)AR	3	QQQELFAK(UniMod:121)AR3	19	0	1.52016e+07	QQQELFAK(UniMod:121)AR	0	0	0.795039	1.52416	1.1596	0.000260286	3.69128e-06	0.591956	1.27938	0.935666	0.00881708	2.40439e-05	1	1	1	0.000238258	Yes	Q-val
O94776.1	18.5453	18.6965	18.2257	18.9716	18.6834	19.9778	19.5375	19.6279	19.4975	18.1558	17.4817	17.9132	18.2565	18.1508	19.3591	19.498	18.7159	18.741	19.7228	O94776	MTA2	Metastasis-associated protein MTA2	1	DLVAQAPLKPK	DLVAQAPLK(UniMod:121)PK	3	DLVAQAPLK(UniMod:121)PK3	18	0	530652	DLVAQAPLK(UniMod:121)PK	1	1	0.561695	1.50959	1.03564	0.0356769	0.000250541	0.768903	1.66259	1.21575	0.00886393	2.41969e-05	1	1	1	0.00602141	Yes	Q-val
Q9UNF1.1	19.8483	19.4964	19.8546	19.7846	19.5561	19.801	20.2838	19.9429	19.8995	19.772	19.3981	19.3353	19.158	19.6679	20.2954	20.136	20.1768	20.2219	20.4084	Q9UNF1	MAGED2	Melanoma-associated antigen D2	1	AAKLQSSQEPEAPPPR	AAK(UniMod:121)LQSSQEPEAPPPR	3	AAK(UniMod:121)LQSSQEPEAPPPR3	19	1	976147	AAK(UniMod:121)LQSSQEPEAPPPR	0	0	-0.0310669	0.57872	0.273826	0.722846	0.0752452	0.493971	1.06888	0.781427	0.00893655	2.4436e-05	0	1	1	0.297559	No	Not Significant
Q96JI7.9	9.41658	18.3819	17.9467	18.1119	18.6318	9.41658	9.41658	9.41658	17.2693	18.732	19.0475	18.1622	18.4344	18.8798	9.41658	9.41658	9.41658	9.41658	9.41658	Q96JI7	SPG11	Spatacsin	1	NSSTPTEKPK	NSSTPTEKPK(UniMod:121)	3	NSSTPTEKPK(UniMod:121)3	10	1	348622	NSSTPTEKPK(UniMod:121)	1	9	-8.7221	-1.51387	-5.11798	0.350684	0.00812987	-12.6326	-5.8366	-9.23459	0.00896024	2.45144e-05	0	1	1	0.0736418	No	Not Significant
Q14149.4	9.41658	9.41658	9.41658	9.41658	9.41658	17.5084	18.2007	18.4002	17.2686	9.41658	9.41658	9.41658	9.41658	9.41658	17.1558	9.41658	17.2705	17.936	16.9318	Q14149	MORC3	MORC family CW-type zinc finger protein 3	1	IHETQETTDKSADDAGCQLQELR	IHETQETTDK(UniMod:121)SADDAGC(UniMod:4)QLQELR	4	IHETQETTDK(UniMod:121)SADDAGC(UniMod:4)QLQELR4	8	1	219219	IHETQETTDK(UniMod:121)SADDAGC(UniMod:4)QLQELR	1	11	5.95646	10.8993	8.42788	6.3437e-05	1.51671e-06	3.99548	8.65565	6.32556	0.00905159	2.48193e-05	1	1	1	0.000122433	Yes	Q-val
Q8ND82.1	9.41658	9.41658	9.41658	9.41658	9.41658	17.5222	16.8131	17.6998	17.1634	9.41658	9.41658	9.41658	9.41658	9.41658	17.2292	16.9424	16.0691	9.41658	16.9858	Q8ND82	ZNF280C	Zinc finger protein 280C	1	CNVQFNLLDPLKYHMK	C(UniMod:4)NVQFNLLDPLK(UniMod:121)YHMK	4	C(UniMod:4)NVQFNLLDPLK(UniMod:121)YHMK4	8	1	146384	C(UniMod:4)NVQFNLLDPLK(UniMod:121)YHMK	1	11	5.57291	10.1932	7.88305	6.25478e-05	1.5038e-06	3.734	8.09004	5.91202	0.00906197	2.48542e-05	1	1	1	0.00012199	Yes	Q-val
Q7Z4V5.12	9.41658	9.41658	9.41658	9.41658	9.41658	18.9808	18.4008	19.0132	19.1189	9.41658	9.41658	9.41658	9.41658	9.41658	18.9658	18.7673	17.2079	17.9704	9.41658	Q7Z4V5	HDGFL2	Hepatoma-derived growth factor-related protein 2	1	TPALKMSVSK	TPALK(UniMod:121)MSVSK	3	TPALK(UniMod:121)MSVSK3	8	1	428126	TPALK(UniMod:121)MSVSK	1	11	6.699	12.2247	9.46186	5.78551e-05	1.43514e-06	4.44416	9.65387	7.04901	0.00940698	2.57416e-05	1	1	1	0.000118171	Yes	Q-val
Q93009.11	19.3998	19.9217	19.8389	20.0754	20.4462	19.9888	20.006	20.1799	19.9475	20.001	20.3222	20.2429	20.1219	20.4807	19.2944	18.9512	19.2759	19.0061	19.6491	Q93009	USP7	Ubiquitin carboxyl-terminal hydrolase 7	1	FMYDPQTDQNIKINDR	FMYDPQTDQNIK(UniMod:121)INDR	3	FMYDPQTDQNIK(UniMod:121)INDR3	19	1	988691	FMYDPQTDQNIK(UniMod:121)INDR	0	0	-0.297188	0.485448	0.0941296	0.907039	0.618274	-1.36732	-0.629441	-0.998379	0.00940783	2.57438e-05	0	1	1	0.842714	No	Not Significant
Q4VC44.2	18.1118	18.2009	17.5488	17.1503	17.3662	19.2499	18.7287	18.4956	18.9864	16.6696	16.7773	15.6751	16.6131	16.5465	17.9505	18.1804	17.6239	17.6303	17.7318	Q4VC44	FLYWCH1	FLYWCH-type zinc finger-containing protein 1	1	PLPEPSEQEGESVKAGQEPSPK	PLPEPSEQEGESVK(UniMod:121)AGQEPSPK	3	PLPEPSEQEGESVK(UniMod:121)AGQEPSPK3	12	1	288769	PLPEPSEQEGESVK(UniMod:121)AGQEPSPK	1	7	0.653217	1.72592	1.18957	0.0311835	0.000216337	0.861411	1.87276	1.36709	0.00951754	2.60292e-05	1	1	1	0.00534114	Yes	Q-val
Q6W2J9	9.41658	9.41658	9.41658	9.41658	9.41658	14.1631	14.0362	14.2776	13.6282	9.41658	9.41658	9.41658	9.41658	9.41658	13.6915	13.8968	14.3234	13.7375	9.41658	Q6W2J9	BCOR	BCL-6 corepressor	1	ENQKTDVLCADEEEDCQAASLLQK	ENQK(UniMod:121)TDVLC(UniMod:4)ADEEEDC(UniMod:4)QAASLLQK	3	ENQK(UniMod:121)TDVLC(UniMod:4)ADEEEDC(UniMod:4)QAASLLQK3	8	1	17096.7	ENQK(UniMod:121)TDVLC(UniMod:4)ADEEEDC(UniMod:4)QAASLLQK	1	11	3.19665	6.02277	4.60971	0.000159942	2.68206e-06	2.26432	4.92881	3.59656	0.00968111	2.64577e-05	1	1	1	0.000188686	Yes	Q-val
Q86TU7.6	20.0685	18.8591	18.7375	19.5061	18.3151	17.9075	18.7824	18.9559	19.0247	19.3402	19.068	18.5286	19.0546	18.9979	9.41658	9.41658	9.41658	19.0111	9.41658	Q86TU7	SETD3	Actin-histidine N-methyltransferase	1	TQKSGTGATATVSPK	TQK(UniMod:121)SGTGATATVSPK	3	TQK(UniMod:121)SGTGATATVSPK3	15	1	526123	TQK(UniMod:121)SGTGATATVSPK	1	4	-3.44468	2.58537	-0.429654	0.918117	0.76729	-10.505	-4.81978	-7.66237	0.00985519	2.69178e-05	0	1	1	0.914542	No	Not Significant
Q66PJ3.6	9.41658	9.41658	18.242	17.0106	9.41658	18.06	18.5098	18.4121	16.8944	9.41658	9.41658	9.41658	9.41658	9.41658	17.5147	17.5516	17.2472	17.701	17.0249	Q66PJ3	ARL6IP4	ADP-ribosylation factor-like protein 6-interacting protein 4	1	SAGEEEDGPVLTDEQKSR	SAGEEEDGPVLTDEQK(UniMod:121)SR	3	SAGEEEDGPVLTDEQK(UniMod:121)SR3	11	1	226602	SAGEEEDGPVLTDEQK(UniMod:121)SR	1	8	2.12165	8.41556	5.2686	0.186442	0.00256297	5.02433	10.9583	7.99131	0.00994726	2.71629e-05	0	1	1	0.0330231	Yes	BH-val
Q92576.18	16.7239	15.908	16.1954	16.1803	15.6405	15.7324	16.0549	16.2113	15.9199	9.41658	16.267	15.8334	15.2739	15.4233	9.41658	9.41658	9.41658	9.41658	9.41658	Q92576	PHF3	PHD finger protein 3	1	SNAAPLSNTKK	SNAAPLSNTK(UniMod:121)K	3	SNAAPLSNTK(UniMod:121)K3	13	1	63625.1	SNAAPLSNTK(UniMod:121)K	1	6	-2.13024	1.83028	-0.149979	0.924414	0.874911	-6.89325	-3.15924	-5.02625	0.0100023	2.731e-05	0	1	1	0.955645	No	Not Significant
Q9BQ52	9.41658	9.41658	9.41658	9.41658	9.41658	17.4021	19.5123	18.6962	18.2045	9.41658	9.41658	9.41658	9.41658	9.41658	18.4199	17.4983	9.41658	17.9863	18.2642	Q9BQ52	ELAC2	Zinc phosphodiesterase ELAC protein 2	1	AKEMGLPVGTAAIAPIIAAVK	AK(UniMod:121)EMGLPVGTAAIAPIIAAVK	3	AK(UniMod:121)EMGLPVGTAAIAPIIAAVK3	8	1	359006	AK(UniMod:121)EMGLPVGTAAIAPIIAAVK	1	11	6.31764	11.7568	9.03722	0.000109321	2.1184e-06	4.33642	9.46451	6.90047	0.0100413	2.74145e-05	1	1	1	0.000157106	Yes	Q-val
P19367.6	21.0934	21.3581	21.1221	20.8344	20.9693	20.0063	20.5695	20.4843	20.4908	9.41658	9.41658	9.41658	9.41658	9.41658	19.1953	19.7353	19.2212	9.41658	21.6941	P19367	HK1	Hexokinase-1	1	GFKATDCVGHDVVTLLR	GFK(UniMod:121)ATDC(UniMod:4)VGHDVVTLLR	3	GFK(UniMod:121)ATDC(UniMod:4)VGHDVVTLLR3	13	0	1.64852e+06	GFK(UniMod:121)ATDC(UniMod:4)VGHDVVTLLR	1	6	-4.0156	2.64011	-0.687742	0.91114	0.668267	5.29838	11.5734	8.43591	0.0101514	2.77106e-05	0	1	1	0.866495	No	Not Significant
P51608.1	9.41658	9.41658	9.41658	9.41658	9.41658	19.6224	18.6118	19.1254	17.9377	9.41658	9.41658	9.41658	9.41658	9.41658	18.5447	17.5363	17.3736	9.41658	18.8061	P51608	MECP2	Methyl-CpG-binding protein 2	1	SEDQDLQGLKDK	SEDQDLQGLK(UniMod:121)DK	3	SEDQDLQGLK(UniMod:121)DK3	8	1	411751	SEDQDLQGLK(UniMod:121)DK	1	11	6.6757	12.1398	9.40774	5.1277e-05	1.33618e-06	4.34307	9.49466	6.91887	0.0102648	2.80178e-05	1	1	1	0.000111702	Yes	Q-val
P60002	9.41658	9.41658	9.41658	9.41658	9.41658	17.7838	19.5059	18.4815	17.9426	9.41658	9.41658	9.41658	9.41658	9.41658	16.9602	9.41658	18.4357	17.9015	17.7295	P60002	ELOF1	Transcription elongation factor 1 homolog	1	KMTGTLETQFTCPFCNHEK	K(UniMod:121)M(UniMod:35)TGTLETQFTC(UniMod:4)PFC(UniMod:4)NHEK	4	K(UniMod:121)M(UniMod:35)TGTLETQFTC(UniMod:4)PFC(UniMod:4)NHEK4	8	1	332604	K(UniMod:121)M(UniMod:35)TGTLETQFTC(UniMod:4)PFC(UniMod:4)NHEK	1	11	6.3757	11.6481	9.0119	6.01617e-05	1.469e-06	4.18668	9.15754	6.67211	0.0103358	2.8211e-05	1	1	1	0.000120056	Yes	Q-val
Q8WUA2.16	19.9605	19.7681	19.4071	19.8165	20.2273	21.4572	21.3657	21.4439	21.5225	19.3504	19.4382	19.3052	18.4337	19.3487	20.7793	20.635	20.2503	20.4721	19.7692	Q8WUA2	PPIL4	Peptidyl-prolyl cis-trans isomerase-like 4	1	SDFKEYEK	SDFK(UniMod:121)EYEK	3	SDFK(UniMod:121)EYEK3	14	0	1.60217e+06	SDFK(UniMod:121)EYEK	1	5	1.13364	2.08918	1.61141	8.06999e-05	1.74939e-06	0.7555	1.65639	1.20595	0.0106917	2.90947e-05	1	1	1	0.000137494	Yes	Q-val
Q5VTB9	22.942	22.8356	22.6166	22.9141	23.1041	24.7351	24.6926	24.6473	24.6185	23.1003	23.3222	22.8872	23.4325	23.2675	22.3618	22.1713	22.4814	22.6814	22.621	Q5VTB9	RNF220	E3 ubiquitin-protein ligase RNF220	1	FEEYEWCGQKR	FEEYEWC(UniMod:4)GQK(UniMod:121)R	3	FEEYEWC(UniMod:4)GQK(UniMod:121)R3	19	0	1.18164e+07	FEEYEWC(UniMod:4)GQK(UniMod:121)R	0	0	1.49792	2.08388	1.7909	7.89341e-14	3.4084e-10	-1.01479	-0.46234	-0.738566	0.0108632	2.95245e-05	1	1	1	1.54927e-07	Yes	Q-val
Q96S55.12	21.3167	21.6824	21.6767	21.3188	21.2273	23.1231	22.4146	22.2954	22.1986	21.2929	20.5659	21.3075	21.0228	21.2299	22.2175	22.5186	21.8077	22.0994	22.2877	Q96S55	WRNIP1	ATPase WRNIP1	1	QAQNEKSFFK	QAQNEK(UniMod:121)SFFK	3	QAQNEK(UniMod:121)SFFK3	19	0	3.94617e+06	QAQNEK(UniMod:121)SFFK	0	0	0.626034	1.50102	1.06352	0.0125697	8.41958e-05	0.689899	1.51484	1.10237	0.0109218	2.9672e-05	1	1	1	0.00254194	Yes	Q-val
P08237.7	20.7435	20.6918	20.877	21.2549	21.0488	20.4463	20.6288	20.7937	20.5225	20.0924	19.7394	20.4856	20.8835	20.7924	19.3709	18.9372	19.2887	19.611	19.1593	P08237	PFKM	ATP-dependent 6-phosphofructokinase, muscle type	1	MGAKAMNWMSGK	MGAK(UniMod:121)AMNWMSGK	3	MGAK(UniMod:121)AMNWMSGK3	19	1	1.40512e+06	MGAK(UniMod:121)AMNWMSGK	0	0	-0.773548	0.122796	-0.325376	0.797778	0.143959	-1.54777	-0.702692	-1.12523	0.0114075	3.09067e-05	0	1	1	0.427403	No	Not Significant
Q13426.5	21.0324	21.1705	20.8409	21.1476	21.0559	23.0584	22.6225	22.8668	23.1367	20.6346	20.3788	20.7408	20.773	20.57	21.9011	22.0936	21.6343	21.4396	20.9757	Q13426	XRCC4	DNA repair protein XRCC4	1	FILVLNEKK	FILVLNEKK(UniMod:121)	3	FILVLNEKK(UniMod:121)3	19	0	3.58143e+06	FILVLNEKK(UniMod:121)	0	0	1.47713	2.26621	1.87167	1.67089e-09	1.55883e-08	0.617465	1.36142	0.989442	0.011565	3.13118e-05	1	1	1	3.79362e-06	Yes	Q-val
P46063.15	19.1484	18.432	19.3503	19.1853	18.749	20.8028	21.1516	21.3691	21.2719	19.1538	19.0852	18.7326	18.7697	19.3993	20.8162	20.7485	20.6343	19.9719	19.6387	P46063	RECQL	ATP-dependent DNA helicase Q1	1	QLGISATMLNASSSKEHVK	QLGISATMLNASSSK(UniMod:121)EHVK	4	QLGISATMLNASSSK(UniMod:121)EHVK4	16	1	1.29154e+06	QLGISATMLNASSSK(UniMod:121)EHVK	1	3	1.64303	2.70869	2.17586	5.25167e-07	1.33197e-07	0.831456	1.83617	1.33382	0.011817	3.19656e-05	1	1	1	2.02596e-05	Yes	Q-val
O43719.6	23.1652	23.3596	23.3429	23.1298	22.8123	25.0368	24.8431	24.8238	24.9647	23.3094	23.3106	23.4739	23.1581	23.1629	25.2023	25.3592	25.0214	25.0269	23.3872	O43719	HTATSF1	HIV Tat-specific factor 1	1	GDGLCCYLKR	GDGLC(UniMod:4)C(UniMod:4)YLK(UniMod:121)R	3	GDGLC(UniMod:4)C(UniMod:4)YLK(UniMod:121)R3	19	0	2.08319e+07	GDGLC(UniMod:4)C(UniMod:4)YLK(UniMod:121)R	0	0	1.14922	2.36104	1.75513	0.00130586	1.1615e-05	0.945155	2.08767	1.51641	0.0118477	3.20458e-05	1	1	1	0.00056617	Yes	Q-val
Q14669.35	21.5072	21.6871	21.8591	21.8307	22.1927	24.7351	24.7123	24.8194	24.86	21.6816	21.5263	21.6188	21.7513	22.0554	23.3914	22.9501	22.4416	22.5591	22.3765	Q14669	TRIP12	E3 ubiquitin-protein ligase TRIP12	1	TGGSSKFDWAAR	TGGSSK(UniMod:121)FDWAAR	3	TGGSSK(UniMod:121)FDWAAR3	19	0	1.00038e+07	TGGSSK(UniMod:121)FDWAAR	0	0	2.55995	3.37272	2.96633	7.89341e-14	2.10637e-11	0.633909	1.4002	1.01705	0.0118491	3.20493e-05	1	1	1	1.21408e-08	Yes	Q-val
Q05086.26	23.9902	24.1213	23.8016	24.0968	24.0663	23.7351	23.6163	23.8062	23.7471	23.8943	23.7336	23.7982	23.7012	24.0894	23.4036	23.3072	23.1331	22.8304	23.1684	Q05086	UBE3A	Ubiquitin-protein ligase E3A	1	LKMIIAK	LK(UniMod:121)MIIAK	2	LK(UniMod:121)MIIAK2	19	1	1.38107e+07	LK(UniMod:121)MIIAK	0	0	-0.558798	-0.0193392	-0.289069	0.619902	0.0371601	-0.929119	-0.420512	-0.674816	0.0118964	3.21731e-05	0	1	1	0.196945	No	Not Significant
Q96G03.9	18.9375	9.41658	19.8161	18.8787	18.9732	18.034	17.5718	9.41658	17.401	19.2395	19.8102	18.7978	18.8149	19.1627	9.41658	9.41658	9.41658	9.41658	9.41658	Q96G03	PGM2	Phosphoglucomutase-2	1	NNYPKACGK	NNYPK(UniMod:121)AC(UniMod:4)GK	3	NNYPK(UniMod:121)AC(UniMod:4)GK3	12	1	490892	NNYPK(UniMod:121)AC(UniMod:4)GK	1	7	-5.49675	2.2996	-1.59858	0.881212	0.39892	-13.4237	-6.07323	-9.74846	0.0119548	3.23261e-05	0	1	1	0.702064	No	Not Significant
P33527.1	19.4291	19.3929	19.8293	19.286	19.7902	20.0885	20.0806	19.9557	19.1162	18.7401	19.1717	18.4477	18.947	19.2474	20.2421	20.0626	19.7972	19.9457	20.7616	P33527	ABCC1	Multidrug resistance-associated protein 1	1	EAKQMENGMLVTDSAGK	EAK(UniMod:121)QMENGMLVTDSAGK	3	EAK(UniMod:121)QMENGMLVTDSAGK3	19	1	859282	EAK(UniMod:121)QMENGMLVTDSAGK	0	0	-0.236007	0.765519	0.264756	0.856408	0.280122	0.778936	1.72318	1.25106	0.0120927	3.26886e-05	0	1	1	0.596451	No	Not Significant
Q7L014.8	18.9421	19.1852	18.6618	18.2332	19.0298	20.468	19.6954	20.1908	20.3681	18.1285	18.2003	18.5062	17.8924	18.1604	20.0323	19.4114	19.4271	18.8395	19.346	Q7L014	DDX46	Probable ATP-dependent RNA helicase DDX46	1	EIEEMKQGK	EIEEMK(UniMod:121)QGK	2	EIEEMK(UniMod:121)QGK2	18	0	669783	EIEEMK(UniMod:121)QGK	1	1	0.876037	1.86432	1.37018	0.00249929	1.94339e-05	0.767796	1.69956	1.23368	0.0121884	3.29417e-05	1	1	1	0.000841213	Yes	Q-val
P28715.11	19.6776	18.7649	19.4798	19.5973	19.2235	21.4734	21.7519	21.7016	21.7359	19.7128	19.6027	19.1991	19.5256	18.9858	21.0817	20.8096	21.1551	21.0167	19.7664	P28715	ERCC5	DNA repair protein complementing XP-G cells	1	QYEDEGGFLKEVESR	QYEDEGGFLK(UniMod:121)EVESR	3	QYEDEGGFLK(UniMod:121)EVESR3	12	1	2.06932e+06	QYEDEGGFLK(UniMod:121)EVESR	1	7	1.7716	2.86253	2.31707	1.39587e-07	7.64793e-08	0.846409	1.87495	1.36068	0.0123052	3.32517e-05	1	1	1	1.34366e-05	Yes	Q-val
Q9BUL5.4	20.4351	19.7591	20.3092	20.3649	20.1895	22.1196	21.8897	22.3763	22.3941	19.7776	20.3451	20.1163	20.3118	20.236	21.6173	21.2615	21.4987	21.2597	20.5559	Q9BUL5	PHF23	PHD finger protein 23	1	TNVPDFFYCQKCK	TNVPDFFYC(UniMod:4)QK(UniMod:121)C(UniMod:4)K	3	TNVPDFFYC(UniMod:4)QK(UniMod:121)C(UniMod:4)K3	16	1	2.56491e+06	TNVPDFFYC(UniMod:4)QK(UniMod:121)C(UniMod:4)K	1	3	1.54976	2.41697	1.98337	8.42951e-09	2.64974e-08	0.672463	1.49007	1.08127	0.0123531	3.33794e-05	1	1	1	6.11988e-06	Yes	Q-val
Q9UEE9.9	20.9378	20.5654	21.181	20.5974	20.4883	22.1367	21.977	21.7354	21.8318	20.6774	20.5363	20.349	20.4528	20.1485	21.3568	21.2115	21.0532	21.5307	21.2112	Q9UEE9	CFDP1	Craniofacial development protein 1	1	VTKEVDATSK	VTK(UniMod:121)EVDATSK	3	VTK(UniMod:121)EVDATSK3	19	0	2.37108e+06	VTK(UniMod:121)EVDATSK	0	0	0.827814	1.50469	1.16625	5.0466e-05	1.32354e-06	0.520785	1.15895	0.839867	0.0131573	3.52562e-05	1	1	1	0.000111368	Yes	Q-val
Q9BQ48	19.5626	18.4161	19.243	19.4641	19.1026	19.3635	18.8871	19.1413	19.741	20.0539	20.4225	19.9776	20.0046	19.7646	18.6628	19.0989	18.5151	19.2072	18.589	Q9BQ48	MRPL34	39S ribosomal protein L34, mitochondrial	1	GNEYQPSNIKR	GNEYQPSNIK(UniMod:121)R	3	GNEYQPSNIK(UniMod:121)R3	19	0	708954	GNEYQPSNIK(UniMod:121)R	0	0	-0.370133	0.621226	0.125547	0.905417	0.599951	-1.6974	-0.762735	-1.23007	0.0131593	3.52609e-05	0	1	1	0.832557	No	Not Significant
Q9NXG2.7	18.8936	18.6971	18.6656	18.4774	18.676	19.1966	19.2562	19.5995	19.6284	18.1362	18.5807	18.6537	17.6452	18.212	19.4568	19.6353	19.2641	19.138	18.8916	Q9NXG2	THUMPD1	THUMP domain-containing protein 1	1	LVHHILQDMYKTK	LVHHILQDMYKTK(UniMod:121)	4	LVHHILQDMYKTK(UniMod:121)4	16	1	539927	LVHHILQDMYKTK(UniMod:121)	1	3	0.32241	1.15396	0.738186	0.141252	0.00161262	0.639645	1.42364	1.03164	0.013182	3.53142e-05	0	1	1	0.0237836	Yes	BH-val
Q02878.2	18.8718	19.0051	18.7381	18.7555	18.7443	18.3131	17.5863	17.9107	18.2819	20.4294	20.4117	20.5132	20.0877	20.2115	18.4662	19.8006	19.3505	19.396	18.7805	Q02878	RPL6	60S ribosomal protein L6	1	HLTDAYFKK	HLTDAYFK(UniMod:121)K	2	HLTDAYFK(UniMod:121)K2	18	1	717500	HLTDAYFK(UniMod:121)K	1	1	-1.27387	-0.326028	-0.799948	0.179666	0.0024068	-1.61876	-0.725126	-1.17194	0.0137601	3.66812e-05	0	1	1	0.0314655	Yes	BH-val
Q9NXF8.2	17.595	19.1273	18.4483	17.6442	18.7957	18.399	18.562	18.7582	18.44	18.9102	17.7552	18.151	17.8925	18.5982	9.41658	18.4604	9.41658	9.41658	9.41658	Q9NXF8	ZDHHC7	Palmitoyltransferase ZDHHC7	1	GNATKEYMESLQLK	GNATK(UniMod:121)EYMESLQLK	3	GNATK(UniMod:121)EYMESLQLK3	15	1	349965	GNATK(UniMod:121)EYMESLQLK	1	4	-2.62857	3.06391	0.217674	0.924349	0.873699	-9.71954	-4.35261	-7.03608	0.0138166	3.68158e-05	0	1	1	0.955288	No	Not Significant
Q14980.4	19.1851	18.2979	19.0669	18.6721	19.0352	19.4907	19.2237	19.9037	19.9119	18.4731	18.8556	18.2935	18.1662	19.0913	19.5623	19.751	19.6501	19.6585	20.2173	Q14980	NUMA1	Nuclear mitotic apparatus protein 1	1	AEVSKLEQQCQK	AEVSK(UniMod:121)LEQQC(UniMod:4)QK	3	AEVSK(UniMod:121)LEQQC(UniMod:4)QK3	18	1	661533	AEVSK(UniMod:121)LEQQC(UniMod:4)QK	1	1	0.296917	1.2652	0.781056	0.217985	0.00338509	0.735406	1.64831	1.19186	0.0145482	3.85709e-05	0	1	1	0.0400907	Yes	BH-val
Q15170.2	17.655	17.5253	17.46	17.8162	17.7789	20.1299	20.1047	20.223	19.6852	17.3924	18.2629	17.3615	17.8717	17.8669	18.9059	19.608	19.0675	19.7176	18.2098	Q15170	TCEAL1	Transcription elongation factor A protein-like 1	1	LMIMHWKAK	LMIMHWK(UniMod:121)AK	3	LMIMHWK(UniMod:121)AK3	15	1	584847	LMIMHWK(UniMod:121)AK	1	4	1.83963	2.9376	2.38861	5.92399e-08	5.43958e-08	0.833109	1.86829	1.3507	0.0146538	3.88266e-05	1	1	1	1.04414e-05	Yes	Q-val
Q5QNW6	22.5712	22.4269	22.4289	22.75	22.9969	24.1668	23.8828	24.1854	24.504	22.785	22.2329	22.6378	22.2435	22.257	23.6277	23.8337	23.1469	23.5107	23.0263	Q5QNW6	H2BC18	Histone H2B type 2-F	1	AVTKVQK	AVTK(UniMod:121)VQK	2	AVTK(UniMod:121)VQK2	19	1	1.0442e+07	AVTK(UniMod:121)VQK	0	0	1.14408	1.95587	1.54998	3.88802e-06	3.36117e-07	0.615123	1.38048	0.997802	0.0148043	3.91919e-05	1	1	1	4.05984e-05	Yes	Q-val
P0C0S8.1	24.1729	23.1986	23.4485	23.7938	24.0222	26.7323	26.3469	26.9087	26.8651	24.6367	24.3926	24.6963	24.7246	24.2177	26.6381	26.7917	26.6494	26.5629	24.7356	P0C0S8;Q96KK5;Q99878	H2AC11;H2AC12;H2AC14	Histone H2A type 1	0	LLGKVTIAQGGVLPNIQAVLLPK	LLGK(UniMod:121)VTIAQGGVLPNIQAVLLPK	3	LLGK(UniMod:121)VTIAQGGVLPNIQAVLLPK3	19	0	5.92863e+07	LLGK(UniMod:121)VTIAQGGVLPNIQAVLLPK	0	0	2.27577	3.69637	2.98607	2.01115e-07	8.85773e-08	1.07226	2.41161	1.74194	0.0152392	4.02547e-05	1	1	1	1.50783e-05	Yes	Q-val
O15226	18.6852	18.0883	19.0114	19.1915	18.7973	19.8811	19.5654	19.9169	20.2341	18.8608	19.022	19.3898	18.7981	18.6526	20.5267	20.2058	20.24	19.5956	20.0518	O15226	NKRF	NF-kappa-B-repressing factor	1	CIQACKTNPEYIYAPLK	C(UniMod:4)IQAC(UniMod:4)K(UniMod:121)TNPEYIYAPLK	3	C(UniMod:4)IQAC(UniMod:4)K(UniMod:121)TNPEYIYAPLK3	17	1	826649	C(UniMod:4)IQAC(UniMod:4)K(UniMod:121)TNPEYIYAPLK	1	2	0.663576	1.62574	1.14466	0.0156487	0.000105621	0.725752	1.63289	1.17932	0.015315	4.0441e-05	1	1	1	0.00301484	Yes	Q-val
Q15650.11	19.4265	19.1926	18.8301	18.825	18.7128	18.7684	18.679	18.6339	18.7477	19.0824	19.5689	19.3864	19.178	19.0805	18.3844	18.3746	18.2883	18.7661	18.4156	Q15650	TRIP4	Activating signal cointegrator 1	1	SGLEKAIK	SGLEK(UniMod:121)AIK	2	SGLEK(UniMod:121)AIK2	17	1	501317	SGLEK(UniMod:121)AIK	1	2	-0.62231	0.0420742	-0.290118	0.735225	0.0828894	-1.12664	-0.500251	-0.813445	0.0155159	4.09366e-05	0	1	1	0.314608	No	Not Significant
P46063.5	22.3907	22.4951	22.5788	22.8087	22.9449	23.2506	23.7269	23.6274	23.3739	22.524	21.8839	22.349	22.6258	22.6877	23.9266	23.6888	23.5095	24.0386	22.8022	P46063	RECQL	ATP-dependent DNA helicase Q1	1	IKQCLEDSDAGASNEYDSSPAAWNK	IK(UniMod:121)QC(UniMod:4)LEDSDAGASNEYDSSPAAWNK	3	IK(UniMod:121)QC(UniMod:4)LEDSDAGASNEYDSSPAAWNK3	19	1	9.4279e+06	IK(UniMod:121)QC(UniMod:4)LEDSDAGASNEYDSSPAAWNK	0	0	0.369254	1.33289	0.85107	0.144915	0.0016809	0.724828	1.63335	1.17909	0.0156324	4.12251e-05	0	1	1	0.0244282	Yes	BH-val
P49005	9.41658	9.41658	9.41658	9.41658	9.41658	9.41658	16.7584	12.95	13.1569	18.6945	18.8041	13.2973	12.4395	18.2616	9.41658	9.41658	9.41658	9.41658	9.41658	P49005	POLD2	DNA polymerase delta subunit 2	1	AQQHWGSGVGVKK	AQQHWGSGVGVK(UniMod:121)K	3	AQQHWGSGVGVK(UniMod:121)K3	8	1	165608	AQQHWGSGVGVK(UniMod:121)K	1	11	0.840656	6.46712	3.65389	0.448593	0.0139563	-9.53517	-4.2305	-6.88283	0.0156764	4.13343e-05	0	1	1	0.105093	No	Not Significant
P04908	22.9059	23.1588	23.2954	23.8668	23.3235	23.9718	25.5162	24.9493	24.4153	24.0653	23.5112	23.4621	23.9674	23.7075	26.09	25.6554	26.427	26.2476	24.2097	P04908;Q7L7L0	H2AC4;H2AW	Histone H2A type 1-B/E	0	NDEELNKLLGR	NDEELNK(UniMod:121)LLGR	3	NDEELNK(UniMod:121)LLGR3	19	0	3.08201e+07	NDEELNK(UniMod:121)LLGR	0	0	0.592137	2.21401	1.40308	0.160068	0.00198374	1.21869	2.74781	1.98325	0.0157505	4.15182e-05	0	1	1	0.0273523	Yes	BH-val
P49750.6	20.2028	18.8999	19.4613	19.373	19.2984	21.4894	21.2838	21.1854	21.3855	20.1543	19.8969	20.1163	19.4355	19.6096	21.0695	20.9245	21.1551	21.211	20.5678	P49750	YLPM1	YLP motif-containing protein 1	1	ITDESGHLAEKALNR	ITDESGHLAEK(UniMod:121)ALNR	4	ITDESGHLAEK(UniMod:121)ALNR4	19	0	1.58758e+06	ITDESGHLAEK(UniMod:121)ALNR	0	0	1.42117	2.35675	1.88896	7.58675e-07	1.55745e-07	0.701971	1.58405	1.14301	0.0159188	4.19378e-05	1	1	1	2.32584e-05	Yes	Q-val
P53794.9	20.8356	20.1161	20.1467	20.3136	20.3351	20.2968	19.9932	20.3352	20.0864	20.4294	20.7487	20.8168	20.4707	20.8803	19.7492	20.05	19.3729	19.5208	20.0518	P53794	SLC5A3	Sodium/myo-inositol cotransporter	1	TTTFWSKK	TTTFWSK(UniMod:121)K	2	TTTFWSK(UniMod:121)K2	19	1	1.28126e+06	TTTFWSK(UniMod:121)K	0	0	-0.548504	0.205413	-0.171545	0.872563	0.350396	-1.27563	-0.564835	-0.920235	0.0160879	4.23609e-05	0	1	1	0.660416	No	Not Significant
P41208.6	24.9571	24.2294	24.4213	24.3149	24.1831	24.8376	25.7366	25.2776	24.9404	24.0491	23.8975	23.4621	23.7567	23.5938	25.3258	24.9737	25.2655	25.9568	24.2834	P41208	CETN2	Centrin-2	1	LFDDDETGKISFK	LFDDDETGK(UniMod:121)ISFK	3	LFDDDETGK(UniMod:121)ISFK3	19	0	2.92579e+07	LFDDDETGK(UniMod:121)ISFK	0	0	0.199436	1.35434	0.776889	0.410842	0.0113536	0.864755	1.95361	1.40918	0.0161548	4.25288e-05	0	1	1	0.0921116	No	Not Significant
Q8WUA2.14	20.9022	20.8751	21.3185	20.8124	21.4883	22.8303	22.75	22.7902	22.6571	20.6689	20.5659	20.9908	20.5482	20.8881	22.141	22.0844	21.5945	22.1548	21.0852	Q8WUA2	PPIL4	Peptidyl-prolyl cis-trans isomerase-like 4	1	SAEEVEEIKAEK	SAEEVEEIK(UniMod:121)AEK	3	SAEEVEEIK(UniMod:121)AEK3	19	0	3.59782e+06	SAEEVEEIK(UniMod:121)AEK	0	0	1.23472	2.12047	1.67759	4.83155e-06	3.75174e-07	0.662076	1.49717	1.07962	0.0163547	4.30323e-05	1	1	1	4.35547e-05	Yes	Q-val
Q96QT6.2	17.4766	17.753	17.64	17.3942	17.5429	18.9527	18.1492	18.1538	18.9551	16.9771	16.9815	16.2477	16.979	17.1262	18.0524	18.1728	17.9722	17.6393	17.8129	Q96QT6	PHF12	PHD finger protein 12	1	TELKAIAHAR	TELK(UniMod:121)AIAHAR	3	TELK(UniMod:121)AIAHAR3	14	1	258651	TELK(UniMod:121)AIAHAR	1	5	0.552929	1.4298	0.991364	0.0259169	0.000178334	0.65426	1.48098	1.06762	0.0165643	4.35631e-05	1	1	1	0.0045489	Yes	Q-val
Q9H4L7.1	17.8656	18.1987	17.45	17.12	16.5929	18.3001	18.8189	18.7449	17.8605	17.5008	17.7328	17.2878	16.444	17.2458	18.9719	19.1221	19.0297	18.8905	18.3143	Q9H4L7	SMARCAD1	SWI/SNF-related matrix-associated actin-dependent regulator of chromatin subfamily A containing DEAD/H box 1	1	DAKLQTLK	DAK(UniMod:121)LQTLK	2	DAK(UniMod:121)LQTLK2	17	1	319818	DAK(UniMod:121)LQTLK	1	2	0.31861	1.6527	0.985654	0.30571	0.00627034	0.994567	2.25236	1.62346	0.0166627	4.38131e-05	0	1	1	0.0619939	No	Not Significant
Q8NAF0	19.4228	19.2686	19.0961	19.2511	18.9549	20.0456	19.4787	20.345	20.1282	19.5433	19.5403	19.5867	19.2651	19.2573	20.2421	20.387	20.0994	20.3574	20.1684	Q8NAF0	ZNF579	Zinc finger protein 579	1	EAFATKGELK	EAFATK(UniMod:121)GELK	3	EAFATK(UniMod:121)GELK3	16	0	965325	EAFATK(UniMod:121)GELK	1	3	0.466425	1.1349	0.800663	0.0145892	9.83786e-05	0.49721	1.12746	0.812333	0.0169378	4.45015e-05	1	1	1	0.00284519	Yes	Q-val
Q96S55.11	21.0957	20.4043	20.9465	20.0754	20.3001	22.6989	22.7857	22.4798	21.8775	20.7189	20.6325	20.2318	19.9163	20.6721	21.6215	21.8718	21.5701	21.4443	21.7027	Q96S55	WRNIP1	ATPase WRNIP1	1	LMKDLGYGK	LMK(UniMod:121)DLGYGK	2	LMK(UniMod:121)DLGYGK2	19	1	2.95471e+06	LMK(UniMod:121)DLGYGK	0	0	1.39847	2.39364	1.89606	4.12259e-06	3.46057e-07	0.738604	1.67686	1.20773	0.0171986	4.51583e-05	1	1	1	4.1494e-05	Yes	Q-val
Q5TF58.4	9.41658	9.41658	9.41658	9.41658	9.41658	9.41658	9.41658	9.41658	9.41658	18.1361	9.41658	9.41658	9.41658	9.41658	17.5396	17.5762	17.1146	17.9705	18.4163	Q5TF58	IFFO2	Intermediate filament family orphan 2	1	LLEKQLEQQQSER	LLEK(UniMod:121)QLEQQQSER	3	LLEK(UniMod:121)QLEQQQSER3	6	1	247558	LLEK(UniMod:121)QLEQQQSER	1	13	-2.70724	2.70724	1.77636e-15	0.930539	1	4.01055	9.11536	6.56295	0.0174415	4.57736e-05	0	1	1	1	No	Not Significant
P49321.3	21.4896	21.3872	21.3445	20.9666	21.0698	23.1652	22.6058	22.3667	22.7313	20.9319	21.3106	21.2916	20.744	20.9336	22.611	22.3019	22.5073	22.7996	21.3438	P49321	NASP	Nuclear autoantigenic sperm protein	1	EAEGSSAEYKK	EAEGSSAEYKK(UniMod:121)	3	EAEGSSAEYKK(UniMod:121)3	19	1	4.21696e+06	EAEGSSAEYKK(UniMod:121)	0	0	0.941444	1.99	1.46572	0.00223082	1.76609e-05	0.776083	1.76467	1.27038	0.0175347	4.60108e-05	1	1	1	0.000783754	Yes	Q-val
Q02878.3	23.8603	23.6445	23.7539	23.7364	23.7681	23.4921	22.8635	23.3154	23.292	25.2217	25.476	25.4532	25.0475	25.106	24.3353	24.8474	24.4326	24.4881	23.9632	Q02878	RPL6	60S ribosomal protein L6	1	HLTDAYFKK	HLTDAYFKK(UniMod:121)	3	HLTDAYFKK(UniMod:121)3	19	1	2.28129e+07	HLTDAYFKK(UniMod:121)	0	0	-0.861971	-0.161796	-0.511883	0.317618	0.00672484	-1.17761	-0.517477	-0.847543	0.0177126	4.64651e-05	0	1	1	0.0649023	No	Not Significant
O00193.2	23.5195	23.3669	22.8837	22.6949	23.0681	24.8272	24.7839	24.9169	24.9108	22.9582	23.2375	23.5201	23.2893	23.0399	24.7567	24.6683	24.24	25.1325	23.5748	O00193	SMAP	Small acidic protein	1	INEELESQYQQSMDSKLSGR	INEELESQYQQSMDSK(UniMod:121)LSGR	3	INEELESQYQQSMDSK(UniMod:121)LSGR3	19	1	1.83084e+07	INEELESQYQQSMDSK(UniMod:121)LSGR	0	0	1.22905	2.27709	1.75307	9.56157e-05	1.94318e-06	0.771402	1.75951	1.26545	0.0182189	4.77692e-05	1	1	1	0.000148123	Yes	Q-val
Q15942.7	9.41658	9.41658	9.41658	9.41658	9.41658	9.41658	9.41658	9.41658	9.41658	9.41658	15.1652	9.41658	9.41658	9.41658	14.5722	15.4203	15.7012	13.8903	15.6467	Q15942	ZYX	Zyxin	1	SSTKPAAGGTAPLPPWK	SSTK(UniMod:121)PAAGGTAPLPPWK	3	SSTK(UniMod:121)PAAGGTAPLPPWK3	6	1	39055	SSTK(UniMod:121)PAAGGTAPLPPWK	1	13	-1.85644	1.85644	1.77636e-15	0.930539	1	2.72956	6.2301	4.47983	0.0183675	4.81553e-05	0	1	1	1	No	Not Significant
Q96JH7.6	20.8624	20.4925	20.6457	20.7519	20.6822	21.4947	21.1225	21.3004	21.2084	20.3256	19.8687	20.1283	20.2512	20.2481	20.7942	21.2001	20.6499	20.9523	20.7198	Q96JH7	VCPIP1	Deubiquitinating protein VCPIP1	1	DGPSSAPATPTKAPYSPTTSK	DGPSSAPATPTK(UniMod:121)APYSPTTSK	3	DGPSSAPATPTK(UniMod:121)APYSPTTSK3	19	1	1.80978e+06	DGPSSAPATPTK(UniMod:121)APYSPTTSK	0	0	0.303883	0.88521	0.594547	0.0602111	0.000470503	0.42482	0.972901	0.698861	0.0191173	5.0127e-05	0	1	1	0.00970365	Yes	BH-val
Q9Y5Q9.3	20.9433	21.2611	21.432	21.4951	21.0904	21.2846	20.9137	21.3691	20.9217	22.001	21.6962	22.0071	21.7622	21.8919	20.8733	21.2886	20.9373	21.2382	20.3327	Q9Y5Q9	GTF3C3	General transcription factor 3C polypeptide 3	1	AQVCLISSSKSGER	AQVC(UniMod:4)LISSSK(UniMod:121)SGER	3	AQVC(UniMod:4)LISSSK(UniMod:121)SGER3	19	0	2.7188e+06	AQVC(UniMod:4)LISSSK(UniMod:121)SGER	0	0	-0.512162	0.267987	-0.122088	0.897176	0.517829	-1.30542	-0.569891	-0.937656	0.0191668	5.02588e-05	0	1	1	0.784649	No	Not Significant
O15355.8	23.2724	22.7148	22.877	22.5224	22.8102	24.9038	24.5301	24.4404	24.6062	22.531	23.0928	22.6252	22.4729	22.5136	24.1087	24.1611	24.0547	24.2409	22.865	O15355	PPM1G	Protein phosphatase 1G	1	NAGGKVTMDGR	NAGGK(UniMod:121)VTMDGR	3	NAGGK(UniMod:121)VTMDGR3	19	0	1.36868e+07	NAGGK(UniMod:121)VTMDGR	0	0	1.26491	2.29661	1.78076	4.85345e-05	1.2933e-06	0.752637	1.72533	1.23898	0.0193363	5.07108e-05	1	1	1	0.000109793	Yes	Q-val
Q9NXV6.2	20.986	20.7918	20.697	20.2925	20.8612	22.9604	23.2357	23.1579	23.0415	20.2137	20.4515	20.0168	20.22	19.9543	21.3963	21.6766	21.4099	21.8814	20.3872	Q9NXV6	CDKN2AIP	CDKN2A-interacting protein	1	ELADLPQNKSSQESIVCELR	ELADLPQNK(UniMod:121)SSQESIVC(UniMod:4)ELR	3	ELADLPQNK(UniMod:121)SSQESIVC(UniMod:4)ELR3	17	1	3.68694e+06	ELADLPQNK(UniMod:121)SSQESIVC(UniMod:4)ELR	1	2	1.88201	2.86427	2.37314	7.03774e-10	1.19007e-08	0.715995	1.64207	1.17903	0.0194378	5.09826e-05	1	1	1	3.00757e-06	Yes	Q-val
P35226.3	20.5171	20.3105	20.432	20.7825	20.7787	22.0708	21.7857	21.8566	21.7933	21.1113	20.4857	20.9306	20.5895	20.7335	21.8733	21.717	21.7796	21.6533	21.1177	P35226	BMI1	Polycomb complex protein BMI-1	1	YLETSKYCPICDVQVHK	YLETSK(UniMod:121)YC(UniMod:4)PIC(UniMod:4)DVQVHK	4	YLETSK(UniMod:121)YC(UniMod:4)PIC(UniMod:4)DVQVHK4	19	0	2613440	YLETSK(UniMod:121)YC(UniMod:4)PIC(UniMod:4)DVQVHK	0	0	0.954825	1.67013	1.31248	1.12706e-05	5.75714e-07	0.520877	1.19527	0.858076	0.0195671	5.13301e-05	1	1	1	6.00461e-05	Yes	Q-val
Q9UKV3.14	9.41658	9.41658	9.41658	19.2301	9.41658	19.9571	9.41658	9.41658	9.41658	9.41658	9.41658	9.41658	9.41658	9.41658	19.8873	19.5229	20.0414	20.0104	19.8342	Q9UKV3	ACIN1	Apoptotic chromatin condensation inducer in the nucleus	1	VPEESVLPLVQKSTLADYSAQK	VPEESVLPLVQK(UniMod:121)STLADYSAQK	3	VPEESVLPLVQK(UniMod:121)STLADYSAQK3	7	1	957550	VPEESVLPLVQK(UniMod:121)STLADYSAQK	1	12	-3.68602	5.03089	0.672434	0.916908	0.748735	6.33347	14.5519	10.4427	0.0198505	5.2096e-05	0	1	1	0.906439	No	Not Significant
Q8IZQ1.4	17.0355	17.2243	16.7983	16.7412	17.3074	16.7866	16.9409	17.1056	16.6169	9.41658	9.41658	9.41658	9.41658	16.5422	16.9751	16.5323	16.3663	15.0324	16.3788	Q8IZQ1	WDFY3	WD repeat and FYVE domain-containing protein 3	1	SAADHWVKDEGGDSCSGCSVR	SAADHWVK(UniMod:121)DEGGDSC(UniMod:4)SGC(UniMod:4)SVR	4	SAADHWVK(UniMod:121)DEGGDSC(UniMod:4)SGC(UniMod:4)SVR4	15	1	110255	SAADHWVK(UniMod:121)DEGGDSC(UniMod:4)SGC(UniMod:4)SVR	1	4	-2.42224	2.10462	-0.158809	0.9249	0.884044	3.28129	7.54926	5.41528	0.0201549	5.29257e-05	0	1	1	0.958298	No	Not Significant
O43847.9	19.3331	9.41658	9.41658	9.41658	9.41658	18.9733	9.41658	9.41658	9.41658	9.41658	9.41658	9.41658	9.41658	9.41658	19.3456	19.3505	19.1816	19.292	19.8461	O43847	NRDC	Nardilysin	1	MLQKLGPEK	MLQK(UniMod:121)LGPEK	3	MLQK(UniMod:121)LGPEK3	7	1	678647	MLQK(UniMod:121)LGPEK	1	12	-3.77112	4.58284	0.40586	0.922492	0.839983	6.04848	13.9247	9.98658	0.0203013	5.33275e-05	0	1	1	0.943835	No	Not Significant
Q86TM6.3	20.332	20.0391	20.6561	20.6808	20.7531	21.0744	21.5301	21.1355	21.2018	19.9738	20.1508	19.6775	20.2818	20.2115	21.3865	21.3669	21.1275	20.919	20.51	Q86TM6	SYVN1	E3 ubiquitin-protein ligase synoviolin	1	LQKLESPVAH	LQK(UniMod:121)LESPVAH	3	LQK(UniMod:121)LESPVAH3	19	1	1.82325e+06	LQK(UniMod:121)LESPVAH	0	0	0.323739	1.16277	0.743255	0.14276	0.00164048	0.607386	1.39843	1.00291	0.0203212	5.33821e-05	0	1	1	0.0239799	Yes	BH-val
Q14980.6	16.7127	16.5039	16.6863	16.7562	16.5814	18.3078	17.5778	16.9008	17.4482	16.2564	15.4947	16.2596	16.1068	16.3536	17.4086	17.4586	16.825	17.1789	17.6286	Q14980	NUMA1	Nuclear mitotic apparatus protein 1	1	APVPSTCSSTFPEELSPPSHQAKR	APVPSTC(UniMod:4)SSTFPEELSPPSHQAK(UniMod:121)R	4	APVPSTC(UniMod:4)SSTFPEELSPPSHQAK(UniMod:121)R4	15	1	145490	APVPSTC(UniMod:4)SSTFPEELSPPSHQAK(UniMod:121)R	1	4	0.405713	1.41543	0.910571	0.130096	0.00141751	0.729713	1.68168	1.2057	0.0205392	5.39841e-05	0	1	1	0.0215569	Yes	BH-val
Q13426.1	22.5804	22.6396	22.3605	22.3674	22.3862	24.3892	24.3215	24.1228	24.1282	22.031	21.8158	21.7173	21.8258	21.6495	23.3791	23.0421	22.7032	23.0167	21.9969	Q13426	XRCC4	DNA repair protein XRCC4	1	EALETDLYKR	EALETDLYK(UniMod:121)R	3	EALETDLYK(UniMod:121)R3	19	0	8.80695e+06	EALETDLYK(UniMod:121)R	0	0	1.34661	2.20058	1.77359	3.04783e-07	1.04914e-07	0.617146	1.42228	1.01971	0.0205422	5.39924e-05	1	1	1	1.74534e-05	Yes	Q-val
Q12834.4	20.0392	20.1161	20.4797	20.2819	20.2882	20.3208	19.8582	19.4834	19.8893	21.1483	21.4439	21.0423	21.2717	21.1741	20.4536	20.6518	20.3775	20.2436	19.7537	Q12834	CDC20	Cell division cycle protein 20 homolog	1	ENQPENSQTPTKK	ENQPENSQTPTK(UniMod:121)K	3	ENQPENSQTPTK(UniMod:121)K3	19	0	1.53671e+06	ENQPENSQTPTK(UniMod:121)K	0	0	-0.738596	0.032469	-0.353063	0.713661	0.0701787	-1.28349	-0.556522	-0.920005	0.0207066	5.44489e-05	0	1	1	0.28599	No	Not Significant
Q9NUW8.5	18.893	18.0136	18.9462	18.8632	19.2392	20.4463	19.8863	20.0424	20.6234	19.2457	18.4542	18.8077	17.9024	18.2868	20.1868	20.1829	19.6807	20.0844	21.7657	Q9NUW8	TDP1	Tyrosyl-DNA phosphodiesterase 1	1	VSGVKPK	VSGVK(UniMod:121)PK	2	VSGVK(UniMod:121)PK2	18	1	942402	VSGVK(UniMod:121)PK	1	1	0.685276	2.23183	1.45855	0.101448	0.000971689	1.11169	2.5698	1.84074	0.0212374	5.59391e-05	0	1	1	0.0164896	Yes	BH-val
Q9Y490	18.084	18.5024	18.4187	9.41658	9.41658	17.2757	18.1191	16.8416	17.6464	9.41658	9.41658	9.41658	9.41658	9.41658	16.9571	16.9352	17.136	17.8261	19.086	Q9Y490	TLN1	Talin-1	1	AAAFEEQENETVVVKEK	AAAFEEQENETVVVKEK(UniMod:121)	3	AAAFEEQENETVVVKEK(UniMod:121)3	12	1	239396	AAAFEEQENETVVVKEK(UniMod:121)	1	7	-0.734227	6.1403	2.70304	0.774346	0.115403	4.93082	11.4122	8.17151	0.0215211	5.67458e-05	0	1	1	0.379297	No	Not Significant
Q8WYA6.2	20.0708	19.7267	19.8427	19.6925	18.9661	21.4188	21.4432	21.0484	21.8569	20.0676	19.9591	19.5138	19.3764	19.7447	21.3467	21.5614	21.5701	21.1491	20.1312	Q8WYA6	CTNNBL1	Beta-catenin-like protein 1	1	MILTFEKR	M(UniMod:35)ILTFEK(UniMod:121)R	3	M(UniMod:35)ILTFEK(UniMod:121)R3	14	1	2.01961e+06	M(UniMod:35)ILTFEK(UniMod:121)R	1	5	1.18472	2.3794	1.78206	0.000804469	8.14573e-06	0.856221	1.98257	1.4194	0.0216237	5.70392e-05	1	1	1	0.000427507	Yes	Q-val
P42166.12	21.857	20.8586	21.444	20.8704	21.0767	23.4518	22.9523	23.2519	23.7471	21.0539	20.7658	21.1283	20.8967	20.8725	22.334	22.3896	22.2528	22.2703	21.3818	P42166	TMPO	Lamina-associated polypeptide 2, isoform alpha	1	NLFISCKSSHDR	NLFISC(UniMod:4)K(UniMod:121)SSHDR	3	NLFISC(UniMod:4)K(UniMod:121)SSHDR3	19	0	4.76019e+06	NLFISC(UniMod:4)K(UniMod:121)SSHDR	0	0	1.63178	2.6271	2.12944	1.08679e-07	6.89799e-08	0.713051	1.65144	1.18225	0.021677	5.71921e-05	1	1	1	1.26607e-05	Yes	Q-val
Q92503.5	21.8991	21.7907	21.5706	21.5626	21.4883	22.0494	21.9964	21.9779	21.7313	22.0244	22.0075	21.4189	21.9066	21.236	22.6666	22.6329	22.7473	22.257	22.5701	Q92503	SEC14L1	SEC14-like protein 1	1	KIAGVDYVYFVQK	K(UniMod:121)IAGVDYVYFVQK	3	K(UniMod:121)IAGVDYVYFVQK3	19	0	4380000	K(UniMod:121)IAGVDYVYFVQK	0	0	-0.0842236	0.637243	0.27651	0.782379	0.124215	0.516029	1.19623	0.856132	0.0218894	5.78041e-05	0	1	1	0.395825	No	Not Significant
P28715.7	19.5379	19.4569	19.0413	18.8385	19.4693	20.6114	20.5781	20.7576	20.1554	18.6584	18.614	17.7127	18.4774	18.6116	20.0937	19.3912	19.7831	19.4235	19.1586	P28715	ERCC5	DNA repair protein complementing XP-G cells	1	INSSTENSDEGLKVR	INSSTENSDEGLK(UniMod:121)VR	3	INSSTENSDEGLK(UniMod:121)VR3	16	1	852493	INSSTENSDEGLK(UniMod:121)VR	1	3	0.770081	1.74361	1.25684	0.00631357	4.37017e-05	0.6963	1.61415	1.15523	0.0218921	5.7812e-05	1	1	1	0.00154478	Yes	Q-val
P45974.3	26.7453	26.699	26.2514	26.1726	26.5273	27.2553	26.5021	26.6742	26.4587	25.993	26.5394	26.4754	26.5073	26.0468	27.438	27.5957	27.5095	26.9245	27.1242	P45974	USP5	Ubiquitin carboxyl-terminal hydrolase 5	1	DQALKALR	DQALK(UniMod:121)ALR	2	DQALK(UniMod:121)ALR2	18	1	1.16092e+08	DQALK(UniMod:121)ALR	1	1	-0.180812	0.667677	0.243433	0.845133	0.242562	0.606036	1.406	1.00602	0.0220729	5.83361e-05	0	1	1	0.557711	No	Not Significant
Q9Y2W1.1	20.3585	20.1436	20.1212	19.9995	20.4246	20.5517	21.4385	20.7502	20.7359	20.1299	19.6053	19.1755	19.8634	19.2269	21.1352	20.53	21.0994	21.85	20.3327	Q9Y2W1	THRAP3	Thyroid hormone receptor-associated protein 3	1	EEEWDPEYTPKSK	EEEWDPEYTPK(UniMod:121)SK	3	EEEWDPEYTPK(UniMod:121)SK3	19	1	1.57041e+06	EEEWDPEYTPK(UniMod:121)SK	0	0	0.0732798	1.24594	0.659608	0.582811	0.0296774	0.836459	1.94205	1.38925	0.0222486	5.88485e-05	0	1	1	0.171327	No	Not Significant
O43719.18	20.9677	19.83	20.0406	20.4242	20.5788	22.4104	22.75	22.5192	21.9375	21.0669	20.7993	20.3387	20.3216	20.9559	22.5641	22.13	22.4281	22.7941	21.1684	O43719	HTATSF1	HIV Tat-specific factor 1	1	MNAQETATGMAFEEPIDEKK	MNAQETATGMAFEEPIDEK(UniMod:121)K	3	MNAQETATGMAFEEPIDEK(UniMod:121)K3	19	1	3.49457e+06	MNAQETATGMAFEEPIDEK(UniMod:121)K	0	0	1.39426	2.67777	2.03602	0.000273183	3.81363e-06	0.915384	2.12549	1.52044	0.0222702	5.89118e-05	1	1	1	0.000244713	Yes	Q-val
Q99496.14	21.381	20.8832	21.6246	20.966	21.1041	22.692	21.0746	21.9557	22.3057	21.6816	21.9484	21.3943	21.0644	21.3635	22.9517	23.1285	22.4426	23.2676	22.6635	Q99496	RNF2	E3 ubiquitin-protein ligase RING2	1	YIKTSGNATVDHLSK	YIK(UniMod:121)TSGNATVDHLSK	4	YIK(UniMod:121)TSGNATVDHLSK4	16	0	4.62683e+06	YIK(UniMod:121)TSGNATVDHLSK	1	3	0.224041	1.40635	0.815198	0.383608	0.00977262	0.84299	1.95769	1.40034	0.0223046	5.90126e-05	0	1	1	0.0833514	No	Not Significant
P06400.5	18.5492	18.5771	18.7672	18.6645	18.7704	19.9672	20.3048	20.1468	19.88	18.4922	18.3948	18.0362	18.2754	18.5115	19.7628	19.4887	18.8604	19.0238	18.9453	P06400	RB1	Retinoblastoma-associated protein	1	FQQKLAEMTSTR	FQQK(UniMod:121)LAEMTSTR	3	FQQK(UniMod:121)LAEMTSTR3	19	1	604037	FQQK(UniMod:121)LAEMTSTR	0	0	1.03963	1.77837	1.409	4.00468e-06	3.41083e-07	0.525948	1.22244	0.874195	0.0224997	5.95863e-05	1	1	1	4.10474e-05	Yes	Q-val
Q8WUA2.3	19.4668	19.852	19.8488	20.0505	19.7836	22.0422	21.5781	21.6072	22.4418	19.5437	19.1519	20.1637	19.4552	18.9423	21.1641	21.1596	20.7831	21.2756	19.93	Q8WUA2	PPIL4	Peptidyl-prolyl cis-trans isomerase-like 4	1	EDEDYMPIKNTNQDIYR	EDEDYM(UniMod:35)PIK(UniMod:121)NTNQDIYR	3	EDEDYM(UniMod:35)PIK(UniMod:121)NTNQDIYR3	18	1	1.90108e+06	EDEDYM(UniMod:35)PIK(UniMod:121)NTNQDIYR	1	1	1.52026	2.71375	2.11701	2.57109e-05	9.03526e-07	0.848512	1.97374	1.41113	0.0226856	6.01361e-05	1	1	1	8.29175e-05	Yes	Q-val
P49321.17	20.3814	19.9499	20.0473	19.8443	19.9479	20.8696	21.3151	20.4931	21.036	20.0669	19.7162	19.2869	19.6863	19.6421	20.7414	21.4839	20.8522	21.3918	20.1048	P49321	NASP	Nuclear autoantigenic sperm protein	1	MAVLNEQVKEAEGSSAEYK	M(UniMod:35)AVLNEQVK(UniMod:121)EAEGSSAEYK	3	M(UniMod:35)AVLNEQVK(UniMod:121)EAEGSSAEYK3	19	1	1.50907e+06	M(UniMod:35)AVLNEQVK(UniMod:121)EAEGSSAEYK	0	0	0.371118	1.41742	0.89427	0.169306	0.00218183	0.741912	1.72838	1.23514	0.0230357	6.11818e-05	0	1	1	0.0292938	Yes	BH-val
Q8WW12.1	20.3034	20.4269	20.37	19.9995	20.1638	21.024	21.637	21.4975	21.6571	20.2595	20.239	19.649	20.2717	20.1867	21.3517	21.018	21.2605	20.9913	20.5678	Q8WW12	PCNP	PEST proteolytic signal-containing nuclear protein	1	DTPTSAGPNSFNKGK	DTPTSAGPNSFNK(UniMod:121)GK	3	DTPTSAGPNSFNK(UniMod:121)GK3	19	0	1.85086e+06	DTPTSAGPNSFNK(UniMod:121)GK	0	0	0.812727	1.58966	1.20119	0.000435232	5.25152e-06	0.550424	1.28293	0.916675	0.0231529	6.15347e-05	1	1	1	0.00030738	Yes	Q-val
P49959.8	18.3419	18.6734	18.8529	19.1155	19.3097	20.8282	21.0623	21.3691	21.3506	18.8035	19.924	19.4418	19.8362	18.6322	20.4252	20.53	20.7546	20.5954	20.6941	P49959	MRE11	Double-strand break repair protein MRE11	1	NMSIIDAFKSTR	NMSIIDAFK(UniMod:121)STR	3	NMSIIDAFK(UniMod:121)STR3	19	1	1.25787e+06	NMSIIDAFK(UniMod:121)STR	0	0	1.75406	2.83374	2.2939	1.38126e-07	7.61408e-08	0.763361	1.78129	1.27233	0.0234222	6.23506e-05	1	1	1	1.34366e-05	Yes	Q-val
P62266.10	18.1402	17.5087	18.2183	18.1293	18.2152	19.4201	18.9983	19.1708	19.1676	18.5327	18.2921	18.6772	18.2937	18.5586	19.3596	19.8753	19.0826	19.2037	19.2533	P62266	RPS23	40S ribosomal protein S23	1	VVKVANVSLLALYK	VVK(UniMod:121)VANVSLLALYK	3	VVK(UniMod:121)VANVSLLALYK3	13	1	535308	VVK(UniMod:121)VANVSLLALYK	1	6	0.771677	1.52207	1.14687	0.000532242	6.05308e-06	0.530321	1.2378	0.884059	0.0234785	6.25222e-05	1	1	1	0.000341111	Yes	Q-val
Q9BTE7.2	22.6114	22.6964	22.7969	21.9929	22.3945	24.7683	24.0776	24.2967	24.6666	22.2819	22.6348	22.1752	21.7403	21.8803	24.167	23.8428	23.5722	23.8032	22.4803	Q9BTE7	DCUN1D5	DCN1-like protein 5	1	LISGEEHFSSKK	LISGEEHFSSK(UniMod:121)K	3	LISGEEHFSSK(UniMod:121)K3	19	0	1.13626e+07	LISGEEHFSSK(UniMod:121)K	0	0	1.3461	2.5616	1.95385	0.000212218	3.2279e-06	0.857592	2.00358	1.43059	0.0237022	6.32076e-05	1	1	1	0.000214242	Yes	Q-val
Q01831.15	23.6695	23.8356	24.2341	24.1708	24.0222	25.0368	25.8047	25.5712	25.2197	23.6258	23.4332	23.6294	23.7837	23.7611	25.9011	25.7239	25.5722	24.9993	23.832	Q01831	XPC	DNA repair protein complementing XP-C cells	1	SLLPVKPVEIEIETPEQAK	SLLPVK(UniMod:121)PVEIEIETPEQAK	3	SLLPVK(UniMod:121)PVEIEIETPEQAK3	19	1	29685700	SLLPVK(UniMod:121)PVEIEIETPEQAK	0	0	0.759221	2.08405	1.42163	0.0416202	0.00029854	0.934508	2.18356	1.55904	0.0237328	6.33019e-05	1	1	1	0.00688781	Yes	Q-val
Q96FW1	23.5129	24.0595	23.6006	23.8668	23.7247	24.9431	25.1261	25.3432	25.6062	23.524	23.2812	23.5975	23.8189	23.418	24.8881	24.4932	24.9285	24.4595	23.8897	Q96FW1	OTUB1	Ubiquitin thioesterase OTUB1	1	AFGFSHLEALLDDSKELQR	AFGFSHLEALLDDSK(UniMod:121)ELQR	4	AFGFSHLEALLDDSK(UniMod:121)ELQR4	19	0	2.24565e+07	AFGFSHLEALLDDSK(UniMod:121)ELQR	0	0	1.07492	1.92858	1.50175	3.12153e-05	1.00769e-06	0.601486	1.40632	1.0039	0.0238816	6.3761e-05	1	1	1	9.03572e-05	Yes	Q-val
Q9UNA4.2	18.6667	19.7996	18.9683	19.414	19.2164	22.2061	22.1225	21.7167	20.512	18.6596	18.8992	19.2403	19.3697	19.207	21.2312	21.6847	21.1822	21.0355	19.6778	Q9UNA4	POLI	DNA polymerase iota	1	ELLAEWKR	ELLAEWK(UniMod:121)R	3	ELLAEWK(UniMod:121)R3	16	1	1.89099e+06	ELLAEWK(UniMod:121)R	1	3	1.6239	3.22874	2.42632	0.000641954	6.91446e-06	1.13059	2.64365	1.88712	0.0239024	6.38255e-05	1	1	1	0.000379245	Yes	Q-val
Q13263.16	23.3417	23.0863	23.2078	23.0938	23.3917	24.7953	25.0738	24.8412	24.9306	23.3496	23.3222	23.0643	23.3864	23.2526	24.5641	24.4094	24.5568	24.7849	23.3465	Q13263	TRIM28	Transcription intermediary factor 1-beta	1	QFNKLTEDK	QFNK(UniMod:121)LTEDK	3	QFNK(UniMod:121)LTEDK3	19	0	1.81303e+07	QFNK(UniMod:121)LTEDK	0	0	1.23552	2.13643	1.68598	6.64924e-06	4.41399e-07	0.632618	1.48201	1.05731	0.0243397	6.51907e-05	1	1	1	4.87126e-05	Yes	Q-val
P54725.2	22.6352	23.1722	22.7046	22.8398	22.6149	23.5312	23.3279	23.4461	24.0578	22.8351	22.5804	22.6125	22.464	21.4601	23.3289	23.7964	23.6518	24.1068	23.2905	P54725	RAD23A	UV excision repair protein RAD23 homolog A	1	NFVVVMVTKTK	NFVVVM(UniMod:35)VTK(UniMod:121)TK	3	NFVVVM(UniMod:35)VTK(UniMod:121)TK3	19	0	9.78684e+06	NFVVVM(UniMod:35)VTK(UniMod:121)TK	0	0	0.267171	1.32769	0.797429	0.285936	0.0055689	0.744561	1.74442	1.24449	0.0243626	6.52628e-05	0	1	1	0.057086	No	Not Significant
P53999.7	19.5477	19.0122	19.0729	18.6552	18.1562	21.3503	21.2733	20.9935	20.7803	19.0636	18.6119	17.855	18.7386	18.6735	20.0695	20.397	20.3681	20.8069	19.1753	P53999	SUB1	Activated RNA polymerase II transcriptional coactivator p15	1	KQVAPEK	K(UniMod:121)QVAPEK	2	K(UniMod:121)QVAPEK2	14	1	1.27051e+06	K(UniMod:121)QVAPEK	1	5	1.53929	2.88167	2.21048	0.000131758	2.37596e-06	0.942058	2.20767	1.57486	0.0244184	6.54388e-05	1	1	1	0.000170736	Yes	Q-val
P67812.3	21.4339	21.4017	21.5327	21.2872	21.6408	20.9255	21.1858	21.2283	21.3387	22.3991	22.7785	22.181	21.6611	22.1323	21.1755	21.5255	21.5495	21.312	21.1433	P67812	SEC11A	Signal peptidase complex catalytic subunit SEC11A	1	QGQHWLEKK	QGQHWLEK(UniMod:121)K	3	QGQHWLEK(UniMod:121)K3	17	1	3.39569e+06	QGQHWLEK(UniMod:121)K	1	2	-0.668735	0.0893835	-0.289676	0.783298	0.125282	-1.24663	-0.531867	-0.889247	0.0244606	6.55722e-05	0	1	1	0.397639	No	Not Significant
P62424.6	9.41658	9.41658	9.41658	9.41658	9.41658	9.41658	9.41658	9.41658	9.41658	17.1591	16.9332	16.232	16.2815	16.6011	9.41658	9.41658	9.41658	16.5401	12.6967	P62424	RPL7A	60S ribosomal protein L7a	1	GDVPTKR	GDVPTK(UniMod:121)R	2	GDVPTK(UniMod:121)R2	7	1	92054.1	GDVPTK(UniMod:121)R	1	12	-2.19421	2.19421	1.77636e-15	0.930539	1	-7.21282	-3.07538	-5.1441	0.024608	6.60395e-05	0	1	1	1	No	Not Significant
Q6ZNA4.2	20.4695	19.9363	20.0649	19.4204	19.4383	19.1873	18.1358	19.2794	19.0116	20.8816	21.6185	20.4668	20.7218	20.9485	17.8639	19.245	18.3038	18.4256	20.4189	Q6ZNA4	RNF111	E3 ubiquitin-protein ligase Arkadia	1	LHCKQDGEEGTEEDTEEK	LHC(UniMod:4)K(UniMod:121)QDGEEGTEEDTEEK	4	LHC(UniMod:4)K(UniMod:121)QDGEEGTEEDTEEK4	18	0	1.07737e+06	LHC(UniMod:4)K(UniMod:121)QDGEEGTEEDTEEK	1	1	-1.8493	-0.0754221	-0.962362	0.610843	0.0351377	-2.91222	-1.23979	-2.07601	0.0249686	6.71934e-05	0	1	1	0.190361	No	Not Significant
Q8N201.3	17.3109	16.1817	16.9134	17.0973	16.8983	16.7667	16.7764	17.1321	17.3067	17.6652	17.4942	17.6282	17.959	17.912	16.2914	17.0628	16.5355	16.8301	15.7485	Q8N201	INTS1	Integrator complex subunit 1	1	PKSSPEQPIGQGR	PK(UniMod:121)SSPEQPIGQGR	3	PK(UniMod:121)SSPEQPIGQGR3	15	1	151893	PK(UniMod:121)SSPEQPIGQGR	1	4	-0.414134	0.644437	0.115151	0.909854	0.651996	-1.73706	-0.739026	-1.23804	0.0251192	6.76798e-05	0	1	1	0.85944	No	Not Significant
P42166.16	19.7638	19.7992	19.7363	19.0555	19.1008	20.7595	20.8932	21.2177	20.8734	19.2682	19.3887	19.283	18.9822	19.4468	20.5877	20.3669	20.1219	19.85	20.1433	P42166	TMPO	Lamina-associated polypeptide 2, isoform alpha	1	TVVSHSLTTLGLEVAKQSQHDK	TVVSHSLTTLGLEVAK(UniMod:121)QSQHDK	4	TVVSHSLTTLGLEVAK(UniMod:121)QSQHDK4	15	1	1246154	TVVSHSLTTLGLEVAK(UniMod:121)QSQHDK	1	4	1.04288	1.84679	1.44483	1.89394e-05	7.59039e-07	0.561192	1.31912	0.940159	0.0251299	6.77147e-05	1	1	1	7.3971e-05	Yes	Q-val
Q96PU4.5	18.6423	17.9751	19.0424	18.0616	18.5285	21.0814	20.1745	20.4484	20.9531	17.3973	17.9766	18.6051	18.8328	18.8031	20.3366	20.6008	19.8656	20.2328	19.0853	Q96PU4	UHRF2	E3 ubiquitin-protein ligase UHRF2	1	TDSSEVVKAGER	TDSSEVVK(UniMod:121)AGER	3	TDSSEVVK(UniMod:121)AGER3	18	0	886780	TDSSEVVK(UniMod:121)AGER	1	1	1.48653	2.94223	2.21438	0.000577796	6.41417e-06	1.01503	2.38748	1.70125	0.0252854	6.82203e-05	1	1	1	0.000356567	Yes	Q-val
Q9H3M7	9.41658	9.41658	9.41658	9.41658	9.41658	9.41658	9.41658	9.41658	9.41658	21.0211	21.7007	21.8783	22.0761	20.8647	9.41658	9.41658	9.41658	9.41658	22.5295	Q9H3M7	TXNIP	Thioredoxin-interacting protein	1	FGFELPQGPLGTSFKGK	FGFELPQGPLGTSFK(UniMod:121)GK	3	FGFELPQGPLGTSFK(UniMod:121)GK3	6	1	3.70833e+06	FGFELPQGPLGTSFK(UniMod:121)GK	1	13	-4.05172	4.05172	1.77636e-15	0.930539	1	-13.289	-5.64902	-9.46902	0.0253165	6.83215e-05	0	1	1	1	No	Not Significant
P42166.9	21.4378	21.3404	21.037	21.3083	20.9767	22.8716	22.7308	22.5867	22.8169	21.0409	21.3564	21.349	21.2666	20.9922	22.269	22.377	22.5391	22.5151	21.3327	P42166	TMPO	Lamina-associated polypeptide 2, isoform alpha	1	LKSELVANNVTLPAGEQR	LK(UniMod:121)SELVANNVTLPAGEQR	3	LK(UniMod:121)SELVANNVTLPAGEQR3	19	1	4.16964e+06	LK(UniMod:121)SELVANNVTLPAGEQR	0	0	1.10035	1.96258	1.53146	2.49464e-05	8.87706e-07	0.599114	1.41203	1.00557	0.0257566	6.97707e-05	1	1	1	8.23258e-05	Yes	Q-val
P17480.16	9.41658	9.41658	9.41658	18.2646	9.41658	18.4759	9.41658	18.7008	9.41658	9.41658	9.41658	9.41658	9.41658	9.41658	19.0216	19.0369	18.6109	19.5636	19.5519	P17480	UBTF	Nucleolar transcription factor 1	1	QWSQLSDKK	QWSQLSDK(UniMod:121)K	3	QWSQLSDK(UniMod:121)K3	8	1	540621	QWSQLSDK(UniMod:121)K	1	11	-1.36065	6.99321	2.81628	0.815645	0.17293	5.80234	13.6784	9.74039	0.0258094	6.99462e-05	0	1	1	0.471607	No	Not Significant
Q5T0F9.5	9.41658	9.41658	9.41658	9.41658	9.41658	18.2174	18.4721	17.1699	18.27	9.41658	9.41658	18.1368	9.41658	9.41658	16.9578	17.8231	17.7478	16.9309	18.2196	Q5T0F9	CC2D1B	Coiled-coil and C2 domain-containing protein 1B	1	VAKWLEAQIIQAR	VAK(UniMod:121)WLEAQIIQAR	3	VAK(UniMod:121)WLEAQIIQAR3	10	1	249379	VAK(UniMod:121)WLEAQIIQAR	1	9	5.87894	11.3526	8.61579	0.000314329	4.20224e-06	3.79488	8.95554	6.37521	0.0260582	7.07781e-05	1	1	1	0.000260001	Yes	Q-val
P42166	16.2087	16.4252	16.273	16.3326	15.7315	17.9162	18.6707	18.3496	17.9684	16.532	16.5587	15.3553	16.4078	16.4201	17.9402	17.1375	18.0227	17.6631	17.0937	P42166	TMPO	Lamina-associated polypeptide 2, isoform alpha	1	CLEKSSSSSSQPEHSAMLVSTAASPSLIK	C(UniMod:4)LEK(UniMod:121)SSSSSSQPEHSAMLVSTAASPSLIK	4	C(UniMod:4)LEK(UniMod:121)SSSSSSQPEHSAMLVSTAASPSLIK4	18	1	168642	C(UniMod:4)LEK(UniMod:121)SSSSSSQPEHSAMLVSTAASPSLIK	1	1	1.46676	2.59729	2.03203	1.89013e-05	7.58196e-07	0.783723	1.8496	1.31666	0.0260693	7.08155e-05	1	1	1	7.3971e-05	Yes	Q-val
O00193.1	20.0885	20.286	20.3445	19.7646	20.0973	22.1468	21.7404	21.713	22.2874	20.5449	20.2019	20.8605	20.1443	19.8953	21.7182	21.9106	21.7143	22.2887	20.6502	O00193	SMAP	Small acidic protein	1	INEELESQYQQSMDSKLSGR	INEELESQYQQSM(UniMod:35)DSK(UniMod:121)LSGR	3	INEELESQYQQSM(UniMod:35)DSK(UniMod:121)LSGR3	19	1	2.50779e+06	INEELESQYQQSM(UniMod:35)DSK(UniMod:121)LSGR	0	0	1.28566	2.42574	1.8557	0.000166751	2.75478e-06	0.789584	1.86447	1.32703	0.0262	7.12559e-05	1	1	1	0.000191749	Yes	Q-val
Q93009.29	9.41658	18.9293	17.9849	18.5052	17.7228	19.5699	19.5413	19.7762	20.0721	9.41658	9.41658	17.7062	9.41658	9.41658	20.007	20.3152	20.1551	19.864	18.9244	Q93009	USP7	Ubiquitin carboxyl-terminal hydrolase 7	1	NLPWKIMVMPR	NLPWK(UniMod:121)IMVMPR	3	NLPWK(UniMod:121)IMVMPR3	14	1	741762	NLPWK(UniMod:121)IMVMPR	1	5	-0.543198	6.99948	3.22814	0.743578	0.0886558	5.22298	12.3343	8.77863	0.0262209	7.13267e-05	0	1	1	0.327159	No	Not Significant
O95816.5	21.1873	21.1838	21.0129	20.9055	20.7357	20.1434	19.6619	20.3154	20.3797	20.9106	21.1829	21.4383	21.5649	21.3242	19.7871	19.5664	19.4781	20.6774	20.7027	O95816	BAG2	BAG family molecular chaperone regulator 2	1	NPQQQESLKHATR	NPQQQESLK(UniMod:121)HATR	4	NPQQQESLK(UniMod:121)HATR4	18	0	1.82314e+06	NPQQQESLK(UniMod:121)HATR	1	1	-1.41348	-0.346364	-0.879921	0.198983	0.00287361	-1.74487	-0.73879	-1.24183	0.0262465	7.14133e-05	0	1	1	0.0357342	Yes	BH-val
Q7Z6E9.1	9.41658	18.1931	17.8681	17.7751	18.3404	9.41658	9.41658	17.8283	9.41658	17.9319	18.7127	17.129	17.7343	18.322	9.41658	9.41658	9.41658	9.41658	9.41658	Q7Z6E9	RBBP6	E3 ubiquitin-protein ligase RBBP6	1	DKISLSAPAK	DK(UniMod:121)ISLSAPAK	3	DK(UniMod:121)ISLSAPAK3	10	1	266169	DK(UniMod:121)ISLSAPAK	1	9	-8.47736	-1.12095	-4.79915	0.443794	0.0135952	-12.0173	-5.08157	-8.54942	0.0266337	7.24505e-05	0	1	1	0.103417	No	Not Significant
Q99755.1	9.41658	9.41658	9.41658	9.41658	9.41658	9.41658	9.41658	9.41658	9.41658	15.3517	16.3342	16.0335	15.0829	16.2726	16.3157	9.41658	9.41658	9.41658	9.41658	Q99755	PIP5K1A	Phosphatidylinositol 4-phosphate 5-kinase type-1 alpha	1	FMCNTVFKK	FMC(UniMod:4)NTVFK(UniMod:121)K	3	FMC(UniMod:4)NTVFK(UniMod:121)K3	6	1	65820.9	FMC(UniMod:4)NTVFK(UniMod:121)K	1	13	-2.16295	2.16295	1.77636e-15	0.930539	1	-7.05783	-2.97934	-5.01859	0.0271467	7.38343e-05	0	1	1	1	No	Not Significant
P33778.1	23.1941	23.3771	23.1686	23.4927	23.2117	23.4381	23.5952	23.0303	23.611	23.5701	23.8975	23.8533	24.3326	23.2299	24.6887	24.9314	25.1572	25.1612	24.2617	P33778	H2BC3	Histone H2B type 1-B	1	ESYSIYVYKVLK	ESYSIYVYK(UniMod:121)VLK	3	ESYSIYVYK(UniMod:121)VLK3	17	0	1.85571e+07	ESYSIYVYK(UniMod:121)VLK	1	2	-0.328914	0.588582	0.129834	0.901448	0.558249	0.630818	1.49584	1.06333	0.0274455	7.46457e-05	0	1	1	0.808647	No	Not Significant
O76094.5	21.3055	21.4655	21.4137	20.9864	21.2022	21.4894	21.934	21.4484	20.9685	20.4592	20.0843	20.318	20.5056	20.4601	21.6131	21.256	20.8454	21.1999	21.4903	O76094	SRP72	Signal recognition particle subunit SRP72	1	DQIGKGTQGATAGASSELDASK	DQIGK(UniMod:121)GTQGATAGASSELDASK	3	DQIGK(UniMod:121)GTQGATAGASSELDASK3	19	1	2.33947e+06	DQIGK(UniMod:121)GTQGATAGASSELDASK	0	0	-0.210149	0.581013	0.185432	0.869758	0.336483	0.542547	1.28846	0.915504	0.0279005	7.58887e-05	0	1	1	0.649519	No	Not Significant
Q58WW2.8	23.0132	22.825	23.2113	22.773	23.0204	24.0637	23.5077	23.5127	23.6547	22.6324	22.0534	22.181	22.2691	22.5938	23.4276	23.3592	23.303	23.3196	22.6811	Q58WW2	DCAF6	DDB1- and CUL4-associated factor 6	1	SCGVPEESASSEKAK	SC(UniMod:4)GVPEESASSEK(UniMod:121)AK	3	SC(UniMod:4)GVPEESASSEK(UniMod:121)AK3	19	0	9.09693e+06	SC(UniMod:4)GVPEESASSEK(UniMod:121)AK	0	0	0.339227	1.09304	0.716135	0.0970369	0.00091221	0.516819	1.22752	0.872171	0.0279405	7.59985e-05	0	1	1	0.0156664	Yes	BH-val
Q6P1J9.6	21.1485	21.0155	20.8947	20.8845	21.1441	21.4947	21.3657	21.3401	21.6571	21.001	20.911	20.4286	20.5142	20.7075	20.0817	20.1119	20.2087	19.5028	19.7813	Q6P1J9	CDC73	Parafibromin	1	IAAIKAK	IAAIK(UniMod:121)AK	2	IAAIK(UniMod:121)AK2	19	1	1.87895e+06	IAAIK(UniMod:121)AK	0	0	0.111474	0.782377	0.446925	0.421447	0.0120324	-1.09145	-0.458916	-0.775183	0.0283466	7.71166e-05	0	1	1	0.0955465	No	Not Significant
Q7LBC6.2	17.9284	18.3188	18.0998	18.3652	18.1782	20.0317	19.8147	19.239	19.4132	18.1271	18.0719	17.7204	18.0029	17.6873	19.082	18.5962	19.7546	18.9367	18.606	Q7LBC6	KDM3B	Lysine-specific demethylase 3B	1	APFEAVKR	APFEAVK(UniMod:121)R	2	APFEAVK(UniMod:121)R2	16	1	502908	APFEAVK(UniMod:121)R	1	3	0.982071	1.91103	1.44655	0.000382226	4.80557e-06	0.635242	1.51108	1.07316	0.0284003	7.72651e-05	1	1	1	0.000287059	Yes	Q-val
Q12955	15.7412	15.2705	15.5937	15.591	15.6569	15.4201	15.2047	14.8588	15.3197	15.4894	15.5129	14.9606	15.3424	15.208	16.2545	16.1603	16.0888	15.7165	16.1035	Q12955	ANK3	Ankyrin-3	1	DGKNATTDALTSVLTK	DGK(UniMod:121)NATTDALTSVLTK	3	DGK(UniMod:121)NATTDALTSVLTK3	14	1	49450.1	DGK(UniMod:121)NATTDALTSVLTK	1	5	-0.700298	-0.0393537	-0.369826	0.587032	0.0304303	0.450482	1.07363	0.762054	0.0289858	7.88919e-05	0	1	1	0.174144	No	Not Significant
Q9UNF1.23	17.1373	17.1012	17.7815	17.0988	17.4939	17.5912	17.7098	18.0394	17.3407	18.4209	17.5925	17.3123	17.6784	18.5012	19.5488	18.8257	18.9285	19.5636	18.9262	Q9UNF1	MAGED2	Melanoma-associated antigen D2	1	VKHLDGEEDGSSDQSQASGTTGGR	VK(UniMod:121)HLDGEEDGSSDQSQASGTTGGR	4	VK(UniMod:121)HLDGEEDGSSDQSQASGTTGGR4	19	0	323207	VK(UniMod:121)HLDGEEDGSSDQSQASGTTGGR	0	0	-0.198392	0.893888	0.347748	0.827414	0.196767	0.742595	1.77241	1.2575	0.0294371	8.01573e-05	0	1	1	0.5041	No	Not Significant
Q8WW12.9	19.6837	19.5893	19.4387	19.8775	19.4307	21.692	22.1047	21.2123	20.9762	19.6445	19.8871	18.9722	19.2025	19.1027	21.5962	20.7407	21.1822	21.7206	19.7483	Q8WW12	PCNP	PEST proteolytic signal-containing nuclear protein	1	SAEEEAADLPTKPTK	SAEEEAADLPTK(UniMod:121)PTK	3	SAEEEAADLPTK(UniMod:121)PTK3	19	0	1.70202e+06	SAEEEAADLPTK(UniMod:121)PTK	0	0	1.18099	2.60366	1.89233	0.00433224	3.12727e-05	0.965121	2.30643	1.63577	0.0298269	8.1258e-05	1	1	1	0.00119469	Yes	Q-val
Q9UPU5.19	20.3593	20.4269	19.6201	19.2726	19.1085	19.8326	19.5831	19.822	20.1004	18.183	17.8715	18.4245	18.298	18.9367	19.4976	19.8895	20.2297	19.3304	19.5803	Q9UPU5	USP24	Ubiquitin carboxyl-terminal hydrolase 24	1	TLLSESSSQSSKSPSLSSK	TLLSESSSQSSK(UniMod:121)SPSLSSK	3	TLLSESSSQSSK(UniMod:121)SPSLSSK3	19	1	764535	TLLSESSSQSSK(UniMod:121)SPSLSSK	0	0	-0.51623	0.670358	0.0770639	0.919378	0.787321	0.803375	1.9221	1.36274	0.0301851	8.22765e-05	0	1	1	0.923433	No	Not Significant
O15355.7	21.7562	21.7285	21.37	21.429	21.2273	23.3605	22.8863	22.7649	23.4908	21.9874	21.2693	21.5314	21.1663	20.9336	22.6544	22.7983	22.8723	23.3574	21.7902	O15355	PPM1G	Protein phosphatase 1G	1	NAGGKVTMDGR	NAGGK(UniMod:121)VTM(UniMod:35)DGR	3	NAGGK(UniMod:121)VTM(UniMod:35)DGR3	19	0	5.46338e+06	NAGGK(UniMod:121)VTM(UniMod:35)DGR	0	0	1.04996	2.19677	1.62336	0.00186354	1.52372e-05	0.776304	1.85752	1.31691	0.0302171	8.23677e-05	1	1	1	0.000709068	Yes	Q-val
Q9Y2W1.3	20.618	20.3698	20.2786	20.3649	20.1108	21.2285	20.9001	20.8971	21.1074	20.3148	20.651	20.7869	20.3018	20.1867	21.4012	21.4603	21.0649	21.7662	20.8802	Q9Y2W1	THRAP3	Thyroid hormone receptor-associated protein 3	1	EESAASGGAAYTKR	EESAASGGAAYTK(UniMod:121)R	3	EESAASGGAAYTK(UniMod:121)R3	19	0	1.91781e+06	EESAASGGAAYTK(UniMod:121)R	0	0	0.307618	1.06204	0.684831	0.125594	0.0013425	0.510688	1.22197	0.866328	0.0302184	8.23716e-05	0	1	1	0.0207559	Yes	BH-val
Q9Y2W1.14	19.7279	19.3709	19.5596	18.8031	19.051	20.3792	20.4804	20.595	20.5225	19.5122	19.224	18.5605	19.3541	19.4409	20.5088	20.5834	20.3586	20.9589	19.6735	Q9Y2W1	THRAP3	Thyroid hormone receptor-associated protein 3	1	KYYLHDDR	K(UniMod:121)YYLHDDR	3	K(UniMod:121)YYLHDDR3	16	1	1.10236e+06	K(UniMod:121)YYLHDDR	1	3	0.669989	1.71355	1.19177	0.0234863	0.000161045	0.706377	1.69026	1.19832	0.0302266	8.23948e-05	1	1	1	0.00417599	Yes	Q-val
P33778.2	21.131	21.4043	21.7803	21.2657	21.3351	22.0708	21.4942	21.9267	21.6807	21.2425	21.6962	21.2647	21.3981	21.4497	22.2312	22.4555	21.7867	22.265	22.5701	P33778	H2BC3	Histone H2B type 1-B	1	KESYSIYVYK	K(UniMod:121)ESYSIYVYK	3	K(UniMod:121)ESYSIYVYK3	19	0	3.61722e+06	K(UniMod:121)ESYSIYVYK	0	0	0.0380873	0.781509	0.409798	0.598774	0.0326492	0.501008	1.20191	0.85146	0.0310279	8.46986e-05	0	1	1	0.182301	No	Not Significant
Q9Y3P9.1	9.41658	9.41658	9.41658	18.8778	18.6935	9.41658	18.1869	9.41658	9.41658	9.41658	9.41658	9.41658	9.41658	9.41658	19.4943	19.1768	19.5826	19.3842	19.7098	Q9Y3P9	RABGAP1	Rab GTPase-activating protein 1	1	ECAEKILETWGELLSK	EC(UniMod:4)AEK(UniMod:121)ILETWGELLSK	3	EC(UniMod:4)AEK(UniMod:121)ILETWGELLSK3	8	1	639469	EC(UniMod:4)AEK(UniMod:121)ILETWGELLSK	1	11	-5.94946	2.83935	-1.55506	0.89087	0.465448	5.90988	14.1961	10.053	0.0314338	8.58786e-05	0	1	1	0.750888	No	Not Significant
P06400.9	19.1102	20.0004	19.442	20.5626	20.3001	21.1299	20.954	21.4393	21.6136	19.1211	18.7775	19.4492	18.6159	19.1166	20.5619	20.635	20.0414	19.8918	20.6142	P06400	RB1	Retinoblastoma-associated protein	1	IPGGNIYISPLKSPYK	IPGGNIYISPLK(UniMod:121)SPYK	3	IPGGNIYISPLK(UniMod:121)SPYK3	19	1	1.33094e+06	IPGGNIYISPLK(UniMod:121)SPYK	0	0	0.818217	1.98406	1.40114	0.0140998	9.49103e-05	0.783192	1.88236	1.33277	0.0316118	8.63987e-05	1	1	1	0.00277172	Yes	Q-val
Q7Z6Z7.2	20.2633	19.1264	20.1413	20.205	19.9514	20.1964	20.4804	20.6274	20.6619	20.2338	19.6319	19.3687	19.9293	20.5211	20.8235	21.6476	21.4281	20.8214	22.0719	Q7Z6Z7	HUWE1	E3 ubiquitin-protein ligase HUWE1	1	ALAMAESTEKHAR	ALAMAESTEK(UniMod:121)HAR	4	ALAMAESTEK(UniMod:121)HAR4	18	0	1.65789e+06	ALAMAESTEK(UniMod:121)HAR	1	1	-0.0677254	1.17578	0.554027	0.726419	0.0773499	0.835364	2.00775	1.42156	0.031612	8.63995e-05	0	1	1	0.302212	No	Not Significant
Q8WUA2.9	22.2305	22.3285	22.0489	22.2792	22.1375	24.0458	24.4964	24.4	24.3358	22.3496	21.8878	21.961	21.9357	22.1898	23.7662	23.5834	23.303	23.6492	22.108	Q8WUA2	PPIL4	Peptidyl-prolyl cis-trans isomerase-like 4	1	IGADEEIDDFKGR	IGADEEIDDFK(UniMod:121)GR	3	IGADEEIDDFK(UniMod:121)GR3	19	0	9.96079e+06	IGADEEIDDFK(UniMod:121)GR	0	0	1.58206	2.64707	2.11457	1.28392e-06	1.96462e-07	0.715139	1.71924	1.21719	0.0316931	8.66371e-05	1	1	1	2.7702e-05	Yes	Q-val
P14866.5	22.4152	22.4925	21.9801	22.0723	22.0939	22.9661	22.9273	22.9413	23.0342	21.5769	21.7658	21.3693	21.4795	21.496	21.9747	22.3694	22.4966	22.1971	22.028	P14866	HNRNPL	Heterogeneous nuclear ribonucleoprotein L	1	IEYAKPTR	IEYAK(UniMod:121)PTR	2	IEYAK(UniMod:121)PTR2	19	1	5.12109e+06	IEYAK(UniMod:121)PTR	0	0	0.460821	1.05202	0.756422	0.00705371	4.82759e-05	0.396982	0.954372	0.675677	0.0316944	8.66408e-05	1	1	1	0.00166603	Yes	Q-val
Q15853	20.1878	20.438	20.37	20.4145	20.2397	21.1162	21.2996	21.2903	21.3855	20.5633	20.1638	20.5223	20.2818	19.974	21.1057	20.7794	21.6026	21.4159	20.7698	Q15853	USF2	Upstream stimulatory factor 2	1	DKINNWIVQLSK	DK(UniMod:121)INNWIVQLSK	3	DK(UniMod:121)INNWIVQLSK3	19	1	1.88134e+06	DK(UniMod:121)INNWIVQLSK	0	0	0.577222	1.30854	0.942882	0.00642048	4.43585e-05	0.488887	1.17838	0.833635	0.0325351	8.90775e-05	1	1	1	0.00156025	Yes	Q-val
Q13630.1	19.5908	19.6804	19.9641	19.6674	19.8078	19.2817	19.2459	19.457	19.9466	20.368	19.9785	20.3284	20.2717	19.8758	19.4176	19.7852	18.6016	18.9194	19.0121	Q13630	GFUS	GDP-L-fucose synthase	1	FTPFKQAVK	FTPFK(UniMod:121)QAVK	3	FTPFK(UniMod:121)QAVK3	19	1	860191	FTPFK(UniMod:121)QAVK	0	0	-0.705648	0.187068	-0.25929	0.843254	0.237018	-1.43814	-0.596483	-1.01731	0.0326297	8.93541e-05	0	1	1	0.551738	No	Not Significant
O43719.17	18.6936	17.7706	18.866	18.7119	18.0038	20.0419	20.6452	20.0303	20.7976	18.7419	19.2024	19.2634	19.1332	18.2821	20.8522	20.5747	21.1496	20.8849	19.3475	O43719	HTATSF1	HIV Tat-specific factor 1	1	MNAQETATGMAFEEPIDEKK	M(UniMod:35)NAQETATGMAFEEPIDEK(UniMod:121)K	3	M(UniMod:35)NAQETATGMAFEEPIDEK(UniMod:121)K3	16	1	1.08701e+06	M(UniMod:35)NAQETATGMAFEEPIDEK(UniMod:121)K	1	3	1.25126	2.68797	1.96962	0.00291634	2.21381e-05	0.959902	2.31445	1.63718	0.0326421	8.93904e-05	1	1	1	0.000923202	Yes	Q-val
Q6KC79.8	20.2205	19.993	19.6746	20.0379	20.5191	21.824	21.6452	21.223	20.6523	20.0144	19.678	19.3714	19.5933	19.5469	20.9682	21.136	20.2906	20.5438	21.0983	Q6KC79	NIPBL	Nipped-B-like protein	1	SNKGSIDQSVLK	SNK(UniMod:121)GSIDQSVLK	3	SNK(UniMod:121)GSIDQSVLK3	19	0	1.61035e+06	SNK(UniMod:121)GSIDQSVLK	0	0	0.734767	1.75947	1.24712	0.0124036	8.30442e-05	0.68353	1.64963	1.16658	0.0329473	9.02857e-05	1	1	1	0.0025317	Yes	Q-val
Q96JM2	18.7575	18.9962	19.1745	19.0259	19.0447	20.2723	19.9802	19.607	19.1763	18.4166	18.8865	18.757	18.751	18.5844	19.7512	19.8228	19.307	19.5219	19.4786	Q96JM2	ZNF462	Zinc finger protein 462	1	CKLCPYTHGTLEK	C(UniMod:4)K(UniMod:121)LC(UniMod:4)PYTHGTLEK	4	C(UniMod:4)K(UniMod:121)LC(UniMod:4)PYTHGTLEK4	13	0	736604	C(UniMod:4)K(UniMod:121)LC(UniMod:4)PYTHGTLEK	1	6	0.364624	1.15385	0.759235	0.0901444	0.000817627	0.525138	1.26922	0.897181	0.0334246	9.16955e-05	0	1	1	0.014528	Yes	BH-val
O43670	19.652	19.467	20.1954	20.3031	20.664	22.3503	23.0454	22.9826	22.5277	19.9177	19.9104	19.8149	20.1554	19.9994	21.3865	21.4217	21.7328	22.0693	20.3216	O43670	ZNF207	BUB3-interacting and GLEBS motif-containing protein ZNF207	1	DFDDEKILIQHQK	DFDDEK(UniMod:121)ILIQHQK	3	DFDDEK(UniMod:121)ILIQHQK3	19	0	2.91643e+06	DFDDEK(UniMod:121)ILIQHQK	0	0	2.04226	3.29813	2.6702	1.34738e-07	7.53509e-08	0.8348	2.01885	1.42682	0.0336175	9.22689e-05	1	1	1	1.33815e-05	Yes	Q-val
Q7Z6Z7.3	21.1022	21.4491	20.9884	21.7938	21.74	23.0566	22.9306	23.2123	23.2245	21.0077	21.0499	21.3022	21.2868	21.501	22.9097	22.7983	22.6303	22.5763	21.3925	Q7Z6Z7	HUWE1	E3 ubiquitin-protein ligase HUWE1	1	AQCETLSPDGLPEEQPQTTKLK	AQC(UniMod:4)ETLSPDGLPEEQPQTTK(UniMod:121)LK	3	AQC(UniMod:4)ETLSPDGLPEEQPQTTK(UniMod:121)LK3	19	1	5.02464e+06	AQC(UniMod:4)ETLSPDGLPEEQPQTTK(UniMod:121)LK	0	0	1.14856	2.23413	1.69134	0.00037839	4.77291e-06	0.720146	1.74363	1.23189	0.034004	9.34241e-05	1	1	1	0.00028585	Yes	Q-val
Q01831.11	21.042	20.9855	21.7803	21.7975	21.5982	23.4788	23.3781	23.3029	22.9685	20.105	20.6693	20.9237	21.0935	21.3184	23.1526	22.9586	22.3347	22.0571	21.3657	Q01831	XPC	DNA repair protein complementing XP-C cells	1	LTADPGGSSETSSQVLENHTKPK	LTADPGGSSETSSQVLENHTK(UniMod:121)PK	4	LTADPGGSSETSSQVLENHTK(UniMod:121)PK4	19	0	5.10207e+06	LTADPGGSSETSSQVLENHTK(UniMod:121)PK	0	0	1.15762	2.52518	1.8414	0.00370463	2.7216e-05	0.907081	2.19644	1.55176	0.0340334	9.35122e-05	1	1	1	0.00108251	Yes	Q-val
Q5UIP0.27	18.4448	17.8829	17.7964	16.6215	18.4847	19.0019	20.3557	19.822	19.2802	16.4992	17.3522	16.3491	17.2682	17.1637	19.0464	18.4782	18.6909	18.8907	18.1821	Q5UIP0	RIF1	Telomere-associated protein RIF1	1	SEGDGTQDIVDKSSEK	SEGDGTQDIVDK(UniMod:121)SSEK	3	SEGDGTQDIVDK(UniMod:121)SSEK3	18	1	415063	SEGDGTQDIVDK(UniMod:121)SSEK	1	1	1.00596	2.53186	1.76891	0.0202587	0.000138182	1.01183	2.45045	1.73114	0.0340843	9.36651e-05	1	1	1	0.00369995	Yes	Q-val
P12757.1	18.327	18.1125	18.2701	18.0152	18.0987	19.4822	19.2044	19.3597	18.7799	17.612	18.2793	18.2441	18.4881	18.5579	19.7783	19.3681	19.1993	19.0981	18.7867	P12757	SKIL	Ski-like protein	1	GKIMEEVMR	GK(UniMod:121)IMEEVMR	3	GK(UniMod:121)IMEEVMR3	17	0	478636	GK(UniMod:121)IMEEVMR	1	2	0.595976	1.48767	1.04182	0.0187253	0.000127479	0.58947	1.43016	1.00982	0.0346781	9.54581e-05	1	1	1	0.00347858	Yes	Q-val
P26358.8	22.747	23.1605	23.2254	23.0316	22.9785	25.0902	25.2047	25.2967	25.1871	23.7413	23.1814	23.7212	23.9437	23.9577	25.6483	25.9076	25.7501	25.5922	23.6657	P26358	DNMT1	DNA (cytosine-5)-methyltransferase 1	1	DLIKLAGVTLGQR	DLIK(UniMod:121)LAGVTLGQR	3	DLIK(UniMod:121)LAGVTLGQR3	19	0	2.74116e+07	DLIK(UniMod:121)LAGVTLGQR	0	0	1.45772	2.87442	2.16607	0.000528722	6.02438e-06	0.935877	2.27155	1.60371	0.0348147	9.58737e-05	1	1	1	0.000340663	Yes	Q-val
P43243.7	21.2006	21.1571	21.2237	21.2603	21.3694	22.7748	22.9052	23.2903	23.3148	20.4979	20.911	21.6399	21.5313	21.6676	22.7395	22.7964	22.3395	22.3797	24.521	P43243	MATR3	Matrin-3	1	ITPENLPQILLQLKR	ITPENLPQILLQLK(UniMod:121)R	3	ITPENLPQILLQLK(UniMod:121)R3	19	1	5.87918e+06	ITPENLPQILLQLK(UniMod:121)R	0	0	1.07515	2.58302	1.82908	0.0128361	8.60232e-05	0.994875	2.4165	1.70569	0.0350537	9.66029e-05	1	1	1	0.00258573	Yes	Q-val
Q92878.36	20.9726	20.4156	20.3316	21.1592	21.0628	20.6687	20.934	20.5618	20.9608	20.8294	20.5363	20.5758	20.3314	20.6079	19.2164	19.9176	19.7523	19.8918	19.3761	Q92878	RAD50	DNA repair protein RAD50	1	SMVCTQKSK	SMVC(UniMod:4)TQKSK(UniMod:121)	3	SMVC(UniMod:4)TQKSK(UniMod:121)3	19	1	1.49548e+06	SMVC(UniMod:4)TQKSK(UniMod:121)	0	0	-0.425437	0.411355	-0.0070412	0.929263	0.972086	-1.3398	-0.55087	-0.945337	0.0354907	9.79453e-05	0	1	1	0.990237	No	Not Significant
Q9Y5A7.14	9.41658	9.41658	9.41658	9.41658	17.5189	17.9773	19.8723	19.0408	9.41658	9.41658	9.41658	9.41658	9.41658	9.41658	17.5696	18.4332	17.9324	18.1381	18.0149	Q9Y5A7	NUB1	NEDD8 ultimate buster 1	1	NFQLEEEEQNEAKLK	NFQLEEEEQNEAK(UniMod:121)LK	3	NFQLEEEEQNEAK(UniMod:121)LK3	9	1	386713	NFQLEEEEQNEAK(UniMod:121)LK	1	10	1.72269	9.3567	5.5397	0.326037	0.00706188	5.00234	12.1998	8.60105	0.0363965	0.000100764	0	1	1	0.0670534	No	Not Significant
O75530.2	19.0978	19.0021	18.1973	18.725	18.3469	20.2723	19.9001	19.9684	19.7453	18.2173	17.9155	18.7997	17.9823	18.1719	19.8296	19.4088	19.0747	18.9138	19.3259	O75530	EED	Polycomb protein EED	1	EVSTAPAGTDMPAAKK	EVSTAPAGTDMPAAK(UniMod:121)K	3	EVSTAPAGTDMPAAK(UniMod:121)K3	19	1	594250	EVSTAPAGTDMPAAK(UniMod:121)K	0	0	0.812449	1.783	1.29773	0.00404238	2.94717e-05	0.635718	1.55077	1.09324	0.0364759	0.000101013	1	1	1	0.00113646	Yes	Q-val
P13010.19	23.2983	23.3698	22.7851	23.022	23.1326	23.5694	23.6473	23.5764	23.7582	22.785	22.5112	22.966	22.4484	22.6965	23.4513	23.5391	23.2655	23.2676	23.2037	P13010	XRCC5	X-ray repair cross-complementing protein 5	1	SQIPLSKIK	SQIPLSK(UniMod:121)IK	2	SQIPLSK(UniMod:121)IK2	19	1	9.82346e+06	SQIPLSK(UniMod:121)IK	0	0	0.220953	0.811582	0.516267	0.152431	0.00182679	0.385583	0.942433	0.664008	0.0371291	0.000103081	0	1	1	0.0258695	No	Not Significant
Q9BZZ5.7	21.9615	21.9855	21.5144	20.9995	20.9316	22.6617	22.0987	21.9779	22.4139	20.3256	20.3222	20.7093	20.5482	20.3856	22.3238	22.0468	21.842	21.637	20.9103	Q9BZZ5	API5	Apoptosis inhibitor 5	1	TGEALKTEENK	TGEALK(UniMod:121)TEENK	3	TGEALK(UniMod:121)TEENK3	19	0	3.25885e+06	TGEALK(UniMod:121)TEENK	0	0	0.233731	1.38539	0.80956	0.36196	0.00866264	0.750926	1.83672	1.29382	0.0373699	0.00010385	0	1	1	0.0769196	No	Not Significant
Q96SI9.13	18.6054	18.2206	18.0913	18.2443	18.2638	19.7506	20.1858	19.6587	19.7764	18.4884	18.3205	18.1584	18.324	17.945	19.3425	18.9873	19.8656	19.1535	18.658	Q96SI9	STRBP	Spermatid perinuclear RNA-binding protein	1	VLEMDPLPSSKPFQK	VLEMDPLPSSK(UniMod:121)PFQK	3	VLEMDPLPSSK(UniMod:121)PFQK3	15	1	587360	VLEMDPLPSSK(UniMod:121)PFQK	1	4	1.1331	1.98248	1.55779	1.14017e-05	5.7917e-07	0.553712	1.35452	0.954114	0.0374116	0.000103983	1	1	1	6.02154e-05	Yes	Q-val
Q96H20.3	18.6261	19.5006	18.856	19.4982	18.9707	19.4409	18.7598	18.693	19.0855	19.3759	19.3776	19.4256	19.5044	19.4481	18.4206	18.4561	18.7007	18.7458	18.197	Q96H20	SNF8	Vacuolar-sorting protein SNF8	1	GVGAGAIAKK	GVGAGAIAK(UniMod:121)K	2	GVGAGAIAK(UniMod:121)K2	19	1	548673	GVGAGAIAK(UniMod:121)K	0	0	-0.506215	0.315175	-0.0955201	0.908031	0.629864	-1.30947	-0.535059	-0.922266	0.0375619	0.000104466	0	1	1	0.849384	No	Not Significant
P15880.13	20.497	20.6055	20.3053	20.5887	20.8929	20.4788	20.6037	21.1962	20.6993	22.133	22.2663	22.0104	21.6611	21.681	19.9682	21.1119	19.8921	21.5351	20.5002	P15880	RPS2	40S ribosomal protein S2	1	GYWGNKIGK	GYWGNK(UniMod:121)IGK	2	GYWGNK(UniMod:121)IGK2	19	1	2.36093e+06	GYWGNK(UniMod:121)IGK	0	0	-0.434641	0.767848	0.166604	0.902259	0.566427	-1.9157	-0.781985	-1.34884	0.0378966	0.000105545	0	1	1	0.812962	No	Not Significant
Q8WWQ0.32	18.7978	18.6433	18.6988	17.708	18.2221	21.2599	20.8152	21.0839	21.2084	17.906	17.3459	17.6493	18.4273	18.0793	19.6667	19.8071	18.7306	19.2753	18.6147	Q8WWQ0	PHIP	PH-interacting protein	1	NKIYSINPK	NK(UniMod:121)IYSINPK	3	NK(UniMod:121)IYSINPK3	16	0	888877	NK(UniMod:121)IYSINPK	1	3	2.08162	3.27405	2.67784	1.77945e-08	3.44945e-08	0.775224	1.89946	1.33734	0.0379526	0.000105726	1	1	1	7.50518e-06	Yes	Q-val
Q01658.2	20.9	20.6918	20.292	20.1119	20.1242	21.3386	21.3507	21.1908	20.7803	19.4127	20.1246	19.7754	19.8634	19.7777	20.7567	20.4266	20.6957	20.878	20.6413	Q01658	DR1	Protein Dr1	1	MIKETLPNVR	MIK(UniMod:121)ETLPNVR	3	MIK(UniMod:121)ETLPNVR3	19	0	1.57323e+06	MIK(UniMod:121)ETLPNVR	0	0	0.344728	1.13749	0.741107	0.106881	0.0010478	0.515164	1.26258	0.888873	0.0380393	0.000106007	0	1	1	0.0174213	Yes	BH-val
P17931.4	23.2351	23.2342	23.033	23.4458	23.2289	22.8958	22.7839	22.8887	23.2657	23.4269	23.4857	23.7212	23.7567	23.782	22.8071	22.6137	23.1741	23.2409	22.6233	P17931	LGALS3	Galectin-3	1	VIVCNTKLDNNWGR	VIVC(UniMod:4)NTK(UniMod:121)LDNNWGR	3	VIVC(UniMod:4)NTK(UniMod:121)LDNNWGR3	19	0	9.91564e+06	VIVC(UniMod:4)NTK(UniMod:121)LDNNWGR	0	0	-0.608205	0.0544342	-0.276886	0.752974	0.0958218	-1.05508	-0.430333	-0.742705	0.0381659	0.000106419	0	1	1	0.341907	No	Not Significant
O43719.12	18.0456	18.4636	18.0832	18.635	18.5885	20.0744	20.0806	20.2545	20.5329	18.444	19.087	19.1859	17.8389	18.2743	20.1294	19.8415	20.2706	20.0479	19.0725	O43719	HTATSF1	HIV Tat-specific factor 1	1	HFSEHPSTSKMNAQETATGMAFEEPIDEK	HFSEHPSTSK(UniMod:121)MNAQETATGM(UniMod:35)AFEEPIDEK	4	HFSEHPSTSK(UniMod:121)MNAQETATGM(UniMod:35)AFEEPIDEK4	17	1	781171	HFSEHPSTSK(UniMod:121)MNAQETATGM(UniMod:35)AFEEPIDEK	1	2	1.28954	2.4553	1.87242	0.000215382	3.26031e-06	0.756812	1.85591	1.30636	0.0382351	0.000106644	1	1	1	0.000215089	Yes	Q-val
P28715.8	20.2732	19.0701	19.631	18.3993	19.5115	22.4947	21.9306	21.981	21.8815	18.6208	19.3243	18.775	19.1055	19.2678	20.7104	21.0998	20.9051	20.755	19.5651	P28715	ERCC5	DNA repair protein complementing XP-G cells	1	KNYLNQHIEHVQK	K(UniMod:121)NYLNQHIEHVQK	4	K(UniMod:121)NYLNQHIEHVQK4	16	1	1.94723e+06	K(UniMod:121)NYLNQHIEHVQK	1	3	1.98617	3.40376	2.69496	4.37496e-06	3.56568e-07	0.92014	2.25666	1.5884	0.0382694	0.000106756	1	1	1	4.19885e-05	Yes	Q-val
Q96T88.13	22.3722	22.3255	22.2987	23.1708	22.6686	23.8324	24.0852	24.219	24.3652	22.5904	22.7205	22.961	22.8785	22.7527	23.9266	23.9484	24.0909	23.8214	23.0786	Q96T88	UHRF1	E3 ubiquitin-protein ligase UHRF1	1	SNAKLWNEVLASLK	SNAK(UniMod:121)LWNEVLASLK	3	SNAK(UniMod:121)LWNEVLASLK3	19	0	1.16121e+07	SNAK(UniMod:121)LWNEVLASLK	0	0	1.11516	2.00143	1.55829	3.16034e-05	1.01485e-06	0.574751	1.41034	0.992546	0.0384481	0.00010734	1	1	1	9.03572e-05	Yes	Q-val
Q7L014.31	20.8595	20.6055	20.8859	20.7128	20.8451	22.0566	21.5257	21.8837	21.9257	20.2064	20.239	20.4091	19.7944	20.4601	21.2743	21.4792	20.7473	20.7089	21.0653	Q7L014	DDX46	Probable ATP-dependent RNA helicase DDX46	1	VTSKEALQR	VTSK(UniMod:121)EALQR	3	VTSK(UniMod:121)EALQR3	18	0	2.24387e+06	VTSK(UniMod:121)EALQR	1	1	0.694104	1.43823	1.06617	0.00155125	1.32078e-05	0.482416	1.18399	0.8332	0.0385104	0.000107544	1	1	1	0.000631629	Yes	Q-val
Q09666.21	20.7296	20.9155	21.2376	20.6726	20.7357	19.9508	20.1047	19.8634	20.2468	21.1784	21.561	20.7717	20.9923	20.9559	19.955	20.0751	20.1331	20.5869	20.4903	Q09666	AHNAK	Neuroblast differentiation-associated protein AHNAK	1	EGQTPKAGLR	EGQTPK(UniMod:121)AGLR	3	EGQTPK(UniMod:121)AGLR3	19	0	1.65293e+06	EGQTPK(UniMod:121)AGLR	0	0	-1.19373	-0.439801	-0.816763	0.0383995	0.000272179	-1.19916	-0.488357	-0.843761	0.0386777	0.000108093	1	1	1	0.00640557	Yes	Q-val
Q05086.27	20.0466	19.9325	19.5447	19.8915	20.1638	20.0274	19.2184	19.9299	20.0145	19.8936	19.7606	19.9237	19.762	19.6312	19.0111	19.3271	18.4326	18.8211	18.8537	Q05086	UBE3A	Ubiquitin-protein ligase E3A	1	LLKAITYAK	LLK(UniMod:121)AITYAK	2	LLK(UniMod:121)AITYAK2	19	1	823301	LLK(UniMod:121)AITYAK	0	0	-0.523356	0.28681	-0.118273	0.900201	0.545999	-1.28698	-0.523148	-0.905065	0.0394167	0.000110158	0	1	1	0.801406	No	Not Significant
Q15388.2	18.9909	19.3347	18.8993	18.9747	19.4746	19.6349	18.9207	19.0817	19.3211	20.3575	20.651	20.3075	19.7132	20.1613	19.3238	19.5084	19.3178	19.2201	19.4338	Q15388	TOMM20	Mitochondrial import receptor subunit TOM20 homolog	1	SDPNFKNR	SDPNFK(UniMod:121)NR	2	SDPNFK(UniMod:121)NR2	19	1	799174	SDPNFK(UniMod:121)NR	0	0	-0.288706	0.498256	0.104775	0.903715	0.581536	-1.24831	-0.506352	-0.87733	0.0402687	0.000112557	0	1	1	0.821366	No	Not Significant
Q9NY27.5	20.3643	19.9961	19.4712	19.5891	19.4177	20.1024	19.8582	20.078	20.3208	18.2166	18.8862	18.0369	18.1528	18.8177	19.7992	19.6802	19.5122	19.5315	19.0039	Q9NY27	PPP4R2	Serine/threonine-protein phosphatase 4 regulatory subunit 2	1	NHSDSSTSESEVSSVSPLKNK	NHSDSSTSESEVSSVSPLKNK(UniMod:121)	4	NHSDSSTSESEVSSVSPLKNK(UniMod:121)4	19	1	767464	NHSDSSTSESEVSSVSPLKNK(UniMod:121)	0	0	-0.164418	0.80884	0.322211	0.819551	0.180361	0.624547	1.54214	1.08335	0.0409121	0.000114383	0	1	1	0.482539	No	Not Significant
Q9NPQ8.4	21.5843	21.1838	20.9465	20.4997	21.4137	21.5105	21.8723	21.7685	21.7223	21.2253	21.1508	21.1695	20.744	20.6721	21.8162	21.8501	21.7032	22.186	22.0108	Q9NPQ8	RIC8A	Synembryn-A	1	LVTMFDKLSR	LVTMFDK(UniMod:121)LSR	3	LVTMFDK(UniMod:121)LSR3	19	1	2.98385e+06	LVTMFDK(UniMod:121)LSR	0	0	0.179022	1.00655	0.592788	0.34068	0.0076811	0.530821	1.31103	0.920924	0.0410089	0.000114658	0	1	1	0.0708309	No	Not Significant
O00299.10	21.8144	21.7688	22.3152	22.3624	22.1375	22.2998	23.7651	22.8938	22.5277	22.4665	21.7007	21.6399	21.6572	22.1127	23.4513	22.8002	23.4661	23.9341	22.8201	O00299	CLIC1	Chloride intracellular channel protein 1	1	NSNPALNDNLEKGLLK	NSNPALNDNLEK(UniMod:121)GLLK	3	NSNPALNDNLEK(UniMod:121)GLLK3	19	0	7.02678e+06	NSNPALNDNLEK(UniMod:121)GLLK	0	0	0.171683	1.41218	0.79193	0.466345	0.0153793	0.794184	1.96373	1.37896	0.0414752	0.00011599	0	1	1	0.111909	No	Not Significant
Q8IXK0.11	15.9757	15.4116	15.7741	15.5009	15.3526	17.6166	16.871	17.2564	17.2115	15.4375	15.5964	15.5441	14.4276	15.4157	16.6414	15.8431	16.53	16.3693	16.8882	Q8IXK0	PHC2	Polyhomeotic-like protein 2	1	SSLLVGNLKK	SSLLVGNLK(UniMod:121)K	2	SSLLVGNLK(UniMod:121)K2	14	0	93797.1	SSLLVGNLK(UniMod:121)K	1	5	1.10906	2.16267	1.63586	0.000403139	4.98302e-06	0.673468	1.66682	1.17014	0.0418609	0.000117097	1	1	1	0.000294977	Yes	Q-val
O14929.3	17.7898	17.5636	17.3063	17.7633	17.2018	18.6101	18.1176	18.4312	18.5644	17.321	17.4675	17.2772	16.4804	17.4297	18.1681	18.0407	18.3012	18.5359	17.8074	O14929	HAT1	Histone acetyltransferase type B catalytic subunit	1	LISPYKK	LISPYKK(UniMod:121)	2	LISPYKK(UniMod:121)2	18	1	249718	LISPYKK(UniMod:121)	1	1	0.466606	1.34513	0.905868	0.0568318	0.000436071	0.561361	1.38964	0.975501	0.0419454	0.00011734	0	1	1	0.00920155	Yes	BH-val
Q8WWQ0.22	9.41658	9.41658	9.41658	9.41658	9.41658	23.7792	24.3719	24.3154	24.1871	9.41658	9.41658	18.8456	9.41658	20.2837	22.5532	22.5769	22.4213	21.9122	20.8953	Q8WWQ0	PHIP	PH-interacting protein	1	LAFLDPDTGKLTGGSFTMK	LAFLDPDTGK(UniMod:121)LTGGSFTMK	3	LAFLDPDTGK(UniMod:121)LTGGSFTMK3	11	1	9.52067e+06	LAFLDPDTGK(UniMod:121)LTGGSFTMK	1	8	10.8719	18.6218	14.7468	4.26715e-06	3.521e-07	4.94264	12.2493	8.59597	0.0424097	0.00011868	1	1	1	4.17613e-05	Yes	Q-val
P08708.3	23.3859	23.3552	23.1315	23.063	23.3637	23.3088	23.0282	23.0766	23.7359	23.9034	24.1861	24.0312	23.9277	23.843	23.277	23.2533	23.303	23.4767	23.2762	P08708	RPS17	40S ribosomal protein S17	1	LGNDFHTNKR	LGNDFHTNK(UniMod:121)R	3	LGNDFHTNK(UniMod:121)R3	19	0	1.20121e+07	LGNDFHTNK(UniMod:121)R	0	0	-0.270631	0.325616	0.0274923	0.922943	0.84802	-0.942124	-0.379976	-0.66105	0.0425984	0.000119226	0	1	1	0.94665	No	Not Significant
Q12789.25	21.3084	21.5398	21.8859	21.6271	21.837	23.7462	23.5846	23.1717	23.7582	21.4493	21.4279	21.6524	21.7256	21.8006	23.5856	23.5277	22.9718	22.8745	21.7282	Q12789	GTF3C1	General transcription factor 3C polypeptide 1	1	TTVIQDGIKK	TTVIQDGIKK(UniMod:121)	3	TTVIQDGIKK(UniMod:121)3	19	1	6.7876e+06	TTVIQDGIKK(UniMod:121)	0	0	1.3269	2.52423	1.92556	0.000210316	3.20841e-06	0.76199	1.89085	1.32642	0.0429355	0.000120205	1	1	1	0.000213811	Yes	Q-val
Q9Y2W2.9	19.2178	18.8389	19.2043	18.8614	19.0477	19.7623	19.9273	19.6576	19.7727	18.841	19.2231	19.0781	19.1623	19.2207	19.8733	19.6698	19.9051	19.6188	19.4899	Q9Y2W2	WBP11	WW domain-binding protein 11	1	SEDDSAVPLAKAAPK	SEDDSAVPLAK(UniMod:121)AAPK	3	SEDDSAVPLAK(UniMod:121)AAPK3	11	1	752775	SEDDSAVPLAK(UniMod:121)AAPK	1	8	0.472161	1.01977	0.745966	0.0031815	2.38219e-05	0.348185	0.864476	0.606331	0.0431597	0.000120858	1	1	1	0.000978308	Yes	Q-val
Q92503.3	22.7342	22.7217	22.4855	22.8344	22.6478	23.3821	23.6473	23.5127	23.2858	22.787	22.1113	22.4716	22.4861	22.7356	23.3791	23.3845	23.0444	23.0025	23.8707	Q92503	SEC14L1	SEC14-like protein 1	1	IAMKQYTSNIK	IAMK(UniMod:121)QYTSNIK	3	IAMK(UniMod:121)QYTSNIK3	19	0	8.76613e+06	IAMK(UniMod:121)QYTSNIK	0	0	0.402265	1.14226	0.772262	0.0520088	0.000389486	0.469114	1.16679	0.81795	0.0439015	0.000123013	0	1	1	0.00849116	Yes	BH-val
Q66K64.6	20.3257	20.1161	19.651	19.4875	20.1507	21.8366	21.7442	21.7902	22.0026	20.2137	20.3898	20.2539	20.0288	20.1093	21.3767	21.7717	21.0414	20.6694	20.9251	Q66K64	DCAF15	DDB1- and CUL4-associated factor 15	1	SSGSPEPSPAIAKAK	SSGSPEPSPAIAKAK(UniMod:121)	3	SSGSPEPSPAIAKAK(UniMod:121)3	19	1	2.04666e+06	SSGSPEPSPAIAKAK(UniMod:121)	0	0	1.46235	2.33206	1.89721	5.36776e-08	5.23126e-08	0.547765	1.36773	0.957748	0.0455463	0.000127855	1	1	1	1.01854e-05	Yes	Q-val
O95239.17	17.3734	17.4639	17.3236	17.287	17.5159	18.1576	18.1288	17.6376	17.8876	16.3079	16.69	17.2234	17.0874	17.1003	17.5431	17.6678	17.6369	17.7025	17.7353	O95239	KIF4A	Chromosome-associated kinesin KIF4A	1	QQGKDSLGTVER	QQGK(UniMod:121)DSLGTVER	3	QQGK(UniMod:121)DSLGTVER3	15	1	192376	QQGK(UniMod:121)DSLGTVER	1	4	0.207876	0.912389	0.560132	0.230835	0.00376221	0.44321	1.10743	0.775321	0.0458407	0.000128731	0	1	1	0.043203	No	Not Significant
Q49AR2.2	19.3104	19.3983	19.9399	19.9995	20.3917	21.6687	21.844	21.829	22.1755	19.9874	20.2268	19.6233	19.8768	19.5797	21.7025	21.5614	22.2731	21.9358	19.9686	Q49AR2	C5orf22	UPF0489 protein C5orf22	1	ILQELYQFKK	ILQELYQFK(UniMod:121)K	3	ILQELYQFK(UniMod:121)K3	18	1	2.33872e+06	ILQELYQFK(UniMod:121)K	1	1	1.33007	2.81266	2.07137	0.00224674	1.77674e-05	0.930578	2.32838	1.62948	0.0464231	0.000130472	1	1	1	0.000785641	Yes	Q-val
Q8N488.5	21.9232	21.9234	21.7515	21.902	22.1108	23.8938	23.7931	23.9251	23.8444	22.4641	22.5388	22.4407	22.3018	21.9224	23.1812	23.1567	23.1191	23.3574	22.5344	Q8N488	RYBP	RING1 and YY1-binding protein	1	SDILKDPPSEANSIQSANATTK	SDILK(UniMod:121)DPPSEANSIQSANATTK	3	SDILK(UniMod:121)DPPSEANSIQSANATTK3	19	1	8.16823e+06	SDILK(UniMod:121)DPPSEANSIQSANATTK	0	0	1.60686	2.27698	1.94192	7.89341e-14	7.73716e-10	0.420321	1.05211	0.736218	0.0466012	0.000131006	1	1	1	3.17746e-07	Yes	Q-val
Q6P1J9.18	22.383	22.3958	22.5761	22.5887	22.024	22.5415	22.6737	22.6669	22.7538	22.1873	21.8076	22.0952	22.1471	21.7548	21.2258	21.6725	21.3055	21.2597	21.1559	Q6P1J9	CDC73	Parafibromin	1	TTILQSTGKNFSK	TTILQSTGK(UniMod:121)NFSK	3	TTILQSTGK(UniMod:121)NFSK3	19	0	4.64237e+06	TTILQSTGK(UniMod:121)NFSK	0	0	-0.0420716	0.572959	0.265444	0.74014	0.0862178	-0.964468	-0.384611	-0.674539	0.0473753	0.000133343	0	1	1	0.322143	No	Not Significant
Q13263.8	19.8353	19.8897	19.5405	19.0459	19.7503	21.4894	21.637	21.1071	20.7803	20.105	19.5464	18.3184	19.6013	19.6846	20.7567	21.1887	21.4727	21.2436	20.1559	Q13263	TRIM28	Transcription intermediary factor 1-beta	1	KLLASLVK	K(UniMod:121)LLASLVK	2	K(UniMod:121)LLASLVK2	19	1	1.55672e+06	K(UniMod:121)LLASLVK	0	0	0.950017	2.33219	1.6411	0.0159683	0.000107818	0.860786	2.16391	1.51235	0.0484465	0.000136611	1	1	1	0.00306159	Yes	Q-val
Q8WUQ7	21.3412	21.0951	21.3251	21.0252	21.4986	24.0458	23.9086	23.6374	24.0026	20.7673	20.6418	20.3075	20.8224	20.6899	21.9649	22.127	22.1107	22.1346	20.6413	Q8WUQ7	CACTIN	Cactin	1	AFETPEEKR	AFETPEEK(UniMod:121)R	3	AFETPEEK(UniMod:121)R3	19	0	5.46083e+06	AFETPEEK(UniMod:121)R	0	0	2.11566	3.16746	2.64156	1.05069e-10	6.71257e-09	0.654116	1.64577	1.14994	0.0488149	0.000137744	1	1	1	1.86894e-06	Yes	Q-val
P61254.4	22.6779	21.9779	22.5087	22.3004	22.4055	21.5769	22.1516	23.0059	23.1588	24.7958	24.6499	24.7063	24.3142	24.3213	21.269	22.5002	21.1822	24.0844	22.9397	P61254	RPL26	60S ribosomal protein L26	1	GHYKGQQIGK	GHYK(UniMod:121)GQQIGK	3	GHYK(UniMod:121)GQQIGK3	19	0	11428830	GHYK(UniMod:121)GQQIGK	0	0	-0.889884	1.08826	0.0991903	0.922204	0.834923	-3.0949	-1.22988	-2.16239	0.048884	0.000137957	0	1	1	0.941979	No	Not Significant
Q58WW2.7	18.8954	18.3951	19.2695	17.238	17.7635	20.8777	20.006	20.6354	20.0472	16.7437	18.416	17.5766	17.1528	17.3887	19.7235	19.7928	19.1445	19.7938	18.411	Q58WW2	DCAF6	DDB1- and CUL4-associated factor 6	1	QSVEASGHHTHHQSDNNNEKLSPK	QSVEASGHHTHHQSDNNNEK(UniMod:121)LSPK	4	QSVEASGHHTHHQSDNNNEK(UniMod:121)LSPK4	16	1	703374	QSVEASGHHTHHQSDNNNEK(UniMod:121)LSPK	1	3	1.20177	2.95678	2.07927	0.0163257	0.000110293	1.09024	2.74489	1.91756	0.0491027	0.000138632	1	1	1	0.00311839	Yes	Q-val
Q9NXG2.8	18.8539	18.9558	19.0123	17.425	18.5439	20.9718	20.7327	20.3055	20.1554	18.8348	18.6569	17.2906	16.9842	17.9066	20.3467	20.4555	20.4145	20.3068	18.5667	Q9NXG2	THUMPD1	THUMP domain-containing protein 1	1	SPKDPSQLNSK	SPK(UniMod:121)DPSQLNSK	3	SPK(UniMod:121)DPSQLNSK3	18	0	859665	SPK(UniMod:121)DPSQLNSK	1	1	1.02922	2.93711	1.98316	0.0535877	0.000404401	1.18404	2.98282	2.08343	0.0493622	0.000139436	0	1	1	0.00871798	Yes	BH-val
Q8WYP5.18	18.4782	18.3337	18.1848	19.1794	19.0025	19.9084	20.0313	19.5695	19.9838	18.3602	18.3287	18.2992	18.2361	18.4369	20.0197	19.4309	18.9689	19.0041	19.3606	Q8WYP5	AHCTF1	Protein ELYS	1	LISPLASPADGVKSK	LISPLASPADGVKSK(UniMod:121)	3	LISPLASPADGVKSK(UniMod:121)3	17	1	609503	LISPLASPADGVKSK(UniMod:121)	1	2	0.768139	1.70686	1.2375	0.00486534	3.45962e-05	0.582127	1.46716	1.02464	0.0495622	0.000140058	1	1	1	0.00129456	Yes	Q-val
Q8IXK0.1	20.4683	19.8035	19.739	19.1352	19.4116	21.5868	21.8042	21.4709	21.5067	19.2473	20.239	18.2507	19.5011	19.8378	20.726	20.9586	20.718	20.7089	21.3047	Q8IXK0	PHC2	Polyhomeotic-like protein 2	1	ASLPPLTKDTK	ASLPPLTK(UniMod:121)DTK	3	ASLPPLTK(UniMod:121)DTK3	16	1	1.76261e+06	ASLPPLTK(UniMod:121)DTK	1	3	1.20813	2.55316	1.88064	0.00222275	1.7607e-05	0.833997	2.10211	1.46805	0.0495918	0.00014015	1	1	1	0.000782763	Yes	Q-val
P32519.3	18.9735	19.3006	19.4742	19.3306	19.091	19.666	19.6142	20.2853	20.1953	19.4359	19.818	19.9908	19.6194	19.3765	18.5214	19.0476	18.6489	19.0703	18.1221	P32519	ELF1	ETS-related transcription factor Elf-1	1	GILAKVEGQR	GILAK(UniMod:121)VEGQR	2	GILAK(UniMod:121)VEGQR2	19	0	715601	GILAK(UniMod:121)VEGQR	0	0	0.26352	1.1489	0.706212	0.227948	0.00367508	-1.38342	-0.548673	-0.966047	0.0497431	0.000140621	0	1	1	0.0424104	Yes	BH-val
Q15393.5	25.6943	25.1256	25.3905	24.9321	25.1342	24.7239	24.4086	24.5289	24.8496	24.9124	24.9912	24.8757	25.1339	24.848	24.071	24.2872	24.24	24.5218	24.1161	Q15393	SF3B3	Splicing factor 3B subunit 3	1	IHQETFGKSGCR	IHQETFGK(UniMod:121)SGC(UniMod:4)R	4	IHQETFGK(UniMod:121)SGC(UniMod:4)R4	19	0	2.9653e+07	IHQETFGK(UniMod:121)SGC(UniMod:4)R	0	0	-0.950734	-0.304438	-0.627586	0.0850933	0.000752866	-1.00964	-0.40031	-0.704976	0.049874	0.000141029	0	1	1	0.0136807	Yes	BH-val
P28715.14	9.41658	19.7501	9.41658	9.41658	9.41658	22.1535	22.7346	22.7317	22.6854	9.41658	9.41658	20.0039	9.41658	9.41658	21.9283	21.7755	21.7254	21.2861	20.6767	P28715	ERCC5	DNA repair protein complementing XP-G cells	1	TLFEAMPEESDDFSQYQLKGLLK	TLFEAMPEESDDFSQYQLK(UniMod:121)GLLK	3	TLFEAMPEESDDFSQYQLK(UniMod:121)GLLK3	11	1	4.00154e+06	TLFEAMPEESDDFSQYQLK(UniMod:121)GLLK	1	8	6.52511	15.661	11.093	0.0127052	8.51237e-05	5.63768	14.251	9.94436	0.0508555	0.000144111	1	0	1	0.00256339	Yes	Q-val
Q9H9T3	18.5824	18.6601	18.4447	18.5276	18.8752	18.3178	17.9276	18.2937	18.5727	19.0413	19.0076	19.4287	18.4924	19.4427	18.3142	18.2771	18.2248	17.6892	18.3693	Q9H9T3	ELP3	Elongator complex protein 3	1	AVCESFHLAKDSGFK	AVC(UniMod:4)ESFHLAK(UniMod:121)DSGFK	3	AVC(UniMod:4)ESFHLAK(UniMod:121)DSGFK3	16	0	411324	AVC(UniMod:4)ESFHLAK(UniMod:121)DSGFK	1	3	-0.757162	0.0770476	-0.340057	0.762079	0.103552	-1.30086	-0.514364	-0.907614	0.0510732	0.000144799	0	0	0	0.357438	No	Not Significant
P48739.5	9.41658	9.41658	9.41658	15.8962	9.41658	9.41658	9.41658	15.5567	9.41658	16.0597	15.6437	16.1346	15.73	13.8229	9.41658	9.41658	9.41658	9.41658	9.41658	P48739	PITPNB	Phosphatidylinositol transfer protein beta isoform	1	GPLGPNWKK	GPLGPNWK(UniMod:121)K	2	GPLGPNWK(UniMod:121)K2	7	1	55356.8	GPLGPNWK(UniMod:121)K	1	12	-2.5471	3.0253	0.239096	0.923521	0.858448	-8.68846	-3.43475	-6.0616	0.0511603	0.000145076	0	0	0	0.950684	No	Not Significant
Q04726	19.4148	19.5921	19.0059	18.2185	18.427	20.1964	19.5612	19.6215	19.692	18.4524	18.469	17.7132	18.1389	18.4194	19.9682	19.3522	19.8386	19.4606	18.9979	Q04726	TLE3	Transducin-like enhancer protein 3	1	DLGHNDKSSTPGLK	DLGHNDK(UniMod:121)SSTPGLK	3	DLGHNDK(UniMod:121)SSTPGLK3	16	0	665259	DLGHNDK(UniMod:121)SSTPGLK	1	3	0.244884	1.42733	0.836109	0.355334	0.00834602	0.727489	1.84231	1.2849	0.0516551	0.000146649	0	0	0	0.0750411	No	Not Significant
P11142.8	21.5054	21.8914	9.41658	21.6521	21.3637	9.41658	21.8966	20.9747	9.41658	9.41658	9.41658	9.41658	9.41658	9.41658	21.2037	21.1596	21.9436	21.9424	21.5149	P11142	HSPA8	Heat shock cognate 71 kDa protein	1	EIAEAYLGKTVTNAVVTVPAYFNDSQR	EIAEAYLGK(UniMod:121)TVTNAVVTVPAYFNDSQR	4	EIAEAYLGK(UniMod:121)TVTNAVVTVPAYFNDSQR4	11	1	3.23091e+06	EIAEAYLGK(UniMod:121)TVTNAVVTVPAYFNDSQR	1	8	-9.33166	1.85223	-3.73971	0.817424	0.176259	6.86413	17.4084	12.1363	0.0523013	0.000148719	0	0	0	0.47653	No	Not Significant
P15880.18	17.9186	16.9126	17.2175	17.4664	17.1253	17.6655	17.8118	18.6463	18.1504	19.8702	18.4382	18.7808	19.2336	19.6402	17.4985	18.0553	16.7281	18.4577	16.9994	P15880	RPS2	40S ribosomal protein S2	1	PHTVPCKVTGR	PHTVPC(UniMod:4)K(UniMod:121)VTGR	3	PHTVPC(UniMod:4)K(UniMod:121)VTGR3	16	1	356210	PHTVPC(UniMod:4)K(UniMod:121)VTGR	1	3	-0.0177912	1.49862	0.740412	0.679847	0.0550135	-2.35964	-0.929959	-1.6448	0.0525135	0.000149402	0	0	0	0.248135	No	Not Significant
Q8N488.1	18.3029	18.2843	17.5682	18.5821	18.1134	20.6499	20.8079	20.3254	20.3088	18.775	18.7446	18.7531	18.4094	18.7746	19.7431	19.5391	19.6695	19.4297	19.2396	Q8N488	RYBP	RING1 and YY1-binding protein	1	EISPSVTKK	EISPSVTK(UniMod:121)K	2	EISPSVTK(UniMod:121)K2	19	1	725109	EISPSVTK(UniMod:121)K	0	0	1.96848	2.73706	2.35277	7.89341e-14	3.32551e-10	0.470516	1.19514	0.832828	0.052984	0.000150923	1	0	1	1.53882e-07	Yes	Q-val
Q09666.146	19.8351	20.0571	19.7	20.3949	20.0418	19.3395	19.5917	19.0984	19.7859	20.1784	19.9807	20.896	20.1443	20.0796	19.4004	19.093	19.7546	18.9913	19.2024	Q09666	AHNAK	Neuroblast differentiation-associated protein AHNAK	1	ISMPGFKGEGPDVDVNLPK	ISM(UniMod:35)PGFK(UniMod:121)GEGPDVDVNLPK	3	ISM(UniMod:35)PGFK(UniMod:121)GEGPDVDVNLPK3	15	1	970024	ISM(UniMod:35)PGFK(UniMod:121)GEGPDVDVNLPK	1	4	-0.998467	-0.10534	-0.551903	0.498927	0.0183992	-1.38848	-0.546426	-0.967451	0.0531494	0.00015146	0	0	0	0.126043	No	Not Significant
Q9UQE7.31	23.8167	23.3523	23.6664	23.2684	23.3637	24.7792	24.3657	24.2967	24.1705	22.5633	23.2003	22.9526	23.0848	23.0977	24.0323	23.8428	23.5619	23.5655	23.7616	Q9UQE7	SMC3	Structural maintenance of chromosomes protein 3	1	VSFTGKQGEMR	VSFTGK(UniMod:121)QGEMR	3	VSFTGK(UniMod:121)QGEMR3	19	0	1.38351e+07	VSFTGK(UniMod:121)QGEMR	0	0	0.552588	1.26641	0.909499	0.00741794	5.05531e-05	0.43659	1.10959	0.773089	0.0532324	0.00015173	1	0	1	0.00172691	Yes	Q-val
Q9Y2W1.2	13.5871	13.2108	13.1531	13.2815	13.1697	14.1575	13.9542	13.8731	13.8225	13.0419	13.3906	13.1978	13.1743	12.5432	14.4382	13.463	14.0244	14.7208	13.765	Q9Y2W1	THRAP3	Thyroid hormone receptor-associated protein 3	1	EEEWDPEYTPKSK	EEEWDPEYTPKSK(UniMod:121)	2	EEEWDPEYTPKSK(UniMod:121)2	15	0	14077.2	EEEWDPEYTPKSK(UniMod:121)	1	4	0.201931	1.14085	0.671391	0.342677	0.00776897	0.570099	1.45532	1.01271	0.0551995	0.000158211	0	0	0	0.0713763	No	Not Significant
Q8N806.11	21.6871	21.8586	21.438	21.9699	21.1108	23.5694	23.5521	23.981	24.1953	21.4444	21.5561	21.7525	21.9485	21.3184	23.167	23.0642	23.455	23.6184	21.707	Q8N806	UBR7	Putative E3 ubiquitin-protein ligase UBR7	1	VQQVELICEYNDLKTELK	VQQVELIC(UniMod:4)EYNDLK(UniMod:121)TELK	3	VQQVELIC(UniMod:4)EYNDLK(UniMod:121)TELK3	19	1	7.48275e+06	VQQVELIC(UniMod:4)EYNDLK(UniMod:121)TELK	0	0	1.56274	2.86038	2.21156	6.40569e-05	1.5257e-06	0.786619	2.01005	1.39833	0.0556464	0.000159707	1	0	1	0.000122556	Yes	Q-val
Q9BX70.3	19.4313	19.1299	18.8389	18.9711	19.2311	18.7551	18.9124	19.0896	18.7973	19.7106	19.4184	19.6048	19.2859	19.0139	18.9054	18.5169	18.4631	18.8049	18.7128	Q9BX70	BTBD2	BTB/POZ domain-containing protein 2	1	GKECSINR	GK(UniMod:121)EC(UniMod:4)SINR	2	GK(UniMod:121)EC(UniMod:4)SINR2	19	1	551817	GK(UniMod:121)EC(UniMod:4)SINR	0	0	-0.568946	0.105291	-0.231828	0.811196	0.16499	-1.04391	-0.408236	-0.726075	0.0559657	0.00016078	0	0	0	0.459573	No	Not Significant
P52597	23.8904	23.9855	23.7779	24.3471	23.8712	24.9382	25.2492	25.3852	25.6367	23.9478	23.6783	24.2661	24.2831	23.911	25.0126	24.8922	25.303	25.0033	24.3397	P52597	HNRNPF	Heterogeneous nuclear ribonucleoprotein F	1	GLPYKATENDIYNFFSPLNPVR	GLPYK(UniMod:121)ATENDIYNFFSPLNPVR	3	GLPYK(UniMod:121)ATENDIYNFFSPLNPVR3	19	1	2.67589e+07	GLPYK(UniMod:121)ATENDIYNFFSPLNPVR	0	0	0.913322	1.7425	1.32791	0.000228033	3.38285e-06	0.502016	1.28377	0.892894	0.0559844	0.000160843	1	0	1	0.000221836	Yes	Q-val
Q9UPN6.5	18.5171	18.448	18.3537	18.3648	18.4474	19.0535	19.2864	19.615	18.8677	16.9256	17.4901	17.2705	18.0813	17.0641	18.1163	18.2546	18.7486	18.0808	18.4431	Q9UPN6	SCAF8	SR-related and CTD-associated factor 8	1	HQFGQEKDVFAPR	HQFGQEK(UniMod:121)DVFAPR	3	HQFGQEK(UniMod:121)DVFAPR3	14	0	379030	HQFGQEK(UniMod:121)DVFAPR	1	5	0.331959	1.22697	0.779463	0.155129	0.00188104	0.540445	1.38427	0.962356	0.0567033	0.000163278	0	0	0	0.0264214	Yes	BH-val
Q9BUJ2.9	22.0723	21.3285	21.3381	22.6665	21.622	20.4354	21.405	22.1962	22.4583	22.4931	21.9225	22.6709	22.7088	22.839	17.1894	20.0373	18.551	21.6038	20.3657	Q9BUJ2	HNRNPUL1	Heterogeneous nuclear ribonucleoprotein U-like protein 1	1	TTWAIKHAASNPSK	TTWAIK(UniMod:121)HAASNPSK	3	TTWAIK(UniMod:121)HAASNPSK3	19	0	3.77378e+06	TTWAIK(UniMod:121)HAASNPSK	0	0	-1.56641	1.2029	-0.181756	0.919242	0.785133	-4.28289	-1.67197	-2.97743	0.0567468	0.000163426	0	0	0	0.922296	No	Not Significant
Q9BWU0.15	19.7465	19.433	19.1036	19.7681	19.7305	21.777	21.3806	21.3787	21.1282	19.694	19.2308	19.8369	19.7101	19.2352	20.7025	20.7563	20.8723	20.7474	19.7694	Q9BWU0	SLC4A1AP	Kanadaptin	1	QQQILLEKK	QQQILLEKK(UniMod:121)	3	QQQILLEKK(UniMod:121)3	18	0	1.49478e+06	QQQILLEKK(UniMod:121)	1	1	1.38161	2.33793	1.85977	2.33851e-06	2.61489e-07	0.577344	1.47897	1.02816	0.0567621	0.000163479	1	0	1	3.369e-05	Yes	Q-val
P51784.6	22.6137	22.2705	22.1918	22.3849	22.5216	24	24.1802	24.1579	23.9933	22.5027	22.7931	22.7963	22.3793	22.5111	23.0997	23.5391	23.4661	23.3196	22.8953	P51784	USP11	Ubiquitin carboxyl-terminal hydrolase 11	1	ISDLCVALSKHTGISPER	ISDLC(UniMod:4)VALSK(UniMod:121)HTGISPER	4	ISDLC(UniMod:4)VALSK(UniMod:121)HTGISPER4	19	0	9.7225e+06	ISDLC(UniMod:4)VALSK(UniMod:121)HTGISPER	0	0	1.37552	1.99711	1.68632	1.53285e-12	2.11191e-09	0.374441	0.960484	0.667463	0.0573638	0.000165536	1	0	1	7.48578e-07	Yes	Q-val
O75182.1	17.7293	18.1318	17.5559	17.9506	17.6826	17.9905	18.3908	19.1465	18.4847	17.9927	17.92	17.8248	18.5831	17.4121	19.4996	18.8996	18.9897	18.9615	18.7948	O75182	SIN3B	Paired amphipathic helix protein Sin3b	1	EFKSQSIDTPGVIR	EFK(UniMod:121)SQSIDTPGVIR	3	EFK(UniMod:121)SQSIDTPGVIR3	18	1	371328	EFK(UniMod:121)SQSIDTPGVIR	1	1	0.189033	1.19716	0.693095	0.386815	0.00994752	0.607242	1.55771	1.08248	0.0573828	0.000165602	0	0	0	0.0841658	No	Not Significant
O43665.4	19.1366	18.879	19.0152	18.2064	18.814	21.1833	20.7172	20.4209	20.2213	18.8059	19.67	19.3403	18.2135	18.689	20.141	20.136	20.166	20.6038	19.8974	O43665	RGS10	Regulator of G-protein signaling 10	1	TEEEEEDLPDAQTAAKR	TEEEEEDLPDAQTAAK(UniMod:121)R	3	TEEEEEDLPDAQTAAK(UniMod:121)R3	19	1	949446	TEEEEEDLPDAQTAAK(UniMod:121)R	0	0	1.24523	2.40567	1.82545	0.000317779	4.23479e-06	0.69805	1.79213	1.24509	0.0577524	0.000166874	1	0	1	0.000261031	Yes	Q-val
Q9BQS8.3	9.41658	9.41658	17.58	17.403	17.5742	16.7564	9.41658	16.5444	16.2473	9.41658	9.41658	9.41658	9.41658	9.41658	16.9596	17.5235	17.296	16.9426	18.539	Q9BQS8	FYCO1	FYVE and coiled-coil domain-containing protein 1	1	ENIQGQLKVR	ENIQGQLK(UniMod:121)VR	3	ENIQGQLK(UniMod:121)VR3	11	1	167263	ENIQGQLK(UniMod:121)VR	1	8	-3.28156	4.20779	0.463116	0.919986	0.797255	4.50503	11.5661	8.03554	0.0577585	0.000166895	0	0	0	0.928135	No	Not Significant
P46778.5	21.6479	21.287	21.0607	21.1766	21.1573	21.3445	21.0694	21.2441	21.1554	22.3575	22.3308	21.9408	21.665	22.1929	20.6867	21.1944	21.227	21.2913	21.7366	P46778	RPL21	60S ribosomal protein L21	1	GMPHKCYHGK	GMPHK(UniMod:121)C(UniMod:4)YHGK	3	GMPHK(UniMod:121)C(UniMod:4)YHGK3	15	1	3.17133e+06	GMPHK(UniMod:121)C(UniMod:4)YHGK	1	4	-0.468128	0.343019	-0.0625542	0.916913	0.748807	-1.25258	-0.487827	-0.870205	0.0578134	0.000167085	0	0	0	0.906483	No	Not Significant
Q8WU90.11	18.5631	9.41658	9.41658	18.187	9.41658	9.41658	17.1824	17.6905	9.41658	18.8684	19.2919	17.9656	19.1298	18.7515	9.41658	9.41658	9.41658	9.41658	9.41658	Q8WU90	ZC3H15	Zinc finger CCCH domain-containing protein 15	1	SVVCAFFKQGQCTK	SVVC(UniMod:4)AFFK(UniMod:121)QGQC(UniMod:4)TK	3	SVVC(UniMod:4)AFFK(UniMod:121)QGQC(UniMod:4)TK3	9	1	386831	SVVC(UniMod:4)AFFK(UniMod:121)QGQC(UniMod:4)TK	1	10	-3.94994	4.80306	0.426559	0.922464	0.839496	-13.5111	-5.25865	-9.38485	0.0580976	0.000168069	0	0	0	0.943642	No	Not Significant
Q9Y4E5.18	22.0439	21.9779	22.206	21.8012	21.9354	23.7573	23.3022	23.5019	23.3941	22.0474	22.0945	21.9168	21.744	21.9632	22.3618	22.6244	22.4792	22.456	22.6458	Q9Y4E5	ZNF451	E3 SUMO-protein ligase ZNF451	1	HCQDEHDNEIKIK	HC(UniMod:4)QDEHDNEIK(UniMod:121)IK	4	HC(UniMod:4)QDEHDNEIK(UniMod:121)IK4	19	0	6.27966e+06	HC(UniMod:4)QDEHDNEIK(UniMod:121)IK	0	0	1.23459	1.75734	1.49596	7.89341e-14	9.37565e-10	0.313814	0.806664	0.560239	0.05831	0.000168806	1	0	1	3.75643e-07	Yes	Q-val
O60927	20.1812	19.5305	19.2078	19.2927	19.4049	20.7148	20.5077	20.3929	20.6713	19.6588	20.0843	19.5236	19.4667	19.4019	20.3568	20.377	20.3491	20.5698	20.6679	O60927	PPP1R11	E3 ubiquitin-protein ligase PPP1R11	1	CCCIYEKPR	C(UniMod:4)C(UniMod:4)C(UniMod:4)IYEK(UniMod:121)PR	3	C(UniMod:4)C(UniMod:4)C(UniMod:4)IYEK(UniMod:121)PR3	19	1	1.14141e+06	C(UniMod:4)C(UniMod:4)C(UniMod:4)IYEK(UniMod:121)PR	0	0	0.657761	1.43882	1.04829	0.00385835	2.82356e-05	0.46888	1.20527	0.837073	0.0583119	0.000168813	1	0	1	0.00110804	Yes	Q-val
Q14694.8	18.2203	17.05	17.0667	17.8351	17.2266	17.1791	17.1727	17.5209	17.5325	16.8697	16.1989	16.4677	16.7038	16.7056	17.7294	17.446	17.5374	17.8856	17.4124	Q14694	USP10	Ubiquitin carboxyl-terminal hydrolase 10	1	LLSPSNEKLTISNGPK	LLSPSNEK(UniMod:121)LTISNGPK	3	LLSPSNEK(UniMod:121)LTISNGPK3	19	1	165954	LLSPSNEK(UniMod:121)LTISNGPK	0	0	-0.601414	0.344489	-0.128462	0.903001	0.574053	0.5671	1.4589	1.013	0.0586705	0.000170063	0	0	0	0.817214	No	Not Significant
O00299.1	17.7992	17.2366	17.5885	17.7666	17.5034	17.4735	18.4532	18.4522	17.8979	18.3458	18.1042	17.6757	17.8116	18.3765	18.718	18.8873	19.0934	19.1634	19.5612	O00299	CLIC1	Chloride intracellular channel protein 1	1	ALKVLDNYLTSPLPEEVDETSAEDEGVSQR	ALK(UniMod:121)VLDNYLTSPLPEEVDETSAEDEGVSQR	4	ALK(UniMod:121)VLDNYLTSPLPEEVDETSAEDEGVSQR4	17	1	357237	ALK(UniMod:121)VLDNYLTSPLPEEVDETSAEDEGVSQR	1	2	0.0131362	0.967552	0.490344	0.64877	0.0446525	0.571986	1.47182	1.0219	0.0587756	0.000170431	0	0	0	0.219121	No	Not Significant
Q14694.13	18.2542	18.7273	18.6878	18.6879	18.4533	18.1163	17.717	18.2693	18.5298	18.2258	18.2554	18.0563	18.3605	18.4803	17.2284	17.8474	17.5418	17.2696	17.6062	Q14694	USP10	Ubiquitin carboxyl-terminal hydrolase 10	1	SSLSEKGR	SSLSEK(UniMod:121)GR	2	SSLSEK(UniMod:121)GR2	19	1	295889	SSLSEK(UniMod:121)GR	0	0	-0.767047	-0.0409839	-0.404015	0.591432	0.0312398	-1.11927	-0.434734	-0.777003	0.0590286	0.000171318	0	0	0	0.177045	No	Not Significant
O15047	18.7963	18.5962	18.5948	17.705	17.9936	20.6781	20.3855	20.815	21.0213	18.3837	18.5763	18.1384	18.5662	18.7217	20.4722	20.2505	19.7689	19.4147	18.9292	O15047	SETD1A	Histone-lysine N-methyltransferase SETD1A	1	IEMLLKEQR	IEMLLK(UniMod:121)EQR	3	IEMLLK(UniMod:121)EQR3	14	1	976636	IEMLLK(UniMod:121)EQR	1	5	1.78492	2.99062	2.38777	1.38723e-06	2.03551e-07	0.721529	1.85827	1.2899	0.0591765	0.000171838	1	0	1	2.84573e-05	Yes	Q-val
O60287.3	22.1671	21.795	21.6767	21.7009	21.4621	22.8261	22.9573	23.1717	23.0138	20.9106	20.9788	20.7869	20.7366	20.8647	21.3417	21.5747	21.7796	21.3016	21.4725	O60287	URB1	Nucleolar pre-ribosomal-associated protein 1	1	AQLKDPQGPGPGLEAFVSAAK	AQLK(UniMod:121)DPQGPGPGLEAFVSAAK	3	AQLK(UniMod:121)DPQGPGPGLEAFVSAAK3	17	1	4.18258e+06	AQLK(UniMod:121)DPQGPGPGLEAFVSAAK	1	2	0.933015	1.53075	1.23188	3.92662e-07	1.16904e-07	0.356718	0.920268	0.638493	0.0599406	0.000174542	1	0	1	1.86444e-05	Yes	Q-val
Q9BSC4.1	17.347	17.521	17.1638	17.22	17.1219	18.1767	17.787	18.6822	18.8798	18.0665	17.5247	18.6896	18.0792	16.7964	19.6143	19.2927	19.2706	19.2417	18.6687	Q9BSC4	NOL10	Nucleolar protein 10	1	LLNPLVSKISEK	LLNPLVSK(UniMod:121)ISEK	3	LLNPLVSK(UniMod:121)ISEK3	15	1	394075	LLNPLVSK(UniMod:121)ISEK	1	4	0.457484	1.7559	1.10669	0.171554	0.00222936	0.77423	1.99839	1.38631	0.0601704	0.000175361	0	0	0	0.0297133	Yes	BH-val
Q9BRP4.2	19.7044	19.748	19.4889	19.4783	19.3275	20.9794	20.1047	20.9621	20.7359	18.8008	18.0968	19.2186	19.2973	19.3179	20.463	20.3669	20.4683	19.739	19.6353	Q9BRP4	PAAF1	Proteasomal ATPase-associated factor 1	1	IWSAEDASCVVTFKGHK	IWSAEDASC(UniMod:4)VVTFK(UniMod:121)GHK	4	IWSAEDASC(UniMod:4)VVTFK(UniMod:121)GHK4	12	1	1.205e+06	IWSAEDASC(UniMod:4)VVTFK(UniMod:121)GHK	1	7	0.589337	1.7028	1.14607	0.0575629	0.000443407	0.663319	1.7131	1.18821	0.060431	0.000176292	0	0	0	0.00931061	Yes	BH-val
Q15424.21	19.2019	18.5282	9.41658	18.1329	18.354	18.2798	18.1301	18.4106	18.5262	18.946	19.0973	18.4052	18.464	18.3662	9.41658	16.8151	9.41658	9.41658	9.41658	Q15424	SAFB	Scaffold attachment factor B1	1	YGKVVGAK	YGK(UniMod:121)VVGAK	2	YGK(UniMod:121)VVGAK2	14	1	363362	YGK(UniMod:121)VVGAK	1	5	-2.02796	5.24788	1.60996	0.875059	0.363481	-11.1893	-4.32958	-7.75944	0.0607401	0.000177402	0	0	0	0.67124	No	Not Significant
Q9NX40.5	19.9577	19.479	20.2514	19.647	18.7712	19.0496	20.14	19.9429	20.4026	20.3575	20.4008	19.9643	20.3018	20.654	18.4087	17.8293	18.0897	19.864	18.9737	Q9NX40	OCIAD1	OCIA domain-containing protein 1	1	SSPPGHYYQKSK	SSPPGHYYQKSK(UniMod:121)	3	SSPPGHYYQKSK(UniMod:121)3	17	1	956029	SSPPGHYYQKSK(UniMod:121)	1	2	-0.536137	1.06114	0.262503	0.894822	0.497327	-2.45559	-0.949658	-1.70262	0.0609808	0.000178269	0	0	0	0.771401	No	Not Significant
O15541.4	19.5453	19.6931	19.5062	19.1772	18.6478	20.7507	20.5609	20.7866	20.3208	18.9192	19.2302	19.5402	18.7978	19.1723	20.2092	20.124	20.166	19.8205	19.8801	O15541	RNF113A	E3 ubiquitin-protein ligase RNF113A	1	SDYKHGWQIER	SDYK(UniMod:121)HGWQIER	3	SDYK(UniMod:121)HGWQIER3	19	1	964734	SDYK(UniMod:121)HGWQIER	0	0	0.864777	1.71685	1.29081	0.000620438	6.74687e-06	0.506351	1.30969	0.908022	0.0611161	0.000178759	1	0	1	0.000372541	Yes	Q-val
Q9UPT9.10	24.4094	23.9855	23.8591	24.0348	24.075	23.7462	23.8476	23.815	23.5814	24.5983	24.5671	24.3769	24.4662	24.2924	23.4157	23.719	23.799	23.7089	24.2396	Q9UPT9	USP22	Ubiquitin carboxyl-terminal hydrolase 22	1	FSTWEPTKR	FSTWEPTK(UniMod:121)R	3	FSTWEPTK(UniMod:121)R3	19	0	1.76203e+07	FSTWEPTK(UniMod:121)R	0	0	-0.64606	-0.00432269	-0.325191	0.65758	0.0473137	-0.986267	-0.381232	-0.683749	0.0612074	0.000179089	0	0	0	0.227314	No	Not Significant
Q92879.8	23.7447	23.771	23.4782	23.527	23.6455	23.8113	23.8828	23.7242	23.9058	23.105	23.0235	22.6709	22.7837	22.7075	23.1512	23.5943	23.4661	23.3698	23.563	Q92879	CELF1	CUGBP Elav-like family member 1	1	VFIDKQTNLSK	VFIDK(UniMod:121)QTNLSK	3	VFIDK(UniMod:121)QTNLSK3	19	0	1.15547e+07	VFIDK(UniMod:121)QTNLSK	0	0	-0.0703241	0.465881	0.197778	0.793467	0.138009	0.317989	0.823528	0.570759	0.0616877	0.000180834	0	0	0	0.417777	No	Not Significant
O00267.15	20.9292	21.1705	21.1221	20.3949	21.1108	21.3906	20.8793	21.223	20.9762	20.1798	20.1893	20.0674	19.7456	20.1867	21.0006	20.8825	20.5864	20.7474	20.9397	O00267	SUPT5H	Transcription elongation factor SPT5	1	GYIYVEAYKQTHVK	GYIYVEAYK(UniMod:121)QTHVK	3	GYIYVEAYK(UniMod:121)QTHVK3	18	0	1.83258e+06	GYIYVEAYK(UniMod:121)QTHVK	1	1	-0.184235	0.527767	0.171766	0.866855	0.322916	0.421944	1.09323	0.757585	0.0618852	0.000181556	0	0	0	0.636752	No	Not Significant
Q9BSJ8.13	19.28	19.5008	19.0617	19.1992	19.2701	18.9128	18.937	19.4232	19.1585	19.5634	20.0979	20.0798	19.6767	19.9083	18.9091	19.2683	19.2092	19.3657	19.1877	Q9BSJ8	ESYT1	Extended synaptotagmin-1	1	MKLDVGK	MK(UniMod:121)LDVGK	2	MK(UniMod:121)LDVGK2	16	1	717365	MK(UniMod:121)LDVGK	1	3	-0.472874	0.163974	-0.15445	0.866304	0.320431	-0.97743	-0.377005	-0.677218	0.0621808	0.000182639	0	0	0	0.634298	No	Not Significant
Q14202.6	23.6532	23.9567	23.8249	23.9107	24.1507	24.79	24.6827	24.7196	24.4012	24.2888	24.2252	24.2996	24.264	24.1307	25.3448	25.3656	25.1942	24.8032	24.4137	Q14202	ZMYM3	Zinc finger MYM-type protein 3	1	IVETIEELKVK	IVETIEELK(UniMod:121)VK	3	IVETIEELK(UniMod:121)VK3	19	0	2.47105e+07	IVETIEELK(UniMod:121)VK	0	0	0.380327	1.1179	0.749114	0.0631562	0.000501785	0.43494	1.13033	0.782636	0.0632653	0.000186653	0	0	0	0.0101763	Yes	BH-val
Q7L014.5	18.206	18.0909	18.3294	17.9554	17.7356	19.1396	20.6121	19.1932	20.1144	17.9773	17.9561	17.2158	18.0087	17.9349	19.487	19.1435	18.938	19.5071	18.5046	Q7L014	DDX46	Probable ATP-dependent RNA helicase DDX46	1	DMAAPGTSSVPAPTAGNAEKLEIAK	DM(UniMod:35)AAPGTSSVPAPTAGNAEK(UniMod:121)LEIAK	3	DM(UniMod:35)AAPGTSSVPAPTAGNAEK(UniMod:121)LEIAK3	13	1	606625	DM(UniMod:35)AAPGTSSVPAPTAGNAEK(UniMod:121)LEIAK	1	6	1.08985	2.31287	1.70136	0.0023849	1.86846e-05	0.720939	1.87401	1.29748	0.0633669	0.000187033	1	0	1	0.000814273	Yes	Q-val
P46734.4	21.4294	21.1904	21.5428	21.4047	21.0973	22.8736	21.9273	22.2979	22.2626	20.8668	21.0003	21.1981	20.9923	21.0346	22.0786	22.0148	21.5619	21.5996	22.7471	P46734	MAP2K3	Dual specificity mitogen-activated protein kinase kinase 3	1	INPELNQKGYNVK	INPELNQK(UniMod:121)GYNVK	3	INPELNQK(UniMod:121)GYNVK3	19	0	3.57469e+06	INPELNQK(UniMod:121)GYNVK	0	0	0.5446	1.47025	1.00742	0.0369039	0.000260227	0.54561	1.41832	0.981965	0.0633852	0.000187101	1	0	1	0.00618632	Yes	Q-val
Q16531.14	24.1459	23.8873	24.1989	24.178	24.1991	23.9431	24.3657	24.1786	24.1705	23.7004	22.9858	23.2593	23.8532	23.4046	24.257	23.9653	24.3335	24.5274	23.9722	Q16531	DDB1	DNA damage-binding protein 1	1	LGKDPNTYFIVGTAMVYPEEAEPK	LGK(UniMod:121)DPNTYFIVGTAMVYPEEAEPK	3	LGK(UniMod:121)DPNTYFIVGTAMVYPEEAEPK3	19	1	1.71642e+07	LGK(UniMod:121)DPNTYFIVGTAMVYPEEAEPK	0	0	-0.320563	0.405783	0.0426102	0.920599	0.807429	0.428006	1.11281	0.770409	0.0634689	0.000187414	0	0	0	0.932123	No	Not Significant
P28715.1	19.0432	18.8212	18.7517	18.7526	18.7169	20.5312	21.1914	21.0955	20.9608	18.8557	19.1328	19.4801	18.5675	19.2703	20.4252	20.4745	20.0176	19.919	19.4049	P28715	ERCC5	DNA repair protein complementing XP-G cells	1	GIQAKTVAEVDSESLPSSSK	GIQAK(UniMod:121)TVAEVDSESLPSSSK	3	GIQAK(UniMod:121)TVAEVDSESLPSSSK3	17	1	1.06818e+06	GIQAK(UniMod:121)TVAEVDSESLPSSSK	1	2	1.66233	2.59296	2.12765	8.55931e-09	2.66373e-08	0.548262	1.42567	0.986963	0.0635296	0.000187641	1	0	1	6.11988e-06	Yes	Q-val
Q8NB50.5	20.2444	20.2501	20.3826	19.9732	19.8257	21.4409	20.9996	21.5743	21.7223	20.0059	20.0003	20.1637	19.8224	20.1485	21.6256	21.4217	20.8181	20.7474	20.4299	Q8NB50	ZFP62	Zinc finger protein 62 homolog	1	TLLNHKSIHFGDK	TLLNHK(UniMod:121)SIHFGDK	4	TLLNHK(UniMod:121)SIHFGDK4	15	1	1.96321e+06	TLLNHK(UniMod:121)SIHFGDK	1	4	0.836657	1.76146	1.29906	0.0020833	1.66805e-05	0.544444	1.41636	0.980401	0.0637276	0.000188384	1	0	1	0.000760158	Yes	Q-val
Q96RL7.11	22.0743	22.3135	22.379	22.8161	22.3889	21.3028	22.1017	21.8837	22.0137	22.3012	21.6873	22.0921	21.8954	21.9411	19.6173	20.6601	20.3586	21.8675	20.2411	Q96RL7	VPS13A	Vacuolar protein sorting-associated protein 13A	1	GAQKGGAAGFFK	GAQK(UniMod:121)GGAAGFFK	3	GAQK(UniMod:121)GGAAGFFK3	16	0	3.72782e+06	GAQK(UniMod:121)GGAAGFFK	1	3	-1.24575	0.107986	-0.56888	0.750801	0.0940956	-2.07263	-0.796322	-1.43448	0.0639517	0.000189227	0	0	0	0.338192	No	Not Significant
Q86U44.5	18.6003	18.2941	18.4593	18.6071	18.0346	18.1634	18.2671	18.6402	18.6103	19.836	19.8057	19.7551	19.9421	19.8133	19.0646	19.5347	18.6215	18.9029	19.179	Q86U44	METTL3	N6-adenosine-methyltransferase catalytic subunit	1	STSHKPDEIYGMIER	STSHK(UniMod:121)PDEIYGMIER	4	STSHK(UniMod:121)PDEIYGMIER4	14	0	643447	STSHK(UniMod:121)PDEIYGMIER	1	5	-0.343141	0.385452	0.0211554	0.925933	0.90391	-1.11333	-0.426403	-0.769865	0.0655609	0.000194683	0	0	0	0.966116	No	Not Significant
Q96RL7.12	19.6414	19.1464	19.9145	19.9055	19.6384	19.2204	19.237	19.7774	19.6919	19.4283	19.3253	20.0423	20.3018	19.7327	18.6304	19.0889	18.5843	19.0626	18.2588	Q96RL7	VPS13A	Vacuolar protein sorting-associated protein 13A	1	GGAAGFFKGVGK	GGAAGFFK(UniMod:121)GVGK	3	GGAAGFFK(UniMod:121)GVGK3	17	1	744396	GGAAGFFK(UniMod:121)GVGK	1	2	-0.66053	0.32537	-0.16758	0.893081	0.482912	-1.50587	-0.576353	-1.04111	0.0659095	0.000195877	0	0	0	0.763052	No	Not Significant
Q12888	18.0145	18.1074	17.8214	18.2568	17.0752	19.1265	19.9407	18.8739	19.5011	17.6859	18.169	18.3215	17.6915	17.9626	19.3308	19.2941	19.7433	19.3713	18.4095	Q12888	TP53BP1	TP53-binding protein 1	1	AADISLDNLVEGKR	AADISLDNLVEGK(UniMod:121)R	3	AADISLDNLVEGK(UniMod:121)R3	15	1	511645	AADISLDNLVEGK(UniMod:121)R	1	4	0.905914	2.10506	1.50549	0.0088026	5.94162e-05	0.698459	1.82903	1.26374	0.0670685	0.000199875	1	0	1	0.00195401	Yes	Q-val
Q13829.1	22.3203	21.7376	22.435	22.2738	22.4055	21.8282	21.9996	22.009	22.2084	23.6689	23.2003	23.4383	23.3507	23.239	21.8733	22.6116	22.3323	23.0632	22.5368	Q13829	TNFAIP1	BTB/POZ domain-containing adapter for CUL3-mediated RhoA degradation protein 2	1	LSGFKGGGLGNK	LSGFK(UniMod:121)GGGLGNK	3	LSGFK(UniMod:121)GGGLGNK3	19	0	6.77609e+06	LSGFK(UniMod:121)GGGLGNK	0	0	-0.648414	0.202101	-0.223157	0.857343	0.283607	-1.29694	-0.495068	-0.896005	0.0672778	0.000200602	0	0	0	0.600284	No	Not Significant
P14373	9.41658	9.41658	9.41658	9.41658	9.41658	18.6249	18.6212	19.1973	19.0101	15.9181	16.358	16.8148	16.1668	16.2732	17.5558	17.3584	17.1768	17.439	16.5378	P14373	TRIM27	Zinc finger protein RFP	1	AKWTIGVCEDSVCR	AK(UniMod:121)WTIGVC(UniMod:4)EDSVC(UniMod:4)R	3	AK(UniMod:121)WTIGVC(UniMod:4)EDSVC(UniMod:4)R3	14	1	229841	AK(UniMod:121)WTIGVC(UniMod:4)EDSVC(UniMod:4)R	1	5	9.01606	9.87755	9.44681	7.89341e-14	2.71362e-19	0.501253	1.31348	0.907365	0.0674071	0.000201053	1	0	1	2.40955e-16	Yes	Q-val
Q92733	17.8407	17.5207	17.4893	16.8226	17.3494	18.52	18.1457	18.3112	18.7108	17.3951	17.9707	17.727	17.369	17.6204	18.4861	18.9157	18.3258	18.9014	18.1585	Q92733	PRCC	Proline-rich protein PRCC	1	AAAKSAALQVTK	AAAK(UniMod:121)SAALQVTK	3	AAAK(UniMod:121)SAALQVTK3	13	1	316136	AAAK(UniMod:121)SAALQVTK	1	6	0.570637	1.46413	1.01738	0.0241777	0.000165937	0.519864	1.36226	0.94106	0.0674123	0.00020107	1	0	1	0.00429266	Yes	Q-val
O14974.9	17.8671	17.796	9.41658	17.4213	9.41658	9.41658	9.41658	16.5696	9.41658	17.6329	16.8673	18.0551	17.8773	16.6938	9.41658	9.41658	9.41658	9.41658	9.41658	O14974	PPP1R12A	Protein phosphatase 1 regulatory subunit 12A	1	NSSVNEGSTYHKSCSFGR	NSSVNEGSTYHK(UniMod:121)SC(UniMod:4)SFGR	4	NSSVNEGSTYHK(UniMod:121)SC(UniMod:4)SFGR4	9	1	187561	NSSVNEGSTYHK(UniMod:121)SC(UniMod:4)SFGR	1	10	-6.98236	0.62497	-3.17869	0.752979	0.0958264	-11.5948	-4.42257	-8.0087	0.0676735	0.000201981	0	0	0	0.341907	No	Not Significant
Q6GQQ9.2	20.492	20.701	19.5745	20.2274	19.9684	20.6687	21.1283	20.8566	20.9531	20.0144	19.5154	19.5181	19.6851	19.3353	20.5962	20.5117	20.8855	20.3674	20.2877	Q6GQQ9	OTUD7B	OTU domain-containing protein 7B	1	ENTKEQAVIPLTDSEYK	ENTK(UniMod:121)EQAVIPLTDSEYK	3	ENTK(UniMod:121)EQAVIPLTDSEYK3	19	1	1.37209e+06	ENTK(UniMod:121)EQAVIPLTDSEYK	0	0	0.272514	1.14555	0.70903	0.211997	0.00321924	0.504463	1.32757	0.916014	0.069622	0.000208855	0	0	0	0.0386567	Yes	BH-val
Q7L7V1.3	9.41658	9.41658	19.3147	9.41658	9.41658	20.0744	20.3356	19.8634	20.0502	9.41658	9.41658	19.4182	9.41658	9.41658	20.2743	20.7009	21.1929	20.7244	19.7869	Q7L7V1	DHX32	Putative pre-mRNA-splicing factor ATP-dependent RNA helicase DHX32	1	IELPYAEPAFGSKENTLNIK	IELPYAEPAFGSK(UniMod:121)ENTLNIK	3	IELPYAEPAFGSK(UniMod:121)ENTLNIK3	11	1	1.30941e+06	IELPYAEPAFGSK(UniMod:121)ENTLNIK	1	8	4.33844	13.0309	8.68468	0.0704626	0.000583153	5.02129	13.2166	9.11897	0.0697162	0.00020919	0	0	0	0.011317	Yes	BH-val
Q9P2N6	18.257	9.41658	9.41658	9.41658	18.4824	9.41658	18.1809	18.4774	19.0568	18.4884	18.7319	18.6423	17.9228	18.9517	9.41658	9.41658	9.41658	9.41658	9.41658	Q9P2N6	KANSL3	KAT8 regulatory NSL complex subunit 3	1	ILKALQSDR	ILK(UniMod:121)ALQSDR	3	ILK(UniMod:121)ALQSDR3	10	1	382797	ILK(UniMod:121)ALQSDR	1	9	-1.06699	7.63721	3.28511	0.786955	0.12966	-13.234	-5.02762	-9.13082	0.0697446	0.000209292	0	0	0	0.40443	No	Not Significant
P26599.7	24.8224	24.8356	24.6664	24.6144	24.5555	25.6368	25.2891	25.4659	25.457	24.0327	24.0962	24.1461	23.983	24.1629	24.7614	24.9357	24.4716	24.5922	24.4005	P26599	PTBP1	Polypyrimidine tract-binding protein 1	1	LTSLNVKYNNDK	LTSLNVK(UniMod:121)YNNDK	3	LTSLNVK(UniMod:121)YNNDK3	19	0	2.85322e+07	LTSLNVK(UniMod:121)YNNDK	0	0	0.501847	1.02479	0.763317	0.00114813	1.05813e-05	0.301578	0.794609	0.548093	0.0702519	0.000211107	1	0	1	0.00052593	Yes	Q-val
Q8TE76.9	20.3752	20.654	21.3251	21.4577	21.2148	21.6114	21.5345	21.822	21.957	20.7594	20.2019	20.6933	21.0228	20.8569	21.5311	21.8465	21.5328	21.5174	22.3355	Q8TE76	MORC4	MORC family CW-type zinc finger protein 4	1	PLDSSVLQFSSKYK	PLDSSVLQFSSK(UniMod:121)YK	3	PLDSSVLQFSSK(UniMod:121)YK3	19	1	2.75605e+06	PLDSSVLQFSSK(UniMod:121)YK	0	0	0.226872	1.22488	0.725875	0.323442	0.00695655	0.575356	1.51628	1.04582	0.0703593	0.000211492	0	0	0	0.0663283	No	Not Significant
Q99496.9	9.41658	9.41658	9.41658	16.2718	9.41658	19.2348	19.7554	19.1178	19.6037	9.41658	9.41658	9.41658	9.41658	9.41658	18.7641	18.5728	18.7242	19.2182	9.41658	Q99496	RNF2	E3 ubiquitin-protein ligase RING2	1	SKGESNQMNLDTASEK	SK(UniMod:121)GESNQM(UniMod:35)NLDTASEK	3	SK(UniMod:121)GESNQM(UniMod:35)NLDTASEK3	9	1	555622	SK(UniMod:121)GESNQM(UniMod:35)NLDTASEK	1	10	5.05046	12.2302	8.64033	0.0139142	9.35813e-05	4.13803	10.9072	7.52259	0.0704478	0.00021181	1	0	1	0.00275248	Yes	Q-val
Q86W34.8	18.954	18.9851	18.4023	18.6164	18.6931	18.8809	18.7416	18.8885	18.9077	19.8516	19.7173	19.7326	19.3646	19.5814	19.2539	19.083	18.9354	18.8267	19.0538	Q86W34	AMZ2	Archaemetzincin-2	1	YGSDFYSMHYKGK	YGSDFYSMHYK(UniMod:121)GK	3	YGSDFYSMHYK(UniMod:121)GK3	17	0	594979	YGSDFYSMHYK(UniMod:121)GK	1	2	-0.170933	0.419913	0.12449	0.879118	0.38632	-0.897468	-0.340413	-0.61894	0.0705616	0.00021222	0	0	0	0.690542	No	Not Significant
Q9UPT8.10	18.3786	17.7867	9.41658	9.41658	9.41658	18.7401	17.5968	17.9936	9.41658	9.41658	9.41658	9.41658	9.41658	9.41658	18.189	18.4665	18.1208	18.2166	17.8891	Q9UPT8	ZC3H4	Zinc finger CCCH domain-containing protein 4	1	VICKYFVEGR	VIC(UniMod:4)K(UniMod:121)YFVEGR	3	VIC(UniMod:4)K(UniMod:121)YFVEGR3	10	1	299698	VIC(UniMod:4)K(UniMod:121)YFVEGR	1	9	-1.12878	7.23631	3.05377	0.796272	0.14184	4.81647	12.7032	8.75981	0.0707639	0.000212948	0	0	0	0.423862	No	Not Significant
Q49A26.2	21.5141	21.6104	22.037	21.6969	21.943	23.3474	22.7801	23.3154	22.7154	21.3628	21.3451	21.3439	21.5313	21.825	22.8325	22.719	22.5495	22.0417	21.8916	Q49A26	GLYR1	Putative oxidoreductase GLYR1	1	DADPHFHHFLLSQTEKPAVCYQAITK	DADPHFHHFLLSQTEK(UniMod:121)PAVC(UniMod:4)YQAITK	4	DADPHFHHFLLSQTEK(UniMod:121)PAVC(UniMod:4)YQAITK4	19	1	5.14712e+06	DADPHFHHFLLSQTEK(UniMod:121)PAVC(UniMod:4)YQAITK	0	0	0.837445	1.7212	1.27932	0.0013168	1.16864e-05	0.508629	1.34184	0.925236	0.0709063	0.000213463	1	0	1	0.000568806	Yes	Q-val
Q8WWY3.5	9.41658	15.7864	16.5492	16.0111	15.9835	16.7836	17.5318	17.2175	17.4977	9.41658	9.41658	16.2107	9.41658	9.41658	16.744	16.9292	17.4785	16.7819	16.8485	Q8WWY3	PRPF31	U4/U6 small nuclear ribonucleoprotein Prp31	1	QVKPLPAPLDGQR	QVK(UniMod:121)PLPAPLDGQR	3	QVK(UniMod:121)PLPAPLDGQR3	14	1	120224	QVK(UniMod:121)PLPAPLDGQR	1	5	-0.443686	5.46031	2.50831	0.746523	0.0908204	3.39782	8.96416	6.18099	0.0709162	0.000213498	0	0	0	0.331391	No	Not Significant
Q00839.21	20.1464	20.5031	20.6881	20.1708	20.4568	21.8573	21.9705	21.6901	21.5225	19.7197	19.7282	19.0823	19.8445	20.2719	21.1584	20.8465	20.7618	20.2328	20.4702	Q00839	HNRNPU	Heterogeneous nuclear ribonucleoprotein U	1	LKVSELK	LK(UniMod:121)VSELK	2	LK(UniMod:121)VSELK2	15	1	2.03134e+06	LK(UniMod:121)VSELK	1	4	0.905413	1.82865	1.36703	0.000906838	8.90789e-06	0.529405	1.39984	0.964622	0.0721315	0.000217773	1	0	1	0.000457281	Yes	Q-val
Q03468.15	20.5205	20.3474	20.1288	19.9732	19.4867	23.1024	20.3855	22.566	22.4665	19.5653	19.9554	19.3277	19.9422	19.7069	22.0134	22.0626	20.8986	21.3068	21.3272	Q03468	ERCC6	DNA excision repair protein ERCC-6	1	VAILHETGSYTHKK	VAILHETGSYTHKK(UniMod:121)	4	VAILHETGSYTHKK(UniMod:121)4	13	0	3.23412e+06	VAILHETGSYTHKK(UniMod:121)	1	6	1.16566	2.91192	2.03879	0.0188548	0.000128437	0.999034	2.64542	1.82223	0.0729065	0.000220525	1	0	1	0.00349599	Yes	Q-val
Q7Z6E9.6	18.0853	18.6469	18.9883	18.6157	19.1193	17.6552	17.5909	17.6789	18.0658	17.9756	18.9054	19.2152	19.1337	19.3743	16.9234	17.8515	17.4718	17.6528	18.2596	Q7Z6E9	RBBP6	E3 ubiquitin-protein ligase RBBP6	1	EPSEKLESTSSK	EPSEK(UniMod:121)LESTSSK	3	EPSEK(UniMod:121)LESTSSK3	16	1	376122	EPSEK(UniMod:121)LESTSSK	1	3	-1.56111	-0.325694	-0.943403	0.269157	0.00500787	-1.87138	-0.706621	-1.289	0.072984	0.000220801	0	0	0	0.0528352	No	Not Significant
Q9UNN5.5	23.9069	23.8974	23.2272	23.9699	23.5616	24.3821	24.7414	24.7839	24.8548	23.0971	23.2097	23.4262	23.1304	23.5335	24.1883	24.139	24.5875	23.8304	23.7922	Q9UNN5	FAF1	FAS-associated factor 1	1	QILENELQIPVSKMLLK	QILENELQIPVSK(UniMod:121)MLLK	3	QILENELQIPVSK(UniMod:121)MLLK3	19	1	1.71807e+07	QILENELQIPVSK(UniMod:121)MLLK	0	0	0.581087	1.37478	0.977934	0.0108827	7.2792e-05	0.453919	1.20222	0.82807	0.0730205	0.000220931	1	0	1	0.00228592	Yes	Q-val
O95551	23.9062	24.0044	23.8925	23.4927	23.6101	25.4104	24.3406	24.662	24.9695	23.2397	23.1046	23.4018	23.4662	23.4046	24.3543	24.34	24.2008	23.8393	24.0246	O95551	TDP2	Tyrosyl-DNA phosphodiesterase 2	1	EAAEEEGEPEVKK	EAAEEEGEPEVK(UniMod:121)K	3	EAAEEEGEPEVK(UniMod:121)K3	19	0	1.81246e+07	EAAEEEGEPEVK(UniMod:121)K	0	0	0.66707	1.4618	1.06443	0.00395885	2.89085e-05	0.453798	1.20307	0.828436	0.073549	0.000222821	1	0	1	0.00112558	Yes	Q-val
P28715.17	21.9771	21.6879	21.3951	21.7286	21.8288	22.9137	22.9273	22.7991	22.2594	21.5214	21.4753	21.1637	20.9228	21.9148	22.4952	22.2697	22.4281	22.3349	21.884	P28715	ERCC5	DNA repair protein complementing XP-G cells	1	TVAEVDSESLPSSSKMHGMSFDVK	TVAEVDSESLPSSSK(UniMod:121)MHGMSFDVK	4	TVAEVDSESLPSSSK(UniMod:121)MHGMSFDVK4	17	0	4.73389e+06	TVAEVDSESLPSSSK(UniMod:121)MHGMSFDVK	1	2	0.577176	1.42554	1.00136	0.0169516	0.00011468	0.482857	1.2827	0.88278	0.0746434	0.000226767	1	0	1	0.00321474	Yes	Q-val
Q9BXS6.7	15.8576	15.9704	15.6336	15.744	16.0854	16.8564	16.6445	16.7213	16.3702	17.5494	17.4466	17.2637	17.1515	17.5148	16.5174	16.6137	16.9275	16.2378	17.0238	Q9BXS6	NUSAP1	Nucleolar and spindle-associated protein 1	1	LTTEATQTPVSNKK	LTTEATQTPVSNK(UniMod:121)K	2	LTTEATQTPVSNK(UniMod:121)K2	17	1	113754	LTTEATQTPVSNK(UniMod:121)K	1	2	0.443149	1.13667	0.789907	0.0241096	0.000165453	-1.0481	-0.39425	-0.721177	0.0750501	0.000228244	1	0	1	0.00428352	Yes	Q-val
Q53EZ4.13	9.41658	9.41658	9.41658	9.41658	9.41658	9.41658	15.3398	15.4304	15.839	15.6462	16.8871	14.5988	15.3465	15.9623	14.6803	9.41658	9.41658	9.41658	9.41658	Q53EZ4	CEP55	Centrosomal protein of 55 kDa	1	SETTLEKLK	SETTLEK(UniMod:121)LK	2	SETTLEK(UniMod:121)LK2	9	0	53084.9	SETTLEK(UniMod:121)LK	1	10	2.07677	7.10297	4.58987	0.121741	0.0012773	-7.58824	-2.84949	-5.21886	0.075977	0.000231633	0	0	0	0.0200539	Yes	BH-val
O60503.8	20.378	20.7194	20.0456	20.536	20.2397	20.5209	20.4987	20.4301	20.6331	19.4358	19.2477	19.8465	19.9293	20.2115	20.6707	20.3669	20.7032	20.2861	21.1177	O60503	ADCY9	Adenylate cyclase type 9	1	VLSKMGYDFDYR	VLSK(UniMod:121)MGYDFDYR	3	VLSK(UniMod:121)MGYDFDYR3	19	1	1.35998e+06	VLSK(UniMod:121)MGYDFDYR	0	0	-0.29391	0.567851	0.136971	0.89645	0.51138	0.488496	1.30097	0.894734	0.0760194	0.000231789	0	0	0	0.780638	No	Not Significant
Q09666.24	21.3167	21.5294	22.1108	22.3446	22.1342	20.5312	21.3756	21.6394	21.8775	22.5656	22.5263	22.4995	22.5649	22.1645	21.051	21.2724	21.214	21.9156	21.0315	Q09666	AHNAK	Neuroblast differentiation-associated protein AHNAK	1	FGTFGGLGSKSK	FGTFGGLGSK(UniMod:121)SK	3	FGTFGGLGSK(UniMod:121)SK3	19	0	3.90776e+06	FGTFGGLGSK(UniMod:121)SK	0	0	-1.09451	0.0320566	-0.531225	0.698895	0.0629495	-1.69832	-0.636184	-1.16725	0.0773114	0.000236566	0	0	0	0.268869	No	Not Significant
P08651.3	20.2793	20.5856	20.3951	20.6144	20.252	20.8282	20.9867	21.207	21.065	19.6526	20.0843	20.2863	20.5566	20.6721	21.2849	20.9176	21.1822	20.7474	21.7739	P08651	NFIC	Nuclear factor 1 C-type	1	EDFVLSITGKK	EDFVLSITGKK(UniMod:121)	3	EDFVLSITGKK(UniMod:121)3	19	1	1.82897e+06	EDFVLSITGKK(UniMod:121)	0	0	0.147159	1.04574	0.596451	0.425322	0.0122902	0.507208	1.3544	0.930804	0.0774679	0.000237149	0	0	0	0.0969229	No	Not Significant
Q96GV9.4	18.4056	18.3288	18.6039	18.3195	18.2242	17.7288	18.0845	17.7873	17.1247	19.1703	19.1646	18.6078	18.9225	19.2385	18.174	18.0241	17.8863	18.6712	18.072	Q96GV9	MACIR	Macrophage immunometabolism regulator	1	SKQLDAGLAR	SK(UniMod:121)QLDAGLAR	3	SK(UniMod:121)QLDAGLAR3	18	1	365569	SK(UniMod:121)QLDAGLAR	1	1	-1.10794	-0.282216	-0.695077	0.181814	0.00245546	-1.24446	-0.465963	-0.855212	0.0775547	0.000237473	0	0	0	0.0319618	Yes	BH-val
Q8WVX9.5	19.9159	20.5955	20.009	19.5352	20.2022	18.7421	19.9001	19.4916	19.4733	20.7271	20.0568	20.4479	20.6297	20.7841	19.2601	19.3202	18.566	20.1317	19.0074	Q8WVX9	FAR1	Fatty acyl-CoA reductase 1	1	QKAGQTPQER	QK(UniMod:121)AGQTPQER	3	QK(UniMod:121)AGQTPQER3	18	1	1.04642e+06	QK(UniMod:121)AGQTPQER	1	1	-1.26444	-0.0351608	-0.649803	0.629568	0.0394797	-1.85152	-0.692544	-1.27203	0.0781236	0.000239601	0	0	0	0.204005	No	Not Significant
O43716	18.0056	9.41658	9.41658	17.9527	17.5943	17.2736	9.41658	17.3768	9.41658	18.4515	18.1203	18.1262	18.2621	17.4792	9.41658	9.41658	9.41658	9.41658	9.41658	O43716	GATC	Glutamyl-tRNA(Gln) amidotransferase subunit C, mitochondrial	1	QGFTSKADPQGSGR	QGFTSK(UniMod:121)ADPQGSGR	3	QGFTSK(UniMod:121)ADPQGSGR3	10	1	248460	QGFTSK(UniMod:121)ADPQGSGR	1	9	-5.29903	3.08656	-1.10624	0.904037	0.584966	-12.6243	-4.7183	-8.6713	0.0785518	0.000241212	0	0	0	0.823585	No	Not Significant
Q7LBC6.5	18.9599	18.8335	18.9112	18.9149	18.8651	19.2414	19.4728	19.4407	19.2142	18.4237	18.6363	18.6347	18.5193	18.6118	19.1032	18.9499	19.3214	18.842	19.0439	Q7LBC6	KDM3B	Lysine-specific demethylase 3B	1	DSFKQSLESLSSGLCK	DSFK(UniMod:121)QSLESLSSGLC(UniMod:4)K	3	DSFK(UniMod:121)QSLESLSSGLC(UniMod:4)K3	14	1	545122	DSFK(UniMod:121)QSLESLSSGLC(UniMod:4)K	1	5	0.209898	0.680844	0.445371	0.0997666	0.000948906	0.264911	0.708923	0.486917	0.078648	0.000241574	0	0	0	0.0161614	No	Not Significant
P53999	21.9721	21.808	21.7021	21.9158	21.9767	23.3963	23.5301	23.7794	24.0846	22.1543	22.1312	22.3206	22.2067	21.6586	23.6887	23.061	23.3515	23.6593	22.1746	P53999	SUB1	Activated RNA polymerase II transcriptional coactivator p15	1	DDNMFQIGKMR	DDNM(UniMod:35)FQIGK(UniMod:121)MR	3	DDNM(UniMod:35)FQIGK(UniMod:121)MR3	19	0	7.96757e+06	DDNM(UniMod:35)FQIGK(UniMod:121)MR	0	0	1.29296	2.3524	1.82268	5.21428e-05	1.34965e-06	0.593313	1.59216	1.09274	0.0801677	0.000247352	1	0	1	0.000112256	Yes	Q-val
P32780.6	18.6957	18.546	18.409	17.6055	18.2387	19.5724	19.4284	19.0403	19.8029	18.4827	18.6023	18.0804	18.423	18.4043	19.7516	19.5018	19.8789	18.9552	19.0432	P32780	GTF2H1	General transcription factor IIH subunit 1	1	MKYAENVPHNMTEK	MK(UniMod:121)YAENVPHNMTEK	4	MK(UniMod:121)YAENVPHNMTEK4	13	0	610898	MK(UniMod:121)YAENVPHNMTEK	1	6	0.663831	1.66015	1.16199	0.019045	0.000129849	0.557941	1.49728	1.02761	0.0801811	0.000247404	1	0	1	0.00351569	Yes	Q-val
Q15631.6	19.2366	19.3023	19.5788	19.0237	19.0076	18.478	18.6279	18.8419	19.0465	19.446	19.5018	19.9099	20.1663	19.8428	19.0826	19.0131	19.152	18.6803	19.131	Q15631	TSN	Translin	1	THLTSLKTK	THLTSLK(UniMod:121)TK	3	THLTSLK(UniMod:121)TK3	15	1	659955	THLTSLK(UniMod:121)TK	1	4	-0.850507	-0.111946	-0.481227	0.445096	0.0136923	-1.10974	-0.413416	-0.761577	0.0803322	0.000247983	0	0	0	0.103942	No	Not Significant
Q92982.1	20.5915	19.9174	20.2986	20.7975	19.782	19.3996	19.3273	20.5192	20.2966	21.1543	20.8956	21.5178	21.0288	21.1867	19.0596	19.54	18.1882	20.8142	19.5429	Q92982	NINJ1	Ninjurin-1	1	HGPINVNHYASKK	HGPINVNHYASKK(UniMod:121)	4	HGPINVNHYASKK(UniMod:121)4	17	1	1.48391e+06	HGPINVNHYASKK(UniMod:121)	1	2	-1.22956	0.446083	-0.391739	0.870005	0.337678	-2.51756	-0.937749	-1.72766	0.0804079	0.000248274	0	0	0	0.650108	No	Not Significant
Q9UPT9.3	23.0144	23.2149	22.8156	22.9699	22.9748	22.8407	22.8547	22.7685	22.7381	23.3363	23.3508	23.1896	23.1853	22.9742	22.861	22.7505	22.7546	22.5827	22.2962	Q9UPT9	USP22	Ubiquitin carboxyl-terminal hydrolase 22	1	CDDAIITKASIK	C(UniMod:4)DDAIITK(UniMod:121)ASIK	3	C(UniMod:4)DDAIITK(UniMod:121)ASIK3	19	0	8077240	C(UniMod:4)DDAIITK(UniMod:121)ASIK	0	0	-0.468402	0.0735712	-0.197415	0.796865	0.142669	-0.813733	-0.302756	-0.558245	0.081034	0.000250687	0	0	0	0.425046	No	Not Significant
Q16625.7	25.5617	25.168	25.2341	24.9448	25.075	24.8113	24.5952	24.6423	24.8754	24.9521	25.3113	25.0272	25.0913	24.7452	23.5422	24.1684	23.9084	24.9088	23.2905	Q16625	OCLN	Occludin	1	YSSGGNFETPSKR	YSSGGNFETPSK(UniMod:121)R	3	YSSGGNFETPSK(UniMod:121)R3	19	0	2.94907e+07	YSSGGNFETPSK(UniMod:121)R	0	0	-0.981121	0.0498068	-0.465657	0.720139	0.0737018	-1.54777	-0.575799	-1.06178	0.0810921	0.000250912	0	0	0	0.294145	No	Not Significant
Q9BRT6.2	17.6668	17.2952	17.4898	16.8263	17.3525	18.3046	17.9878	18.3944	18.1959	17.585	17.0683	17.8226	17.5787	17.5919	18.5173	18.4261	17.8027	18.7026	18.575	Q9BRT6	LLPH	Protein LLP homolog	1	KTLLDQHGQYPIWMNQR	K(UniMod:121)TLLDQHGQYPIWMNQR	4	K(UniMod:121)TLLDQHGQYPIWMNQR4	15	1	277039	K(UniMod:121)TLLDQHGQYPIWMNQR	1	4	0.469353	1.31972	0.894535	0.0489222	0.000361214	0.474587	1.27632	0.875452	0.0813557	0.000251933	1	0	1	0.0079861	Yes	Q-val
Q86U44.2	9.41658	19.685	9.41658	18.4172	9.41658	19.7136	20.4337	20.2336	20.6993	9.41658	9.41658	9.41658	9.41658	14.0706	21.2901	18.2921	20.1982	15.6814	19.419	Q86U44	METTL3	N6-adenosine-methyltransferase catalytic subunit	1	HAASDVDLEIESLLNQQSTKEQQSK	HAASDVDLEIESLLNQQSTKEQQSK(UniMod:121)	4	HAASDVDLEIESLLNQQSTKEQQSK(UniMod:121)4	12	1	966398	HAASDVDLEIESLLNQQSTKEQQSK(UniMod:121)	1	7	2.80892	11.1905	6.99969	0.188393	0.00260939	4.67768	12.5799	8.62877	0.0813591	0.000251946	0	0	0	0.0334226	Yes	BH-val
Q08945.16	22.9732	22.3756	22.554	22.6747	22.7487	24.0726	23.8914	23.9573	23.9743	22.4344	22.2329	22.7073	22.8718	22.4549	23.3032	23.5277	23.0909	23.2676	22.9121	Q08945	SSRP1	FACT complex subunit SSRP1	1	QLSESFKSK	QLSESFK(UniMod:121)SK	3	QLSESFK(UniMod:121)SK3	19	1	9.55752e+06	QLSESFK(UniMod:121)SK	0	0	0.978342	1.639	1.30867	1.3779e-06	2.02919e-07	0.368599	0.991476	0.680037	0.0814625	0.000252348	1	0	1	2.84573e-05	Yes	Q-val
Q2NL82.7	19.8742	20.825	20.5924	20.9864	21.0488	22.2412	21.6737	21.9842	22.1887	20.0277	20.2268	19.9643	20.9098	20.5506	21.6544	21.382	21.2806	21.0479	21.5535	Q2NL82	TSR1	Pre-rRNA-processing protein TSR1 homolog	1	LKSQDTVLMNLYK	LK(UniMod:121)SQDTVLMNLYK	3	LK(UniMod:121)SQDTVLMNLYK3	19	1	2.47122e+06	LK(UniMod:121)SQDTVLMNLYK	0	0	0.847417	1.86568	1.35655	0.00424288	3.07213e-05	0.567844	1.52787	1.04786	0.0816285	0.000252993	1	0	1	0.00117773	Yes	Q-val
Q9UPN9.14	18.4313	19.6325	19.0285	18.6784	18.7557	19.8721	19.6446	19.6475	19.8919	17.9936	18.0706	17.8903	17.8105	18.4638	19.6765	19.3505	19.0833	18.7483	18.5854	Q9UPN9	TRIM33	E3 ubiquitin-protein ligase TRIM33	1	TSLSFKSDQVK	TSLSFK(UniMod:121)SDQVK	2	TSLSFK(UniMod:121)SDQVK2	17	0	570547	TSLSFK(UniMod:121)SDQVK	1	2	0.351016	1.36644	0.858728	0.177988	0.0023693	0.564356	1.52171	1.04303	0.0827914	0.000257545	0	0	0	0.0311116	Yes	BH-val
Q9Y252	22.2374	22.2165	22.1408	22.1621	22.2148	22.1468	22.211	22.5214	22.4026	22.8275	22.9637	23.2038	22.5482	23.0451	22.5356	22.4862	22.2681	22.1719	22.1527	Q9Y252	RNF6	E3 ubiquitin-protein ligase RNF6	1	GLTKEQIDNLSTR	GLTK(UniMod:121)EQIDNLSTR	3	GLTK(UniMod:121)EQIDNLSTR3	19	0	5.91186e+06	GLTK(UniMod:121)EQIDNLSTR	0	0	-0.163541	0.41573	0.126095	0.876461	0.371142	-0.867829	-0.321687	-0.594758	0.0830741	0.00025866	0	0	0	0.677642	No	Not Significant
P51608.2	20.1498	19.9243	20.1293	19.5384	19.7552	21.3906	20.9069	21.3643	20.5738	19.5723	19.8269	19.2906	19.7613	19.9745	21.3006	20.7117	20.1875	20.3578	20.8878	P51608	MECP2	Methyl-CpG-binding protein 2	1	SVQETVLPIKK	SVQETVLPIK(UniMod:121)K	3	SVQETVLPIK(UniMod:121)K3	12	1	1.59911e+06	SVQETVLPIK(UniMod:121)K	1	7	0.670446	1.64866	1.15955	0.0162393	0.000109693	0.542834	1.4651	1.00397	0.0833283	0.000259665	1	0	1	0.00310618	Yes	Q-val
P43487.5	21.6116	22.1056	21.4679	21.6313	21.8247	21.5669	21.0746	21.3498	21.2781	21.9355	22.0979	21.8569	21.7293	21.8608	21.1641	21.1538	21.4814	21.2965	20.5295	P43487	RANBP1	Ran-specific GTPase-activating protein	1	GTGDVKLLK	GTGDVK(UniMod:121)LLK	2	GTGDVK(UniMod:121)LLK2	19	1	3.12131e+06	GTGDVK(UniMod:121)LLK	0	0	-0.786637	-0.0351305	-0.410884	0.605019	0.0339089	-1.12527	-0.41674	-0.771004	0.0835683	0.000260618	0	0	0	0.186576	No	Not Significant
Q6ZNB6.20	16.8445	15.0946	9.41658	15.8179	9.41658	9.41658	9.41658	15.6832	15.5506	16.9426	15.678	16.3598	16.0331	15.8817	9.41658	9.41658	9.41658	9.41658	9.41658	Q6ZNB6	NFXL1	NF-X1-type zinc finger protein NFXL1	1	NLLSCCKNQCPK	NLLSC(UniMod:4)C(UniMod:4)KNQC(UniMod:4)PK(UniMod:121)	3	NLLSC(UniMod:4)C(UniMod:4)KNQC(UniMod:4)PK(UniMod:121)3	10	1	69706.4	NLLSC(UniMod:4)C(UniMod:4)KNQC(UniMod:4)PK(UniMod:121)	1	9	-4.09739	2.49481	-0.801289	0.906717	0.614574	-9.87006	-3.65487	-6.76246	0.0836416	0.000260909	0	0	0	0.840986	No	Not Significant
Q9H0C5.7	17.0053	17.0763	17.3207	18.006	17.7212	17.3572	17.2307	17.5235	17.4407	17.9256	18.3034	17.7856	18.1129	17.4297	17.0333	17.377	16.6466	16.8726	16.9658	Q9H0C5	BTBD1	BTB/POZ domain-containing protein 1	1	QQLPVTFGNKQK	QQLPVTFGNK(UniMod:121)QK	3	QQLPVTFGNK(UniMod:121)QK3	16	1	191473	QQLPVTFGNK(UniMod:121)QK	1	3	-0.492412	0.416737	-0.0378377	0.923751	0.862651	-1.36096	-0.503811	-0.932388	0.0838078	0.00026157	0	0	0	0.95178	No	Not Significant
Q8N1G2.7	9.41658	9.41658	9.41658	9.41658	9.41658	18.8627	18.5853	18.3457	18.4314	9.41658	9.41658	9.41658	9.41658	9.41658	17.8639	15.6621	9.41658	17.0808	12.1889	Q8N1G2	CMTR1	Cap-specific mRNA (nucleoside-2'-O-)-methyltransferase 1	1	TDPECTAPIKK	TDPEC(UniMod:4)TAPIK(UniMod:121)K	3	TDPEC(UniMod:4)TAPIK(UniMod:121)K3	8	1	252634	TDPEC(UniMod:4)TAPIK(UniMod:121)K	1	11	6.68766	11.5917	9.1397	7.41484e-06	4.66704e-07	2.71408	7.33768	5.02588	0.0842611	0.000263379	1	0	1	5.07682e-05	Yes	Q-val
Q09666.108	18.8195	19.053	19.4947	19.6854	19.7227	18.9061	18.6768	19.5506	19.122	20.202	20.5852	20.5041	19.5991	20.1991	18.8451	19.4853	18.9393	19.4196	19.1554	Q09666	AHNAK	Neuroblast differentiation-associated protein AHNAK	1	GPQVSGELKGPGVDVNLK	GPQVSGELK(UniMod:121)GPGVDVNLK	3	GPQVSGELK(UniMod:121)GPGVDVNLK3	18	1	793074	GPQVSGELK(UniMod:121)GPGVDVNLK	1	1	-0.803372	0.221015	-0.291179	0.846519	0.246774	-1.53187	-0.566074	-1.04897	0.0847862	0.000265486	0	0	0	0.562513	No	Not Significant
Q6IAA8.1	19.6609	20.1161	19.7836	19.4605	20.2273	19.6457	19.2295	19.7128	9.41658	9.41658	9.41658	9.41658	19.4025	9.41658	19.5409	19.9586	19.4277	20.4629	22.9951	Q6IAA8	LAMTOR1	Ragulator complex protein LAMTOR1	1	LAVLSSSLTHWKK	LAVLSSSLTHWK(UniMod:121)K	4	LAVLSSSLTHWK(UniMod:121)K4	14	1	1.43274e+06	LAVLSSSLTHWK(UniMod:121)K	1	5	-7.27508	1.57801	-2.84854	0.825358	0.192277	4.88989	13.2367	9.06328	0.0849502	0.000266146	0	0	0	0.497861	No	Not Significant
Q53G59	17.2528	17.7507	17.7806	17.6769	17.641	17.5246	17.508	17.1464	17.3903	17.7347	16.7578	18.7196	17.6519	18.4709	17.2793	15.7837	16.5795	15.4206	16.4295	Q53G59	KLHL12	Kelch-like protein 12	1	DLVDEAKK	DLVDEAKK(UniMod:121)	2	DLVDEAKK(UniMod:121)2	14	1	182799	DLVDEAKK(UniMod:121)	1	5	-0.996279	0.540108	-0.228086	0.899503	0.539303	-2.2927	-0.844185	-1.56844	0.0867673	0.000273543	0	0	0	0.797442	No	Not Significant
Q8IXI2.7	19.7655	20.1571	20.0007	20.4434	19.4736	19.8483	19.9567	20.6113	20.8233	20.105	19.7756	19.8215	20.9674	21.2299	18.6263	19.5491	18.8167	19.2531	18.6945	Q8IXI2	RHOT1	Mitochondrial Rho GTPase 1	1	PACIKALTR	PAC(UniMod:4)IK(UniMod:121)ALTR	3	PAC(UniMod:4)IK(UniMod:121)ALTR3	15	1	1.14421e+06	PAC(UniMod:4)IK(UniMod:121)ALTR	1	4	-0.34002	1.02363	0.341806	0.862729	0.304955	-2.03476	-0.749094	-1.39192	0.0868506	0.000273886	0	0	0	0.619488	No	Not Significant
Q9UNA4.10	20.9213	21.6055	21.3185	21.8985	21.6173	23.3282	23.934	23.5235	23.5172	21.5074	20.714	21.0921	21.86	21.7716	23.7567	23.4932	24.1191	23.5975	21.2704	Q9UNA4	POLI	DNA polymerase iota	1	QLPVDIQEEILSGKSR	QLPVDIQEEILSGK(UniMod:121)SR	3	QLPVDIQEEILSGK(UniMod:121)SR3	19	1	7.60426e+06	QLPVDIQEEILSGK(UniMod:121)SR	0	0	1.19264	3.01444	2.10354	0.0210895	0.000143958	0.999559	2.71717	1.85836	0.0872728	0.000275628	1	0	1	0.00384046	Yes	Q-val
Q92560.5	19.0834	19.0005	19.1936	18.8026	19.427	20.0744	19.5469	20.1128	19.9899	18.4687	18.5333	18.5357	18.6212	18.4763	19.7395	19.5919	19.2479	18.7363	19.2766	Q92560	BAP1	Ubiquitin carboxyl-terminal hydrolase BAP1	1	VTQPELIQTHKSQESQLPEESK	VTQPELIQTHK(UniMod:121)SQESQLPEESK	4	VTQPELIQTHK(UniMod:121)SQESQLPEESK4	14	1	696034	VTQPELIQTHK(UniMod:121)SQESQLPEESK	1	5	0.441596	1.21755	0.829573	0.0429292	0.000309419	0.425633	1.15721	0.791422	0.0873601	0.000275988	1	0	1	0.00708408	Yes	Q-val
Q13263.2	22.834	22.2548	22.0685	22.648	22.3889	23.7683	24.2956	24.1299	23.6307	22.1144	22.876	22.1431	22.4484	22.6743	23.8663	23.5163	24.1875	23.9341	22.63	Q13263	TRIM28	Transcription intermediary factor 1-beta	1	ALKMIVDPVEPHGEMK	ALK(UniMod:121)MIVDPVEPHGEMK	4	ALK(UniMod:121)MIVDPVEPHGEMK4	19	0	10444970	ALK(UniMod:121)MIVDPVEPHGEMK	0	0	0.940755	2.09377	1.51726	0.00497744	3.53036e-05	0.632079	1.71915	1.17561	0.0875695	0.000276856	1	0	1	0.00131504	Yes	Q-val
Q96N64	9.41658	9.41658	9.41658	16.3841	9.41658	18.6954	19.2025	19.0562	18.7937	9.41658	9.41658	9.41658	9.41658	9.41658	18.3794	18.6177	17.805	18.3625	9.41658	Q96N64	PWWP2A	PWWP domain-containing protein 2A	1	AAKQLTPEVR	AAK(UniMod:121)QLTPEVR	3	AAK(UniMod:121)QLTPEVR3	9	1	395897	AAK(UniMod:121)QLTPEVR	1	10	4.64513	11.6086	8.12686	0.0189235	0.000128946	3.81704	10.3822	7.09964	0.0875982	0.000276975	1	0	1	0.00350328	Yes	Q-val
Q9NY27.1	22.0386	21.3225	21.0607	20.7596	20.7956	21.9944	21.4942	21.8429	21.6476	20.6858	20.8562	20.8094	20.4348	20.4497	21.7414	21.7679	21.9148	21.7774	21.0786	Q9NY27	PPP4R2	Serine/threonine-protein phosphatase 4 regulatory subunit 2	1	HPDEDAVEAEGHEVKR	HPDEDAVEAEGHEVK(UniMod:121)R	4	HPDEDAVEAEGHEVK(UniMod:121)R4	19	1	2.74895e+06	HPDEDAVEAEGHEVK(UniMod:121)R	0	0	0.0545392	1.04415	0.549344	0.59332	0.0315951	0.542343	1.47536	1.00885	0.0876727	0.000277284	0	0	0	0.178355	No	Not Significant
Q9H2P0.17	17.9313	18.1174	17.5661	18.1042	17.9702	19.0358	18.973	18.9287	19.5232	17.9309	17.9968	18.1182	18.2689	18.3307	18.8983	19.5022	18.4552	18.8753	18.9782	Q9H2P0	ADNP	Activity-dependent neuroprotector homeobox protein	1	TYEQMEFPLLKK	TYEQMEFPLLK(UniMod:121)K	3	TYEQMEFPLLK(UniMod:121)K3	18	1	413543	TYEQMEFPLLK(UniMod:121)K	1	1	0.778675	1.57598	1.17733	0.000947159	9.20845e-06	0.43688	1.18859	0.812735	0.0877313	0.000277528	1	0	1	0.00046832	Yes	Q-val
P09960	19.8797	19.0217	18.657	19.2103	18.0568	19.3828	18.4092	19.6943	18.6822	20.3575	19.839	19.4351	20.1106	20.3746	16.7236	19.2123	18.4611	18.29	18.1541	P09960	LTA4H	Leukotriene A-4 hydrolase	1	APLPLGHIKR	APLPLGHIK(UniMod:121)R	3	APLPLGHIK(UniMod:121)R3	18	1	632654	APLPLGHIK(UniMod:121)R	1	1	-0.834627	0.98865	0.0770119	0.923641	0.86063	-2.71466	-0.995656	-1.85516	0.089089	0.000282509	0	0	0	0.951348	No	Not Significant
Q14527.9	18.5841	18.275	18.5842	18.8017	19.2058	19.8236	19.5751	19.2706	19.9688	18.4712	18.3116	18.5883	18.0308	17.8934	19.361	19.2693	19.098	18.9743	18.8743	Q14527	HLTF	Helicase-like transcription factor	1	EYNVNDDSMKLGGNNTSEK	EYNVNDDSM(UniMod:35)K(UniMod:121)LGGNNTSEK	3	EYNVNDDSM(UniMod:35)K(UniMod:121)LGGNNTSEK3	18	1	531069	EYNVNDDSM(UniMod:35)K(UniMod:121)LGGNNTSEK	1	1	0.548255	1.39047	0.969361	0.0217681	0.000148733	0.459298	1.25334	0.856321	0.0896252	0.000284489	1	0	1	0.00394268	Yes	Q-val
P08397.4	21.9412	21.7993	21.3826	21.8344	21.8771	22.4409	22.6411	22.4393	22.4083	21.3575	21.4544	21.3336	21.4528	21.1991	22.0664	21.9141	21.9436	21.8952	21.6767	P08397	HMBS	Porphobilinogen deaminase	1	ILDTALSKIGEK	ILDTALSK(UniMod:121)IGEK	3	ILDTALSK(UniMod:121)IGEK3	19	0	3.95417e+06	ILDTALSK(UniMod:121)IGEK	0	0	0.450019	0.980907	0.715463	0.00366302	2.69419e-05	0.289431	0.789957	0.539694	0.0897463	0.000284938	1	0	1	0.00107291	Yes	Q-val
Q9H7N4.14	17.4676	9.41658	9.41658	17.6384	9.41658	9.41658	9.41658	17.586	18.1605	17.7431	17.4904	17.9364	18.7508	18.1208	9.41658	9.41658	9.41658	9.41658	9.41658	Q9H7N4	SCAF1	Splicing factor, arginine/serine-rich 19	1	SGGGSGGSGGQVSLKK	SGGGSGGSGGQVSLK(UniMod:121)K	3	SGGGSGGSGGQVSLK(UniMod:121)K3	9	1	254667	SGGGSGGSGGQVSLK(UniMod:121)K	1	10	-3.26795	5.21546	0.973754	0.908401	0.634278	-12.5908	-4.5926	-8.59172	0.0925753	0.000295521	0	0	0	0.851596	No	Not Significant
P61513.4	20.8846	21.3165	21.5761	21.205	21.622	21.8898	21.1047	21.5826	21.6476	22.2397	22.2871	22.6852	22.8224	22.3856	21.9583	21.7289	21.2035	21.5698	21.7027	P61513	RPL37A	60S ribosomal protein L37a	1	YTCSFCGKTK	YTC(UniMod:4)SFC(UniMod:4)GK(UniMod:121)TK	3	YTC(UniMod:4)SFC(UniMod:4)GK(UniMod:121)TK3	19	0	3.8378e+06	YTC(UniMod:4)SFC(UniMod:4)GK(UniMod:121)TK	0	0	-0.185355	0.655972	0.235309	0.848863	0.254136	-1.24794	-0.454734	-0.851339	0.0932235	0.000297977	0	0	0	0.570041	No	Not Significant
P08397.2	18.717	18.5103	18.57	18.7523	18.4473	17.9614	17.9642	18.2514	18.1861	18.4892	18.5198	18.2383	18.5015	18.6132	17.4591	17.582	17.8717	18.0269	18.2207	P08397	HMBS	Porphobilinogen deaminase	1	FVGKTLETLPEK	FVGK(UniMod:121)TLETLPEK	3	FVGK(UniMod:121)TLETLPEK3	13	1	331457	FVGK(UniMod:121)TLETLPEK	1	6	-0.825428	-0.191802	-0.508615	0.222299	0.00350897	-0.939033	-0.341644	-0.640338	0.0942066	0.000301723	0	0	0	0.04107	No	Not Significant
O15392.2	21.0012	20.2736	20.292	20.2274	20.5292	20.4572	20.2519	20.5618	20.5637	21.136	21.5996	21.5975	21.3314	21.2053	20.0448	20.4168	20.24	21.1943	20.4903	O15392	BIRC5	Baculoviral IAP repeat-containing protein 5	1	HSSGCAFLSVKK	HSSGC(UniMod:4)AFLSVK(UniMod:121)K	3	HSSGC(UniMod:4)AFLSVK(UniMod:121)K3	19	1	1.82462e+06	HSSGC(UniMod:4)AFLSVK(UniMod:121)K	0	0	-0.450299	0.438228	-0.00603556	0.929513	0.977464	-1.31557	-0.47786	-0.896716	0.0952471	0.000305717	0	0	0	0.99214	No	Not Significant
Q8WUQ7.12	20.02	19.3568	19.3694	20.3949	19.9927	22.8449	23.2626	23.3763	23.5303	19.7235	19.6008	19.1155	19.6671	19.765	21.1057	21.6642	21.2655	21.1943	19.6219	Q8WUQ7	CACTIN	Cactin	1	TWEEQEDNFHLQQAKLR	TWEEQEDNFHLQQAK(UniMod:121)LR	4	TWEEQEDNFHLQQAK(UniMod:121)LR4	15	0	3.87951e+06	TWEEQEDNFHLQQAK(UniMod:121)LR	1	4	2.73484	4.11875	3.42679	2.1066e-10	8.27935e-09	0.743581	2.04834	1.39596	0.0956319	0.000307203	1	0	1	2.21146e-06	Yes	Q-val
Q14094.2	21.2907	21.1367	21.3951	21.9566	21.8164	21.5868	21.6079	21.6274	22.192	22.1724	22.2206	22.2889	22.1471	22.3355	21.4489	21.6806	21.6303	20.9589	21.4293	Q14094	CCNI	Cyclin-I	1	EAQMWKVNVR	EAQMWK(UniMod:121)VNVR	3	EAQMWK(UniMod:121)VNVR3	19	0	3.64249e+06	EAQMWK(UniMod:121)VNVR	0	0	-0.163974	0.632808	0.234417	0.841235	0.23126	-1.17888	-0.42767	-0.803277	0.0960556	0.000308843	0	0	0	0.54504	No	Not Significant
Q86UV5.3	19.6971	20.1299	20.1117	19.8915	19.9767	19.7038	19.8131	19.3913	19.16	19.5228	19.4997	19.8164	19.5968	19.95	18.8184	18.7406	18.9664	18.9026	19.3995	Q86UV5	USP48	Ubiquitin carboxyl-terminal hydrolase 48	1	APEFPSYKECCSQCK	APEFPSYK(UniMod:121)EC(UniMod:4)C(UniMod:4)SQC(UniMod:4)K	3	APEFPSYK(UniMod:121)EC(UniMod:4)C(UniMod:4)SQC(UniMod:4)K3	19	1	782857	APEFPSYK(UniMod:121)EC(UniMod:4)C(UniMod:4)SQC(UniMod:4)K	0	0	-0.79729	-0.0913769	-0.444334	0.480683	0.0166379	-1.04443	-0.378886	-0.711657	0.0960669	0.000308886	0	0	0	0.117882	No	Not Significant
P42766.5	20.6837	20.5856	20.8039	20.648	20.8206	20.6499	20.3356	20.7937	21.0433	21.6858	21.714	21.8242	21.2041	21.742	20.9148	20.7485	19.9562	20.9719	21.1433	P42766	RPL35	60S ribosomal protein L35	1	VTGGAASKLSK	VTGGAASK(UniMod:121)LSK	2	VTGGAASK(UniMod:121)LSK2	19	1	2.16856e+06	VTGGAASK(UniMod:121)LSK	0	0	-0.444029	0.438557	-0.00273581	0.930075	0.989715	-1.30312	-0.471014	-0.887069	0.0984093	0.000318049	0	0	0	0.997204	No	Not Significant
Q8WUA2.10	20.1457	19.6646	20.432	20.4812	20.3235	21.1024	21.8042	21.6786	22.0686	19.638	19.1844	19.4317	19.4245	19.8373	20.2743	21.3361	20.9811	20.637	19.9267	Q8WUA2	PPIL4	Peptidyl-prolyl cis-trans isomerase-like 4	1	IHVDFSQSVAKVK	IHVDFSQSVAK(UniMod:121)VK	4	IHVDFSQSVAK(UniMod:121)VK4	19	1	1.71389e+06	IHVDFSQSVAK(UniMod:121)VK	0	0	0.892954	2.0151	1.45403	0.00602942	4.19582e-05	0.598834	1.6568	1.12782	0.0984257	0.000318113	1	0	1	0.00149188	Yes	Q-val
Q8WYP5.29	18.2761	18.366	18.764	18.2209	18.6937	19.0132	19.0788	19.4834	19.0705	17.6406	17.6688	17.3654	17.3913	18.0079	18.9625	18.9655	18.1063	17.9731	18.6882	Q8WYP5	AHCTF1	Protein ELYS	1	SSQLLEPAVEETTKK	SSQLLEPAVEETTK(UniMod:121)K	3	SSQLLEPAVEETTK(UniMod:121)K3	16	1	405979	SSQLLEPAVEETTK(UniMod:121)K	1	3	0.237292	1.15737	0.697329	0.277087	0.00527498	0.490579	1.35803	0.924307	0.0987785	0.000319508	0	0	0	0.05493	No	Not Significant
O60508.5	21.0533	21.0081	20.7756	20.8985	21.0418	21.1635	20.14	20.9037	20.8063	21.1483	20.993	20.7793	21.2767	21.1741	20.4722	20.5391	20.2605	19.5185	20.1048	O60508	CDC40	Pre-mRNA-processing factor 17	1	TILHVKEMYDYQGR	TILHVK(UniMod:121)EMYDYQGR	4	TILHVK(UniMod:121)EMYDYQGR4	19	0	1.81972e+06	TILHVK(UniMod:121)EMYDYQGR	0	0	-0.647847	0.243668	-0.202089	0.872909	0.352168	-1.31553	-0.475006	-0.89527	0.0990778	0.000320693	0	0	0	0.662323	No	Not Significant
Q96S55.4	23.6664	23.7488	23.7046	23.2412	23.4462	25.8007	26.2509	25.3123	25.1747	23.7811	23.8076	23.826	23.7837	23.6289	24.6887	24.7436	24.5148	24.4995	24.3047	Q96S55	WRNIP1	ATPase WRNIP1	1	DLGYGKGYK	DLGYGK(UniMod:121)GYK	2	DLGYGK(UniMod:121)GYK2	19	1	2.5395e+07	DLGYGK(UniMod:121)GYK	0	0	1.68234	2.46408	2.07321	5.64574e-12	2.97345e-09	0.416275	1.15331	0.784792	0.0993177	0.000321645	1	0	1	9.67226e-07	Yes	Q-val
Q9H2P0.2	9.41658	17.1985	16.7352	17.4953	9.41658	18.891	18.8508	18.502	19.0518	9.41658	9.41658	16.9027	9.41658	9.41658	18.4462	18.3118	18.3112	17.8362	19.1231	Q9H2P0	ADNP	Activity-dependent neuroprotector homeobox protein	1	DQSQWKNASENDER	DQSQWK(UniMod:121)NASENDER	3	DQSQWK(UniMod:121)NASENDER3	13	1	332964	DQSQWK(UniMod:121)NASENDER	1	6	1.03726	8.50567	4.77147	0.465564	0.0153136	3.97126	11.0126	7.49191	0.0999048	0.000323983	0	0	0	0.111604	No	Not Significant
Q8WWQ0.1	9.41658	9.41658	17.5966	9.41658	9.41658	21.4409	21.0124	21.663	21.4196	9.41658	9.41658	9.41658	9.41658	9.41658	19.6426	19.8198	19.2864	18.8639	9.41658	Q8WWQ0	PHIP	PH-interacting protein	1	AQSYDIQAWKK	AQSYDIQAWK(UniMod:121)K	3	AQSYDIQAWK(UniMod:121)K3	9	1	1.60158e+06	AQSYDIQAWK(UniMod:121)K	1	10	6.34779	14.3149	10.3314	0.00597401	4.16037e-05	4.23355	11.745	7.9893	0.100188	0.000325113	1	0	1	0.00148571	Yes	Q-val
O43719.22	23.2062	22.6987	22.6844	22.8453	22.4779	23.7683	23.6676	23.9493	24.1871	22.9159	23.062	23.3127	22.9938	23.0623	24.2502	24.2325	24.098	23.7849	23.2263	O43719	HTATSF1	HIV Tat-specific factor 1	1	VECSKFGQIR	VEC(UniMod:4)SK(UniMod:121)FGQIR	3	VEC(UniMod:4)SK(UniMod:121)FGQIR3	19	0	1.20831e+07	VEC(UniMod:4)SK(UniMod:121)FGQIR	0	0	0.687091	1.53407	1.11058	0.00520451	3.67466e-05	0.449741	1.24828	0.84901	0.100485	0.000326303	1	0	1	0.00135042	Yes	Q-val
Q13263	19.5872	19.667	19.0568	20.0877	18.8264	20.6404	20.6288	21.0424	21.1887	18.8524	19.6221	19.6213	19.0973	19.407	20.8162	20.7407	20.9749	20.9977	19.515	Q13263	TRIM28	Transcription intermediary factor 1-beta	1	ALKMIVDPVEPHGEMK	ALK(UniMod:121)M(UniMod:35)IVDPVEPHGEMK	4	ALK(UniMod:121)M(UniMod:35)IVDPVEPHGEMK4	18	1	1.29082e+06	ALK(UniMod:121)M(UniMod:35)IVDPVEPHGEMK	1	1	0.786929	2.07314	1.43004	0.0304386	0.000210848	0.682563	1.89522	1.28889	0.100733	0.000327299	1	0	1	0.00523597	Yes	Q-val
Q9NVH1.5	20.1511	20.4709	20.5595	20.3548	20.6822	20.0744	19.6331	20.1468	20.3797	20.1175	19.7869	19.9776	19.6582	20.0826	18.9945	19.0896	19.3964	19.5004	19.131	Q9NVH1	DNAJC11	DnaJ homolog subfamily C member 11	1	FVNDKSR	FVNDK(UniMod:121)SR	2	FVNDK(UniMod:121)SR2	19	1	1.02487e+06	FVNDK(UniMod:121)SR	0	0	-0.735703	-0.0347358	-0.38522	0.601119	0.0331153	-1.03261	-0.371735	-0.702174	0.101013	0.000328426	0	0	0	0.183651	No	Not Significant
P14866.8	21.3056	21.2358	21.3119	21.9465	21.1175	21.7103	23.121	22.0243	22.6476	20.0539	20.7921	20.852	21.4707	20.4392	22.3914	22.3387	22.6303	22.1404	21.1807	P14866	HNRNPL	Heterogeneous nuclear ribonucleoprotein L	1	LNVCVSKQPAIMPGQSYGLEDGSCSYK	LNVC(UniMod:4)VSK(UniMod:121)QPAIMPGQSYGLEDGSC(UniMod:4)SYK	4	LNVC(UniMod:4)VSK(UniMod:121)QPAIMPGQSYGLEDGSC(UniMod:4)SYK4	16	1	4155000	LNVC(UniMod:4)VSK(UniMod:121)QPAIMPGQSYGLEDGSC(UniMod:4)SYK	1	3	0.285309	1.69929	0.992301	0.363842	0.00875449	0.748184	2.0813	1.41474	0.10194	0.000332171	0	0	0	0.0774839	No	Not Significant
Q08211.19	22.7495	23.0916	22.6741	22.7364	22.8431	23.4788	22.954	23.5019	23.3797	21.9034	21.9376	22.3993	22.6494	22.4206	23.277	23.4217	23.0909	22.5263	23.1113	Q08211	DHX9	ATP-dependent RNA helicase A	1	QLYHLGVVEAYSGLTKK	QLYHLGVVEAYSGLTK(UniMod:121)K	4	QLYHLGVVEAYSGLTK(UniMod:121)K4	19	0	7.98842e+06	QLYHLGVVEAYSGLTK(UniMod:121)K	0	0	0.0976594	0.92163	0.509645	0.498015	0.0183065	0.434921	1.21177	0.823344	0.102959	0.000336318	0	0	0	0.12572	No	Not Significant
Q6W2J9.11	9.41658	17.9317	9.41658	9.41658	9.41658	20.8614	21.2192	19.7053	20.1821	9.41658	9.41658	9.41658	9.41658	9.41658	20.3264	19.6534	19.558	19.5965	9.41658	Q6W2J9	BCOR	BCL-6 corepressor	1	TIMKMTHSELMEK	TIMK(UniMod:121)MTHSELMEK	3	TIMK(UniMod:121)MTHSELMEK3	9	0	1.18367e+06	TIMK(UniMod:121)MTHSELMEK	1	10	5.21908	13.5257	9.3724	0.0264308	0.00018198	4.37782	12.2094	8.29361	0.103597	0.000338929	1	0	1	0.00462191	Yes	Q-val
O15258.4	21.1431	21.286	20.5144	22.3548	20.1108	19.7287	20.14	20.5618	22.1453	20.4787	20.3107	21.1163	21.6918	22.4019	19.0158	18.6813	18.5332	19.9457	18.4162	O15258	RER1	Protein RER1	1	YIPFTHGKR	YIPFTHGK(UniMod:121)R	3	YIPFTHGK(UniMod:121)R3	17	1	2.09888e+06	YIPFTHGK(UniMod:121)R	1	2	-1.58057	0.704786	-0.437894	0.885979	0.429909	-3.35874	-1.20408	-2.28141	0.103723	0.000339447	0	0	0	0.724965	No	Not Significant
Q96EI5.9	20.2082	20.654	20.9718	20.8915	21.1831	22.2189	22.5803	21.8634	22.0686	21.7312	21.791	21.3844	21.1163	21.1356	19.9942	20.5209	20.2806	20.8429	20.7282	Q96EI5	TCEAL4	Transcription elongation factor A protein-like 4	1	TNKGLAHYLK	TNK(UniMod:121)GLAHYLK	3	TNK(UniMod:121)GLAHYLK3	19	1	2.66566e+06	TNK(UniMod:121)GLAHYLK	0	0	0.921073	1.88108	1.40108	0.00115106	1.06006e-05	-1.41088	-0.505777	-0.958327	0.103738	0.000339509	1	0	1	0.000526091	Yes	Q-val
Q93009.35	17.3691	17.4839	17.5891	16.5603	17.4391	20.1162	19.9137	19.5982	19.745	18.3074	18.4314	17.9021	17.3964	17.8487	19.7391	20.0245	20.0176	19.9977	17.8992	Q93009	USP7	Ubiquitin carboxyl-terminal hydrolase 7	1	YTVFKVLK	YTVFK(UniMod:121)VLK	2	YTVFK(UniMod:121)VLK2	13	1	701977	YTVFK(UniMod:121)VLK	1	6	1.77432	3.33569	2.555	0.000149907	2.57413e-06	0.822383	2.29446	1.55842	0.103851	0.000339975	1	0	1	0.000182657	Yes	Q-val
Q6Y7W6.7	19.3818	17.6914	18.8496	18.5225	17.8583	9.41658	17.9929	18.3873	18.7568	19.5288	19.0539	18.3108	18.2626	19.1992	9.41658	9.41658	9.41658	18.2156	9.41658	Q6Y7W6	GIGYF2	GRB10-interacting GYF protein 2	1	NKNNASLSK	NK(UniMod:121)NNASLSK	2	NK(UniMod:121)NNASLSK2	14	1	411518	NK(UniMod:121)NNASLSK	1	5	-6.17959	1.5349	-2.32235	0.837474	0.221062	-11.3313	-4.05803	-7.69468	0.104388	0.000342189	0	0	0	0.533675	No	Not Significant
Q9NXV6.4	18.8838	18.661	18.2603	17.9393	18.8549	20.5618	20.4337	20.822	21.0934	18.165	18.2512	18.3352	18.5608	18.6268	19.7195	19.945	19.052	19.864	18.7427	Q9NXV6	CDKN2AIP	CDKN2A-interacting protein	1	FSCKLTNEDVK	FSC(UniMod:4)K(UniMod:121)LTNEDVK	3	FSC(UniMod:4)K(UniMod:121)LTNEDVK3	16	1	839805	FSC(UniMod:4)K(UniMod:121)LTNEDVK	1	3	1.66737	2.74842	2.20789	5.20698e-07	1.32672e-07	0.567254	1.58647	1.07686	0.105421	0.000346475	1	0	1	2.02596e-05	Yes	Q-val
Q6NZY4	20.9236	20.6251	20.7071	21.0999	21.358	22.6308	22.8635	22.9087	22.5535	21.4344	21.3676	21.3075	21.2615	21.266	22.3865	22.4143	22.646	22.8517	21.3173	Q6NZY4	ZCCHC8	Zinc finger CCHC domain-containing protein 8	1	DGTDGETEVGEIQQNKSVTYDLSK	DGTDGETEVGEIQQNK(UniMod:121)SVTYDLSK	3	DGTDGETEVGEIQQNK(UniMod:121)SVTYDLSK3	18	1	4.38465e+06	DGTDGETEVGEIQQNK(UniMod:121)SVTYDLSK	1	1	1.29636	2.2964	1.79638	1.91795e-05	7.64347e-07	0.52435	1.46719	0.995771	0.105735	0.000347784	1	0	1	7.40763e-05	Yes	Q-val
Q9H0L4	21.8641	21.9155	21.7898	9.41658	22.0132	21.7194	22.7839	22.4484	22.8402	9.41658	9.41658	9.41658	21.6727	9.41658	22.6707	21.9348	22.8986	22.9139	22.6458	Q9H0L4	CSTF2T	Cleavage stimulation factor subunit 2 tau variant	1	AVASLPPEQMFELMKQMK	AVASLPPEQMFELMK(UniMod:121)QMK	3	AVASLPPEQMFELMK(UniMod:121)QMK3	14	1	5.50498e+06	AVASLPPEQMFELMK(UniMod:121)QMK	1	5	-2.34796	8.44419	3.04812	0.847455	0.249674	5.65749	15.8324	10.745	0.105824	0.000348153	0	0	0	0.565527	No	Not Significant
Q8WWQ0.24	18.8839	9.41658	9.41658	9.41658	9.41658	23.18	22.2706	22.8168	23.2293	9.41658	9.41658	9.41658	9.41658	9.41658	20.8016	21.3204	20.2605	20.6694	9.41658	Q8WWQ0	PHIP	PH-interacting protein	1	LIFSNSKAYTPSK	LIFSNSK(UniMod:121)AYTPSK	3	LIFSNSK(UniMod:121)AYTPSK3	9	0	4.41937e+06	LIFSNSK(UniMod:121)AYTPSK	1	10	7.00283	16.1254	11.5641	0.00787855	5.34708e-05	4.77666	13.3775	9.0771	0.106316	0.000350213	1	0	1	0.00180548	Yes	Q-val
Q9H814.4	19.8484	19.9125	19.3169	19.7413	19.7187	21.9018	21.5867	21.7576	22.2116	20.4592	20.0146	19.7576	19.9293	19.7783	21.4952	20.8966	21.3299	21.3574	20.0786	Q9H814	PHAX	Phosphorylated adapter RNA export protein	1	QSETYNYLLAKK	QSETYNYLLAK(UniMod:121)K	3	QSETYNYLLAK(UniMod:121)K3	19	1	1.94668e+06	QSETYNYLLAK(UniMod:121)K	0	0	1.63234	2.68135	2.15684	4.23282e-07	1.20822e-07	0.549216	1.53823	1.04372	0.106356	0.000350382	1	0	1	1.90841e-05	Yes	Q-val
Q12789.21	9.41658	9.41658	9.41658	9.41658	16.7887	19.6166	18.9225	18.4882	18.5005	9.41658	9.41658	9.41658	9.41658	9.41658	18.6631	18.5999	17.8047	18.205	9.41658	Q12789	GTF3C1	General transcription factor 3C polypeptide 1	1	SMEVKPAQASHTNYLLMR	SMEVK(UniMod:121)PAQASHTNYLLM(UniMod:35)R	4	SMEVK(UniMod:121)PAQASHTNYLLM(UniMod:35)R4	9	1	397638	SMEVK(UniMod:121)PAQASHTNYLLM(UniMod:35)R	1	10	4.41179	11.5701	7.99097	0.0292983	0.000202538	3.74681	10.4958	7.12129	0.106466	0.000350845	1	0	1	0.00507566	Yes	Q-val
Q9NV64.2	20.1649	19.9863	20.4797	20.2274	20.1375	19.3655	19.5566	19.6839	20.1144	20.3039	19.6383	20.9509	20.1987	20.4807	18.8515	18.6163	19.3253	19.85	19.4726	Q9NV64	TMEM39A	Transmembrane protein 39A	1	SAAHLGKWQK	SAAHLGK(UniMod:121)WQK	3	SAAHLGK(UniMod:121)WQK3	18	1	1.03714e+06	SAAHLGK(UniMod:121)WQK	1	1	-1.06802	0.029861	-0.519079	0.6975	0.0623192	-1.60892	-0.573833	-1.09138	0.107062	0.000353353	0	0	0	0.267115	No	Not Significant
P67812.6	19.0306	18.4577	18.1038	19.0146	19.6214	18.9793	18.8512	18.8138	19.2048	20.3256	19.873	19.5052	19.0819	19.6184	18.7074	18.5896	18.8397	18.3011	18.2267	P67812	SEC11A	Signal peptidase complex catalytic subunit SEC11A	1	VLKIHEK	VLK(UniMod:121)IHEK	2	VLK(UniMod:121)IHEK2	19	1	573287	VLK(UniMod:121)IHEK	0	0	-0.460849	0.694169	0.11666	0.91168	0.675272	-1.69238	-0.603422	-1.1479	0.107254	0.000354165	0	0	0	0.869606	No	Not Significant
Q6VMQ6.2	17.5094	17.8378	17.6711	17.8445	17.7828	18.2903	17.9136	18.4638	18.0206	17.658	16.9741	17.8453	18.1832	17.3424	18.7617	18.6652	18.5641	18.0626	18.3752	Q6VMQ6	ATF7IP	Activating transcription factor 7-interacting protein 1	1	ETPCILSVNVKNK	ETPC(UniMod:4)ILSVNVKNK(UniMod:121)	3	ETPC(UniMod:4)ILSVNVKNK(UniMod:121)3	14	1	298506	ETPC(UniMod:4)ILSVNVKNK(UniMod:121)	1	5	-0.00237466	0.888277	0.442951	0.669077	0.0511013	0.465274	1.30499	0.885131	0.107284	0.000354292	0	0	0	0.237197	No	Not Significant
Q6GQQ9.1	20.7932	20.3225	20.432	20.6645	20.2022	20.8938	21.1574	20.8429	21.2018	20.368	19.8059	20.1752	19.9799	19.9994	20.8089	20.9586	20.8723	20.9977	20.2762	Q6GQQ9	OTUD7B	OTU domain-containing protein 7B	1	ALYALMEKGVEK	ALYALMEK(UniMod:121)GVEK	3	ALYALMEK(UniMod:121)GVEK3	19	1	1.62739e+06	ALYALMEK(UniMod:121)GVEK	0	0	0.180076	0.902104	0.54109	0.289704	0.00569768	0.376654	1.05739	0.717021	0.107875	0.000356795	0	0	0	0.058116	No	Not Significant
Q96JK2.1	18.4393	17.8097	18.4342	18.5661	18.2263	21.1899	21.14	21.1355	21.5329	18.0801	18.0524	18.7063	17.9623	17.5605	19.8126	19.2005	19.2881	18.6651	18.6254	Q96JK2	DCAF5	DDB1- and CUL4-associated factor 5	1	DNPAPSSSKEACLNIAMAQR	DNPAPSSSK(UniMod:121)EAC(UniMod:4)LNIAM(UniMod:35)AQR	3	DNPAPSSSK(UniMod:121)EAC(UniMod:4)LNIAM(UniMod:35)AQR3	17	1	919798	DNPAPSSSK(UniMod:121)EAC(UniMod:4)LNIAM(UniMod:35)AQR	1	2	2.42778	3.48112	2.95445	1.56054e-13	1.27368e-09	0.549464	1.54256	1.04601	0.107893	0.000356873	1	0	1	4.80981e-07	Yes	Q-val
Q8N9Z2.1	22.0503	21.4546	21.7708	21.3188	21.603	23.9623	23.5846	23.4117	23.7803	21.3628	21.7051	21.8019	21.6258	21.7249	22.7605	22.7717	22.2477	22.1662	23.8611	Q8N9Z2	CCDC71L	Coiled-coil domain-containing protein 71L	1	SKDVYGYSSCR	SK(UniMod:121)DVYGYSSC(UniMod:4)R	3	SK(UniMod:121)DVYGYSSC(UniMod:4)R3	19	0	6.6858e+06	SK(UniMod:121)DVYGYSSC(UniMod:4)R	0	0	1.48252	2.60791	2.04521	1.44152e-05	6.54549e-07	0.586842	1.64787	1.11735	0.108039	0.000357493	1	0	1	6.67843e-05	Yes	Q-val
O43719.13	20.7868	20.6251	20.5258	20.4242	20.1242	21.8858	22.183	22.8308	22.2874	20.6604	20.6232	20.9974	20.8835	21.2778	22.5856	22.1479	22.4007	22.1288	20.9542	O43719	HTATSF1	HIV Tat-specific factor 1	1	HFSEHPSTSKMNAQETATGMAFEEPIDEK	HFSEHPSTSK(UniMod:121)MNAQETATGMAFEEPIDEK	4	HFSEHPSTSK(UniMod:121)MNAQETATGMAFEEPIDEK4	19	1	3.33893e+06	HFSEHPSTSK(UniMod:121)MNAQETATGMAFEEPIDEK	0	0	1.21747	2.3815	1.79948	0.000436014	5.25804e-06	0.606272	1.70373	1.155	0.108545	0.000359616	1	0	1	0.00030738	Yes	Q-val
O95625.9	19.7426	19.5408	18.9432	19.4263	19.1958	19.1433	18.699	19.9169	19.5681	20.1903	19.8636	20.7013	19.9548	20.6449	19.0439	19.7941	19.0468	19.154	18.8445	O95625	ZBTB11	Zinc finger and BTB domain-containing protein 11	1	HCQAVLKQLNEQR	HC(UniMod:4)QAVLK(UniMod:121)QLNEQR	3	HC(UniMod:4)QAVLK(UniMod:121)QLNEQR3	19	0	835793	HC(UniMod:4)QAVLK(UniMod:121)QLNEQR	0	0	-0.590487	0.514654	-0.0379164	0.925033	0.886577	-1.61531	-0.573374	-1.09434	0.110228	0.000366627	0	0	0	0.959471	No	Not Significant
O43719.20	18.4665	17.9638	17.0559	17.6161	18.0527	19.4581	19.2329	19.0976	18.8642	17.5777	18.9002	18.3519	18.0496	17.6956	19.6181	19.5342	19.2931	19.4373	18.7465	O43719	HTATSF1	HIV Tat-specific factor 1	1	TEDGGEFEEGASENNAKESSPEK	TEDGGEFEEGASENNAK(UniMod:121)ESSPEK	3	TEDGGEFEEGASENNAK(UniMod:121)ESSPEK3	19	1	454189	TEDGGEFEEGASENNAK(UniMod:121)ESSPEK	0	0	0.720693	1.94369	1.33219	0.0366293	0.000258046	0.634295	1.78735	1.21082	0.110384	0.000367284	1	0	1	0.00614336	Yes	Q-val
Q8IZC7.1	9.41658	9.41658	9.41658	9.41658	9.41658	19.236	16.9662	19.1917	9.41658	9.41658	9.41658	18.9504	9.41658	9.41658	20.2743	20.1713	19.3397	18.9571	18.225	Q8IZC7	ZNF101	Zinc finger protein 101	1	LYECQKCAK	LYEC(UniMod:4)QK(UniMod:121)C(UniMod:4)AK	3	LYEC(UniMod:4)QK(UniMod:121)C(UniMod:4)AK3	9	1	678789	LYEC(UniMod:4)QK(UniMod:121)C(UniMod:4)AK	1	10	2.70939	10.8627	6.78605	0.191214	0.00267773	4.22662	11.9137	8.07014	0.110591	0.000368152	0	0	0	0.0340063	Yes	BH-val
P42166.10	19.9777	19.7582	20.4075	20.3402	20.0559	21.9058	21.8297	21.8702	21.8569	20.3785	19.6067	19.6735	20.0644	19.8836	21.2637	21.2832	21.4901	21.0844	19.8959	P42166	TMPO	Lamina-associated polypeptide 2, isoform alpha	1	LSEKSVEER	LSEK(UniMod:121)SVEER	3	LSEK(UniMod:121)SVEER3	18	0	2.02958e+06	LSEK(UniMod:121)SVEER	1	1	1.2101	2.30542	1.75776	0.000219015	3.29566e-06	0.565776	1.59845	1.08211	0.112149	0.000374741	1	0	1	0.000216985	Yes	Q-val
Q7Z6Z7.9	21.7216	21.6871	21.85	21.5493	21.7745	22.3792	21.9103	21.8971	22.0686	21.3523	21.2753	21.4189	21.5185	21.6721	21.9451	22.139	21.8181	21.9784	22.6164	Q7Z6Z7	HUWE1	E3 ubiquitin-protein ligase HUWE1	1	ECPFVIKPK	EC(UniMod:4)PFVIK(UniMod:121)PK	3	EC(UniMod:4)PFVIK(UniMod:121)PK3	19	0	3808540	EC(UniMod:4)PFVIK(UniMod:121)PK	0	0	0.0167098	0.677858	0.347284	0.633945	0.0405895	0.340312	0.963649	0.651981	0.113684	0.000381308	0	0	0	0.20723	No	Not Significant
P63220	25.9589	26.0436	26.029	26.0681	26.0685	25.8557	25.9129	25.5919	25.5368	26.7236	26.8829	26.5115	26.2688	26.3876	25.9476	25.7014	26.1033	26.2308	25.7382	P63220	RPS21	40S ribosomal protein S21	1	ADGIVSKNF	ADGIVSK(UniMod:121)NF	2	ADGIVSK(UniMod:121)NF2	19	1	7.35826e+07	ADGIVSK(UniMod:121)NF	0	0	-0.619177	0.000565848	-0.309306	0.666958	0.0503747	-0.902772	-0.318472	-0.610622	0.114409	0.000384435	0	0	0	0.235488	No	Not Significant
P26640.8	21.5925	21.6153	21.8086	22.4242	22.2942	21.3148	21.1574	22.2309	21.9914	21.8064	21.4597	22.2593	22.079	22.3242	20.1868	20.8753	19.4365	20.9784	21.3327	P26640	VARS1	Valine--tRNA ligase	1	HFCNKLWNATK	HFC(UniMod:4)NK(UniMod:121)LWNATK	3	HFC(UniMod:4)NK(UniMod:121)LWNATK3	19	1	3.39583e+06	HFC(UniMod:4)NK(UniMod:121)LWNATK	0	0	-0.996996	0.450315	-0.273341	0.886919	0.43643	-2.10602	-0.741478	-1.42375	0.115745	0.000390242	0	0	0	0.729782	No	Not Significant
Q09666.189	19.7513	19.8684	20.2237	20.1708	20.0418	18.9085	19.8723	19.0119	19.2692	20.4787	20.88	20.318	20.4707	20.3746	18.9485	19.3667	19.496	19.1059	20.3765	Q09666	AHNAK	Neuroblast differentiation-associated protein AHNAK	1	LNIKAPK	LNIK(UniMod:121)APK	2	LNIK(UniMod:121)APK2	19	1	1014221	LNIK(UniMod:121)APK	0	0	-1.27751	-0.213981	-0.745748	0.36477	0.00880004	-1.54702	-0.544312	-1.04567	0.11619	0.000392188	0	0	0	0.0777571	No	Not Significant
P18858.6	17.6296	17.213	17.8689	17.5129	18.0882	17.8374	17.9198	18.1871	17.6112	17.1768	16.4912	16.0726	17.2756	16.8916	18.1721	17.6536	17.45	18.0446	17.6242	P18858	LIG1	DNA ligase 1	1	QELQEEEEQTKPPR	QELQEEEEQTK(UniMod:121)PPR	3	QELQEEEEQTK(UniMod:121)PPR3	17	1	200553	QELQEEEEQTK(UniMod:121)PPR	1	2	-0.287319	0.740017	0.226349	0.875431	0.36549	0.523039	1.49162	1.00733	0.118494	0.000402379	0	0	0	0.673207	No	Not Significant
P19447.3	19.2189	20.1838	20.697	19.9864	20.6361	21.2723	20.6777	21.2954	21.0433	19.7112	19.8476	19.9509	19.6932	20.2115	20.6131	21.4411	20.8522	20.6694	21.51	P19447	ERCC3	General transcription and DNA repair factor IIH helicase subunit XPB	1	HNPKINTIFISK	HNPK(UniMod:121)INTIFISK	3	HNPK(UniMod:121)INTIFISK3	19	1	1.64308e+06	HNPK(UniMod:121)INTIFISK	0	0	0.349216	1.50623	0.927722	0.223263	0.00353719	0.588848	1.67969	1.13427	0.118653	0.000403089	0	0	0	0.0412974	Yes	BH-val
Q7Z6Z7.13	20.3296	20.3105	20.0582	20.3649	20.3466	20.6874	20.7481	21.223	20.8402	20.3785	20.4117	19.9908	20.4439	20.4704	21.2258	21.0437	21.5783	21.0293	20.5295	Q7Z6Z7	HUWE1	E3 ubiquitin-protein ligase HUWE1	1	EPSSMHISSSLPPDTQKFLR	EPSSMHISSSLPPDTQK(UniMod:121)FLR	4	EPSSMHISSSLPPDTQK(UniMod:121)FLR4	19	0	1.73038e+06	EPSSMHISSSLPPDTQK(UniMod:121)FLR	0	0	0.214094	0.971272	0.592683	0.244773	0.0042087	0.385325	1.0992	0.742262	0.118689	0.000403254	0	0	0	0.0465564	Yes	BH-val
P29590.3	22.8895	22.3929	22.6032	22.8686	22.6196	23.4518	23.8387	23.3882	23.2165	23.4641	23.878	23.5201	23.5731	23.3069	24.3353	24.267	24.3153	24.5438	25.9384	P29590	PML	Protein PML	1	LQDLSSCITQGKDAAVSK	LQDLSSC(UniMod:4)ITQGK(UniMod:121)DAAVSK	3	LQDLSSC(UniMod:4)ITQGK(UniMod:121)DAAVSK3	19	1	15762400	LQDLSSC(UniMod:4)ITQGK(UniMod:121)DAAVSK	0	0	0.221697	1.37629	0.798995	0.379542	0.00955487	0.587226	1.67579	1.13151	0.118947	0.000404406	0	0	0	0.0820695	No	Not Significant
O94986.1	16.3412	16.6883	16.5418	17.0587	16.6671	16.0724	16.1898	16.5644	16.9708	17.4593	17.2041	17.4629	17.3627	17.6284	15.5599	16.9708	16.8176	16.359	16.2631	O94986	CEP152	Centrosomal protein of 152 kDa	1	GQYIKAVK	GQYIK(UniMod:121)AVK	2	GQYIK(UniMod:121)AVK2	14	1	127515	GQYIK(UniMod:121)AVK	1	5	-0.735369	0.315176	-0.210097	0.883039	0.410402	-1.52463	-0.534168	-1.0294	0.11906	0.000404914	0	0	0	0.710473	No	Not Significant
Q9UM00	22.9879	22.5628	22.5512	23.1029	22.7136	22.4518	22.6716	22.9267	22.8297	23.3094	23.1196	23.1043	23.0467	23.0623	21.9942	22.4932	22.3563	22.9407	21.8261	Q9UM00	TMCO1	Calcium load-activated calcium channel	1	AATKQAGGFLGPPPPSGK	AATK(UniMod:121)QAGGFLGPPPPSGK	3	AATK(UniMod:121)QAGGFLGPPPPSGK3	19	0	7275540	AATK(UniMod:121)QAGGFLGPPPPSGK	0	0	-0.475347	0.347885	-0.0637313	0.916851	0.747874	-1.19442	-0.418271	-0.806347	0.119393	0.000406409	0	0	0	0.905997	No	Not Significant
Q13547.7	23.266	23.2117	23.456	22.9749	23.2807	24.3892	24.2559	24.1648	24.4773	23.1483	23.2945	22.7506	22.7031	22.8842	23.6986	23.9903	23.5095	23.6991	23.2352	Q13547	HDAC1	Histone deacetylase 1	1	ISICSSDKR	ISIC(UniMod:4)SSDK(UniMod:121)R	3	ISIC(UniMod:4)SSDK(UniMod:121)R3	19	0	1.27132e+07	ISIC(UniMod:4)SSDK(UniMod:121)R	0	0	0.741472	1.42644	1.08396	0.000285454	3.92971e-06	0.347499	0.993293	0.670396	0.120056	0.000409394	1	0	1	0.000248761	Yes	Q-val
O15269.1	25.1377	24.7765	25.2385	25.3181	25.2949	24.806	24.6777	25.1121	25.4328	24.5983	24.3077	24.6399	24.8785	25.0682	23.9682	24.1973	23.6026	24.0769	23.7303	O15269	SPTLC1	Serine palmitoyltransferase 1	1	CGQIHKALQGISGLK	C(UniMod:4)GQIHK(UniMod:121)ALQGISGLK	4	C(UniMod:4)GQIHK(UniMod:121)ALQGISGLK4	19	0	2.83642e+07	C(UniMod:4)GQIHK(UniMod:121)ALQGISGLK	0	0	-0.546269	0.254305	-0.145982	0.889103	0.452138	-1.16086	-0.406069	-0.783463	0.120142	0.000409782	0	0	0	0.741099	No	Not Significant
P51858.7	21.9643	21.7863	21.6869	22.0474	22.0276	22.7462	22.7745	22.4507	22.7016	21.8025	22.0359	21.8056	21.7403	21.7882	22.2954	22.1915	22.2035	22.4583	22.5271	P51858	HDGF	Hepatoma-derived growth factor	1	IDEMPEAAVKSTANK	IDEMPEAAVK(UniMod:121)STANK	3	IDEMPEAAVK(UniMod:121)STANK3	19	0	4.86341e+06	IDEMPEAAVK(UniMod:121)STANK	0	0	0.509996	1.02157	0.765781	0.000759163	7.80538e-06	0.259474	0.741788	0.500631	0.120152	0.000409828	1	0	1	0.000415621	Yes	Q-val
Q8NDX5.3	18.8988	20.1299	20.5258	20.1476	19.854	21.7507	21.6037	21.5106	21.6947	20.2368	19.9304	19.7271	19.8634	19.8624	21.3717	21.2615	21.24	21.0663	20.2529	Q8NDX5	PHC3	Polyhomeotic-like protein 3	1	SSLLIEQPVKK	SSLLIEQPVK(UniMod:121)K	3	SSLLIEQPVK(UniMod:121)K3	19	0	1844302	SSLLIEQPVK(UniMod:121)K	0	0	1.1588	2.29858	1.72869	0.00060806	6.65039e-06	0.577139	1.65173	1.11443	0.120893	0.000413185	1	0	1	0.000367832	Yes	Q-val
Q9NQX5	22.0418	21.8586	21.8725	21.7596	21.8771	21.9411	21.6777	21.3787	21.6331	21.9874	22.293	22.1867	22.2435	22.2749	21.5088	21.4119	21.5986	22.051	21.4702	Q9NQX5	NPDC1	Neural proliferation differentiation and control protein 1	1	ADYATAKAPGSPAAPR	ADYATAK(UniMod:121)APGSPAAPR	3	ADYATAK(UniMod:121)APGSPAAPR3	19	0	3.84465e+06	ADYATAK(UniMod:121)APGSPAAPR	0	0	-0.5255	0.0769201	-0.22429	0.79086	0.134578	-0.873005	-0.305038	-0.589022	0.120899	0.000413213	0	0	0	0.41237	No	Not Significant
P11142.7	26.8914	26.5449	26.6761	26.0544	26.4226	26.173	26.375	26.0178	25.9743	25.7438	25.6238	25.3516	25.6163	25.8026	26.1198	26.2115	26.3229	26.4938	26.2304	P11142	HSPA8	Heat shock cognate 71 kDa protein	1	EEFEHQQKELEK	EEFEHQQK(UniMod:121)ELEK	4	EEFEHQQK(UniMod:121)ELEK4	19	0	7.60278e+07	EEFEHQQK(UniMod:121)ELEK	0	0	-0.714519	-0.0511934	-0.382856	0.56139	0.0261805	0.335353	0.960743	0.648048	0.121589	0.000416362	0	0	0	0.15862	No	Not Significant
O95785.6	9.41658	18.2471	9.41658	9.41658	9.41658	19.2729	19.5593	19.437	19.5547	9.41658	9.41658	9.41658	9.41658	9.41658	19.5114	19.7652	19.0171	19.6976	9.41658	O95785	WIZ	Protein Wiz	1	QKGLPDAHLGLPPGLAK	QK(UniMod:121)GLPDAHLGLPPGLAK	4	QK(UniMod:121)GLPDAHLGLPPGLAK4	9	1	716464	QK(UniMod:121)GLPDAHLGLPPGLAK	1	10	4.1439	12.4026	8.27327	0.0692541	0.00056924	4.17179	11.9582	8.065	0.121963	0.000418073	0	0	0	0.0111387	Yes	BH-val
Q8N9Z2.2	21.2643	21.673	21.2987	21.7711	21.0904	23.7683	23.7651	23.5764	23.6901	21.4931	21.6232	21.9306	22.2538	21.3746	22.8034	22.705	22.2348	22.2192	23.1761	Q8N9Z2	CCDC71L	Coiled-coil domain-containing protein 71L	1	SQLSLADSTKALGDAFK	SQLSLADSTK(UniMod:121)ALGDAFK	3	SQLSLADSTK(UniMod:121)ALGDAFK3	19	1	6.4125e+06	SQLSLADSTK(UniMod:121)ALGDAFK	0	0	1.82332	2.73759	2.28046	1.47544e-10	7.43112e-09	0.461656	1.32364	0.892646	0.12213	0.000418838	1	0	1	2.0177e-06	Yes	Q-val
P13010.1	23.8442	24.3814	24.1259	24.1708	24.1342	25.2237	25.2082	24.8668	24.8286	24.1283	23.878	23.9826	23.9908	24.0725	24.9641	24.6371	24.4933	24.4595	24.4202	P13010	XRCC5	X-ray repair cross-complementing protein 5	1	DQVTAQEIFQDNHEDGPTAKK	DQVTAQEIFQDNHEDGPTAKK(UniMod:121)	4	DQVTAQEIFQDNHEDGPTAKK(UniMod:121)4	19	0	2.35579e+07	DQVTAQEIFQDNHEDGPTAKK(UniMod:121)	0	0	0.601027	1.20003	0.900531	0.0007062	7.40723e-06	0.302027	0.866777	0.584402	0.122773	0.000421797	1	0	1	0.000398293	Yes	Q-val
Q9Y2W2.6	20.0266	19.9656	20.6767	20.5714	20.6173	20.8777	21.7442	21.3547	21.1213	21.0987	20.6138	20.2095	20.3216	20.57	22.0102	21.4886	21.9309	22.12	20.8182	Q9Y2W2	WBP11	WW domain-binding protein 11	1	LYEKENPDIYK	LYEK(UniMod:121)ENPDIYK	3	LYEK(UniMod:121)ENPDIYK3	19	0	2.31589e+06	LYEK(UniMod:121)ENPDIYK	0	0	0.333436	1.47249	0.902964	0.233463	0.00384308	0.573914	1.64783	1.11087	0.123092	0.000423271	0	0	0	0.0437948	Yes	BH-val
Q7Z6Z7.27	9.41658	9.41658	9.41658	9.41658	9.41658	9.41658	19.1084	18.5981	9.41658	17.6944	9.41658	9.41658	9.41658	9.41658	18.7785	19.7095	19.2582	18.2556	19.8382	Q7Z6Z7	HUWE1	E3 ubiquitin-protein ligase HUWE1	1	KGLVNDLAR	K(UniMod:121)GLVNDLAR	2	K(UniMod:121)GLVNDLAR2	8	1	576965	K(UniMod:121)GLVNDLAR	1	11	0.565436	8.8712	4.71832	0.574738	0.0282984	4.18046	12.0112	8.09584	0.123558	0.00042543	0	0	0	0.166385	No	Not Significant
Q9Y5Q8.12	22.2585	22.0667	22.1665	22.7108	22.2732	22.4048	22.7385	22.8097	22.9647	23.0111	22.3077	22.3541	22.7385	22.6855	21.2901	21.8537	21.8386	22.2782	20.8726	Q9Y5Q8	GTF3C5	General transcription factor 3C polypeptide 5	1	TSSQLVTMHDLKQGLGPSGTSGAR	TSSQLVTMHDLK(UniMod:121)QGLGPSGTSGAR	4	TSSQLVTMHDLK(UniMod:121)QGLGPSGTSGAR4	19	0	5.5041e+06	TSSQLVTMHDLK(UniMod:121)QGLGPSGTSGAR	0	0	-0.0750518	0.943551	0.434249	0.745147	0.0898	-1.47287	-0.512522	-0.992696	0.123697	0.000426076	0	0	0	0.329457	No	Not Significant
Q13242.3	20.7367	20.8503	20.1424	20.6313	20.3466	21.5868	20.5867	21.4843	21.2084	21.1724	21.3788	21.349	21.0228	21.242	19.7709	20.5025	20.3299	20.5084	20.6413	Q13242	SRSF9	Serine/arginine-rich splicing factor 9	1	EIELKNR	EIELK(UniMod:121)NR	2	EIELK(UniMod:121)NR2	19	1	1.95261e+06	EIELK(UniMod:121)NR	0	0	0.221856	1.12827	0.675065	0.296686	0.0059423	-1.30969	-0.455111	-0.882401	0.124635	0.000430453	0	0	0	0.0597943	No	Not Significant
O60907	19.959	19.2727	18.9139	18.8746	18.7599	19.1789	19.844	19.3722	18.9378	18.4144	18.4855	17.4789	18.0075	17.7756	18.9651	18.993	19.3977	19.1581	18.9446	O60907	TBL1X	F-box-like/WD repeat-containing protein TBL1X	1	KGNYILSAGVDK	K(UniMod:121)GNYILSAGVDK	3	K(UniMod:121)GNYILSAGVDK3	19	1	525563	K(UniMod:121)GNYILSAGVDK	0	0	-0.36706	0.721594	0.177267	0.895281	0.501239	0.546125	1.57252	1.05932	0.12503	0.000432304	0	0	0	0.773619	No	Not Significant
O15417.8	18.1413	9.41658	9.41658	9.41658	9.41658	17.4827	9.41658	17.8675	9.41658	9.41658	9.41658	9.41658	9.41658	9.41658	17.0869	17.6081	16.1275	17.6563	16.8677	O15417	TNRC18	Trinucleotide repeat-containing gene 18 protein	1	HKGSEEEHDALIGMGK	HK(UniMod:121)GSEEEHDALIGMGK	4	HK(UniMod:121)GSEEEHDALIGMGK4	8	1	182914	HK(UniMod:121)GSEEEHDALIGMGK	1	11	-1.54945	6.3181	2.38432	0.836339	0.218114	3.94391	11.3615	7.65271	0.125351	0.000433817	0	0	0	0.530454	No	Not Significant
P49585	19.5629	19.7064	19.8478	19.161	19.4566	20.4354	20.4242	20.3547	20.0721	19.6926	19.7862	19.7401	19.664	19.0897	20.2954	20.05	20.5701	20.8986	20.1306	P49585	PCYT1A	Choline-phosphate cytidylyltransferase A	1	EAPGPNGATEEDGVPSKVQR	EAPGPNGATEEDGVPSK(UniMod:121)VQR	3	EAPGPNGATEEDGVPSK(UniMod:121)VQR3	19	1	1.079e+06	EAPGPNGATEEDGVPSK(UniMod:121)VQR	0	0	0.366095	1.18324	0.774666	0.0982743	0.000928975	0.409234	1.17964	0.794438	0.125773	0.000435809	0	0	0	0.0158878	Yes	BH-val
P28715.5	9.41658	9.41658	9.41658	9.41658	17.489	20.0396	19.7839	19.8634	19.9343	9.41658	9.41658	9.41658	9.41658	9.41658	18.8415	18.4206	18.6335	18.2343	9.41658	P28715	ERCC5	DNA repair protein complementing XP-G cells	1	HEILTDMKEFTK	HEILTDM(UniMod:35)K(UniMod:121)EFTK	3	HEILTDM(UniMod:35)K(UniMod:121)EFTK3	9	1	642340	HEILTDM(UniMod:35)K(UniMod:121)EFTK	1	10	5.12314	12.6253	8.87423	0.0165891	0.000112131	3.75615	10.8293	7.29271	0.125895	0.000436386	1	0	1	0.00315678	Yes	Q-val
P49790.9	23.7158	23.5449	23.3299	23.7558	23.0096	24.0989	24.5356	24.0795	24.0213	23.6475	23.0481	23.0721	22.9969	22.8067	23.6483	23.5834	24.3515	24.1068	24.1637	P49790	NUP153	Nuclear pore complex protein Nup153	1	DITVSKNTSLPPLWSPEAER	DITVSK(UniMod:121)NTSLPPLWSPEAER	3	DITVSK(UniMod:121)NTSLPPLWSPEAER3	19	1	1.41996e+07	DITVSK(UniMod:121)NTSLPPLWSPEAER	0	0	0.271944	1.15329	0.712618	0.215902	0.00332658	0.440994	1.27194	0.856466	0.126171	0.000437691	0	0	0	0.0395554	Yes	BH-val
P49321.2	19.3139	19.3862	18.62	18.9007	19.0057	21.1899	20.4804	20.7054	21.0793	18.7306	19.3312	19.3453	18.2369	18.9365	20.5962	20.2395	20.4236	20.3772	19.0539	P49321	NASP	Nuclear autoantigenic sperm protein	1	EAEGSSAEYKK	EAEGSSAEYK(UniMod:121)K	2	EAEGSSAEYK(UniMod:121)K2	19	1	1.02376e+06	EAEGSSAEYK(UniMod:121)K	0	0	1.18967	2.44717	1.81842	0.00133973	1.18356e-05	0.629192	1.81478	1.22198	0.126182	0.000437743	1	0	1	0.000575216	Yes	Q-val
P32780.2	18.5886	18.2078	18.2042	18.5482	18.252	20.0602	19.9001	19.6454	20.1821	18.3594	18.4444	18.5842	18.1134	18.4267	19.1445	19.2634	18.8771	18.7663	18.9282	P32780	GTF2H1	General transcription factor IIH subunit 1	1	ENSNAAIIKR	ENSNAAIIK(UniMod:121)R	3	ENSNAAIIK(UniMod:121)R3	15	1	588356	ENSNAAIIK(UniMod:121)R	1	4	1.27269	1.90086	1.58677	7.92381e-11	6.15914e-09	0.314146	0.906388	0.610267	0.126405	0.0004388	1	0	1	1.77502e-06	Yes	Q-val
P49321.11	23.8936	23.1213	23.6793	23.6355	23.2007	24.7295	26.1206	25.5154	25.1705	24.136	23.9357	22.9476	23.5099	23.2954	24.8397	24.6318	25.2074	25.1683	24.1321	P49321	NASP	Nuclear autoantigenic sperm protein	1	KPTDGASSSNCVTDISHLVR	K(UniMod:121)PTDGASSSNC(UniMod:4)VTDISHLVR	4	K(UniMod:121)PTDGASSSNC(UniMod:4)VTDISHLVR4	19	0	2.50457e+07	K(UniMod:121)PTDGASSSNC(UniMod:4)VTDISHLVR	0	0	1.243	2.51293	1.87796	0.000925585	9.04756e-06	0.632309	1.82961	1.23096	0.128356	0.000448142	1	0	1	0.000462284	Yes	Q-val
O60502	21.9828	21.4978	21.9634	21.8489	21.5837	20.7239	20.8582	21.4347	21.6571	22.1754	22.0359	22.4238	21.9196	22.3468	19.7173	20.9787	20.1875	21.9424	21.1991	O60502	OGA	Protein O-GlcNAcase	1	ANSSVVSVNCKGK	ANSSVVSVNC(UniMod:4)K(UniMod:121)GK	3	ANSSVVSVNC(UniMod:4)K(UniMod:121)GK3	19	0	3.26919e+06	ANSSVVSVNC(UniMod:4)K(UniMod:121)GK	0	0	-1.31652	0.10287	-0.606823	0.744011	0.0889696	-2.04439	-0.706176	-1.37528	0.1287	0.000449805	0	0	0	0.327717	No	Not Significant
Q69YH5.10	19.0954	18.6018	18.5878	18.7213	18.2428	19.0134	18.6912	19.214	19.3063	18.7707	19.4549	19.0769	19.6509	19.0431	17.7398	18.1753	17.9503	19.0177	18.0723	Q69YH5	CDCA2	Cell division cycle-associated protein 2	1	NSAGKSSSYLK	NSAGK(UniMod:121)SSSYLK	3	NSAGK(UniMod:121)SSSYLK3	19	1	472851	NSAGK(UniMod:121)SSSYLK	0	0	-0.113985	0.926803	0.406409	0.776572	0.117755	-1.49884	-0.517571	-1.0082	0.128909	0.000450817	0	0	0	0.383827	No	Not Significant
Q96T23.32	19.7511	19.4565	20.1684	19.9115	20.0062	21.3906	20.7783	20.9557	21.4139	19.5284	19.9146	19.9099	19.6991	20.096	20.7643	21.0373	20.4416	20.4995	20.3023	Q96T23	RSF1	Remodeling and spacing factor 1	1	VLPSEQESTKK	VLPSEQESTKK(UniMod:121)	3	VLPSEQESTKK(UniMod:121)3	16	1	1.49479e+06	VLPSEQESTKK(UniMod:121)	1	3	0.873161	1.67868	1.27592	0.000280597	3.8838e-06	0.399642	1.15909	0.779366	0.129945	0.00045586	1	0	1	0.00024742	Yes	Q-val
O15084.9	9.41658	9.41658	9.41658	9.41658	15.7231	9.41658	9.41658	9.41658	9.41658	9.41658	9.41658	15.3597	9.41658	9.41658	15.5734	15.8695	15.8207	15.6069	15.9983	O15084	ANKRD28	Serine/threonine-protein phosphatase 6 regulatory ankyrin repeat subunit A	1	TALHHAAFSGHGEMVKLLLSR	TALHHAAFSGHGEMVK(UniMod:121)LLLSR	4	TALHHAAFSGHGEMVK(UniMod:121)LLLSR4	7	1	56343.9	TALHHAAFSGHGEMVK(UniMod:121)LLLSR	1	12	-3.93368	1.41105	-1.26131	0.869084	0.333261	2.64905	7.68811	5.16858	0.130387	0.000458024	0	0	0	0.646098	No	Not Significant
Q96T88.16	19.4217	19.9399	19.5889	19.933	18.7103	20.6874	21.1283	21.5192	21.5535	20.1664	19.7455	19.8533	19.7944	19.7378	20.8873	21.0115	21.0236	20.878	20.3765	Q96T88	UHRF1	E3 ubiquitin-protein ligase UHRF1	1	TKVEPYSLTAQQSSLIR	TK(UniMod:121)VEPYSLTAQQSSLIR	3	TK(UniMod:121)VEPYSLTAQQSSLIR3	19	1	1.51902e+06	TK(UniMod:121)VEPYSLTAQQSSLIR	0	0	1.19818	2.20852	1.70335	8.11889e-05	1.75583e-06	0.499606	1.45217	0.975887	0.131418	0.000463108	1	0	1	0.000137494	Yes	Q-val
Q8WUA2.2	21.3785	21.41	21.2514	21.6438	21.3694	23.1265	23.1444	23.5555	23.6666	20.8064	20.9858	21.1637	21.4883	20.7841	22.6867	21.7446	22.3443	22.5263	21.1621	Q8WUA2	PPIL4	Peptidyl-prolyl cis-trans isomerase-like 4	1	AFFKMDNVLIDDR	AFFK(UniMod:121)MDNVLIDDR	3	AFFK(UniMod:121)MDNVLIDDR3	19	0	4.97238e+06	AFFK(UniMod:121)MDNVLIDDR	0	0	1.42046	2.50476	1.96261	1.59363e-05	6.90837e-07	0.536016	1.55831	1.04716	0.131554	0.000463782	1	0	1	6.8834e-05	Yes	Q-val
P46063.14	9.41658	9.41658	9.41658	9.41658	16.7994	18.3913	17.6744	18.8594	18.5813	9.41658	9.41658	9.41658	9.41658	9.41658	17.4941	17.4887	18.0691	17.7589	9.41658	P46063	RECQL	ATP-dependent DNA helicase Q1	1	QLGISATMLNASSSKEHVK	QLGISATM(UniMod:35)LNASSSK(UniMod:121)EHVK	4	QLGISATM(UniMod:35)LNASSSK(UniMod:121)EHVK4	9	1	275469	QLGISATM(UniMod:35)LNASSSK(UniMod:121)EHVK	1	10	4.05017	10.9168	7.48346	0.0364671	0.000256761	3.39196	9.86584	6.6289	0.131877	0.000465382	1	0	1	0.00613946	Yes	Q-val
Q7Z6Z7.35	20.4803	20.2611	20.8039	20.5801	20.5191	20.8777	20.5867	20.7429	20.8486	20.6432	20.3898	20.0921	20.4165	20.6079	21.1868	21.2284	21.2087	20.6853	20.9251	Q7Z6Z7	HUWE1	E3 ubiquitin-protein ligase HUWE1	1	NSKNSNGQELEK	NSK(UniMod:121)NSNGQELEK	3	NSK(UniMod:121)NSNGQELEK3	19	0	1.74226e+06	NSK(UniMod:121)NSNGQELEK	0	0	-0.0845172	0.554584	0.235033	0.79428	0.139105	0.315665	0.918215	0.61694	0.131932	0.000465656	0	0	0	0.419322	No	Not Significant
Q66K64.1	18.5047	18.809	19.4792	18.6089	18.9053	20.3792	20.5695	20.2853	20.4474	18.2436	18.9072	18.4199	18.6884	18.7409	20.007	19.1923	19.825	19.6671	18.9353	Q66K64	DCAF15	DDB1- and CUL4-associated factor 15	1	EAKGGVPEEAR	EAK(UniMod:121)GGVPEEAR	3	EAK(UniMod:121)GGVPEEAR3	18	1	759991	EAK(UniMod:121)GGVPEEAR	1	1	1.07954	2.03833	1.55894	0.000170269	2.79222e-06	0.473391	1.37734	0.925366	0.132093	0.000466456	1	0	1	0.000193127	Yes	Q-val
O95147.2	22.005	21.9509	21.9078	22.0379	21.9804	21.5209	21.6204	21.5106	21.7404	22.2311	21.9526	22.262	21.9611	22.1159	21.3517	21.4119	21.4099	21.6287	22.0108	O95147	DUSP14	Dual specificity protein phosphatase 14	1	QLFGKSTVK	QLFGK(UniMod:121)STVK	2	QLFGK(UniMod:121)STVK2	19	1	3.77027e+06	QLFGK(UniMod:121)STVK	0	0	-0.659112	-0.0975853	-0.378348	0.409057	0.011243	-0.806637	-0.277225	-0.541931	0.132131	0.000466645	0	0	0	0.0916572	No	Not Significant
Q86U86.15	9.41658	17.5843	9.41658	9.41658	9.41658	18.4759	18.8352	18.6881	18.8883	9.41658	9.41658	9.41658	9.41658	9.41658	18.1039	18.8955	18.0509	9.41658	19.1565	Q86U86	PBRM1	Protein polybromo-1	1	NNQGQLIAEPFYHLPSKK	NNQGQLIAEPFYHLPSKK(UniMod:121)	4	NNQGQLIAEPFYHLPSKK(UniMod:121)4	9	1	403224	NNQGQLIAEPFYHLPSKK(UniMod:121)	1	10	3.88437	11.4591	7.67174	0.0643536	0.000514885	3.73734	10.8789	7.30811	0.132405	0.00046801	0	0	0	0.0103407	Yes	BH-val
Q7Z6Z7.8	18.578	19.7754	19.2145	19.8025	19.3323	20.3208	20.3254	20.7866	20.5938	18.8024	18.6794	19.605	19.537	19.6749	20.5356	20.5659	20.4506	19.9719	20.1177	Q7Z6Z7	HUWE1	E3 ubiquitin-protein ligase HUWE1	1	DTVLKLLLNGAR	DTVLK(UniMod:121)LLLNGAR	3	DTVLK(UniMod:121)LLLNGAR3	19	0	1.04308e+06	DTVLK(UniMod:121)LLLNGAR	0	0	0.612299	1.71992	1.16611	0.0486086	0.000358405	0.546477	1.59075	1.06861	0.132418	0.000468077	1	0	1	0.00794768	Yes	Q-val
Q14094.4	20.3721	19.917	20.2514	20.4904	20.4674	20.7057	20.5167	20.6274	20.4692	20.9106	21.2268	20.6273	20.9228	20.849	20.3366	20.548	20.1875	19.9719	20.3978	Q14094	CCNI	Cyclin-I	1	HTLVTCDKGVFR	HTLVTC(UniMod:4)DK(UniMod:121)GVFR	3	HTLVTC(UniMod:4)DK(UniMod:121)GVFR3	19	1	1.5436e+06	HTLVTC(UniMod:4)DK(UniMod:121)GVFR	0	0	-0.0407823	0.601003	0.28011	0.735437	0.0830293	-0.921439	-0.316358	-0.618898	0.132821	0.000470093	0	0	0	0.314848	No	Not Significant
O43809	22.4601	21.8995	22.8086	21.205	22.7531	22.692	23.2082	22.6701	22.4875	22.2567	22.0534	21.8294	22.0497	21.6404	23.0997	23.1973	23.3868	22.8517	22.8339	O43809	NUDT21	Cleavage and polyadenylation specificity factor subunit 5	1	ALFAVPKNYK	ALFAVPK(UniMod:121)NYK	3	ALFAVPK(UniMod:121)NYK3	16	0	6597025	ALFAVPK(UniMod:121)NYK	1	3	-0.035544	1.11393	0.539195	0.701614	0.0642038	0.566114	1.64985	1.10798	0.133217	0.000472076	0	0	0	0.272209	No	Not Significant
Q7Z333	18.1011	18.6526	18.6886	18.1836	17.7532	18.8103	18.8366	18.7444	19.171	18.1202	17.5833	17.7831	18.1943	18.1341	18.9052	18.9329	18.5254	18.8038	18.5682	Q7Z333	SETX	Probable helicase senataxin	1	ADNTIEGDNNEQNYIKDVK	ADNTIEGDNNEQNYIK(UniMod:121)DVK	3	ADNTIEGDNNEQNYIK(UniMod:121)DVK3	18	1	380422	ADNTIEGDNNEQNYIK(UniMod:121)DVK	1	1	0.207426	1.02205	0.614736	0.281922	0.00543412	0.400114	1.16814	0.784129	0.134421	0.000478158	0	0	0	0.0561236	No	Not Significant
Q02880.12	18.6631	19.5024	19.4427	9.41658	18.9036	20.2846	19.3855	19.4926	19.8561	9.41658	9.41658	18.6375	9.41658	9.41658	19.4609	19.0827	18.5206	18.9035	20.3872	Q02880	TOP2B	DNA topoisomerase 2-beta	1	IQGKITIENR	IQGK(UniMod:121)ITIENR	3	IQGK(UniMod:121)ITIENR3	14	1	699592	IQGK(UniMod:121)ITIENR	1	5	-1.59453	6.73262	2.56904	0.833227	0.210307	4.08477	11.9357	8.01023	0.134992	0.000481064	0	0	0	0.521033	No	Not Significant
Q99496.6	9.41658	9.41658	17.7751	9.41658	9.41658	20.1162	19.7638	19.7937	18.7064	9.41658	9.41658	9.41658	9.41658	9.41658	18.5828	18.696	18.6319	18.8661	9.41658	Q99496	RNF2	E3 ubiquitin-protein ligase RING2	1	PMELYYAPTKEHK	PMELYYAPTK(UniMod:121)EHK	3	PMELYYAPTK(UniMod:121)EHK3	9	1	604222	PMELYYAPTK(UniMod:121)EHK	1	10	4.64587	12.3676	8.50675	0.0331311	0.000230926	3.78202	11.0622	7.42209	0.135673	0.000484543	1	0	1	0.00562821	Yes	Q-val
Q9BY42	9.41658	9.41658	9.41658	9.41658	9.41658	9.41658	18.0094	18.4413	18.2651	9.41658	9.41658	9.41658	9.41658	17.4048	17.9276	17.8549	17.9637	18.1759	17.774	Q9BY42	RTF2	Replication termination factor 2	1	DAVIEFLLDKSAEK	DAVIEFLLDK(UniMod:121)SAEK	3	DAVIEFLLDK(UniMod:121)SAEK3	9	1	275576	DAVIEFLLDK(UniMod:121)SAEK	1	10	3.01399	10.219	6.61652	0.118151	0.00121878	3.52851	10.3215	6.925	0.135728	0.000484826	0	0	0	0.0193813	Yes	BH-val
Q13129.9	17.9459	17.7056	17.7064	16.8388	17.5674	18.466	19.2622	18.9594	19.2829	17.804	18.1945	17.7907	17.8217	17.4384	19.0324	18.8027	18.5542	18.3596	18.9681	Q13129	RLF	Zinc finger protein Rlf	1	TVHQYNKEQLCLEK	TVHQYNK(UniMod:121)EQLC(UniMod:4)LEK	4	TVHQYNK(UniMod:121)EQLC(UniMod:4)LEK4	14	0	394053	TVHQYNK(UniMod:121)EQLC(UniMod:4)LEK	1	5	0.954192	1.9255	1.43985	0.000890544	8.78657e-06	0.47567	1.39143	0.93355	0.135734	0.000484857	1	0	1	0.000453177	Yes	Q-val
Q8IZ52.4	22.1677	21.795	21.8967	21.7558	21.8123	21.5568	21.2255	20.9364	21.0506	22.2079	22.239	22.2401	21.9799	22.3184	21.3717	21.5659	21.8318	21.7206	20.8802	Q8IZ52	CHPF	Chondroitin sulfate synthase 2	1	VLPYHPAQPGQAAKK	VLPYHPAQPGQAAKK(UniMod:121)	4	VLPYHPAQPGQAAKK(UniMod:121)4	17	1	3.6621e+06	VLPYHPAQPGQAAKK(UniMod:121)	1	2	-1.06943	-0.316971	-0.693201	0.116119	0.00118655	-1.07776	-0.368334	-0.723047	0.135928	0.000485856	0	0	0	0.0190791	Yes	BH-val
P28715.6	21.0064	20.9625	20.37	19.689	20.5493	23.5183	23.563	23.3029	23.2002	20.2368	20.8562	20.2207	20.8768	20.9485	22.5856	22.2395	22.3515	22.169	20.6679	P28715	ERCC5	DNA repair protein complementing XP-G cells	1	HEILTDMKEFTK	HEILTDMK(UniMod:121)EFTK	3	HEILTDMK(UniMod:121)EFTK3	19	1	4.47839e+06	HEILTDMK(UniMod:121)EFTK	0	0	2.16453	3.59682	2.88067	8.5728e-07	1.64337e-07	0.699715	2.05009	1.3749	0.136819	0.000490452	1	0	1	2.40068e-05	Yes	Q-val
O14595.4	22.0164	21.5449	21.7563	21.6604	21.3694	21.1833	21.3202	21.2388	21.8402	21.7554	21.4062	21.8168	21.7293	21.8047	20.8016	20.9985	20.8181	21.3171	21.1746	O14595	CTDSP2	Carboxy-terminal domain RNA polymerase II polypeptide A small phosphatase 2	1	QGLVSKSSPK	QGLVSK(UniMod:121)SSPK	3	QGLVSK(UniMod:121)SSPK3	19	0	2.9302e+06	QGLVSK(UniMod:121)SSPK	0	0	-0.628541	0.0808831	-0.273829	0.780206	0.121741	-1.01495	-0.346096	-0.680522	0.137432	0.000493634	0	0	0	0.391933	No	Not Significant
Q9BRA2.3	23.0998	22.6493	22.6561	23.0769	22.8692	24.2553	24.3904	24.2123	24.3506	23.0845	23.0057	22.8168	23.1987	22.843	23.8307	23.709	24.14	24.1068	23.0229	Q9BRA2	TXNDC17	Thioredoxin domain-containing protein 17	1	NLKVTAVPTLLK	NLK(UniMod:121)VTAVPTLLK	3	NLK(UniMod:121)VTAVPTLLK3	19	0	1.27016e+07	NLK(UniMod:121)VTAVPTLLK	0	0	1.02913	1.83464	1.43189	2.44872e-05	8.78091e-07	0.392422	1.15186	0.772139	0.138052	0.000496872	1	0	1	8.18228e-05	Yes	Q-val
Q9NUD5.1	20.3983	20.6153	21.0607	21.5404	21.2273	20.1162	20.8723	20.9429	20.7803	21.1724	20.9637	21.2095	21.0935	21.358	19.1186	19.5375	20.1107	20.4721	20.6323	Q9NUD5	ZCCHC3	Zinc finger CCHC domain-containing protein 3	1	GYSWYKGQPK	GYSWYK(UniMod:121)GQPK	3	GYSWYK(UniMod:121)GQPK3	19	0	1.83807e+06	GYSWYK(UniMod:121)GQPK	0	0	-0.908832	0.327845	-0.290493	0.869541	0.335443	-1.76813	-0.602177	-1.18515	0.138276	0.000498043	0	0	0	0.64828	No	Not Significant
Q96C34.1	9.41658	9.41658	9.41658	9.41658	9.41658	14.4662	9.41658	9.41658	9.41658	14.6605	13.9072	14.5493	14.4239	14.5043	9.41658	14.1666	9.41658	9.41658	9.41658	Q96C34	RUNDC1	RUN domain-containing protein 1	1	LSSLKFSLPVDLAVR	LSSLK(UniMod:121)FSLPVDLAVR	3	LSSLK(UniMod:121)FSLPVDLAVR3	7	1	21948.9	LSSLK(UniMod:121)FSLPVDLAVR	1	12	-0.849759	3.37458	1.26241	0.838694	0.224299	-6.03384	-2.05109	-4.04246	0.139549	0.000504761	0	0	0	0.537623	No	Not Significant
Q8WYP5.27	18.2697	18.0663	18.7825	17.7863	18.0334	18.2718	18.6261	18.1963	17.9735	16.5781	17.3356	16.8519	17.2018	17.5245	18.2494	17.7038	17.7553	18.0013	18.5719	Q8WYP5	AHCTF1	Protein ELYS	1	SENVDVGKPALGK	SENVDVGK(UniMod:121)PALGK	3	SENVDVGK(UniMod:121)PALGK3	14	1	270283	SENVDVGK(UniMod:121)PALGK	1	5	-0.421652	0.580194	0.079271	0.916494	0.74252	0.485687	1.43024	0.957962	0.140235	0.000508408	0	0	0	0.903011	No	Not Significant
Q99594.5	9.41658	9.41658	9.41658	9.41658	9.41658	9.41658	17.4912	17.3419	17.9297	9.41658	9.41658	9.41658	9.41658	15.6265	16.6513	16.8634	17.1671	16.1157	16.2466	Q99594	TEAD3	Transcriptional enhancer factor TEF-5	1	SPMCEYMINFIHKLK	SPMC(UniMod:4)EYMINFIHKLK(UniMod:121)	4	SPMC(UniMod:4)EYMINFIHKLK(UniMod:121)4	9	1	135000	SPMC(UniMod:4)EYMINFIHKLK(UniMod:121)	1	10	3.0137	9.24284	6.12827	0.0782129	0.000670246	3.01383	8.88672	5.95027	0.14112	0.000513148	0	0	0	0.0126118	Yes	BH-val
Q93009.28	21.4489	21.8419	21.6664	21.2274	21.3973	21.2599	20.844	21.1744	21.2531	20.6858	21.2144	21.0039	21.0228	21.26	20.6298	20.4839	20.4326	20.3273	20.2052	Q93009	USP7	Ubiquitin carboxyl-terminal hydrolase 7	1	MVSYIQCKEVDYR	MVSYIQC(UniMod:4)K(UniMod:121)EVDYR	3	MVSYIQC(UniMod:4)K(UniMod:121)EVDYR3	19	1	2.1959e+06	MVSYIQC(UniMod:4)K(UniMod:121)EVDYR	0	0	-0.709182	-0.0578142	-0.383498	0.544059	0.0237004	-0.928669	-0.314553	-0.621611	0.141963	0.000517698	0	0	0	0.149037	No	Not Significant
Q86VZ6.1	9.41658	15.667	16.6686	9.41658	16.8493	17.652	16.873	16.6199	17.1872	16.4442	9.41658	9.41658	9.41658	9.41658	16.4916	17.5467	17.2261	18.0029	17.8052	Q86VZ6	JAZF1	Juxtaposed with another zinc finger protein 1	1	PFACPVPGCKK	PFAC(UniMod:4)PVPGC(UniMod:4)KK(UniMod:121)	3	PFAC(UniMod:4)PVPGC(UniMod:4)KK(UniMod:121)3	13	1	145204	PFAC(UniMod:4)PVPGC(UniMod:4)KK(UniMod:121)	1	6	0.025071	6.93376	3.47942	0.661416	0.0485359	3.33559	9.84917	6.59238	0.142056	0.0005182	0	0	0	0.230433	No	Not Significant
Q9UI10.3	18.9537	18.7199	18.3982	18.4299	18.4385	17.276	17.4277	17.4404	17.3662	18.9935	18.9344	19.3319	18.4008	19.7473	18.3819	18.4056	18.2034	18.2296	18.0881	Q9UI10	EIF2B4	Translation initiation factor eIF-2B subunit delta	1	EITSVGSSKR	EITSVGSSK(UniMod:121)R	3	EITSVGSSK(UniMod:121)R3	17	0	389344	EITSVGSSK(UniMod:121)R	1	2	-1.64015	-0.780819	-1.21048	0.00200132	1.614e-05	-1.22493	-0.414747	-0.819839	0.142213	0.000519052	1	0	1	0.000741626	Yes	Q-val
Q13098.1	21.1172	20.782	21.07	21.4339	20.804	21.7639	21.7958	21.9589	22.0064	21.3991	21.5069	21.7717	21.5908	21.1225	22.3543	22.2533	21.8146	22.0994	22.095	Q13098	GPS1	COP9 signalosome complex subunit 1	1	FYESKYASCLK	FYESK(UniMod:121)YASC(UniMod:4)LK	3	FYESK(UniMod:121)YASC(UniMod:4)LK3	14	1	3.66357e+06	FYESK(UniMod:121)YASC(UniMod:4)LK	1	5	0.501507	1.17817	0.839839	0.0100361	6.72906e-05	0.326135	0.9641	0.645118	0.142826	0.000522387	1	0	1	0.00215261	Yes	Q-val
Q6ZRS2.1	19.8062	20.3105	20.1121	19.8216	20.3001	21.5568	20.7857	21.3204	20.6993	19.9738	19.4634	20.0296	19.7478	19.5938	21.2796	21.5525	20.5783	20.2861	20.3438	Q6ZRS2	SRCAP	Helicase SRCAP	1	ILTYYGAQKER	ILTYYGAQK(UniMod:121)ER	3	ILTYYGAQK(UniMod:121)ER3	19	1	1.5489e+06	ILTYYGAQK(UniMod:121)ER	0	0	0.471169	1.56981	1.02049	0.110902	0.00110669	0.528491	1.5643	1.04639	0.143688	0.000527113	0	0	0	0.0181523	Yes	BH-val
Q13325.4	9.41658	9.41658	9.41658	16.7217	9.41658	9.41658	9.41658	9.41658	9.41658	9.41658	9.41658	16.0213	9.41658	9.41658	16.6685	16.2704	16.064	15.9367	18.3246	Q13325	IFIT5	Interferon-induced protein with tetratricopeptide repeats 5	1	QAAEYYEKAQK	QAAEYYEK(UniMod:121)AQK	3	QAAEYYEK(UniMod:121)AQK3	7	1	121102	QAAEYYEK(UniMod:121)AQK	1	12	-4.56662	1.64456	-1.46103	0.869405	0.334789	2.98733	8.84329	5.91531	0.143762	0.00052752	0	0	0	0.647848	No	Not Significant
Q15020	18.2191	17.4878	17.2269	17.3738	17.977	18.5974	18.1009	17.4308	18.488	16.706	17.3185	17.574	17.537	17.5756	18.607	18.7351	18.5083	17.9337	18.3265	Q15020	SART3	Squamous cell carcinoma antigen recognized by T-cells 3	1	ADGEEDEVKAAR	ADGEEDEVK(UniMod:121)AAR	3	ADGEEDEVK(UniMod:121)AAR3	15	1	268444	ADGEEDEVK(UniMod:121)AAR	1	4	-0.0702971	1.06501	0.497357	0.733845	0.0819861	0.544753	1.61513	1.07994	0.144809	0.000533305	0	0	0	0.312552	No	Not Significant
Q96BJ3	19.4285	20.0738	20.2237	19.673	20.1767	20.9097	20.2519	20.6591	21.2468	19.7391	20.2019	20.0168	19.9163	20.1613	21.1698	21.3204	20.6576	20.5351	20.7942	Q96BJ3	AIDA	Axin interactor, dorsalization-associated protein	1	HLQKEAQAQHNNSEFTEEQK	HLQK(UniMod:121)EAQAQHNNSEFTEEQK	4	HLQK(UniMod:121)EAQAQHNNSEFTEEQK4	19	1	1.46905e+06	HLQK(UniMod:121)EAQAQHNNSEFTEEQK	0	0	0.384389	1.31913	0.851759	0.123128	0.00130048	0.447694	1.32898	0.888335	0.145622	0.000537837	0	0	0	0.0202671	Yes	BH-val
P33778.7	24.2854	24.7319	24.5733	25.0228	24.7411	25.7239	25.66	26.1475	26.2417	24.5871	24.6783	25.1088	25.2544	25.1184	25.9538	25.7165	26.1244	25.7138	25.2905	P33778	H2BC3	Histone H2B type 1-B	1	QVHPDTGISSKAMGIMNSFVNDIFER	QVHPDTGISSK(UniMod:121)AMGIMNSFVNDIFER	4	QVHPDTGISSK(UniMod:121)AMGIMNSFVNDIFER4	19	1	4.57692e+07	QVHPDTGISSK(UniMod:121)AMGIMNSFVNDIFER	0	0	0.84595	1.69871	1.27233	0.000801466	8.12317e-06	0.408378	1.21237	0.810374	0.145679	0.000538158	1	0	1	0.000427006	Yes	Q-val
Q9H0G5	19.6296	19.021	18.7911	18.529	18.0856	20.6593	20.8863	20.2016	20.3328	17.9605	19.2206	19.1295	19.1054	19.0178	20.3963	20.2284	20.0414	20.5698	19.4595	Q9H0G5	NSRP1	Nuclear speckle splicing regulatory protein 1	1	EAFVTSAYKK	EAFVTSAYKK(UniMod:121)	3	EAFVTSAYKK(UniMod:121)3	17	0	955242	EAFVTSAYKK(UniMod:121)	1	2	1.04962	2.36787	1.70874	0.00600329	4.1791e-05	0.630896	1.87375	1.25232	0.145959	0.000539725	1	0	1	0.00148754	Yes	Q-val
Q9Y5A7.1	20.4884	20.6251	19.5595	19.9995	20.0559	20.7418	20.6452	20.5618	19.9794	19.5548	20.0288	19.539	20.3887	20.2481	20.8162	21.3046	20.6957	20.6774	21.8022	Q9Y5A7	NUB1	NEDD8 ultimate buster 1	1	ALMLAMGYHEKGR	ALMLAMGYHEK(UniMod:121)GR	4	ALMLAMGYHEK(UniMod:121)GR4	19	0	1.52404e+06	ALMLAMGYHEK(UniMod:121)GR	0	0	-0.24671	0.919499	0.336394	0.844316	0.24013	0.557581	1.65709	1.10734	0.146397	0.000542188	0	0	0	0.555149	No	Not Significant
Q9NWT1.1	19.5209	19.4131	19.3959	19.4498	19.3459	20.5719	19.0814	20.2336	20.2843	19.0276	19.1361	18.9904	19.6194	19.6149	21.026	20.9586	19.8112	20.2756	20.0786	Q9NWT1	PAK1IP1	p21-activated protein kinase-interacting protein 1	1	ATKESGLISTK	ATK(UniMod:121)ESGLISTK	3	ATK(UniMod:121)ESGLISTK3	19	0	1.00412e+06	ATK(UniMod:121)ESGLISTK	0	0	0.0106432	1.22473	0.617685	0.655053	0.0465302	0.57997	1.72462	1.15229	0.146779	0.000544348	0	0	0	0.225065	No	Not Significant
Q9NRZ9.21	22.8927	21.2165	21.7071	21.8271	21.3694	20.2846	21.9606	22.223	22.3387	22.1268	21.7952	21.9168	21.8901	21.9705	17.8099	19.5875	18.3714	21.9457	19.401	Q9NRZ9	HELLS	Lymphoid-specific helicase	1	NHFKGGQSGLNLSK	NHFK(UniMod:121)GGQSGLNLSK	3	NHFK(UniMod:121)GGQSGLNLSK3	19	0	3.22522e+06	NHFK(UniMod:121)GGQSGLNLSK	0	0	-1.42691	1.22526	-0.100825	0.924388	0.874428	-3.76704	-1.26656	-2.5168	0.146914	0.000545111	0	0	0	0.955493	No	Not Significant
P10644.6	21.7427	21.2983	20.9801	21.1534	21.4408	20.9097	20.8512	21.0839	21.1755	22.0733	22.2871	21.9842	22.0935	21.9778	21.3058	21.557	21.7032	21.5827	21.193	P10644	PRKAR1A	cAMP-dependent protein kinase type I-alpha regulatory subunit	1	GPLKCVK	GPLK(UniMod:121)C(UniMod:4)VK	2	GPLK(UniMod:121)C(UniMod:4)VK2	19	1	3.11294e+06	GPLK(UniMod:121)C(UniMod:4)VK	0	0	-0.641984	0.0060146	-0.317985	0.676967	0.05393	-0.920335	-0.309396	-0.614866	0.147	0.000545596	0	0	0	0.245336	No	Not Significant
Q92688.1	21.3586	21.4655	20.5706	21.0877	21.3001	23.3073	22.9374	22.2362	23.081	21.1422	21.6138	21.1283	21.0819	21.242	22.3366	22.4956	22.4944	23.0708	21.4345	Q92688	ANP32B	Acidic leucine-rich nuclear phosphoprotein 32 family member B	1	ELVLDNCKSNDGK	ELVLDNC(UniMod:4)K(UniMod:121)SNDGK	3	ELVLDNC(UniMod:4)K(UniMod:121)SNDGK3	19	0	4.55175e+06	ELVLDNC(UniMod:4)K(UniMod:121)SNDGK	0	0	1.14131	2.32668	1.734	0.00110713	1.03108e-05	0.565944	1.68353	1.12473	0.147023	0.000545729	1	0	1	0.000514817	Yes	Q-val
P01889.2	9.41658	19.1733	9.41658	18.2179	9.41658	9.41658	9.41658	9.41658	9.41658	9.41658	9.41658	9.41658	18.725	9.41658	18.5116	19.6133	19.7307	19.7878	23.1559	P01889	HLA-B	HLA class I histocompatibility antigen, B alpha chain	1	TFQKWAAVVVPSGEEQR	TFQK(UniMod:121)WAAVVVPSGEEQR	3	TFQK(UniMod:121)WAAVVVPSGEEQR3	8	1	1.71919e+06	TFQK(UniMod:121)WAAVVVPSGEEQR	1	11	-8.39495	0.97176	-3.7116	0.771808	0.112801	4.46606	13.2971	8.88157	0.147615	0.000549091	0	0	0	0.374303	No	Not Significant
Q08211.14	22.8136	23.0703	22.9209	23.0615	22.5666	23.6427	23.0806	23.3882	23.8127	22.4118	22.1893	22.9693	22.7012	23.1192	23.8217	24.1829	23.2906	23.2409	23.4137	Q08211	DHX9	ATP-dependent RNA helicase A	1	LNQYFQKEK	LNQYFQK(UniMod:121)EK	3	LNQYFQK(UniMod:121)EK3	19	0	9.89813e+06	LNQYFQK(UniMod:121)EK	0	0	0.113491	1.07553	0.594513	0.498889	0.0183953	0.458257	1.36528	0.911769	0.148046	0.00055155	0	0	0	0.126043	No	Not Significant
Q04771.2	17.753	18.3865	18.9579	18.434	18.7526	18.9626	19.5033	19.2017	19.336	17.7615	18.2618	18.252	18.2219	18.5494	18.9788	19.1038	19.0954	18.9773	18.9775	Q04771	ACVR1	Activin receptor type-1	1	TLTKIDNSLDK	TLTK(UniMod:121)IDNSLDK	3	TLTK(UniMod:121)IDNSLDK3	19	0	456954	TLTK(UniMod:121)IDNSLDK	0	0	0.362465	1.2258	0.794134	0.117091	0.0012019	0.410275	1.22424	0.817256	0.149085	0.000557524	0	0	0	0.0192414	Yes	BH-val
Q12906.9	21.9547	21.3929	21.7898	22.4458	21.9124	22.3268	22.3806	22.2414	22.3594	21.9772	20.6325	21.3744	21.6017	21.6586	22.4952	22.4483	22.6768	22.3747	21.9757	Q12906	ILF3	Interleukin enhancer-binding factor 3	1	LFPDTPLALDANKK	LFPDTPLALDANKK(UniMod:121)	3	LFPDTPLALDANKK(UniMod:121)3	19	0	4.4864e+06	LFPDTPLALDANKK(UniMod:121)	0	0	-0.0715022	0.927317	0.427907	0.743171	0.0883624	0.474428	1.41612	0.945276	0.149301	0.000558768	0	0	0	0.326672	No	Not Significant
Q99496.2	20.7008	20.3698	21.0607	20.4904	20.6913	23.1767	23.0837	22.9054	22.7627	20.7673	20.714	20.3794	20.2409	20.1093	21.2954	22.0115	21.0176	21.5307	20.7861	Q99496	RNF2	E3 ubiquitin-protein ligase RING2	1	INKHNNQQALSHSIEEGLK	INK(UniMod:121)HNNQQALSHSIEEGLK	4	INK(UniMod:121)HNNQQALSHSIEEGLK4	19	0	3330520	INK(UniMod:121)HNNQQALSHSIEEGLK	0	0	1.85134	2.78765	2.3195	2.0622e-10	8.225e-09	0.444703	1.32747	0.886086	0.149335	0.000558968	1	0	1	2.21146e-06	Yes	Q-val
P49321.18	22.7661	22.6777	22.4198	22.188	22.4515	23.9527	24.0155	23.7148	23.4083	22.6016	22.77	22.4762	22.5793	22.839	23.6483	23.5943	23.4213	23.9671	22.7408	P49321	NASP	Nuclear autoantigenic sperm protein	1	MAVLNEQVKEAEGSSAEYK	MAVLNEQVK(UniMod:121)EAEGSSAEYK	3	MAVLNEQVK(UniMod:121)EAEGSSAEYK3	19	1	9.71474e+06	MAVLNEQVK(UniMod:121)EAEGSSAEYK	0	0	0.838182	1.70624	1.27221	0.00107222	1.00796e-05	0.411932	1.23034	0.821136	0.149712	0.000561154	1	0	1	0.000504041	Yes	Q-val
Q5T3I0.4	19.9969	19.3142	19.883	19.8271	19.5732	21.0673	20.7931	21.3691	21.2657	19.9439	20.1638	19.9374	19.7261	20.1485	20.6946	20.7946	20.4267	20.5653	21.5002	Q5T3I0	GPATCH4	G patch domain-containing protein 4	1	PNLLYQKFVK	PNLLYQK(UniMod:121)FVK	3	PNLLYQK(UniMod:121)FVK3	13	1	1.6582e+06	PNLLYQK(UniMod:121)FVK	1	6	0.975371	1.83448	1.40493	0.000151877	2.5954e-06	0.407335	1.21731	0.812324	0.150096	0.000563387	1	0	1	0.00018377	Yes	Q-val
P56179	16.1602	16.0781	15.8832	15.9571	16.2912	16.8885	17.1937	16.7426	16.2252	16.5557	16.1492	16.386	15.9041	16.0677	17.5242	17.6112	16.8075	16.7596	16.7812	P56179	DLX6	Homeobox protein DLX-6	1	LLKQGSNPHESDPLQGSAALSPR	LLK(UniMod:121)QGSNPHESDPLQGSAALSPR	4	LLK(UniMod:121)QGSNPHESDPLQGSAALSPR4	18	1	102211	LLK(UniMod:121)QGSNPHESDPLQGSAALSPR	1	1	0.220982	1.15612	0.68855	0.309557	0.00641443	0.443324	1.32498	0.884152	0.150152	0.000563714	0	0	0	0.063001	No	Not Significant
Q8IXK0.10	19.2755	19.7107	20.1656	19.2471	19.9402	22.4381	22.0187	21.7722	21.9138	20.4194	20.1638	19.8819	20.3793	20.2238	21.7414	21.6392	21.5116	21.8286	20.1684	Q8IXK0	PHC2	Polyhomeotic-like protein 2	1	LPQQDHTTTTDSEMEEPYLQESKEEGAPLK	LPQQDHTTTTDSEMEEPYLQESK(UniMod:121)EEGAPLK	4	LPQQDHTTTTDSEMEEPYLQESK(UniMod:121)EEGAPLK4	19	1	2.28252e+06	LPQQDHTTTTDSEMEEPYLQESK(UniMod:121)EEGAPLK	0	0	1.75196	2.98375	2.36785	3.22168e-06	3.06527e-07	0.583526	1.74487	1.1642	0.150483	0.000565643	1	0	1	3.7577e-05	Yes	Q-val
Q92616.14	16.2146	15.8093	15.4818	15.6586	15.9292	16.0715	16.0515	16.4345	16.2411	14.9915	15.2837	15.0886	15.7406	14.6911	16.0111	16.0987	15.4062	16.2963	16.4337	Q92616	GCN1	eIF-2-alpha kinase activator GCN1	1	KGAAYGLAGLVK	K(UniMod:121)GAAYGLAGLVK	3	K(UniMod:121)GAAYGLAGLVK3	17	1	59698	K(UniMod:121)GAAYGLAGLVK	1	2	-0.0900955	0.851936	0.38092	0.764927	0.106146	0.445998	1.33415	0.890076	0.150741	0.000567158	0	0	0	0.362551	No	Not Significant
Q14241.6	18.3738	18.1256	17.2919	18.1458	17.8113	20.9018	20.8079	20.9103	20.512	18.299	18.451	18.2524	18.1503	18.3789	20.6131	20.0751	19.3839	19.9324	18.2579	Q14241	ELOA	Elongin-A	1	IAPMMAKTIK	IAPMMAK(UniMod:121)TIK	3	IAPMMAK(UniMod:121)TIK3	14	1	979918	IAPMMAK(UniMod:121)TIK	1	5	2.12069	3.54592	2.83331	1.23609e-06	1.93107e-07	0.674295	2.01801	1.34615	0.151049	0.000568963	1	0	1	2.75841e-05	Yes	Q-val
Q9P2J9.1	19.3309	19.9838	19.3733	19.6679	19.7616	19.7934	19.4132	19.4412	19.5127	19.4796	19.3638	19.1152	19.3018	19.5388	20.3963	19.9985	19.9562	20.023	19.6784	Q9P2J9	PDP2	[Pyruvate dehydrogenase [acetyl-transferring]]-phosphatase 2, mitochondrial	1	AGETTHKILDLESR	AGETTHK(UniMod:121)ILDLESR	4	AGETTHK(UniMod:121)ILDLESR4	18	0	844410	AGETTHK(UniMod:121)ILDLESR	1	1	-0.42782	0.261122	-0.083349	0.906861	0.616222	0.325875	0.975416	0.650646	0.151147	0.000569538	0	0	0	0.841517	No	Not Significant
Q08379.6	18.3713	19.5409	19.876	18.9016	18.9147	18.5414	9.41658	9.41658	9.41658	19.258	18.5039	18.9725	18.9373	17.5147	9.41658	9.41658	9.41658	18.4157	9.41658	Q08379	GOLGA2	Golgin subfamily A member 2	1	GQLKEQR	GQLK(UniMod:121)EQR	2	GQLK(UniMod:121)EQR2	12	1	482822	GQLK(UniMod:121)EQR	1	7	-11.3533	-3.49291	-7.42312	0.100625	0.00096049	-11.1263	-3.71545	-7.42088	0.151455	0.000571353	0	0	0	0.0163164	Yes	BH-val
P21926.2	20.6424	20.5755	20.6674	20.8344	20.8692	20.6016	19.9273	20.5278	20.5637	21.3785	21.7615	21.3943	21.1443	20.8169	20.5444	20.717	20.8181	20.3967	20.4084	P21926	CD9	CD9 antigen	1	DTYNKLK	DTYNK(UniMod:121)LK	2	DTYNK(UniMod:121)LK2	18	1	1.89566e+06	DTYNK(UniMod:121)LK	1	1	-0.695425	0.0701086	-0.312658	0.761398	0.102944	-1.08307	-0.361322	-0.722198	0.152101	0.000575177	0	0	0	0.356163	No	Not Significant
Q8WUA2.4	21.667	21.3814	21.3119	21.3649	21.5982	23.7239	23.6575	23.6473	23.5938	20.9806	21.0217	21.0549	21.0586	21.3012	22.7586	22.5922	22.5742	22.5741	20.7533	Q8WUA2	PPIL4	Peptidyl-prolyl cis-trans isomerase-like 4	1	EDEDYMPIKNTNQDIYR	EDEDYMPIK(UniMod:121)NTNQDIYR	3	EDEDYMPIK(UniMod:121)NTNQDIYR3	19	1	5.67222e+06	EDEDYMPIK(UniMod:121)NTNQDIYR	0	0	1.57231	2.80957	2.19094	2.67567e-05	9.23968e-07	0.583832	1.75033	1.16708	0.152206	0.000575804	1	0	1	8.43224e-05	Yes	Q-val
Q9Y4E5.19	20.2176	19.9822	20.3445	19.7445	20.0674	21.7986	21.7632	21.5149	21.3027	19.539	19.2127	19.4155	19.657	19.6801	20.6626	19.6013	20.477	20.4255	20.2173	Q9Y4E5	ZNF451	E3 SUMO-protein ligase ZNF451	1	HVEVEKQQK	HVEVEK(UniMod:121)QQK	3	HVEVEK(UniMod:121)QQK3	15	1	1.69496e+06	HVEVEK(UniMod:121)QQK	1	4	1.11199	1.93522	1.5236	8.96546e-06	5.12636e-07	0.387794	1.16394	0.775869	0.152963	0.000580319	1	0	1	5.48604e-05	Yes	Q-val
P08237.8	19.4737	19.7015	19.4428	19.3758	19.196	19.4551	19.6227	19.592	19.3867	18.9511	19.1946	19.8053	19.2623	19.748	18.8788	18.5053	18.5271	18.8728	18.7862	P08237	PFKM	ATP-dependent 6-phosphofructokinase, muscle type	1	NFATKMGAK	NFATK(UniMod:121)MGAK	2	NFATK(UniMod:121)MGAK2	16	1	658553	NFATK(UniMod:121)MGAK	1	3	-0.283851	0.436193	0.076171	0.910564	0.660913	-1.01764	-0.338773	-0.678205	0.153501	0.000583545	0	0	0	0.863537	No	Not Significant
Q92917	17.5088	17.1397	9.41658	9.41658	16.7803	19.1523	18.0148	18.1468	18.5594	9.41658	16.3048	9.41658	9.41658	9.41658	18.3891	18.1799	18.3826	17.9161	15.8791	Q92917	GPKOW	G-patch domain and KOW motifs-containing protein	1	ELIAESKK	ELIAESK(UniMod:121)K	2	ELIAESK(UniMod:121)K2	13	1	259009	ELIAESK(UniMod:121)K	1	6	0.723368	8.10852	4.41594	0.530056	0.021892	3.47372	10.4365	6.95511	0.153617	0.000584242	0	0	0	0.141458	No	Not Significant
P78344.14	21.254	21.7732	22.1221	21.7711	22.0836	21.6163	21.3406	21.1634	20.8148	21.939	22.0603	21.7093	21.6376	22.2329	20.2092	21.0998	21.3299	21.1433	21.1242	P78344	EIF4G2	Eukaryotic translation initiation factor 4 gamma 2	1	NVDVYDKR	NVDVYDK(UniMod:121)R	2	NVDVYDK(UniMod:121)R2	19	1	3.10853e+06	NVDVYDK(UniMod:121)R	0	0	-1.06332	-0.0706902	-0.567005	0.570164	0.0275506	-1.4025	-0.466641	-0.934571	0.15386	0.000585708	0	0	0	0.163623	No	Not Significant
Q9NP50.1	19.9264	18.8459	19.2676	18.9311	18.9785	19.5513	20.006	20.1013	19.8307	19.8641	19.4547	19.7465	19.4719	18.9909	18.4363	18.0405	18.2408	19.3492	17.8875	Q9NP50	SINHCAF	SIN3-HDAC complex-associated factor	1	IKSNQISK	IK(UniMod:121)SNQISK	2	IK(UniMod:121)SNQISK2	18	1	681932	IK(UniMod:121)SNQISK	1	1	0.0900031	1.27484	0.68242	0.563185	0.0264542	-1.67326	-0.556193	-1.11473	0.154495	0.00058955	0	0	0	0.159649	No	Not Significant
Q8IY57	18.4997	18.7399	18.856	19.1305	19.5933	20.9018	20.5695	21.2493	21.5277	19.9034	19.007	19.8003	19.3353	18.8509	20.6867	20.7328	20.8921	21.0663	19.6407	Q8IY57	YAF2	YY1-associated factor 2	1	NSAEAFKCMMCDVR	NSAEAFK(UniMod:121)C(UniMod:4)MM(UniMod:35)C(UniMod:4)DVR	3	NSAEAFK(UniMod:121)C(UniMod:4)MM(UniMod:35)C(UniMod:4)DVR3	19	1	1.27216e+06	NSAEAFK(UniMod:121)C(UniMod:4)MM(UniMod:35)C(UniMod:4)DVR	0	0	1.4475	2.74886	2.09818	0.000200444	3.10705e-06	0.610876	1.83781	1.22434	0.154507	0.000589626	1	0	1	0.000208325	Yes	Q-val
Q8IUF8.8	23.5202	23.438	22.7245	23.3343	22.9841	23.6187	24.0076	23.566	23.4908	22.654	22.4171	22.1012	22.2717	22.5555	23.0618	23.1829	23.2655	23.1127	22.8418	Q8IUF8	RIOX2	Ribosomal oxygenase 2	1	LTDLKSLCSR	LTDLK(UniMod:121)SLC(UniMod:4)SR	3	LTDLK(UniMod:121)SLC(UniMod:4)SR3	19	0	9.29447e+06	LTDLK(UniMod:121)SLC(UniMod:4)SR	0	0	0.102089	0.838986	0.470538	0.466121	0.0153604	0.34567	1.04042	0.693047	0.154812	0.000591481	0	0	0	0.111871	No	Not Significant
Q14331.5	20.6278	20.197	20.5816	20.1823	20.4354	22.1568	21.4804	21.6031	22.0469	20.2368	20.5174	20.2969	20.3118	20.6899	21.43	21.6969	21.1275	20.7398	20.9614	Q14331	FRG1	Protein FRG1	1	KFQSFQDHK	K(UniMod:121)FQSFQDHK	3	K(UniMod:121)FQSFQDHK3	17	1	2.28176e+06	K(UniMod:121)FQSFQDHK	1	2	1.00168	1.83236	1.41702	6.28042e-05	1.50752e-06	0.38898	1.17215	0.780566	0.155581	0.00059618	1	0	1	0.000121991	Yes	Q-val
Q96I25.7	20.6105	20.6099	20.3316	20.3446	20.4674	21.7726	21.7519	21.8904	22.1621	20.0924	20.3222	20.764	20.6488	20.531	21.6298	21.4266	20.9811	21.2164	20.7027	Q96I25	RBM17	Splicing factor 45	1	LLQSQLQVKK	LLQSQLQVKK(UniMod:121)	3	LLQSQLQVKK(UniMod:121)3	16	0	2401875	LLQSQLQVKK(UniMod:121)	1	3	1.03852	1.80443	1.42147	8.31095e-06	4.93745e-07	0.358572	1.08068	0.719625	0.155679	0.000596781	1	0	1	5.31852e-05	Yes	Q-val
P30511	9.41658	9.41658	9.41658	9.41658	9.41658	9.41658	16.4359	17.4355	9.41658	9.41658	17.2881	9.41658	9.41658	9.41658	16.6105	17.1964	18.4589	17.8491	18.6849	P30511	HLA-F	HLA class I histocompatibility antigen, alpha chain F	1	GYHQHAYDGKDYISLNEDLR	GYHQHAYDGK(UniMod:121)DYISLNEDLR	4	GYHQHAYDGK(UniMod:121)DYISLNEDLR4	8	1	223349	GYHQHAYDGK(UniMod:121)DYISLNEDLR	1	11	0.157207	7.36192	3.75956	0.638445	0.0417713	3.37275	10.1654	6.76909	0.15571	0.000596968	0	0	0	0.210648	No	Not Significant
Q06418.4	23.611	23.2721	23.2376	23.3343	23.4327	22.9078	22.9867	22.7429	22.9666	23.8388	23.6556	23.7982	23.8447	23.6518	23.0166	23.13	23.1331	23.5107	22.1527	Q06418	TYRO3	Tyrosine-protein kinase receptor TYRO3	1	QGCASKLPVK	QGC(UniMod:4)ASK(UniMod:121)LPVK	3	QGC(UniMod:4)ASK(UniMod:121)LPVK3	19	0	1.0605e+07	QGC(UniMod:4)ASK(UniMod:121)LPVK	0	0	-0.88611	-0.0670045	-0.476557	0.554513	0.0251621	-1.15534	-0.383082	-0.769212	0.15613	0.000599557	0	0	0	0.155011	No	Not Significant
Q9NVV9	19.0173	18.3209	18.628	18.9118	18.7394	19.216	19.3497	19.278	19.1306	18.6134	19.0316	18.9582	18.585	18.7129	16.9559	18.0309	18.3395	18.3089	17.6533	Q9NVV9	THAP1	THAP domain-containing protein 1	1	EVVHFQKEK	EVVHFQKEK(UniMod:121)	3	EVVHFQKEK(UniMod:121)3	18	1	430390	EVVHFQKEK(UniMod:121)	1	1	0.0282151	1.01197	0.520092	0.629465	0.0394539	-1.38628	-0.45879	-0.922536	0.157365	0.000607216	0	0	0	0.203929	No	Not Significant
P51659.17	20.0695	19.3381	19.5612	19.1991	19.4964	18.6843	19.6031	19.4447	19.8636	19.8575	19.7725	19.9776	19.9163	19.8501	16.4659	18.3122	18.164	18.9402	19.3573	P51659	HSD17B4	Peroxisomal multifunctional enzyme type 2	1	SGSGKVYQGPAK	SGSGK(UniMod:121)VYQGPAK	3	SGSGK(UniMod:121)VYQGPAK3	18	0	723513	SGSGK(UniMod:121)VYQGPAK	1	1	-1.00164	0.733794	-0.133921	0.916903	0.748649	-2.44499	-0.808811	-1.6269	0.157656	0.000609035	0	0	0	0.906439	No	Not Significant
O96028.9	18.4236	18.1677	18.4358	17.8065	18.1069	18.7378	19.0118	18.5999	19.3519	17.9528	18.1794	17.9069	17.4829	18.3026	19.4289	18.5196	18.3539	19.2082	18.9336	O96028	NSD2	Histone-lysine N-methyltransferase NSD2	1	LCQESAKQAPTK	LC(UniMod:4)QESAK(UniMod:121)QAPTK	3	LC(UniMod:4)QESAK(UniMod:121)QAPTK3	15	1	416499	LC(UniMod:4)QESAK(UniMod:121)QAPTK	1	4	0.244362	1.2302	0.737281	0.292	0.00577726	0.459196	1.38865	0.923924	0.157906	0.000610596	0	0	0	0.0586546	No	Not Significant
Q6YP21.9	21.5727	21.2294	21.2719	21.2819	21.5292	20.9565	20.5257	20.9364	21.2468	21.8179	21.9071	21.3592	21.1276	21.1677	20.7718	20.9106	20.7328	20.8357	20.1048	Q6YP21	KYAT3	Kynurenine--oxoglutarate transaminase 3	1	SKPVYGK	SK(UniMod:121)PVYGK	2	SK(UniMod:121)PVYGK2	19	1	2.36377e+06	SK(UniMod:121)PVYGK	0	0	-0.890197	-0.0310868	-0.460642	0.61945	0.0370558	-1.20976	-0.399781	-0.804769	0.158328	0.000613249	0	0	0	0.196681	No	Not Significant
Q01831.18	18.5686	19.1243	19.0623	18.9141	19.1278	21.7726	20.8582	21.0303	21.1621	18.4226	18.5318	18.6137	17.3449	18.616	20.5267	20.1829	19.8921	19.68	18.3554	Q01831	XPC	DNA repair protein complementing XP-C cells	1	VTVKSENLK	VTVK(UniMod:121)SENLK	2	VTVK(UniMod:121)SENLK2	15	1	1.16669e+06	VTVK(UniMod:121)SENLK	1	4	1.48745	3.00535	2.2464	0.000914227	8.96294e-06	0.706047	2.13714	1.42159	0.158512	0.000614408	1	0	1	0.000458673	Yes	Q-val
Q9ULD4	9.41658	9.41658	16.9595	9.41658	9.41658	16.7429	16.4206	17.2758	16.4815	9.41658	9.41658	9.41658	9.41658	16.3469	16.7597	16.451	15.941	16.9298	17.917	Q9ULD4	BRPF3	Bromodomain and PHD finger-containing protein 3	1	ENSEQPQFPGKSK	ENSEQPQFPGK(UniMod:121)SK	3	ENSEQPQFPGK(UniMod:121)SK3	11	1	118705	ENSEQPQFPGK(UniMod:121)SK	1	8	2.60337	9.00673	5.80505	0.126441	0.00135716	2.97849	9.01564	5.99706	0.158515	0.000614428	0	0	0	0.0208853	Yes	BH-val
Q86W92.1	18.2995	18.2053	18.2957	18.0171	18.1095	18.7212	18.2078	18.7641	18.4852	17.6398	17.6361	17.6124	17.8418	17.9169	18.3591	18.0143	18.416	18.2248	18.272	Q86W92	PPFIBP1	Liprin-beta-1	1	ELGIKHSLHR	ELGIK(UniMod:121)HSLHR	3	ELGIK(UniMod:121)HSLHR3	14	1	310907	ELGIK(UniMod:121)HSLHR	1	5	0.0772215	0.641044	0.359133	0.468656	0.0155751	0.26205	0.793627	0.527838	0.158863	0.00061663	0	0	0	0.112735	No	Not Significant
Q12980.6	19.9313	19.4094	19.4357	19.0332	20.0276	19.1187	19.3809	19.0576	19.2115	20.9669	20.6232	20.3693	20.5228	20.3069	17.3226	19.6466	18.9916	19.7996	19.5511	Q12980	NPRL3	GATOR complex protein NPRL3	1	SQEHPASQTSKPR	SQEHPASQTSK(UniMod:121)PR	3	SQEHPASQTSK(UniMod:121)PR3	19	0	918826	SQEHPASQTSK(UniMod:121)PR	0	0	-1.17405	0.423522	-0.375265	0.869542	0.335446	-2.24863	-0.742421	-1.49552	0.158915	0.00061696	0	0	0	0.64828	No	Not Significant
Q86U44.1	19.1512	19.5224	19.8182	19.5939	19.7953	20.8366	21.0438	21.345	21.2719	19.8417	19.7322	19.4877	19.3737	20.0691	20.8663	20.9787	20.5783	20.9324	19.7507	Q86U44	METTL3	N6-adenosine-methyltransferase catalytic subunit	1	FAAQELIEVKR	FAAQELIEVK(UniMod:121)R	3	FAAQELIEVK(UniMod:121)R3	15	1	1542871	FAAQELIEVK(UniMod:121)R	1	4	1.05645	2.03976	1.54811	0.000313086	4.19051e-06	0.456876	1.38395	0.920412	0.158997	0.000617477	1	0	1	0.000259764	Yes	Q-val
Q9Y653.1	23.5623	23.6918	23.7779	23.527	23.4726	22.5517	22.8243	23.4	23.6307	22.7909	22.3135	22.9593	22.9277	23.2146	20.2637	21.4698	20.6185	22.2861	22.3327	Q9Y653	ADGRG1	Adhesion G-protein coupled receptor G1	1	GGPSPLKSNSDSAR	GGPSPLK(UniMod:121)SNSDSAR	3	GGPSPLK(UniMod:121)SNSDSAR3	19	0	8.05318e+06	GGPSPLK(UniMod:121)SNSDSAR	0	0	-1.27766	0.268302	-0.50468	0.822459	0.186191	-2.17583	-0.718278	-1.44705	0.159012	0.000617573	0	0	0	0.489961	No	Not Significant
P38432.1	17.0735	17.8433	18.5119	16.946	18.1313	18.6216	17.8752	18.0332	9.41658	9.41658	9.41658	9.41658	9.41658	9.41658	18.7761	17.4212	18.4202	9.41658	19.6612	P38432	COIL	Coilin	1	AVTDQTVSKK	AVTDQTVSK(UniMod:121)K	3	AVTDQTVSK(UniMod:121)K3	12	1	321667	AVTDQTVSK(UniMod:121)K	1	7	-5.62654	2.19742	-1.71456	0.875893	0.36801	3.63422	11.0107	7.32247	0.159122	0.000618268	0	0	0	0.675157	No	Not Significant
Q9NR31.1	18.7742	18.5614	18.736	18.8979	18.5326	18.6508	18.4471	18.5211	18.9632	19.1367	19.1044	19.1522	18.8616	18.9115	18.4305	18.8721	18.0848	18.4809	18.1648	Q9NR31	SAR1A	GTP-binding protein SAR1a	1	LVFLGLDNAGKTTLLHMLK	LVFLGLDNAGK(UniMod:121)TTLLHMLK	4	LVFLGLDNAGK(UniMod:121)TTLLHMLK4	13	1	441343	LVFLGLDNAGK(UniMod:121)TTLLHMLK	1	6	-0.389968	0.280277	-0.0548451	0.915924	0.73408	-0.94262	-0.310707	-0.626664	0.159993	0.000623818	0	0	0	0.899501	No	Not Significant
Q9NR61.2	18.6573	18.0891	18.7693	18.9505	18.4787	18.6066	19.067	18.465	18.4055	17.7407	18.3706	17.5647	17.7002	18.6144	19.3057	18.6206	19.7972	19.106	18.5724	Q9NR61	DLL4	Delta-like protein 4	1	EAMNNLSDFQKDNLIPAAQLK	EAMNNLSDFQK(UniMod:121)DNLIPAAQLK	3	EAMNNLSDFQK(UniMod:121)DNLIPAAQLK3	16	1	437026	EAMNNLSDFQK(UniMod:121)DNLIPAAQLK	1	3	-0.531919	0.626082	0.0470816	0.923922	0.86579	0.536378	1.62815	1.08226	0.16035	0.000626108	0	0	0	0.952824	No	Not Significant
O75643.35	20.8575	20.3814	20.4679	20.375	20.5592	19.8673	20.2082	20.7502	20.4363	21.6858	21.2573	21.3336	21.4257	21.1549	20.7718	20.3669	20.8454	20.9054	20.193	O75643	SNRNP200	U5 small nuclear ribonucleoprotein 200 kDa helicase	1	SLVQEMVGSFGKR	SLVQEMVGSFGK(UniMod:121)R	3	SLVQEMVGSFGK(UniMod:121)R3	19	1	1.85479e+06	SLVQEMVGSFGK(UniMod:121)R	0	0	-0.616665	0.191297	-0.212684	0.856938	0.28209	-1.13582	-0.374067	-0.754944	0.160554	0.000627419	0	0	0	0.598632	No	Not Significant
O94880	9.41658	9.41658	9.41658	18.48	9.41658	19.4555	19.4557	19.808	18.9386	9.41658	9.41658	9.41658	9.41658	9.41658	18.6424	18.6536	19.2091	18.7898	9.41658	O94880	PHF14	PHD finger protein 14	1	EEQLKNSAEEEVLSSEK	EEQLK(UniMod:121)NSAEEEVLSSEK	3	EEQLK(UniMod:121)NSAEEEVLSSEK3	9	1	594397	EEQLK(UniMod:121)NSAEEEVLSSEK	1	10	4.15683	12.2135	8.18516	0.0630278	0.000500393	3.72777	11.3237	7.52571	0.160819	0.000629127	0	0	0	0.0101606	Yes	BH-val
O43639	21.8233	21.438	21.181	21.4577	21.2702	21.6016	21.4758	21.2853	21.4252	20.7271	20.6962	20.896	20.9033	21.4653	21.7025	21.4839	21.842	21.6122	21.3548	O43639	NCK2	Cytoplasmic protein NCK2	1	NLKDTLGLGK	NLK(UniMod:121)DTLGLGK	3	NLK(UniMod:121)DTLGLGK3	19	0	2.7494e+06	NLK(UniMod:121)DTLGLGK	0	0	-0.341566	0.367417	0.0129255	0.927715	0.93957	0.327283	0.995718	0.661501	0.161827	0.000635663	0	0	0	0.978566	No	Not Significant
Q56VL3.6	19.5268	19.2	19.2065	19.1197	19.4454	18.8454	18.5154	9.41658	19.4067	9.41658	9.41658	9.41658	20.0046	9.41658	19.4638	19.2056	19.413	19.7005	20.3104	Q56VL3	OCIAD2	OCIA domain-containing protein 2	1	VSYIGVCQSKFHFFEDQLR	VSYIGVC(UniMod:4)QSK(UniMod:121)FHFFEDQLR	4	VSYIGVC(UniMod:4)QSK(UniMod:121)FHFFEDQLR4	14	1	717011	VSYIGVC(UniMod:4)QSK(UniMod:121)FHFFEDQLR	1	5	-7.08719	1.57985	-2.75367	0.827806	0.19764	3.99879	12.1702	8.08447	0.162058	0.00063717	0	0	0	0.505179	No	Not Significant
Q96SI9.12	19.576	19.6212	19.2933	19.6384	19.9128	20.5719	19.9802	20.5867	20.0721	19.1961	18.9298	19.5246	18.7843	19.8746	19.9011	20.6929	20.2503	19.9849	19.9686	Q96SI9	STRBP	Spermatid perinuclear RNA-binding protein	1	PFQKYSWSVTDK	PFQK(UniMod:121)YSWSVTDK	3	PFQK(UniMod:121)YSWSVTDK3	17	1	1.01229e+06	PFQK(UniMod:121)YSWSVTDK	1	2	0.213147	1.17569	0.694421	0.332638	0.00733567	0.443917	1.35142	0.897666	0.162236	0.000638331	0	0	0	0.068945	No	Not Significant
P13489.7	9.41658	19.6589	19.6424	19.5235	19.4576	19.2165	18.8041	19.4978	19.788	9.41658	9.41658	19.5095	9.41658	9.41658	19.8451	19.2992	19.6793	19.317	20.2529	P13489	RNH1	Ribonuclease inhibitor	1	SNELGDVGVHCVLQGLQTPSCKIQK	SNELGDVGVHC(UniMod:4)VLQGLQTPSC(UniMod:4)KIQK(UniMod:121)	3	SNELGDVGVHC(UniMod:4)VLQGLQTPSC(UniMod:4)KIQK(UniMod:121)3	14	1	785015	SNELGDVGVHC(UniMod:4)VLQGLQTPSC(UniMod:4)KIQK(UniMod:121)	1	5	-2.63386	6.20746	1.7868	0.882282	0.405586	4.07569	12.4114	8.24353	0.162432	0.000639617	0	0	0	0.706716	No	Not Significant
Q93009.6	18.5186	18.1828	18.6074	18.0592	18.6569	19.0722	19.386	18.9563	19.3266	18.0144	18.3827	18.3893	18.3712	18.3243	19.2784	19.3389	18.4503	19.0474	18.9556	Q93009	USP7	Ubiquitin carboxyl-terminal hydrolase 7	1	DLLEECKK	DLLEEC(UniMod:4)K(UniMod:121)K	3	DLLEEC(UniMod:4)K(UniMod:121)K3	15	1	467126	DLLEEC(UniMod:4)K(UniMod:121)K	1	4	0.39535	1.16517	0.780259	0.0640327	0.000511351	0.354847	1.08064	0.717742	0.162462	0.000639815	0	0	0	0.0103043	Yes	BH-val
Q8IXK0.5	17.2956	17.1655	9.41658	9.41658	9.41658	19.1893	18.442	19.0675	18.7732	9.41658	9.41658	16.5229	9.41658	9.41658	18.2369	17.2729	18.0129	17.3462	17.6617	Q8IXK0	PHC2	Polyhomeotic-like protein 2	1	EEGAPLKLK	EEGAPLK(UniMod:121)LK	2	EEGAPLK(UniMod:121)LK2	12	1	292319	EEGAPLK(UniMod:121)LK	1	7	2.64066	10.0111	6.32586	0.165979	0.0021114	3.39384	10.3427	6.86828	0.162915	0.000642792	0	0	0	0.0285798	Yes	BH-val
P84243.5	23.3193	23.6564	23.8016	23.8124	23.7574	24.8324	25.3375	25.0758	24.6124	23.5814	23.5487	23.2456	23.6533	23.6173	24.3668	24.6528	24.2205	23.9257	23.9542	P84243	H3-3A	Histone H3.3	1	VTIMPKDIQLAR	VTIMPK(UniMod:121)DIQLAR	3	VTIMPK(UniMod:121)DIQLAR3	19	0	1.92982e+07	VTIMPK(UniMod:121)DIQLAR	0	0	0.922275	1.66793	1.2951	4.21605e-05	1.19179e-06	0.34323	1.04624	0.694734	0.163068	0.000643798	1	0	1	0.00010386	Yes	Q-val
P49720.1	20.4452	21.1091	20.6869	20.7364	20.6267	19.9764	20.2838	20.4393	20.2213	20.368	20.4857	20.567	20.3793	20.5111	19.3945	19.6697	19.1999	20.1317	20.1684	P49720	PSMB3	Proteasome subunit beta type-3	1	GKNCVAIAADR	GK(UniMod:121)NC(UniMod:4)VAIAADR	3	GK(UniMod:121)NC(UniMod:4)VAIAADR3	19	0	1.3264e+06	GK(UniMod:121)NC(UniMod:4)VAIAADR	0	0	-0.892912	-0.088403	-0.490657	0.511575	0.0197381	-1.12865	-0.370156	-0.749405	0.163261	0.000645073	0	0	0	0.132167	No	Not Significant
Q15424.1	19.8206	19.8868	19.4318	19.5332	19.5153	21.024	20.7015	20.4209	20.5014	19.5364	19.6144	19.5076	19.5925	19.0074	20.2092	20.6265	20.4944	20.9849	19.5355	Q15424	SAFB	Scaffold attachment factor B1	1	AIEDEGGNPDEIEITSEGNKK	AIEDEGGNPDEIEITSEGNKK(UniMod:121)	3	AIEDEGGNPDEIEITSEGNKK(UniMod:121)3	19	1	1151960	AIEDEGGNPDEIEITSEGNKK(UniMod:121)	0	0	0.531289	1.51758	1.02444	0.0538872	0.000407267	0.453497	1.38338	0.918441	0.163547	0.000646968	0	0	0	0.00876826	Yes	BH-val
Q9NQZ5.4	9.41658	16.3021	9.41658	16.0855	9.41658	16.448	9.41658	9.41658	9.41658	17.2543	16.6073	12.6965	16.5586	17.0061	9.41658	9.41658	9.41658	9.41658	9.41658	Q9NQZ5	STARD7	StAR-related lipid transfer protein 7, mitochondrial	1	VKDYISAK	VK(UniMod:121)DYISAK	2	VK(UniMod:121)DYISAK2	8	1	90864.6	VK(UniMod:121)DYISAK	1	11	-4.50255	2.59647	-0.953037	0.903419	0.578419	-9.95448	-3.26146	-6.60797	0.163901	0.000649314	0	0	0	0.819783	No	Not Significant
Q8WWQ0.41	20.2873	20.7376	20.7756	20.79	21.2397	24.7239	24.637	24.7242	24.9838	20.3575	20.0568	20.1752	20.8566	21.0894	22.0102	22.2805	21.3634	21.0784	21.1113	Q8WWQ0	PHIP	PH-interacting protein	1	TFITKANASAIPGK	TFITK(UniMod:121)ANASAIPGK	3	TFITK(UniMod:121)ANASAIPGK3	19	0	7.82927e+06	TFITK(UniMod:121)ANASAIPGK	0	0	3.43069	4.57172	4.0012	7.89341e-14	3.96826e-11	0.523744	1.59952	1.06163	0.164291	0.000651912	1	0	1	2.13727e-08	Yes	Q-val
P62847.2	19.3403	19.8906	19.795	20.0379	20.5292	20.032	19.2335	20.6113	20.8148	21.5814	21.6279	21.6018	20.8224	21.0623	19.8733	20.2284	19.9181	20.0479	20.6767	P62847	RPS24	40S ribosomal protein S24	1	HGLYEKK	HGLYEK(UniMod:121)K	2	HGLYEK(UniMod:121)K2	18	1	1.61249e+06	HGLYEK(UniMod:121)K	1	1	-0.385624	0.894161	0.254269	0.883505	0.413407	-1.79357	-0.586977	-1.19027	0.164628	0.000654165	0	0	0	0.71264	No	Not Significant
O15381.9	19.1151	19.5961	19.1941	19.1811	18.8619	20.9642	20.8369	20.7794	20.9375	19.2749	18.5821	18.9168	19.0743	19.0416	19.7972	19.9176	19.5382	19.7724	19.2259	O15381	NVL	Nuclear valosin-containing protein-like	1	VIQYLTSNKCGK	VIQYLTSNK(UniMod:121)C(UniMod:4)GK	3	VIQYLTSNK(UniMod:121)C(UniMod:4)GK3	19	0	929819	VIQYLTSNK(UniMod:121)C(UniMod:4)GK	0	0	1.32841	2.05127	1.68984	3.2248e-09	1.92778e-08	0.331535	1.01306	0.672296	0.164639	0.000654239	1	0	1	4.55649e-06	Yes	Q-val
Q9UPT9.8	24.4287	24.2998	24.2937	24.3018	24.306	24.3312	23.8914	24.2056	23.7016	24.0327	24.9545	24.6555	24.4937	24.5335	23.8217	24.1013	23.7814	23.5975	24.0073	Q9UPT9	USP22	Ubiquitin carboxyl-terminal hydrolase 22	1	ELELLKHNPK	ELELLK(UniMod:121)HNPK	3	ELELLK(UniMod:121)HNPK3	19	0	1.97339e+07	ELELLK(UniMod:121)HNPK	0	0	-0.654878	0.0678761	-0.293501	0.763432	0.104774	-1.01284	-0.331417	-0.672126	0.164727	0.000654831	0	0	0	0.359652	No	Not Significant
Q9Y3B3.1	21.2925	21.023	21.1371	21.0692	21.1041	20.8532	20.6696	20.713	20.5938	20.9106	20.6962	20.8019	20.9611	21.0065	20.4348	20.5209	20.3681	20.5698	20.4397	Q9Y3B3	TMED7	Transmembrane emp24 domain-containing protein 7	1	SFFSDKR	SFFSDK(UniMod:121)R	2	SFFSDK(UniMod:121)R2	19	1	1.84422e+06	SFFSDK(UniMod:121)R	0	0	-0.637488	-0.19805	-0.417769	0.0966422	0.000906587	-0.615771	-0.201465	-0.408618	0.164809	0.000655382	0	0	0	0.0156106	No	Not Significant
Q7Z333.40	20.2045	19.961	20.1724	20.4145	19.7248	20.7857	21.2082	21.0059	21.1004	20.154	20.0146	20.0909	20.2096	20.0277	20.7868	20.787	20.4416	20.4721	20.865	Q7Z333	SETX	Probable helicase senataxin	1	VPQPVPLIAQKPVGEMK	VPQPVPLIAQK(UniMod:121)PVGEMK	3	VPQPVPLIAQK(UniMod:121)PVGEMK3	14	1	1.63163e+06	VPQPVPLIAQK(UniMod:121)PVGEMK	1	5	0.622415	1.23679	0.929601	0.000633254	6.84671e-06	0.281531	0.860766	0.571149	0.165014	0.000656759	1	0	1	0.000376787	Yes	Q-val
P67812	24.6683	24.5831	24.5595	24.6614	24.7466	24.5312	24.3086	24.4575	24.2905	25.3195	25.3648	25.2996	25.1478	25.21	24.7662	24.9097	24.7946	24.8875	24.0586	P67812	SEC11A	Signal peptidase complex catalytic subunit SEC11A	1	FLTKGDNNAVDDR	FLTK(UniMod:121)GDNNAVDDR	3	FLTK(UniMod:121)GDNNAVDDR3	19	0	2.9702e+07	FLTK(UniMod:121)GDNNAVDDR	0	0	-0.561652	0.0680211	-0.246815	0.775352	0.116457	-0.881863	-0.288202	-0.585032	0.165526	0.000660207	0	0	0	0.381218	No	Not Significant
Q8WWQ0.42	9.41658	18.3965	9.41658	9.41658	9.41658	20.6593	20.934	21.0603	21.2905	9.41658	9.41658	9.41658	9.41658	9.41658	18.6492	19.0858	9.41658	18.0527	18.8037	Q8WWQ0	PHIP	PH-interacting protein	1	TFNEPGSPIVKSAK	TFNEPGSPIVK(UniMod:121)SAK	3	TFNEPGSPIVK(UniMod:121)SAK3	9	1	1.17166e+06	TFNEPGSPIVK(UniMod:121)SAK	1	10	5.79896	13.748	9.77347	0.0111368	7.447e-05	3.63781	11.1322	7.38501	0.16558	0.000660577	1	0	1	0.00232349	Yes	Q-val
O60216.3	21.8774	21.6636	21.0685	21.5088	21.8206	21.2285	22.6225	22.1099	21.5172	21.7792	21.5061	21.5223	21.8735	21.6358	22.6666	22.3309	22.8369	22.4135	22.6984	O60216	RAD21	Double-strand-break repair protein rad21 homolog	1	AQLSDYSDIVTTLDLAPPTKK	AQLSDYSDIVTTLDLAPPTK(UniMod:121)K	3	AQLSDYSDIVTTLDLAPPTK(UniMod:121)K3	19	1	4.36053e+06	AQLSDYSDIVTTLDLAPPTK(UniMod:121)K	0	0	-0.216547	0.780092	0.281772	0.847308	0.249217	0.456071	1.39571	0.925891	0.165613	0.000660795	0	0	0	0.564991	No	Not Significant
Q9NS73.5	20.3728	20.051	20.0833	19.9055	20.2273	19.479	19.7505	19.877	19.3834	20.5541	21.1378	20.764	20.4073	20.6079	19.119	19.9985	19.9562	20.4063	19.8087	Q9NS73	MBIP	MAP3K12-binding inhibitory protein 1	1	TQIHFDPEVVQIKAGK	TQIHFDPEVVQIK(UniMod:121)AGK	4	TQIHFDPEVVQIK(UniMod:121)AGK4	19	0	1.19077e+06	TQIHFDPEVVQIK(UniMod:121)AGK	0	0	-0.956043	-0.0549461	-0.505494	0.58498	0.0300616	-1.26127	-0.411704	-0.836485	0.166406	0.000665384	0	0	0	0.173087	No	Not Significant
Q9Y3E1	19.8879	21.2485	21.1709	21.5449	21.252	22.4894	22.0562	22.4843	22.6713	20.4493	20.651	21.1402	21.1332	21.4019	22.0572	21.8718	21.8822	22.0754	22.2848	Q9Y3E1	HDGFL3	Hepatoma-derived growth factor-related protein 3	1	DLFPYKEYK	DLFPYK(UniMod:121)EYK	3	DLFPYK(UniMod:121)EYK3	18	0	3.61506e+06	DLFPYK(UniMod:121)EYK	1	1	0.823054	1.98588	1.40447	0.0134166	9.00597e-05	0.530988	1.62732	1.07915	0.166693	0.000667049	1	0	1	0.00268009	Yes	Q-val
P48436.4	22.1894	22.5268	22.9078	22.9431	22.7893	23.6427	23.7366	23.6374	23.6901	22.368	23.0092	22.7447	22.3411	22.3746	23.3791	23.1973	23.0909	23.1719	23.2587	P48436	SOX9	Transcription factor SOX-9	1	LADQYPHLHNAELSKTLGK	LADQYPHLHNAELSK(UniMod:121)TLGK	4	LADQYPHLHNAELSK(UniMod:121)TLGK4	19	0	8.9372e+06	LADQYPHLHNAELSK(UniMod:121)TLGK	0	0	0.653678	1.35709	1.00538	0.00161077	1.35936e-05	0.320444	0.983624	0.652034	0.167888	0.000674017	1	0	1	0.000645551	Yes	Q-val
O60294	20.7183	20.7732	20.7171	20.8197	20.1507	19.7877	20.2192	20.4484	20.8233	21.8631	21.9033	21.7291	21.5142	21.7924	19.1351	20.9382	20.3868	21.4995	20.2173	O60294	LCMT2	tRNA wybutosine-synthesizing protein 4	1	AGAVQNTNDSSALSKR	AGAVQNTNDSSALSK(UniMod:121)R	3	AGAVQNTNDSSALSK(UniMod:121)R3	19	1	2.10007e+06	AGAVQNTNDSSALSK(UniMod:121)R	0	0	-1.0311	0.39883	-0.316134	0.875134	0.363884	-1.99913	-0.650979	-1.32505	0.168227	0.000676005	0	0	0	0.671556	No	Not Significant
Q9UKM9.10	17.7398	16.8965	17.6665	17.502	17.39	18.6469	18.9951	18.2501	18.1329	17.5938	17.5342	16.6362	17.9135	17.3509	18.3945	18.5981	18.4134	17.8782	19.1144	Q9UKM9	RALY	RNA-binding protein Raly	1	VKTNVPVK	VK(UniMod:121)TNVPVK	2	VK(UniMod:121)TNVPVK2	17	1	286613	VK(UniMod:121)TNVPVK	1	2	0.487587	1.647	1.06729	0.116602	0.00119416	0.527454	1.62056	1.074	0.168581	0.00067809	0	0	0	0.0191473	Yes	BH-val
O60664.11	20.7971	21.0738	21.021	20.9465	20.804	21.5868	21.1858	21.3055	21.3088	20.5074	20.7051	20.7564	21.0703	20.9994	21.311	21.4459	21.2856	21.5869	21.1177	O60664	PLIN3	Perilipin-3	1	VLADTKELVSSK	VLADTK(UniMod:121)ELVSSK	3	VLADTK(UniMod:121)ELVSSK3	19	0	2.3053e+06	VLADTK(UniMod:121)ELVSSK	0	0	0.125366	0.711083	0.418225	0.344306	0.00784128	0.26561	0.817829	0.541719	0.170205	0.0006877	0	0	0	0.0716798	No	Not Significant
Q9H1E3	22.442	22.2798	22.2887	22.0379	22.0453	23.6427	22.6916	23.3523	23.6062	21.5814	22.0638	21.961	21.8532	22.1027	22.6544	22.817	22.3104	22.6142	23.4137	Q9H1E3	NUCKS1	Nuclear ubiquitous casein and cyclin-dependent kinase substrate 1	1	ATVTPSPVKGK	ATVTPSPVK(UniMod:121)GK	3	ATVTPSPVK(UniMod:121)GK3	19	0	6.54741e+06	ATVTPSPVK(UniMod:121)GK	0	0	0.645196	1.56373	1.10446	0.0140309	9.44158e-05	0.41652	1.28252	0.84952	0.170222	0.000687798	1	0	1	0.00276959	Yes	Q-val
Q9Y232.8	9.41658	17.343	17.6885	18.1028	17.4589	17.9271	18.3594	17.8852	16.8705	9.41658	9.41658	9.41658	17.847	9.41658	17.2289	18.0281	17.8404	17.162	19.5673	Q9Y232	CDYL	Chromodomain Y-like protein	1	KIWGSAQGMDSMLK	K(UniMod:121)IWGSAQGMDSMLK	3	K(UniMod:121)IWGSAQGMDSMLK3	14	1	261890	K(UniMod:121)IWGSAQGMDSMLK	1	5	-1.9532	5.4704	1.7586	0.868705	0.331468	3.36318	10.3622	6.8627	0.170695	0.00069062	0	0	0	0.644839	No	Not Significant
Q8WUA2.11	20.029	20.0738	19.9012	20.8489	21.2211	21.9944	22.0897	22.2016	21.9951	19.9319	19.845	19.8399	19.7383	19.6219	20.8803	21.3515	20.7689	21.0293	20.0653	Q8WUA2	PPIL4	Peptidyl-prolyl cis-trans isomerase-like 4	1	IHVDFSQSVAKVK	IHVDFSQSVAKVK(UniMod:121)	3	IHVDFSQSVAKVK(UniMod:121)3	19	1	2.09776e+06	IHVDFSQSVAKVK(UniMod:121)	0	0	1.10142	2.20939	1.6554	0.000783378	7.98728e-06	0.501355	1.54596	1.02366	0.171299	0.000694235	1	0	1	0.000421888	Yes	Q-val
Q09666.209	9.41658	18.7713	18.3208	18.9094	18.1061	9.41658	9.41658	9.41658	9.41658	18.7761	18.9352	19.2928	18.6514	18.1398	9.41658	9.41658	9.41658	9.41658	18.8158	Q09666	AHNAK	Neuroblast differentiation-associated protein AHNAK	1	MSLPDVDLDLKGPK	M(UniMod:35)SLPDVDLDLK(UniMod:121)GPK	3	M(UniMod:35)SLPDVDLDLK(UniMod:121)GPK3	10	1	428120	M(UniMod:35)SLPDVDLDLK(UniMod:121)GPK	1	9	-11.3327	-3.24376	-7.28824	0.130717	0.0014279	-11.2758	-3.64946	-7.46263	0.172792	0.000703235	0	0	0	0.0216684	Yes	BH-val
O60216.6	20.5695	20.3814	20.2786	20.1592	20.4674	21.024	20.8152	20.5785	20.6901	20.5074	20.4008	20.6933	20.2305	20.4704	20.7942	20.9787	20.9051	20.9913	21.1991	O60216	RAD21	Double-strand-break repair protein rad21 homolog	1	INHLEYEDQYKDDNFGEGNDGGILDDK	INHLEYEDQYK(UniMod:121)DDNFGEGNDGGILDDK	4	INHLEYEDQYK(UniMod:121)DDNFGEGNDGGILDDK4	19	1	1.67752e+06	INHLEYEDQYK(UniMod:121)DDNFGEGNDGGILDDK	0	0	0.12746	0.683916	0.405688	0.320753	0.00684878	0.250882	0.775514	0.513198	0.17314	0.000705344	0	0	0	0.0656208	No	Not Significant
Q13416.7	18.4554	18.268	18.1954	18.0615	17.923	19.4054	19.1913	19.3222	19.6229	17.1367	17.724	18.0774	17.4178	17.5396	18.028	18.5709	18.0043	18.6071	19.2956	Q13416	ORC2	Origin recognition complex subunit 2	1	TPQKSVSFSLK	TPQK(UniMod:121)SVSFSLK	3	TPQK(UniMod:121)SVSFSLK3	16	1	397457	TPQK(UniMod:121)SVSFSLK	1	3	0.704888	1.70474	1.20481	0.013735	9.2306e-05	0.450764	1.39343	0.922097	0.173167	0.000705507	1	0	1	0.00272718	Yes	Q-val
Q9ULJ3.5	9.41658	9.41658	17.7685	9.41658	9.41658	18.4195	18.0394	18.7374	18.5831	9.41658	9.41658	9.41658	9.41658	9.41658	18.1354	18.5099	17.3132	17.6717	9.41658	Q9ULJ3	ZBTB21	Zinc finger and BTB domain-containing protein 21	1	NPSPASSSHAVLDEKFQR	NPSPASSSHAVLDEK(UniMod:121)FQR	4	NPSPASSSHAVLDEK(UniMod:121)FQR4	9	1	306291	NPSPASSSHAVLDEK(UniMod:121)FQR	1	10	3.67479	11.041	7.35789	0.0705688	0.00058438	3.32033	10.2653	6.79279	0.173257	0.000706054	0	0	0	0.0113317	Yes	BH-val
Q96RU2.5	20.2625	19.6363	20.2092	20.0754	20.4674	21.0814	21.2943	21.0897	21.5329	20.4294	20.3564	20.2212	19.8084	20.0554	21.4348	20.972	21.9436	21.2861	20.2762	Q96RU2	USP28	Ubiquitin carboxyl-terminal hydrolase 28	1	TVTDEEINFVKTCLQR	TVTDEEINFVK(UniMod:121)TC(UniMod:4)LQR	3	TVTDEEINFVK(UniMod:121)TC(UniMod:4)LQR3	16	1	1.99536e+06	TVTDEEINFVK(UniMod:121)TC(UniMod:4)LQR	1	3	0.572609	1.66624	1.11942	0.0598639	0.0004669	0.492796	1.52388	1.00834	0.173419	0.000707043	0	0	0	0.00965357	Yes	BH-val
Q8N5C6.10	16.8601	17.3471	17.0388	17.6363	17.6095	19.3861	19.0074	19.1395	19.294	17.0603	17.2519	17.1049	17.8392	17.7459	18.6038	18.7445	18.4995	17.9489	17.767	Q8N5C6	SRBD1	S1 RNA-binding domain-containing protein 1	1	TETYPQGQPVKFPANANSTK	TETYPQGQPVK(UniMod:121)FPANANSTK	3	TETYPQGQPVK(UniMod:121)FPANANSTK3	18	1	320273	TETYPQGQPVK(UniMod:121)FPANANSTK	1	1	1.4136	2.40328	1.90844	2.95755e-06	2.93595e-07	0.445767	1.37884	0.912304	0.173631	0.000708333	1	0	1	3.67051e-05	Yes	Q-val
Q08945.14	20.1439	19.1843	19.4306	20.0505	19.8429	19.5142	20.1283	20.0303	20.6038	19.3514	18.9054	19.4747	19.2949	19.7685	17.5828	18.5195	17.956	18.9067	18.3838	Q08945	SSRP1	FACT complex subunit SSRP1	1	QGIIFKNSK	QGIIFK(UniMod:121)NSK	2	QGIIFK(UniMod:121)NSK2	19	1	737044	QGIIFK(UniMod:121)NSK	0	0	-0.252412	0.92988	0.338734	0.845341	0.243187	-1.64658	-0.531909	-1.08925	0.174218	0.000711916	0	0	0	0.558452	No	Not Significant
P13010.13	21.239	21.3756	20.955	21.2657	20.9392	21.4188	21.5478	21.7722	21.5637	21.1483	21.2989	21.4526	21.7908	21.1225	21.9011	22.0277	21.6499	22.3145	22.0819	P13010	XRCC5	X-ray repair cross-complementing protein 5	1	KCDISLQFFLPFSLGK	K(UniMod:121)C(UniMod:4)DISLQFFLPFSLGK	3	K(UniMod:121)C(UniMod:4)DISLQFFLPFSLGK3	19	1	3.16474e+06	K(UniMod:121)C(UniMod:4)DISLQFFLPFSLGK	0	0	0.0771223	0.764221	0.420672	0.507886	0.0193369	0.308477	0.95628	0.632379	0.175277	0.000718419	0	0	0	0.130397	No	Not Significant
Q8WWY3.6	19.3222	20.0738	19.9814	19.9055	20.0973	21.1701	21.4242	21.2493	21.1821	20.4493	19.3832	20.2095	20.0644	19.6593	20.7337	21.0998	20.4858	20.6205	20.8953	Q8WWY3	PRPF31	U4/U6 small nuclear ribonucleoprotein Prp31	1	TLQKQSVVYGGK	TLQK(UniMod:121)QSVVYGGK	3	TLQK(UniMod:121)QSVVYGGK3	19	0	1.56116e+06	TLQK(UniMod:121)QSVVYGGK	0	0	0.938244	1.82259	1.38042	0.000365506	4.66296e-06	0.396984	1.23075	0.813867	0.175337	0.000718788	1	0	1	0.00028058	Yes	Q-val
P39019.2	22.0961	21.0951	21.9759	21.9897	21.885	20.9869	21.0313	21.3204	21.7671	22.3549	22.409	22.4238	22.5207	22.5915	20.4997	21.382	21.3586	22.3298	21.2352	P39019	RPS19	40S ribosomal protein S19	1	IAGQVAAANKK	IAGQVAAANKK(UniMod:121)	3	IAGQVAAANKK(UniMod:121)3	19	0	3.84263e+06	IAGQVAAANKK(UniMod:121)	0	0	-1.12927	0.0653888	-0.531942	0.726693	0.0775141	-1.66205	-0.535711	-1.09888	0.17588	0.000722144	0	0	0	0.302452	No	Not Significant
Q8TCD1.1	9.41658	9.41658	9.41658	9.41658	9.41658	18.5973	9.41658	9.41658	9.41658	19.2645	18.0395	18.9478	18.4446	18.2202	9.41658	9.41658	18.7129	9.41658	9.41658	Q8TCD1	C18orf32	UPF0729 protein C18orf32	1	GADMNGLPTKGPTEICDK	GADM(UniMod:35)NGLPTK(UniMod:121)GPTEIC(UniMod:4)DK	3	GADM(UniMod:35)NGLPTK(UniMod:121)GPTEIC(UniMod:4)DK3	7	1	425651	GADM(UniMod:35)NGLPTK(UniMod:121)GPTEIC(UniMod:4)DK	1	12	-1.67832	6.26868	2.29518	0.844126	0.239567	-11.0537	-3.56123	-7.30748	0.176215	0.000724225	0	0	0	0.554282	No	Not Significant
P42166.4	18.9196	18.3746	17.5555	18.231	18.0251	19.0938	19.3904	19.1052	19.7904	18.1379	18.1135	17.4459	18.1484	18.0601	19.0136	18.9259	19.049	18.8079	18.6226	P42166	TMPO	Lamina-associated polypeptide 2, isoform alpha	1	GGTLFGGEVCKVIK	GGTLFGGEVC(UniMod:4)K(UniMod:121)VIK	3	GGTLFGGEVC(UniMod:4)K(UniMod:121)VIK3	14	1	476635	GGTLFGGEVC(UniMod:4)K(UniMod:121)VIK	1	5	0.632939	1.61463	1.12378	0.0229528	0.000157196	0.439871	1.36542	0.902645	0.17627	0.000724565	1	0	1	0.00410534	Yes	Q-val
Q9H6F5.2	20.2469	19.7837	19.6883	19.7582	19.6842	21.2412	22.2759	21.2648	20.5637	19.3044	19.8586	19.2899	19.7944	19.1392	20.8522	20.4839	20.4506	21.4349	20.0483	Q9H6F5	CCDC86	Coiled-coil domain-containing protein 86	1	FSQMLQDKPLR	FSQMLQDK(UniMod:121)PLR	3	FSQMLQDK(UniMod:121)PLR3	15	1	1.71993e+06	FSQMLQDK(UniMod:121)PLR	1	4	0.863778	2.14445	1.50412	0.0178068	0.00012078	0.572969	1.7804	1.17669	0.177036	0.000729331	1	0	1	0.00333575	Yes	Q-val
Q7Z7K0.1	17.6968	16.9949	18.087	17.7321	17.6666	17.5981	17.7309	17.4676	17.683	18.1012	18.3239	17.9885	18.2886	17.7954	16.7687	16.7191	17.398	17.5125	17.7199	Q7Z7K0	CMC1	COX assembly mitochondrial protein homolog	1	CSEQVQDFTKCCK	C(UniMod:4)SEQVQDFTK(UniMod:121)C(UniMod:4)C(UniMod:4)K	3	C(UniMod:4)SEQVQDFTK(UniMod:121)C(UniMod:4)C(UniMod:4)K3	18	1	213251	C(UniMod:4)SEQVQDFTK(UniMod:121)C(UniMod:4)C(UniMod:4)K	1	1	-0.492281	0.461087	-0.0155972	0.928015	0.945761	-1.32532	-0.426477	-0.875899	0.177103	0.000729749	0	0	0	0.980778	No	Not Significant
Q99496.7	18.6414	18.1709	18.0773	17.9546	18.5975	21.3268	21.0438	21.0955	20.9914	18.3161	18.9649	17.9982	18.7289	18.613	20.0817	20.6434	20.0532	20.4255	18.2895	Q99496	RNF2	E3 ubiquitin-protein ligase RING2	1	PMELYYAPTKEHK	PMELYYAPTKEHK(UniMod:121)	4	PMELYYAPTKEHK(UniMod:121)4	18	1	1.01148e+06	PMELYYAPTKEHK(UniMod:121)	1	1	2.07761	3.57447	2.82604	5.24637e-06	3.91704e-07	0.668771	2.08003	1.3744	0.17773	0.000733675	1	0	1	4.46041e-05	Yes	Q-val
P01106.3	21.2498	21.4213	21.0129	21.2925	21.0904	22.18	21.6493	21.5149	21.9838	20.8294	21.0288	20.4286	20.5566	20.57	21.8162	21.5965	21.3775	21.7011	20.7942	P01106	MYC	Myc proto-oncogene protein	1	SSDTEENVKR	SSDTEENVK(UniMod:121)R	3	SSDTEENVK(UniMod:121)R3	19	0	2.67716e+06	SSDTEENVK(UniMod:121)R	0	0	0.195567	1.04169	0.618628	0.317533	0.00672153	0.375558	1.17329	0.774423	0.181045	0.000754719	0	0	0	0.0648925	No	Not Significant
Q12972.2	20.6052	20.4269	19.979	19.9995	20.2642	21.3849	21.6411	20.595	20.9217	19.5897	19.6665	19.9776	19.4876	20.1991	20.7182	20.7563	20.4326	20.5784	20.4499	Q12972	PPP1R8	Nuclear inhibitor of protein phosphatase 1	1	NMVQTAVVPVKK	NMVQTAVVPVKK(UniMod:121)	3	NMVQTAVVPVKK(UniMod:121)3	19	1	1.50149e+06	NMVQTAVVPVKK(UniMod:121)	0	0	0.441932	1.31957	0.880753	0.0684501	0.000560075	0.389253	1.2167	0.802978	0.181427	0.000757178	0	0	0	0.0110118	Yes	BH-val
Q9H1Z9.2	17.2678	15.3585	16.2977	15.3811	15.8112	9.41658	15.043	15.6081	14.5573	16.8474	16.2547	15.3394	16.7327	15.5644	9.41658	9.41658	9.41658	16.6312	9.41658	Q9H1Z9	TSPAN10	Tetraspanin-10	1	KGPAPSLSPGSSCVK	K(UniMod:121)GPAPSLSPGSSC(UniMod:4)VK	3	K(UniMod:121)GPAPSLSPGSSC(UniMod:4)VK3	14	1	69408.6	K(UniMod:121)GPAPSLSPGSSC(UniMod:4)VK	1	5	-5.25844	0.524422	-2.36701	0.760611	0.102248	-8.01428	-2.56214	-5.28821	0.181954	0.000760582	0	0	0	0.354765	No	Not Significant
P49790.15	20.1368	19.8882	19.9169	19.8775	19.2322	21.0814	21.9205	20.829	20.7538	19.4159	19.5951	17.9104	18.6832	18.8775	19.7909	20.0626	20.537	20.387	19.8199	P49790	NUP153	Nuclear pore complex protein Nup153	1	FSKPIGDFK	FSK(UniMod:121)PIGDFK	3	FSK(UniMod:121)PIGDFK3	19	1	1.22152e+06	FSK(UniMod:121)PIGDFK	0	0	0.667015	2.00472	1.33587	0.0706823	0.000585694	0.592472	1.85368	1.22307	0.182133	0.000761739	0	0	0	0.0113457	Yes	BH-val
Q9Y2V2	24.0424	23.6683	23.3332	23.1994	23.3495	22.8219	22.6956	23.0258	23.2309	23.1159	23.6091	23.3894	23.3387	23.2793	22.141	22.59	22.7088	23.034	22.5198	Q9Y2V2	CARHSP1	Calcium-regulated heat-stable protein 1	1	ASQGPVYKGVCK	ASQGPVYK(UniMod:121)GVC(UniMod:4)K	3	ASQGPVYK(UniMod:121)GVC(UniMod:4)K3	19	0	9.37629e+06	ASQGPVYK(UniMod:121)GVC(UniMod:4)K	0	0	-0.983972	-0.16604	-0.575006	0.361883	0.00865888	-1.13333	-0.362173	-0.74775	0.182257	0.000762542	0	0	0	0.0769196	No	Not Significant
Q8TBA6.6	20.2279	20.9392	20.2786	20.2274	20.7617	20.2723	20.3356	19.4592	20.2843	20.4194	20.8402	20.6273	20.2409	20.57	19.1719	20.0373	19.9181	19.1151	19.8094	Q8TBA6	GOLGA5	Golgin subfamily A member 5	1	LYKLNLESSK	LYK(UniMod:121)LNLESSK	3	LYK(UniMod:121)LNLESSK3	19	1	1.24861e+06	LYK(UniMod:121)LNLESSK	0	0	-0.90737	0.109115	-0.399128	0.774792	0.115869	-1.40838	-0.450026	-0.929202	0.18233	0.000763013	0	0	0	0.380313	No	Not Significant
Q15233.5	13.9276	13.9081	13.9255	13.9429	17.1689	13.6221	14.3116	14.0769	13.5116	14.9426	14.3138	14.338	13.9932	14.4632	16.9576	19.2086	18.3574	14.4408	20.2646	Q15233	NONO	Non-POU domain-containing octamer-binding protein	1	LFEKYGK	LFEK(UniMod:121)YGK	2	LFEK(UniMod:121)YGK2	16	1	170147	LFEK(UniMod:121)YGK	1	3	-2.57387	1.18579	-0.694038	0.888354	0.446662	1.66332	5.20795	3.43564	0.182689	0.000765344	0	0	0	0.737308	No	Not Significant
Q8N2W9.4	9.41658	9.41658	9.41658	17.9061	18.2787	19.1748	17.8063	17.5024	9.41658	9.41658	9.41658	9.41658	9.41658	13.0911	18.3786	17.9391	17.7318	17.8979	18.6365	Q8N2W9	PIAS4	E3 SUMO-protein ligase PIAS4	1	IKELYETR	IK(UniMod:121)ELYETR	3	IK(UniMod:121)ELYETR3	11	1	282579	IK(UniMod:121)ELYETR	1	8	-1.27246	7.44871	3.08813	0.80415	0.153439	3.85406	12.0765	7.96526	0.183249	0.000768993	0	0	0	0.442394	No	Not Significant
P0C0S8.2	24.5846	24.3886	25.1212	25.1082	24.7247	25.1333	26.5576	25.923	25.3579	25.4883	25.1459	24.5314	25.1021	25.2667	27.2316	26.7798	27.3015	27.4652	24.9223	P0C0S8;Q96KK5;Q99878	H2AC11;H2AC12;H2AC14	Histone H2A type 1	0	NDEELNKLLGK	NDEELNK(UniMod:121)LLGK	3	NDEELNK(UniMod:121)LLGK3	19	0	6.75553e+07	NDEELNK(UniMod:121)LLGK	0	0	0.0632061	1.85177	0.95749	0.620589	0.0373192	0.790061	2.47634	1.6332	0.183468	0.000770423	0	0	0	0.19766	No	Not Significant
Q9Y5A7.2	9.41658	9.41658	17.6808	9.41658	16.4716	19.4239	18.6392	19.0514	19.4963	9.41658	9.41658	18.1631	9.41658	9.41658	18.1141	18.6911	18.0626	18.695	18.4726	Q9Y5A7	NUB1	NEDD8 ultimate buster 1	1	AMVLELKQSEEDAR	AM(UniMod:35)VLELK(UniMod:121)QSEEDAR	3	AM(UniMod:35)VLELK(UniMod:121)QSEEDAR3	12	1	401354	AM(UniMod:35)VLELK(UniMod:121)QSEEDAR	1	7	2.70204	10.6425	6.67227	0.183284	0.00248921	3.49804	10.9844	7.24121	0.184832	0.000779382	0	0	0	0.0322759	Yes	BH-val
P63165.3	17.6101	18.2694	18.2755	17.3074	17.3816	9.41658	16.4351	17.5973	17.5651	17.7411	18.9083	18.8455	17.5146	18.6519	9.41658	9.41658	9.41658	9.41658	19.0902	P63165	SUMO1	Small ubiquitin-related modifier 1	1	MTTHLKK	MTTHLK(UniMod:121)K	2	MTTHLK(UniMod:121)K2	14	1	278565	MTTHLK(UniMod:121)K	1	5	-6.34311	1.31256	-2.51527	0.821142	0.183518	-10.5899	-3.37209	-6.98101	0.184904	0.000779858	0	0	0	0.486925	No	Not Significant
Q9UKL0	20.3165	20.1571	20.614	19.8489	20.0132	21.1568	20.7857	20.4023	20.7803	20.1543	19.6142	19.168	19.2231	19.9694	20.6131	20.8825	20.5783	20.8069	19.9175	Q9UKL0	RCOR1	REST corepressor 1	1	EETNGPSNQKPVK	EETNGPSNQK(UniMod:121)PVK	3	EETNGPSNQK(UniMod:121)PVK3	19	0	1345064	EETNGPSNQK(UniMod:121)PVK	0	0	0.079006	1.10368	0.591345	0.561499	0.0261971	0.450801	1.41688	0.933839	0.185505	0.00078384	0	0	0	0.15863	No	Not Significant
Q14669.30	20.9539	20.654	21.2166	20.5801	20.7617	23.3562	23.2891	22.8668	23.0268	19.8426	20.791	20.5314	20.7513	20.9994	21.9216	21.7832	21.4506	21.0723	21.1433	Q14669	TRIP12	E3 ubiquitin-protein ligase TRIP12	1	SETSKPGPSGLQAK	SETSK(UniMod:121)PGPSGLQAK	3	SETSK(UniMod:121)PGPSGLQAK3	19	0	3.69098e+06	SETSK(UniMod:121)PGPSGLQAK	0	0	1.81239	2.79055	2.30147	2.41883e-09	1.75425e-08	0.429932	1.35215	0.891039	0.185974	0.000786957	1	0	1	4.23781e-06	Yes	Q-val
Q8NCT1	19.5184	19.3356	19.2603	18.0984	18.9503	19.6053	18.7756	19.0992	19.1034	19.6859	20.1893	20.3693	19.9799	20.3964	19.1094	18.5113	18.6516	19.0459	19.7518	Q8NCT1	ARRDC4	Arrestin domain-containing protein 4	1	GNHIASGSTDTWNGKTLK	GNHIASGSTDTWNGK(UniMod:121)TLK	4	GNHIASGSTDTWNGK(UniMod:121)TLK4	15	0	749293	GNHIASGSTDTWNGK(UniMod:121)TLK	1	4	-0.496169	0.722706	0.113268	0.91351	0.699799	-1.68475	-0.53558	-1.11016	0.186121	0.000787937	0	0	0	0.88287	No	Not Significant
Q8NEF3	9.41658	9.41658	9.41658	9.41658	9.41658	9.41658	9.41658	9.41658	9.41658	13.6239	13.2283	12.9306	13.2454	13.0015	13.58	9.41658	9.41658	11.9484	9.41658	Q8NEF3	CCDC112	Coiled-coil domain-containing protein 112	1	DVKPTPDFVEK	DVK(UniMod:121)PTPDFVEK	3	DVK(UniMod:121)PTPDFVEK3	7	1	9494.39	DVK(UniMod:121)PTPDFVEK	1	12	-1.34518	1.34518	1.77636e-15	0.930539	1	-3.71857	-1.18206	-2.45031	0.186163	0.000788216	0	0	0	1	No	Not Significant
P30405.1	21.7449	22.0774	21.6716	21.5538	21.8811	21.8324	21.6411	21.6314	21.3447	21.8332	22.3704	21.8605	22.1304	21.9299	21.3767	20.9653	21.776	21.5174	21.193	P30405	PPIF	Peptidyl-prolyl cis-trans isomerase F, mitochondrial	1	ALCTGEKGFGYK	ALC(UniMod:4)TGEK(UniMod:121)GFGYK	3	ALC(UniMod:4)TGEK(UniMod:121)GFGYK3	19	0	3501070	ALC(UniMod:4)TGEK(UniMod:121)GFGYK	0	0	-0.535714	0.189027	-0.173343	0.867737	0.326954	-1.00083	-0.317535	-0.659181	0.187574	0.000797673	0	0	0	0.640876	No	Not Significant
P07199.2	22.3814	22.2326	22.5924	22.1179	22.2672	23.2237	23.3532	23.2776	23.1282	21.7633	22.2113	22.02	22.4303	22.3041	22.7318	22.8574	22.5516	22.6287	23.563	P07199	CENPB	Major centromere autoantigen B	1	AGQAGLPCDYTANSKGGVTTQALAK	AGQAGLPC(UniMod:4)DYTANSK(UniMod:121)GGVTTQALAK	3	AGQAGLPC(UniMod:4)DYTANSK(UniMod:121)GGVTTQALAK3	19	1	6.84368e+06	AGQAGLPC(UniMod:4)DYTANSK(UniMod:121)GGVTTQALAK	0	0	0.530955	1.32378	0.927369	0.0185227	0.000125989	0.34697	1.09446	0.720714	0.188147	0.000801542	1	0	1	0.00345511	Yes	Q-val
P34932.28	20.0076	19.9201	20.0956	20.0124	20.4674	19.3619	20.0313	19.877	19.4345	18.9618	18.9969	18.2108	19.2309	18.5265	19.7464	19.0935	19.8112	20.0104	19.5742	P34932	HSPA4	Heat shock 70 kDa protein 4	1	NKEDQYDHLDAADMTK	NK(UniMod:121)EDQYDHLDAADMTK	4	NK(UniMod:121)EDQYDHLDAADMTK4	17	0	843574	NK(UniMod:121)EDQYDHLDAADMTK	1	2	-0.898489	0.0495433	-0.424473	0.724185	0.0760244	0.414844	1.30866	0.861751	0.188206	0.000801942	0	0	0	0.299356	No	Not Significant
Q7KZ85.15	19.0996	19.0497	19.158	19.0852	19.1568	20.0744	20.2082	20.3254	20.4026	18.0247	19.1142	18.6734	18.6989	18.2114	18.9579	19.3346	19.4357	19.8214	19.0405	Q7KZ85	SUPT6H	Transcription elongation factor SPT6	1	QQQPKSNSHAAIDWGK	QQQPK(UniMod:121)SNSHAAIDWGK	4	QQQPK(UniMod:121)SNSHAAIDWGK4	16	0	734412	QQQPK(UniMod:121)SNSHAAIDWGK	1	3	0.717176	1.56839	1.14278	0.00384421	2.81413e-05	0.372239	1.17477	0.773503	0.188525	0.000804102	1	0	1	0.00110725	Yes	Q-val
Q9BW85.1	19.6012	19.3787	19.1507	18.7262	19.3777	20.3088	18.9641	19.9429	19.9138	18.151	18.9375	19.4071	18.9229	18.5161	19.9011	20.2505	19.5228	19.9977	19.6062	Q9BW85	YJU2	Splicing factor YJU2	1	CKTCGEYIYK	C(UniMod:4)K(UniMod:121)TC(UniMod:4)GEYIYK	3	C(UniMod:4)K(UniMod:121)TC(UniMod:4)GEYIYK3	17	1	771384	C(UniMod:4)K(UniMod:121)TC(UniMod:4)GEYIYK	1	2	-0.0525836	1.12359	0.535504	0.716392	0.0716355	0.51429	1.6232	1.06874	0.188582	0.000804489	0	0	0	0.289023	No	Not Significant
O60216.2	22.2525	22.2035	22.3218	22.2274	22.0767	22.4518	23.166	22.9951	23.0342	21.7673	21.5313	21.7053	21.9611	21.7716	22.6089	22.3387	22.5945	22.6814	21.8456	O60216	RAD21	Double-strand-break repair protein rad21 homolog	1	ALAKTGAESISLLELCR	ALAK(UniMod:121)TGAESISLLELC(UniMod:4)R	3	ALAK(UniMod:121)TGAESISLLELC(UniMod:4)R3	19	1	5.46211e+06	ALAK(UniMod:121)TGAESISLLELC(UniMod:4)R	0	0	0.328555	1.06214	0.695346	0.0983642	0.000930167	0.320666	1.01229	0.666479	0.188732	0.000805514	0	0	0	0.0158917	Yes	BH-val
Q01831.16	20.6444	19.5084	20.2147	20.6808	19.8678	22.5261	22.4735	22.3595	22.8105	19.2931	19.5758	19.5619	19.6295	18.948	20.9877	21.4932	20.6421	21.0964	19.3418	Q01831	XPC	DNA repair protein complementing XP-C cells	1	SLLSKVSQGK	SLLSK(UniMod:121)VSQGK	3	SLLSK(UniMod:121)VSQGK3	17	0	2.48702e+06	SLLSK(UniMod:121)VSQGK	1	2	1.6373	3.08109	2.3592	0.000154309	2.6216e-06	0.630004	1.99122	1.31061	0.189615	0.000811531	1	0	1	0.000184953	Yes	Q-val
Q12872.4	19.1014	18.5498	19.1374	18.4354	18.9758	20.7239	20.0806	20.3154	20.4908	18.6324	18.8988	18.2622	19.313	19.2494	20.463	20.2284	19.6199	19.092	20.3765	Q12872	SFSWAP	Splicing factor, suppressor of white-apricot homolog	1	NGLKFETSVR	NGLK(UniMod:121)FETSVR	3	NGLK(UniMod:121)FETSVR3	15	1	944063	NGLK(UniMod:121)FETSVR	1	4	0.965149	2.16027	1.56271	0.00538993	3.79133e-05	0.521368	1.64814	1.08475	0.189738	0.000812374	1	0	1	0.00138247	Yes	Q-val
Q09666.195	18.6134	18.5819	18.7332	18.586	18.0971	17.9033	17.8148	17.9208	18.2163	18.9828	18.657	19.3151	18.7749	18.9973	17.6763	17.7843	18.3649	18.0046	18.8234	Q09666	AHNAK	Neuroblast differentiation-associated protein AHNAK	1	LQGSGVSLASKK	LQGSGVSLASK(UniMod:121)K	2	LQGSGVSLASK(UniMod:121)K2	15	1	373078	LQGSGVSLASK(UniMod:121)K	1	4	-1.00736	-0.109661	-0.558508	0.492267	0.017734	-1.2379	-0.391541	-0.814719	0.189835	0.00081304	0	0	0	0.122996	No	Not Significant
P06280.1	19.2201	19.2209	19.0827	19.5314	19.1188	18.4415	18.6348	19.5153	18.7782	19.96	20.2753	20.3075	19.7801	19.8109	18.6416	19.4093	19.4401	19.078	19.428	P06280	GLA	Alpha-galactosidase A	1	HISPQAKALLQDK	HISPQAK(UniMod:121)ALLQDK	3	HISPQAK(UniMod:121)ALLQDK3	18	1	734166	HISPQAK(UniMod:121)ALLQDK	1	1	-0.848466	0.0637716	-0.392347	0.741574	0.0872241	-1.25737	-0.397303	-0.827336	0.190567	0.00081807	0	0	0	0.32428	No	Not Significant
Q15650.7	21.2693	20.8995	21.6352	21.6229	21.4192	21.024	21.0094	20.9299	21.3208	22.1206	21.6738	22.4739	21.8293	21.9742	21.3417	20.6008	21.3347	21.4104	21.4651	Q15650	TRIP4	Activating signal cointegrator 1	1	LDETIQAIANGTLNQPLTKLDR	LDETIQAIANGTLNQPLTK(UniMod:121)LDR	3	LDETIQAIANGTLNQPLTK(UniMod:121)LDR3	16	1	3.06282e+06	LDETIQAIANGTLNQPLTK(UniMod:121)LDR	1	3	-0.730289	0.133958	-0.298166	0.810412	0.163646	-1.19121	-0.376395	-0.783805	0.190577	0.000818138	0	0	0	0.457801	No	Not Significant
Q9NW13.20	17.1061	16.8368	17.6032	17.8457	17.5017	17.7935	17.9465	18.4547	17.6148	17.3653	17.0533	16.9854	16.5407	17.4105	19.1099	18.2973	18.0706	17.9294	17.508	Q9NW13	RBM28	RNA-binding protein 28	1	QEKQQLSSEQVSR	QEK(UniMod:121)QQLSSEQVSR	3	QEK(UniMod:121)QQLSSEQVSR3	18	1	229100	QEK(UniMod:121)QQLSSEQVSR	1	1	-0.0393755	1.18677	0.573696	0.70292	0.0648176	0.533976	1.69	1.11199	0.190607	0.00081834	0	0	0	0.273829	No	Not Significant
P61313	22.3309	21.9817	22.033	23.3849	21.1041	20.8777	21.8653	22.4047	22.8937	23.8294	22.0706	23.7212	24.0512	24.2405	21.2261	21.4266	20.6026	22.9671	21.2052	P61313	RPL15	60S ribosomal protein L15	1	AKQGYVIYR	AK(UniMod:121)QGYVIYR	3	AK(UniMod:121)QGYVIYR3	18	0	7.41272e+06	AK(UniMod:121)QGYVIYR	1	1	-1.31291	0.999732	-0.156591	0.918829	0.778519	-3.18728	-1.0069	-2.09709	0.190726	0.000819165	0	0	0	0.919359	No	Not Significant
Q9H3M7.6	23.8566	24.023	23.8815	23.3849	23.6571	23.5312	23.1136	23.0227	23.6062	26.5225	26.3419	26.6215	26.7545	26.3337	25.2023	25.3006	24.8714	24.639	26.7224	Q9H3M7	TXNIP	Thioredoxin-interacting protein	1	VYGSGEKVAGR	VYGSGEK(UniMod:121)VAGR	3	VYGSGEK(UniMod:121)VAGR3	19	0	4.53379e+07	VYGSGEK(UniMod:121)VAGR	0	0	-1.08688	0.202589	-0.442144	0.811832	0.166093	-1.77554	-0.559816	-1.16768	0.192155	0.000829076	0	0	0	0.461119	No	Not Significant
Q8NEF9.8	19.0792	18.8622	19.286	19.3608	19.0905	19.5482	19.8723	19.7705	19.581	18.8063	18.9709	18.8535	18.956	18.4677	19.7077	19.448	19.7284	20.0104	18.8482	Q8NEF9	SRFBP1	Serum response factor-binding protein 1	1	SALGDDINFEKIFK	SALGDDINFEKIFK(UniMod:121)	3	SALGDDINFEKIFK(UniMod:121)3	14	1	696637	SALGDDINFEKIFK(UniMod:121)	1	5	0.149779	0.96472	0.55725	0.39283	0.0102834	0.353508	1.12184	0.737675	0.192572	0.000831982	0	0	0	0.0859893	No	Not Significant
Q7Z333.19	9.41658	9.41658	17.6208	16.3386	9.41658	18.6709	19.0765	18.9321	19.0832	9.41658	9.41658	9.41658	9.41658	9.41658	18.6924	18.3889	18.4924	18.2502	9.41658	Q7Z333	SETX	Probable helicase senataxin	1	ILSLEKLTK	ILSLEK(UniMod:121)LTK	3	ILSLEK(UniMod:121)LTK3	10	1	386912	ILSLEK(UniMod:121)LTK	1	9	2.50086	10.4968	6.49885	0.211329	0.00320115	3.46219	11.0009	7.23153	0.193485	0.000838392	0	0	0	0.0384745	Yes	BH-val
Q14320.10	20.6907	20.3581	20.181	20.5179	20.3917	21.1367	21.1574	21.012	21.3088	20.347	20.8721	20.3693	20.5814	20.1485	21.3618	20.717	21.2297	21.4813	20.8726	Q14320	FAM50A	Protein FAM50A	1	SSTVGLVTLNDMKAK	SSTVGLVTLNDMK(UniMod:121)AK	3	SSTVGLVTLNDMK(UniMod:121)AK3	19	1	1.89314e+06	SSTVGLVTLNDMK(UniMod:121)AK	0	0	0.355984	1.09563	0.725805	0.0795464	0.000685783	0.320135	1.01748	0.668806	0.193677	0.000839749	0	0	0	0.0128307	Yes	BH-val
P48651.4	21.3473	21.3523	20.9634	21.38	21.252	21.1501	21.2302	21.0897	21.3328	21.0539	20.5948	21.0168	20.9357	21.0894	20.6215	20.4745	20.4858	20.4063	20.1559	P48651	PTDSS1	Phosphatidylserine synthase 1	1	QYYAYLTDTQCKR	QYYAYLTDTQC(UniMod:4)K(UniMod:121)R	3	QYYAYLTDTQC(UniMod:4)K(UniMod:121)R3	19	0	2.07028e+06	QYYAYLTDTQC(UniMod:4)K(UniMod:121)R	0	0	-0.340057	0.223511	-0.0582731	0.911123	0.668059	-0.775003	-0.243666	-0.509334	0.194209	0.00084351	0	0	0	0.866495	No	Not Significant
Q9BQ61.4	24.0904	24.1384	23.7417	23.7266	23.4595	24.9285	24.9256	24.9573	25.1367	23.721	24.0182	23.9492	23.9674	23.6965	24.7988	24.6476	24.8797	24.9792	23.8515	Q9BQ61	TRIR	Telomerase RNA component interacting RNase	1	TEDEVLTSKGDAWAK	TEDEVLTSK(UniMod:121)GDAWAK	3	TEDEVLTSK(UniMod:121)GDAWAK3	19	0	2.24526e+07	TEDEVLTSK(UniMod:121)GDAWAK	0	0	0.734577	1.5768	1.15569	0.0028791	2.19032e-05	0.363861	1.15792	0.76089	0.194601	0.000846289	1	0	1	0.000917865	Yes	Q-val
Q5VV42.3	18.6873	18.801	18.6906	18.5052	18.6657	18.2016	18.4418	18.7755	18.6731	19.2746	18.8109	19.3093	19.2377	19.1472	18.708	18.671	18.7595	18.5786	18.1921	Q5VV42	CDKAL1	Threonylcarbamoyladenosine tRNA methylthiotransferase	1	ITENASDADLWLLNSCTVKNPAEDHFR	ITENASDADLWLLNSC(UniMod:4)TVK(UniMod:121)NPAEDHFR	4	ITENASDADLWLLNSC(UniMod:4)TVK(UniMod:121)NPAEDHFR4	14	1	473317	ITENASDADLWLLNSC(UniMod:4)TVK(UniMod:121)NPAEDHFR	1	5	-0.464688	0.170788	-0.14695	0.871054	0.34281	-0.873659	-0.274527	-0.574093	0.194625	0.000846459	0	0	0	0.654172	No	Not Significant
Q14147	20.0273	19.9199	19.9885	19.4555	19.7697	20.8028	21.3305	21.0364	21.4854	19.8447	19.4149	19.8249	19.9163	19.8341	20.6626	20.717	20.24	20.6932	20.0383	Q14147	DHX34	Probable ATP-dependent RNA helicase DHX34	1	AGPAPPGASDGVDIQDVKFK	AGPAPPGASDGVDIQDVK(UniMod:121)FK	3	AGPAPPGASDGVDIQDVK(UniMod:121)FK3	14	1	1.56022e+06	AGPAPPGASDGVDIQDVK(UniMod:121)FK	1	5	0.942167	1.72101	1.33159	5.98277e-05	1.46411e-06	0.336065	1.07037	0.703215	0.195213	0.000850644	1	0	1	0.000119955	Yes	Q-val
Q7L5Y6	19.0005	18.6872	9.41658	18.6304	18.8306	19.2911	18.3163	18.6823	18.609	9.41658	9.41658	9.41658	9.41658	9.41658	18.7148	18.989	18.0529	18.3388	9.41658	Q7L5Y6	DET1	DET1 homolog	1	DTIINAKYGGHTEAVR	DTIINAK(UniMod:121)YGGHTEAVR	4	DTIINAK(UniMod:121)YGGHTEAVR4	12	0	429633	DTIINAK(UniMod:121)YGGHTEAVR	1	7	-2.22529	5.84853	1.81162	0.87383	0.356949	3.47978	11.0919	7.28581	0.195787	0.000854751	0	0	0	0.666582	No	Not Significant
Q9NXG2.6	16.8727	16.5523	16.7185	17.0337	16.284	16.9998	17.0365	17.002	16.9165	16.5307	16.2672	15.9008	15.3599	15.9596	16.7314	16.6789	16.7924	17.5189	16.5926	Q9NXG2	THUMPD1	THUMP domain-containing protein 1	1	LVHHILQDMYKTK	LVHHILQDMYK(UniMod:121)TK	3	LVHHILQDMYK(UniMod:121)TK3	13	1	110624	LVHHILQDMYK(UniMod:121)TK	1	6	-0.179846	0.772756	0.296455	0.831664	0.206538	0.410128	1.30825	0.859189	0.196319	0.000858573	0	0	0	0.516553	No	Not Significant
Q7Z6Z7.39	23.0676	23.3419	23.8133	23.5493	23.4055	24.1162	24.3022	23.8062	23.7471	23.2079	22.6255	22.8783	22.9196	22.8784	23.6986	23.6265	23.5201	23.2543	23.563	Q7Z6Z7	HUWE1	E3 ubiquitin-protein ligase HUWE1	1	QLAEEETKITDK	QLAEEETK(UniMod:121)ITDK	3	QLAEEETK(UniMod:121)ITDK3	19	0	1.19305e+07	QLAEEETK(UniMod:121)ITDK	0	0	0.207577	0.907169	0.557373	0.228982	0.0037061	0.300783	0.960365	0.630574	0.197005	0.000863524	0	0	0	0.0427379	No	Not Significant
Q5VWQ0.10	18.6534	19.1777	19.0939	18.6464	18.6833	19.3435	19.3469	19.1756	19.5713	17.9815	17.9136	17.301	18.0164	18.1562	18.8176	18.3978	18.4113	18.4281	18.6841	Q5VWQ0	RSBN1	Lysine-specific demethylase 9	1	TGGVPLIKAPK	TGGVPLIKAPK(UniMod:121)	3	TGGVPLIKAPK(UniMod:121)3	13	1	469805	TGGVPLIKAPK(UniMod:121)	1	6	0.134338	0.882529	0.508433	0.399703	0.0106801	0.321354	1.02675	0.674054	0.197505	0.000867148	0	0	0	0.088395	No	Not Significant
A8CG34.7	22.3907	22.3255	22.4044	21.9261	22.411	22.8282	23.0203	22.7054	22.5355	21.4883	21.59	21.7679	21.9196	21.2541	22.051	22.139	22.0176	22.3747	22.5748	A8CG34	POM121C	Nuclear envelope pore membrane protein POM 121C	1	TVEEEDQIFLDGQENKR	TVEEEDQIFLDGQENK(UniMod:121)R	3	TVEEEDQIFLDGQENK(UniMod:121)R3	19	1	5.04368e+06	TVEEEDQIFLDGQENK(UniMod:121)R	0	0	0.132452	0.829118	0.480785	0.382593	0.00971783	0.299044	0.955868	0.627456	0.197803	0.000869309	0	0	0	0.0829918	No	Not Significant
Q9UNZ2.3	25.8187	25.5385	25.7928	24.9823	24.9345	26.7462	26.7485	26.214	26.2885	25.2325	25.1581	24.2038	24.7837	24.9063	25.6787	25.7655	25.7591	25.9953	25.4872	Q9UNZ2	NSFL1C	NSFL1 cofactor p47	1	GAKEHGAVAVER	GAK(UniMod:121)EHGAVAVER	3	GAK(UniMod:121)EHGAVAVER3	19	0	5.5547e+07	GAK(UniMod:121)EHGAVAVER	0	0	0.596215	1.57579	1.086	0.0312614	0.000216913	0.41849	1.34204	0.880264	0.200156	0.000886598	1	0	1	0.00535021	Yes	Q-val
Q7Z2W4.9	18.8974	18.0065	19.0519	17.2893	17.749	9.41658	17.7765	18.4526	18.3432	9.41658	9.41658	9.41658	9.41658	9.41658	17.4226	17.7281	17.2643	9.41658	18.9487	Q7Z2W4	ZC3HAV1	Zinc finger CCCH-type antiviral protein 1	1	YKLSEIHHLHPEYVR	YK(UniMod:121)LSEIHHLHPEYVR	4	YK(UniMod:121)LSEIHHLHPEYVR4	12	1	294249	YK(UniMod:121)LSEIHHLHPEYVR	1	7	-5.95198	1.5488	-2.20159	0.841609	0.232312	3.20359	10.2754	6.7395	0.200291	0.000887597	0	0	0	0.545988	No	Not Significant
P43243.8	20.6984	21.2358	20.8681	21.0442	21.0836	21.9255	21.5994	21.663	21.1074	21.2539	21.1113	21.6103	21.0467	21.2837	22.0634	22.1944	21.7106	21.7128	21.9177	P43243	MATR3	Matrin-3	1	LAEPYGKIK	LAEPYGK(UniMod:121)IK	2	LAEPYGK(UniMod:121)IK2	19	1	2.98829e+06	LAEPYGK(UniMod:121)IK	0	0	0.221171	0.954468	0.587819	0.2235	0.00354413	0.312917	1.00428	0.658596	0.200725	0.000890826	0	0	0	0.0413343	Yes	BH-val
O75391.2	19.4955	19.6991	19.5603	19.6713	18.8826	21.2537	21.0562	20.6031	20.8318	20.2482	20.4117	19.5066	20.0046	19.2575	21.7868	21.118	20.9934	21.8745	19.9828	O75391	SPAG7	Sperm-associated antigen 7	1	EVSDFIQDSGQIKK	EVSDFIQDSGQIK(UniMod:121)K	2	EVSDFIQDSGQIK(UniMod:121)K2	19	1	1.60546e+06	EVSDFIQDSGQIK(UniMod:121)K	0	0	0.769589	2.17926	1.47443	0.051136	0.000381374	0.600848	1.9299	1.26538	0.201298	0.000895101	0	0	0	0.00835868	Yes	BH-val
Q9H0T7.4	17.914	19.4493	18.6106	18.8917	19.1712	18.9724	18.8407	18.7202	18.2898	18.8494	18.4695	18.6918	18.4511	18.825	18.1256	17.9418	17.6919	17.1249	17.2652	Q9H0T7	RAB17	Ras-related protein Rab-17	1	GDAAVALNKGPAR	GDAAVALNK(UniMod:121)GPAR	2	GDAAVALNK(UniMod:121)GPAR2	19	0	382791	GDAAVALNK(UniMod:121)GPAR	0	0	-0.673914	0.470713	-0.101601	0.91443	0.71259	-1.56703	-0.487869	-1.02745	0.201306	0.000895159	0	0	0	0.889357	No	Not Significant
Q12888.11	15.0494	15.1907	15.0438	14.9638	14.7538	14.9815	15.6325	15.6666	15.65	14.9536	14.4012	14.9314	13.931	14.723	15.5726	15.2513	15.2084	15.7726	15.1591	Q12888	TP53BP1	TP53-binding protein 1	1	LSDVDANTAIKHEEQSNEDIPIAEQSSK	LSDVDANTAIK(UniMod:121)HEEQSNEDIPIAEQSSK	4	LSDVDANTAIK(UniMod:121)HEEQSNEDIPIAEQSSK4	14	1	38806.5	LSDVDANTAIK(UniMod:121)HEEQSNEDIPIAEQSSK	1	5	0.0339424	0.930831	0.482387	0.617208	0.036544	0.38199	1.22758	0.804787	0.201675	0.00089793	0	0	0	0.19519	No	Not Significant
Q9UER7.2	9.41658	9.41658	9.41658	9.41658	9.41658	20.7507	20.8863	20.6512	20.8815	9.41658	21.1766	9.41658	9.41658	19.4783	21.4906	21.0813	21.4727	21.705	20.3765	Q9UER7	DAXX	Death domain-associated protein 6	1	LDEVISKYAMLQDK	LDEVISK(UniMod:121)YAM(UniMod:35)LQDK	3	LDEVISK(UniMod:121)YAM(UniMod:35)LQDK3	11	1	2.18944e+06	LDEVISK(UniMod:121)YAM(UniMod:35)LQDK	1	8	7.22713	15.5246	11.3758	0.00291369	2.21213e-05	3.53283	11.3557	7.44428	0.201828	0.000899078	1	0	1	0.000923202	Yes	Q-val
P62333.8	24.3183	24.2133	24.19	24.0968	23.9392	24.6308	24.6058	24.1989	24.7693	23.8198	23.8878	23.6503	23.8102	24.1307	24.348	24.5614	24.4716	24.4063	24.1401	P62333	PSMC6	26S proteasome regulatory subunit 10B	1	LLEHKEIDGR	LLEHK(UniMod:121)EIDGR	3	LLEHK(UniMod:121)EIDGR3	19	0	2.0022e+07	LLEHK(UniMod:121)EIDGR	0	0	0.106539	0.692774	0.399657	0.396163	0.010474	0.249359	0.802066	0.525712	0.202312	0.00090272	0	0	0	0.0871832	No	Not Significant
Q13813.33	19.7327	19.4914	18.5818	19.0491	19.351	18.7936	18.7157	18.513	19	20.202	20.1508	20.5132	19.8498	20.0416	19.5997	18.946	19.7489	19.2071	18.5608	Q13813	SPTAN1	Spectrin alpha chain, non-erythrocytic 1	1	PYVDGKGR	PYVDGK(UniMod:121)GR	2	PYVDGK(UniMod:121)GR2	19	1	745653	PYVDGK(UniMod:121)GR	0	0	-1.00942	0.0380916	-0.485662	0.707534	0.0670507	-1.43281	-0.44521	-0.939009	0.202705	0.000905684	0	0	0	0.279029	No	Not Significant
Q9UN81.1	18.6548	19.2411	19.2633	18.9956	19.2757	19.1504	18.88	9.41658	18.8067	18.6821	19.3579	19.0171	17.7911	18.5991	18.9556	9.41658	9.41658	9.41658	9.41658	Q9UN81	L1RE1	LINE-1 retrotransposable element ORF1 protein	1	EDIQTKGK	EDIQTK(UniMod:121)GK	2	EDIQTK(UniMod:121)GK2	14	1	492192	EDIQTK(UniMod:121)GK	1	5	-6.63101	1.58563	-2.52269	0.834085	0.212419	-11.2385	-3.49173	-7.36509	0.202774	0.000906211	0	0	0	0.523783	No	Not Significant
Q9Y2D8.11	9.41658	9.41658	9.41658	9.41658	9.41658	19.2632	9.41658	19.3287	9.41658	19.8423	21.0638	20.1043	19.8901	20.1613	9.41658	9.41658	20.3868	9.41658	9.41658	Q9Y2D8	SSX2IP	Afadin- and alpha-actinin-binding protein	1	NLLAQENVETQNLKLGSDMDHLQSCYSK	NLLAQENVETQNLK(UniMod:121)LGSDMDHLQSC(UniMod:4)YSK	4	NLLAQENVETQNLK(UniMod:121)LGSDMDHLQSC(UniMod:4)YSK4	8	1	1.1652e+06	NLLAQENVETQNLK(UniMod:121)LGSDMDHLQSC(UniMod:4)YSK	1	11	0.138575	9.74084	4.93971	0.647923	0.0444068	-13.1283	-4.07517	-8.60172	0.203426	0.00091115	0	0	0	0.218437	No	Not Significant
Q8N806.10	21.0205	21.0155	20.9122	20.9465	20.9143	22.2443	22.6896	22.2493	22.0721	20.3888	20.4803	20.2269	19.8362	20.4073	21.6504	21.0373	21.4639	21.608	20.1807	Q8N806	UBR7	Putative E3 ubiquitin-protein ligase UBR7	1	TELKDYLK	TELK(UniMod:121)DYLK	2	TELK(UniMod:121)DYLK2	16	1	2.90388e+06	TELK(UniMod:121)DYLK	1	3	0.838377	1.8657	1.35204	0.00496952	3.52535e-05	0.435878	1.40445	0.920163	0.203555	0.000912137	1	0	1	0.00131466	Yes	Q-val
Q9NZC9.1	9.41658	16.3599	9.41658	9.41658	9.41658	16.5958	16.5079	16.5845	16.5386	9.41658	9.41658	9.41658	9.41658	9.41658	16.468	15.7498	16.2104	15.7697	9.41658	Q9NZC9	SMARCAL1	SWI/SNF-related matrix-associated actin-dependent regulator of chromatin subfamily A-like protein 1	1	FTPFANPTHKPLAK	FTPFANPTHK(UniMod:121)PLAK	4	FTPFANPTHK(UniMod:121)PLAK4	9	1	85113.4	FTPFANPTHK(UniMod:121)PLAK	1	10	2.78707	8.71591	5.75149	0.0856252	0.000759516	2.51144	8.1012	5.30632	0.204354	0.000918237	0	0	0	0.013764	Yes	BH-val
Q8N5A5.5	9.41658	9.41658	9.41658	9.41658	9.41658	19.1468	19.1624	19.1951	19.0754	9.41658	9.41658	9.41658	17.9448	18.2558	17.8524	19.4369	18.8685	18.5893	19.2649	Q8N5A5	ZGPAT	Zinc finger CCCH-type with G patch domain-containing protein	1	MGYEFGKGLGR	MGYEFGK(UniMod:121)GLGR	3	MGYEFGK(UniMod:121)GLGR3	11	1	500879	MGYEFGK(UniMod:121)GLGR	1	8	6.42509	13.0316	9.72833	0.000989033	9.52147e-06	2.798	9.02665	5.91232	0.204439	0.000918892	1	0	1	0.000479048	Yes	Q-val
Q9BXS6.16	20.8009	20.1838	20.4198	20.1592	20.2882	20.3562	19.8723	20.3254	20.3912	21.1422	20.9711	21.0104	20.8901	20.6987	19.8873	20.2832	19.5467	20.4349	20.6679	Q9BXS6	NUSAP1	Nucleolar and spindle-associated protein 1	1	TYKQPHLQTK	TYK(UniMod:121)QPHLQTK	3	TYK(UniMod:121)QPHLQTK3	19	1	1.47687e+06	TYK(UniMod:121)QPHLQTK	0	0	-0.569174	0.300906	-0.134134	0.897859	0.524005	-1.18865	-0.368331	-0.778491	0.204665	0.00092062	0	0	0	0.788588	No	Not Significant
Q7LBC6.11	19.8336	19.4018	19.3216	18.6417	18.8704	19.4738	19.7242	19.644	19.0274	18.6777	18.1446	18.4205	18.5331	18.7612	19.7348	19.3367	19.0575	19.4214	19.2233	Q7LBC6	KDM3B	Lysine-specific demethylase 3B	1	FATYTKENGR	FATYTK(UniMod:121)ENGR	3	FATYTK(UniMod:121)ENGR3	16	1	625174	FATYTK(UniMod:121)ENGR	1	3	-0.219985	0.727038	0.253526	0.8548	0.274272	0.40087	1.29373	0.8473	0.204705	0.000920929	0	0	0	0.590271	No	Not Significant
Q9ULX6.4	18.7682	19.5215	19.2465	19.3662	19.1594	20.2723	20.0562	20.1579	20.6428	19.6747	18.9523	19.9099	19.4607	19.1765	19.9417	20.618	19.9562	20.5084	20.193	Q9ULX6	AKAP8L	A-kinase anchor protein 8-like	1	SILNNKLISK	SILNNK(UniMod:121)LISK	3	SILNNK(UniMod:121)LISK3	18	1	997086	SILNNK(UniMod:121)LISK	1	1	0.617872	1.522	1.06993	0.0165175	0.00011163	0.382452	1.23487	0.808659	0.205037	0.000923488	1	0	1	0.00314537	Yes	Q-val
Q09666.80	20.0052	20.2736	20.5484	20.6808	20.0836	19.4749	19.8582	19.9429	19.9013	20.7987	20.3898	20.733	20.7658	20.6079	19.9682	19.3982	20.24	19.5446	20.3438	Q09666	AHNAK	Neuroblast differentiation-associated protein AHNAK	1	GPAFNMASPESDFGINLKGPK	GPAFNMASPESDFGINLK(UniMod:121)GPK	3	GPAFNMASPESDFGINLK(UniMod:121)GPK3	19	1	1.25278e+06	GPAFNMASPESDFGINLK(UniMod:121)GPK	0	0	-0.948896	-0.0990336	-0.523965	0.501158	0.0186279	-1.16072	-0.359457	-0.760086	0.205095	0.000923932	0	0	0	0.12703	No	Not Significant
Q9NYF8.4	22.7903	22.3493	22.523	22.205	22.306	22.609	21.9867	22.2519	22.1486	22.331	22.5585	22.733	22.3216	22.1517	21.6867	21.9586	21.7725	21.8849	21.8573	Q9NYF8	BCLAF1	Bcl-2-associated transcription factor 1	1	FTSYQKATEEHSTR	FTSYQK(UniMod:121)ATEEHSTR	4	FTSYQK(UniMod:121)ATEEHSTR4	19	0	5.0128e+06	FTSYQK(UniMod:121)ATEEHSTR	0	0	-0.514045	0.142697	-0.185674	0.84731	0.249222	-0.896778	-0.277596	-0.587187	0.205412	0.000926376	0	0	0	0.564991	No	Not Significant
Q12888.12	19.2407	18.5604	18.9849	18.6913	18.6334	19.7149	19.6253	19.6837	19.8392	18.6637	18.9574	18.4909	18.0448	18.6628	19.5652	18.7667	19.2585	19.4504	19.4795	Q12888	TP53BP1	TP53-binding protein 1	1	MANAKQLSSDAEAQK	MANAK(UniMod:121)QLSSDAEAQK	3	MANAK(UniMod:121)QLSSDAEAQK3	18	1	592583	MANAK(UniMod:121)QLSSDAEAQK	1	1	0.479677	1.30762	0.89365	0.0396299	0.00028212	0.349852	1.13045	0.740149	0.205564	0.000927555	1	0	1	0.00658294	Yes	Q-val
Q96EK7.7	19.9957	20.8995	20.6457	20.3649	20.837	21.4841	20.8005	21.223	20.9138	20.3575	20.9186	20.7408	20.6842	20.57	21.5222	21.8428	20.9934	21.2164	21.914	Q96EK7	FAM120B	Constitutive coactivator of peroxisome proliferator-activated receptor gamma	1	YKCLSSYTSVK	YK(UniMod:121)C(UniMod:4)LSSYTSVK	3	YK(UniMod:121)C(UniMod:4)LSSYTSVK3	19	0	2.15924e+06	YK(UniMod:121)C(UniMod:4)LSSYTSVK	0	0	0.0849602	1.02866	0.556809	0.542136	0.0234422	0.398673	1.2884	0.843537	0.205676	0.000928419	0	0	0	0.148138	No	Not Significant
Q9Y4B4.5	17.8313	17.4029	17.4604	16.4452	17.0603	19.0403	19.0598	18.9445	18.7818	17.2516	17.448	16.5697	17.1517	17.5514	17.9929	18.4215	18.3924	17.846	17.9353	Q9Y4B4	RAD54L2	Helicase ARIP4	1	HQGKNLASEDPK	HQGK(UniMod:121)NLASEDPK	3	HQGK(UniMod:121)NLASEDPK3	12	1	321774	HQGK(UniMod:121)NLASEDPK	1	7	1.20014	2.23296	1.71655	0.000108676	2.11018e-06	0.436267	1.41001	0.92314	0.205736	0.000928887	1	0	1	0.000157106	Yes	Q-val
Q5T6F2.8	18.4153	17.593	17.9571	17.803	17.6067	17.7652	17.4158	17.8627	17.5982	18.5397	18.3849	17.978	18.3137	17.8733	17.4875	17.1757	17.4846	17.9671	16.9607	Q5T6F2	UBAP2	Ubiquitin-associated protein 2	1	SSYGLKGAWK	SSYGLK(UniMod:121)GAWK	2	SSYGLK(UniMod:121)GAWK2	19	0	237460	SSYGLK(UniMod:121)GAWK	0	0	-0.663893	0.234773	-0.21456	0.867918	0.327792	-1.22643	-0.379164	-0.802799	0.206303	0.000933291	0	0	0	0.641563	No	Not Significant
Q5T2T1.5	19.0125	9.41658	19.901	18.8734	19.1789	18.2662	18.5964	18.3106	19.0335	18.3931	18.7913	19.0194	19.166	18.9453	9.41658	9.41658	18.9216	9.41658	9.41658	Q5T2T1	MPP7	MAGUK p55 subfamily member 7	1	IIPGSKEETPSK	IIPGSK(UniMod:121)EETPSK	3	IIPGSK(UniMod:121)EETPSK3	14	1	497701	IIPGSK(UniMod:121)EETPSK	1	5	-2.94981	5.50023	1.27521	0.8988	0.532689	-11.5288	-3.56205	-7.54544	0.20674	0.000936695	0	0	0	0.793587	No	Not Significant
P10075.2	15.2246	14.2784	14.6791	14.8064	14.6793	15.4404	14.8753	15.4208	15.8881	14.8513	15.988	15.3332	15.0026	14.3645	12.8725	14.2974	13.57	13.8662	14.526	P10075	GLI4	Zinc finger protein GLI4	1	PYKCGECGQAFSQSSNLVR	PYK(UniMod:121)C(UniMod:4)GEC(UniMod:4)GQAFSQSSNLVR	3	PYK(UniMod:121)C(UniMod:4)GEC(UniMod:4)GQAFSQSSNLVR3	16	1	31388.6	PYK(UniMod:121)C(UniMod:4)GEC(UniMod:4)GQAFSQSSNLVR	1	3	-0.0452006	1.39038	0.672591	0.702233	0.0644937	-1.95821	-0.604733	-1.28147	0.207085	0.000939394	0	0	0	0.273051	No	Not Significant
Q9NY33.2	9.41658	9.41658	9.41658	9.41658	9.41658	17.0081	9.41658	9.41658	9.41658	15.593	16.2017	17.4005	17.4884	17.6596	15.9303	9.41658	12.6142	9.41658	9.41658	Q9NY33	DPP3	Dipeptidyl peptidase 3	1	SVGKPALER	SVGK(UniMod:121)PALER	2	SVGK(UniMod:121)PALER2	8	1	113319	SVGK(UniMod:121)PALER	1	11	-1.1884	4.98417	1.89788	0.833828	0.211783	-8.41959	-2.60004	-5.50981	0.20711	0.000939587	0	0	0	0.522915	No	Not Significant
Q8WW12.7	22.2029	21.8792	21.8318	21.7825	21.9841	23.4518	23.4735	23.2903	23.1039	21.9874	22.1378	22.1103	22.0137	22.0927	23.223	22.7717	23.0562	23.0136	21.965	Q8WW12	PCNP	PEST proteolytic signal-containing nuclear protein	1	NIKSHLGNVHDQDN	NIK(UniMod:121)SHLGNVHDQDN	3	NIK(UniMod:121)SHLGNVHDQDN3	19	0	6.57028e+06	NIK(UniMod:121)SHLGNVHDQDN	0	0	0.980416	1.80724	1.39383	8.13315e-05	1.7577e-06	0.34774	1.12727	0.737506	0.207864	0.000945517	1	0	1	0.000137494	Yes	Q-val
O60524.13	18.5347	18.324	18.4087	18.5805	18.2783	18.0476	18.7941	18.4039	18.435	18.046	17.8251	17.4298	17.9553	17.52	18.9014	18.2216	18.2571	18.4453	18.2992	O60524	NEMF	Nuclear export mediator factor NEMF	1	LLGSAGSNKEEK	LLGSAGSNKEEK(UniMod:121)	3	LLGSAGSNKEEK(UniMod:121)3	15	1	334434	LLGSAGSNKEEK(UniMod:121)	1	4	-0.380579	0.370366	-0.00510623	0.929512	0.977441	0.315656	1.02365	0.669655	0.208132	0.00094763	0	0	0	0.99214	No	Not Significant
Q9C0B1	21.1562	21.0155	21.1653	21.2494	21.5885	21.849	21.8793	22.4642	22.3268	20.4093	20.7993	20.7173	21.3746	20.1093	21.2203	21.5436	21.4987	21.9324	21.4241	Q9C0B1	FTO	Alpha-ketoglutarate-dependent dioxygenase FTO	1	AAYNVTLLNFMDPQKMPYLK	AAYNVTLLNFMDPQK(UniMod:121)MPYLK	3	AAYNVTLLNFMDPQK(UniMod:121)MPYLK3	18	1	2.99066e+06	AAYNVTLLNFMDPQK(UniMod:121)MPYLK	1	1	0.422769	1.36691	0.894839	0.0984266	0.000930996	0.396783	1.28693	0.841856	0.208232	0.00094842	0	0	0	0.0158976	Yes	BH-val
Q8WWQ0.39	9.41658	9.41658	19.296	17.9361	18.8993	22.2846	22.1914	21.9716	21.7223	9.41658	18.5207	9.41658	9.41658	9.41658	19.4023	19.7019	19.3353	18.31	19.694	Q8WWQ0	PHIP	PH-interacting protein	1	SSVLPKASTLSK	SSVLPK(UniMod:121)ASTLSK	3	SSVLPK(UniMod:121)ASTLSK3	13	0	1753846	SSVLPK(UniMod:121)ASTLSK	1	6	2.53278	11.5663	7.04955	0.24764	0.00430074	3.79286	12.3098	8.05131	0.208691	0.000952049	0	0	0	0.0472879	Yes	BH-val
Q99594.3	9.41658	17.9205	9.41658	17.4358	9.41658	18.9482	19.4185	19.1854	19.3986	9.41658	9.41658	18.1222	9.41658	9.41658	18.9174	18.3532	18.412	18.0412	18.7648	Q99594	TEAD3	Transcriptional enhancer factor TEF-5	1	IILSDEGKMYGR	IILSDEGK(UniMod:121)M(UniMod:35)YGR	3	IILSDEGK(UniMod:121)M(UniMod:35)YGR3	12	1	436471	IILSDEGK(UniMod:121)M(UniMod:35)YGR	1	7	2.39862	10.6343	6.51648	0.235138	0.00389539	3.45768	11.2224	7.34003	0.20872	0.00095228	0	0	0	0.0442823	Yes	BH-val
O00418.4	19.8148	19.795	19.485	19.8915	19.313	19.5715	19.6349	19.4974	20.0041	19.3202	19.5401	19.1901	19.5535	19.0178	19.6075	19.6968	20.4326	20.2543	20.2529	O00418	EEF2K	Eukaryotic elongation factor 2 kinase	1	VCVEKWNLLNSSR	VC(UniMod:4)VEK(UniMod:121)WNLLNSSR	3	VC(UniMod:4)VEK(UniMod:121)WNLLNSSR3	17	1	897486	VC(UniMod:4)VEK(UniMod:121)WNLLNSSR	1	2	-0.389918	0.424173	0.0171279	0.92726	0.930286	0.340717	1.10825	0.724483	0.21025	0.000964495	0	0	0	0.975625	No	Not Significant
Q6IN85.2	19.1504	19.3618	18.9617	19.0159	19.3034	19.1481	19.4362	19.4741	19.2465	19.4296	19.3445	19.7227	19.4154	19.2056	19.0551	18.8776	18.9967	18.9263	18.8891	Q6IN85	PPP4R3A	Serine/threonine-protein phosphatase 4 regulatory subunit 3A	1	EFLTKTAK	EFLTK(UniMod:121)TAK	2	EFLTK(UniMod:121)TAK2	19	1	617189	EFLTK(UniMod:121)TAK	0	0	-0.0991141	0.434273	0.16758	0.829915	0.202435	-0.726014	-0.223132	-0.474573	0.210476	0.000966314	0	0	0	0.510946	No	Not Significant
Q9NX40.4	20.7695	20.6055	20.2514	20.3343	20.3001	20.0458	20.1516	19.822	19.8339	20.3888	20.7658	20.567	20.4795	20.531	20.141	19.9853	19.7689	20.3068	19.715	Q9NX40	OCIAD1	OCIA domain-containing protein 1	1	LSYVKTCQEK	LSYVK(UniMod:121)TC(UniMod:4)QEK	3	LSYVK(UniMod:121)TC(UniMod:4)QEK3	19	0	1274976	LSYVK(UniMod:121)TC(UniMod:4)QEK	0	0	-0.805479	-0.172197	-0.488838	0.258419	0.00464494	-0.861527	-0.264463	-0.562995	0.211317	0.000973109	0	0	0	0.0501165	No	Not Significant
P30040.2	22.7737	22.8356	22.8179	22.6624	22.7617	22.7835	22.5803	22.3835	22.4881	22.6983	23.2375	22.9826	23.0393	22.7249	22.2849	21.945	22.537	22.7793	21.9969	P30040	ERP29	Endoplasmic reticulum resident protein 29	1	QALLKQGQDNLSSVK	QALLK(UniMod:121)QGQDNLSSVK	3	QALLK(UniMod:121)QGQDNLSSVK3	19	0	6.7259e+06	QALLK(UniMod:121)QGQDNLSSVK	0	0	-0.564632	0.141779	-0.211427	0.838442	0.223625	-0.960909	-0.294899	-0.627904	0.211487	0.000974487	0	0	0	0.536938	No	Not Significant
Q12834.1	19.85	19.2424	20.5484	19.8295	20.3694	19.6104	19.7066	19.4246	18.773	20.4493	21.1113	20.5314	20.6611	20.7075	19.7265	19.9586	19.7972	19.7956	19.727	Q12834	CDC20	Cell division cycle protein 20 homolog	1	AKEAAGPAPSPMR	AK(UniMod:121)EAAGPAPSPMR	3	AK(UniMod:121)EAAGPAPSPMR3	19	0	1.1253e+06	AK(UniMod:121)EAAGPAPSPMR	0	0	-1.09068	-0.087878	-0.589278	0.54576	0.0239314	-1.36386	-0.41841	-0.891134	0.211742	0.000976557	0	0	0	0.150218	No	Not Significant
Q9UHQ7.3	19.8558	19.7588	19.6245	20.3136	19.3383	19.4097	19.7351	19.7016	20.0864	20.4093	20.0769	20.152	20.4883	20.3746	19.1981	19.5817	19.4251	20.1317	18.9402	Q9UHQ7	TCEAL9	Transcription elongation factor A protein-like 9	1	NKLIVMR	NK(UniMod:121)LIVMR	2	NK(UniMod:121)LIVMR2	18	1	970469	NK(UniMod:121)LIVMR	1	1	-0.520498	0.430447	-0.0450256	0.922718	0.843992	-1.29312	-0.396564	-0.844843	0.211999	0.000978649	0	0	0	0.944972	No	Not Significant
Q8WUA2.7	9.41658	9.41658	17.4844	18.3336	9.41658	20.0744	19.954	20.2751	20.0289	9.41658	9.41658	9.41658	9.41658	9.41658	19.3707	19.7804	19.6237	9.41658	18.2368	Q8WUA2	PPIL4	Peptidyl-prolyl cis-trans isomerase-like 4	1	EMGFGHYEEEESCWEKQK	EM(UniMod:35)GFGHYEEEESC(UniMod:4)WEKQK(UniMod:121)	4	EM(UniMod:35)GFGHYEEEESC(UniMod:4)WEKQK(UniMod:121)4	10	1	789430	EM(UniMod:35)GFGHYEEEESC(UniMod:4)WEKQK(UniMod:121)	1	9	2.84002	11.699	7.26953	0.20304	0.00298061	3.69287	12.0452	7.86905	0.212199	0.000980279	0	0	0	0.0366485	Yes	BH-val
Q9BW85.2	19.433	18.9313	19.0381	18.2404	18.7968	19.6433	19.7167	19.6255	19.2779	19.0495	19.3929	18.5502	19.3071	19.1296	19.955	20.0373	19.8656	20.0844	19.5172	Q9BW85	YJU2	Splicing factor YJU2	1	NFQAEKLLEEEEK	NFQAEK(UniMod:121)LLEEEEK	3	NFQAEK(UniMod:121)LLEEEEK3	13	1	790994	NFQAEK(UniMod:121)LLEEEEK	1	6	0.224072	1.13184	0.677954	0.293552	0.00583154	0.378133	1.23398	0.806057	0.212541	0.000983079	0	0	0	0.0589869	No	Not Significant
Q9BX40.5	9.41658	9.41658	9.41658	9.41658	9.41658	9.41658	9.41658	9.41658	21.1144	21.0797	20.1508	20.4479	21.0527	20.6449	9.41658	9.41658	9.41658	21.1433	9.41658	Q9BX40	LSM14B	Protein LSM14 homolog B	1	SPMVEQAVQTGSADNLNAKK	SPMVEQAVQTGSADNLNAK(UniMod:121)K	3	SPMVEQAVQTGSADNLNAK(UniMod:121)K3	7	1	1.92571e+06	SPMVEQAVQTGSADNLNAK(UniMod:121)K	1	12	-2.09813	7.94703	2.92445	0.842891	0.235968	-13.6486	-4.17794	-8.91327	0.213286	0.000989191	0	0	0	0.550397	No	Not Significant
Q96KQ7.1	20.1762	18.7322	19.1073	18.6632	18.8421	20.6593	20.3151	20.7354	20.7627	18.6054	19.3305	18.9282	18.6847	18.5916	20.4157	20.4932	20.1107	20.3273	18.9095	Q96KQ7	EHMT2	Histone-lysine N-methyltransferase EHMT2	1	DSPWVKPSR	DSPWVK(UniMod:121)PSR	3	DSPWVK(UniMod:121)PSR3	18	0	969283	DSPWVK(UniMod:121)PSR	1	1	0.824612	2.2032	1.51391	0.0340971	0.000238294	0.573331	1.87308	1.2232	0.213324	0.000989511	1	0	1	0.00579061	Yes	Q-val
P20618.3	21.6527	21.46	21.6352	21.8271	21.8692	21.1701	21.2411	21.2802	21.5014	21.5216	22.0741	21.9064	21.8634	21.9072	20.9484	21.3719	21.3586	21.5174	21.4084	P20618	PSMB1	Proteasome subunit beta type-1	1	ICIVTKEGIR	IC(UniMod:4)IVTK(UniMod:121)EGIR	3	IC(UniMod:4)IVTK(UniMod:121)EGIR3	19	0	3.1418e+06	IC(UniMod:4)IVTK(UniMod:121)EGIR	0	0	-0.691399	-0.0898873	-0.390643	0.448553	0.0139533	-0.817149	-0.250038	-0.533593	0.213556	0.000991419	0	0	0	0.105093	No	Not Significant
Q29RF7.23	17.3042	17.3983	17.3534	17.0598	18.2618	18.3116	19.5218	19.0493	18.4435	16.4139	16.9682	16.8701	16.8802	17.2255	18.7411	17.6924	18.2025	17.9651	17.3958	Q29RF7	PDS5A	Sister chromatid cohesion protein PDS5 homolog A	1	VDESGPPAPSKPR	VDESGPPAPSK(UniMod:121)PR	3	VDESGPPAPSK(UniMod:121)PR3	15	1	297513	VDESGPPAPSK(UniMod:121)PR	1	4	0.720022	1.99206	1.35604	0.0439627	0.000318077	0.528116	1.72741	1.12776	0.214151	0.00099634	1	0	1	0.00724696	Yes	Q-val
P83916.2	23.8346	23.6202	24.0975	23.5931	23.9007	24.1417	24.8206	24.1786	24.1705	23.2253	23.2375	22.7907	22.8293	22.8209	23.6173	23.4579	23.5307	24.2206	23.5865	P83916	CBX1	Chromobox protein homolog 1	1	NSDEADLVPAKEANVK	NSDEADLVPAK(UniMod:121)EANVK	3	NSDEADLVPAK(UniMod:121)EANVK3	19	0	1.42581e+07	NSDEADLVPAK(UniMod:121)EANVK	0	0	0.122462	0.914797	0.518629	0.440261	0.0133354	0.328336	1.07536	0.701846	0.21506	0.00100391	0	0	0	0.102118	No	Not Significant
P07947.1	19.8361	9.41658	20.3951	18.8162	19.7171	19.033	18.9833	18.6714	19.5992	18.6018	9.41658	9.41658	9.41658	9.41658	18.3805	18.7058	18.6793	18.3426	20.2173	P07947	YES1	Tyrosine-protein kinase Yes	1	ENKSPAIK	ENK(UniMod:121)SPAIK	2	ENK(UniMod:121)SPAIK2	14	1	625885	ENK(UniMod:121)SPAIK	1	5	-2.86197	5.73296	1.4355	0.894001	0.490456	3.55977	11.6632	7.61146	0.215316	0.00100605	0	0	0	0.766795	No	Not Significant
Q9Y5A7.6	9.41658	14.7554	15.6721	9.41658	9.41658	16.1245	16.344	15.7826	16.8243	9.41658	9.41658	9.41658	9.41658	9.41658	15.9821	16.201	15.7088	16.7341	9.41658	Q9Y5A7	NUB1	NEDD8 ultimate buster 1	1	KALMLAMGYHEK	K(UniMod:121)ALM(UniMod:35)LAMGYHEK	3	K(UniMod:121)ALM(UniMod:35)LAMGYHEK3	10	1	72020.3	K(UniMod:121)ALM(UniMod:35)LAMGYHEK	1	9	1.4886	7.57824	4.53342	0.297159	0.00595916	2.52124	8.26261	5.39192	0.21549	0.00100751	0	0	0	0.0598906	No	Not Significant
Q92870	22.7036	23.0504	22.6587	22.7787	22.707	22.9177	22.8863	23.0394	23.0469	21.4738	21.0359	21.5404	21.5271	21.7205	21.8522	21.9586	21.9995	21.857	22.1209	Q92870	APBB2	Amyloid-beta A4 precursor protein-binding family B member 2	1	DLHAATVNPDPSLKEFEGATLR	DLHAATVNPDPSLK(UniMod:121)EFEGATLR	4	DLHAATVNPDPSLK(UniMod:121)EFEGATLR4	19	0	5.43427e+06	DLHAATVNPDPSLK(UniMod:121)EFEGATLR	0	0	-0.0885989	0.474348	0.192874	0.812015	0.166412	0.23272	0.763471	0.498095	0.216219	0.00101365	0	0	0	0.461493	No	Not Significant
Q9UBT2.15	22.4343	22.2798	21.5144	22.1358	21.8572	22.1568	22.5652	22.6433	23.0268	21.7271	21.2871	21.6811	21.7801	21.7632	22.5705	22.7602	22.8454	22.3222	21.914	Q9UBT2	UBA2	SUMO-activating enzyme subunit 2	1	STGYDPVKLFTK	STGYDPVK(UniMod:121)LFTK	3	STGYDPVK(UniMod:121)LFTK3	19	0	5.04234e+06	STGYDPVK(UniMod:121)LFTK	0	0	0.0812511	1.02623	0.553743	0.548248	0.024274	0.38924	1.28018	0.83471	0.217958	0.00102843	0	0	0	0.1515	No	Not Significant
Q9NS91.3	20.8187	21.0377	21.0763	21.0754	21.2397	23.1024	22.8582	22.8549	23.2389	20.202	21.0911	21.4383	20.7069	21.2954	21.5575	21.9314	21.4639	22.0904	21.6635	Q9NS91	RAD18	E3 ubiquitin-protein ligase RAD18	1	EHGLSIQGNKQQLIK	EHGLSIQGNK(UniMod:121)QQLIK	4	EHGLSIQGNK(UniMod:121)QQLIK4	19	0	3.87917e+06	EHGLSIQGNK(UniMod:121)QQLIK	0	0	1.51426	2.41384	1.96405	5.20355e-08	5.16797e-08	0.370539	1.21867	0.794606	0.217959	0.00102843	1	0	1	1.0167e-05	Yes	Q-val
Q9NXG2.3	20.6107	20.0738	19.6772	19.9599	20.5393	22.0019	21.9899	21.4439	21.8233	20.0669	20.8158	20.0423	20.1219	20.3298	21.4861	21.397	21.2451	21.5741	20.3872	Q9NXG2	THUMPD1	THUMP domain-containing protein 1	1	EVGDIKASTEMR	EVGDIK(UniMod:121)ASTEMR	3	EVGDIK(UniMod:121)ASTEMR3	19	0	2.14088e+06	EVGDIK(UniMod:121)ASTEMR	0	0	1.10887	2.17625	1.64256	0.00047271	5.56331e-06	0.439375	1.44571	0.942543	0.218265	0.00103106	1	0	1	0.000321225	Yes	Q-val
Q9NR48	9.41658	9.41658	15.786	9.41658	9.41658	18.8736	9.41658	18.2461	18.6494	9.41658	15.8554	9.41658	9.41658	9.41658	17.8668	17.9841	17.8483	17.7684	16.6937	Q9NR48	ASH1L	Histone-lysine N-methyltransferase ASH1L	1	EVELEKNTK	EVELEKNTK(UniMod:121)	3	EVELEKNTK(UniMod:121)3	10	1	241075	EVELEKNTK(UniMod:121)	1	9	1.68237	9.52956	5.60597	0.343747	0.0078164	3.22871	10.6271	6.92791	0.218487	0.00103297	0	0	0	0.0715919	No	Not Significant
Q9BY77.12	17.5802	17.3852	17.5496	17.4687	17.6602	17.9185	18.0876	18.3355	18.5234	16.8507	17.5849	17.5934	17.5694	17.6512	18.342	18.108	18.0946	17.8268	18.0431	Q9BY77	POLDIP3	Polymerase delta-interacting protein 3	1	QNLYDLDEDDDGIASVPTKQMK	QNLYDLDEDDDGIASVPTKQM(UniMod:35)K(UniMod:121)	3	QNLYDLDEDDDGIASVPTKQM(UniMod:35)K(UniMod:121)3	14	1	249250	QNLYDLDEDDDGIASVPTKQM(UniMod:35)K(UniMod:121)	1	5	0.328834	1.04609	0.68746	0.0921567	0.000844471	0.294854	0.971085	0.632969	0.218905	0.00103657	0	0	0	0.0148683	Yes	BH-val
Q7L5D6	19.3811	19.2627	19.3986	19.2899	19.2965	18.6116	17.8003	19.0418	18.6396	19.6311	19.6256	19.8193	19.4017	19.4191	17.8516	18.799	17.6912	19.5499	18.3639	Q7L5D6	GET4	Golgi to ER traffic protein 4 homolog	1	ALKWSSGGSGK	ALK(UniMod:121)WSSGGSGK	3	ALK(UniMod:121)WSSGGSGK3	18	1	578278	ALK(UniMod:121)WSSGGSGK	1	1	-1.44198	-0.16283	-0.802407	0.48411	0.0169544	-1.73123	-0.525229	-1.12823	0.219466	0.00104142	0	0	0	0.119584	No	Not Significant
Q03468.1	9.41658	9.41658	19.4824	9.41658	17.8982	21.4409	21.4001	21.6669	21.5277	9.41658	9.41658	9.41658	9.41658	9.41658	19.7857	20.5025	19.5895	20.0602	9.41658	Q03468	ERCC6	DNA excision repair protein ERCC-6	1	ALQFQGKVGLPK	ALQFQGK(UniMod:121)VGLPK	3	ALQFQGK(UniMod:121)VGLPK3	10	1	1.75182e+06	ALQFQGK(UniMod:121)VGLPK	1	9	3.58846	13.1772	8.38283	0.152315	0.00182447	3.93414	12.9745	8.45431	0.219838	0.00104465	0	0	0	0.0258479	Yes	BH-val
P51784.11	9.41658	9.41658	9.41658	9.41658	9.41658	21.8532	21.4896	21.6824	21.7671	9.41658	20.1766	20.4949	9.41658	9.41658	20.7104	21.1419	21.3868	21.0355	20.9686	P51784	USP11	Ubiquitin carboxyl-terminal hydrolase 11	1	TTSPEEVHAQPYIAIDWEPEMKK	TTSPEEVHAQPYIAIDWEPEM(UniMod:35)KK(UniMod:121)	4	TTSPEEVHAQPYIAIDWEPEM(UniMod:35)KK(UniMod:121)4	11	1	2.55182e+06	TTSPEEVHAQPYIAIDWEPEM(UniMod:35)KK(UniMod:121)	1	8	8.16134	16.4016	12.2815	0.00081556	8.22907e-06	3.37991	11.1489	7.26442	0.219976	0.00104585	1	0	1	0.000430506	Yes	Q-val
P41240.4	18.6203	18.927	18.6075	18.7514	18.6529	18.1197	9.41658	9.41658	18.6308	9.41658	9.41658	9.41658	9.41658	18.9456	18.6905	18.8055	18.8204	18.8891	18.9194	P41240	CSK	Tyrosine-protein kinase CSK	1	IPLKDVVPR	IPLK(UniMod:121)DVVPR	3	IPLK(UniMod:121)DVVPR3	13	1	429688	IPLK(UniMod:121)DVVPR	1	6	-9.07274	-0.559095	-4.81592	0.578228	0.028885	3.48924	11.516	7.50261	0.220358	0.00104919	0	0	0	0.168379	No	Not Significant
Q8NEF9.9	19.4528	19.2143	19.1706	18.7239	19.0677	19.4894	19.6627	19.6781	19.7369	19.1579	18.5496	19.5142	19.6122	19.2972	20.3767	20.0115	19.8656	20.3674	19.5323	Q8NEF9	SRFBP1	Serum response factor-binding protein 1	1	SLDFPQNEPQIKNQFNK	SLDFPQNEPQIK(UniMod:121)NQFNK	3	SLDFPQNEPQIK(UniMod:121)NQFNK3	14	1	834484	SLDFPQNEPQIK(UniMod:121)NQFNK	1	5	0.0590678	0.972784	0.515926	0.579708	0.0291381	0.373764	1.23522	0.804494	0.221267	0.00105716	0	0	0	0.169404	No	Not Significant
O75396	20.9117	21.0081	20.9122	20.7825	20.8612	21.1367	20.7327	20.9299	20.7538	20.3256	20.0429	20.6441	20.22	20.8957	19.2523	19.6376	19.5633	19.85	20.2529	O75396	SEC22B	Vesicle-trafficking protein SEC22b	1	ANNLSSLSKK	ANNLSSLSK(UniMod:121)K	2	ANNLSSLSK(UniMod:121)K2	19	1	1517462	ANNLSSLSK(UniMod:121)K	0	0	-0.412599	0.3989	-0.00684979	0.929259	0.971998	-1.09699	-0.331901	-0.714445	0.22134	0.00105781	0	0	0	0.990237	No	Not Significant
O75367.5	20.1667	20.9702	21.1146	20.8561	20.9767	22.0093	21.6037	21.6031	21.0864	20.1664	20.1508	20.0039	19.8362	20.1867	21.4489	21.377	20.4594	20.6613	20.7861	O75367	MACROH2A1	Core histone macro-H2A.1	1	KNGPLEVAGAAVSAGHGLPAK	K(UniMod:121)NGPLEVAGAAVSAGHGLPAK	4	K(UniMod:121)NGPLEVAGAAVSAGHGLPAK4	19	0	2.02148e+06	K(UniMod:121)NGPLEVAGAAVSAGHGLPAK	0	0	0.260182	1.25733	0.758758	0.272695	0.00513237	0.407718	1.34784	0.87778	0.221473	0.00105897	0	0	0	0.0537846	No	Not Significant
Q99590.15	21.7324	22.1056	22.1221	22.6355	22.6408	21.8696	21.539	22.3715	21.8815	20.9669	21.6091	22.4165	22.0107	21.3298	20.8162	20.8392	20.3961	20.1317	20.9397	Q99590	SCAF11	Protein SCAF11	1	NDCPNWITEKINSGPDPR	NDC(UniMod:4)PNWITEK(UniMod:121)INSGPDPR	3	NDC(UniMod:4)PNWITEK(UniMod:121)INSGPDPR3	19	1	3.55129e+06	NDC(UniMod:4)PNWITEK(UniMod:121)INSGPDPR	0	0	-0.92387	0.260092	-0.331889	0.84854	0.253104	-1.60012	-0.483873	-1.042	0.221698	0.00106096	0	0	0	0.568943	No	Not Significant
P46926.1	19.4016	19.5254	18.5604	19.1157	18.9455	19.0625	19.3245	19.1057	19.1526	18.6557	19.213	19.3254	18.4822	18.4675	19.1214	20.2832	19.8656	19.7249	19.6771	P46926	GNPDA1	Glucosamine-6-phosphate isomerase 1	1	GLMLVHNKLVDPLYSIK	GLMLVHNK(UniMod:121)LVDPLYSIK	4	GLMLVHNK(UniMod:121)LVDPLYSIK4	18	0	651430	GLMLVHNK(UniMod:121)LVDPLYSIK	1	1	-0.462968	0.56619	0.051611	0.922203	0.834905	0.420546	1.39085	0.905696	0.221766	0.00106156	0	0	0	0.941979	No	Not Significant
P30519	17.3234	16.8792	15.4794	9.41658	17.1014	17.1659	16.9098	16.5304	16.9396	16.1321	17.3639	16.1326	15.9417	9.41658	9.41658	9.41658	9.41658	9.41658	9.41658	P30519	HMOX2	Heme oxygenase 2	1	AAQKYVER	AAQK(UniMod:121)YVER	2	AAQK(UniMod:121)YVER2	12	1	107582	AAQK(UniMod:121)YVER	1	7	-1.52493	4.81775	1.64641	0.858656	0.288605	-8.57078	-2.59084	-5.58081	0.221945	0.00106314	0	0	0	0.605017	No	Not Significant
Q99959.10	22.1921	21.7599	21.8991	22.1029	21.5885	21.6687	21.8079	21.9716	21.8318	21.8705	21.3843	21.2593	21.6017	21.6358	19.2762	20.817	20.2806	21.3918	20.5772	Q99959	PKP2	Plakophilin-2	1	NIQTDNNKSIGCFGSR	NIQTDNNK(UniMod:121)SIGC(UniMod:4)FGSR	3	NIQTDNNK(UniMod:121)SIGC(UniMod:4)FGSR3	19	0	3.04501e+06	NIQTDNNK(UniMod:121)SIGC(UniMod:4)FGSR	0	0	-0.703287	0.526264	-0.0885112	0.917968	0.764968	-1.66138	-0.502146	-1.08176	0.222037	0.00106396	0	0	0	0.913435	No	Not Significant
P21283.7	19.8341	9.41658	9.41658	20.2385	9.41658	9.41658	9.41658	9.41658	9.41658	20.5541	21.0429	21.0612	20.1219	20.9632	9.41658	9.41658	20.24	9.41658	9.41658	P21283	ATP6V1C1	V-type proton ATPase subunit C 1	1	NISEIIAKGVTQIDNDLK	NISEIIAK(UniMod:121)GVTQIDNDLK	3	NISEIIAK(UniMod:121)GVTQIDNDLK3	8	1	1.58757e+06	NISEIIAK(UniMod:121)GVTQIDNDLK	1	11	-9.46111	0.965359	-4.24787	0.762278	0.10373	-14.0825	-4.25233	-9.16741	0.222687	0.00106974	0	0	0	0.357902	No	Not Significant
Q66PJ3.2	9.41658	9.41658	9.41658	18.054	18.8867	21.0673	20.197	20.6747	20.3208	9.41658	9.41658	9.41658	9.41658	9.41658	20.2743	20.3046	19.3817	18.8527	9.41658	Q66PJ3	ARL6IP4	ADP-ribosylation factor-like protein 6-interacting protein 4	1	IQAMKPMTK	IQAMK(UniMod:121)PMTK	3	IQAMK(UniMod:121)PMTK3	10	0	1.11294e+06	IQAMK(UniMod:121)PMTK	1	9	2.84439	12.2094	7.52688	0.221178	0.0034764	3.81471	12.6441	8.2294	0.223271	0.00107496	0	0	0	0.0407761	Yes	BH-val
Q96I15	20.3623	20.3335	20.3826	19.5469	20.7269	21.4076	21.5077	21.7392	20.8734	20.0409	19.8129	20.5314	20.3216	20.2719	21.2147	21.2001	21.2655	21.0104	20.5829	Q96I15	SCLY	Selenocysteine lyase	1	LEAEFGQKR	LEAEFGQK(UniMod:121)R	3	LEAEFGQK(UniMod:121)R3	16	1	1.97246e+06	LEAEFGQK(UniMod:121)R	1	3	0.622652	1.60035	1.1115	0.0245555	0.00016863	0.398111	1.3199	0.859004	0.223443	0.0010765	1	0	1	0.00435547	Yes	Q-val
Q09666.376	20.8115	20.947	20.4914	21.063	20.7531	20.6781	20.0313	20.5702	20.6807	20.953	21.3732	21.2429	20.9293	20.9922	20.1526	20.635	20.4145	20.7474	20.3872	Q09666	AHNAK	Neuroblast differentiation-associated protein AHNAK	1	VSMPDVDLNLKGPK	VSMPDVDLNLK(UniMod:121)GPK	3	VSMPDVDLNLK(UniMod:121)GPK3	19	1	1.78665e+06	VSMPDVDLNLK(UniMod:121)GPK	0	0	-0.68211	0.0358764	-0.323117	0.721843	0.0746683	-0.969247	-0.292322	-0.630785	0.223499	0.00107701	0	0	0	0.296483	No	Not Significant
O43719.19	21.2921	21.1367	20.9035	20.9055	21.252	22.0313	21.9171	22.1989	21.9838	21.2539	21.5313	21.3127	21.1718	21.1867	22.0355	22.1742	21.7106	22.1083	21.3765	O43719	HTATSF1	HIV Tat-specific factor 1	1	TAEEPPQEKAPEPTDAR	TAEEPPQEK(UniMod:121)APEPTDAR	3	TAEEPPQEK(UniMod:121)APEPTDAR3	19	1	3.25892e+06	TAEEPPQEK(UniMod:121)APEPTDAR	0	0	0.599186	1.27046	0.934824	0.00234954	1.84521e-05	0.273292	0.906177	0.589734	0.223521	0.0010772	1	0	1	0.000807224	Yes	Q-val
Q04637.37	21.5977	21.3698	20.614	20.8632	20.9767	21.2907	20.6936	21.1013	21.1658	19.96	20.7658	20.5845	20.6057	21.1225	21.406	21.3046	21.2503	21.5263	22.19	Q04637	EIF4G1	Eukaryotic translation initiation factor 4 gamma 1	1	VQQLMAKGSDK	VQQLMAK(UniMod:121)GSDK	3	VQQLMAK(UniMod:121)GSDK3	18	0	2.33824e+06	VQQLMAK(UniMod:121)GSDK	1	1	-0.549415	0.506573	-0.0214211	0.927383	0.932777	0.429915	1.42551	0.927712	0.223523	0.00107722	0	0	0	0.976126	No	Not Significant
Q9NXF8.3	20.2043	19.6247	19.9743	19.3347	19.9362	19.392	19.527	19.6629	19.8748	20.1422	20.0568	19.9643	19.4889	20.236	19.3437	19.2683	19.3973	19.448	19.0036	Q9NXF8	ZDHHC7	Palmitoyltransferase ZDHHC7	1	PGEVIYKCPK	PGEVIYK(UniMod:121)C(UniMod:4)PK	3	PGEVIYK(UniMod:121)C(UniMod:4)PK3	19	1	857946	PGEVIYK(UniMod:121)C(UniMod:4)PK	0	0	-0.590901	0.189665	-0.200618	0.859842	0.293231	-1.05344	-0.317519	-0.685481	0.223921	0.00108079	0	0	0	0.609826	No	Not Significant
Q16543.8	17.7705	17.8728	18.1191	17.5615	17.2154	17.6411	17.5505	17.2356	17.4689	17.6195	16.804	16.724	17.1931	16.9995	17.711	17.5848	18.2508	17.8254	17.7475	Q16543	CDC37	Hsp90 co-chaperone Cdc37	1	ELEVAEGGKAELER	ELEVAEGGK(UniMod:121)AELER	3	ELEVAEGGK(UniMod:121)AELER3	17	1	198658	ELEVAEGGK(UniMod:121)AELER	1	2	-0.664217	0.196559	-0.233829	0.852882	0.267522	0.350087	1.16163	0.755861	0.224002	0.00108152	0	0	0	0.583106	No	Not Significant
Q9UIF9.11	20.5283	20.673	21.2445	20.9261	21.0559	22.4076	21.8653	22.1662	22.192	20.001	20.1508	20.6441	20.3314	20.6721	22.141	21.8682	21.1714	20.9719	20.605	Q9UIF9	BAZ2A	Bromodomain adjacent to zinc finger domain protein 2A	1	YSEEGLSPSKR	YSEEGLSPSK(UniMod:121)R	3	YSEEGLSPSK(UniMod:121)R3	19	0	2.65186e+06	YSEEGLSPSK(UniMod:121)R	0	0	0.707442	1.83696	1.2722	0.0268858	0.000185227	0.45918	1.5241	0.991643	0.224216	0.00108345	1	0	1	0.00468834	Yes	Q-val
P30101.14	22.018	21.7421	21.4855	21.7635	21.8206	21.3028	21.1342	21.1523	20.9531	22.4835	22.8402	22.1867	22.6218	22.1741	21.4157	21.2339	21.8723	22.2808	20.3327	P30101	PDIA3	Protein disulfide-isomerase A3	1	VDCTANTNTCNKYGVSGYPTLK	VDC(UniMod:4)TANTNTC(UniMod:4)NK(UniMod:121)YGVSGYPTLK	3	VDC(UniMod:4)TANTNTC(UniMod:4)NK(UniMod:121)YGVSGYPTLK3	19	1	3.82147e+06	VDC(UniMod:4)TANTNTC(UniMod:4)NK(UniMod:121)YGVSGYPTLK	0	0	-1.21964	-0.0409952	-0.63032	0.621338	0.0374938	-1.5898	-0.478556	-1.03418	0.224804	0.00108878	0	0	0	0.198368	No	Not Significant
O75717.22	9.41658	9.41658	9.41658	9.41658	17.603	17.5303	17.4821	17.7913	17.4509	9.41658	9.41658	9.41658	9.41658	17.3669	16.9663	17.8278	17.0424	17.7806	16.4436	O75717	WDHD1	WD repeat and HMG-box DNA-binding protein 1	1	STNILDNMGKSSK	STNILDNMGK(UniMod:121)SSK	3	STNILDNMGK(UniMod:121)SSK3	11	1	182147	STNILDNMGK(UniMod:121)SSK	1	8	2.97296	10.0466	6.50978	0.116782	0.001197	2.87095	9.54003	6.20549	0.224984	0.00109042	0	0	0	0.0191835	Yes	BH-val
Q9UG56	21.6256	21.1705	21.8133	21.6229	21.4883	21.2412	20.7857	22.0484	21.7268	21.6171	21.1113	21.4335	21.3167	21.8608	19.0884	20.8682	19.9436	21.2219	19.4792	Q9UG56	PISD	Phosphatidylserine decarboxylase proenzyme, mitochondrial	1	HSKGSYNDFSFVTHTNR	HSK(UniMod:121)GSYNDFSFVTHTNR	4	HSK(UniMod:121)GSYNDFSFVTHTNR4	19	1	2.55783e+06	HSK(UniMod:121)GSYNDFSFVTHTNR	0	0	-0.862006	0.674836	-0.0935852	0.920169	0.800272	-2.07207	-0.623118	-1.34759	0.225464	0.00109478	0	0	0	0.929252	No	Not Significant
Q99614.1	18.6529	18.5718	17.5962	18.0059	18.021	17.3167	17.6132	17.6941	17.769	18.4022	18.6538	18.2251	18.2386	18.1249	17.6731	16.9277	17.6579	17.1174	17.9636	Q99614	TTC1	Tetratricopeptide repeat protein 1	1	ALEMCPSCFQKER	ALEMC(UniMod:4)PSC(UniMod:4)FQK(UniMod:121)ER	3	ALEMC(UniMod:4)PSC(UniMod:4)FQK(UniMod:121)ER3	19	1	257846	ALEMC(UniMod:4)PSC(UniMod:4)FQK(UniMod:121)ER	0	0	-1.06263	-0.0799453	-0.571288	0.555182	0.0252591	-1.32425	-0.397769	-0.861012	0.22625	0.00110199	0	0	0	0.155292	No	Not Significant
P99999.5	20.9544	19.5817	19.9109	20.2925	20.0276	17.963	19.9273	19.822	20.1554	21.3417	21.2989	20.3794	21.0107	20.9559	16.048	18.482	17.3093	20.9324	19.1833	P99999	CYCS	Cytochrome c	1	KTGQAPGYSYTAANK	K(UniMod:121)TGQAPGYSYTAANK	3	K(UniMod:121)TGQAPGYSYTAANK3	19	0	1.23109e+06	K(UniMod:121)TGQAPGYSYTAANK	0	0	-2.17391	0.800948	-0.686481	0.871252	0.343793	-4.00865	-1.20392	-2.60629	0.22634	0.00110282	0	0	0	0.654956	No	Not Significant
Q8IYW5.7	21.1062	21.1503	21.2719	21.4858	21.0767	22.0386	21.782	22.078	22.1655	20.8668	20.8483	21.3336	21.0107	21.0554	21.2475	21.5025	21.8146	21.5741	21.5911	Q8IYW5	RNF168	E3 ubiquitin-protein ligase RNF168	1	LLALQLQKEVDK	LLALQLQK(UniMod:121)EVDK	3	LLALQLQK(UniMod:121)EVDK3	19	1	2.94334e+06	LLALQLQK(UniMod:121)EVDK	0	0	0.499344	1.09635	0.797847	0.00406784	2.96441e-05	0.241607	0.804471	0.523039	0.226342	0.00110284	1	0	1	0.00114095	Yes	Q-val
P27816.43	19.8949	19.1193	20.0558	20.1708	19.6085	18.376	19.0133	19.0512	19.7932	19.8032	19.2221	20.0798	20.4165	20.4497	18.8855	18.3395	19.0385	18.9362	19.2102	P27816	MAP4	Microtubule-associated protein 4	1	VSYSHIQSKCGSK	VSYSHIQSK(UniMod:121)C(UniMod:4)GSK	4	VSYSHIQSK(UniMod:121)C(UniMod:4)GSK4	16	0	799169	VSYSHIQSK(UniMod:121)C(UniMod:4)GSK	1	3	-1.34645	-0.076469	-0.711459	0.586073	0.0302574	-1.71094	-0.513591	-1.11227	0.226678	0.00110593	0	0	0	0.173759	No	Not Significant
P50402	18.5334	18.151	18.5451	18.0137	17.7899	18.8007	19.6122	19.0052	19.0174	17.9178	17.853	17.1261	17.2073	17.2622	18.3188	18.2005	18.6412	18.6997	17.8602	P50402	EMD	Emerin	1	GDADMYDLPKK	GDADM(UniMod:35)YDLPKK(UniMod:121)	3	GDADM(UniMod:35)YDLPKK(UniMod:121)3	15	1	351702	GDADM(UniMod:35)YDLPKK(UniMod:121)	1	4	0.404984	1.39953	0.902255	0.125982	0.0013492	0.401966	1.33963	0.870799	0.226954	0.00110848	0	0	0	0.02084	Yes	BH-val
P18850.7	19.2119	19.4434	19.1492	18.8019	19.2408	19.3062	19.1	19.0576	19.1047	18.3162	19.1804	18.5364	18.536	18.6279	19.2102	19.4507	18.995	19.2086	19.4182	P18850	ATF6	Cyclic AMP-dependent transcription factor ATF-6 alpha	1	LKAALSENEQLK	LK(UniMod:121)AALSENEQLK	3	LK(UniMod:121)AALSENEQLK3	19	1	553187	LK(UniMod:121)AALSENEQLK	0	0	-0.37996	0.325275	-0.0273426	0.924256	0.871958	0.284716	0.949617	0.617166	0.227482	0.00111337	0	0	0	0.954624	No	Not Significant
Q9NW82.7	17.7929	17.3004	17.3104	17.6773	17.8859	18.4698	18.7258	18.718	18.0902	17.061	17.4383	17.6989	17.5627	17.3209	18.5259	18.509	17.6292	18.403	17.9237	Q9NW82	WDR70	WD repeat-containing protein 70	1	NIALDKTDDSNPR	NIALDK(UniMod:121)TDDSNPR	3	NIALDK(UniMod:121)TDDSNPR3	19	1	264122	NIALDK(UniMod:121)TDDSNPR	0	0	0.460676	1.35447	0.907574	0.063253	0.000502835	0.360422	1.2031	0.781762	0.228027	0.00111845	0	0	0	0.0101913	Yes	BH-val
Q9GZU8.4	22.4265	22.0081	22.1702	21.8161	21.7181	22.8716	23.1166	23.0824	23.2437	21.4883	21.7827	21.2969	21.5013	21.2299	22.9534	22.5277	23.1051	23.2808	21.1869	Q9GZU8	PSME3IP1	PSME3-interacting protein	1	QQELIEKQR	QQELIEK(UniMod:121)QR	3	QQELIEK(UniMod:121)QR3	19	0	5.74307e+06	QQELIEK(UniMod:121)QR	0	0	0.39271	1.70888	1.05079	0.227117	0.00365033	0.530503	1.7714	1.15095	0.228238	0.00112042	0	0	0	0.0422282	Yes	BH-val
Q9H8M7.1	21.5609	21.2165	9.41658	9.41658	9.41658	21.8777	21.9932	22.2203	21.9296	9.41658	9.41658	21.7982	9.41658	9.41658	22.1555	21.4555	22.4661	22.265	22.8359	Q9H8M7	MINDY3	Ubiquitin carboxyl-terminal hydrolase MINDY-3	1	ELMELVWGTKSSPGLSDTIFCR	ELMELVWGTK(UniMod:121)SSPGLSDTIFC(UniMod:4)R	3	ELMELVWGTK(UniMod:121)SSPGLSDTIFC(UniMod:4)R3	12	1	4437500	ELMELVWGTK(UniMod:121)SSPGLSDTIFC(UniMod:4)R	1	7	1.8857	13.7138	7.79977	0.432371	0.0127728	4.76687	15.9185	10.3427	0.228303	0.00112103	0	0	0	0.0993228	No	Not Significant
Q9Y232.12	18.8319	17.6405	17.9005	17.8454	17.9227	9.41658	18.3788	18.7328	18.194	17.885	18.6521	16.5777	17.9823	17.4217	9.41658	9.41658	9.41658	17.8049	9.41658	Q9Y232	CDYL	Chromodomain Y-like protein	1	STNSNFSKTSPK	STNSNFSK(UniMod:121)TSPK	3	STNSNFSK(UniMod:121)TSPK3	14	1	275079	STNSNFSK(UniMod:121)TSPK	1	5	-5.62705	1.93175	-1.84765	0.865474	0.316738	-10.1728	-3.04626	-6.60951	0.228306	0.00112105	0	0	0	0.631247	No	Not Significant
Q9NV88.3	18.8497	18.7678	18.6603	18.8844	19.023	18.9716	18.2279	18.4907	18.1966	19.4536	19.5183	19.1713	19.2118	19.6003	19.1999	18.8578	18.6728	18.4288	18.3473	Q9NV88	INTS9	Integrator complex subunit 9	1	HGFSDIKVEDTAK	HGFSDIK(UniMod:121)VEDTAK	3	HGFSDIK(UniMod:121)VEDTAK3	19	1	500596	HGFSDIK(UniMod:121)VEDTAK	0	0	-0.760069	0.0293489	-0.36536	0.708409	0.067486	-1.06186	-0.317591	-0.689727	0.229117	0.00112867	0	0	0	0.280027	No	Not Significant
Q13823.13	16.5407	15.9034	15.5319	15.3795	15.7537	16.5647	15.9169	16.2594	15.9325	15.5405	15.7504	15.1199	15.4848	15.2116	16.401	16.274	16.0243	16.0407	16.289	Q13823	GNL2	Nucleolar GTP-binding protein 2	1	VIKQSSLQK	VIK(UniMod:121)QSSLQK	2	VIK(UniMod:121)QSSLQK2	14	1	63833	VIK(UniMod:121)QSSLQK	1	5	-0.102363	0.795465	0.346551	0.780206	0.121741	0.361104	1.20758	0.784344	0.229248	0.00112991	0	0	0	0.391933	No	Not Significant
Q7LBC6.35	20.0227	19.7222	20.0683	20.1239	20.3917	19.9602	21.1914	21.0722	20.7086	20.0797	19.6131	19.7231	19.8084	19.6003	20.6867	20.5659	20.8789	20.6853	20.1177	Q7LBC6	KDM3B	Lysine-specific demethylase 3B	1	SVLNKESHSPFGLDSFNSTAK	SVLNK(UniMod:121)ESHSPFGLDSFNSTAK	4	SVLNK(UniMod:121)ESHSPFGLDSFNSTAK4	19	0	1.35976e+06	SVLNK(UniMod:121)ESHSPFGLDSFNSTAK	0	0	0.196859	1.1378	0.66733	0.351964	0.0081889	0.378402	1.26553	0.821967	0.229301	0.00113041	0	0	0	0.0740108	No	Not Significant
Q9Y2L1.4	22.6403	22.751	22.4259	22.4858	22.5493	23.0476	22.4456	23.1157	23.3667	21.531	21.1312	21.8783	22.1276	22.0346	22.9417	22.7983	22.8146	22.5062	21.9542	Q9Y2L1	DIS3	Exosome complex exonuclease RRP44	1	IIFSEHLPLSKLQQGIK	IIFSEHLPLSK(UniMod:121)LQQGIK	4	IIFSEHLPLSK(UniMod:121)LQQGIK4	19	0	6.14052e+06	IIFSEHLPLSK(UniMod:121)LQQGIK	0	0	-0.0704369	0.91727	0.423416	0.742912	0.0881765	0.396869	1.32809	0.862478	0.2297	0.00113418	0	0	0	0.32638	No	Not Significant
Q4KMP7	18.658	18.4893	18.203	18.6011	18.4174	17.8105	17.0765	18.2038	18.2421	19.288	19.3142	19.0002	18.9433	18.7161	17.8695	17.9246	18.1984	18.1248	18.8228	Q4KMP7	TBC1D10B	TBC1 domain family member 10B	1	AKAWQYLSNSK	AK(UniMod:121)AWQYLSNSK	3	AK(UniMod:121)AWQYLSNSK3	12	1	401743	AK(UniMod:121)AWQYLSNSK	1	7	-1.1359	-0.145222	-0.640562	0.453155	0.0143086	-1.33136	-0.397341	-0.864352	0.230546	0.00114223	0	0	0	0.106785	No	Not Significant
Q5TEC6	25.0685	24.8461	25.1305	24.3973	24.6279	25.8113	25.9382	25.8347	25.7189	25.0327	25.1004	24.5426	25.0023	25.2405	25.8374	26.2889	25.8652	25.9088	25.0203	Q5TEC6	H3-2	Histone HIST2H3PS2	1	KSAPATGGVK	K(UniMod:121)SAPATGGVK	2	K(UniMod:121)SAPATGGVK2	19	1	4.57389e+07	K(UniMod:121)SAPATGGVK	0	0	0.552963	1.47043	1.0117	0.0328468	0.000228774	0.367951	1.23295	0.800451	0.23058	0.00114255	1	0	1	0.00559654	Yes	Q-val
Q96SW2.3	20.1025	19.7266	20.1241	20.2603	19.8375	20.6593	21.2026	21.6512	20.9566	20.3785	20.2419	20.152	19.9799	20.5111	21.4012	20.7249	21.2655	20.878	20.7113	Q96SW2	CRBN	Protein cereblon	1	KPNIINFDTSLPTSHTYLGADMEEFHGR	K(UniMod:121)PNIINFDTSLPTSHTYLGADMEEFHGR	4	K(UniMod:121)PNIINFDTSLPTSHTYLGADMEEFHGR4	15	1	1.82795e+06	K(UniMod:121)PNIINFDTSLPTSHTYLGADMEEFHGR	1	4	0.681067	1.53341	1.10724	0.00584626	4.07894e-05	0.341697	1.1453	0.743497	0.230767	0.00114434	1	0	1	0.00146619	Yes	Q-val
Q9H4L7.9	9.41658	9.41658	9.41658	9.41658	9.41658	20.1434	21.8152	20.7354	20.2468	19.5377	19.3608	9.41658	9.41658	9.41658	20.406	20.1479	20.3586	20.6287	19.0389	Q9H4L7	SMARCAD1	SWI/SNF-related matrix-associated actin-dependent regulator of chromatin subfamily A containing DEAD/H box 1	1	LQKEFPNFDK	LQK(UniMod:121)EFPNFDK	3	LQK(UniMod:121)EFPNFDK3	11	1	1458026	LQK(UniMod:121)EFPNFDK	1	8	7.48545	15.1518	11.3186	0.000949488	9.22583e-06	3.07243	10.3003	6.68639	0.230909	0.00114569	1	0	1	0.000468478	Yes	Q-val
Q15910.6	17.5144	17.741	17.5702	17.7984	17.5327	17.8775	17.7619	17.7619	17.5451	17.0052	16.5325	17.061	17.007	16.9727	17.2281	17.5693	17.2377	17.4106	17.6113	Q15910	EZH2	Histone-lysine N-methyltransferase EZH2	1	TEILNQEWKQR	TEILNQEWK(UniMod:121)QR	3	TEILNQEWK(UniMod:121)QR3	19	0	178827	TEILNQEWK(UniMod:121)QR	0	0	-0.178963	0.389448	0.105243	0.88817	0.445331	0.227787	0.763691	0.495739	0.230936	0.00114595	0	0	0	0.736382	No	Not Significant
Q15011.2	24.016	23.9664	23.5315	24.2343	24.1007	24.0277	24.1942	24.4631	24.3941	23.0572	22.8076	22.4359	23.3018	22.391	23.3543	23.9399	23.6518	23.6492	23.1884	Q15011	HERPUD1	Homocysteine-responsive endoplasmic reticulum-resident ubiquitin-like domain member 1 protein	1	LIYSGKLLLDHQCLR	LIYSGK(UniMod:121)LLLDHQC(UniMod:4)LR	4	LIYSGK(UniMod:121)LLLDHQC(UniMod:4)LR4	19	0	1.39806e+07	LIYSGK(UniMod:121)LLLDHQC(UniMod:4)LR	0	0	-0.134791	0.734765	0.299987	0.810421	0.16366	0.348111	1.16794	0.758024	0.231413	0.00115054	0	0	0	0.457801	No	Not Significant
Q9Y2T2.4	21.4226	21.1503	21.2651	21.3083	20.9987	20.026	20.725	21.3643	21.3681	21.4294	21.6232	21.6811	21.6494	21.531	18.2684	19.9586	20.0765	21.4721	20.2877	Q9Y2T2	AP3M1	AP-3 complex subunit mu-1	1	HSISFKENSSCGR	HSISFK(UniMod:121)ENSSC(UniMod:4)GR	3	HSISFK(UniMod:121)ENSSC(UniMod:4)GR3	19	0	2.25751e+06	HSISFK(UniMod:121)ENSSC(UniMod:4)GR	0	0	-1.25905	0.542758	-0.358145	0.883473	0.413201	-2.41955	-0.720785	-1.57017	0.231759	0.00115386	0	0	0	0.71255	No	Not Significant
P26599.4	24.1482	24.479	23.7294	24.2752	23.891	24.6546	24.8161	24.9533	25.1705	23.4016	23.1196	23.4856	23.8785	23.0994	24.4157	24.3006	24.3926	24.0994	23.5865	P26599	PTBP1	Polypyrimidine tract-binding protein 1	1	IDFSKLTSLNVK	IDFSK(UniMod:121)LTSLNVK	3	IDFSK(UniMod:121)LTSLNVK3	19	0	1.96197e+07	IDFSK(UniMod:121)LTSLNVK	0	0	0.35653	1.23162	0.794073	0.125826	0.00134651	0.349497	1.17454	0.762017	0.23251	0.00116114	0	0	0	0.0208082	Yes	BH-val
Q96NC0.6	19.2129	19.3704	19.5519	19.3962	19.2382	20.9177	20.7172	21.207	20.9685	19.9738	19.2653	19.8533	19.3849	19.5494	20.7104	19.8367	20.4683	20.3674	20.0383	Q96NC0	ZMAT2	Zinc finger matrin-type protein 2	1	VDLESKLGK	VDLESK(UniMod:121)LGK	2	VDLESK(UniMod:121)LGK2	19	1	1.18389e+06	VDLESK(UniMod:121)LGK	0	0	1.2088	1.9885	1.59865	4.62093e-07	1.25643e-07	0.311297	1.04641	0.678853	0.232668	0.00116267	1	0	1	1.96908e-05	Yes	Q-val
Q99496.5	9.41658	9.41658	9.41658	16.4237	17.1739	19.42	18.462	18.8025	18.7546	9.41658	9.41658	9.41658	9.41658	9.41658	17.6027	18.0654	17.3901	17.4811	9.41658	Q99496	RNF2	E3 ubiquitin-protein ligase RING2	1	PMELYYAPTKEHK	PM(UniMod:35)ELYYAPTK(UniMod:121)EHK	4	PM(UniMod:35)ELYYAPTK(UniMod:121)EHK4	10	1	307488	PM(UniMod:35)ELYYAPTK(UniMod:121)EHK	1	9	2.71389	10.2667	6.4903	0.165057	0.00209137	3.01417	10.135	6.57461	0.232866	0.00116461	0	0	0	0.0283925	Yes	BH-val
Q09666.104	20.2542	20.7644	20.8947	20.6144	20.6455	19.6625	19.7379	19.9037	19.4327	20.4493	21.496	21.1695	21.0703	21.1027	20.2312	20.0875	19.8112	20.4063	20.8182	Q09666	AHNAK	Neuroblast differentiation-associated protein AHNAK	1	GPNVKGEYDVTMPK	GPNVK(UniMod:121)GEYDVTMPK	3	GPNVK(UniMod:121)GEYDVTMPK3	19	0	1.54182e+06	GPNVK(UniMod:121)GEYDVTMPK	0	0	-1.4023	-0.498543	-0.950424	0.0490359	0.000362236	-1.21271	-0.360637	-0.786674	0.232913	0.00116506	1	0	1	0.0079956	Yes	Q-val
P29966.3	15.5369	15.5676	15.5262	15.705	15.8165	15.6394	14.6412	15.3021	14.7213	14.6804	14.8215	15.0037	14.6009	14.7262	15.6258	15.0435	15.6909	15.4808	16.5913	P29966	MARCKS	Myristoylated alanine-rich C-kinase substrate	1	ANGQENGHVKVNGDASPAAAESGAK	ANGQENGHVK(UniMod:121)VNGDASPAAAESGAK	4	ANGQENGHVK(UniMod:121)VNGDASPAAAESGAK4	19	1	43120.7	ANGQENGHVK(UniMod:121)VNGDASPAAAESGAK	0	0	-1.08285	-0.02597	-0.554408	0.634863	0.040827	0.421698	1.41813	0.919914	0.232953	0.00116545	0	0	0	0.207958	No	Not Significant
Q9P016.12	17.9863	17.7846	18.5001	17.4823	17.908	18.5276	18.6075	18.2602	17.005	16.6228	17.6669	17.0653	17.3493	17.301	18.4885	17.8599	18.5524	18.8368	18.0242	Q9P016	THYN1	Thymocyte nuclear protein 1	1	TENSGEALAKVEDSNPQK	TENSGEALAK(UniMod:121)VEDSNPQK	3	TENSGEALAK(UniMod:121)VEDSNPQK3	14	1	289322	TENSGEALAK(UniMod:121)VEDSNPQK	1	5	-0.493625	0.829218	0.167796	0.905364	0.599368	0.527712	1.7749	1.15131	0.233048	0.00116638	0	0	0	0.832369	No	Not Significant
Q92979.2	23.6728	23.438	23.453	23.2684	23.3778	23.5312	23.637	23.4347	23.4083	23.9738	23.8975	23.2593	23.5731	23.4704	23.0495	23.0213	22.8369	23.3574	23.1337	Q92979	EMG1	Ribosomal RNA small subunit methyltransferase NEP1	1	VGKTYELLNCDK	VGK(UniMod:121)TYELLNC(UniMod:4)DK	3	VGK(UniMod:121)TYELLNC(UniMod:4)DK3	19	0	1.13366e+07	VGK(UniMod:121)TYELLNC(UniMod:4)DK	0	0	-0.258252	0.379864	0.0608061	0.912981	0.692589	-0.855872	-0.254251	-0.555062	0.233607	0.00117185	0	0	0	0.878643	No	Not Significant
Q12933.1	9.41658	9.41658	9.41658	15.5896	9.41658	9.41658	9.41658	16.2596	14.717	17.0077	16.85	15.1429	15.8516	16.5734	14.7625	9.41658	9.41658	9.41658	9.41658	Q12933	TRAF2	TNF receptor-associated factor 2	1	CPLMLTECPACKGLVR	C(UniMod:4)PLMLTEC(UniMod:4)PAC(UniMod:4)K(UniMod:121)GLVR	3	C(UniMod:4)PLMLTEC(UniMod:4)PAC(UniMod:4)K(UniMod:121)GLVR3	9	1	71042.7	C(UniMod:4)PLMLTEC(UniMod:4)PAC(UniMod:4)K(UniMod:121)GLVR	1	10	-1.53238	5.13487	1.80125	0.853609	0.270053	-8.94232	-2.65637	-5.79935	0.233629	0.00117206	0	0	0	0.585863	No	Not Significant
Q03468.11	9.41658	9.41658	9.41658	9.41658	9.41658	20.1833	20.5434	20.4754	9.41658	9.41658	9.41658	9.41658	19.5144	9.41658	19.6534	19.4848	18.6998	19.2599	19.3905	Q03468	ERCC6	DNA excision repair protein ERCC-6	1	SEAKGAEVNAVTSNR	SEAK(UniMod:121)GAEVNAVTSNR	3	SEAK(UniMod:121)GAEVNAVTSNR3	9	1	965607	SEAK(UniMod:121)GAEVNAVTSNR	1	10	3.71833	12.7578	8.23808	0.123044	0.00129908	3.60028	12.1228	7.86154	0.233789	0.00117364	0	0	0	0.020264	Yes	BH-val
Q9H6F5.3	18.6398	18.6207	18.6559	19.0586	18.4166	19.2548	19.5907	19.4258	18.6643	19.0666	19.0085	17.8538	19.2188	18.7827	19.8873	19.5593	19.5127	19.7407	19.6878	Q9H6F5	CCDC86	Coiled-coil domain-containing protein 86	1	GQHEPSKPPPAGETVTGGFGAK	GQHEPSK(UniMod:121)PPPAGETVTGGFGAK	4	GQHEPSK(UniMod:121)PPPAGETVTGGFGAK4	19	0	603655	GQHEPSK(UniMod:121)PPPAGETVTGGFGAK	0	0	0.0430569	1.06819	0.555625	0.61155	0.0352908	0.408226	1.37473	0.89148	0.233866	0.00117439	0	0	0	0.190729	No	Not Significant
Q9P2J5.21	9.41658	9.41658	17.3671	18.2016	9.41658	18.0942	18.0301	18.0782	18.8457	9.41658	9.41658	18.4607	9.41658	9.41658	18.4173	18.4592	18.5216	18.2961	19.1531	Q9P2J5	LARS1	Leucine--tRNA ligase, cytoplasmic	1	NMSYQGFTKDNGVVPVVK	NM(UniMod:35)SYQGFTK(UniMod:121)DNGVVPVVK	3	NM(UniMod:35)SYQGFTK(UniMod:121)DNGVVPVVK3	12	1	352322	NM(UniMod:35)SYQGFTK(UniMod:121)DNGVVPVVK	1	7	1.27515	9.72154	5.49835	0.446071	0.0137654	3.36236	11.3257	7.34403	0.234022	0.00117593	0	0	0	0.104205	No	Not Significant
O75909	21.8437	21.706	21.6352	21.4145	21.804	22.4921	22.2786	22.1468	21.9453	20.6941	21.1855	20.9509	21.4303	20.9485	21.7567	21.6392	21.4371	21.4792	21.7575	O75909	CCNK	Cyclin-K	1	DIIKTAR	DIIK(UniMod:121)TAR	2	DIIK(UniMod:121)TAR2	16	1	3.44211e+06	DIIK(UniMod:121)TAR	1	3	0.205956	0.864065	0.535011	0.211126	0.00319566	0.261841	0.882312	0.572077	0.234269	0.00117836	0	0	0	0.0384439	No	Not Significant
P19367.13	18.1417	18.4256	18.7105	18.388	18.591	18.27	18.3084	18.02	18.3475	17.0039	17.0146	18.0293	17.3248	17.8903	18.7749	18.1931	18.1736	17.9351	19.6613	P19367	HK1	Hexokinase-1	1	LVDEYSLNAGKQR	LVDEYSLNAGK(UniMod:121)QR	3	LVDEYSLNAGK(UniMod:121)QR3	17	1	324490	LVDEYSLNAGK(UniMod:121)QR	1	2	-0.84507	0.415317	-0.214877	0.892922	0.481624	0.500883	1.68919	1.09504	0.234807	0.00118368	0	0	0	0.762248	No	Not Significant
Q9NP66	19.5377	18.7391	19.5058	18.9117	19.2504	20.468	20.1047	20.2751	20.6523	18.6869	19.9899	18.9576	18.4961	19.3437	20.463	20.0373	20.1331	20.2756	19.5524	Q9NP66	HMG20A	High mobility group protein 20A	1	ELEQYQKTEAYK	ELEQYQK(UniMod:121)TEAYK	3	ELEQYQK(UniMod:121)TEAYK3	17	0	939693	ELEQYQK(UniMod:121)TEAYK	1	2	0.611946	1.76022	1.18608	0.0561207	0.000429008	0.456134	1.53874	0.997435	0.235003	0.00118563	0	0	0	0.00910505	Yes	BH-val
Q12834.5	19.5781	19.624	19.9899	19.7003	19.8305	20.0458	19.2888	19.3129	19.8161	20.4093	20.7573	20.7173	20.5895	20.4497	19.8172	20.0875	19.2588	19.85	20.2877	Q12834	CDC20	Cell division cycle protein 20 homolog	1	LKVLYSQK	LK(UniMod:121)VLYSQK	2	LK(UniMod:121)VLYSQK2	19	1	1.08188e+06	LK(UniMod:121)VLYSQK	0	0	-0.545726	0.288435	-0.128646	0.897842	0.523849	-1.11762	-0.331162	-0.724389	0.235276	0.00118834	0	0	0	0.788498	No	Not Significant
Q9UPU5.5	18.2288	18.1874	18.4962	18.6265	18.291	18.3273	19.0386	18.6323	18.7086	17.6051	17.8079	17.8726	18.0737	17.7384	18.6026	18.1335	18.6496	18.2769	18.3464	Q9UPU5	USP24	Ubiquitin carboxyl-terminal hydrolase 24	1	LDLVGSSQPIKESNSLCPAGIR	LDLVGSSQPIK(UniMod:121)ESNSLC(UniMod:4)PAGIR	3	LDLVGSSQPIK(UniMod:121)ESNSLC(UniMod:4)PAGIR3	18	1	341466	LDLVGSSQPIK(UniMod:121)ESNSLC(UniMod:4)PAGIR	1	1	-0.0246513	0.646166	0.310757	0.707947	0.0672559	0.26602	0.898472	0.582246	0.235784	0.00119341	0	0	0	0.279417	No	Not Significant
Q92541.13	18.6409	18.149	18.4737	18.1487	17.8606	19.2456	19.0315	19.3564	18.62	18.0056	18.0249	16.6036	17.869	18.3626	18.8632	19.0739	18.5803	19.067	18.5012	Q92541	RTF1	RNA polymerase-associated protein RTF1 homolog	1	SQAMEELKAER	SQAMEELK(UniMod:121)AER	3	SQAMEELK(UniMod:121)AER3	12	1	446145	SQAMEELK(UniMod:121)AER	1	7	0.207296	1.41028	0.808787	0.41144	0.0113909	0.476894	1.61108	1.04399	0.235939	0.00119496	0	0	0	0.0922348	No	Not Significant
Q14669.19	20.9345	20.8503	21.0994	20.5714	20.4986	22.0849	22.4479	21.8009	21.7976	20.3785	20.4649	19.7563	19.9799	20.5796	20.935	21.2939	20.8723	20.7625	20.865	Q14669	TRIP12	E3 ubiquitin-protein ligase TRIP12	1	KPNPLANSNTSGYSESK	K(UniMod:121)PNPLANSNTSGYSESK	3	K(UniMod:121)PNPLANSNTSGYSESK3	19	1	2.27534e+06	K(UniMod:121)PNPLANSNTSGYSESK	0	0	0.830581	1.65346	1.24202	0.000660168	7.05625e-06	0.326004	1.10182	0.713911	0.236228	0.00119786	1	0	1	0.000383183	Yes	Q-val
Q6IN85.9	17.7376	18.3109	18.1493	18.199	18.2336	18.5923	19.3042	18.408	18.1951	17.6937	17.7564	17.3326	17.0166	17.5703	18.7121	18.7881	18.0613	18.3171	17.8631	Q6IN85	PPP4R3A	Serine/threonine-protein phosphatase 4 regulatory subunit 3A	1	TKNDDDIMDPISK	TK(UniMod:121)NDDDIMDPISK	3	TK(UniMod:121)NDDDIMDPISK3	19	1	306883	TK(UniMod:121)NDDDIMDPISK	0	0	-0.00524773	1.00283	0.498792	0.672125	0.0521707	0.399222	1.34965	0.874436	0.236406	0.00119966	0	0	0	0.24041	No	Not Significant
P46939.4	23.5507	22.4763	22.8086	22.1387	22.9162	20.8113	21.9705	22.0454	22.0721	22.4194	21.0359	22.4645	22.1772	22.5891	20.5131	20.4069	19.6934	21.5395	21.1559	P46939	UTRN	Utrophin	1	HQAKCNICK	HQAK(UniMod:121)C(UniMod:4)NIC(UniMod:4)K	3	HQAK(UniMod:121)C(UniMod:4)NIC(UniMod:4)K3	18	1	4.59241e+06	HQAK(UniMod:121)C(UniMod:4)NIC(UniMod:4)K	1	1	-1.90377	-0.202796	-1.05328	0.496909	0.0181948	-2.27731	-0.673617	-1.47546	0.23641	0.0011997	0	0	0	0.125127	No	Not Significant
Q567U6.2	9.41658	9.41658	9.41658	22.5292	22.5715	9.41658	9.41658	9.41658	9.41658	9.41658	9.41658	9.41658	21.1332	9.41658	22.7084	22.136	22.3299	22.387	22.3383	Q567U6	CCDC93	Coiled-coil domain-containing protein 93	1	KTALPAGLSATEK	K(UniMod:121)TALPAGLSATEK	3	K(UniMod:121)TALPAGLSATEK3	8	1	5521250	K(UniMod:121)TALPAGLSATEK	1	11	-11.3756	0.868569	-5.25351	0.742555	0.0879209	4.84807	16.392	10.62	0.23649	0.0012005	0	0	0	0.325875	No	Not Significant
Q16543.6	18.3501	18.0199	18.1564	18.2583	18.034	18.5063	18.7813	18.644	18.5816	18.5241	18.3269	18.0391	17.9435	18.0357	18.549	18.7014	19.2647	18.5643	18.6889	Q16543	CDC37	Hsp90 co-chaperone Cdc37	1	DVQMLQDAISKMDPTDAK	DVQMLQDAISK(UniMod:121)M(UniMod:35)DPTDAK	3	DVQMLQDAISK(UniMod:121)M(UniMod:35)DPTDAK3	14	1	375676	DVQMLQDAISK(UniMod:121)M(UniMod:35)DPTDAK	1	5	0.13016	0.799046	0.464603	0.375383	0.0093367	0.26449	0.895121	0.579805	0.237105	0.00120671	0	0	0	0.0810505	No	Not Significant
Q8IWZ8.2	17.5505	18.5942	18.3599	18.9866	19.0928	20.8028	20.2626	20.1908	20.3328	18.9662	18.6402	19.5697	19.2083	18.9586	20.0695	20.0875	19.8112	20.7474	19.8251	Q8IWZ8	SUGP1	SURP and G-patch domain-containing protein 1	1	EGEGLGSEGQGIKNPVNK	EGEGLGSEGQGIK(UniMod:121)NPVNK	3	EGEGLGSEGQGIK(UniMod:121)NPVNK3	18	1	900781	EGEGLGSEGQGIK(UniMod:121)NPVNK	1	1	1.28072	2.48018	1.88045	0.000337105	4.4172e-06	0.474089	1.60495	1.03952	0.237296	0.00120865	1	0	1	0.000268249	Yes	Q-val
P51948.1	21.1608	21.3814	21.4075	21.8668	21.1638	22.4048	22.7094	23.2519	23.0469	21.5814	21.5852	21.8783	21.9548	21.4653	22.3668	22.4579	22.9084	22.6694	21.9397	P51948	MNAT1	CDK-activating kinase assembly factor MAT1	1	LFIQKEEQLQQILK	LFIQK(UniMod:121)EEQLQQILK	3	LFIQK(UniMod:121)EEQLQQILK3	19	1	4.95675e+06	LFIQK(UniMod:121)EEQLQQILK	0	0	1.0097	1.90464	1.45717	0.000165635	2.74289e-06	0.353531	1.19729	0.775408	0.237548	0.00121121	1	0	1	0.000191327	Yes	Q-val
Q3ZCQ8.2	19.1382	18.5413	18.7596	18.4054	18.3695	17.4154	18.1108	17.7417	18.3396	18.876	19.1132	18.6508	19.1673	19.5756	15.7904	16.9668	16.9853	18.2447	19.0202	Q3ZCQ8	TIMM50	Mitochondrial import inner membrane translocase subunit TIM50	1	GSTKAQGPQQQPGSEGPSYAK	GSTK(UniMod:121)AQGPQQQPGSEGPSYAK	3	GSTK(UniMod:121)AQGPQQQPGSEGPSYAK3	18	1	359644	GSTK(UniMod:121)AQGPQQQPGSEGPSYAK	1	1	-1.70762	0.225752	-0.740936	0.7824	0.124239	-2.58649	-0.763689	-1.67509	0.237586	0.00121159	0	0	0	0.395825	No	Not Significant
P62424.2	22.1147	22.1091	22.5058	22.2274	22.7335	22.5492	22.0746	22.2954	22.4307	23.939	24.194	24.0471	23.72	23.843	23.3668	23.5391	23.3153	23.5107	23.2441	P62424	RPL7A	60S ribosomal protein L7a	1	AGVNTVTTLVENKK	AGVNTVTTLVENKK(UniMod:121)	3	AGVNTVTTLVENKK(UniMod:121)3	19	1	9.89579e+06	AGVNTVTTLVENKK(UniMod:121)	0	0	-0.320046	0.31876	-0.000643328	0.930389	0.996658	-0.854588	-0.252316	-0.553452	0.237612	0.00121186	0	0	0	0.999781	No	Not Significant
Q9HCK8.18	18.8542	19.1743	19.2274	18.8269	19.1124	20.6404	20.1745	20.2751	20.7177	18.5319	18.2077	18.9303	18.8295	18.8862	19.8304	20.3046	18.9226	19.2078	19.4693	Q9HCK8	CHD8	Chromodomain-helicase-DNA-binding protein 8	1	VLPGPIAPESSKK	VLPGPIAPESSK(UniMod:121)K	3	VLPGPIAPESSK(UniMod:121)K3	12	1	894331	VLPGPIAPESSK(UniMod:121)K	1	7	0.910874	1.91486	1.41287	0.00202969	1.63267e-05	0.39655	1.34312	0.869834	0.237617	0.0012119	1	0	1	0.000747072	Yes	Q-val
Q92766.16	9.41658	9.41658	9.41658	16.4314	16.5011	16.3035	17.9041	16.9902	16.5742	9.41658	16.4722	9.41658	9.41658	9.41658	17.0303	17.0371	17.2216	16.4313	16.4443	Q92766	RREB1	Ras-responsive element-binding protein 1	1	TKVADPGPASTGSNTTASDSLGGSVPK	TK(UniMod:121)VADPGPASTGSNTTASDSLGGSVPK	3	TK(UniMod:121)VADPGPASTGSNTTASDSLGGSVPK3	12	1	123391	TK(UniMod:121)VADPGPASTGSNTTASDSLGGSVPK	1	7	1.23986	8.17329	4.70658	0.400882	0.0107495	2.73677	9.27367	6.00522	0.237912	0.00121491	0	0	0	0.0888019	No	Not Significant
Q9P258.11	22.5473	22.5372	22.302	21.7635	22.1041	23.024	22.8671	22.9589	22.5432	21.469	21.5163	21.6811	21.5607	21.4756	22.6847	22.705	22.1768	22.0754	21.7408	Q9P258	RCC2	Protein RCC2	1	PATAGKAGGAAVVITEPEHTK	PATAGK(UniMod:121)AGGAAVVITEPEHTK	4	PATAGK(UniMod:121)AGGAAVVITEPEHTK4	19	0	5.13632e+06	PATAGK(UniMod:121)AGGAAVVITEPEHTK	0	0	0.172579	1.02242	0.5975	0.361768	0.00865332	0.335376	1.13661	0.735995	0.238012	0.00121594	0	0	0	0.0769196	No	Not Significant
Q53G59.3	20.4824	20.6055	20.5258	20.2163	20.6078	20.5517	20.2411	20.2336	20.2341	20.202	20.4544	20.2755	20.2818	20.3856	20.1176	19.8191	19.6889	19.9849	19.6544	Q53G59	KLHL12	Kelch-like protein 12	1	YDPHTGHWTNVTPMATKR	YDPHTGHWTNVTPMATK(UniMod:121)R	4	YDPHTGHWTNVTPMATK(UniMod:121)R4	19	1	1.25284e+06	YDPHTGHWTNVTPMATK(UniMod:121)R	0	0	-0.442041	0.0971969	-0.172422	0.826578	0.194924	-0.721109	-0.21271	-0.46691	0.238208	0.00121794	0	0	0	0.501316	No	Not Significant
Q9ULX9	18.4423	18.1404	18.8057	18.9792	18.8121	19.9656	19.844	19.7937	20.0084	18.8476	19.5022	19.207	19.2514	18.8093	19.6191	19.8753	19.4709	20.3374	19.9969	Q9ULX9	MAFF	Transcription factor MafF	1	GKCEALQGFAR	GK(UniMod:121)C(UniMod:4)EALQGFAR	3	GK(UniMod:121)C(UniMod:4)EALQGFAR3	19	1	736590	GK(UniMod:121)C(UniMod:4)EALQGFAR	0	0	0.841626	1.69241	1.26702	0.00082628	8.30873e-06	0.335346	1.13747	0.736409	0.238558	0.00122152	1	0	1	0.000433983	Yes	Q-val
Q9BTE3.11	20.9027	19.4727	19.8856	19.4959	20.2022	20.7857	21.1106	20.728	20.1554	19.0376	19.6893	18.395	19.1767	19.585	20.2637	20.0245	20.166	20.8849	20.2052	Q9BTE3	MCMBP	Mini-chromosome maintenance complex-binding protein	1	SYEDDDDMDLQPNKQK	SYEDDDDMDLQPNK(UniMod:121)QK	3	SYEDDDDMDLQPNK(UniMod:121)QK3	19	1	1.17917e+06	SYEDDDDMDLQPNK(UniMod:121)QK	0	0	0.0489253	1.35726	0.703095	0.617816	0.036682	0.515366	1.74888	1.13212	0.238849	0.00122451	0	0	0	0.195609	No	Not Significant
Q9UEE9.4	21.0306	20.947	21.1221	21.1298	20.9767	21.7726	22.2838	22.1744	22.2874	21.4344	21.0811	20.9168	20.9861	20.6358	21.7143	21.2058	21.776	22.023	21.5295	Q9UEE9	CFDP1	Craniofacial development protein 1	1	ITKVFDFAGEEVR	ITK(UniMod:121)VFDFAGEEVR	3	ITK(UniMod:121)VFDFAGEEVR3	18	1	3.08194e+06	ITK(UniMod:121)VFDFAGEEVR	1	1	0.719137	1.45752	1.08833	0.000974624	9.41364e-06	0.290825	0.986978	0.638902	0.238896	0.00122499	1	0	1	0.000476542	Yes	Q-val
P42166.2	20.8756	20.5552	20.7171	20.4997	20.664	22.1162	23.0942	22.3004	22.2181	20.8816	20.5948	19.9237	19.9923	20.3635	21.6907	21.4979	21.7689	21.4063	20.3872	P42166	TMPO	Lamina-associated polypeptide 2, isoform alpha	1	EKSGIQPLCPER	EK(UniMod:121)SGIQPLC(UniMod:4)PER	3	EK(UniMod:121)SGIQPLC(UniMod:4)PER3	19	0	2.83147e+06	EK(UniMod:121)SGIQPLC(UniMod:4)PER	0	0	1.19208	2.34778	1.76993	0.000513869	5.90322e-06	0.454223	1.54383	0.999024	0.239891	0.001235	1	0	1	0.000335544	Yes	Q-val
Q9P253.7	17.8752	18.6395	18.1332	18.4766	18.4344	17.5992	17.4195	18.1203	18.453	18.9198	18.6755	19.2163	18.6374	19.1718	18.4084	17.7544	18.2434	18.2549	17.2041	Q9P253	VPS18	Vacuolar protein sorting-associated protein 18 homolog	1	LASLKPAER	LASLK(UniMod:121)PAER	2	LASLK(UniMod:121)PAER2	19	1	346127	LASLK(UniMod:121)PAER	0	0	-0.963967	0.136415	-0.413776	0.788024	0.130982	-1.46982	-0.432374	-0.951099	0.240008	0.00123618	0	0	0	0.407121	No	Not Significant
O95365.6	18.5676	18.4663	18.7439	18.4542	18.9175	20.2723	20.2626	20.2016	20.3208	19.0543	18.7445	19.4853	18.8201	18.6055	19.8593	19.748	20.1219	20.1999	18.9106	O95365	ZBTB7A	Zinc finger and BTB domain-containing protein 7A	1	YFSGAHDGDVYPAWSQKVEK	YFSGAHDGDVYPAWSQKVEK(UniMod:121)	4	YFSGAHDGDVYPAWSQKVEK(UniMod:121)4	18	1	791364	YFSGAHDGDVYPAWSQKVEK(UniMod:121)	1	1	1.156	2.11289	1.63444	6.10717e-05	1.4823e-06	0.374917	1.27708	0.825999	0.241339	0.00124972	1	0	1	0.000120842	Yes	Q-val
P30260.11	22.438	22.3345	22.2237	21.9897	22.3438	22.626	22.6121	22.6532	23.0881	21.5169	22.0775	21.9099	21.5855	21.9148	22.7065	22.5725	22.3299	21.9324	23.1048	P30260	CDC27	Cell division cycle protein 27 homolog	1	LFTSDSSTTKENSK	LFTSDSSTTK(UniMod:121)ENSK	3	LFTSDSSTTK(UniMod:121)ENSK3	19	0	5.44511e+06	LFTSDSSTTK(UniMod:121)ENSK	0	0	0.0568357	0.901005	0.47892	0.575828	0.02848	0.33035	1.12624	0.728295	0.241904	0.00125553	0	0	0	0.167056	No	Not Significant
Q12906.13	18.9243	19.1247	19.1065	19.1537	19.2889	18.6279	19.1476	18.9163	19.1975	18.783	18.38	18.732	19.2441	19.0934	19.8307	19.6251	19.7256	19.2012	19.2327	Q12906	ILF3	Interleukin enhancer-binding factor 3	1	VAKAYAALAALEK	VAK(UniMod:121)AYAALAALEK	3	VAK(UniMod:121)AYAALAALEK3	15	1	616579	VAK(UniMod:121)AYAALAALEK	1	4	-0.539464	0.244836	-0.147314	0.887269	0.438896	0.306826	1.04627	0.676548	0.242048	0.001257	0	0	0	0.731797	No	Not Significant
Q96ST3.4	20.2213	20.5654	20.6767	21.0505	20.7702	21.7507	22.3279	22.1799	22.2116	19.7431	19.8124	20.152	20.2717	20.9336	21.7376	21.1059	21.4506	20.8986	20.51	Q96ST3	SIN3A	Paired amphipathic helix protein Sin3a	1	EFKSQSIDTPGVISR	EFK(UniMod:121)SQSIDTPGVISR	3	EFK(UniMod:121)SQSIDTPGVISR3	19	0	2.41052e+06	EFK(UniMod:121)SQSIDTPGVISR	0	0	0.90505	2.01637	1.46071	0.00505045	3.5766e-05	0.434096	1.48186	0.957978	0.242756	0.00126432	1	0	1	0.00132475	Yes	Q-val
Q14241.15	19.3653	18.8421	18.7129	18.5046	18.0406	19.5656	19.597	19.3955	19.7832	18.2991	18.1557	18.2648	18.3946	18.1319	19.6293	19.0443	18.8375	18.7694	18.915	Q14241	ELOA	Elongin-A	1	SDEKASVVSR	SDEK(UniMod:121)ASVVSR	3	SDEK(UniMod:121)ASVVSR3	14	1	539648	SDEK(UniMod:121)ASVVSR	1	5	0.43399	1.35052	0.892257	0.0837437	0.000736169	0.357815	1.22193	0.789874	0.243008	0.00126692	0	0	0	0.0135193	Yes	BH-val
P14314	18.3727	17.2424	9.41658	17.2395	9.41658	9.41658	9.41658	9.41658	9.41658	18.0552	18.4766	18.0572	18.3909	18.1122	9.41658	9.41658	9.41658	18.0976	9.41658	P14314	PRKCSH	Glucosidase 2 subunit beta	1	FSAMKYEQGTGCWQGPNR	FSAMK(UniMod:121)YEQGTGC(UniMod:4)WQGPNR	3	FSAMK(UniMod:121)YEQGTGC(UniMod:4)WQGPNR3	9	1	274597	FSAMK(UniMod:121)YEQGTGC(UniMod:4)WQGPNR	1	10	-9.02073	-0.821211	-4.92097	0.526666	0.0214781	-10.9309	-3.20034	-7.06563	0.243117	0.00126806	0	0	0	0.139876	No	Not Significant
Q8TBZ6.5	18.7619	17.8903	19.1402	18.0719	19.2064	19.2788	19.9407	20.0059	19.4013	17.9755	18.2118	17.1696	18.0501	18.1846	19.6111	18.6446	18.9333	19.85	18.598	Q8TBZ6	TRMT10A	tRNA methyltransferase 10 homolog A	1	QGINEDQEESQKPR	QGINEDQEESQK(UniMod:121)PR	3	QGINEDQEESQK(UniMod:121)PR3	17	1	547633	QGINEDQEESQK(UniMod:121)PR	1	2	0.341006	1.74412	1.04256	0.2993	0.00603594	0.547633	1.87051	1.20907	0.24313	0.0012682	0	0	0	0.0603668	No	Not Significant
Q01658.1	19.8491	20.3698	19.7355	19.5841	19.8333	21.6163	21.14	21.407	21.3797	19.8554	20.0146	19.6354	18.7514	19.9747	21.0634	21.0936	21.1875	21.0663	19.5477	Q01658	DR1	Protein Dr1	1	EVLQECKTVALK	EVLQEC(UniMod:4)K(UniMod:121)TVALK	3	EVLQEC(UniMod:4)K(UniMod:121)TVALK3	19	0	1.59936e+06	EVLQEC(UniMod:4)K(UniMod:121)TVALK	0	0	0.8466	2.17618	1.51139	0.0245783	0.000168792	0.518601	1.77214	1.14537	0.243423	0.00127125	1	0	1	0.00435625	Yes	Q-val
Q9NS91.27	20.0826	19.8944	19.7273	20.0539	19.9422	19.4831	20.2626	20.595	20.4908	20.0277	20.3451	20.2647	20.0992	19.9877	19.6254	18.7863	18.6726	19.6887	19.5891	Q9NS91	RAD18	E3 ubiquitin-protein ligase RAD18	1	WPPGLAVMKTIDDLLR	WPPGLAVMK(UniMod:121)TIDDLLR	3	WPPGLAVMK(UniMod:121)TIDDLLR3	16	1	1.01269e+06	WPPGLAVMK(UniMod:121)TIDDLLR	1	3	-0.238653	0.774186	0.267767	0.856399	0.280088	-1.34993	-0.395011	-0.872468	0.243476	0.0012718	0	0	0	0.596448	No	Not Significant
Q7Z6Z7.31	20.4299	20.3345	20.0996	19.2957	19.7362	20.3327	20.14	20.4931	20.6523	19.946	20.0843	20.318	20.4165	19.6872	20.6787	20.9245	21.1163	20.6287	21.0719	Q7Z6Z7	HUWE1	E3 ubiquitin-protein ligase HUWE1	1	LLLDHEALSCLLVLLFVDEPKLNTSR	LLLDHEALSC(UniMod:4)LLVLLFVDEPK(UniMod:121)LNTSR	4	LLLDHEALSC(UniMod:4)LLVLLFVDEPK(UniMod:121)LNTSR4	19	1	1.40608e+06	LLLDHEALSC(UniMod:4)LLVLLFVDEPK(UniMod:121)LNTSR	0	0	-0.0354176	0.886098	0.42534	0.709756	0.068163	0.359209	1.22802	0.793616	0.243715	0.00127429	0	0	0	0.281477	No	Not Significant
Q12874.10	22.3643	22.0916	22.3445	22.0692	22.2054	23.0691	23.0791	23.0394	23.2996	21.9565	22.4649	22.201	22.0527	22.0826	22.9534	23.2115	23.0086	22.9391	22.0518	Q12874	SF3A3	Splicing factor 3A subunit 3	1	YINLKASEK	YINLK(UniMod:121)ASEK	3	YINLK(UniMod:121)ASEK3	19	0	6.54919e+06	YINLK(UniMod:121)ASEK	0	0	0.511242	1.30238	0.90681	0.022669	0.000155153	0.308384	1.05427	0.681328	0.243719	0.00127433	1	0	1	0.00406168	Yes	Q-val
O43709.3	21.6324	21.7993	21.3951	21.6059	21.6731	22.024	22.0987	21.9299	21.9375	21.9772	21.9748	22.02	21.7944	21.837	21.6946	21.6265	21.5116	21.2054	20.9397	O43709	BUD23	Probable 18S rRNA (guanine-N(7))-methyltransferase	1	AWVLEKK	AWVLEK(UniMod:121)K	2	AWVLEK(UniMod:121)K2	19	1	3.53655e+06	AWVLEK(UniMod:121)K	0	0	0.0714992	0.681223	0.376361	0.499998	0.0185087	-0.812521	-0.237668	-0.525095	0.243722	0.00127437	0	0	0	0.126579	No	Not Significant
P08243.3	16.7894	17.6785	9.41658	17.9919	19.5925	9.41658	9.41658	9.41658	9.41658	9.41658	18.7394	9.41658	13.0905	9.41658	18.8479	19.2275	18.511	18.5447	18.7528	P08243	ASNS	Asparagine synthetase [glutamine-hydrolyzing]	1	FPFNTPKTK	FPFNTPK(UniMod:121)TK	3	FPFNTPK(UniMod:121)TK3	11	1	378161	FPFNTPK(UniMod:121)TK	1	8	-10.8027	-2.95167	-6.8772	0.150869	0.00179595	3.05984	10.4619	6.76087	0.243794	0.00127512	0	0	0	0.025532	Yes	BH-val
Q8NE71.9	9.41658	9.41658	9.41658	14.2254	9.41658	9.41658	12.5703	13.2533	9.41658	9.41658	9.41658	9.41658	9.41658	17.923	13.3591	18.6273	17.8981	19.0709	17.6741	Q8NE71	ABCF1	ATP-binding cassette sub-family F member 1	1	QQPPEPEWIGDGESTSPSDKVVK	QQPPEPEWIGDGESTSPSDKVVK(UniMod:121)	3	QQPPEPEWIGDGESTSPSDKVVK(UniMod:121)3	9	1	198901	QQPPEPEWIGDGESTSPSDKVVK(UniMod:121)	1	10	-2.81919	4.3909	0.785855	0.909803	0.651362	2.80918	9.60693	6.20806	0.243933	0.00127658	0	0	0	0.859203	No	Not Significant
Q03252.14	22.257	22.4463	22.2685	22.7266	22.3206	22.2785	22.297	22.2954	22.3447	21.7752	21.9821	21.6565	21.7218	21.8608	22.1117	22.139	22.3202	22.1662	22.5935	Q03252	LMNB2	Lamin-B2	1	LQIEIGKLR	LQIEIGK(UniMod:121)LR	3	LQIEIGK(UniMod:121)LR3	19	0	4.86806e+06	LQIEIGK(UniMod:121)LR	0	0	-0.371023	0.17115	-0.0999366	0.888446	0.44733	0.211207	0.722374	0.46679	0.244006	0.00127734	0	0	0	0.737856	No	Not Significant
Q13510	15.4545	14.994	15.3889	15.014	15.4104	14.8726	14.7241	15.0335	14.8812	15.1829	14.9692	15.1379	15.3336	15.0933	14.8124	14.6044	14.5751	14.8402	14.4536	Q13510	ASAH1	Acid ceramidase	1	ESLDVYELDAKQGR	ESLDVYELDAK(UniMod:121)QGR	3	ESLDVYELDAK(UniMod:121)QGR3	18	1	33306.4	ESLDVYELDAK(UniMod:121)QGR	1	1	-0.657442	-0.0915297	-0.374486	0.428618	0.0125135	-0.752981	-0.219434	-0.486208	0.246588	0.00129989	0	0	0	0.0980265	No	Not Significant
O14579.5	23.3472	23.479	23.7539	23.527	23.7136	23.8113	23.1415	23.7054	23.6307	23.9993	24.1861	24.168	23.8617	24.1709	23.3032	23.6786	23.6518	23.6794	23.3738	O14579	COPE	Coatomer subunit epsilon	1	YLSQLKDAHR	YLSQLK(UniMod:121)DAHR	3	YLSQLK(UniMod:121)DAHR3	19	0	1.38932e+07	YLSQLK(UniMod:121)DAHR	0	0	-0.306337	0.32246	0.00806166	0.928576	0.957481	-0.836276	-0.243441	-0.539859	0.247446	0.00130747	0	0	0	0.985253	No	Not Significant
Q14157.5	17.7631	17.6667	17.5325	17.2515	17.4362	17.076	17.0164	16.5452	17.5543	18.2486	18.4066	18.5039	18.3636	18.3704	17.8942	16.9107	18.0817	17.6868	17.351	Q14157	UBAP2L	Ubiquitin-associated protein 2-like	1	GQENGLDGTKSGGPSGR	GQENGLDGTK(UniMod:121)SGGPSGR	3	GQENGLDGTK(UniMod:121)SGGPSGR3	13	1	243348	GQENGLDGTK(UniMod:121)SGGPSGR	1	6	-0.944291	-0.0197987	-0.482045	0.638969	0.0419117	-1.22954	-0.35792	-0.79373	0.247447	0.00130748	0	0	0	0.210933	No	Not Significant
O95218.1	19.9461	19.502	19.3023	19.394	18.637	20.9097	21.0623	20.9621	20.4474	19.5652	19.2166	19.4792	19.0616	19.3848	20.4348	20.377	20.2192	20.4537	19.5256	O95218	ZRANB2	Zinc finger Ran-binding domain-containing protein 2	1	GKAVGPASILK	GK(UniMod:121)AVGPASILK	3	GK(UniMod:121)AVGPASILK3	19	0	1.10491e+06	GK(UniMod:121)AVGPASILK	0	0	0.987777	1.99045	1.48911	0.000864153	8.59024e-06	0.387882	1.33321	0.860546	0.247883	0.00131134	1	0	1	0.000445148	Yes	Q-val
P12757	17.9341	17.7771	18.0547	17.6248	17.7107	18.3946	18.5692	18.2852	17.4925	18.1748	18.7011	17.7228	17.9543	17.4509	19.217	18.5641	18.6662	18.7952	19.6164	P12757	SKIL	Ski-like protein	1	EHLDDYGEAPVETDGEHVKR	EHLDDYGEAPVETDGEHVK(UniMod:121)R	4	EHLDDYGEAPVETDGEHVK(UniMod:121)R4	15	1	360718	EHLDDYGEAPVETDGEHVK(UniMod:121)R	1	4	-0.201017	0.931179	0.365081	0.824931	0.191362	0.437284	1.50473	0.971006	0.248777	0.00131929	0	0	0	0.497024	No	Not Significant
P31939.8	22.3573	22.023	22.4044	22.7654	22.664	21.9177	22.0715	22.4642	22.6013	23.0797	22.59	22.8605	23.2512	22.985	22.0664	22.0309	22.2706	22.7719	21.5818	P31939	ATIC	Bifunctional purine biosynthesis protein ATIC	1	SLFSNVVTKNK	SLFSNVVTKNK(UniMod:121)	3	SLFSNVVTKNK(UniMod:121)3	19	1	6.08959e+06	SLFSNVVTKNK(UniMod:121)	0	0	-0.650772	0.292503	-0.179135	0.886562	0.43394	-1.25363	-0.364306	-0.808971	0.248794	0.00131945	0	0	0	0.728013	No	Not Significant
Q9BW71.4	18.4898	17.8516	18.0244	17.2595	17.9425	19.5304	19.6412	19.488	19.6563	17.1066	18.8071	17.761	18.3229	17.4909	19.0858	18.9256	18.8051	19.0789	18.6813	Q9BW71	HIRIP3	HIRA-interacting protein 3	1	SHLEPEEKQALK	SHLEPEEK(UniMod:121)QALK	3	SHLEPEEK(UniMod:121)QALK3	17	1	457765	SHLEPEEK(UniMod:121)QALK	1	2	1.07197	2.25882	1.66539	0.00211476	1.68887e-05	0.458167	1.57714	1.01766	0.249052	0.00132175	1	0	1	0.000761127	Yes	Q-val
Q9HB65.1	18.8871	18.4615	18.804	18.7977	18.6478	19.4027	19.6391	19.3895	18.9269	17.7893	18.4727	17.984	17.8417	18.1707	18.399	18.7757	18.6571	18.6084	18.8291	Q9HB65	ELL3	RNA polymerase II elongation factor ELL3	1	GTPEYKVLEDK	GTPEYK(UniMod:121)VLEDK	3	GTPEYK(UniMod:121)VLEDK3	13	1	460330	GTPEYK(UniMod:121)VLEDK	1	6	0.268772	0.97105	0.619911	0.145301	0.00168823	0.271094	0.933208	0.602151	0.249071	0.00132192	0	0	0	0.0244628	Yes	BH-val
Q9BTA9.1	19.293	18.7607	19.2053	18.4409	18.6418	19.5762	19.0827	19.4499	19.2724	18.6092	17.9207	17.7186	18.8927	18.5129	18.9421	19.2145	19.1989	19.7802	19.011	Q9BTA9	WAC	WW domain-containing adapter protein with coiled-coil	1	EANKMAVNSFPK	EANK(UniMod:121)MAVNSFPK	3	EANK(UniMod:121)MAVNSFPK3	15	1	558500	EANK(UniMod:121)MAVNSFPK	1	4	-0.0470631	1.00105	0.476993	0.716596	0.0717461	0.404458	1.39263	0.898543	0.249257	0.00132359	0	0	0	0.289315	No	Not Significant
Q7L014.12	22.2703	21.9702	21.722	22.6767	22.2211	23.5052	24.1225	24.1085	24.4706	22.1543	22.2723	22.3284	22.2409	22.0894	23.2367	23.1013	22.9671	23.0994	22.455	Q7L014	DDX46	Probable ATP-dependent RNA helicase DDX46	1	GGTILAPTVSAKTIAEQLAEK	GGTILAPTVSAK(UniMod:121)TIAEQLAEK	3	GGTILAPTVSAK(UniMod:121)TIAEQLAEK3	19	1	8.65331e+06	GGTILAPTVSAK(UniMod:121)TIAEQLAEK	0	0	1.43926	2.31999	1.87962	1.18491e-07	7.14464e-08	0.339678	1.17004	0.754857	0.249562	0.00132632	1	0	1	1.28972e-05	Yes	Q-val
[truncated: 36,411 more rows]
[truncated: 58 more columns]
