# Supplementary material for: Global analysis of cancer cell responses to USP9X inhibition
Source: EMBO J. 2026 Apr 7;45(9):3306–31. doi: 10.1038/s44318-026-00742-y (PMC13144739; doi:10.1038/s44318-026-00742-y)
Supplement: Supplementary file 11 — Source data Fig. 4 [file 44318_2026_742_MOESM11_ESM.zip › FIgure 4/4C/Proteins_USP7i_vs_USP9Xi.xlsx]

## Sheet: Sheet1
name	Mean_360_USP7i	Mean_30_USP7i	Control_30min_1	Control_30min_2	Control_30min_3	Control_30min_4	USP7i_30min_1	USP7i_30min_3	USP7i_30min_4	USP7i_30min_5	Control_360min_1	Control_360min_2	Control_360min_3	Control_360min_4	USP7i_360min_1	USP7i_360min_2	USP7i_360min_4	Genes.x	Count	Protein.Group.x	Protein.Names.x	Description.x	ID.x	imputed.x	num_NAs.x	USP7i_30min_vs_Control_30min_CI.L	USP7i_30min_vs_Control_30min_CI.R	USP7i_30min_vs_Control_30min_diff	USP7i_30min_vs_Control_30min_p.adj	USP7i_30min_vs_Control_30min_p.val	USP7i_360min_vs_Control_360min_CI.L	USP7i_360min_vs_Control_360min_CI.R	USP7i_360min_vs_Control_360min_diff	USP7i_360min_vs_Control_360min_p.adj	USP7i_360min_vs_Control_360min_p.val	USP7i_30min_vs_Control_30min_significant	USP7i_360min_vs_Control_360min_significant	significant.x	FDR_30	Cutoff_30	Stat_30	FDR_360	Cutoff_360	Stat_360	Colour_30	Colour_360	Int_DLD_USP9Xi_360min_vs_DLD_untreated_360min	DLD_untreated_30min_1	DLD_untreated_30min_2
MGA	21.7228	22.2312	22.3288	22.3327	22.3961	22.4146	22.1708	22.0633	22.077	22.0664	22.6065	22.5105	22.4782	22.3948	20.7063	20.6781	20.685	MGA	53	Q8IWI9	MGAP_HUMAN	MAX gene-associated protein	Q8IWI9	0	0	-0.409538	-0.137768	-0.273653	0.000933751	0.000780785	-1.95448	-1.66093	-1.8077	1.01877e-12	9.25368e-13	0	1	1	1	No	Not Significant	8.53374e-09	Yes	Q-val	Unchanged	Down	22.695	22.3459	22.35
TOPORS	19.3049	18.7895	19.8809	19.9527	19.7567	19.799	17.7747	17.7747	17.6023	17.7747	20.1736	20.4049	20.7924	20.4397	17.7747	17.7747	17.7747	TOPORS	8	Q9NS56	TOPRS_HUMAN	E3 ubiquitin-protein ligase Topors	Q9NS56	1	6	-2.34994	-1.88155	-2.11574	1.97776e-12	4.82225e-11	-2.93091	-2.42499	-2.67795	1.01877e-12	6.42444e-12	1	1	1	4.44708e-07	Yes	Q-val	2.96231e-08	Yes	Q-val	Down	Down	20.3391	19.8981	19.97
PCGF6	20.2836	21.1172	21.2082	20.8587	20.8377	21.5815	21.0297	21.0967	21.0569	21.2678	21.0924	20.9128	21.3606	21.107	19.0221	19.432	19.0584	PCGF6	6	Q9BYE7	PCGF6_HUMAN	Polycomb group RING finger protein 6	Q9BYE7	0	0	-0.355675	0.338171	-0.00875205	0.964109	0.957381	-2.32208	-1.57264	-1.94736	2.5605e-10	4.44165e-08	0	1	1	1	No	Not Significant	0.000123285	Yes	Q-val	Unchanged	Down	21.1521	21.2254	20.876
DCLRE1A	13.9442	13.5307	13.5307	13.5307	13.5307	13.5307	13.5307	13.5307	13.5307	13.5307	13.5307	13.5307	13.5307	13.509	14.6536	14.2315	14.6229	DCLRE1A	3	Q6PJP8	DCR1A_HUMAN	DNA cross-link repair 1A protein	Q6PJP8	1	11	-0.178002	0.178002	1.77636e-15	0.965846	1	0.785133	1.16966	0.977397	6.50991e-10	5.77183e-08	0	1	1	1	No	Not Significant	0.000123285	Yes	Q-val	Unchanged	Up	13.7587	13.5303	13.5303
TRIM27	21.9383	22.5607	22.5786	22.5793	22.565	22.7531	22.4122	22.5132	22.3791	22.705	22.3557	22.2686	22.7277	22.735	21.0607	21.1675	21.2526	TRIM27	18	P14373	TRI27_HUMAN	Zinc finger protein RFP	P14373	0	0	-0.367662	0.134415	-0.116624	0.874812	0.334007	-1.63262	-1.09032	-1.36147	1.01225e-09	6.68431e-08	0	1	1	1	No	Not Significant	0.000123285	Yes	Q-val	Unchanged	Down	22.6514	22.5957	22.5966
TCEAL4	24.0803	23.9708	24.1706	24.1462	24.0185	24.164	24.0308	23.6743	24.009	23.5533	24.8164	24.7925	24.7804	24.6667	22.8001	23.1978	23.5083	TCEAL4	16	Q96EI5	TCAL4_HUMAN	Transcription elongation factor A protein-like 4	Q96EI5	0	0	-0.612548	-0.00342523	-0.307987	0.419564	0.047823	-1.92422	-1.26629	-1.59526	5.01029e-09	1.00784e-07	0	1	1	1	No	Not Significant	0.000154904	Yes	Q-val	Unchanged	Down	24.8215	24.1878	24.1635
MAN1A1	22.9123	25.8401	25.8773	25.8029	26.5124	25.0042	25.948	25.7619	26.2057	25.6084	20.102	19.8009	21.6377	21.7703	25.9211	26.265	24.8891	MAN1A1	9	P33908	MA1A1_HUMAN	Mannosyl-oligosaccharide 1,2-alpha-mannosidase IA	P33908	0	0	-0.914704	1.07833	0.0818114	0.959508	0.86201	3.78762	5.94034	4.86398	1.11972e-07	2.29742e-07	0	1	1	1	No	Not Significant	0.000302669	Yes	Q-val	Unchanged	Up	24.6844	25.8944	25.8202
POLH	18.5784	18.1865	18.189	18.189	18.189	18.189	18.1688	18.189	18.189	18.189	18.189	18.189	18.189	18.189	19.4301	19.0211	18.8414	POLH	4	Q9Y253	POLH_HUMAN	DNA polymerase eta	Q9Y253	1	11	-0.215777	0.205689	-0.00504388	0.964202	0.959563	0.680873	1.13611	0.908491	1.13244e-05	9.48022e-07	0	1	1	1	No	Not Significant	0.00109283	Yes	Q-val	Unchanged	Up	19.152	18.9103	18.9103
PHIP	26.4864	27.2985	27.3219	27.3002	27.3694	27.3914	27.3393	27.0288	27.2333	27.4035	26.7519	26.7858	27.1807	27.2061	26.0157	25.9929	25.4715	PHIP	82	Q8WWQ0	PHIP_HUMAN	PH-interacting protein	Q8WWQ0	0	0	-0.400117	0.21106	-0.0945282	0.925753	0.515792	-1.48453	-0.824388	-1.15446	0.000516638	4.06025e-06	0	1	1	1	No	Not Significant	0.00416041	Yes	Q-val	Unchanged	Down	27.3213	27.339	27.3176
TIGD2	19.5187	19.5985	19.8943	19.4511	19.9698	19.7034	20.0702	19.3142	19.239	19.1464	19.3669	18.6412	18.6427	18.2074	20.594	20.7896	20.389	TIGD2	9	Q4W5G0	TIGD2_HUMAN	Tigger transposable element-derived protein 2	Q4W5G0	0	0	-0.836524	0.212129	-0.312197	0.795979	0.220865	1.30999	2.44267	1.87633	0.00178743	7.24347e-06	0	1	1	1	No	Not Significant	0.00667993	Yes	Q-val	Unchanged	Up	19.5697	19.9114	19.4684
L3MBTL2	22.1473	23.0641	22.744	23.4478	22.9412	22.6477	22.9777	22.6271	23.869	23.2582	23.1622	23.5716	23.1755	23.5009	21.7969	19.9633	19.8608	L3MBTL2	8	Q969R5	LMBL2_HUMAN	Lethal(3)malignant brain tumor-like protein 2	Q969R5	0	0	-0.584358	1.05999	0.237818	0.930184	0.54299	-3.70028	-1.92417	-2.81223	0.00450643	1.1633e-05	0	1	1	1	No	Not Significant	0.00975271	Yes	Q-val	Unchanged	Down	23.1137	22.7612	23.4651
TRIB3	19.0879	20.1432	20.3811	19.8129	20.086	20.1483	20.3443	20.1467	20.1462	20.0801	18.1892	18.0299	19.0988	18.6434	20.0709	19.8095	19.7739	TRIB3	7	Q96RU7	TRIB3_HUMAN	Tribbles homolog 3	Q96RU7	0	0	-0.35413	0.498623	0.0722463	0.950074	0.720307	0.933895	1.85497	1.39443	0.010457	1.84624e-05	0	1	1	1	No	Not Significant	0.0141884	Yes	Q-val	Unchanged	Up	19.1033	20.3982	19.8303
C16orf72	18.6244	17.6927	17.5628	17.5574	18.21	17.8082	17.5628	17.5628	17.7152	17.5628	18.9442	19.6366	19.0146	19.2195	17.5628	17.6172	18.3758	C16orf72	4	Q14CZ0	CP072_HUMAN	UPF0472 protein C16orf72	Q14CZ0	1	5	-0.620774	0.253338	-0.183718	0.892955	0.380483	-1.82389	-0.87974	-1.35181	0.0260657	3.23864e-05	0	1	1	1	No	Not Significant	0.0229744	Yes	Q-val	Unchanged	Down	19.235	18.1892	17.5747
UVSSA	20.5794	20.938	21.2142	20.9738	20.6559	21.158	20.7336	21.0162	20.8918	20.8604	20.8955	21.1034	21.3309	21.4819	19.3018	19.4442	20.498	UVSSA	17	Q2YD98	UVSSA_HUMAN	UV-stimulated scaffold protein A	Q2YD98	1	1	-0.615734	0.365836	-0.124949	0.936996	0.591767	-1.98501	-0.924795	-1.4549	0.044608	4.9196e-05	0	1	1	1	No	Not Significant	0.0302561	Yes	Q-val	Unchanged	Down	21.2665	21.2313	20.9911
CARHSP1	28.8513	28.6377	28.6929	28.8464	28.6358	28.762	28.4066	28.6637	28.53	28.5644	29.2096	29.2596	29.0477	29.0333	28.3509	28.3046	28.7534	CARHSP1	9	Q9Y2V2	CHSP1_HUMAN	Calcium-regulated heat-stable protein 1	Q9Y2V2	0	0	-0.418961	0.0328004	-0.19308	0.577279	0.087707	-0.911867	-0.423909	-0.667888	0.0458711	5.0446e-05	0	1	1	1	No	Not Significant	0.0302561	Yes	Q-val	Unchanged	Down	28.8523	28.7101	28.8637
STAMBP	24.7675	24.9672	24.9625	24.9534	25.1062	24.8849	24.6675	25.0406	25.1298	24.9924	24.9536	25.1013	25.1022	24.9715	24.3101	24.4874	24.4462	STAMBP	25	O95630	STABP_HUMAN	STAM-binding protein	O95630	0	0	-0.230849	0.192534	-0.0191577	0.958737	0.848073	-0.846196	-0.38889	-0.617543	0.0526362	5.75023e-05	0	0	0	1	No	Not Significant	0.0302561	Yes	BH-val	Unchanged	Down	24.8909	24.9796	24.9707
TOR3A	21.5399	21.5243	21.5356	21.6184	21.6045	21.4795	21.4117	21.5258	21.5219	21.4971	21.2711	21.1333	21.1976	21.486	22.1554	21.7311	21.805	TOR3A	15	Q9H497	TOR3A_HUMAN	Torsin-3A	Q9H497	0	0	-0.286103	0.145306	-0.0703988	0.921684	0.493347	0.392199	0.858174	0.625186	0.0559411	6.12123e-05	0	0	0	1	No	Not Significant	0.0302561	Yes	BH-val	Unchanged	Up	21.5888	21.5528	21.6358
BRWD1	19.4221	20.2723	20.5673	20.9567	20.126	20.1394	20.4852	20.0932	19.9382	19.8722	19.7958	19.8245	20.5115	20.7423	18.9209	18.5119	17.648	BRWD1	25	Q9NSI6	BRWD1_HUMAN	Bromodomain and WD repeat-containing protein 1	Q9NSI6	0	0	-0.991389	0.291135	-0.350127	0.83089	0.259431	-2.5509	-1.16562	-1.85826	0.0560336	6.13191e-05	0	0	0	1	No	Not Significant	0.0302561	Yes	BH-val	Unchanged	Down	20.8184	20.5844	20.974
CACTIN	22.909	23.1403	23.2142	23.1849	23.1966	23.2542	23.0782	23.1303	22.9744	23.0895	23.172	23.034	23.1596	23.1738	22.8132	22.389	22.6216	CACTIN	29	Q8WUQ7	CATIN_HUMAN	Cactin	Q8WUQ7	0	0	-0.326749	0.0379725	-0.144388	0.632775	0.110954	-0.723877	-0.329932	-0.526904	0.0575328	6.30718e-05	0	0	0	1	No	Not Significant	0.0302561	No	Not Significant	Unchanged	Unchanged	23.2653	23.2314	23.2022
FAM135A	14.0776	13.4874	13.4909	13.4909	13.4909	13.4909	13.4628	13.4909	13.4909	13.4909	13.4909	13.4909	13.4909	13.4909	14.3975	14.4278	15.7547	FAM135A	5	Q9P2D6	F135A_HUMAN	Protein FAM135A	Q9P2D6	1	11	-0.482819	0.468799	-0.00700998	0.964852	0.975102	0.855198	1.88306	1.36913	0.0596427	6.56172e-05	0	0	0	1	No	Not Significant	0.0302561	Yes	BH-val	Unchanged	Up	13.9046	13.3784	13.3784
SDE2	24.0938	23.782	23.8021	23.7981	23.7713	23.8839	23.8839	23.605	23.7191	23.7925	24.4047	24.3761	24.4773	24.1483	23.5638	23.7327	23.9536	SDE2	23	Q6IQ49	SDE2_HUMAN	Replication stress response regulator SDE2	Q6IQ49	0	0	-0.275879	0.148466	-0.0637066	0.927802	0.527984	-0.830739	-0.372394	-0.601566	0.067337	7.55769e-05	0	0	0	1	No	Not Significant	0.03166	Yes	BH-val	Unchanged	Down	24.278	23.8193	23.8154
LAMTOR3	26.1765	26.3575	26.5351	26.4721	26.4865	26.3529	25.9936	26.3352	26.2935	26.3909	26.425	26.2239	26.6026	26.7275	25.6666	25.6346	25.9552	LAMTOR3	8	Q9UHA4	LTOR3_HUMAN	Ragulator complex protein LAMTOR3	Q9UHA4	0	0	-0.470659	0.0539665	-0.208346	0.630793	0.109939	-1.02596	-0.459298	-0.742628	0.0681002	7.66491e-05	0	0	0	1	No	Not Significant	0.03166	Yes	BH-val	Unchanged	Down	26.2893	26.5523	26.4894
IFNAR1	20.3268	17.9979	18.9447	16.9295	16.3233	17.1056	18.2423	18.2722	17.9076	20.2576	22.1419	21.5694	21.4852	22.348	17.945	17.5951	19.2029	IFNAR1	8	P17181	INAR1_HUMAN	Interferon alpha/beta receptor 1	P17181	1	1	0.0549759	2.63342	1.3442	0.38542	0.0422075	-5.03103	-2.24599	-3.63851	0.0697051	7.89611e-05	0	0	0	1	No	Not Significant	0.03166	Yes	BH-val	Unchanged	Down	19.7548	18.9619	16.9469
CCDC66	20.7913	20.1532	19.9284	21.1661	20.527	19.9284	19.9284	19.9284	19.9284	19.8902	21.4159	21.8701	20.8398	21.628	19.9284	19.9284	19.9284	CCDC66	7	A2RUB6	CCD66_HUMAN	Coiled-coil domain-containing protein 66	A2RUB6	1	8	-1.01881	0.0816117	-0.468601	0.580062	0.088745	-2.10431	-0.915717	-1.51001	0.0977623	0.000102791	0	0	0	1	No	Not Significant	0.0394974	Yes	BH-val	Unchanged	Down	20.8167	20.5573	21.1834
CNOT6	22.7309	22.9875	23.0602	22.8321	22.9794	22.9684	23.0053	22.9149	23.0384	23.1013	22.4538	22.6467	22.4193	22.5987	22.9943	23.1151	22.8887	CNOT6	17	Q9ULM6	CNOT6_HUMAN	CCR4-NOT transcription complex subunit 6	Q9ULM6	0	0	-0.120982	0.230901	0.0549593	0.925048	0.511743	0.279715	0.659793	0.469754	0.130892	0.000132719	0	0	0	1	No	Not Significant	0.0489573	No	Not Significant	Unchanged	Unchanged	22.734	23.0773	22.8494
TRIM62	18.2926	17.7831	17.7865	17.7865	17.7865	17.759	17.7865	17.7865	17.7865	17.7865	18.4469	17.7865	17.7865	17.7865	19.0139	18.6497	18.5781	TRIM62	5	Q9BVG3	TRI62_HUMAN	E3 ubiquitin-protein ligase TRIM62	Q9BVG3	1	10	-0.292872	0.306631	0.00687908	0.964273	0.961226	0.471841	1.11938	0.79561	0.138602	0.000140123	0	0	0	1	No	Not Significant	0.0497005	Yes	BH-val	Unchanged	Up	18.5324	17.819	17.819
TRIP12	23.8082	24.5576	24.5993	24.3417	24.8505	24.658	24.2243	24.263	24.6866	24.8371	24.1166	23.959	24.4531	24.4079	23.5646	23.0075	23.1488	TRIP12	96	Q14669	TRIPC_HUMAN	E3 ubiquitin-protein ligase TRIP12	Q14669	0	0	-0.490949	0.2717	-0.109624	0.930556	0.545427	-1.40573	-0.581971	-0.993849	0.163445	0.000165501	0	0	0	1	No	Not Significant	0.0565279	No	Not Significant	Unchanged	Unchanged	24.3235	24.6164	24.3591
ARFGAP2	25.2471	25.2283	25.315	25.2779	25.3877	25.3214	25.3018	25.0734	25.0241	25.1254	25.4243	25.4017	25.4594	25.4404	25.1481	24.969	24.8867	ARFGAP2	33	Q8N6H7	ARFG2_HUMAN	ADP-ribosylation factor GTPase-activating protein 2	Q8N6H7	0	0	-0.360169	-0.0284339	-0.194302	0.255771	0.0250765	-0.609346	-0.251031	-0.430188	0.170339	0.000173027	0	0	0	1	No	Not Significant	0.0569878	No	Not Significant	Unchanged	Unchanged	25.3398	25.3321	25.2952
RAD54L	19.5228	19.1936	19.1642	19.2031	19.149	18.8734	19.2269	19.3447	19.398	19.1896	19.4045	19.3184	19.2573	19.1714	19.9759	19.6422	19.89	RAD54L	5	Q92698	RAD54_HUMAN	DNA repair and recombination protein RAD54-like	Q92698	1	3	-0.0199763	0.404767	0.192395	0.526619	0.0721682	0.31874	0.777515	0.548128	0.177245	0.000180809	0	0	0	1	No	Not Significant	0.0574971	No	Not Significant	Unchanged	Unchanged	19.0886	19.1813	19.2204
RNF126	25.6513	25.2565	25.259	25.6338	25.339	25.3451	24.7621	24.988	25.2428	25.4824	25.8505	26.2241	26.1884	25.9396	25.0221	24.8666	25.4678	RNF126	9	Q9BV68	RN126_HUMAN	E3 ubiquitin-protein ligase RNF126	Q9BV68	0	0	-0.637787	0.0870129	-0.275387	0.656298	0.12467	-1.32325	-0.540381	-0.931818	0.182651	0.000187084	0	0	0	1	No	Not Significant	0.0575096	No	Not Significant	Unchanged	Unchanged	25.5083	25.2761	25.6511
EML3	21.9508	22.2761	22.2077	22.1715	22.3507	22.1217	22.3516	22.3809	22.4825	22.1424	21.6973	21.5443	21.7413	21.909	22.3176	22.3004	22.146	EML3	28	Q32P44	EMAL3_HUMAN	Echinoderm microtubule-associated protein-like 3	Q32P44	0	0	-0.0813781	0.3343	0.126461	0.785569	0.211499	0.307183	0.756167	0.531675	0.190014	0.000195907	0	0	0	1	No	Not Significant	0.0582792	No	Not Significant	Unchanged	Unchanged	22.1214	22.2249	22.1888
GIPC1	25.3467	25.2109	25.127	25.4154	25.1759	25.2205	24.8733	25.1488	25.3906	25.3357	25.6309	25.6583	25.5091	25.593	24.9231	25.0272	25.0853	GIPC1	25	O14908	GIPC1_HUMAN	PDZ domain-containing protein GIPC1	O14908	0	0	-0.28052	0.185314	-0.0476029	0.94526	0.666197	-0.837542	-0.334384	-0.585963	0.214159	0.000227436	0	0	0	1	No	Not Significant	0.0633414	No	Not Significant	Unchanged	Unchanged	25.1467	25.1442	25.4327
DDX24	24.8893	25.3327	25.3463	25.3602	25.5867	25.2005	24.8548	25.426	25.407	25.4805	25.1622	25.2303	25.2091	25.1211	24.5489	24.4777	24.4761	DDX24	64	Q9GZR7	DDX24_HUMAN	ATP-dependent RNA helicase DDX24	Q9GZR7	0	0	-0.352245	0.189561	-0.0813419	0.927802	0.52798	-0.972395	-0.387177	-0.679786	0.217858	0.000232668	0	0	0	1	No	Not Significant	0.0633414	No	Not Significant	Unchanged	Unchanged	25.172	25.3634	25.3775
NUFIP2	26.2186	25.764	25.725	25.8861	25.6911	25.8798	25.5675	25.9175	25.6341	25.8106	26.5733	26.6957	26.6334	26.5363	25.4132	25.3748	26.3033	NUFIP2	33	Q7Z417	NUFP2_HUMAN	Nuclear fragile X mental retardation-interacting protein 2	Q7Z417	0	0	-0.42689	0.300744	-0.0630735	0.949567	0.714145	-1.30552	-0.519589	-0.912557	0.21846	0.000233529	0	0	0	1	No	Not Significant	0.0633414	No	Not Significant	Unchanged	Unchanged	26.0691	25.7421	25.9035
RYK	18.4369	18.6163	18.5635	18.3021	18.6085	18.6418	19.3391	18.474	18.4821	18.5195	18.1944	18.1425	17.7969	17.7687	19.3736	19.0781	18.7041	RYK	3	P34925	RYK_HUMAN	Tyrosine-protein kinase RYK	P34925	1	1	-0.258901	0.608327	0.174713	0.899203	0.399978	0.607939	1.54465	1.0763	0.233512	0.000256204	0	0	0	1	No	Not Significant	0.0675062	No	Not Significant	Unchanged	Unchanged	18.9937	18.5807	18.3195
BACE1	16.7834	16.5424	16.4901	16.4901	16.4901	16.4901	16.908	16.4901	16.4901	16.4901	16.4901	16.4901	16.4742	16.4901	17.1074	16.8715	17.5605	BACE1	8	P56817	BACE1_HUMAN	Beta-secretase 1	P56817	1	10	-0.176676	0.385604	0.104464	0.909318	0.436703	0.389959	0.99729	0.693625	0.24211	0.00027021	0	0	0	1	No	Not Significant	0.0675362	No	Not Significant	Unchanged	Unchanged	17.4511	16.5592	16.5592
NEDD4L	24.3488	24.4324	24.4203	24.4701	24.4269	24.2781	24.5266	24.3136	24.6	24.4239	24.1945	24.2144	24.1874	24.0997	24.6627	24.5756	24.5072	NEDD4L	48	Q96PU5	NED4L_HUMAN	E3 ubiquitin-protein ligase NEDD4-like	Q96PU5	0	0	-0.0985822	0.23285	0.0671342	0.898444	0.397491	0.228836	0.586824	0.40783	0.245648	0.000276223	0	0	0	1	No	Not Significant	0.0675362	No	Not Significant	Unchanged	Unchanged	24.3835	24.4374	24.4874
CHCHD4	25.8208	25.6475	25.4556	25.8399	25.598	25.8371	25.7185	25.495	25.5546	25.6814	26.082	26.1197	26.1646	25.9707	25.4057	25.2591	25.7437	CHCHD4	6	Q8N4Q1	MIA40_HUMAN	Mitochondrial intermembrane space import and assembly protein 40	Q8N4Q1	0	0	-0.320589	0.180007	-0.0702912	0.931932	0.554636	-0.885108	-0.344402	-0.614755	0.248461	0.000281112	0	0	0	1	No	Not Significant	0.0675362	No	Not Significant	Unchanged	Unchanged	25.8614	25.4727	25.8572
C2orf49	24.2621	24.266	24.2681	24.2592	24.2804	24.2686	24.3257	24.187	24.1486	24.3905	24.4778	24.4844	24.4417	24.4044	23.9741	23.8353	24.2172	C2orf49	10	Q9BVC5	ASHWN_HUMAN	Ashwin	Q9BVC5	0	0	-0.187596	0.175372	-0.00611201	0.963488	0.943129	-0.639267	-0.247217	-0.443242	0.256295	0.000295276	0	0	0	1	No	Not Significant	0.0675362	No	Not Significant	Unchanged	Unchanged	24.2867	24.2853	24.2765
BUD13	23.8086	23.7824	23.8737	23.9197	23.8977	23.9109	23.4974	23.6862	23.6647	23.8085	24.3531	24.3792	24.341	23.8775	22.6427	23.2773	23.7895	BUD13	24	Q9BRD0	BUD13_HUMAN	BUD13 homolog	Q9BRD0	0	0	-0.648231	0.175653	-0.236289	0.81226	0.237293	-1.44611	-0.556211	-1.00116	0.263059	0.000308203	0	0	0	1	No	Not Significant	0.0675362	No	Not Significant	Unchanged	Unchanged	23.6777	23.8909	23.937
RNF169	22.3465	22.1612	22.2688	22.1642	22.1927	22.1807	22.0742	22.1851	21.9913	22.2323	22.6614	22.5129	22.6066	22.3927	21.9593	22.029	22.2633	RNF169	30	Q8NCN4	RN169_HUMAN	E3 ubiquitin-protein ligase RNF169	Q8NCN4	0	0	-0.270104	0.108397	-0.0808538	0.890356	0.372973	-0.663944	-0.255116	-0.45953	0.264285	0.000310621	0	0	0	1	No	Not Significant	0.0675362	No	Not Significant	Unchanged	Unchanged	22.417	22.286	22.1816
ZNF219	17.8002	17.6496	17.685	17.9395	17.6586	17.4769	17.6232	17.3783	17.7145	17.7206	18.4311	18.159	17.958	18.0502	16.9473	17.4065	17.6493	ZNF219	5	Q9P2Y4	ZN219_HUMAN	Zinc finger protein 219	Q9P2Y4	1	2	-0.416808	0.255054	-0.080877	0.939449	0.611849	-1.17805	-0.452352	-0.8152	0.265111	0.000312264	0	0	0	1	No	Not Significant	0.0675362	No	Not Significant	Unchanged	Unchanged	18.1637	17.6747	17.9568
SETDB1	22.5105	22.3214	22.1852	22.5633	22.2413	22.4696	22.0411	22.3209	22.4443	22.3056	22.5789	22.6156	22.9624	23.0234	22.1421	22.0538	22.1975	SETDB1	40	Q15047	SETB1_HUMAN	Histone-lysine N-methyltransferase SETDB1	Q15047	0	0	-0.36079	0.187012	-0.0868889	0.923904	0.505315	-0.959802	-0.368109	-0.663956	0.266574	0.000315198	0	0	0	1	No	Not Significant	0.0675362	No	Not Significant	Unchanged	Unchanged	22.2593	22.2023	22.5806
POLE4	23.7465	23.5859	23.4279	23.5754	23.3034	23.9286	23.6696	23.6139	23.5185	23.6499	24.2632	23.7935	24.2802	23.8996	23.3786	23.2025	23.4077	POLE4	4	Q9NR33	DPOE4_HUMAN	DNA polymerase epsilon subunit 4	Q9NR33	0	0	-0.247716	0.356024	0.0541539	0.948772	0.704716	-1.05561	-0.403491	-0.729548	0.270654	0.000323572	0	0	0	1	No	Not Significant	0.0675362	No	Not Significant	Unchanged	Unchanged	23.7078	23.445	23.5927
BRSK2	17.3945	17.1761	16.8178	16.8178	16.8178	17.1507	18.0734	16.8178	18.0957	16.8178	16.8178	16.8178	16.7966	16.8178	18.254	18.2029	18.0545	BRSK2	4	Q8IWQ3	BRSK2_HUMAN	Serine/threonine-protein kinase BRSK2	Q8IWQ3	1	8	-0.0129562	1.1132	0.550123	0.453423	0.0547457	0.74976	1.96615	1.35796	0.273485	0.000329552	0	0	0	1	No	Not Significant	0.0675362	No	Not Significant	Unchanged	Unchanged	17.1435	17.2232	17.2811
E4F1	21.1211	21.2024	21.4442	21.3215	21.5554	21.0187	20.7166	20.9739	21.1779	21.4109	21.4198	21.5242	21.9506	21.1745	20.4556	20.7105	20.6127	E4F1	8	Q66K89	E4F1_HUMAN	Transcription factor E4F1	Q66K89	0	0	-0.651648	0.121448	-0.2651	0.712438	0.162347	-1.34187	-0.506831	-0.924351	0.288897	0.00035458	0	0	0	1	No	Not Significant	0.0710857	No	Not Significant	Unchanged	Unchanged	20.9071	21.4613	21.3388
CYB5B	28.5442	28.4641	28.4538	28.7313	28.6037	28.5135	28.007	28.3655	28.3003	28.7376	28.7563	29.1947	28.8038	28.7499	27.9714	28.0032	28.3299	CYB5B	8	O43169	CYB5B_HUMAN	Cytochrome b5 type B	O43169	0	0	-0.549267	0.103327	-0.22297	0.714927	0.163759	-1.12712	-0.422237	-0.774678	0.301953	0.000377186	0	0	0	1	No	Not Significant	0.0728541	No	Not Significant	Unchanged	Unchanged	28.3138	28.4709	28.7487
GOLPH3L	25.0903	24.8221	24.7082	24.8292	25.1881	25.0902	24.65	24.7308	24.586	24.7947	25.6409	25.5275	25.1969	25.3133	24.4438	24.4714	25.0384	GOLPH3L	16	Q9H4A5	GLP3L_HUMAN	Golgi phosphoprotein 3-like	Q9H4A5	0	0	-0.587451	0.0603008	-0.263575	0.61451	0.102264	-1.11828	-0.418625	-0.768451	0.30308	0.000379202	0	0	0	1	No	Not Significant	0.0728541	No	Not Significant	Unchanged	Unchanged	24.9782	24.7253	24.8465
TTC1	27.5333	27.2845	27.5273	27.4967	27.388	27.4408	26.9986	27.2358	26.6791	27.5099	28.1415	28.3601	27.8005	27.6988	26.8537	26.4631	27.4156	TTC1	24	Q99614	TTC1_HUMAN	Tetratricopeptide repeat protein 1	Q99614	0	0	-0.818314	0.103606	-0.357354	0.64539	0.117894	-1.5873	-0.591512	-1.08941	0.310199	0.000392198	0	0	0	1	No	Not Significant	0.0738133	No	Not Significant	Unchanged	Unchanged	27.2235	27.5444	27.514
MRNIP	18.356	18.1208	17.9755	18.0651	18.2451	18.2459	18.2375	18.1752	17.7943	18.2278	18.8148	18.6763	18.6814	18.4001	17.9905	17.7329	18.1964	MRNIP	7	Q6NTE8	MRNIP_HUMAN	MRN complex-interacting protein	Q6NTE8	0	0	-0.308888	0.260555	-0.0241667	0.959256	0.857391	-0.977422	-0.362352	-0.669887	0.318262	0.000407474	0	0	0	1	No	Not Significant	0.0746205	No	Not Significant	Unchanged	Unchanged	18.4912	17.9927	18.0824
SCAI	21.246	21.4805	21.4927	21.4554	21.4823	21.552	21.6184	21.4291	21.6337	21.1805	20.9712	20.8007	21.008	21.1809	21.6997	21.7098	21.3519	SCAI	20	Q8N9R8	SCAI_HUMAN	Protein SCAI	Q8N9R8	0	0	-0.284262	0.223909	-0.0301763	0.955946	0.801595	0.322474	0.871361	0.596917	0.320932	0.00041267	0	0	0	1	No	Not Significant	0.0746205	No	Not Significant	Unchanged	Unchanged	21.4265	21.5099	21.4727
MIOS	23.3848	23.1928	23.0568	23.2702	23.108	23.2492	23.2498	23.2182	23.1583	23.232	23.4803	23.4522	23.7651	23.7119	22.8654	23.2617	23.157	MIOS	41	Q9NXC5	MIO_HUMAN	GATOR complex protein MIOS	Q9NXC5	0	0	-0.173708	0.260776	0.0435341	0.945844	0.672276	-0.742311	-0.273014	-0.507663	0.330471	0.000431679	0	0	0	1	No	Not Significant	0.0765567	No	Not Significant	Unchanged	Unchanged	23.6291	23.074	23.2875
RNPC3	21.5425	21.5016	21.4635	21.5456	21.3756	21.4369	21.6973	21.5644	21.547	21.3824	21.4728	21.344	21.286	21.3636	21.6557	21.799	21.8764	RNPC3	19	Q96LT9	RNPC3_HUMAN	RNA-binding region-containing protein 3	Q96LT9	0	0	-0.084173	0.26899	0.0924083	0.844681	0.27879	0.219678	0.601137	0.410407	0.34017	0.000452001	0	0	0	1	No	Not Significant	0.0786481	No	Not Significant	Unchanged	Unchanged	21.6489	21.4807	21.5629
SYNCRIP	29.7806	30.0936	30.2232	30.3347	30.1263	30.1757	29.4542	30.2747	29.9436	30.2163	30.1878	30.2387	29.9476	30.0638	29.1638	29.3714	29.4911	SYNCRIP	47	O60506	HNRPQ_HUMAN	Heterogeneous nuclear ribonucleoprotein Q	O60506	0	0	-0.574548	0.0888887	-0.24283	0.674588	0.137846	-1.12568	-0.409087	-0.767383	0.348421	0.000470145	0	0	0	1	No	Not Significant	0.0802903	No	Not Significant	Unchanged	Unchanged	29.7712	30.2404	30.352
CDYL	23.2442	23.3217	23.3303	23.2496	23.3177	23.301	23.4583	23.2811	23.3991	23.2368	23.074	23.1133	23.0535	23.1559	23.4323	23.5205	23.3598	CDYL	24	Q9Y232	CDYL_HUMAN	Chromodomain Y-like protein	Q9Y232	0	0	-0.102653	0.191033	0.0441899	0.927653	0.527072	0.17972	0.496937	0.338329	0.35551	0.000486411	0	0	0	1	No	Not Significant	0.0815578	No	Not Significant	Unchanged	Unchanged	23.2663	23.3474	23.2669
CLP1	22.7184	22.9282	23.0723	22.9199	22.8796	22.8601	22.8989	22.8865	22.9943	22.9136	22.6708	22.6258	22.3851	22.4357	22.8804	23.1485	22.8824	CLP1	15	Q92989	CLP1_HUMAN	Polyribonucleotide 5'-hydroxyl-kinase Clp1	Q92989	0	0	-0.20217	0.18292	-0.00962506	0.962231	0.915681	0.233071	0.649016	0.441044	0.365628	0.000510809	0	0	0	1	No	Not Significant	0.0831548	No	Not Significant	Unchanged	Unchanged	22.7028	23.0895	22.9372
RNF220	21.8918	22.6445	23.8904	23.9173	21.4398	23.1945	21.541	20.6936	23.1974	23.2823	24.3796	24.1964	22.3632	23.2947	19.066	18.5436	21.3989	RNF220	8	Q5VTB9	RN220_HUMAN	E3 ubiquitin-protein ligase RNF220	Q5VTB9	0	0	-2.63213	0.768382	-0.931872	0.829557	0.257707	-5.72544	-2.05248	-3.88896	0.368114	0.00051703	0	0	0	1	No	Not Significant	0.0831548	No	Not Significant	Unchanged	Unchanged	22.6139	23.9075	23.9346
FADS3	22.0547	21.8893	21.8855	21.8518	21.695	21.7486	22.0052	21.6306	22.5482	21.7496	21.306	21.1363	21.999	21.874	22.8518	22.8922	22.3236	FADS3	16	Q9Y5Q0	FADS3_HUMAN	Fatty acid desaturase 3	Q9Y5Q0	0	0	-0.297934	0.674336	0.188201	0.904468	0.418205	0.585318	1.63549	1.1104	0.37046	0.000522986	0	0	0	1	No	Not Significant	0.0831548	No	Not Significant	Unchanged	Unchanged	22.1789	21.9026	21.8691
MEAF6	22.888	22.7283	22.7345	22.7889	22.7251	22.775	22.4624	22.9324	22.7248	22.6831	23.0058	23.4808	23.2122	22.9515	22.2751	22.6283	22.6622	MEAF6	7	Q9HAF1	EAF6_HUMAN	Chromatin modification-related protein MEAF6	Q9HAF1	0	0	-0.337172	0.226784	-0.055194	0.946515	0.679412	-0.945263	-0.336122	-0.640692	0.37939	0.000546457	0	0	0	1	No	Not Significant	0.0836049	No	Not Significant	Unchanged	Unchanged	22.5208	22.7516	22.8062
C6orf136	19.942	20.1998	20.2267	20.595	19.9612	20.1007	20.5787	20.0512	19.9076	20.1775	19.5299	19.8162	19.338	19.348	21.0404	20.3659	20.1559	C6orf136	2	Q5SQH8	CF136_HUMAN	Uncharacterized protein C6orf136	Q5SQH8	0	0	-0.488302	0.403979	-0.0421617	0.95836	0.841447	0.530822	1.4946	1.01271	0.381022	0.000550888	0	0	0	1	No	Not Significant	0.0836049	No	Not Significant	Unchanged	Unchanged	20.0965	20.2439	20.6123
TRAIP	17.2131	16.8296	16.6194	16.9231	16.6194	16.6194	17.9972	16.6194	16.6194	16.6194	16.6194	16.6194	16.8984	16.6016	18.0425	17.7735	17.9372	TRAIP	4	Q9BWF2	TRAIP_HUMAN	E3 ubiquitin-protein ligase TRAIP	Q9BWF2	1	8	-0.275383	0.812469	0.268543	0.86081	0.305691	0.645567	1.82058	1.23307	0.383193	0.000556858	0	0	0	1	No	Not Significant	0.0836049	No	Not Significant	Unchanged	Unchanged	17.5296	17.2645	16.9404
HAUS8	24.5505	24.2267	24.2597	24.5533	24.1275	24.5054	24.1229	24.2414	23.7579	24.2452	24.7445	24.9875	24.8497	24.8952	24.0686	23.8212	24.4867	HAUS8	17	Q9BT25	HAUS8_HUMAN	HAUS augmin-like complex subunit 8	Q9BT25	0	0	-0.598077	0.0587818	-0.269647	0.608169	0.0995575	-1.09845	-0.388964	-0.743708	0.385069	0.00056208	0	0	0	1	No	Not Significant	0.0836049	No	Not Significant	Unchanged	Unchanged	24.484	24.2768	24.5706
CDV3	27.5339	27.2968	27.2922	27.6171	27.3568	27.3306	26.6768	27.417	27.1169	27.5673	27.8545	28.0251	28.0242	27.7935	26.878	26.726	27.436	CDV3	17	Q9UKY7	CDV3_HUMAN	Protein CDV3 homolog	Q9UKY7	0	0	-0.609057	0.199669	-0.204694	0.854246	0.294104	-1.34772	-0.474198	-0.91096	0.394395	0.000586515	0	0	0	1	No	Not Significant	0.0851718	No	Not Significant	Unchanged	Unchanged	27.3202	27.3093	27.6345
ATP11C	22.5421	22.7066	22.6854	22.6978	22.7089	22.7826	22.8408	22.5445	22.7312	22.6614	22.3995	22.1505	22.3885	22.4776	22.804	22.9182	22.6563	ATP11C	29	Q8NB49	AT11C_HUMAN	Phospholipid-transporting ATPase IG	Q8NB49	0	0	-0.219164	0.170739	-0.0242124	0.955372	0.792746	0.228208	0.649352	0.43878	0.396087	0.000591086	0	0	0	1	No	Not Significant	0.0851718	No	Not Significant	Unchanged	Unchanged	22.5235	22.7025	22.7151
TSPYL1	23.9403	23.3558	23.4334	23.5551	23.2507	23.4454	23.2186	23.1893	23.3383	23.4154	23.9355	24.2951	24.6449	24.0952	23.2604	23.7608	23.5901	TSPYL1	17	Q9H0U9	TSYL1_HUMAN	Testis-specific Y-encoded-like protein 1	Q9H0U9	0	0	-0.446204	0.184737	-0.130734	0.89514	0.387059	-1.0463	-0.364806	-0.705554	0.408671	0.000622731	0	0	0	1	No	Not Significant	0.0874394	No	Not Significant	Unchanged	Unchanged	24.3382	23.4505	23.5724
CPTP	22.1295	22.0661	22.2558	22.2081	22.0279	22.2553	22.1494	21.5637	22.1581	21.9104	21.8689	21.9641	21.8336	21.881	22.5518	22.4078	22.3991	CPTP	13	Q5TA50	CPTP_HUMAN	Ceramide-1-phosphate transfer protein	Q5TA50	0	0	-0.494598	0.0118448	-0.241377	0.476323	0.0600855	0.292485	0.839506	0.565996	0.409847	0.000625786	0	0	0	1	No	Not Significant	0.0874394	No	Not Significant	Unchanged	Unchanged	22.3042	22.273	22.2254
ANKRD13C	20.2449	19.9597	19.7906	19.7906	19.7906	19.7906	20.2193	19.7906	20.7142	19.7906	19.767	19.7906	20.1614	19.7906	20.9491	20.5733	20.6824	ANKRD13C	6	Q8N6S4	AN13C_HUMAN	Ankyrin repeat domain-containing protein 13C	Q8N6S4	1	8	-0.0465587	0.722698	0.33807	0.554519	0.0800235	0.442073	1.27296	0.857519	0.414883	0.000639059	0	0	0	1	No	Not Significant	0.0879612	No	Not Significant	Unchanged	Unchanged	20.5789	20.803	20.7489
ZNF330	23.2964	23.4632	23.414	23.512	23.673	23.8169	23.5229	23.207	23.1742	23.3852	23.6951	23.4981	23.4418	23.8732	22.6493	22.6021	23.3154	ZNF330	17	Q9Y3S2	ZN330_HUMAN	Zinc finger protein 330	Q9Y3S2	0	0	-0.628746	0.0654042	-0.281671	0.61646	0.103126	-1.14634	-0.396577	-0.771461	0.420821	0.000655071	0	0	0	1	No	Not Significant	0.0888392	No	Not Significant	Unchanged	Unchanged	23.254	23.4312	23.5294
AGAP1	21.0156	21.0928	20.9918	21.0575	21.1448	21.1579	21.2496	20.9841	21.0818	21.0746	20.8632	20.7696	20.889	20.8925	21.355	21.2403	21.0997	AGAP1	12	Q9UPQ3	AGAP1_HUMAN	Arf-GAP with GTPase, ANK repeat and PH domain-containing protein 1	Q9UPQ3	0	0	-0.161578	0.180714	0.00956822	0.961754	0.905748	0.193216	0.562933	0.378075	0.433634	0.000688922	0	0	0	1	No	Not Significant	0.0920759	No	Not Significant	Unchanged	Unchanged	20.9305	21.0089	21.0748
GABARAPL1	22.3523	22.47	22.6521	22.6029	22.3671	22.0805	22.7963	22.3388	22.7586	22.164	22.288	21.8702	21.6354	22.1582	22.7467	22.9263	22.8415	GABARAPL1	5	Q9H0R8	GBRL1_HUMAN	Gamma-aminobutyric acid receptor-associated protein-like 1	Q9H0R8	0	0	-0.29794	0.475465	0.0887624	0.941336	0.628376	0.432502	1.26788	0.850189	0.44345	0.000716193	0	0	0	1	No	Not Significant	0.0943533	No	Not Significant	Unchanged	Unchanged	22.195	22.6692	22.6202
KCNK5	17.6536	17.4174	17.3808	17.6735	17.3808	17.3808	17.3808	17.3808	17.3808	17.3808	17.3808	17.371	17.3808	17.3808	17.6162	17.9926	18.453	KCNK5	2	O95279	KCNK5_HUMAN	Potassium channel subfamily K member 5	O95279	1	10	-0.366487	0.220159	-0.0731641	0.937927	0.599215	0.3254	0.95905	0.642225	0.451885	0.000740627	0	0	0	1	No	Not Significant	0.0950811	No	Not Significant	Unchanged	Unchanged	0	0	0
KNOP1	23.9733	23.8686	23.8989	24.0479	23.7991	23.9954	23.4715	23.6366	24.0522	24.047	24.1489	24.4566	24.4752	24.2925	23.2529	23.1684	24.0188	KNOP1	41	Q1ED39	KNOP1_HUMAN	Lysine-rich nucleolar protein 1	Q1ED39	0	0	-0.527839	0.26091	-0.133465	0.918619	0.477825	-1.2892	-0.437257	-0.86323	0.452464	0.000742337	0	0	0	1	No	Not Significant	0.0950811	No	Not Significant	Unchanged	Unchanged	23.8477	23.916	24.0652
ASF1A	24.817	24.8989	24.9412	25.0626	24.8535	24.9534	24.5713	24.9263	24.9589	24.9241	24.9574	25.1007	25.1943	24.8699	24.3697	24.5858	24.641	ASF1A	9	Q9Y294	ASF1A_HUMAN	Histone chaperone ASF1A	Q9Y294	0	0	-0.336302	0.121291	-0.107506	0.872391	0.328712	-0.745517	-0.251261	-0.498389	0.462206	0.000771874	0	0	0	1	No	Not Significant	0.0975099	No	Not Significant	Unchanged	Unchanged	24.9047	24.9584	25.0799
EOGT	22.3145	22.4494	22.4198	22.4762	22.5277	22.3726	22.6781	22.3856	22.3816	22.3538	22.2316	21.8412	22.1256	22.2421	22.6308	22.6441	22.4863	EOGT	20	Q5NDL2	EOGT_HUMAN	EGF domain-specific O-linked N-acetylglucosamine transferase	Q5NDL2	0	0	-0.218928	0.22031	0.000691182	0.965638	0.99468	0.239801	0.714232	0.477016	0.46799	0.000790079	0	0	0	1	No	Not Significant	0.0984609	No	Not Significant	Unchanged	Unchanged	22.3603	22.4369	22.4935
FAM110C	15.2941	14.7948	14.7988	14.7988	14.7669	14.7988	14.7988	14.7988	14.7988	14.7988	15.565	14.7988	14.7988	14.7988	15.9482	15.5663	15.5832	FAM110C	2	Q1W6H9	F110C_HUMAN	Protein FAM110C	Q1W6H9	1	10	-0.319466	0.33543	0.00798185	0.96417	0.958818	0.355171	1.06254	0.708856	0.474604	0.00081154	0	0	0	1	No	Not Significant	0.099787	No	Not Significant	Unchanged	Unchanged	15.3372	14.6408	14.5091
GOLGA2	25.489	25.4956	25.5976	25.6959	25.5678	25.6348	25.0504	25.9131	25.0648	25.4408	25.6772	25.7107	26.0088	25.9374	24.8958	24.8742	25.3189	GOLGA2	57	Q08379	GOGA2_HUMAN	Golgin subfamily A member 2	Q08379	0	0	-0.629309	0.115805	-0.256752	0.709099	0.160456	-1.20632	-0.401501	-0.803909	0.480949	0.000832812	0	0	0	1	No	Not Significant	0.101055	No	Not Significant	Unchanged	Unchanged	25.5999	25.6147	25.7133
MRPL33	24.0955	24.2512	24.1902	24.1904	24.2265	24.2858	24.4844	24.0325	24.2928	24.3067	23.7794	23.8331	23.9111	24.0486	24.5525	24.259	24.2848	MRPL33	3	O75394	RM33_HUMAN	39S ribosomal protein L33, mitochondrial	O75394	0	0	-0.163755	0.275545	0.0558949	0.937018	0.591937	0.235133	0.709632	0.472383	0.487461	0.000855375	0	0	0	1	No	Not Significant	0.10153	No	Not Significant	Unchanged	Unchanged	24.1112	24.2073	24.2077
VAMP3	25.6302	25.381	25.0927	25.2383	25.1227	25.7076	25.2028	25.595	25.5132	25.5759	25.7322	26.2049	26.074	25.8071	24.9837	25.1222	25.4876	VAMP3	4	Q15836	VAMP3_HUMAN	Vesicle-associated membrane protein 3	Q15836	0	0	-0.170626	0.533404	0.181389	0.849258	0.285902	-1.1369	-0.376456	-0.756676	0.488414	0.000858744	0	0	0	1	No	Not Significant	0.10153	No	Not Significant	Unchanged	Unchanged	25.7046	25.1099	25.2556
ZCRB1	23.1003	23.191	23.1989	22.9431	23.1067	23.6242	22.5081	23.2067	23.3412	23.5992	23.2946	23.4424	24.1663	23.5067	22.3231	22.1263	22.8428	ZCRB1	9	Q8TBF4	ZCRB1_HUMAN	Zinc finger CCHC-type and RNA-binding motif-containing protein 1	Q8TBF4	0	0	-0.604397	0.495474	-0.0544613	0.957927	0.833969	-1.76574	-0.577747	-1.17174	0.505251	0.000921133	0	0	0	1	No	Not Significant	0.105655	No	Not Significant	Unchanged	Unchanged	23.5647	23.2161	22.9604
RNF2	25.9183	25.8903	25.9572	25.8915	25.8784	25.962	25.7476	25.9002	25.8931	25.8922	26.1946	26.1587	25.968	25.9945	25.5434	25.7199	25.8488	RNF2	21	Q99496	RING2_HUMAN	E3 ubiquitin-protein ligase RING2	Q99496	0	0	-0.24053	0.112599	-0.0639655	0.912061	0.447996	-0.565626	-0.184204	-0.374915	0.511684	0.000946529	0	0	0	1	No	Not Significant	0.105655	No	Not Significant	Unchanged	Unchanged	25.9595	25.9743	25.9088
C9orf78	26.2512	26.0772	26.1413	26.2568	26.0323	25.933	25.4606	26.4965	25.9901	26.3073	26.6212	26.8991	26.6553	26.8186	24.9767	25.4933	26.2942	C9orf78	25	Q9NZ63	TLS1_HUMAN	Telomere length and silencing protein 1 homolog	Q9NZ63	0	0	-0.573951	0.519518	-0.0272166	0.962247	0.916031	-1.75104	-0.569957	-1.1605	0.512382	0.000949339	0	0	0	1	No	Not Significant	0.105655	No	Not Significant	Unchanged	Unchanged	26.135	26.1584	26.2741
MBD1	23.0288	22.4863	22.1127	21.8014	22.485	22.569	23.0036	22.4397	22.2377	23.2418	23.782	23.3493	23.8362	23.1139	22.4099	22.6459	22.0643	MBD1	16	Q9UIS9	MBD1_HUMAN	Methyl-CpG-binding domain protein 1	Q9UIS9	0	0	-0.0525136	1.02984	0.488664	0.52982	0.0729978	-1.73151	-0.562436	-1.14697	0.515176	0.000960702	0	0	0	1	No	Not Significant	0.105655	No	Not Significant	Unchanged	Unchanged	22.7507	22.1298	21.8187
C18orf25	24.5824	24.3363	24.3023	24.4981	24.3322	24.3494	24.2098	24.3664	24.2834	24.3487	24.5745	24.9561	25.1106	24.6527	24.0263	24.2861	24.4707	C18orf25	10	Q96B23	CR025_HUMAN	Uncharacterized protein C18orf25	Q96B23	0	0	-0.334055	0.197227	-0.068414	0.936454	0.587526	-0.849371	-0.275521	-0.562446	0.517001	0.000968223	0	0	0	1	No	Not Significant	0.105655	No	Not Significant	Unchanged	Unchanged	24.7441	24.3195	24.5154
BNIP3L	22.0536	21.9278	21.8561	21.8687	22.2412	22.2976	21.7874	21.7414	21.5239	22.1057	22.2311	22.3973	22.8988	22.2963	21.0408	21.9551	21.5555	BNIP3L	6	O60238	BNI3L_HUMAN	BCL2/adenovirus E1B 19 kDa protein-interacting protein 3-like	O60238	0	0	-0.719919	0.167292	-0.276314	0.773418	0.201509	-1.41791	-0.459614	-0.938763	0.517962	0.000972216	0	0	0	1	No	Not Significant	0.105655	No	Not Significant	Unchanged	Unchanged	22.5325	21.8732	21.886
CACHD1	22.7078	22.9454	23.0119	22.9553	22.9651	22.8518	22.8116	22.8828	22.9812	23.1039	22.689	22.3051	22.2561	22.6851	22.8426	23.03	23.1468	CACHD1	13	Q5VU97	CAHD1_HUMAN	VWFA and cache domain-containing protein 1	Q5VU97	0	0	-0.248173	0.245857	-0.00115824	0.965536	0.992075	0.255819	0.789433	0.522626	0.51835	0.000973835	0	0	0	1	No	Not Significant	0.105655	No	Not Significant	Unchanged	Unchanged	22.6636	23.029	22.9726
PLAU	21.5314	21.4941	21.3695	21.238	21.8471	21.303	21.6128	21.5546	21.908	21.1198	21.2084	21.1254	21.4353	21.0756	22.0335	21.8845	21.9573	PLAU	27	P00749	UROK_HUMAN	Urokinase-type plasminogen activator	P00749	0	0	-0.244354	0.463112	0.109379	0.92578	0.515948	0.365169	1.12932	0.747244	0.521223	0.000985933	0	0	0	1	No	Not Significant	0.105724	No	Not Significant	Unchanged	Unchanged	21.4291	21.3867	21.2553
UIMC1	23.1668	22.9059	22.8813	22.8632	22.834	23.0645	22.8909	22.8348	22.9055	22.9731	23.326	23.3987	23.3413	23.304	22.7524	22.8635	23.1817	UIMC1	29	Q96RL1	UIMC1_HUMAN	BRCA1-A complex subunit RAP80	Q96RL1	0	0	-0.204658	0.185318	-0.00967011	0.962262	0.916345	-0.620576	-0.199354	-0.409965	0.529784	0.00102321	0	0	0	1	No	Not Significant	0.10846	No	Not Significant	Unchanged	Unchanged	23.1194	22.8984	22.8805
DICER1	22.8696	22.9768	22.9691	22.9778	22.9672	22.8668	23.1058	22.9111	23.0503	22.966	22.7031	22.7182	22.6463	22.8596	23.1082	23.0775	22.974	DICER1	86	Q9UPY3	DICER_HUMAN	Endoribonuclease Dicer	Q9UPY3	0	0	-0.0902842	0.216396	0.0630557	0.89629	0.390622	0.155838	0.48709	0.321464	0.534982	0.00104678	0	0	0	1	No	Not Significant	0.109698	No	Not Significant	Unchanged	Unchanged	22.9766	22.9862	22.9951
RING1	25.6015	25.629	25.4911	25.5523	25.5366	25.7601	25.457	25.5468	25.8835	25.8047	25.905	25.8014	25.7942	25.7345	25.1992	25.2686	25.5078	RING1	15	Q06587	RING1_HUMAN	E3 ubiquitin-protein ligase RING1	Q06587	0	0	-0.143838	0.31976	0.0879609	0.906898	0.427252	-0.733927	-0.233183	-0.483555	0.543684	0.00108797	0	0	0	1	No	Not Significant	0.112319	No	Not Significant	Unchanged	Unchanged	25.76	25.5082	25.5697
LYRM7	25.4685	25.2746	25.0301	25.5021	25.2589	25.29	25.2864	25.3182	25.2667	25.2443	25.8257	25.6764	25.745	25.4884	25.2931	24.9472	25.3038	LYRM7	8	Q5U5X0	LYRM7_HUMAN	Complex III assembly factor LYRM7	Q5U5X0	0	0	-0.232509	0.24971	0.00860013	0.963339	0.939773	-0.762923	-0.242067	-0.502495	0.545356	0.00109615	0	0	0	1	No	Not Significant	0.112319	No	Not Significant	Unchanged	Unchanged	25.5371	25.0473	25.5194
PAN2	20.0613	20.2335	20.4122	20.0474	20.2905	20.1662	20.316	20.0244	20.3161	20.2955	19.9958	19.8916	19.736	19.7149	20.629	20.2017	20.2599	PAN2	19	Q504Q3	PAN2_HUMAN	PAN2-PAN3 deadenylation complex catalytic subunit PAN2	Q504Q3	0	0	-0.245438	0.263329	0.00894543	0.963377	0.940622	0.25418	0.80371	0.528945	0.549325	0.0011159	0	0	0	1	No	Not Significant	0.113086	No	Not Significant	Unchanged	Unchanged	19.9165	20.4294	20.0647
C15orf39	21.4744	20.8828	20.774	20.7205	20.8922	20.9752	21.1024	20.9852	20.7581	20.8547	21.2662	21.2487	21.3044	21.3748	21.7424	21.5594	21.8247	C15orf39	12	Q6ZRI6	CO039_HUMAN	Uncharacterized protein C15orf39	Q6ZRI6	0	0	-0.113664	0.282847	0.0845912	0.890568	0.373574	0.196181	0.624461	0.410321	0.557281	0.00115704	0	0	0	1	No	Not Significant	0.114944	No	Not Significant	Unchanged	Unchanged	21.3469	20.7911	20.7378
CAMKK1	22.2711	22.212	22.1864	22.353	22.0987	22.2545	22.2254	22.1921	22.1691	22.2165	22.1745	22.1793	22.0189	22.1642	22.4986	22.3621	22.5	CAMKK1	16	Q8N5S9	KKCC1_HUMAN	Calcium/calmodulin-dependent protein kinase kinase 1	Q8N5S9	0	0	-0.1767	0.131956	-0.0223722	0.95306	0.759199	0.152638	0.486024	0.319331	0.557679	0.00115916	0	0	0	1	No	Not Significant	0.114944	No	Not Significant	Unchanged	Unchanged	22.2549	22.2036	22.3703
WASHC2A	24.2722	23.9443	23.7804	23.9558	23.8371	23.9361	23.8372	24.2531	23.9891	23.9659	24.6303	24.6708	24.6345	24.4097	23.4411	23.7166	24.4027	WASHC2A	15	Q641Q2	WAC2A_HUMAN	WASH complex subunit 2A	Q641Q2	0	0	-0.222391	0.490359	0.133984	0.907983	0.431433	-1.11779	-0.347934	-0.732862	0.567973	0.00121586	0	0	0	1	No	Not Significant	0.118178	No	Not Significant	Unchanged	Unchanged	24.086	23.7975	23.9731
YTHDF1	23.6913	23.6365	23.5651	23.7499	23.5982	23.5089	23.8901	23.5843	23.6991	23.4965	23.7225	23.374	23.48	23.4236	23.8925	24.016	23.9306	YTHDF1	13	Q9BYJ9	YTHD1_HUMAN	YTH domain-containing family protein 1	Q9BYJ9	0	0	-0.155345	0.279343	0.0619991	0.931021	0.548497	0.21161	0.681126	0.446368	0.570126	0.00122823	0	0	0	1	No	Not Significant	0.118178	No	Not Significant	Unchanged	Unchanged	23.552	23.5822	23.7672
PLP2	28.689	28.5319	28.5379	28.5082	28.576	28.5662	28.3461	28.5277	28.5645	28.6289	28.8609	29.0095	28.8142	28.7128	28.5527	28.3406	28.532	PLP2	2	Q04941	PLP2_HUMAN	Proteolipid protein 2	Q04941	0	0	-0.212611	0.152085	-0.0302629	0.950517	0.72579	-0.571186	-0.17727	-0.374228	0.571291	0.001235	0	0	0	1	No	Not Significant	0.118178	No	Not Significant	Unchanged	Unchanged	28.6227	28.555	28.5255
EPPK1	24.6804	24.3609	24.2607	23.9557	23.895	24.4331	24.7189	24.5959	24.5638	24.4639	24.3165	24.0843	24.6544	24.5343	24.9357	25.3157	24.9216	EPPK1	119	P58107	EPIPL_HUMAN	Epiplakin	P58107	0	0	0.126805	0.772198	0.449502	0.100331	0.0100402	0.311717	1.00882	0.660269	0.576177	0.001264	0	0	0	1	No	Not Significant	0.118178	No	Not Significant	Unchanged	Unchanged	24.7887	24.2778	23.973
EFR3A	21.5665	21.7009	21.6774	21.736	21.7183	21.6386	21.8367	21.6225	21.7144	21.6633	21.3677	21.345	21.4531	21.5327	21.7552	21.8729	21.639	EFR3A	21	Q14156	EFR3A_HUMAN	Protein EFR3 homolog A	Q14156	0	0	-0.145569	0.178902	0.0166665	0.957567	0.827876	0.155876	0.506344	0.33111	0.580231	0.00128882	0	0	0	1	No	Not Significant	0.118178	No	Not Significant	Unchanged	Unchanged	21.659	21.6945	21.7533
NIPSNAP2	25.1881	25.3064	25.3031	25.3943	25.3746	25.3964	25.3182	25.1336	25.2877	25.2433	25.0917	25.0031	24.9089	25.1908	25.4147	25.4029	25.3048	NIPSNAP2	13	O75323	NIPS2_HUMAN	Protein NipSnap homolog 2	O75323	0	0	-0.281044	0.0381546	-0.121444	0.655584	0.124201	0.153117	0.49789	0.325503	0.581333	0.0012957	0	0	0	1	No	Not Significant	0.118178	No	Not Significant	Unchanged	Unchanged	25.1426	25.3203	25.4116
PLSCR1	17.0064	16.5882	16.6784	16.3888	16.1485	16.8733	16.8102	16.9778	16.2268	16.6017	17.6987	17.3526	17.6254	17.0589	16.0367	16.3516	16.9211	PLSCR1	3	O15162	PLS1_HUMAN	Phospholipid scramblase 1	O15162	0	0	-0.357529	0.621298	0.131885	0.934193	0.570548	-1.52606	-0.468809	-0.997436	0.582487	0.00130296	0	0	0	1	No	Not Significant	0.118178	No	Not Significant	Unchanged	Unchanged	16.9879	16.6955	16.4062
LTBP1	19.468	18.784	18.6423	18.6423	18.764	18.6423	19.1197	18.6423	18.6302	19.1893	19.8721	20.1292	19.729	19.4605	18.6423	19.2077	19.2354	LTBP1	7	Q14766	LTBP1_HUMAN	Latent-transforming growth factor beta-binding protein 1	Q14766	1	5	-0.1568	0.602107	0.222653	0.802603	0.227265	-1.17912	-0.359402	-0.769259	0.590741	0.00135669	0	0	0	1	No	Not Significant	0.118178	No	Not Significant	Unchanged	Unchanged	19.5679	19.0303	19.1153
C5orf22	24.5904	24.4011	24.3133	24.4715	24.3774	24.5234	24.2742	24.2966	24.4081	24.5446	24.9675	24.7744	24.7258	24.7103	24.132	24.2158	24.607	C5orf22	16	Q49AR2	CE022_HUMAN	UPF0489 protein C5orf22	Q49AR2	0	0	-0.275662	0.194611	-0.0405254	0.949699	0.715742	-0.730222	-0.222269	-0.476245	0.592171	0.00136634	0	0	0	1	No	Not Significant	0.118178	No	Not Significant	Unchanged	Unchanged	24.5965	24.3305	24.4889
INPP5K	22.3363	22.2977	22.3987	22.5092	22.2657	22.2618	22.3754	22.2126	22.2596	22.0982	21.8653	21.6897	21.8446	21.9382	23.7818	23.2454	21.9892	INPP5K	17	Q9BT40	INP5K_HUMAN	Inositol polyphosphate 5-phosphatase K	Q9BT40	0	0	-0.700776	0.456039	-0.122369	0.944181	0.655294	0.546235	1.79574	1.17099	0.592851	0.00137096	0	0	0	1	No	Not Significant	0.118178	No	Not Significant	Unchanged	Unchanged	22.5118	22.4158	22.5265
UBR7	25.1737	24.7908	24.7979	24.9458	24.7172	24.8958	24.8568	24.6119	24.6045	24.8966	25.5137	25.8274	25.2155	25.2691	24.5472	24.7007	25.1423	UBR7	32	Q8N806	UBR7_HUMAN	Putative E3 ubiquitin-protein ligase UBR7	Q8N806	0	0	-0.422717	0.229305	-0.0967057	0.928599	0.532901	-1.01185	-0.307583	-0.659715	0.593534	0.00137563	0	0	0	1	No	Not Significant	0.118178	No	Not Significant	Unchanged	Unchanged	25.1051	24.815	24.9631
TLR2	21.3779	21.1271	21.0213	21.1963	21.0628	21.1688	21.4293	20.9068	21.0539	21.1773	21.2004	21.2746	21.0324	21.1895	21.733	21.4791	21.736	TLR2	17	O60603	TLR2_HUMAN	Toll-like receptor 2	O60603	0	0	-0.205275	0.264337	0.0295308	0.955204	0.790194	0.221531	0.72877	0.475151	0.59354	0.00137567	0	0	0	1	No	Not Significant	0.118178	No	Not Significant	Unchanged	Unchanged	21.3494	21.0384	21.2136
SQSTM1	28.0781	27.8879	27.8738	27.909	27.7626	27.9543	27.5863	28.0753	27.9574	27.9842	28.3858	28.3627	28.2611	28.2769	27.4613	27.7029	28.096	SQSTM1	28	Q13501	SQSTM_HUMAN	Sequestosome-1	Q13501	0	0	-0.255249	0.307005	0.0258783	0.958591	0.845501	-0.871831	-0.264528	-0.56818	0.595434	0.00138875	0	0	0	1	No	Not Significant	0.118178	No	Not Significant	Unchanged	Unchanged	28.0738	27.891	27.9263
HS6ST1	14.7424	14.5274	14.3919	14.3919	14.3919	14.7028	15.1648	14.3919	14.3919	14.3919	14.3919	14.3919	14.3755	14.3919	15.3377	15.5603	14.7475	HS6ST1	3	O60243	H6ST1_HUMAN	Heparan-sulfate 6-O-sulfotransferase 1	O60243	1	9	-0.294137	0.525115	0.115489	0.931706	0.553097	0.384893	1.26979	0.827339	0.596437	0.00139575	0	0	0	1	No	Not Significant	0.118178	No	Not Significant	Unchanged	Unchanged	15.0185	14.544	14.6088
ASNS	28.1233	28.1988	28.2598	28.354	28.3453	28.185	27.8588	28.1931	28.1357	28.2587	28.0497	28.5499	28.3485	28.3587	27.8326	27.8985	27.8249	ASNS	63	P08243	ASNS_HUMAN	Asparagine synthetase [glutamine-hydrolyzing]	P08243	0	0	-0.409526	0.0606197	-0.174453	0.668191	0.132943	-0.728601	-0.220786	-0.474694	0.596735	0.00139784	0	0	0	1	No	Not Significant	0.118178	No	Not Significant	Unchanged	Unchanged	28.1651	28.2769	28.3713
FASN	29.4588	29.4752	29.7929	29.675	29.5636	29.1505	29.5429	29.388	29.2078	29.481	29.6574	29.7609	29.6311	29.6961	29.1933	29.0627	29.2103	FASN	223	P49327	FAS_HUMAN	Fatty acid synthase	P49327	0	0	-0.403493	0.122387	-0.140553	0.838017	0.269073	-0.814942	-0.246927	-0.530934	0.596827	0.00139848	0	0	0	1	No	Not Significant	0.118178	No	Not Significant	Unchanged	Unchanged	29.5518	29.81	29.6923
NFYB	24.9613	24.5084	24.8428	24.4491	24.6558	24.2714	24.5911	24.2563	24.3977	24.6031	25.2772	25.6609	25.2595	25.061	24.0977	24.3789	24.9936	NFYB	5	P25208	NFYB_HUMAN	Nuclear transcription factor Y subunit beta	P25208	0	0	-0.502897	0.317488	-0.0927048	0.941912	0.633625	-1.26767	-0.381552	-0.824611	0.60346	0.0014463	0	0	0	1	No	Not Significant	0.118178	No	Not Significant	Unchanged	Unchanged	24.5553	24.8599	24.4664
SPRYD3	21.2525	21.3408	21.5795	21.4103	21.6652	21.1694	21.4531	21.5454	21.1184	20.7852	20.9631	21.1808	20.9308	20.6883	21.8362	21.5689	21.5997	SPRYD3	10	Q8NCJ5	SPRY3_HUMAN	SPRY domain-containing protein 3	Q8NCJ5	0	0	-0.592498	0.13139	-0.230554	0.760878	0.192115	0.336591	1.11848	0.727535	0.603627	0.00144754	0	0	0	1	No	Not Significant	0.118178	No	Not Significant	Unchanged	Unchanged	21.1265	21.5967	21.4276
SEPSECS	20.5995	20.6614	20.4024	20.8136	20.7038	20.6073	20.6075	20.6733	20.7018	20.7819	19.9773	20.6377	20.3635	20.482	20.8791	20.906	20.9507	SEPSECS	11	Q9HD40	SPCS_HUMAN	O-phosphoseryl-tRNA(Sec) selenium transferase	Q9HD40	0	0	-0.212704	0.33139	0.0593429	0.943165	0.645389	0.252967	0.840655	0.546811	0.603691	0.00144802	0	0	0	1	No	Not Significant	0.118178	No	Not Significant	Unchanged	Unchanged	20.4767	20.4195	20.8309
EDC4	25.5864	25.5244	25.5554	25.4666	25.4619	25.5236	25.4326	25.7832	25.4424	25.5299	25.4979	25.8332	25.8896	25.8667	25.4001	25.3083	25.3091	EDC4	71	Q6P2E9	EDC4_HUMAN	Enhancer of mRNA-decapping protein 4	Q6P2E9	0	0	-0.170242	0.260595	0.0451765	0.944461	0.658087	-0.665329	-0.199973	-0.432651	0.604843	0.00145659	0	0	0	1	No	Not Significant	0.118178	No	Not Significant	Unchanged	Unchanged	25.8759	25.5725	25.4839
CBX8	23.3291	23.5163	23.6372	23.4953	23.636	23.6457	23.3395	23.3502	23.4391	23.5875	23.3949	23.4544	23.5078	23.5315	23.1816	23.2173	23.016	CBX8	18	Q9HC52	CBX8_HUMAN	Chromobox protein homolog 8	Q9HC52	0	0	-0.341195	-0.00777611	-0.174486	0.380881	0.0415381	-0.513967	-0.153833	-0.3339	0.608891	0.00148736	0	0	0	1	No	Not Significant	0.118178	No	Not Significant	Unchanged	Unchanged	23.3925	23.6544	23.5126
GNL1	25.4978	25.5891	25.7387	25.6934	25.7366	25.7101	25.1833	25.5471	25.5326	25.5708	25.6229	25.7044	25.5812	25.7344	25.2517	25.204	25.386	GNL1	33	P36915	GNL1_HUMAN	Guanine nucleotide-binding protein-like 1	P36915	0	0	-0.451357	-0.0711582	-0.261258	0.10995	0.0108494	-0.585465	-0.174803	-0.380134	0.611224	0.00150555	0	0	0	1	No	Not Significant	0.118178	No	Not Significant	Unchanged	Unchanged	25.6075	25.7558	25.7108
OCRL	23.3348	23.3951	23.2266	23.3822	23.3728	23.3878	23.5655	23.3833	23.4212	23.4215	23.0436	23.1246	23.3392	23.1855	23.6476	23.6325	23.3706	OCRL	46	Q01968	OCRL_HUMAN	Inositol polyphosphate 5-phosphatase OCRL	Q01968	0	0	-0.0830386	0.294116	0.105538	0.821933	0.248281	0.173341	0.580714	0.377027	0.611465	0.00150745	0	0	0	1	No	Not Significant	0.118178	No	Not Significant	Unchanged	Unchanged	23.2881	23.2437	23.3995
SPHK2	19.6302	19.7599	19.6348	19.7401	19.7359	19.5357	19.8457	19.9137	19.8681	19.8053	19.1145	19.3817	19.6741	19.523	19.8126	20.0994	19.8063	SPHK2	13	Q9NRA0	SPHK2_HUMAN	Sphingosine kinase 2	Q9NRA0	0	0	-0.0449588	0.438113	0.196577	0.614468	0.102246	0.221858	0.743635	0.482747	0.611948	0.00151127	0	0	0	1	No	Not Significant	0.118178	No	Not Significant	Unchanged	Unchanged	19.769	19.6519	19.7574
NPM3	27.7252	27.5367	27.5997	27.6557	27.5712	27.6361	27.5938	27.3012	27.3676	27.5682	27.951	27.9982	27.9403	27.7696	27.3775	27.3	27.74	NPM3	15	O75607	NPM3_HUMAN	Nucleoplasmin-3	O75607	0	0	-0.379277	0.0633341	-0.157971	0.685401	0.147098	-0.681317	-0.203242	-0.44228	0.612059	0.00151215	0	0	0	1	No	Not Significant	0.118178	No	Not Significant	Unchanged	Unchanged	27.6054	27.6168	27.673
TRIP10	25.7801	25.9079	25.7631	26.1611	25.9779	26.1749	25.5175	26.409	25.1981	26.0612	26.2041	26.2066	25.8689	26.4593	25.2461	25.1373	25.3388	TRIP10	41	Q15642	CIP4_HUMAN	Cdc42-interacting protein 4	Q15642	0	0	-0.696206	0.250637	-0.222785	0.872063	0.328009	-1.45534	-0.432638	-0.943991	0.616286	0.0015382	0	0	0	1	No	Not Significant	0.118311	No	Not Significant	Unchanged	Unchanged	25.9765	25.7802	26.1784
TRMT13	22.1711	22.2976	22.3319	22.3384	22.2067	22.2207	22.4993	22.1713	22.35	22.2628	21.9782	22.1051	22.0117	21.9946	22.4337	22.4214	22.2532	TRMT13	22	Q9NUP7	TRM13_HUMAN	tRNA:m(4)X modification enzyme TRM13 homolog	Q9NUP7	0	0	-0.127657	0.220475	0.0464089	0.934745	0.574591	0.159032	0.535058	0.347045	0.616494	0.00153951	0	0	0	1	No	Not Significant	0.118311	No	Not Significant	Unchanged	Unchanged	22.3637	22.349	22.3558
DECR2	22.9193	23.0601	23.1035	22.9608	23.1453	23.0931	23.0496	23.0195	23.0839	23.0251	22.8199	22.8167	22.7081	22.8506	23.0456	23.1711	23.0229	DECR2	18	Q9NUI1	DECR2_HUMAN	Peroxisomal 2,4-dienoyl-CoA reductase [(3E)-enoyl-CoA-producing]	Q9NUI1	0	0	-0.172851	0.110607	-0.0311217	0.942937	0.643211	0.127992	0.434161	0.281077	0.626248	0.00160212	0	0	0	1	No	Not Significant	0.12115	No	Not Significant	Unchanged	Unchanged	22.9279	23.1206	22.9781
MTREX	26.5078	26.36	26.2524	26.4444	26.5695	26.4482	26.0856	26.3819	26.214	26.4844	26.69	26.6611	26.7825	26.6803	26.2519	26.0474	26.4412	MTREX	65	P42285	MTREX_HUMAN	Exosome RNA helicase MTR4	P42285	0	0	-0.367809	0.0935485	-0.13713	0.796727	0.221569	-0.705774	-0.207452	-0.456613	0.629695	0.00162511	0	0	0	1	No	Not Significant	0.12115	No	Not Significant	Unchanged	Unchanged	26.8237	26.2695	26.4617
ARHGEF1	25.2356	25.276	25.4514	25.2696	25.0076	25.2081	25.229	25.0988	25.835	25.1085	24.8379	24.9431	24.8866	25.1525	25.6334	25.497	25.6984	ARHGEF1	64	Q92888	ARHG1_HUMAN	Rho guanine nucleotide exchange factor 1	Q92888	0	0	-0.247049	0.414379	0.0836649	0.937289	0.594084	0.29732	1.01174	0.654532	0.629958	0.00162688	0	0	0	1	No	Not Significant	0.12115	No	Not Significant	Unchanged	Unchanged	25.1989	25.4685	25.2869
RAB29	22.4056	22.8114	22.8791	22.9321	22.7426	22.7309	22.7061	22.6376	23.0302	22.8325	22.1026	21.8567	22.3257	22.4457	22.6909	22.7136	22.7037	RAB29	9	O14966	RAB7L_HUMAN	Ras-related protein Rab-7L1	O14966	0	0	-0.282795	0.243663	-0.0195662	0.960198	0.874937	0.235707	0.804346	0.520027	0.633215	0.00164905	0	0	0	1	No	Not Significant	0.12115	No	Not Significant	Unchanged	Unchanged	22.5575	22.8962	22.9495
DYNC1I2	27.0614	27.294	27.2216	27.513	27.4378	27.441	26.768	27.5701	27.2282	27.172	27.4584	27.215	27.4805	27.2466	26.4082	26.9654	26.656	DYNC1I2	40	Q13409	DC1I2_HUMAN	Cytoplasmic dynein 1 intermediate chain 2	Q13409	0	0	-0.559895	0.122363	-0.218766	0.756912	0.189316	-1.04204	-0.305122	-0.673583	0.634117	0.00165527	0	0	0	1	No	Not Significant	0.12115	No	Not Significant	Unchanged	Unchanged	27.0591	27.2387	27.5304
TP53I11	22.2437	22.2348	22.0923	22.1048	22.0791	22.219	22.6349	22.2182	22.4187	22.1116	21.8019	22.2045	22.1328	21.9742	22.6541	22.5196	22.419	TP53I11	5	O14683	P5I11_HUMAN	Tumor protein p53-inducible protein 11	O14683	0	0	-0.0324345	0.476578	0.222072	0.560745	0.0819946	0.227643	0.777439	0.502541	0.634118	0.00165527	0	0	0	1	No	Not Significant	0.12115	No	Not Significant	Unchanged	Unchanged	22.4814	22.1095	22.1221
ACTR6	22.8052	22.7808	22.8637	23.0736	22.832	23.2349	22.4032	22.8319	22.0693	22.9378	23.2519	22.8164	23.3216	23.1245	22.3008	22.4766	22.3447	ACTR6	17	Q9GZN1	ARP6_HUMAN	Actin-related protein 6	Q9GZN1	0	0	-0.823694	-0.0572791	-0.440487	0.275138	0.027426	-1.16846	-0.340641	-0.754553	0.639107	0.00169026	0	0	0	1	No	Not Significant	0.122737	No	Not Significant	Unchanged	Unchanged	23.048	22.8809	23.0909
ST7	21.8697	21.992	21.9483	21.9682	21.9215	22.0376	22.1456	22.1306	21.8563	21.9278	21.4983	21.908	21.754	21.3299	22.4481	22.2355	21.9139	ST7	14	Q9NRC1	ST7_HUMAN	Suppressor of tumorigenicity 7 protein	Q9NRC1	0	0	-0.247013	0.339363	0.0461749	0.951569	0.739202	0.259903	0.893262	0.576582	0.641306	0.00170601	0	0	0	1	No	Not Significant	0.122913	No	Not Significant	Unchanged	Unchanged	21.9252	21.9654	21.9856
MRTO4	27.008	27.3832	27.5228	27.6811	27.5575	27.3075	26.9141	27.0682	27.5033	27.5109	27.3395	27.2101	27.219	27.2169	26.6217	26.8067	26.6425	MRTO4	25	Q9UKD2	MRT4_HUMAN	mRNA turnover protein 4 homolog	Q9UKD2	0	0	-0.551274	0.0150519	-0.268111	0.482798	0.0615989	-0.861947	-0.250245	-0.556096	0.643738	0.00172367	0	0	0	1	No	Not Significant	0.12316	No	Not Significant	Unchanged	Unchanged	27.2472	27.5399	27.6984
FABP5	30.4179	30.1398	30.1603	30.2655	30.2654	30.3228	30.1191	30.1803	29.8388	29.966	30.6329	30.571	30.782	30.6648	29.7817	29.967	30.5257	FABP5	24	Q01469	FABP5_HUMAN	Fatty acid-binding protein 5	Q01469	0	0	-0.518573	0.0637216	-0.227426	0.640995	0.115376	-0.885697	-0.256747	-0.571222	0.645434	0.00173615	0	0	0	1	No	Not Significant	0.12316	No	Not Significant	Unchanged	Unchanged	30.2704	30.1774	30.2828
ACBD5	25.593	25.2946	25.2438	25.3531	25.2734	25.4895	25.2377	25.3185	25.0887	25.3517	25.7796	25.9024	25.9319	25.8296	24.8311	25.1491	25.7274	ACBD5	32	Q5T8D3	ACBD5_HUMAN	Acyl-CoA-binding domain-containing protein 5	Q5T8D3	0	0	-0.410128	0.228482	-0.0908232	0.931191	0.549628	-0.969906	-0.280129	-0.625018	0.649455	0.00176626	0	0	0	1	No	Not Significant	0.123739	No	Not Significant	Unchanged	Unchanged	25.4901	25.261	25.3704
JPT1	28.3793	28.2741	28.2577	28.354	28.2413	28.4367	27.9859	28.3233	28.2362	28.3577	28.5629	28.6973	28.7308	28.5255	27.6839	28.0093	28.4455	JPT1	11	Q9UK76	JUPI1_HUMAN	Jupiter microtubule associated homolog 1	Q9UK76	0	0	-0.394784	0.201526	-0.0966292	0.922245	0.496312	-0.904915	-0.260827	-0.582871	0.651661	0.00178309	0	0	0	1	No	Not Significant	0.123739	No	Not Significant	Unchanged	Unchanged	28.2953	28.2748	28.3714
RNF13	24.4182	24.319	24.1728	24.6764	24.4237	24.4828	23.7594	24.3465	24.2527	24.4379	24.7717	24.799	24.9036	24.7659	23.4587	23.6344	24.5938	RNF13	11	O43567	RNF13_HUMAN	E3 ubiquitin-protein ligase RNF13	O43567	0	0	-0.708326	0.228729	-0.239799	0.85119	0.289022	-1.42052	-0.408386	-0.914454	0.65444	0.00180462	0	0	0	1	No	Not Significant	0.123739	No	Not Significant	Unchanged	Unchanged	24.4034	24.1899	24.6938
SLC25A20	25.1677	25.5708	25.6954	25.6568	25.6162	25.4777	25.5713	25.3449	25.6164	25.5879	25.024	24.7135	24.975	25.1754	25.5184	25.5319	25.2355	SLC25A20	12	O43772	MCAT_HUMAN	Mitochondrial carnitine/acylcarnitine carrier protein	O43772	0	0	-0.315552	0.152733	-0.0814092	0.916151	0.466093	0.2037	0.709505	0.456603	0.655886	0.00181598	0	0	0	1	No	Not Significant	0.123739	No	Not Significant	Unchanged	Unchanged	25.3293	25.7125	25.6741
CNTNAP1	22.6088	22.7023	22.5376	22.7251	22.4903	22.6336	22.8956	22.6017	22.88	22.8545	22.4359	22.4326	22.3655	22.5252	22.9582	22.9071	22.6368	CNTNAP1	18	P78357	CNTP1_HUMAN	Contactin-associated protein 1	P78357	0	0	0.00902202	0.413576	0.211299	0.383202	0.0418785	0.175756	0.612724	0.39424	0.65684	0.00182353	0	0	0	1	No	Not Significant	0.123739	No	Not Significant	Unchanged	Unchanged	22.612	22.5548	22.7424
CLSPN	22.6487	21.4182	21.2943	21.247	21.4754	21.3965	21.4388	21.4963	21.532	21.4651	22.8361	23.0387	22.8808	22.6946	22.3334	22.059	22.698	CLSPN	38	Q9HAW4	CLSPN_HUMAN	Claspin	Q9HAW4	0	0	-0.126759	0.386282	0.129762	0.85444	0.294433	-0.776132	-0.221985	-0.499058	0.659897	0.00184803	0	0	0	1	No	Not Significant	0.123739	No	Not Significant	Unchanged	Unchanged	22.4748	21.3115	21.2643
FAU	25.5983	25.367	25.6165	24.929	25.5403	25.3298	24.9534	25.4734	25.1882	25.9053	25.9926	26.3367	26.4115	25.3891	24.9534	24.9534	25.1509	FAU	4	P35544	UBIM_HUMAN	Ubiquitin-like protein FUBI	P35544	1	3	-0.496834	0.549171	0.0261688	0.962227	0.915602	-1.57814	-0.448327	-1.01323	0.666911	0.00190609	0	0	0	1	No	Not Significant	0.123739	No	Not Significant	Unchanged	Unchanged	28.0061	28.3564	27.9069
GRPEL2	23.1522	23.3669	23.4104	23.5472	23.2102	23.3287	23.5493	23.2294	23.3255	23.3345	23.0628	23.037	23.038	22.8032	23.3778	23.3538	23.3927	GRPEL2	12	Q8TAA5	GRPE2_HUMAN	GrpE protein homolog 2, mitochondrial	Q8TAA5	0	0	-0.215605	0.18672	-0.0144424	0.960419	0.879168	0.172226	0.606786	0.389506	0.667818	0.00191379	0	0	0	1	No	Not Significant	0.123739	No	Not Significant	Unchanged	Unchanged	23.0835	23.4275	23.5645
RAN	30.5464	30.8935	30.9272	30.8856	30.8967	30.8446	30.769	30.9452	30.9111	30.9687	30.7813	30.6691	30.8269	30.5874	30.1169	30.5688	30.2747	RAN	27	P62826	RAN_HUMAN	GTP-binding nuclear protein Ran	P62826	0	0	-0.194592	0.214564	0.00998583	0.962324	0.917658	-0.616998	-0.175059	-0.396029	0.668196	0.00191702	0	0	0	1	No	Not Significant	0.123739	No	Not Significant	Unchanged	Unchanged	30.4816	30.9444	30.9029
ORMDL3	20.2451	20.0455	20.9449	20.4951	21.1389	20.2531	19.0068	19.0068	19.0068	20.5121	20.6808	20.9742	20.8679	21.0745	20.2417	18.8695	19.0068	ORMDL3	4	Q8N138	ORML3_HUMAN	ORM1-like protein 3	Q8N138	1	4	-2.11391	-0.535875	-1.32489	0.0159856	0.00305422	-2.37892	-0.674448	-1.52668	0.668975	0.00192368	1	0	1	1	No	Q-val	0.123739	No	Not Significant	Unchanged	Unchanged	21.1667	20.962	20.5124
TFAP2A	16.5448	16.3605	16.3607	16.3607	16.3607	16.3607	16.3592	16.3607	16.3607	16.3607	16.3607	16.3607	16.3971	16.3607	17.1106	16.7027	16.5213	TFAP2A	3	P05549	AP2A_HUMAN	Transcription factor AP-2-alpha	P05549	1	10	-0.21144	0.210684	-0.00037831	0.965728	0.99697	0.180413	0.636358	0.408386	0.668984	0.00192376	0	0	0	1	No	Not Significant	0.123739	No	Not Significant	Unchanged	Unchanged	16.7436	16.4246	16.4246
ATP6V1C2	19.6427	19.4599	19.3231	19.2386	19.4783	19.3925	19.6758	19.6098	19.5042	19.4569	19.4636	19.6546	19.2835	19.4739	19.7061	20.0203	19.8968	ATP6V1C2	10	Q8NEY4	VATC2_HUMAN	V-type proton ATPase subunit C 2	Q8NEY4	0	0	-0.00607375	0.413194	0.20356	0.458924	0.0560425	0.179066	0.631926	0.405496	0.669497	0.00192817	0	0	0	1	No	Not Significant	0.123739	No	Not Significant	Unchanged	Unchanged	19.5983	19.3402	19.2559
SLC38A2	25.7415	26.1088	26.2525	26.3444	26.041	26.1132	25.7699	25.9872	26.1049	26.2576	26.1121	25.8796	25.9987	26.0177	25.1955	25.1632	25.8234	SLC38A2	9	Q96QD8	S38A2_HUMAN	Sodium-coupled neutral amino acid transporter 2	Q96QD8	0	0	-0.472225	0.15646	-0.157883	0.856358	0.29773	-0.947524	-0.268466	-0.607995	0.669604	0.00192909	0	0	0	1	No	Not Significant	0.123739	No	Not Significant	Unchanged	Unchanged	25.6379	26.2696	26.3617
ISG15	26.9194	27.1077	27.3049	27.214	27.2128	26.6731	27.2482	26.9993	27.2868	26.9228	26.6071	27.0147	26.31	26.5631	27.4843	27.2399	27.2168	ISG15	15	P05161	ISG15_HUMAN	Ubiquitin-like protein ISG15	P05161	0	0	-0.343745	0.369847	0.013051	0.96327	0.938241	0.304575	1.07534	0.689959	0.669959	0.00193216	0	0	0	1	No	Not Significant	0.123739	No	Not Significant	Unchanged	Unchanged	26.9038	27.3221	27.2313
TXNIP	20.6894	19.4083	19.1322	19.1322	19.1322	19.1322	19.1322	19.1322	21.3933	19.0799	21.7231	21.1563	21.861	21.0983	19.1322	19.8271	20.0278	TXNIP	14	Q9H3M7	TXNIP_HUMAN	Thioredoxin-interacting protein	Q9H3M7	1	7	-0.378948	1.48337	0.552209	0.797832	0.222618	-2.80305	-0.791525	-1.79729	0.673002	0.00195871	0	0	0	1	No	Not Significant	0.123907	No	Not Significant	Unchanged	Unchanged	21.087	20.9535	20.9573
CWC27	25.1265	25.0731	24.7488	24.9048	25.2033	25.2344	25.1369	25.0394	25.0884	25.2283	25.3555	25.1875	25.9063	25.2521	25.0204	24.4632	24.7006	CWC27	24	Q6UX04	CWC27_HUMAN	Spliceosome-associated protein CWC27 homolog	Q6UX04	0	0	-0.260927	0.461744	0.100408	0.93253	0.558744	-1.08758	-0.307008	-0.697295	0.673337	0.00196167	0	0	0	1	No	Not Significant	0.123907	No	Not Significant	Unchanged	Unchanged	25.1533	24.766	24.9222
HLA-F	19.0053	18.9231	18.7657	18.9478	20.1291	19.3368	18.5082	18.4971	18.7288	18.471	18.9318	19.404	19.812	19.6822	18.3786	18.507	18.3213	HLA-F	9	P30511	HLAF_HUMAN	HLA class I histocompatibility antigen, alpha chain F	P30511	0	0	-1.29137	-0.195837	-0.743603	0.120096	0.0116343	-1.64685	-0.463542	-1.0552	0.6762	0.00198721	0	0	0	1	No	Not Significant	0.124027	No	Not Significant	Unchanged	Unchanged	19.5791	18.7829	18.9651
APIP	25.6351	25.5624	25.6646	25.6933	25.6072	25.4919	25.3002	25.5408	25.5387	25.6621	25.9026	26.1097	25.7116	25.8027	25.6018	24.9117	25.4058	APIP	24	Q96GX9	MTNB_HUMAN	Methylthioribulose-1-phosphate dehydratase	Q96GX9	0	0	-0.402449	0.194844	-0.103803	0.916181	0.466235	-0.897748	-0.252598	-0.575173	0.676561	0.00199046	0	0	0	1	No	Not Significant	0.124027	No	Not Significant	Unchanged	Unchanged	25.5654	25.6818	25.7107
COPE	27.6416	27.6488	27.9628	27.8357	27.7475	27.7369	27.4077	27.184	27.5442	27.7713	27.6734	27.7989	27.8342	28.1976	27.2134	27.3871	27.3867	COPE	32	O14579	COPE_HUMAN	Coatomer subunit epsilon	O14579	0	0	-0.628363	-0.0594794	-0.343921	0.221306	0.0214893	-0.854204	-0.23974	-0.546972	0.67904	0.00201303	0	0	0	1	No	Not Significant	0.124592	No	Not Significant	Unchanged	Unchanged	27.7738	27.9799	27.853
IST1	26.1683	26.096	25.9581	26.2373	26.0337	26.4951	25.3152	26.2099	26.2205	26.2981	26.7197	26.3791	26.962	26.6798	24.6983	25.5214	26.2177	IST1	15	P53990	IST1_HUMAN	IST1 homolog	P53990	0	0	-0.799351	0.459148	-0.170102	0.934027	0.569348	-1.88573	-0.5264	-1.20607	0.684252	0.00206175	0	0	0	1	No	Not Significant	0.126295	No	Not Significant	Unchanged	Unchanged	26.4284	25.9752	26.2546
SQLE	24.6135	24.5816	24.7059	24.6319	24.7002	24.5912	24.6473	24.3919	24.5442	24.4404	24.3365	24.1807	24.4369	24.703	25.0122	24.9612	24.6637	SQLE	23	Q14534	ERG1_HUMAN	Squalene monooxygenase	Q14534	0	0	-0.39396	0.0912305	-0.151365	0.7725	0.200792	0.202753	0.726818	0.464785	0.684901	0.00206794	0	0	0	1	No	Not Significant	0.126295	No	Not Significant	Unchanged	Unchanged	24.6292	24.723	24.6492
UBQLN1	28.0297	27.7238	27.7423	27.998	27.6916	27.6974	27.561	27.8579	27.5167	27.725	28.3207	28.539	28.3376	28.0163	27.6379	27.3022	28.0539	UBQLN1	16	Q9UMX0	UBQL1_HUMAN	Ubiquilin-1	Q9UMX0	0	0	-0.451603	0.21725	-0.117176	0.915416	0.462723	-0.999958	-0.277514	-0.638736	0.689765	0.00211523	0	0	0	1	No	Not Significant	0.127432	No	Not Significant	Unchanged	Unchanged	27.7764	27.7595	28.0153
PTP4A2	25.3764	25.4334	25.4215	25.4767	25.5093	25.4661	25.5904	25.1943	25.358	25.4508	25.2649	25.2553	25.1901	25.2396	25.6198	25.5416	25.5234	PTP4A2	10	Q12974	TP4A2_HUMAN	Protein tyrosine phosphatase type IVA 2	Q12974	0	0	-0.239997	0.0999019	-0.0700476	0.895949	0.389558	0.140567	0.5077	0.324133	0.691964	0.00213714	0	0	0	1	No	Not Significant	0.127432	No	Not Significant	Unchanged	Unchanged	25.1945	25.4386	25.494
TSPAN14	24.1519	23.8326	23.877	23.9378	23.5698	24.2271	23.683	23.8217	23.693	23.8513	24.4636	24.5378	24.1716	24.3572	23.6798	23.8183	24.0352	TSPAN14	8	Q8NG11	TSN14_HUMAN	Tetraspanin-14	Q8NG11	0	0	-0.423107	0.141749	-0.140679	0.858543	0.301581	-0.843159	-0.233045	-0.538102	0.693547	0.00215314	0	0	0	1	No	Not Significant	0.127432	No	Not Significant	Unchanged	Unchanged	24.2544	23.8941	23.9551
TFDP1	24.1777	23.9384	23.8269	24.0002	23.8965	24.1051	23.8782	23.905	23.9236	23.9717	24.4742	24.2975	24.4438	24.3151	23.6324	23.8142	24.267	TFDP1	10	Q14186	TFDP1_HUMAN	Transcription factor Dp-1	Q14186	0	0	-0.288587	0.213486	-0.0375507	0.952519	0.751807	-0.74926	-0.206959	-0.47811	0.694138	0.00215915	0	0	0	1	No	Not Significant	0.127432	No	Not Significant	Unchanged	Unchanged	23.9982	23.844	24.0175
ITM2B	25.3895	25.449	25.3939	25.5872	25.4156	25.4875	25.4012	25.4412	25.4492	25.4165	25.7377	25.587	25.4376	25.5322	24.918	25.0688	25.4451	ITM2B	13	Q9Y287	ITM2B_HUMAN	Integral membrane protein 2B	Q9Y287	0	0	-0.269764	0.181679	-0.0440425	0.946604	0.680365	-0.673499	-0.185885	-0.429692	0.694863	0.00216658	0	0	0	1	No	Not Significant	0.127432	No	Not Significant	Unchanged	Unchanged	25.2984	25.411	25.6045
AHDC1	22.2638	22.4801	22.5421	22.2784	22.5114	22.4014	22.6192	22.5441	22.252	22.6918	21.6461	21.9789	21.3563	22.5006	23.276	22.5703	22.5185	AHDC1	32	Q5TGY3	AHDC1_HUMAN	AT-hook DNA-binding motif-containing protein 1	Q5TGY3	0	0	-0.388723	0.575709	0.0934929	0.946779	0.682268	0.396943	1.43865	0.917796	0.695145	0.00216946	0	0	0	1	No	Not Significant	0.127432	No	Not Significant	Unchanged	Unchanged	22.5699	22.5592	22.2957
NDUFB6	24.6029	24.5662	24.8441	24.5227	24.6012	24.4428	24.9499	24.3072	24.4701	24.3917	24.6262	24.4654	24.0156	24.1921	25.009	24.8518	25.06	NDUFB6	15	O95139	NDUB6_HUMAN	NADH dehydrogenase [ubiquinone] 1 beta subcomplex subunit 6	O95139	0	0	-0.414309	0.268366	-0.0729712	0.943841	0.651943	0.280082	1.01746	0.648769	0.697246	0.00219123	0	0	0	1	No	Not Significant	0.127662	No	Not Significant	Unchanged	Unchanged	24.5197	24.8612	24.54
TCEAL1	22.0112	21.8423	21.968	21.7184	21.4897	22.1187	21.8176	22.2829	21.7818	21.5609	22.3142	22.6137	22.3164	22.3634	21.1631	21.1557	22.1517	TCEAL1	4	Q15170	TCAL1_HUMAN	Transcription elongation factor A protein-like 1	Q15170	0	0	-0.442979	0.517114	0.0370678	0.959944	0.870129	-1.43023	-0.393211	-0.91172	0.69839	0.00220321	0	0	0	1	No	Not Significant	0.127662	No	Not Significant	Unchanged	Unchanged	22.1469	21.9852	21.7357
GPBP1	21.921	21.5051	21.3438	21.3975	21.5117	21.6477	21.5388	21.5219	21.3485	21.7307	22.118	22.1395	22.1399	21.9931	21.5333	21.6607	21.8626	GPBP1	21	Q86WP2	GPBP1_HUMAN	Vasculin	Q86WP2	0	0	-0.157317	0.276954	0.0598186	0.933009	0.562088	-0.646622	-0.177556	-0.412089	0.699497	0.00221491	0	0	0	1	No	Not Significant	0.127662	No	Not Significant	Unchanged	Unchanged	21.5862	21.361	21.4148
PPM1L	19.9062	19.5955	20.2948	19.7906	18.7924	19.34	20.7149	18.8961	19.5896	19.3458	19.7289	16.5693	18.9146	19.8959	21.3556	20.8574	22.0216	PPM1L	9	Q5SGD2	PPM1L_HUMAN	Protein phosphatase 1L	Q5SGD2	0	0	-1.30814	1.47249	0.0821754	0.961492	0.900386	1.13266	4.13607	2.63436	0.701909	0.00224071	0	0	0	1	No	Not Significant	0.128347	No	Not Significant	Unchanged	Unchanged	19.5472	20.3119	19.8079
CFAP36	23.5598	23.2446	23.3643	23.3927	23.1291	23.3242	23.1555	23.5504	22.9152	23.1252	23.8167	24.0988	23.8037	23.9201	22.6187	22.9209	23.7396	CFAP36	15	Q96G28	CFA36_HUMAN	Cilia- and flagella-associated protein 36	Q96G28	0	0	-0.548498	0.316556	-0.115971	0.934454	0.572455	-1.28393	-0.349564	-0.816746	0.707004	0.00229679	0	0	0	1	No	Not Significant	0.130747	No	Not Significant	Unchanged	Unchanged	23.5147	23.3814	23.41
PCIF1	23.6026	23.7207	23.8651	23.7412	23.6323	23.8183	23.8968	23.6311	23.4719	23.7087	23.3659	23.4189	23.4765	23.5174	23.868	23.8366	23.7351	PCIF1	29	Q9H4Z3	CAPAM_HUMAN	mRNA (2'-O-methyladenosine-N(6)-)-methyltransferase	Q9H4Z3	0	0	-0.282411	0.108287	-0.087062	0.882992	0.353345	0.157532	0.579535	0.368534	0.708387	0.00231238	0	0	0	1	No	Not Significant	0.130827	No	Not Significant	Unchanged	Unchanged	23.6135	23.8822	23.7585
PFKFB4	21.9591	22.2488	22.2627	22.1291	22.3483	22.3496	22.3012	22.1198	22.2996	22.1803	21.3913	21.8307	21.6582	21.9602	22.6072	22.3347	21.9313	PFKFB4	18	Q16877	F264_HUMAN	6-phosphofructo-2-kinase/fructose-2,6-bisphosphatase 4	Q16877	0	0	-0.356526	0.262089	-0.0472187	0.952153	0.746895	0.246879	0.91506	0.58097	0.714747	0.00238623	0	0	0	1	No	Not Significant	0.133438	No	Not Significant	Unchanged	Unchanged	22.1274	22.2799	22.1464
UBE2S	25.4483	25.1317	25.0407	25.1163	25.2268	25.1941	24.7874	25.2624	25.268	25.1577	25.469	25.6469	25.6579	25.8533	24.9699	25.276	25.2652	UBE2S	12	Q16763	UBE2S_HUMAN	Ubiquitin-conjugating enzyme E2 S	Q16763	0	0	-0.284611	0.233379	-0.0256157	0.957939	0.834181	-0.766179	-0.206686	-0.486432	0.714852	0.00238748	0	0	0	1	No	Not Significant	0.133438	No	Not Significant	Unchanged	Unchanged	25.597	25.0578	25.1336
E2F7	18.0685	17.768	17.7423	17.9477	17.7423	17.7423	17.7423	17.7423	17.7423	17.7423	18.6892	17.9548	18.3644	18.1278	17.803	17.7378	17.8022	E2F7	6	Q96AV8	E2F7_HUMAN	Transcription factor E2F7	Q96AV8	1	7	-0.319981	0.217295	-0.0513427	0.947168	0.68652	-0.793215	-0.212891	-0.503053	0.719069	0.00243853	0	0	0	1	No	Not Significant	0.135471	No	Not Significant	Unchanged	Unchanged	18.0227	17.8163	17.965
PPP1R3G	17.1175	16.7738	16.6442	16.929	16.6442	16.6323	17.2504	16.8023	16.6442	16.6442	17.3496	16.6442	16.6442	16.6442	17.6321	17.4418	17.4665	PPP1R3G	3	B7ZBB8	PP13G_HUMAN	Protein phosphatase 1 regulatory subunit 3G	B7ZBB8	1	7	-0.247952	0.493632	0.12284	0.920451	0.486969	0.292431	1.09343	0.692931	0.721942	0.0024743	0	0	0	1	No	Not Significant	0.136634	No	Not Significant	Unchanged	Unchanged	0	0	0
LRIG3	16.474	16.2595	15.8289	16.2505	16.5033	16.1429	16.4552	16.4342	16.1142	16.347	16.5219	17.2645	16.7338	16.8655	16.5674	15.5529	15.8122	LRIG3	4	Q6UXM1	LRIG3_HUMAN	Leucine-rich repeats and immunoglobulin-like domains protein 3	Q6UXM1	1	3	-0.310876	0.623393	0.156259	0.919632	0.482835	-1.37352	-0.364395	-0.868958	0.728335	0.00255689	0	0	0	1	No	Not Significant	0.139197	No	Not Significant	Unchanged	Unchanged	16.5877	15.8461	16.4683
MT-CYB	24.2878	24.8197	24.9062	24.9684	25.0667	24.6433	24.7839	24.6578	24.9131	24.6178	24.3363	23.9458	23.7045	23.9876	24.4644	25.1585	24.4178	MT-CYB	5	P00156	CYB_HUMAN	Cytochrome b	P00156	0	0	-0.52278	0.216706	-0.153037	0.895324	0.387624	0.287333	1.08607	0.686701	0.730499	0.00258583	0	0	0	1	No	Not Significant	0.139197	No	Not Significant	Unchanged	Unchanged	23.9967	24.9234	24.9858
FAAP20	14.6443	14.4835	14.6956	14.4181	14.6749	14.4181	14.4181	14.4181	14.4181	14.4069	14.8583	14.5931	14.7437	15.0609	14.4181	14.4181	14.4181	FAAP20	3	Q6NZ36	FAP20_HUMAN	Fanconi anemia core complex-associated protein 20	Q6NZ36	1	8	-0.349642	0.0768666	-0.136387	0.758526	0.190445	-0.6263	-0.165618	-0.395959	0.73086	0.0025907	0	0	0	1	No	Not Significant	0.139197	No	Not Significant	Unchanged	Unchanged	14.7364	14.7128	14.6749
GON7	26.0156	25.7038	25.8859	25.9321	25.6688	25.8387	25.5529	25.5468	25.4797	25.7256	26.1341	26.5383	26.0699	26.2977	25.4647	25.4999	26.1048	GON7	4	Q9BXV9	GON7_HUMAN	EKC/KEOPS complex subunit GON7	Q9BXV9	0	0	-0.562391	0.0521385	-0.255126	0.599719	0.0961612	-0.902091	-0.238323	-0.570207	0.731586	0.00260056	0	0	0	1	No	Not Significant	0.139197	No	Not Significant	Unchanged	Unchanged	25.9139	25.903	25.9494
TTC7A	21.7718	21.8405	21.8171	21.8874	21.8317	21.7129	22.0571	21.7897	21.8203	21.8083	21.517	21.6466	21.7514	21.6393	21.9461	21.9484	21.9542	TTC7A	20	Q9ULT0	TTC7A_HUMAN	Tetratricopeptide repeat protein 7A	Q9ULT0	0	0	-0.11118	0.224353	0.0565865	0.918912	0.479264	0.129787	0.492204	0.310996	0.73305	0.00262062	0	0	0	1	No	Not Significant	0.139197	No	Not Significant	Unchanged	Unchanged	21.7466	21.8342	21.9047
TIGD5	20.1699	19.9441	20.3556	20.2773	19.831	19.6209	20.2379	19.9739	19.9383	19.3176	19.8154	20.1824	19.6848	19.5001	20.7698	20.4147	20.8219	TIGD5	4	Q53EQ6	TIGD5_HUMAN	Tigger transposable element-derived protein 5	Q53EQ6	1	2	-0.625514	0.316937	-0.154288	0.921422	0.49198	0.364109	1.38207	0.87309	0.733727	0.00262997	0	0	0	1	No	Not Significant	0.139197	No	Not Significant	Unchanged	Unchanged	20.1283	20.3727	20.2947
ACACA	25.5937	25.7046	25.7315	25.7449	25.6792	25.8962	25.5	25.6213	25.6185	25.845	25.5841	25.6641	25.8506	25.964	25.4635	25.3563	25.2737	ACACA	152	Q13085	ACACA_HUMAN	Acetyl-CoA carboxylase 1	Q13085	0	0	-0.333305	0.0998208	-0.116742	0.835243	0.265233	-0.635131	-0.167303	-0.401217	0.733834	0.00263146	0	0	0	1	No	Not Significant	0.139197	No	Not Significant	Unchanged	Unchanged	25.7096	25.7486	25.7622
SLC4A1AP	24.3115	24.3038	24.2868	24.3807	24.273	24.2616	24.219	24.469	24.2275	24.3125	24.4832	24.5108	24.4512	24.4004	23.9621	24.0377	24.3351	SLC4A1AP	43	Q9BWU0	NADAP_HUMAN	Kanadaptin	Q9BWU0	0	0	-0.182537	0.195501	0.00648188	0.963442	0.942093	-0.553925	-0.145598	-0.349762	0.735463	0.00265421	0	0	0	1	No	Not Significant	0.139197	No	Not Significant	Unchanged	Unchanged	24.4438	24.3039	24.398
PFDN5	27.4748	27.5996	27.4563	27.3102	27.9862	27.1804	27.3705	28.3571	27.6478	27.488	28.0965	28.188	27.8437	27.5275	26.3607	27.0927	27.2144	PFDN5	17	Q99471	PFD5_HUMAN	Prefoldin subunit 5	Q99471	0	0	-0.321208	0.786385	0.232588	0.893091	0.380885	-1.62279	-0.426452	-1.02462	0.735629	0.00265655	0	0	0	1	No	Not Significant	0.139197	No	Not Significant	Unchanged	Unchanged	27.1138	27.4734	27.3275
NOSIP	24.8479	24.678	24.6918	24.6589	24.6391	24.8123	24.4818	24.6708	24.6615	24.808	25.1948	24.9547	24.9794	24.9214	24.444	24.6589	24.7819	NOSIP	22	Q9Y314	NOSIP_HUMAN	Nitric oxide synthase-interacting protein	Q9Y314	0	0	-0.253121	0.163108	-0.0450068	0.943457	0.648207	-0.609112	-0.159533	-0.384323	0.738133	0.0026922	0	0	0	1	No	Not Significant	0.139589	No	Not Significant	Unchanged	Unchanged	24.9693	24.7089	24.6763
CD99L2	24.5607	24.098	23.8432	24.4448	24.077	24.1124	23.8523	24.3513	23.9842	24.1185	24.7988	25.2051	24.7501	24.6925	23.9592	23.943	24.5765	CD99L2	8	Q8TCZ2	C99L2_HUMAN	CD99 antigen-like protein 2	Q8TCZ2	0	0	-0.423108	0.337599	-0.0427544	0.956601	0.811987	-1.11287	-0.291216	-0.702044	0.73879	0.00270167	0	0	0	1	No	Not Significant	0.139589	No	Not Significant	Unchanged	Unchanged	24.4196	23.8603	24.4621
ARR3	21.4841	20.9017	20.8861	20.8115	20.8084	21.4617	20.8115	20.8115	20.8115	20.8115	20.8115	20.8115	20.8115	20.8115	20.8115	23.124	23.2071	ARR3	2	P36575	ARRC_HUMAN	Arrestin-C	P36575	1	10	-1.03199	0.671164	-0.180415	0.944135	0.654844	0.649559	2.48918	1.56937	0.740836	0.00273153	0	0	0	1	No	Not Significant	0.139589	No	Not Significant	Unchanged	Unchanged	0	0	0
MCFD2	27.4013	27.1985	27.1918	27.3138	27.1918	27.3688	27.0445	27.2672	27.0122	27.1982	27.6615	27.8719	27.5895	27.5403	26.7428	26.8215	27.5817	MCFD2	4	Q8NI22	MCFD2_HUMAN	Multiple coagulation factor deficiency protein 2	Q8NI22	0	0	-0.470898	0.198867	-0.136015	0.898079	0.396311	-0.978851	-0.255422	-0.617137	0.74087	0.00273203	0	0	0	1	No	Not Significant	0.139589	No	Not Significant	Unchanged	Unchanged	27.3032	27.2089	27.3311
ZMPSTE24	26.7352	27.0158	27.176	26.9844	27.0422	26.9396	26.9742	26.7991	27.0639	27.1471	26.5202	26.5159	26.351	26.7917	27.0493	27.1264	26.7917	ZMPSTE24	32	O75844	FACE1_HUMAN	CAAX prenyl protease 1 homolog	O75844	0	0	-0.280743	0.201785	-0.0394792	0.95081	0.729468	0.18384	0.70503	0.444435	0.741391	0.00273972	0	0	0	1	No	Not Significant	0.139589	No	Not Significant	Unchanged	Unchanged	26.84	27.1931	27.0017
ACTB	34.2149	34.2528	34.6135	34.5599	34.4506	34.2307	33.3928	33.8866	34.3196	34.5689	34.698	34.7297	34.5569	34.4271	33.3253	33.6205	34.1466	ACTB	24	P60709	ACTB_HUMAN	Actin, cytoplasmic 1	P60709	0	0	-0.913894	0.0705063	-0.421694	0.575507	0.0870585	-1.4371	-0.373825	-0.905462	0.743148	0.00276591	0	0	0	1	No	Not Significant	0.139688	No	Not Significant	Unchanged	Unchanged	33.9279	34.6307	34.5772
APLP2	26.8097	26.5439	26.3984	26.5156	26.6721	26.3751	25.9158	26.9864	27.0901	26.3977	27.2319	27.5154	27.1604	26.909	25.9377	26.3665	26.5471	APLP2	47	Q06481	APLP2_HUMAN	Amyloid-like protein 2	Q06481	0	0	-0.393288	0.607647	0.107179	0.943783	0.651372	-1.46095	-0.379818	-0.920385	0.74355	0.00277195	0	0	0	1	No	Not Significant	0.139688	No	Not Significant	Unchanged	Unchanged	26.994	26.4155	26.5329
RPS19BP1	24.3835	24.698	24.8364	24.7697	24.7034	24.7853	24.2361	24.656	24.7509	24.8466	24.5017	24.6845	24.5717	24.547	24.0505	24.2564	24.0727	RPS19BP1	7	Q86WX3	AROS_HUMAN	Active regulator of SIRT1	Q86WX3	0	0	-0.396329	0.0937019	-0.151314	0.777973	0.205144	-0.714333	-0.185039	-0.449686	0.74615	0.00281159	0	0	0	1	No	Not Significant	0.140915	No	Not Significant	Unchanged	Unchanged	24.47	24.8536	24.787
NDUFAF7	23.5484	23.741	23.9312	23.6957	23.7456	23.7488	23.9639	23.4835	23.6604	23.6988	23.1847	23.1903	23.3515	23.6065	24.0098	23.8899	23.6062	NDUFAF7	22	Q7L592	NDUF7_HUMAN	Protein arginine methyltransferase NDUFAF7, mitochondrial	Q7L592	0	0	-0.35254	0.195111	-0.0787146	0.930561	0.545455	0.206281	0.797812	0.502046	0.747462	0.00283194	0	0	0	1	No	Not Significant	0.141168	No	Not Significant	Unchanged	Unchanged	23.7536	23.9484	23.713
KBTBD11	20.489	20.667	20.641	20.7821	20.752	20.7733	20.7298	20.4052	20.5994	20.6532	20.2448	20.0132	20.5076	20.4539	20.8138	20.7698	20.6198	KBTBD11	12	O94819	KBTBB_HUMAN	Kelch repeat and BTB domain-containing protein 11	O94819	0	0	-0.375224	0.0948362	-0.140194	0.795146	0.220085	0.17568	0.683403	0.429542	0.751497	0.00289602	0	0	0	1	No	Not Significant	0.143236	No	Not Significant	Unchanged	Unchanged	20.6199	20.6581	20.7994
NACA	29.2285	29.172	29.2032	29.2968	29.2593	29.083	29.1464	29.0994	29.1063	29.1813	29.568	29.5507	29.2601	29.1951	28.8618	29.0219	29.142	NACA	13	E9PAV3;Q13765	NACAM_HUMAN;NACA_HUMAN	Nascent polypeptide-associated complex subunit alpha, muscle-specific form	E9PAV3	0	0	-0.287926	0.133481	-0.0772227	0.910829	0.442845	-0.612484	-0.157313	-0.384898	0.752094	0.00290571	0	0	0	1	No	Not Significant	0.143236	No	Not Significant	Unchanged	Unchanged	29.0173	29.2204	29.3141
SLC26A2	20.6524	20.6249	20.8241	20.4055	21.0119	20.6499	20.7488	20.1777	20.3858	20.7956	20.4757	20.4616	20.0236	20.4967	21.1724	21.1212	20.8159	SLC26A2	7	P50443	S26A2_HUMAN	Sulfate transporter	P50443	0	0	-0.564068	0.172262	-0.195903	0.839492	0.271162	0.274402	1.06973	0.672066	0.752971	0.00292001	0	0	0	1	No	Not Significant	0.143236	No	Not Significant	Unchanged	Unchanged	20.5723	20.8412	20.4229
SIRT3	22.6868	22.7979	22.7254	22.8373	22.7837	22.6278	22.91	22.8201	22.9453	22.7334	22.709	22.4606	22.2659	22.6289	23.0356	22.7745	22.9329	SIRT3	11	Q9NTG7	SIR3_HUMAN	NAD-dependent protein deacetylase sirtuin-3, mitochondrial	Q9NTG7	0	0	-0.110016	0.327353	0.108669	0.859159	0.302686	0.162025	0.634438	0.398232	0.755966	0.00296978	0	0	0	1	No	Not Significant	0.144906	No	Not Significant	Unchanged	Unchanged	22.7595	22.7426	22.8546
PCNP	26.7783	26.8539	26.8582	27.0485	27.0979	26.8993	26.4992	26.6858	26.7617	26.9807	26.7744	27.1196	27.1643	26.9831	26.6587	26.1237	26.6246	PCNP	17	Q8WW12	PCNP_HUMAN	PEST proteolytic signal-containing nuclear protein	Q8WW12	0	0	-0.541956	0.0536748	-0.244141	0.609282	0.100022	-0.863013	-0.219658	-0.541336	0.758215	0.00300804	0	0	0	1	No	Not Significant	0.146001	No	Not Significant	Unchanged	Unchanged	26.7959	26.8753	27.0658
NFU1	25.8504	25.5892	25.8326	25.5691	25.48	25.7189	25.4581	25.4906	25.5004	25.6642	26.0924	26.4009	25.9786	25.8578	25.4187	25.3306	25.8741	NFU1	9	Q9UMS0	NFU1_HUMAN	NFU1 iron-sulfur cluster scaffold homolog, mitochondrial	Q9UMS0	0	0	-0.420131	0.176482	-0.121825	0.897295	0.393795	-0.863488	-0.219072	-0.54128	0.760335	0.00304486	0	0	0	1	No	Not Significant	0.146231	No	Not Significant	Unchanged	Unchanged	25.6442	25.8497	25.5864
TIMM17A	24.4827	24.5706	24.5987	24.8404	24.8944	24.6822	24.0167	24.5874	24.3718	24.5731	24.4734	24.4941	24.9982	25.0853	23.8971	24.15	24.2811	TIMM17A	4	Q99595	TI17A_HUMAN	Mitochondrial import inner membrane translocase subunit Tim17-A	Q99595	0	0	-0.726834	-0.00655004	-0.366692	0.412255	0.0465242	-1.04233	-0.26433	-0.653328	0.760618	0.00304983	0	0	0	1	No	Not Significant	0.146231	No	Not Significant	Unchanged	Unchanged	24.6432	24.6159	24.8577
ZNF791	17.7259	18.3522	18.591	19.1307	18.4768	18.0154	17.8065	18.172	18.3314	18.2938	18.5031	18.0435	18.4904	17.7018	17.1851	17.6394	16.5181	ZNF791	5	Q3KP31	ZN791_HUMAN	Zinc finger protein 791	Q3KP31	1	1	-0.992901	0.187875	-0.402513	0.716572	0.164651	-1.70817	-0.432791	-1.07048	0.761215	0.00306035	0	0	0	1	No	Not Significant	0.146231	No	Not Significant	Unchanged	Unchanged	18.1502	18.6081	19.148
TREX1	21.019	21.0052	20.9368	21.0286	20.7941	20.8993	21.2526	21.3459	21.0372	20.747	20.7524	20.3903	20.944	20.8363	21.7878	21.3999	21.0223	TREX1	7	Q9NSU2	TREX1_HUMAN	Three-prime repair exonuclease 1	Q9NSU2	0	0	-0.190468	0.552433	0.180983	0.864076	0.311827	0.271377	1.0738	0.672589	0.762849	0.00308948	0	0	0	1	No	Not Significant	0.146318	No	Not Significant	Unchanged	Unchanged	21.0458	20.954	21.0459
PTBP2	21.755	21.9313	21.8846	21.9784	22.274	21.9019	21.6471	21.9224	21.9243	21.9174	21.9456	21.691	22.0797	22.0385	21.5423	21.5064	21.4816	PTBP2	6	Q9UKA9	PTBP2_HUMAN	Polypyrimidine tract-binding protein 2	Q9UKA9	0	0	-0.393672	0.0798767	-0.156898	0.736347	0.175952	-0.684387	-0.172896	-0.428642	0.763096	0.00309391	0	0	0	1	No	Not Significant	0.146318	No	Not Significant	Unchanged	Unchanged	21.9447	21.9017	21.9957
TIMMDC1	23.6583	23.7602	23.5336	23.7138	23.9158	23.7288	24.0865	23.6149	23.7064	23.7821	23.4969	23.3632	23.6111	23.3938	23.9234	24.0533	23.7664	TIMMDC1	16	Q9NPL8	TIDC1_HUMAN	Complex I assembly factor TIMMDC1, mitochondrial	Q9NPL8	0	0	-0.173336	0.322289	0.0744765	0.927741	0.527609	0.180479	0.715815	0.448147	0.764359	0.0031168	0	0	0	1	No	Not Significant	0.146648	No	Not Significant	Unchanged	Unchanged	23.774	23.5507	23.7311
CPVL	25.0443	24.9543	25.5481	25.3208	25.0875	24.9043	24.8832	24.1268	24.1749	25.589	24.3387	24.4702	25.1276	24.273	25.4972	25.7051	25.8987	CPVL	24	Q9H3G5	CPVL_HUMAN	Probable serine carboxypeptidase CPVL	Q9H3G5	0	0	-1.15846	0.115037	-0.521713	0.609668	0.100185	0.460202	1.83574	1.14797	0.767977	0.00318385	0	0	0	1	No	Not Significant	0.149043	No	Not Significant	Unchanged	Unchanged	24.9581	25.5653	25.3381
ACAD10	19.3255	19.7369	20.1572	20.1685	19.9154	19.7079	20.0483	18.8105	19.6334	19.4543	18.2312	19.3618	18.8883	19.0783	20.0755	19.6686	19.9744	ACAD10	9	Q6JQN1	ACD10_HUMAN	Acyl-CoA dehydrogenase family member 10	Q6JQN1	0	0	-1.06568	0.0643651	-0.500659	0.547398	0.0778749	0.405956	1.62655	1.01625	0.770717	0.00323623	0	0	0	1	No	Not Significant	0.150209	No	Not Significant	Unchanged	Unchanged	19.6724	20.1744	20.1859
ARMC1	25.6413	25.7276	25.7613	25.8735	25.748	25.7213	25.6484	25.6312	25.6567	25.7808	25.7937	25.696	25.7665	25.7338	25.5671	25.4757	25.4565	ARMC1	14	Q9NVT9	ARMC1_HUMAN	Armadillo repeat-containing protein 1	Q9NVT9	0	0	-0.2345	0.0409937	-0.0967532	0.695821	0.153161	-0.396478	-0.0989112	-0.247695	0.77098	0.00324134	0	0	0	1	No	Not Significant	0.150209	No	Not Significant	Unchanged	Unchanged	25.6369	25.7784	25.8908
GPR107	22.6836	22.7266	22.7514	22.7833	22.5471	22.6594	22.9457	22.7528	22.8204	22.553	22.6646	22.6772	22.1795	22.426	23.0565	22.9175	22.8641	GPR107	12	Q5VW38	GP107_HUMAN	Protein GPR107	Q5VW38	0	0	-0.173155	0.338464	0.0826544	0.922485	0.497594	0.182887	0.735498	0.459192	0.772976	0.00328049	0	0	0	1	No	Not Significant	0.150819	No	Not Significant	Unchanged	Unchanged	22.6067	22.7685	22.8006
MOCS2.1	22.6395	22.8291	22.8013	23.0043	22.9233	22.7236	23.1964	22.5874	22.7407	22.6562	22.5734	22.1077	22.6408	22.2797	23.0485	22.9488	22.8777	MOCS2	18	O96033	MOC2A_HUMAN	Molybdopterin synthase sulfur carrier subunit	O96033	0	0	-0.37914	0.243174	-0.0679832	0.94311	0.644863	0.221849	0.894024	0.557937	0.774212	0.00330514	0	0	0	1	No	Not Significant	0.150819	No	Not Significant	Unchanged	Unchanged	22.7147	22.8184	23.0216
UBAP2L	27.7253	27.5444	27.6565	27.6599	27.5682	27.6421	27.2901	27.6488	27.3668	27.5229	27.882	28.3034	27.9224	27.9299	27.0503	27.0642	27.9245	UBAP2L	40	Q14157	UBP2L_HUMAN	Ubiquitin-associated protein 2-like	Q14157	0	0	-0.544588	0.195547	-0.174521	0.871596	0.327013	-1.06279	-0.263348	-0.663067	0.775069	0.0033224	0	0	0	1	No	Not Significant	0.150819	No	Not Significant	Unchanged	Unchanged	27.6006	27.6737	27.6772
RBBP4	27.6044	27.4158	27.4032	27.4089	27.4925	27.4753	27.2742	27.3034	27.4319	27.5365	27.7819	27.687	27.8254	27.6385	27.3795	27.3726	27.5459	RBBP4	14	Q09028	RBBP4_HUMAN	Histone-binding protein RBBP4	Q09028	0	0	-0.226416	0.109417	-0.0584993	0.915962	0.465223	-0.481893	-0.119152	-0.300523	0.776343	0.00334835	0	0	0	1	No	Not Significant	0.150819	No	Not Significant	Unchanged	Unchanged	27.6708	27.4203	27.4263
MRPS10	24.5756	24.6949	24.7965	24.6648	24.8155	24.5628	24.7373	24.6753	24.602	24.7046	24.4545	24.3171	24.4654	24.4949	24.7836	24.924	24.5898	MRPS10	13	P82664	RT10_HUMAN	28S ribosomal protein S10, mitochondrial	P82664	0	0	-0.216085	0.155909	-0.0300883	0.951043	0.732421	0.13195	0.53375	0.33285	0.77645	0.00335054	0	0	0	1	No	Not Significant	0.150819	No	Not Significant	Unchanged	Unchanged	24.4448	24.8136	24.6822
MPP7	24.3552	24.4535	24.5214	24.4529	24.4678	24.5366	24.2871	24.489	24.4451	24.4284	24.5536	24.439	24.3894	24.473	24.199	24.1743	24.2582	MPP7	38	Q5T2T1	MPP7_HUMAN	MAGUK p55 subfamily member 7	Q5T2T1	0	0	-0.223785	0.0593092	-0.0822381	0.806902	0.231622	-0.406142	-0.100365	-0.253254	0.776679	0.00335525	0	0	0	1	No	Not Significant	0.150819	No	Not Significant	Unchanged	Unchanged	24.3948	24.5385	24.4702
L3MBTL3	19.6935	19.6859	19.6006	19.7047	19.4178	19.8972	19.443	19.7496	19.8609	19.8131	19.0013	19.5595	19.4058	19.7793	20.1202	20.0362	19.952	L3MBTL3	18	Q96JM7	LMBL3_HUMAN	Lethal(3)malignant brain tumor-like protein 3	Q96JM7	0	0	-0.273804	0.396897	0.0615463	0.948216	0.69828	0.237425	0.961865	0.599645	0.777345	0.00336898	0	0	0	1	No	Not Significant	0.150819	No	Not Significant	Unchanged	Unchanged	19.9563	19.6178	19.722
APP	26.2542	25.6225	25.4922	25.6296	25.5642	25.7249	25.5937	25.7722	25.6626	25.5405	26.5936	26.7856	26.4195	26.1009	25.799	25.8828	26.1979	APP	41	P05067	A4_HUMAN	Amyloid-beta precursor protein	P05067	0	0	-0.249442	0.328512	0.039535	0.953991	0.772316	-0.827127	-0.202867	-0.514997	0.781047	0.00344707	0	0	0	1	No	Not Significant	0.152173	No	Not Significant	Unchanged	Unchanged	26.083	25.5094	25.6469
ZCCHC7	22.3129	22.4133	22.451	22.5025	22.4813	22.5514	22.2917	22.2661	22.316	22.446	22.2154	22.4446	22.5168	22.659	22.2039	22.0676	22.0828	ZCCHC7	15	Q8N3Z6	ZCHC7_HUMAN	Zinc finger CCHC domain-containing protein 7	Q8N3Z6	0	0	-0.3579	0.024694	-0.166603	0.562324	0.0825093	-0.547475	-0.134227	-0.340851	0.781262	0.0034517	0	0	0	1	No	Not Significant	0.152173	No	Not Significant	Unchanged	Unchanged	22.4677	22.4681	22.5199
HMG20B	22.1145	21.9242	21.9692	21.9812	21.9619	22.0207	21.7002	22.0275	21.8705	21.8623	22.4753	22.5151	22.1954	22.0333	21.7384	21.7715	22.0725	HMG20B	14	Q9P0W2	HM20B_HUMAN	SWI/SNF-related matrix-associated actin-dependent regulator of chromatin subfamily E member 1-related	Q9P0W2	0	0	-0.367683	0.131421	-0.118131	0.870765	0.325257	-0.713518	-0.174424	-0.443971	0.782926	0.00348787	0	0	0	1	No	Not Significant	0.152173	No	Not Significant	Unchanged	Unchanged	22.0918	21.9864	21.9986
IGFL2	21.5147	21.4904	21.4525	21.3164	21.4769	22.0456	21.2045	21.4789	21.1883	21.7602	22.0431	21.6913	22.4398	22.1692	19.5278	21.3239	21.4077	IGFL2	2	Q6UWQ7	IGFL2_HUMAN	Insulin growth factor-like family member 2	Q6UWQ7	0	0	-0.913991	0.58424	-0.164876	0.942857	0.642451	-2.14183	-0.523554	-1.33269	0.782959	0.00348859	0	0	0	1	No	Not Significant	0.152173	No	Not Significant	Unchanged	Unchanged	21.9982	21.4696	21.3337
COX15	25.6032	26.0589	26.1629	26.0607	26.1476	26.1477	26.2023	25.6501	26.0753	26.0244	25.1809	25.0524	25.4078	25.753	26.1246	26.0134	25.6902	COX15	10	Q7KZN9	COX15_HUMAN	Cytochrome c oxidase assembly protein COX15 homolog	Q7KZN9	0	0	-0.476156	0.192816	-0.14167	0.891759	0.376985	0.232919	0.955491	0.594205	0.784508	0.00352286	0	0	0	1	No	Not Significant	0.152173	No	Not Significant	Unchanged	Unchanged	25.7688	26.18	26.078
EDF1	27.5095	27.3498	27.5178	27.6454	27.5635	27.5053	26.3186	27.2472	27.5396	27.461	27.9131	28.1207	27.8563	27.5586	26.973	27.0135	27.1312	EDF1	17	O60869	EDF1_HUMAN	Endothelial differentiation-related factor 1	O60869	0	0	-0.879733	0.0468824	-0.416425	0.53424	0.0741717	-1.32341	-0.322548	-0.822977	0.784608	0.00352508	0	0	0	1	No	Not Significant	0.152173	No	Not Significant	Unchanged	Unchanged	27.0479	27.535	27.6627
MDM2	17.4819	17.0389	16.8417	17.0162	16.8492	16.9188	17.6676	17.0676	16.8736	17.0762	17.7731	17.499	17.8377	17.9372	17.4826	16.9009	16.9427	MDM2	4	Q00987	MDM2_HUMAN	E3 ubiquitin-protein ligase Mdm2	Q00987	1	4	-0.102874	0.632365	0.264746	0.68174	0.143816	-1.05006	-0.255909	-0.652983	0.784645	0.00352591	0	0	0	1	No	Not Significant	0.152173	No	Not Significant	Unchanged	Unchanged	18.2874	16.8588	16.8557
SDC1	26.285	26.2484	26.2818	26.5356	26.2172	26.4666	25.8829	26.3175	26.2422	26.0434	26.651	26.913	27.0803	26.8326	24.2149	25.6748	26.6284	SDC1	8	P18827	SDC1_HUMAN	Syndecan-1	P18827	0	0	-1.02139	0.513836	-0.253779	0.920623	0.487852	-2.19229	-0.534053	-1.36317	0.784883	0.00353124	0	0	0	1	No	Not Significant	0.152173	No	Not Significant	Unchanged	Unchanged	26.5653	26.2989	26.5529
NSMAF	21.015	21.0791	21.1113	21.3332	21.0134	21.1256	21.1225	21.0092	21.109	20.8086	20.8334	20.7529	20.9606	20.8825	21.086	21.351	21.2387	NSMAF	23	Q92636	FAN_HUMAN	Protein FAN	Q92636	0	0	-0.341339	0.0742217	-0.133559	0.75553	0.188358	0.143464	0.59232	0.367892	0.788055	0.00360341	0	0	0	1	No	Not Significant	0.153138	No	Not Significant	Unchanged	Unchanged	20.9589	21.1284	21.3505
RAVER2	23.8429	23.6094	23.8628	23.6739	24.0172	23.5216	23.5345	23.4254	22.9184	23.9218	24.2582	24.1237	24.1755	24.0631	23.3238	23.1679	23.788	RAVER2	16	Q9HCJ3	RAVR2_HUMAN	Ribonucleoprotein PTB-binding 2	Q9HCJ3	0	0	-0.73036	0.092671	-0.318845	0.645709	0.118081	-1.17306	-0.284083	-0.728571	0.78813	0.00360515	0	0	0	1	No	Not Significant	0.153138	No	Not Significant	Unchanged	Unchanged	23.8627	23.88	23.6912
ASB13	15.9676	16.1994	16.1345	16.0589	16.5382	16.3327	16.3651	16.1902	15.9272	16.0487	15.7521	15.4039	15.9795	15.6635	16.6897	16.0466	16.2381	ASB13	2	Q8WXK3	ASB13_HUMAN	Ankyrin repeat and SOCS box protein 13	Q8WXK3	1	3	-0.486664	0.220127	-0.133268	0.907631	0.430065	0.243358	1.00678	0.625069	0.789146	0.00362882	0	0	0	1	No	Not Significant	0.153138	No	Not Significant	Unchanged	Unchanged	15.6641	15.4425	15.4425
GTF2B	24.8861	25.006	25.0651	25.0205	24.9915	25.0366	25.055	24.9071	24.9961	24.9758	24.9645	25.1008	24.913	25.0958	24.8411	24.7814	24.5061	GTF2B	18	Q00403	TF2B_HUMAN	Transcription initiation factor IIB	Q00403	0	0	-0.219704	0.129813	-0.0449453	0.93652	0.588039	-0.497735	-0.120213	-0.308974	0.78959	0.00363923	0	0	0	1	No	Not Significant	0.153138	No	Not Significant	Unchanged	Unchanged	25.1643	25.0822	25.0378
NDUFA5	27.4455	27.3148	27.3977	27.5394	27.427	27.4484	27.1699	26.9204	27.0442	27.5715	27.7677	27.6801	27.5159	27.6617	27.1092	26.9922	27.392	NDUFA5	11	Q16718	NDUA5_HUMAN	NADH dehydrogenase [ubiquinone] 1 alpha subcomplex subunit 5	Q16718	0	0	-0.554962	0.00171414	-0.276624	0.437239	0.0512311	-0.792538	-0.191259	-0.491899	0.790025	0.00364951	0	0	0	1	No	Not Significant	0.153138	No	Not Significant	Unchanged	Unchanged	27.3338	27.4148	27.5567
EAPP	22.8114	22.9099	22.8463	23.0192	22.8546	22.9285	22.6957	22.9776	22.9825	22.9749	23.0208	22.9016	23.0785	22.9359	22.3519	22.5411	22.8502	EAPP	11	Q56P03	EAPP_HUMAN	E2F-associated phosphoprotein	Q56P03	0	0	-0.232627	0.223701	-0.00446335	0.964514	0.966945	-0.649562	-0.156671	-0.403116	0.790315	0.00365637	0	0	0	1	No	Not Significant	0.153138	No	Not Significant	Unchanged	Unchanged	22.8614	22.8635	23.0365
HYPK	28.0552	27.8672	27.929	27.9722	27.9627	27.8129	27.4717	28.029	27.8162	27.9441	28.521	28.6195	28.0913	28.1742	27.4982	27.3186	28.1635	HYPK	16	Q9NX55	HYPK_HUMAN	Huntingtin-interacting protein K	Q9NX55	0	0	-0.495505	0.287578	-0.103963	0.934954	0.576141	-1.11431	-0.268479	-0.691392	0.790882	0.00366986	0	0	0	1	No	Not Significant	0.153138	No	Not Significant	Unchanged	Unchanged	27.9137	27.9461	27.9895
HSPA1L	29.8412	29.9492	30.0742	29.9792	30.0195	29.7632	29.5972	30.234	29.9687	29.9574	30.2481	30.2451	29.9022	29.8823	29.3796	29.502	29.7287	HSPA1L	20	P34931	HS71L_HUMAN	Heat shock 70 kDa protein 1-like	P34931	0	0	-0.323089	0.283677	-0.0197059	0.961004	0.890596	-0.86037	-0.204987	-0.532678	0.79673	0.00381397	0	0	0	1	No	Not Significant	0.158434	No	Not Significant	Unchanged	Unchanged	29.7254	30.0913	29.9965
DHDDS	22.0375	21.6376	21.8568	22.2746	21.4184	21.1389	21.0952	21.744	21.6266	21.9461	21.1209	21.6026	21.3183	21.9084	22.0791	22.5147	23.7186	DHDDS	9	Q86SQ9	DHDDS_HUMAN	Dehydrodolichyl diphosphate synthase complex subunit DHDDS	Q86SQ9	0	0	-0.801514	0.663093	-0.0692104	0.95836	0.841435	0.492285	2.07424	1.28326	0.798695	0.00386453	0	0	0	1	No	Not Significant	0.159409	No	Not Significant	Unchanged	Unchanged	21.8103	21.874	22.2919
POLR2I	26.3633	26.0679	26.1507	26.082	25.9803	26.3889	25.9343	26.054	25.7311	26.2219	26.3439	26.6706	26.6647	26.6474	25.9996	25.8786	26.3382	POLR2I	12	P36954	RPB9_HUMAN	DNA-directed RNA polymerase II subunit RPB9	P36954	0	0	-0.456033	0.125762	-0.165135	0.816437	0.241914	-0.823678	-0.195267	-0.509473	0.799255	0.00387916	0	0	0	1	No	Not Significant	0.159409	No	Not Significant	Unchanged	Unchanged	26.476	26.1678	26.0993
TNS4	20.3028	19.9733	19.6538	19.9764	19.8287	20.0888	20.3874	20.0863	20.0039	19.761	19.8789	20.0068	19.8942	20.4127	20.8449	20.433	20.6488	TNS4	21	Q8IZW8	TENS4_HUMAN	Tensin-4	Q8IZW8	0	0	-0.166667	0.512071	0.172702	0.852793	0.291665	0.227531	0.960652	0.594091	0.799713	0.00389117	0	0	0	1	No	Not Significant	0.159409	No	Not Significant	Unchanged	Unchanged	20.5412	19.6709	19.9938
TGFB1	22.1313	22.0623	21.9634	21.5398	22.2459	22.0592	22.2261	21.5135	22.051	22.8993	21.4619	20.5565	22.5438	21.5509	22.8551	22.5735	23.3774	TGFB1	15	P01137	TGFB1_HUMAN	Transforming growth factor beta-1 proprotein	P01137	0	0	-0.584367	1.02513	0.220383	0.933334	0.564384	0.537799	2.27626	1.40703	0.800943	0.00392379	0	0	0	1	No	Not Significant	0.159409	No	Not Significant	Unchanged	Unchanged	22.2911	21.9805	21.5571
SAMD4A	21.3915	21.3461	21.4717	21.4211	21.5365	21.2301	21.3138	21.2916	21.0075	21.4966	21.1416	21.3292	21.0994	21.258	21.5954	21.4818	21.835	SAMD4A	26	Q9UPU9	SMAG1_HUMAN	Protein Smaug homolog 1	Q9UPU9	0	0	-0.38365	0.108672	-0.137489	0.822689	0.249185	0.164504	0.696272	0.430388	0.800946	0.00392385	0	0	0	1	No	Not Significant	0.159409	No	Not Significant	Unchanged	Unchanged	21.3177	21.4888	21.4384
RMND1	22.4844	22.7849	22.9783	22.8922	22.8202	22.6825	22.6476	22.6397	22.8023	22.8164	22.2229	22.1926	22.3591	22.4906	22.8701	22.78	22.4756	RMND1	11	Q9NWS8	RMND1_HUMAN	Required for meiotic nuclear division protein 1 homolog	Q9NWS8	0	0	-0.34144	0.107831	-0.116805	0.846606	0.281735	0.149589	0.634857	0.392223	0.802274	0.00395957	0	0	0	1	No	Not Significant	0.159477	No	Not Significant	Unchanged	Unchanged	22.6773	22.9954	22.9095
PSAT1	28.7741	28.9716	29.089	29.1125	29.0033	28.9771	28.841	28.8301	28.9023	29.0171	29.0479	28.8931	29.0475	28.7265	28.3921	28.759	28.5524	PSAT1	38	Q9Y617	SERC_HUMAN	Phosphoserine aminotransferase	Q9Y617	0	0	-0.354557	0.0588867	-0.147835	0.684647	0.146408	-0.584218	-0.137649	-0.360934	0.802304	0.00396039	0	0	0	1	No	Not Significant	0.159477	No	Not Significant	Unchanged	Unchanged	28.7027	29.1061	29.1298
SNTB2	23.7295	23.8875	24.035	23.8733	23.9188	23.8345	23.8613	23.9038	23.831	23.8423	23.5935	23.7196	23.5235	23.6534	23.8623	23.9037	23.8506	SNTB2	27	Q13425	SNTB2_HUMAN	Beta-2-syntrophin	Q13425	0	0	-0.198892	0.0873003	-0.055796	0.903567	0.414954	0.0951231	0.404247	0.249685	0.802929	0.00397742	0	0	0	1	No	Not Significant	0.159477	No	Not Significant	Unchanged	Unchanged	23.8542	24.0522	23.8906
UBR3	22.63	22.7197	22.8104	22.6173	22.7665	22.859	22.791	22.4737	22.5865	22.8529	22.7383	22.695	22.8117	22.8619	22.4127	22.5054	22.3851	UBR3	46	Q6ZT12	UBR3_HUMAN	E3 ubiquitin-protein ligase UBR3	Q6ZT12	0	0	-0.284168	0.109633	-0.0872673	0.884012	0.355929	-0.554988	-0.129635	-0.342312	0.806465	0.004076	0	0	0	1	No	Not Significant	0.162722	No	Not Significant	Unchanged	Unchanged	22.9026	22.8276	22.6346
ZNF532	17.2508	17.1268	17.0608	17.2361	17.0608	17.0608	17.4141	17.0608	17.0608	17.0608	17.0608	17.0608	17.0608	17.0547	17.784	17.5592	17.1756	ZNF532	10	Q9HCE3	ZN532_HUMAN	Zinc finger protein 532	Q9HCE3	1	9	-0.21336	0.302331	0.0444855	0.949676	0.715459	0.168499	0.725508	0.447003	0.809139	0.00415335	0	0	0	1	No	Not Significant	0.165096	No	Not Significant	Unchanged	Unchanged	0	0	0
HSP90AB2P	30.6845	30.8516	31.0155	30.9559	30.92	30.8924	30.3748	30.9935	30.6626	30.9979	31.0191	31.3278	30.6174	30.9498	29.9872	30.1785	30.7117	HSP90AB2P	3	Q58FF8	H90B2_HUMAN	Putative heat shock protein HSP 90-beta 2	Q58FF8	1	1	-0.585254	0.207732	-0.188761	0.869491	0.322604	-1.11433	-0.257804	-0.686065	0.810913	0.00420602	0	0	0	1	No	Not Significant	0.166472	No	Not Significant	Unchanged	Unchanged	30.7536	31.0326	30.9732
SS18L1	22.6506	22.478	22.3613	22.4976	22.5527	22.6906	22.3119	22.5206	22.5761	22.3133	23.092	22.9714	22.7424	22.677	22.1285	22.2198	22.723	SS18L1	5	O75177	CREST_HUMAN	Calcium-responsive transactivator	O75177	0	0	-0.393072	0.202865	-0.0951035	0.923438	0.502753	-0.835444	-0.191759	-0.513601	0.814468	0.00431508	0	0	0	1	No	Not Significant	0.170059	No	Not Significant	Unchanged	Unchanged	22.5996	22.3785	22.515
DNAJC1	23.6753	23.9755	23.9195	23.9268	24.1203	24.323	23.151	24.0519	24.3614	23.9505	24.2661	23.9884	24.1752	23.6641	23.059	23.1727	23.4014	DNAJC1	24	Q96KC8	DNJC1_HUMAN	DnaJ homolog subfamily C member 1	Q96KC8	0	0	-0.665528	0.278041	-0.193743	0.896488	0.391244	-1.32199	-0.302819	-0.812405	0.815364	0.00434334	0	0	0	1	No	Not Significant	0.170444	No	Not Significant	Unchanged	Unchanged	23.5901	23.9366	23.9442
NMNAT3	19.7728	19.9338	19.9767	20.1279	19.9826	19.9295	19.7891	19.9722	19.91	19.782	19.8253	19.3264	19.5339	19.7258	20.043	20.1109	19.844	NMNAT3	10	Q96T66	NMNA3_HUMAN	Nicotinamide/nicotinic acid mononucleotide adenylyltransferase 3	Q96T66	0	0	-0.37187	0.0901612	-0.140855	0.784533	0.21061	0.146918	0.645969	0.396444	0.818445	0.00444292	0	0	0	1	No	Not Significant	0.173439	No	Not Significant	Unchanged	Unchanged	19.9302	19.9938	20.1453
SCAMP3	26.7895	26.6182	26.5821	26.9977	26.5476	26.6737	26.371	26.6902	26.3419	26.7418	26.769	26.9201	27.1964	27.3364	26.4775	26.0909	26.7358	SCAMP3	17	O14828	SCAM3_HUMAN	Secretory carrier-associated membrane protein 3	O14828	0	0	-0.52593	0.19789	-0.16402	0.879811	0.345541	-1.01167	-0.229859	-0.620767	0.818879	0.00445727	0	0	0	1	No	Not Significant	0.173439	No	Not Significant	Unchanged	Unchanged	26.846	26.5992	27.015
TAF7	23.9548	23.3168	23.2768	23.3243	23.2606	23.4774	23.5256	23.2101	23.2298	23.2295	24.214	24.2309	24.138	23.9646	23.4853	23.6542	23.9969	TAF7	23	Q15545	TAF7_HUMAN	Transcription initiation factor TFIID subunit 7	Q15545	0	0	-0.284159	0.212149	-0.0360049	0.953046	0.758998	-0.692775	-0.156701	-0.424738	0.820765	0.00452053	0	0	0	1	No	Not Significant	0.174427	No	Not Significant	Unchanged	Unchanged	23.4948	23.2939	23.3416
ZNF107	14.6321	14.4173	14.4189	14.4189	14.4189	14.4064	14.4189	14.4189	14.4189	14.4189	14.4189	14.4189	14.4189	14.4189	15.0317	15.2986	14.4189	ZNF107	2	Q9UII5	ZN107_HUMAN	Zinc finger protein 107	Q9UII5	1	12	-0.287569	0.293822	0.00312635	0.965126	0.981823	0.183495	0.81147	0.497482	0.820888	0.00452469	0	0	0	1	No	Not Significant	0.174427	No	Not Significant	Unchanged	Unchanged	0	0	0
ALG6	23.0764	23.481	23.5767	23.4257	23.5799	23.4855	23.4972	23.3314	23.4825	23.4689	22.5432	22.3733	23.258	22.978	23.7911	23.5329	23.058	ALG6	10	Q9Y672	ALG6_HUMAN	Dolichyl pyrophosphate Man9GlcNAc2 alpha-1,3-glucosyltransferase	Q9Y672	0	0	-0.465249	0.321298	-0.0719755	0.948285	0.699076	0.247779	1.09735	0.672563	0.821493	0.00454536	0	0	0	1	No	Not Significant	0.174427	No	Not Significant	Unchanged	Unchanged	23.2818	23.5938	23.443
SS18	24.983	24.6124	24.551	24.6299	24.4645	24.5135	24.5996	24.8058	24.6758	24.6593	25.4515	25.3879	24.9985	25.0774	24.3497	24.4643	25.1518	SS18	4	Q15532	SSXT_HUMAN	Protein SSXT	Q15532	0	0	-0.190186	0.480995	0.145405	0.888006	0.366454	-0.93604	-0.211082	-0.573561	0.822032	0.00456389	0	0	0	1	No	Not Significant	0.174427	No	Not Significant	Unchanged	Unchanged	24.7443	24.5681	24.6472
NUP50	26.7704	26.6321	26.6414	26.6025	26.7567	26.7862	26.3827	26.6596	26.5075	26.7203	27.1066	26.9952	27.0055	26.7265	26.4272	26.3231	26.8087	NUP50	48	Q9UKX7	NUP50_HUMAN	Nuclear pore complex protein Nup50	Q9UKX7	0	0	-0.385977	0.127691	-0.129143	0.856059	0.297211	-0.716175	-0.16135	-0.438763	0.822418	0.00457723	0	0	0	1	No	Not Significant	0.174427	No	Not Significant	Unchanged	Unchanged	26.6401	26.6585	26.6198
FZR1	20.0135	19.6048	19.5745	19.3258	19.6022	19.6835	19.6897	19.5773	19.7477	19.6377	20.1911	20.2546	20.1838	20.0953	20.0668	19.7316	19.5711	FZR1	13	Q9UM11	FZR1_HUMAN	Fizzy-related protein homolog	Q9UM11	0	0	-0.112671	0.34586	0.116594	0.852976	0.291969	-0.639019	-0.143749	-0.391384	0.82304	0.00459888	0	0	0	1	No	Not Significant	0.17453	No	Not Significant	Unchanged	Unchanged	19.9198	19.5916	19.3431
SCML2	22.4989	22.3394	22.2731	22.3176	22.43	22.5185	22.1738	22.3408	22.2432	22.4183	22.5947	22.6374	22.9159	22.4847	22.1974	22.4177	22.2445	SCML2	25	Q9UQR0	SCML2_HUMAN	Sex comb on midleg-like protein 2	Q9UQR0	0	0	-0.308623	0.127139	-0.0907422	0.894386	0.384763	-0.606948	-0.136271	-0.371609	0.823829	0.00462663	0	0	0	1	No	Not Significant	0.174864	No	Not Significant	Unchanged	Unchanged	22.5059	22.2902	22.3349
NR1D2	15.0155	14.3526	14.285	14.285	14.285	14.285	14.8258	14.285	14.285	14.285	14.285	14.285	15.6295	14.2565	15.4497	15.4922	15.7105	NR1D2	2	Q14995	NR1D2_HUMAN	Nuclear receptor subfamily 1 group D member 2	Q14995	1	9	-0.415768	0.686178	0.135205	0.938642	0.605079	0.341714	1.53195	0.936833	0.826452	0.00472085	0	0	0	1	No	Not Significant	0.177696	No	Not Significant	Unchanged	Unchanged	15.017	14.3032	14.3032
ARPC1B	27.726	27.8432	27.8888	28.0052	28.0261	27.7917	27.3797	27.7159	27.9469	27.991	27.874	27.9593	27.8954	27.9586	27.6658	27.3319	27.3972	ARPC1B	33	O15143	ARC1B_HUMAN	Actin-related protein 2/3 complex subunit 1B	O15143	0	0	-0.43857	0.0993989	-0.169586	0.766758	0.196413	-0.747395	-0.166322	-0.456858	0.827378	0.00475492	0	0	0	1	No	Not Significant	0.177975	No	Not Significant	Unchanged	Unchanged	27.7299	27.906	28.0225
SMYD2	23.4889	23.4829	23.3961	23.4597	23.4263	23.5567	23.608	23.5079	23.4294	23.4789	23.2236	23.4873	23.2909	23.4719	23.6938	23.6074	23.6472	SMYD2	19	Q9NRG4	SMYD2_HUMAN	N-lysine methyltransferase SMYD2	Q9NRG4	0	0	-0.119228	0.211861	0.046317	0.932145	0.556089	0.102254	0.459871	0.281062	0.827699	0.00476683	0	0	0	1	No	Not Significant	0.177975	No	Not Significant	Unchanged	Unchanged	23.5692	23.4133	23.477
MND1	22.4192	21.917	22.0161	21.9887	21.7761	21.7504	21.9589	21.9492	21.9294	21.9675	22.6896	22.9029	22.4137	22.493	21.9581	21.9858	22.4912	MND1	11	Q9BWT6	MND1_HUMAN	Meiotic nuclear division protein 1 homolog	Q9BWT6	0	0	-0.214643	0.351412	0.0683841	0.9393	0.610589	-0.785447	-0.174038	-0.479743	0.82906	0.00481789	0	0	0	1	No	Not Significant	0.179156	No	Not Significant	Unchanged	Unchanged	22.1992	22.0333	22.006
RETREG2	22.7781	22.6702	22.5582	23.0405	22.5768	22.6591	22.6364	22.494	22.6754	22.7212	22.4219	22.7863	22.5988	22.557	23.2202	22.9159	22.9463	RETREG2	7	Q8NC44	RETR2_HUMAN	Reticulophagy regulator 2	Q8NC44	0	0	-0.334587	0.180836	-0.0768756	0.928234	0.530636	0.158095	0.714816	0.436455	0.829774	0.00484505	0	0	0	1	No	Not Significant	0.179442	No	Not Significant	Unchanged	Unchanged	22.8345	22.5754	23.0578
SETD1B	19.2446	19.4036	19.2513	18.814	19.3638	19.5587	19.4333	19.959	19.1646	19.6841	18.6258	19.0379	19.1674	18.9225	19.4924	19.5229	19.9436	SETD1B	10	Q9UPS6	SET1B_HUMAN	Histone-lysine N-methyltransferase SETD1B	Q9UPS6	1	3	-0.109011	0.735656	0.313323	0.668347	0.133057	0.258429	1.17077	0.714601	0.830528	0.004874	0	0	0	1	No	Not Significant	0.179792	No	Not Significant	Unchanged	Unchanged	19.1653	19.1074	18.8313
FADS1	23.0761	22.9819	22.9679	22.9343	22.9514	22.7612	23.0909	23.1422	23.1225	22.8846	22.3514	22.7283	22.9815	23.2119	23.745	23.3177	23.1966	FADS1	21	O60427	FADS1_HUMAN	Acyl-CoA (8-3)-desaturase	O60427	0	0	-0.199671	0.512379	0.156354	0.885659	0.360187	0.216952	0.986054	0.601503	0.831756	0.00492184	0	0	0	1	No	Not Significant	0.17987	No	Not Significant	Unchanged	Unchanged	23.1155	22.985	22.9516
SERBP1	29.6663	29.5869	29.5953	29.6319	29.5939	29.6805	29.4637	29.6638	29.4894	29.577	29.7098	30.0477	29.8721	29.7518	29.1789	29.3456	29.7583	SERBP1	51	Q8NC51	PAIRB_HUMAN	Plasminogen activator inhibitor 1 RNA-binding protein	Q8NC51	0	0	-0.324344	0.170482	-0.0769311	0.925381	0.513645	-0.685038	-0.150565	-0.417801	0.832149	0.00493731	0	0	0	1	No	Not Significant	0.17987	No	Not Significant	Unchanged	Unchanged	29.6789	29.6125	29.6492
YWHAB	29.6335	29.6726	29.5155	29.6756	29.8781	29.7413	29.2956	29.8371	29.5251	29.9127	30.2841	30.0199	29.7045	29.5801	29.0895	29.322	29.4346	YWHAB	15	P31946	1433B_HUMAN	14-3-3 protein beta/alpha	P31946	0	0	-0.424359	0.304414	-0.0599728	0.95069	0.727964	-1.00873	-0.221561	-0.615143	0.832398	0.00494718	0	0	0	1	No	Not Significant	0.17987	No	Not Significant	Unchanged	Unchanged	29.524	29.5326	29.6929
GEMIN7	19.5721	19.3198	18.9046	19.2251	19.452	19.2272	19.8414	19.6874	19.5113	18.7096	19.4413	19.1217	19.3044	19.0385	20.0968	20.314	19.6881	GEMIN7	2	Q9H840	GEMI7_HUMAN	Gem-associated protein 7	Q9H840	1	1	-0.242803	0.713172	0.235184	0.861666	0.307275	0.290199	1.32277	0.806485	0.832836	0.00496457	0	0	0	1	No	Not Significant	0.17987	No	Not Significant	Unchanged	Unchanged	19.4815	18.9218	19.2571
PMS1	22.6731	22.7006	22.6458	22.7389	22.6215	22.6184	22.8702	22.6633	22.732	22.7145	22.6375	22.5032	22.5212	22.6088	22.8484	22.7463	22.8462	PMS1	36	P54277	PMS1_HUMAN	PMS1 protein homolog 1	P54277	0	0	-0.0569677	0.234701	0.0888665	0.784822	0.210858	0.0884708	0.403509	0.24599	0.833063	0.00497363	0	0	0	1	No	Not Significant	0.17987	No	Not Significant	Unchanged	Unchanged	22.6395	22.6629	22.7562
DCLK2	16.4755	16.3416	15.9202	18.2709	16.5738	16.3122	15.9202	15.9202	15.9202	15.8952	15.9202	15.9202	15.9202	15.9202	17.0917	17.3076	17.2487	DCLK2	4	Q8N568	DCLK2_HUMAN	Serine/threonine-protein kinase DCLK2	Q8N568	1	8	-1.62457	-0.0861043	-0.855336	0.306093	0.0319423	0.464957	2.12669	1.29582	0.834119	0.00501617	0	0	0	1	No	Not Significant	0.179997	No	Not Significant	Unchanged	Unchanged	17.3943	17.496	18.2882
EAF1	22.0147	21.5153	21.412	21.7743	21.098	21.6196	21.2326	21.7573	21.579	21.6499	22.479	22.3792	22.1637	22.0471	21.6043	21.5093	21.9202	EAF1	6	Q96JC9	EAF1_HUMAN	ELL-associated factor 1	Q96JC9	0	0	-0.271361	0.428802	0.0787204	0.942096	0.635323	-0.967475	-0.211213	-0.589344	0.83465	0.00503778	0	0	0	1	No	Not Significant	0.180071	No	Not Significant	Unchanged	Unchanged	22.1007	21.4291	21.7916
MCM3	27.1284	27.0082	27.2533	26.9634	27.1161	26.7045	26.9132	26.969	27.075	27.0711	26.9277	27.0713	26.8917	26.9795	27.42	27.2813	27.3274	MCM3	79	P25205	MCM3_HUMAN	DNA replication licensing factor MCM3	P25205	0	0	-0.225648	0.221144	-0.00225196	0.965172	0.982962	0.134042	0.616633	0.375337	0.836213	0.00510238	0	0	0	1	No	Not Significant	0.181676	No	Not Significant	Unchanged	Unchanged	27.1084	27.2705	26.9808
EIF1B	29.1552	28.7666	28.9769	28.7903	28.7278	28.644	28.5813	28.8956	28.7531	28.7636	29.6446	29.7106	29.0965	29.1552	28.6841	28.6297	29.1657	EIF1B	17	O60739	EIF1B_HUMAN	Eukaryotic translation initiation factor 1b	O60739	0	0	-0.379257	0.306495	-0.0363809	0.957235	0.822325	-0.94557	-0.204873	-0.575222	0.837386	0.00515182	0	0	0	1	No	Not Significant	0.182361	No	Not Significant	Unchanged	Unchanged	28.799	28.9941	28.8077
TGS1	22.4372	22.4436	22.5524	22.4355	22.3895	22.5139	22.3979	22.3559	22.4419	22.4621	22.5015	22.4073	22.607	22.6935	22.3555	22.2465	22.2489	TGS1	27	Q96RS0	TGS1_HUMAN	Trimethylguanosine synthase	Q96RS0	0	0	-0.218571	0.101813	-0.0583793	0.911435	0.445363	-0.441697	-0.0956419	-0.268669	0.837605	0.00516116	0	0	0	1	No	Not Significant	0.182361	No	Not Significant	Unchanged	Unchanged	22.576	22.5695	22.4529
TRAPPC6B	22.7465	22.8178	22.8819	22.7298	22.8579	22.8606	22.8105	22.7569	22.9807	22.6637	22.5251	22.5648	22.618	22.7655	22.8394	22.9876	22.9248	TRAPPC6B	14	Q86SZ2	TPC6B_HUMAN	Trafficking protein particle complex subunit 6B	Q86SZ2	0	0	-0.207984	0.148786	-0.0295991	0.950521	0.725845	0.106251	0.491607	0.298929	0.838266	0.00518945	0	0	0	1	No	Not Significant	0.182661	No	Not Significant	Unchanged	Unchanged	22.798	22.8991	22.7471
COQ8A	21.9969	22.406	22.4948	22.3014	22.4728	22.4018	22.2678	22.4435	22.444	22.4223	21.7997	21.8712	21.8529	21.9466	22.3276	22.1955	21.9845	COQ8A	18	Q8NI60	COQ8A_HUMAN	Atypical kinase COQ8A, mitochondrial	Q8NI60	0	0	-0.203506	0.156825	-0.0233403	0.954795	0.784056	0.106994	0.496196	0.301595	0.839082	0.00522479	0	0	0	1	No	Not Significant	0.182974	No	Not Significant	Unchanged	Unchanged	22.0879	22.512	22.3187
DDX11L8	21.2764	21.3971	21.5802	21.4159	21.2584	21.4511	21.3212	21.4494	21.2951	21.4056	21.0958	21.2121	20.8776	21.1963	21.6917	21.6603	21.201	DDX11L8	4	A8MPP1	D11L8_HUMAN	Putative ATP-dependent RNA helicase DDX11-like protein 8	A8MPP1	0	0	-0.310911	0.193764	-0.0585734	0.940908	0.624546	0.149689	0.6948	0.422245	0.839386	0.00523803	0	0	0	1	No	Not Significant	0.182974	No	Not Significant	Unchanged	Unchanged	21.1462	21.5973	21.4332
VPS39	22.3965	22.4563	22.4215	22.4655	22.3743	22.5682	22.6493	22.2615	22.4359	22.4743	22.1046	22.1601	22.3583	22.2774	22.8302	22.6881	22.3564	VPS39	42	Q96JC1	VPS39_HUMAN	Vam6/Vps39-like protein	Q96JC1	0	0	-0.241253	0.237016	-0.00211859	0.965255	0.985026	0.141535	0.658125	0.39983	0.840004	0.00526521	0	0	0	1	No	Not Significant	0.183229	No	Not Significant	Unchanged	Unchanged	22.4981	22.4386	22.4829
TMEM161A	22.1851	22.6562	22.8119	22.6575	22.781	22.417	22.5742	22.6453	22.6635	22.6992	21.9999	21.8427	21.9839	22.2375	22.5775	22.4276	22.2269	TMEM161A	10	Q9NX61	T161A_HUMAN	Transmembrane protein 161A	Q9NX61	0	0	-0.257873	0.21527	-0.0213014	0.958779	0.848828	0.139099	0.650152	0.394625	0.841781	0.0053446	0	0	0	1	No	Not Significant	0.184724	No	Not Significant	Unchanged	Unchanged	22.3533	22.829	22.6748
GPATCH2	21.0449	20.7022	20.7089	20.4311	20.6765	20.8251	20.7055	20.955	20.5489	20.7662	21.0459	21.3	21.3318	21.1984	20.7235	20.7204	20.9943	GPATCH2	13	Q9NW75	GPTC2_HUMAN	G patch domain-containing protein 2	Q9NW75	0	0	-0.160081	0.327087	0.0835029	0.917462	0.472247	-0.66938	-0.143179	-0.40628	0.841861	0.00534824	0	0	0	1	No	Not Significant	0.184724	No	Not Significant	Unchanged	Unchanged	21.0856	20.726	20.4484
PTGES	21.4127	21.8164	22.1045	21.6298	22.0308	21.9242	21.7162	22.1107	21.0634	21.952	21.4193	21.1233	20.8743	21.0146	21.9394	21.8144	21.704	PTGES	6	O14684	PTGES_HUMAN	Prostaglandin E synthase	O14684	0	0	-0.638935	0.215493	-0.211721	0.859849	0.303933	0.249931	1.17282	0.711376	0.843118	0.00540577	0	0	0	1	No	Not Significant	0.184832	No	Not Significant	Unchanged	Unchanged	21.4548	22.1216	21.6471
NCKIPSD	22.2761	22.4041	22.3262	22.4276	22.3794	22.3055	22.502	22.3562	22.5327	22.4034	22.0828	21.9455	22.2563	22.2692	22.5236	22.5601	22.2953	NCKIPSD	34	Q9NZQ3	SPN90_HUMAN	NCK-interacting protein with SH3 domain	Q9NZQ3	0	0	-0.104036	0.281779	0.0888717	0.876543	0.337905	0.112818	0.529545	0.321182	0.843208	0.00540991	0	0	0	1	No	Not Significant	0.184832	No	Not Significant	Unchanged	Unchanged	22.2935	22.3433	22.4449
B4GALT3	21.5485	21.5763	21.4551	21.6882	21.6026	21.5828	21.8089	21.8023	21.3099	21.3608	21.4238	21.4324	21.1179	21.339	22.0602	21.531	21.935	B4GALT3	11	O60512	B4GT3_HUMAN	Beta-1,4-galactosyltransferase 3	O60512	0	0	-0.320425	0.297074	-0.0116752	0.963177	0.936159	0.180248	0.847223	0.513736	0.84367	0.00543136	0	0	0	1	No	Not Significant	0.184832	No	Not Significant	Unchanged	Unchanged	21.528	21.4722	21.7055
GNG10	25.4994	25.3109	25.213	25.592	25.1923	25.4363	24.9408	25.458	25.2641	25.3906	25.9402	25.9868	25.8197	25.8531	24.1353	24.9425	25.8184	GNG10	3	P50151	GBG10_HUMAN	Guanine nucleotide-binding protein G(I)/G(S)/G(O) subunit gamma-10	P50151	0	0	-0.656975	0.466911	-0.0950324	0.950116	0.720825	-1.54149	-0.327559	-0.934527	0.844073	0.00545016	0	0	0	1	No	Not Significant	0.184832	No	Not Significant	Unchanged	Unchanged	25.4603	25.2301	25.6093
ZFP36L2	21.8718	21.3719	21.3883	21.4742	21.0416	21.4603	21.4602	21.3526	21.3937	21.4046	22.2269	22.0703	22.1012	21.7693	21.6684	21.7018	21.5645	ZFP36L2	11	P47974	TISD_HUMAN	mRNA decay activator protein ZFP36L2	P47974	0	0	-0.177089	0.300385	0.0616479	0.936328	0.586547	-0.654875	-0.139145	-0.39701	0.844102	0.00545155	0	0	0	1	No	Not Significant	0.184832	No	Not Significant	Unchanged	Unchanged	21.6667	21.4055	21.4915
LSR	25.777	25.7969	25.8559	25.9144	25.7462	25.8279	25.6828	25.6923	25.7912	25.8647	25.7774	25.9103	25.8824	26.0462	25.4562	25.6373	25.7289	LSR	29	Q86X29	LSR_HUMAN	Lipolysis-stimulated lipoprotein receptor	Q86X29	0	0	-0.25701	0.100308	-0.0783512	0.885906	0.360837	-0.48961	-0.103662	-0.296636	0.845269	0.00550672	0	0	0	1	No	Not Significant	0.185809	No	Not Significant	Unchanged	Unchanged	25.9345	25.873	25.9317
CTSC	23.6547	23.8413	23.6037	23.9774	23.8101	23.9169	23.7385	23.9551	23.893	23.8356	23.6817	23.0642	23.5948	23.5059	23.9472	23.9728	23.8162	CTSC	13	P53634	CATC_HUMAN	Dipeptidyl peptidase 1	P53634	0	0	-0.242956	0.300005	0.0285245	0.957337	0.824026	0.157206	0.743671	0.450439	0.845782	0.00553126	0	0	0	1	No	Not Significant	0.185809	No	Not Significant	Unchanged	Unchanged	23.7544	23.6209	23.9947
TMPO.1	28.309	28.3267	28.3453	28.4812	28.367	28.4357	27.6941	28.4742	28.2819	28.5336	28.7963	28.8226	28.405	28.5247	27.4226	27.7447	28.4469	TMPO	85	P42167	LAP2B_HUMAN	Lamina-associated polypeptide 2, isoforms beta/gamma	P42167	0	0	-0.622984	0.300278	-0.161353	0.91565	0.463789	-1.26435	-0.26711	-0.765728	0.845981	0.00554084	0	0	0	1	No	Not Significant	0.185809	No	Not Significant	Unchanged	Unchanged	28.1665	28.3625	28.4985
RBM19	23.6033	23.5721	23.5584	23.5709	23.5702	23.6217	23.5843	23.4975	23.5378	23.636	23.4777	23.441	23.461	23.6294	23.8129	23.7426	23.6587	RBM19	45	Q9Y4C8	RBM19_HUMAN	Probable RNA-binding protein 19	Q9Y4C8	0	0	-0.158829	0.125998	-0.0164152	0.956308	0.807312	0.0819633	0.389612	0.235787	0.847345	0.00560726	0	0	0	1	No	Not Significant	0.186928	No	Not Significant	Unchanged	Unchanged	23.6978	23.5755	23.5883
RBM4	26.3988	26.2745	26.2587	26.2772	26.3167	26.3691	25.9333	26.4339	26.2682	26.3386	26.6022	26.577	26.5692	26.4982	26.1493	26.0081	26.3877	RBM4	40	Q9BWF3	RBM4_HUMAN	RNA-binding protein 4	Q9BWF3	0	0	-0.291514	0.167661	-0.0619267	0.934143	0.570187	-0.627942	-0.131976	-0.379959	0.847648	0.00562221	0	0	0	1	No	Not Significant	0.186928	No	Not Significant	Unchanged	Unchanged	26.5886	26.2758	26.2945
CELF2	22.3537	22.4916	22.7259	22.3806	22.5566	22.3591	22.3843	22.5664	22.5236	22.4365	22.1559	22.2582	21.8975	22.4242	22.561	22.5926	22.5866	CELF2	14	O95319	CELF2_HUMAN	CUGBP Elav-like family member 2	O95319	0	0	-0.267467	0.211808	-0.0278295	0.956219	0.805894	0.13727	0.654945	0.396108	0.848529	0.00566606	0	0	0	1	No	Not Significant	0.186928	No	Not Significant	Unchanged	Unchanged	22.3531	22.743	22.3979
SMARCAD1	23.9651	24.0877	23.9316	24.1776	24.2569	24.1262	23.6842	24.4291	23.7716	24.3246	24.0761	24.3378	24.1194	24.3006	23.7003	23.4499	23.7713	SMARCAD1	40	Q9H4L7	SMRCD_HUMAN	SWI/SNF-related matrix-associated actin-dependent regulator of chromatin subfamily A containing DEAD/H box 1	Q9H4L7	0	0	-0.414439	0.273109	-0.0706655	0.945085	0.664399	-0.939275	-0.196638	-0.567957	0.848888	0.0056841	0	0	0	1	No	Not Significant	0.186928	No	Not Significant	Unchanged	Unchanged	24.2489	23.9487	24.1949
CNPY2	27.6312	27.4455	27.3817	27.5168	27.4354	27.4038	27.418	27.474	27.3798	27.5546	27.8666	27.9243	27.8744	27.5619	27.1549	27.317	27.7196	CNPY2	23	Q9Y2B0	CNPY2_HUMAN	Protein canopy homolog 2	Q9Y2B0	0	0	-0.226089	0.270432	0.0221717	0.958848	0.850044	-0.677809	-0.141505	-0.409657	0.84976	0.00572836	0	0	0	1	No	Not Significant	0.186928	No	Not Significant	Unchanged	Unchanged	27.4847	27.3988	27.5341
SH3BP1	23.7272	23.7696	23.5894	23.9971	23.7014	23.8311	23.6381	23.9487	23.9047	23.5459	24.1372	24.0272	23.7188	23.8993	23.4947	23.1264	23.6865	SH3BP1	32	Q9Y3L3	3BP1_HUMAN	SH3 domain-binding protein 1	Q9Y3L3	0	0	-0.329419	0.288607	-0.0204056	0.960913	0.888788	-0.843542	-0.175998	-0.50977	0.84995	0.00573805	0	0	0	1	No	Not Significant	0.186928	No	Not Significant	Unchanged	Unchanged	23.8939	23.6066	24.0144
CDK7	23.5818	23.7373	23.7909	23.7493	23.7988	23.6036	23.9333	23.6156	23.7091	23.6978	23.3675	23.1978	23.4755	23.5964	23.9789	23.9009	23.5555	CDK7	20	P50613	CDK7_HUMAN	Cyclin-dependent kinase 7	P50613	0	0	-0.24089	0.2475	0.00330515	0.964935	0.977126	0.138724	0.666245	0.402484	0.85058	0.00577051	0	0	0	1	No	Not Significant	0.186928	No	Not Significant	Unchanged	Unchanged	23.7016	23.808	23.7666
HTRA2	24.9546	24.8	24.5838	24.4728	24.8934	24.8064	24.8946	25.1829	24.6625	24.9036	24.7343	24.8527	24.7143	24.801	25.2165	25.3069	25.0566	HTRA2	16	O43464	HTRA2_HUMAN	Serine protease HTRA2, mitochondrial	O43464	0	0	-0.0316754	0.475311	0.221818	0.558342	0.0812231	0.143963	0.691571	0.417767	0.850653	0.00577426	0	0	0	1	No	Not Significant	0.186928	No	Not Significant	Unchanged	Unchanged	24.8442	24.601	24.4901
MAN2C1	21.2521	21.3415	21.3031	21.1848	21.4777	21.0509	21.4502	21.5399	21.5331	21.1926	20.7582	20.9702	21.2125	21.2639	21.4296	21.694	21.4366	MAN2C1	12	Q9NTJ4	MA2C1_HUMAN	Alpha-mannosidase 2C1	Q9NTJ4	0	0	-0.109718	0.459292	0.174787	0.780682	0.207367	0.161551	0.776152	0.468852	0.85069	0.00577618	0	0	0	1	No	Not Significant	0.186928	No	Not Significant	Unchanged	Unchanged	21.3441	21.3203	21.2022
CAST	27.3568	27.3637	27.4782	27.55	27.4054	27.3897	26.6903	27.8008	27.168	27.4277	27.7319	28.1459	27.3914	27.6411	26.5045	26.6402	27.4424	CAST	64	P20810	ICAL_HUMAN	Calpastatin	P20810	0	0	-0.709345	0.341054	-0.184146	0.91535	0.462422	-1.43247	-0.29791	-0.86519	0.850947	0.00578953	0	0	0	1	No	Not Significant	0.186928	No	Not Significant	Unchanged	Unchanged	27.1449	27.4954	27.5674
INTS8	22.2805	22.6774	22.8788	22.5811	22.7921	22.4843	22.6196	22.5967	22.7953	22.6713	21.8835	21.9553	22.1261	22.2755	22.8939	22.6498	22.1798	INTS8	18	Q75QN2	INT8_HUMAN	Integrator complex subunit 8	Q75QN2	0	0	-0.325671	0.29899	-0.0133401	0.962801	0.927916	0.177057	0.851768	0.514412	0.851094	0.00579717	0	0	0	1	No	Not Significant	0.186928	No	Not Significant	Unchanged	Unchanged	22.4286	22.8959	22.5984
STARD3NL	22.7668	23.0691	23.0585	23.1202	23.1735	23.2714	22.7801	22.8862	23.1728	23.09	23.0204	22.9087	22.9953	22.9318	22.2642	22.9023	22.3451	STARD3NL	4	O95772	STR3N_HUMAN	STARD3 N-terminal-like protein	O95772	0	0	-0.453397	0.106177	-0.17361	0.775463	0.203126	-0.762405	-0.157996	-0.460201	0.852028	0.00584624	0	0	0	1	No	Not Significant	0.187854	No	Not Significant	Unchanged	Unchanged	22.8323	23.0756	23.1375
CAMLG	23.1661	23.2073	23.3257	23.1647	23.1413	23.2244	23.0627	23.2941	23.3089	23.1367	23.1758	23.3354	23.3892	23.2766	22.9376	22.9114	23.1365	CAMLG	14	P49069	CAMLG_HUMAN	Calcium signal-modulating cyclophilin ligand	P49069	0	0	-0.195456	0.1686	-0.0134281	0.960247	0.875874	-0.495684	-0.102459	-0.299072	0.852805	0.00588761	0	0	0	1	No	Not Significant	0.188526	No	Not Significant	Unchanged	Unchanged	23.4192	23.3428	23.182
TAF15	29.8216	29.8346	30.0261	29.9086	29.895	29.7365	29.4124	30.0233	29.7902	29.8846	30.3849	30.4548	29.7434	29.7694	29.4378	29.6361	29.3249	TAF15	22	Q92804	RBP56_HUMAN	TATA-binding protein-associated factor 2N	Q92804	0	0	-0.49341	0.26556	-0.113925	0.927813	0.528051	-1.03174	-0.211958	-0.621849	0.854628	0.00598675	0	0	0	1	No	Not Significant	0.190405	No	Not Significant	Unchanged	Unchanged	29.6471	30.0432	29.9259
STAT2	23.9914	24.0073	24.208	24.2222	24.3084	23.9153	23.6524	24.0257	23.8576	23.8691	23.9964	24.1768	24.0736	24.5555	23.9475	23.5413	23.6484	STAT2	39	P52630	STAT2_HUMAN	Signal transducer and activator of transcription 2	P52630	0	0	-0.610377	-0.0141963	-0.312287	0.379764	0.0413758	-0.810163	-0.166215	-0.488189	0.855023	0.00600857	0	0	0	1	No	Not Significant	0.190405	No	Not Significant	Unchanged	Unchanged	23.8424	24.2252	24.2395
RNH1	27.5272	27.6833	27.6998	27.9503	27.584	27.7192	27.1198	28.0528	27.7628	27.578	27.7336	27.6762	28.0594	27.7238	26.9882	27.0321	27.4771	RNH1	41	P13489	RINI_HUMAN	Ribonuclease inhibitor	P13489	0	0	-0.496145	0.276265	-0.10994	0.931143	0.549313	-1.04961	-0.215315	-0.632464	0.855058	0.00601053	0	0	0	1	No	Not Significant	0.190405	No	Not Significant	Unchanged	Unchanged	27.4661	27.7169	27.9676
AKAP11	22.9995	23.4242	24.3196	24.1478	24.0264	21.792	21.9669	23.5318	23.4323	24.1764	23.3947	23.7098	23.756	24.3786	22.0267	21.8511	21.8799	AKAP11	57	Q9UKA4	AKA11_HUMAN	A-kinase anchor protein 11	Q9UKA4	0	0	-1.44957	0.860395	-0.294585	0.936911	0.591096	-3.13805	-0.643004	-1.89052	0.855387	0.00602888	0	0	0	1	No	Not Significant	0.190405	No	Not Significant	Unchanged	Unchanged	22.9209	24.3367	24.1651
GAPDH	32.9355	33.0419	32.9951	32.8767	33.0998	33.0451	32.7742	33.2523	33.0307	33.2612	33.1128	33.1651	33.0336	33.0871	32.5438	32.7704	32.8359	GAPDH	47	P04406	G3P_HUMAN	Glyceraldehyde-3-phosphate dehydrogenase	P04406	0	0	-0.159056	0.309863	0.0754034	0.922851	0.499561	-0.636191	-0.129701	-0.382946	0.85685	0.00611154	0	0	0	1	No	Not Significant	0.192162	No	Not Significant	Unchanged	Unchanged	32.9573	33.0123	32.894
SERAC1	21.8564	21.9529	22.0429	22.0265	21.9359	21.9824	22.0124	21.9033	21.7449	21.9747	21.7161	21.6189	21.7009	21.8702	22.1414	22.0873	21.8599	SERAC1	21	Q96JX3	SRAC1_HUMAN	Protein SERAC1	Q96JX3	0	0	-0.273706	0.0974773	-0.0881143	0.870106	0.323879	0.102552	0.503476	0.303014	0.857106	0.00612617	0	0	0	1	No	Not Significant	0.192162	No	Not Significant	Unchanged	Unchanged	22.1261	22.0601	22.0438
TMEM59	23.8085	23.5956	23.7174	23.7165	23.5268	23.5009	23.6008	23.6352	23.5204	23.5469	24.0468	24.0009	23.9231	23.9253	23.4222	23.4005	23.941	TMEM59	19	Q9BXS4	TMM59_HUMAN	Transmembrane protein 59	Q9BXS4	0	0	-0.276449	0.197272	-0.0395882	0.950368	0.723938	-0.641999	-0.130322	-0.386161	0.858075	0.00618226	0	0	0	1	No	Not Significant	0.19302	No	Not Significant	Unchanged	Unchanged	23.8262	23.7346	23.7339
HOOK2	23.9355	23.7461	23.7528	23.8865	23.7053	23.7822	23.6619	23.7307	23.6553	23.7941	24.1281	24.1429	24.0619	23.9649	23.5879	23.6501	24.0127	HOOK2	31	Q96ED9	HOOK2_HUMAN	Protein Hook homolog 2	Q96ED9	0	0	-0.270167	0.12783	-0.0711687	0.913391	0.453708	-0.539172	-0.109287	-0.32423	0.858492	0.00620666	0	0	0	1	No	Not Significant	0.19302	No	Not Significant	Unchanged	Unchanged	23.7781	23.77	23.9038
EWSR1	28.3035	28.1743	28.2068	28.2496	28.1795	28.215	27.8359	28.2359	28.2363	28.2351	28.5657	28.7148	28.4977	28.3623	27.5486	28.0379	28.3979	EWSR1	12	Q01844	EWS_HUMAN	RNA-binding protein EWS	Q01844	0	0	-0.408738	0.254896	-0.0769211	0.940959	0.624998	-0.898753	-0.181946	-0.540349	0.858839	0.00622715	0	0	0	1	No	Not Significant	0.19302	No	Not Significant	Unchanged	Unchanged	28.1817	28.224	28.2669
ACTR1A	27.2811	27.4455	27.5954	27.4505	27.4771	27.4888	27.3676	27.505	27.1855	27.4939	27.3285	27.2874	27.5559	27.5594	26.8877	27.1446	27.2044	ACTR1A	32	P61163	ACTZ_HUMAN	Alpha-centractin	P61163	0	0	-0.332366	0.102392	-0.114987	0.841365	0.273864	-0.588696	-0.119104	-0.3539	0.85901	0.00623727	0	0	0	1	No	Not Significant	0.19302	No	Not Significant	Unchanged	Unchanged	27.5106	27.6126	27.4678
LAMTOR5	26.0682	25.7769	25.7984	25.7279	25.8175	25.6491	25.5583	26.1438	25.7476	25.7725	26.3706	26.637	26.418	26.0103	25.2349	25.5787	26.2279	LAMTOR5	4	O43504	LTOR5_HUMAN	Ragulator complex protein LAMTOR5	O43504	0	0	-0.35986	0.474536	0.0573377	0.953921	0.771308	-1.12906	-0.227812	-0.678437	0.859762	0.0062821	0	0	0	1	No	Not Significant	0.193661	No	Not Significant	Unchanged	Unchanged	25.9452	25.8156	25.7452
FAM161A	21.0582	20.9466	20.5308	20.9593	20.699	22.153	20.8901	20.895	20.5308	20.9146	21.3428	21.3137	21.5951	21.582	20.5308	20.5308	20.5121	FAM161A	6	Q3B820	F161A_HUMAN	Protein FAM161A	Q3B820	1	4	-0.852553	0.296783	-0.277885	0.865888	0.315347	-1.55456	-0.31313	-0.933843	0.860231	0.00631033	0	0	0	1	No	Not Significant	0.193661	No	Not Significant	Unchanged	Unchanged	21.2736	21.0402	20.9766
INTS6	22.5068	22.6519	22.7446	22.5777	22.7416	22.7117	22.8002	22.382	22.6019	22.6555	22.1558	22.0919	22.4334	22.5028	23.0544	22.8876	22.4215	INTS6	42	Q9UL03	INT6_HUMAN	Integrator complex subunit 6	Q9UL03	0	0	-0.386759	0.21878	-0.0839896	0.932626	0.55941	0.164809	0.818866	0.491837	0.860452	0.0063237	0	0	0	1	No	Not Significant	0.193661	No	Not Significant	Unchanged	Unchanged	22.7587	22.7617	22.595
FBXO38	19.6734	20.6682	21.2233	20.72	20.1127	20.1517	21.8197	21.104	19.8829	20.3311	20.5001	20.0585	20.022	20.3129	19.3445	18.838	18.6376	FBXO38	31	Q6PIJ6	FBX38_HUMAN	F-box only protein 38	Q6PIJ6	0	0	-0.558899	1.02388	0.232493	0.929218	0.536794	-2.13812	-0.428519	-1.28332	0.861598	0.00639397	0	0	0	1	No	Not Significant	0.193661	No	Not Significant	Unchanged	Unchanged	21.1284	21.2405	20.7373
SMIM20	23.7103	23.4082	23.4789	23.1519	23.0295	23.212	24.1623	23.2964	23.3285	23.6058	23.4804	23.6134	23.4624	23.2794	23.9906	23.9852	24.1605	SMIM20	5	Q8N5G0	SIM20_HUMAN	Small integral membrane protein 20	Q8N5G0	0	0	0.0184822	0.741932	0.380207	0.375788	0.0408056	0.195861	0.977276	0.586569	0.861602	0.00639419	0	0	0	1	No	Not Significant	0.193661	No	Not Significant	Unchanged	Unchanged	23.6589	23.496	23.1692
THADA	22.6401	22.7983	22.7722	22.7761	22.8655	22.8102	23.002	22.5677	22.7202	22.8725	22.3129	22.4073	22.5596	22.6483	23.0044	22.843	22.7055	THADA	74	Q6YHU6	THADA_HUMAN	Thyroid adenoma-associated protein	Q6YHU6	0	0	-0.243179	0.212423	-0.0153779	0.960788	0.886329	0.122896	0.615002	0.368949	0.862386	0.00644308	0	0	0	1	No	Not Significant	0.193661	No	Not Significant	Unchanged	Unchanged	22.7467	22.7894	22.7934
CCDC9	24.0765	23.8552	23.7913	23.8806	23.727	24.1351	23.5962	24.0411	23.7711	23.8988	24.24	24.3074	24.4323	24.1214	23.5104	23.9214	24.0027	CCDC9	24	Q9Y3X0	CCDC9_HUMAN	Coiled-coil domain-containing protein 9	Q9Y3X0	0	0	-0.343228	0.229857	-0.0566852	0.946216	0.676211	-0.773312	-0.15431	-0.463811	0.862769	0.00646716	0	0	0	1	No	Not Significant	0.193661	No	Not Significant	Unchanged	Unchanged	24.0797	23.8084	23.8979
SLC25A12	23.4055	23.6897	23.7916	23.6224	23.7338	23.6574	23.7752	23.5725	23.6644	23.7006	23.1119	23.0362	23.441	23.3186	23.7118	23.8879	23.3308	SLC25A12	31	O75746	CMC1_HUMAN	Calcium-binding mitochondrial carrier protein Aralar1	O75746	0	0	-0.280505	0.234234	-0.0231355	0.958793	0.849077	0.138578	0.69456	0.416569	0.862803	0.00646929	0	0	0	1	No	Not Significant	0.193661	No	Not Significant	Unchanged	Unchanged	23.4881	23.8088	23.6397
FOXK1	23.8362	23.8804	23.8175	23.9435	23.8447	23.996	23.8691	23.844	23.8101	23.9182	23.7708	23.6674	23.5907	23.7956	23.8257	23.9884	24.2152	FOXK1	28	P85037	FOXK1_HUMAN	Forkhead box protein K1	P85037	0	0	-0.227651	0.147552	-0.0400496	0.943887	0.652392	0.101004	0.50627	0.303637	0.862819	0.00647034	0	0	0	1	No	Not Significant	0.193661	No	Not Significant	Unchanged	Unchanged	23.8931	23.8347	23.9608
RTTN	20.478	20.5648	20.5394	20.9067	20.5424	20.344	20.861	20.1759	20.885	20.2641	19.6491	20.3999	20.3262	20.2848	21.1468	20.8788	20.6605	RTTN	37	Q86VV8	RTTN_HUMAN	Rotatin	Q86VV8	0	0	-0.488291	0.415017	-0.0366373	0.959596	0.863638	0.242554	1.21824	0.730396	0.863356	0.00650439	0	0	0	1	No	Not Significant	0.193661	No	Not Significant	Unchanged	Unchanged	20.7378	20.5565	20.924
TEX264	24.9127	24.8986	24.8877	24.8629	24.7934	24.8553	25.0749	24.9744	24.8877	24.8529	24.8173	24.8372	24.8318	24.7519	25.0218	25.158	24.9707	TEX264	18	Q9Y6I9	TX264_HUMAN	Testis-expressed protein 264	Q9Y6I9	0	0	-0.0511901	0.246448	0.0976291	0.742894	0.180011	0.0798973	0.401383	0.24064	0.863418	0.00650839	0	0	0	1	No	Not Significant	0.193661	No	Not Significant	Unchanged	Unchanged	24.8942	24.9048	24.8802
WDR6	24.2154	24.1874	24.115	24.2059	24.1091	24.1234	24.1414	24.2977	24.353	24.1537	23.859	23.8058	24.3198	24.0105	24.728	24.7134	24.0711	WDR6	32	Q9NNW5	WDR6_HUMAN	WD repeat-containing protein 6	Q9NNW5	0	0	-0.214449	0.410669	0.0981098	0.924693	0.509725	0.167785	0.84299	0.505388	0.863443	0.00650997	0	0	0	1	No	Not Significant	0.193661	No	Not Significant	Unchanged	Unchanged	24.1329	24.1321	24.2232
MANBA	22.7322	22.4776	22.4209	23.0539	22.754	22.4075	22.407	22.3412	22.2691	22.1674	22.5031	22.4893	21.9407	22.1343	22.5442	24.4416	23.0718	MANBA	25	O00462	MANBA_HUMAN	Beta-mannosidase	O00462	0	0	-1.03503	0.309199	-0.362915	0.834689	0.264479	0.359726	1.81166	1.08569	0.864069	0.00655017	0	0	0	1	No	Not Significant	0.19423	No	Not Significant	Unchanged	Unchanged	22.4055	22.438	23.0712
MARCHF5	24.1165	24.2866	24.3628	24.3656	24.174	24.3622	24.4828	24.0906	24.2278	24.2273	23.8183	23.8414	23.9254	24.1936	24.513	24.4046	24.1191	MARCHF5	18	Q9NX47	MARH5_HUMAN	E3 ubiquitin-protein ligase MARCHF5	Q9NX47	0	0	-0.307341	0.189362	-0.0589897	0.940001	0.616585	0.132631	0.669132	0.400882	0.864526	0.00657978	0	0	0	1	No	Not Significant	0.194483	No	Not Significant	Unchanged	Unchanged	24.2776	24.3799	24.3829
RECK	15.2247	15.0707	15.0719	15.0719	15.0719	15.0628	15.0719	15.0719	15.0719	15.0719	15.0719	15.0719	15.0719	15.0719	15.0719	15.7001	15.5135	RECK	6	O95980	RECK_HUMAN	Reversion-inducing cysteine-rich protein with Kazal motifs	O95980	1	12	-0.219162	0.223669	0.00225316	0.965166	0.982801	0.117455	0.595767	0.356611	0.865912	0.0066711	0	0	0	1	No	Not Significant	0.196222	No	Not Significant	Unchanged	Unchanged	0	0	0
OMA1	21.9675	22.1075	21.9816	22.2133	22.0214	21.9843	22.3795	22.0878	22.3316	21.8605	21.966	21.5043	21.603	21.8859	22.4889	22.4038	21.9205	OMA1	12	Q96E52	OMA1_HUMAN	Metalloendopeptidase OMA1, mitochondrial	Q96E52	0	0	-0.215278	0.444714	0.114718	0.916166	0.466162	0.174803	0.887676	0.53124	0.866204	0.00669062	0	0	0	1	No	Not Significant	0.196222	No	Not Significant	Unchanged	Unchanged	22.108	21.9987	22.2306
PRRC2A	25.0496	24.8896	24.7334	24.7827	24.7414	25.1294	24.9314	24.9327	24.7743	25.0917	24.853	26.0223	25.3945	25.2224	24.3427	24.4576	25.0549	PRRC2A	88	P48634	PRC2A_HUMAN	Protein PRRC2A	P48634	0	0	-0.383219	0.554835	0.085808	0.948294	0.699181	-1.26125	-0.248031	-0.754639	0.866548	0.0067137	0	0	0	1	No	Not Significant	0.196222	No	Not Significant	Unchanged	Unchanged	25.2202	24.7505	24.8
LMAN1	28.3029	28.3236	28.3746	28.4301	28.288	28.4748	27.9078	28.3393	28.1481	28.6263	28.4262	28.4415	28.5763	28.5311	28.0184	27.9057	28.2213	LMAN1	33	P49257	LMAN1_HUMAN	Protein ERGIC-53	P49257	0	0	-0.413406	0.140356	-0.136525	0.861131	0.306283	-0.744422	-0.146291	-0.445356	0.866728	0.00672586	0	0	0	1	No	Not Significant	0.196222	No	Not Significant	Unchanged	Unchanged	28.391	28.3917	28.4474
CBR1	28.0955	28.4079	28.53	28.5835	28.5311	28.3165	28.0438	28.5318	28.3676	28.3592	28.1703	28.2461	28.3713	28.1865	27.8844	27.8916	27.9181	CBR1	33	P16152	CBR1_HUMAN	Carbonyl reductase [NADPH] 1	P16152	0	0	-0.379664	0.0503158	-0.164674	0.652076	0.121952	-0.577773	-0.113342	-0.345557	0.867171	0.00675593	0	0	0	1	No	Not Significant	0.196222	No	Not Significant	Unchanged	Unchanged	28.0178	28.5471	28.6008
DTL	21.8405	21.1435	20.9906	21.2083	21.1038	21.2206	21.3825	21.1874	21.0655	20.9889	21.6265	21.7152	21.6908	21.6885	22.063	22.2836	21.8156	DTL	18	Q9NZJ0	DTL_HUMAN	Denticleless protein homolog	Q9NZJ0	0	0	-0.207376	0.257906	0.025265	0.956986	0.818227	0.122539	0.625101	0.37382	0.867348	0.00676802	0	0	0	1	No	Not Significant	0.196222	No	Not Significant	Unchanged	Unchanged	21.6673	21.0077	21.2256
CTPS1	27.6008	27.8035	27.9952	27.923	27.7956	27.7477	27.6421	27.9188	27.421	27.985	27.6242	27.9871	27.6618	27.9748	27.4581	27.0563	27.4437	CTPS1	56	P17812	PYRG1_HUMAN	CTP synthase 1	P17812	0	0	-0.430529	0.18321	-0.123659	0.899187	0.399925	-0.824085	-0.161171	-0.492628	0.867927	0.00680782	0	0	0	1	No	Not Significant	0.196222	No	Not Significant	Unchanged	Unchanged	27.7601	28.0123	27.9403
TNNC1	24.9467	23.9851	23.7249	23.8931	24.0491	24.0873	23.9672	24.0717	23.8839	24.2033	25.2392	25.2849	25.2716	24.7487	24.6068	24.6819	24.7941	TNNC1	2	P63316	TNNC1_HUMAN	Troponin C, slow skeletal and cardiac muscles	P63316	0	0	-0.182321	0.36824	0.0929592	0.918809	0.478758	-0.739154	-0.14448	-0.441817	0.868065	0.00681737	0	0	0	1	No	Not Significant	0.196222	No	Not Significant	Unchanged	Unchanged	24.6409	23.742	23.9104
RANBP17	18.2046	18.3345	17.9056	17.9056	18.6007	18.6318	18.7855	17.8653	18.612	18.3692	17.9056	17.9056	17.9056	17.9056	18.6695	18.5795	18.5604	RANBP17	4	Q9H2T7	RBP17_HUMAN	Ran-binding protein 17	Q9H2T7	1	6	-0.2877	0.581796	0.147048	0.918667	0.478059	0.227966	1.16713	0.697548	0.868249	0.0068301	0	0	0	1	No	Not Significant	0.196222	No	Not Significant	Unchanged	Unchanged	17.9708	17.6125	17.6125
INTS10	22.382	22.5032	22.6439	22.4775	22.5035	22.5644	22.5759	22.2749	22.5352	22.4503	22.0999	22.0462	22.2773	22.4634	22.6382	22.7457	22.4032	INTS10	30	Q9NVR2	INT10_HUMAN	Integrator complex subunit 10	Q9NVR2	0	0	-0.321484	0.145024	-0.08823	0.907275	0.428694	0.122072	0.625958	0.374015	0.868634	0.00685698	0	0	0	1	No	Not Significant	0.19627	No	Not Significant	Unchanged	Unchanged	22.48	22.6611	22.4948
CAMSAP3	23.1509	23.1833	23.0731	23.147	23.2188	23.2454	23.3035	23.0672	23.1523	23.2588	23.0822	22.8515	23.0983	23.0698	23.442	23.3043	23.2081	CAMSAP3	42	Q9P1Y5	CAMP3_HUMAN	Calmodulin-regulated spectrin-associated protein 3	Q9P1Y5	0	0	-0.158259	0.206956	0.0243484	0.954378	0.777924	0.0954472	0.489925	0.292686	0.868882	0.00687435	0	0	0	1	No	Not Significant	0.19627	No	Not Significant	Unchanged	Unchanged	23.244	23.0903	23.1643
CNOT11	23.2138	23.2331	23.32	23.1159	23.2277	23.1887	23.4966	22.9391	23.2159	23.3613	23.1032	22.7775	23.1442	23.0622	23.4261	23.708	23.2754	CNOT11	13	Q9UKZ1	CNO11_HUMAN	CCR4-NOT transcription complex subunit 11	Q9UKZ1	0	0	-0.239575	0.319928	0.0401768	0.953216	0.761364	0.145847	0.750179	0.448013	0.869389	0.00691012	0	0	0	1	No	Not Significant	0.196434	No	Not Significant	Unchanged	Unchanged	23.1595	23.3371	23.1332
DHRS13	21.7114	21.8273	22.0937	21.7723	21.9555	21.8022	22.0273	21.5626	21.6266	21.7778	21.3061	21.3045	21.6091	21.7376	22.2449	22.1108	21.667	DHRS13	14	Q6UX07	DHR13_HUMAN	Dehydrogenase/reductase SDR family member 13	Q6UX07	0	0	-0.481171	0.166468	-0.157352	0.864725	0.313077	0.168446	0.867975	0.51821	0.869824	0.0069411	0	0	0	1	No	Not Significant	0.196434	No	Not Significant	Unchanged	Unchanged	21.9465	22.1109	21.7896
ALKBH7	23.2571	22.7656	22.7456	23.0234	22.6791	23.3177	22.2648	22.8755	22.5198	22.6993	23.1912	23.6995	23.6198	23.5424	22.6519	23.0687	23.0263	ALKBH7	9	Q9BT30	ALKB7_HUMAN	Alpha-ketoglutarate-dependent dioxygenase alkB homolog 7, mitochondrial	Q9BT30	0	0	-0.725133	0.0220369	-0.351548	0.488595	0.063013	-1.0011	-0.194063	-0.597581	0.870094	0.0069605	0	0	0	1	No	Not Significant	0.196434	No	Not Significant	Unchanged	Unchanged	23.2304	22.7627	23.0407
DMD	20.0344	20.2129	20.1518	19.8969	20.3061	20.3904	20.4195	20.1072	20.2215	20.21	19.8841	19.6211	19.9023	19.8748	20.5322	20.5012	19.9252	DMD	11	P11532	DMD_HUMAN	Dystrophin	P11532	0	0	-0.258881	0.365334	0.0532262	0.949933	0.718585	0.161851	0.83608	0.498965	0.870425	0.00698434	0	0	0	1	No	Not Significant	0.196434	No	Not Significant	Unchanged	Unchanged	20.2302	20.169	19.9143
CHORDC1	27.1367	27.1704	27.2307	27.2384	27.2321	27.1418	27.043	27.2291	27.1447	27.1038	27.2529	27.254	27.2525	27.1729	27.0149	26.9176	27.092	CHORDC1	35	Q9UHD1	CHRD1_HUMAN	Cysteine and histidine-rich domain-containing protein 1	Q9UHD1	0	0	-0.221504	0.0602569	-0.0806234	0.813196	0.238313	-0.37706	-0.0727236	-0.224892	0.871304	0.00704834	0	0	0	1	No	Not Significant	0.196434	No	Not Significant	Unchanged	Unchanged	27.0863	27.2478	27.2557
UBE2K	27.6838	27.7621	27.6513	27.8271	27.8304	27.8823	27.562	27.8066	27.7794	27.7578	27.9422	27.8158	27.7603	27.7302	27.3792	27.5071	27.6516	UBE2K	20	P61086	UBE2K_HUMAN	Ubiquitin-conjugating enzyme E2 K	P61086	0	0	-0.259166	0.116507	-0.0713295	0.906813	0.426929	-0.502374	-0.0966008	-0.299488	0.872015	0.00710093	0	0	0	1	No	Not Significant	0.196434	No	Not Significant	Unchanged	Unchanged	27.621	27.6684	27.8444
NAT14	22.7444	23.0805	23.3824	23.0704	23.1547	22.8918	22.8882	22.8567	23.2078	23.192	22.204	22.7826	22.4963	22.6576	22.9777	23.1826	22.91	NAT14	6	Q8WUY8	NAT14_HUMAN	N-acetyltransferase 14	Q8WUY8	0	0	-0.395194	0.217924	-0.0886352	0.93021	0.543161	0.157224	0.819467	0.488345	0.872535	0.00713976	0	0	0	1	No	Not Significant	0.196434	No	Not Significant	Unchanged	Unchanged	22.8916	23.3996	23.0877
LRRFIP2	24.5792	24.0412	23.8472	24.0077	24.0227	23.8449	23.7666	24.5428	24.2854	24.0119	25.1332	25.2319	24.5346	24.8549	23.8756	23.5996	24.8245	LRRFIP2	25	Q9Y608	LRRF2_HUMAN	Leucine-rich repeat flightless-interacting protein 2	Q9Y608	0	0	-0.305572	0.747679	0.221054	0.893178	0.381142	-1.40757	-0.269926	-0.838746	0.872648	0.0071483	0	0	0	1	No	Not Significant	0.196434	No	Not Significant	Unchanged	Unchanged	24.4005	23.8643	24.0251
INIP	25.0498	24.5983	24.599	24.6564	24.6553	24.402	24.6994	24.5772	24.5125	24.6848	25.406	25.2654	25.0906	25.0769	24.6636	24.7561	25.0901	INIP	5	Q9NRY2	SOSSC_HUMAN	SOSS complex subunit C	Q9NRY2	0	0	-0.194204	0.274751	0.0402736	0.949776	0.716667	-0.626428	-0.119899	-0.373163	0.873091	0.00718178	0	0	0	1	No	Not Significant	0.196434	No	Not Significant	Unchanged	Unchanged	24.9715	24.6162	24.6737
HDLBP	27.2738	27.2962	27.4034	27.3753	27.3321	27.2993	27.0871	27.3482	27.2517	27.2727	27.1184	27.3684	27.5631	27.6821	27.1597	27.0134	27.0111	HDLBP	111	Q00341	VIGLN_HUMAN	Vigilin	Q00341	0	0	-0.34619	0.121009	-0.112591	0.866657	0.316866	-0.623968	-0.119336	-0.371652	0.873269	0.00719527	0	0	0	1	No	Not Significant	0.196434	No	Not Significant	Unchanged	Unchanged	27.403	27.4206	27.3926
PIAS4	20.7483	20.626	20.7931	20.7872	20.9174	20.8242	19.877	20.6999	20.4493	20.6599	20.8214	21.2544	21.1855	20.7816	20.4873	20.61	20.098	PIAS4	17	Q8N2W9	PIAS4_HUMAN	E3 SUMO-protein ligase PIAS4	Q8N2W9	0	0	-0.793894	-0.0240246	-0.408959	0.362642	0.0389972	-1.02804	-0.196491	-0.612268	0.873416	0.00720653	0	0	0	1	No	Not Significant	0.196434	No	Not Significant	Unchanged	Unchanged	20.9386	20.8102	20.8045
GTF3C1	24.97	25.3421	25.1347	25.4819	25.0046	25.5028	26.1866	25.7189	25.4983	24.2092	25.506	25.4373	26.3598	25.2329	25.2893	23.4952	23.4698	GTF3C1	95	Q12789	TF3C1_HUMAN	General transcription factor 3C polypeptide 1	Q12789	0	0	-0.852437	1.09687	0.122217	0.955244	0.790797	-2.60195	-0.496458	-1.54921	0.87381	0.00723675	0	0	0	1	No	Not Significant	0.196434	No	Not Significant	Unchanged	Unchanged	25.8264	25.1518	25.4992
SLC25A51	19.5493	20.1211	20.3398	19.9148	20.3912	20.099	19.9026	19.8961	20.2567	20.1689	19.3682	19.0253	19.5485	19.3923	19.931	19.9992	19.5803	SLC25A51	7	Q9H1U9	S2551_HUMAN	Mitochondrial nicotinamide adenine dinucleotide transporter SLC25A51	Q9H1U9	0	0	-0.446961	0.186709	-0.130126	0.896472	0.391193	0.161046	0.845488	0.503267	0.874199	0.00726676	0	0	0	1	No	Not Significant	0.196434	No	Not Significant	Unchanged	Unchanged	19.7672	20.3569	19.9321
PSMA2	28.9799	29.4077	29.6306	29.6888	29.5986	29.0474	28.3798	29.6046	29.7539	29.5579	29.3973	29.6942	29.185	29.3186	27.9061	28.5364	28.8216	PSMA2	24	P25787	PSA2_HUMAN	Proteasome subunit alpha type-2	P25787	0	0	-0.782664	0.448106	-0.167279	0.933733	0.56723	-1.64208	-0.312692	-0.977384	0.874261	0.00727157	0	0	0	1	No	Not Significant	0.196434	No	Not Significant	Unchanged	Unchanged	28.8142	29.6477	29.7061
NDUFV3	24.6919	24.5153	24.5644	24.4681	24.5539	24.6652	24.0449	24.8648	24.4713	24.4899	24.9633	24.9313	24.9338	24.8516	24.1261	24.2992	24.7383	NDUFV3	6	P56181	NDUV3_HUMAN	NADH dehydrogenase [ubiquinone] flavoprotein 3, mitochondrial	P56181	0	0	-0.430313	0.239888	-0.0952127	0.931254	0.550055	-0.894092	-0.170193	-0.532142	0.874347	0.00727826	0	0	0	1	No	Not Significant	0.196434	No	Not Significant	Unchanged	Unchanged	24.489	24.5816	24.4854
MAOB	19.2193	19.3771	19.1405	19.1748	19.6648	19.7308	19.6112	19.0403	19.1524	19.502	18.4881	18.5532	19.3038	19.2518	19.759	19.7604	19.4186	MAOB	12	P27338	AOFB_HUMAN	Amine oxidase [flavin-containing] B	P27338	0	0	-0.571578	0.36916	-0.101209	0.943627	0.64985	0.238743	1.25486	0.746799	0.874463	0.00728729	0	0	0	1	No	Not Significant	0.196434	No	Not Significant	Unchanged	Unchanged	19.4699	19.1576	19.1921
ATP11B	22.6336	22.8928	22.9449	22.8584	22.9218	22.9214	23.0124	22.8189	22.8894	22.7748	22.4394	22.4217	22.598	22.5847	22.8685	22.9126	22.6102	ATP11B	26	Q9Y2G3	AT11B_HUMAN	Probable phospholipid-transporting ATPase IF	Q9Y2G3	0	0	-0.218145	0.142607	-0.0377687	0.94451	0.658583	0.0913215	0.480978	0.28615	0.874925	0.00732336	0	0	0	1	No	Not Significant	0.196434	No	Not Significant	Unchanged	Unchanged	22.859	22.9621	22.8757
CAPRIN1	28.4407	28.3826	28.0893	28.5552	28.4545	28.2886	27.8119	29.1182	28.5639	28.1789	29.1453	28.6476	28.5786	28.8334	27.6459	27.8818	28.3525	CAPRIN1	33	Q14444	CAPR1_HUMAN	Caprin-1	Q14444	0	0	-0.459549	0.602157	0.0713038	0.954269	0.776337	-1.41456	-0.267783	-0.84117	0.875586	0.00737564	0	0	0	1	No	Not Significant	0.196434	No	Not Significant	Unchanged	Unchanged	28.143	28.1064	28.5725
PDE6D	24.3102	24.4971	24.463	24.4846	24.5401	24.5667	24.2394	24.676	24.4752	24.5317	24.2507	24.3867	24.6451	24.5677	24.177	24.1319	24.0126	PDE6D	8	O43924	PDE6D_HUMAN	Retinal rod rhodopsin-sensitive cGMP 3',5'-cyclic phosphodiesterase subunit delta	O43924	0	0	-0.257299	0.191247	-0.0330258	0.952793	0.755526	-0.597597	-0.113112	-0.355355	0.875617	0.00737815	0	0	0	1	No	Not Significant	0.196434	No	Not Significant	Unchanged	Unchanged	24.4447	24.4801	24.5019
BBS4	20.0838	19.7949	19.413	19.6594	19.7243	19.5798	20.2085	20.2208	19.8402	19.7135	20.5386	19.4893	19.5008	19.5535	20.4692	20.72	20.3149	BBS4	3	Q96RK4	BBS4_HUMAN	Bardet-Biedl syndrome 4 protein	Q96RK4	1	3	-0.0598141	0.8631	0.401643	0.562833	0.0826765	0.232384	1.22925	0.730815	0.87589	0.00739989	0	0	0	1	No	Not Significant	0.196434	No	Not Significant	Unchanged	Unchanged	19.8631	19.4301	19.678
TMEM245	22.8034	22.7487	22.762	22.7368	22.5893	23.0031	23.0151	22.4093	22.7117	22.7621	22.6325	22.3561	22.7679	22.6627	23.2204	23.072	22.9121	TMEM245	13	Q9H330	TM245_HUMAN	Transmembrane protein 245	Q9H330	0	0	-0.340957	0.244493	-0.0482319	0.950667	0.727675	0.147181	0.779538	0.463359	0.876172	0.00742256	0	0	0	1	No	Not Significant	0.196434	No	Not Significant	Unchanged	Unchanged	22.9069	22.7792	22.7541
CXorf56	23.2913	23.3983	23.5926	23.3321	23.4747	23.3168	23.2904	23.3721	23.5041	23.3037	23.7374	23.4001	23.3298	23.3045	22.9936	23.1295	23.1441	CXorf56	11	Q9H5V9	CX056_HUMAN	UPF0428 protein CXorf56	Q9H5V9	0	0	-0.285136	0.162203	-0.0614667	0.933144	0.56304	-0.595436	-0.112255	-0.353845	0.876498	0.00744884	0	0	0	1	No	Not Significant	0.196434	No	Not Significant	Unchanged	Unchanged	23.3765	23.6098	23.3494
ACAT2	29.2631	29.3371	29.3326	29.3948	29.3754	29.3291	29.2502	29.4301	29.1955	29.3889	29.4296	29.3179	29.3226	29.38	29.0695	29.1615	29.1604	ACAT2	26	Q9BWD1	THIC_HUMAN	Acetyl-CoA acetyltransferase, cytosolic	Q9BWD1	0	0	-0.188617	0.104969	-0.0418243	0.931091	0.548964	-0.39059	-0.0734802	-0.232035	0.876962	0.00748654	0	0	0	1	No	Not Significant	0.196434	No	Not Significant	Unchanged	Unchanged	29.2288	29.3498	29.4121
TMEM87B	22.2212	22.4857	22.7702	22.3727	22.5955	22.5447	21.9002	22.5676	22.4885	22.6463	22.4901	22.5797	22.3282	22.4102	21.7391	22.1973	21.8039	TMEM87B	11	Q96K49	TM87B_HUMAN	Transmembrane protein 87B	Q96K49	0	0	-0.511012	0.170746	-0.170133	0.858024	0.300656	-0.906784	-0.1704	-0.538592	0.877204	0.00750638	0	0	0	1	No	Not Significant	0.196434	No	Not Significant	Unchanged	Unchanged	22.3632	22.7874	22.39
SKP1	28.3341	28.0946	28.2073	28.3546	28.2497	27.8529	27.5849	28.1306	28.2116	28.1651	28.9268	29.0933	28.4963	28.202	27.4742	27.7142	28.432	SKP1	25	P63208	SKP1_HUMAN	S-phase kinase-associated protein 1	P63208	0	0	-0.653399	0.367219	-0.14309	0.93202	0.555236	-1.35729	-0.2549	-0.806097	0.877339	0.00751745	0	0	0	1	No	Not Significant	0.196434	No	Not Significant	Unchanged	Unchanged	27.9498	28.2244	28.3719
RAB6B	21.2976	21.2111	21.1978	21.1297	20.9883	20.8336	21.9999	21.3204	21.2347	20.9846	21.0875	20.6959	21.3534	20.7586	21.9797	21.9186	21.2895	RAB6B	3	Q9NRW1	RAB6B_HUMAN	Ras-related protein Rab-6B	Q9NRW1	0	0	-0.130923	0.825959	0.347518	0.67806	0.140676	0.238665	1.27222	0.755441	0.877572	0.00753669	0	0	0	1	No	Not Significant	0.196434	No	Not Significant	Unchanged	Unchanged	21.4283	21.215	21.147
AP4B1	23.1047	23.1904	23.2891	23.2121	23.167	23.1771	23.4233	22.9549	23.2855	23.014	22.6194	22.8876	23.0595	23.0972	23.5031	23.42	23.1458	AP4B1	26	Q9Y6B7	AP4B1_HUMAN	AP-4 complex subunit beta-1	Q9Y6B7	0	0	-0.32083	0.237005	-0.0419125	0.952438	0.750711	0.139106	0.741636	0.440371	0.877608	0.00753968	0	0	0	1	No	Not Significant	0.196434	No	Not Significant	Unchanged	Unchanged	23.2528	23.3063	23.2294
SHOC2	23.2637	23.3518	23.2696	23.4094	23.3064	23.1801	23.4952	23.3915	23.3424	23.4199	23.018	23.2028	23.1643	23.1156	23.4869	23.6614	23.1968	SHOC2	14	Q9UQ13	SHOC2_HUMAN	Leucine-rich repeat protein SHOC-2	Q9UQ13	0	0	-0.0838961	0.325698	0.120901	0.799896	0.224605	0.10196	0.544372	0.323166	0.877917	0.0075653	0	0	0	1	No	Not Significant	0.196434	No	Not Significant	Unchanged	Unchanged	23.3961	23.2867	23.4267
MAN2A1	25.6561	25.9275	26.017	25.979	26.0104	25.8655	25.8527	25.7576	26.0651	25.8729	25.4397	25.3722	25.5393	25.6926	25.921	25.9893	25.6386	MAN2A1	55	Q16706	MA2A1_HUMAN	Alpha-mannosidase 2	Q16706	0	0	-0.295658	0.133863	-0.0808974	0.907761	0.430568	0.106719	0.570655	0.338687	0.878244	0.00759259	0	0	0	1	No	Not Significant	0.196434	No	Not Significant	Unchanged	Unchanged	25.7901	26.0341	25.9963
UBE2L3	28.3881	28.4498	28.4738	28.6568	28.5046	28.3459	28.302	28.674	28.2361	28.4049	28.5372	28.8148	28.509	28.4353	28.2238	27.8701	28.3269	UBE2L3	18	P68036	UB2L3_HUMAN	Ubiquitin-conjugating enzyme E2 L3	P68036	0	0	-0.366294	0.184245	-0.0910244	0.920607	0.487766	-0.731121	-0.136472	-0.433796	0.878645	0.00762625	0	0	0	1	No	Not Significant	0.196434	No	Not Significant	Unchanged	Unchanged	28.2454	28.491	28.6741
NUP153	25.1531	25.0799	25.2239	25.0247	25.2743	25.541	24.7257	24.787	24.8235	25.239	25.4603	25.4031	25.2157	25.4322	24.796	24.5558	25.2086	NUP153	73	P49790	NU153_HUMAN	Nuclear pore complex protein Nup153	P49790	0	0	-0.705035	-0.0393778	-0.372207	0.300929	0.0311278	-0.883854	-0.164861	-0.524357	0.878799	0.00763927	0	0	0	1	No	Not Significant	0.196434	No	Not Significant	Unchanged	Unchanged	25.1384	25.2411	25.042
MCUB	22.2253	22.4034	22.3686	22.098	22.3713	22.4785	22.5896	22.5773	22.3133	22.4307	22.1027	21.9893	22.0636	22.1162	22.4924	22.6218	22.1914	MCUB	12	Q9NWR8	MCUB_HUMAN	Calcium uniporter regulatory subunit MCUb, mitochondrial	Q9NWR8	0	0	-0.0845189	0.381721	0.148601	0.760461	0.191817	0.115441	0.619038	0.367239	0.878846	0.00764323	0	0	0	1	No	Not Significant	0.196434	No	Not Significant	Unchanged	Unchanged	22.339	22.3858	22.1153
CDK11B	22.6199	22.5587	22.6244	22.3466	22.5979	22.3102	22.7691	22.6031	22.7988	22.4196	22.4384	22.6253	22.3792	22.3851	22.9482	22.9022	22.6611	CDK11B	4	P21127	CD11B_HUMAN	Cyclin-dependent kinase 11B	P21127	0	0	-0.0635193	0.419261	0.177871	0.671566	0.135482	0.119453	0.640915	0.380184	0.878966	0.00765344	0	0	0	1	No	Not Significant	0.196434	No	Not Significant	Unchanged	Unchanged	22.4159	22.6416	22.3639
MT-ND4	22.7223	23.3343	23.5759	23.4521	23.5543	23.422	23.0474	22.8416	23.4416	23.3399	22.4915	21.5881	22.7418	22.5666	23.6077	23.477	22.5831	MT-ND4	6	P03905	NU4M_HUMAN	NADH-ubiquinone oxidoreductase chain 4	P03905	0	0	-0.88945	0.222574	-0.333438	0.792626	0.21776	0.27503	1.47615	0.875591	0.879038	0.00765953	0	0	0	1	No	Not Significant	0.196434	No	Not Significant	Unchanged	Unchanged	23.0265	23.593	23.4694
SELENOS	21.3906	20.5612	20.2295	20.7066	20.7449	20.7648	20.599	20.1637	20.4468	20.8346	21.4828	21.6552	21.8198	21.6031	20.7632	21.0081	21.4021	SELENOS	5	Q9BQE4	SELS_HUMAN	Selenoprotein S	Q9BQE4	0	0	-0.470277	0.269452	-0.100413	0.933801	0.567713	-0.981931	-0.182933	-0.582432	0.879056	0.00766111	0	0	0	1	No	Not Significant	0.196434	No	Not Significant	Unchanged	Unchanged	21.6335	20.2466	20.7239
OSBPL2	21.8515	21.876	21.7891	21.9538	21.8852	21.9298	22.0322	21.8077	21.8514	21.7587	21.5699	21.6728	21.8681	21.7605	22.1664	22.0572	21.8654	OSBPL2	22	Q9H1P3	OSBL2_HUMAN	Oxysterol-binding protein-related protein 2	Q9H1P3	0	0	-0.225014	0.171055	-0.0269793	0.954056	0.773243	0.0979444	0.525747	0.311846	0.87906	0.00766142	0	0	0	1	No	Not Significant	0.196434	No	Not Significant	Unchanged	Unchanged	22.1059	21.8062	21.9711
UGGT2	22.1635	22.2955	22.4121	22.2571	22.2698	22.3775	22.3589	22.1998	22.2091	22.2797	21.9575	21.8951	22.0383	22.2736	22.3477	22.3318	22.3003	UGGT2	38	Q9NYU1	UGGG2_HUMAN	UDP-glucose:glycoprotein glucosyltransferase 2	Q9NYU1	0	0	-0.248602	0.114114	-0.0672441	0.909556	0.437657	0.0895913	0.481369	0.28548	0.879261	0.00767857	0	0	0	1	No	Not Significant	0.196434	No	Not Significant	Unchanged	Unchanged	22.3169	22.4292	22.2744
TMEM179B	23.6642	23.7333	23.5583	23.7546	23.7101	23.5873	23.329	23.7905	24.1619	23.975	23.7742	24.1068	23.8921	23.8032	23.1014	23.4201	23.5517	TMEM179B	3	Q7Z7N9	T179B_HUMAN	Transmembrane protein 179B	Q7Z7N9	0	0	-0.179363	0.502462	0.16155	0.87053	0.324763	-0.904584	-0.168129	-0.536357	0.879548	0.00770315	0	0	0	1	No	Not Significant	0.196434	No	Not Significant	Unchanged	Unchanged	23.5682	23.5754	23.7719
PLEKHG1	18.9727	18.397	18.3101	18.3101	18.3101	18.3101	18.8347	18.4807	18.3101	18.3101	18.3101	18.3101	19.5279	18.2992	19.8494	19.2352	19.2766	PLEKHG1	5	Q9ULL1	PKHG1_HUMAN	Pleckstrin homology domain-containing family G member 1	Q9ULL1	1	8	-0.361417	0.708981	0.173782	0.922094	0.495511	0.263808	1.41997	0.84189	0.879637	0.00771082	0	0	0	1	No	Not Significant	0.196434	No	Not Significant	Unchanged	Unchanged	18.7636	18.32	18.32
PLOD3	25.1244	25.3141	25.3757	25.309	25.2982	25.2918	25.3282	25.3027	25.293	25.3142	24.9755	25.0483	25.051	25.0612	25.2865	25.329	25.1191	PLOD3	58	O60568	PLOD3_HUMAN	Multifunctional procollagen lysine hydroxylase and glycosyltransferase LH3	O60568	0	0	-0.143359	0.125019	-0.00917007	0.960717	0.88494	0.0659359	0.355817	0.210876	0.880171	0.00775702	0	0	0	1	No	Not Significant	0.196504	No	Not Significant	Unchanged	Unchanged	25.1605	25.3929	25.3263
NFIX	21.0145	21.1456	21.3324	21.0533	20.997	21.3858	20.6762	20.8834	21.4811	21.3554	21.6559	21.0085	21.3862	21.1913	20.6363	20.27	20.9535	NFIX	10	Q14938	NFIX_HUMAN	Nuclear factor 1 X-type	Q14938	0	0	-0.532705	0.346452	-0.0931264	0.944136	0.654851	-1.16534	-0.215745	-0.690544	0.880366	0.00777402	0	0	0	1	No	Not Significant	0.196504	No	Not Significant	Unchanged	Unchanged	21.4006	21.3495	21.0706
ZNF805	20.0134	19.7972	20.148	19.4097	19.8255	19.3617	19.718	19.6325	20.2235	20.0585	20.3705	20.2876	20.3584	20.1021	19.9245	19.5945	19.4565	ZNF805	7	Q5CZA5	ZN805_HUMAN	Zinc finger protein 805	Q5CZA5	0	0	-0.173709	0.617486	0.221889	0.821096	0.24729	-1.04843	-0.193846	-0.62114	0.880638	0.00779777	0	0	0	1	No	Not Significant	0.196504	No	Not Significant	Unchanged	Unchanged	20.0511	20.1652	19.427
SYF2	24.2611	23.9151	23.9204	23.9795	23.9751	24.1881	23.6002	23.8216	24.001	23.8351	24.6196	24.3912	24.6501	24.1546	23.8175	23.9247	24.2699	SYF2	18	O95926	SYF2_HUMAN	Pre-mRNA-splicing factor SYF2	O95926	0	0	-0.488062	0.0854264	-0.201318	0.696146	0.153333	-0.759549	-0.140111	-0.44983	0.88111	0.00783938	0	0	0	1	No	Not Significant	0.196504	No	Not Significant	Unchanged	Unchanged	24.261	23.9375	23.9968
EPHX2	21.5361	21.5321	21.7291	21.5497	21.6273	21.3807	21.683	21.4216	21.4477	21.4179	21.5179	21.5374	21.0031	21.389	21.7579	21.6977	21.8496	EPHX2	18	P34913	HYES_HUMAN	Bifunctional epoxide hydrolase 2	P34913	0	0	-0.338399	0.180077	-0.0791606	0.92666	0.52111	0.126531	0.686549	0.40654	0.881295	0.00785579	0	0	0	1	No	Not Significant	0.196504	No	Not Significant	Unchanged	Unchanged	21.5406	21.7463	21.567
NDUFV1	26.2402	26.4571	26.5217	26.5001	26.5588	26.4674	26.1983	26.4759	26.3525	26.5819	26.3922	26.2533	26.3249	26.4772	26.1112	26.0285	26.0941	NDUFV1	30	P49821	NDUV1_HUMAN	NADH dehydrogenase [ubiquinone] flavoprotein 1, mitochondrial	P49821	0	0	-0.290965	0.0712788	-0.109843	0.787199	0.212913	-0.479577	-0.0883081	-0.283942	0.881473	0.00787172	0	0	0	1	No	Not Significant	0.196504	No	Not Significant	Unchanged	Unchanged	26.2896	26.5388	26.5174
TXLNA	25.945	25.6204	25.5503	25.721	25.5831	25.6723	25.5157	25.6721	25.6183	25.6304	26.1244	26.3026	26.1162	25.911	25.4687	25.6419	26.05	TXLNA	44	P40222	TXLNA_HUMAN	Alpha-taxilin	P40222	0	0	-0.273666	0.228578	-0.0225444	0.958804	0.849272	-0.664598	-0.122112	-0.393355	0.881913	0.0079111	0	0	0	1	No	Not Significant	0.196504	No	Not Significant	Unchanged	Unchanged	25.7325	25.5674	25.7383
PRDX2	29.2644	29.428	29.551	29.6086	29.4774	29.3155	29.15	29.57	29.2844	29.467	29.8062	29.624	29.1002	29.3877	28.8125	28.9288	29.1917	PRDX2	28	P32119	PRDX2_HUMAN	Peroxiredoxin-2	P32119	0	0	-0.440723	0.200179	-0.120272	0.90818	0.4322	-0.848008	-0.155754	-0.501881	0.881987	0.00791782	0	0	0	1	No	Not Significant	0.196504	No	Not Significant	Unchanged	Unchanged	29.0435	29.5681	29.6259
FAM117A	20.4548	19.9879	20.5093	19.9218	20.0907	20.3688	19.8871	19.6802	19.7337	19.7115	20.1325	20.3275	20.1562	20.2278	20.7594	20.3352	21.2451	FAM117A	9	Q9C073	F117A_HUMAN	Protein FAM117A	Q9C073	0	0	-0.833162	-0.105867	-0.469515	0.16214	0.0153228	0.176098	0.961667	0.568883	0.882592	0.00797271	0	0	0	1	No	Not Significant	0.196504	No	Not Significant	Unchanged	Unchanged	20.6207	20.5265	19.9392
ZNF16	15.6195	15.198	15.6329	15.0886	15.0886	15.4103	15.0981	15.0886	15.0886	15.0886	15.5365	15.0886	15.6863	15.0877	15.7806	15.701	16.4561	ZNF16	7	P17020	ZNF16_HUMAN	Zinc finger protein 16	P17020	1	6	-0.616723	0.188474	-0.214124	0.839642	0.271376	0.194587	1.0643	0.629443	0.882904	0.00800124	0	0	0	1	No	Not Significant	0.196504	No	Not Significant	Unchanged	Unchanged	15.5075	15.65	15.5686
OXCT1	26.5726	26.6756	26.7843	26.7862	26.6609	26.6138	26.6202	26.6102	26.6417	26.6874	26.8857	26.7218	26.6337	26.5242	26.3294	26.4906	26.4233	OXCT1	29	P55809	SCOT1_HUMAN	Succinyl-CoA:3-ketoacid coenzyme A transferase 1, mitochondrial	P55809	0	0	-0.248661	0.10582	-0.0714205	0.899192	0.39994	-0.468377	-0.0854933	-0.276935	0.88323	0.00803129	0	0	0	1	No	Not Significant	0.196504	No	Not Significant	Unchanged	Unchanged	26.4602	26.8014	26.8035
MPC2	24.855	25.0108	25.1183	24.9128	25.1623	24.7801	25.1153	24.8516	25.1399	25.0061	24.6432	24.7606	24.5551	24.8484	25.1292	25.1284	24.9202	MPC2	6	O95563	MPC2_HUMAN	Mitochondrial pyruvate carrier 2	O95563	0	0	-0.193902	0.263639	0.0348685	0.952182	0.747281	0.110325	0.604526	0.357425	0.883265	0.00803454	0	0	0	1	No	Not Significant	0.196504	No	Not Significant	Unchanged	Unchanged	24.939	25.1354	24.9301
SLC39A14	25.1437	25.0346	25.0294	25.2483	24.7111	25.5159	24.7996	24.5496	24.8208	25.6024	25.4085	25.5184	25.4086	25.5978	24.2016	24.8412	25.0298	SLC39A14	9	Q15043	S39AE_HUMAN	Metal cation symporter ZIP14	Q15043	0	0	-0.690449	0.324342	-0.183054	0.912496	0.449846	-1.34051	-0.244407	-0.792457	0.883453	0.00805199	0	0	0	1	No	Not Significant	0.196504	No	Not Significant	Unchanged	Unchanged	25.0701	25.0465	25.2656
NME3	23.4023	23.4274	23.4972	23.4073	23.3647	23.4614	23.5455	23.223	23.4562	23.4638	23.075	23.0989	23.505	23.3215	23.5576	23.7488	23.5092	NME3	14	Q13232	NDK3_HUMAN	Nucleoside diphosphate kinase 3	Q13232	0	0	-0.238085	0.217047	-0.0105192	0.962528	0.922007	0.109255	0.600855	0.355055	0.883982	0.0081014	0	0	0	1	No	Not Significant	0.196504	No	Not Significant	Unchanged	Unchanged	23.481	23.5143	23.4246
NUDT12	21.4443	21.3955	21.2123	21.3604	21.3887	21.471	21.6247	21.4205	21.2811	21.4057	21.2256	21.1763	21.4228	21.4261	21.6342	21.6542	21.5709	NUDT12	19	Q9BQG2	NUD12_HUMAN	NAD-capped RNA hydrolase NUDT12	Q9BQG2	0	0	-0.12195	0.271714	0.0748823	0.906596	0.426104	0.0944928	0.519699	0.307096	0.883994	0.0081025	0	0	0	1	No	Not Significant	0.196504	No	Not Significant	Unchanged	Unchanged	21.3764	21.2294	21.3777
TBC1D24	23.4091	23.5636	23.6155	23.4824	23.4311	23.3613	23.9961	23.4585	23.6488	23.515	23.3407	23.1415	23.2104	23.1795	23.6513	23.9521	23.3879	TBC1D24	20	Q9ULP9	TBC24_HUMAN	TBC1 domain family member 24	Q9ULP9	0	0	-0.103747	0.4678	0.182027	0.760903	0.192133	0.137079	0.754421	0.44575	0.884124	0.0081147	0	0	0	1	No	Not Significant	0.196504	No	Not Significant	Unchanged	Unchanged	23.3396	23.6326	23.4997
DOHH	24.6736	24.4895	24.4805	24.6338	24.4478	24.4541	24.4054	24.5067	24.4268	24.5608	24.7024	25.0362	24.7232	24.9488	24.2298	24.2616	24.8131	DOHH	23	Q9BU89	DOHH_HUMAN	Deoxyhypusine hydroxylase	Q9BU89	0	0	-0.297071	0.238897	-0.029087	0.956992	0.818327	-0.707236	-0.128325	-0.41778	0.884398	0.00814057	0	0	0	1	No	Not Significant	0.196504	No	Not Significant	Unchanged	Unchanged	24.5393	24.4976	24.6511
GTF2E2	25.2357	25.0117	24.912	25.1286	25.0538	25.1133	24.9047	25.1864	24.8758	24.9185	25.5659	25.6356	25.3236	25.2265	24.811	24.7233	25.3642	GTF2E2	21	P29084	T2EB_HUMAN	Transcription initiation factor IIE subunit beta	P29084	0	0	-0.383213	0.222043	-0.080585	0.934809	0.575062	-0.798635	-0.144883	-0.471759	0.884432	0.00814376	0	0	0	1	No	Not Significant	0.196504	No	Not Significant	Unchanged	Unchanged	25.234	24.9291	25.1459
POGLUT2	20.7164	20.8001	20.7398	20.677	20.7554	20.6908	20.9702	20.9865	20.7619	20.8192	20.7928	20.4157	20.513	20.6192	21.0252	20.7834	20.8656	POGLUT2	15	Q6UW63	PLGT2_HUMAN	Protein O-glucosyltransferase 2	Q6UW63	0	0	-0.0277245	0.365158	0.168717	0.573585	0.0863653	0.0940247	0.518386	0.306206	0.884468	0.00814724	0	0	0	1	No	Not Significant	0.196504	No	Not Significant	Unchanged	Unchanged	20.8563	20.7569	20.6943
ING1	22.9291	22.6864	22.5114	22.7046	22.7854	22.8307	22.5916	22.7953	22.5954	22.6765	22.8297	23.3456	23.3191	23.0306	22.3233	22.765	22.8903	ING1	10	Q9UK53	ING1_HUMAN	Inhibitor of growth protein 1	Q9UK53	0	0	-0.345993	0.259322	-0.0433354	0.953266	0.76206	-0.798625	-0.14481	-0.471717	0.884528	0.00815292	0	0	0	1	No	Not Significant	0.196504	No	Not Significant	Unchanged	Unchanged	23.1136	22.5285	22.7219
SEMA4D	22.1581	22.2001	22.1199	22.2609	22.1946	22.298	22.2746	22.0551	22.2642	22.1332	22.2648	22.165	22.2722	22.3556	22.0199	22.0657	21.9633	SEMA4D	20	Q92854	SEM4D_HUMAN	Semaphorin-4D	Q92854	0	0	-0.19587	0.122753	-0.0365581	0.941346	0.628466	-0.42018	-0.0760281	-0.248104	0.884935	0.00819168	0	0	0	1	No	Not Significant	0.196504	No	Not Significant	Unchanged	Unchanged	22.2184	22.1371	22.2782
UQCRQ	26.4889	26.7801	26.952	26.7119	26.7937	26.8514	26.515	26.8843	26.6641	26.8687	26.6666	26.8991	26.4011	26.6471	26.2201	26.189	26.3995	UQCRQ	9	O14949	QCR8_HUMAN	Cytochrome b-c1 complex subunit 8	O14949	0	0	-0.340827	0.152343	-0.0942421	0.906046	0.424029	-0.650292	-0.117608	-0.38395	0.885027	0.00820053	0	0	0	1	No	Not Significant	0.196504	No	Not Significant	Unchanged	Unchanged	26.3915	26.9691	26.7292
SSR4	28.3676	28.5128	28.6442	28.6124	28.5542	28.4803	28.2244	28.5132	28.5589	28.5146	28.509	28.5196	28.4066	28.5084	28.219	28.1202	28.2906	SSR4	15	P51571	SSRD_HUMAN	Translocon-associated protein subunit delta	P51571	0	0	-0.297208	0.0572682	-0.11997	0.721751	0.167481	-0.467395	-0.0845163	-0.275956	0.885059	0.00820363	0	0	0	1	No	Not Significant	0.196504	No	Not Significant	Unchanged	Unchanged	28.4622	28.6613	28.6297
AGMAT	23.851	23.4227	23.6291	23.4568	23.7841	23.3383	22.8852	23.2176	23.3529	23.7176	24.3705	24.0108	24.3171	23.772	23.2162	23.6922	23.5785	AGMAT	16	Q9BSE5	SPEB_HUMAN	Agmatinase, mitochondrial	Q9BSE5	0	0	-0.658491	0.140944	-0.258773	0.751204	0.18542	-1.05375	-0.190259	-0.622004	0.885345	0.00823113	0	0	0	1	No	Not Significant	0.196651	No	Not Significant	Unchanged	Unchanged	23.717	23.6462	23.4741
SKA2	19.7212	19.3361	19.2015	19.5203	19.2637	19.4705	20.1674	18.8481	18.8231	19.394	19.7428	19.1372	19.4134	19.1501	20.0802	20.4055	20.1191	SKA2	7	Q8WVK7	SKA2_HUMAN	Spindle and kinetochore-associated protein 2	Q8WVK7	0	0	-0.596535	0.484772	-0.0558814	0.957506	0.826841	0.256761	1.42471	0.840733	0.885698	0.00826534	0	0	0	1	No	Not Significant	0.196751	No	Not Significant	Unchanged	Unchanged	19.1105	19.2186	19.5376
MT-CO1	23.2227	23.6746	23.8148	23.7719	23.7059	23.4618	24.3368	23.0951	23.8781	23.3325	22.863	22.6749	22.7499	23.1096	24.2388	23.7565	23.166	MT-CO1	3	P00395	COX1_HUMAN	Cytochrome c oxidase subunit 1	P00395	0	0	-0.588288	0.53232	-0.0279841	0.962234	0.915755	0.265871	1.47627	0.871069	0.885828	0.00827798	0	0	0	1	No	Not Significant	0.196751	No	Not Significant	Unchanged	Unchanged	23.4118	23.832	23.7892
ASCC2	23.398	23.4569	23.6341	23.4278	23.44	23.3831	23.4279	23.3512	23.4235	23.5673	23.4226	23.2207	23.1927	23.2974	23.5402	23.4984	23.614	ASCC2	27	Q9H1I8	ASCC2_HUMAN	Activating signal cointegrator 1 complex subunit 2	Q9H1I8	0	0	-0.201283	0.143674	-0.0288045	0.950385	0.724149	0.0812162	0.453812	0.267514	0.88701	0.00839477	0	0	0	1	No	Not Significant	0.197865	No	Not Significant	Unchanged	Unchanged	23.3651	23.6513	23.4452
NBDY	21.6302	21.1209	21.2198	20.8442	20.6331	21.3936	20.7519	21.4175	21.062	21.6451	22.1461	21.9486	22.2821	21.4578	20.9541	21.2775	21.3455	NBDY	3	A0A0U1RRE5	NBDY_HUMAN	Negative regulator of P-body association	A0A0U1RRE5	0	0	-0.29778	0.690751	0.196486	0.901043	0.406144	-1.30016	-0.232426	-0.766294	0.887215	0.00841528	0	0	0	1	No	Not Significant	0.197865	No	Not Significant	Unchanged	Unchanged	21.3052	21.237	20.8615
ZNF200	18.1351	17.6153	17.5442	17.5442	17.5442	17.5284	18.1285	17.5442	17.5442	17.5442	17.5442	17.871	18.1164	17.5442	19.2758	17.7931	18.8009	ZNF200	2	P98182	ZN200_HUMAN	Zinc finger protein 200	P98182	1	8	-0.401046	0.701123	0.150039	0.933648	0.566621	0.259054	1.44953	0.854293	0.887268	0.00842062	0	0	0	1	No	Not Significant	0.197865	No	Not Significant	Unchanged	Unchanged	18.4903	18.1821	18.2039
CHCHD6	24.3441	24.015	24.1114	24.0843	24.0539	24.1035	23.5942	24.0013	24.016	24.1554	24.525	24.6739	24.7374	24.289	23.7509	24.0369	24.3957	CHCHD6	17	Q9BRQ6	MIC25_HUMAN	MICOS complex subunit MIC25	Q9BRQ6	0	0	-0.465964	0.172959	-0.146502	0.877472	0.340038	-0.840239	-0.150124	-0.495181	0.887317	0.00842558	0	0	0	1	No	Not Significant	0.197865	No	Not Significant	Unchanged	Unchanged	24.2061	24.1285	24.1016
PRRC1	26.7841	26.9531	27.0981	27.0179	26.9852	26.8968	26.7106	26.9162	26.9694	27.0304	27.0443	27.0845	26.7377	26.8318	26.565	26.5114	26.7141	PRRC1	18	Q96M27	PRRC1_HUMAN	Protein PRRC1	Q96M27	0	0	-0.304317	0.118638	-0.0928397	0.885723	0.360357	-0.556181	-0.0993368	-0.327759	0.887382	0.00843211	0	0	0	1	No	Not Significant	0.197865	No	Not Significant	Unchanged	Unchanged	26.8329	27.1153	27.0352
ADARB1	20.3825	20.4304	20.4441	20.3829	20.6338	20.606	20.6229	19.961	20.3559	20.4362	19.9074	20.0403	20.4051	20.3514	20.7054	20.7378	20.5301	ADARB1	12	P78563	RED1_HUMAN	Double-stranded RNA-specific editase 1	P78563	0	0	-0.484113	0.138704	-0.172704	0.825314	0.252372	0.145359	0.818079	0.481719	0.888329	0.00852849	0	0	0	1	No	Not Significant	0.199381	No	Not Significant	Unchanged	Unchanged	20.4944	20.4612	20.4002
TTC9	21.8981	21.8928	22.0111	21.9512	21.8466	21.7277	22.2199	21.7294	21.8393	21.8167	21.581	21.6663	21.8788	21.8021	22.1693	22.2348	21.9544	TTC9	5	Q92623	TTC9A_HUMAN	Tetratricopeptide repeat protein 9A	Q92623	0	0	-0.233364	0.267695	0.0171652	0.960702	0.884642	0.116855	0.658061	0.387458	0.88844	0.00853998	0	0	0	1	No	Not Significant	0.199381	No	Not Significant	Unchanged	Unchanged	21.9537	22.0283	21.9685
TMEM167B	21.6731	21.8457	22.1582	21.5305	22.0533	21.6694	21.9305	21.3966	22.0169	22.01	21.802	21.4138	21.2322	21.2249	22.0524	21.9327	22.0541	TMEM167B	2	Q9NRX6	KISHB_HUMAN	Protein kish-B	Q9NRX6	0	0	-0.399594	0.370892	-0.014351	0.963219	0.937107	0.178702	1.01092	0.594812	0.889256	0.0086248	0	0	0	1	No	Not Significant	0.199927	No	Not Significant	Unchanged	Unchanged	21.5173	22.1754	21.5478
POLR2M.1	23.8878	24.0693	23.627	24.5062	24.0662	24.423	23.0617	24.3537	24.3259	24.1906	24.2557	24.1445	24.6406	24.2669	23.0006	22.9546	23.952	POLR2M	24	Q6EEV4	GL1AD_HUMAN	DNA-directed RNA polymerase II subunit GRINL1A, isoforms 4/5	Q6EEV4	0	0	-0.836581	0.491348	-0.172616	0.936002	0.584039	-1.74171	-0.307387	-1.02455	0.889544	0.00865511	0	0	0	1	No	Not Significant	0.199927	No	Not Significant	Unchanged	Unchanged	23.9946	23.6441	24.5235
NFATC4	17.9786	17.4731	17.184	17.1515	17.184	17.8891	18.3923	17.184	17.184	17.6157	18.3601	17.184	17.184	17.184	19.2708	18.0433	18.624	NFATC4	3	Q14934	NFAC4_HUMAN	Nuclear factor of activated T-cells, cytoplasmic 4	Q14934	1	7	-0.515954	0.999633	0.24184	0.923447	0.502801	0.349493	1.98651	1.168	0.890098	0.00871399	0	0	0	1	No	Not Significant	0.199927	No	Not Significant	Unchanged	Unchanged	17.845	17.2207	17.1688
PGM2L1	21.6061	21.7868	21.7591	21.7422	21.7769	21.7533	21.9226	21.9097	21.806	21.6246	21.4505	21.4272	21.5594	21.464	21.9236	21.8744	21.5433	PGM2L1	29	Q6PCE3	PGM2L_HUMAN	Glucose 1,6-bisphosphate synthase	Q6PCE3	0	0	-0.140152	0.255826	0.057837	0.929574	0.539056	0.0912848	0.518989	0.305137	0.890142	0.00871863	0	0	0	1	No	Not Significant	0.199927	No	Not Significant	Unchanged	Unchanged	21.7115	21.7762	21.7595
SF3B1	27.3445	27.5752	27.5361	27.6893	27.7039	27.753	27.3284	27.6924	27.4619	27.4368	27.509	27.2058	27.56	27.776	27.1743	26.9701	27.2162	SF3B1	111	O75533	SF3B1_HUMAN	Splicing factor 3B subunit 1	O75533	0	0	-0.445421	0.0640013	-0.19071	0.663838	0.129814	-0.66763	-0.117391	-0.392511	0.890198	0.00872469	0	0	0	1	No	Not Significant	0.199927	No	Not Significant	Unchanged	Unchanged	27.5688	27.5532	27.7066
MTDH	26.4858	26.27	26.2867	26.3071	26.2281	26.2839	26.1879	26.4024	26.2195	26.2448	26.5575	26.7284	26.7053	26.4602	26.1398	26.3162	26.4928	MTDH	44	Q86UE4	LYRIC_HUMAN	Protein LYRIC	Q86UE4	0	0	-0.20531	0.179789	-0.0127605	0.960893	0.888393	-0.504559	-0.0886039	-0.296581	0.890424	0.00874894	0	0	0	1	No	Not Significant	0.199927	No	Not Significant	Unchanged	Unchanged	26.3377	26.3038	26.3244
PITPNA	25.8932	26.0577	26.017	26.0642	26.0835	25.9348	26.0768	26.2225	26.1527	25.91	25.7098	25.9608	25.6206	25.7782	25.9939	26.0731	26.1159	PITPNA	22	Q00169	PIPNA_HUMAN	Phosphatidylinositol transfer protein alpha isoform	Q00169	0	0	-0.125052	0.2563	0.0656242	0.917101	0.470532	0.0876625	0.49957	0.293616	0.890554	0.00876294	0	0	0	1	No	Not Significant	0.199927	No	Not Significant	Unchanged	Unchanged	25.9484	26.0342	26.0815
PPIL4	24.941	25.1401	25.2829	25.2151	25.189	25.1567	24.8492	25.1722	25.1351	25.1204	25.2556	25.16	24.9181	24.9831	24.611	24.8346	24.8244	PPIL4	35	Q8WUA2	PPIL4_HUMAN	Peptidyl-prolyl cis-trans isomerase-like 4	Q8WUA2	0	0	-0.351149	0.0677391	-0.141705	0.722075	0.167662	-0.54872	-0.0962692	-0.322495	0.890587	0.00876646	0	0	0	1	No	Not Significant	0.199927	No	Not Significant	Unchanged	Unchanged	24.9465	25.3	25.2324
OXA1L	25.2174	25.416	25.5737	25.4654	25.4718	25.3188	25.3774	25.305	25.3604	25.4552	24.987	25.037	25.0379	25.2727	25.5485	25.4516	25.1871	OXA1L	20	Q15070	OXA1L_HUMAN	Mitochondrial inner membrane protein OXA1L	Q15070	0	0	-0.285646	0.11982	-0.0829129	0.897088	0.393135	0.0931058	0.53106	0.312083	0.890708	0.00877961	0	0	0	1	No	Not Significant	0.199927	No	Not Significant	Unchanged	Unchanged	25.244	25.5908	25.4827
GRSF1	27.5442	27.5809	27.669	27.7008	27.5313	27.8116	27.3511	27.4232	27.3938	27.7662	27.805	27.6765	27.4605	28.1302	27.3576	26.8934	27.4861	GRSF1	33	Q12849	GRSF1_HUMAN	G-rich sequence factor 1	Q12849	0	0	-0.534007	0.144864	-0.194571	0.812529	0.237586	-0.888967	-0.155702	-0.522335	0.890878	0.00879806	0	0	0	1	No	Not Significant	0.199927	No	Not Significant	Unchanged	Unchanged	27.6916	27.6861	27.7181
DNM3	24.076	23.8628	23.6177	23.55	23.7224	23.8759	24.3132	24.4242	23.663	23.7355	23.8915	24.27	23.2793	23.692	24.5473	24.4133	24.4384	DNM3	13	Q9UQ16	DYN3_HUMAN	Dynamin-3	Q9UQ16	0	0	-0.101613	0.78658	0.342484	0.648341	0.119649	0.203476	1.16283	0.683155	0.891043	0.00881598	0	0	0	1	No	Not Significant	0.199927	No	Not Significant	Unchanged	Unchanged	24.0292	23.6348	23.5674
ABHD18	17.5647	17.637	17.5225	17.5716	17.4579	17.9595	17.8797	17.1559	17.9378	17.6107	17.2963	16.2848	17.8094	17.2309	17.694	18.5285	18.1089	ABHD18	4	Q0P651	ABD18_HUMAN	Protein ABHD18	Q0P651	1	2	-0.602832	0.639148	0.0181577	0.963817	0.950612	0.284388	1.62588	0.955134	0.891112	0.0088235	0	0	0	1	No	Not Significant	0.199927	No	Not Significant	Unchanged	Unchanged	17.8562	17.5396	17.4716
CDCA7	20.9437	20.0949	20.2237	20.0275	20.0314	20.4621	19.6297	20.2015	19.9111	20.2721	20.1227	20.7618	20.7625	20.8652	21.4649	21.8003	20.8287	CDCA7	9	Q9BWT1	CDCA7_HUMAN	Cell division cycle-associated protein 7	Q9BWT1	0	0	-0.661992	0.296777	-0.182607	0.906445	0.425532	0.218773	1.25436	0.736567	0.891608	0.00887803	0	0	0	1	No	Not Significant	0.200467	No	Not Significant	Unchanged	Unchanged	20.646	20.2409	20.0448
SFI1	16.4553	16.4704	16.22	16.3766	16.435	16.9076	16.3177	16.4937	16.7854	16.2276	16.2387	16.2747	16.1139	16.2826	16.9557	16.8657	16.456	SFI1	4	A8K8P3	SFI1_HUMAN	Protein SFI1 homolog	A8K8P3	1	5	-0.374782	0.317402	-0.0286898	0.959436	0.860682	0.157814	0.905458	0.531636	0.891724	0.00889081	0	0	0	1	No	Not Significant	0.200467	No	Not Significant	Unchanged	Unchanged	16.3619	16.2371	16.3939
CTDSPL2	24.5705	24.5813	24.5175	24.5197	24.6002	24.522	24.7276	24.5369	24.4954	24.7308	24.356	24.3277	24.5463	24.5859	24.7364	24.7778	24.6634	CTDSPL2	22	Q05D32	CTSL2_HUMAN	CTD small phosphatase-like protein 2	Q05D32	0	0	-0.0943037	0.259922	0.0828092	0.873458	0.331023	0.0805651	0.463173	0.271869	0.892066	0.00892887	0	0	0	1	No	Not Significant	0.200834	No	Not Significant	Unchanged	Unchanged	24.7406	24.5347	24.537
MRPS18B	24.7734	25.0483	24.9432	24.9411	25.1701	25.3508	24.8634	24.9525	25.1363	25.029	24.4995	24.6553	24.68	24.6845	24.849	25.007	25.0387	MRPS18B	16	Q9Y676	RT18B_HUMAN	28S ribosomal protein S18b, mitochondrial	Q9Y676	0	0	-0.324793	0.112772	-0.106011	0.865403	0.314396	0.0987713	0.571395	0.335083	0.893117	0.00904741	0	0	0	1	No	Not Significant	0.202737	No	Not Significant	Unchanged	Unchanged	25.0183	24.9603	24.9584
PRKCSH	29.094	28.8569	28.9857	28.9352	28.8584	28.7623	28.7158	28.8947	28.8439	28.8596	29.3293	29.6124	29.1832	29.0484	28.56	28.717	29.2077	PRKCSH	36	P14314	GLU2B_HUMAN	Glucosidase 2 subunit beta	P14314	0	0	-0.360606	0.246808	-0.0568993	0.947693	0.692352	-0.793106	-0.137024	-0.465065	0.893204	0.00905742	0	0	0	1	No	Not Significant	0.202737	No	Not Significant	Unchanged	Unchanged	28.8959	29.0029	28.9525
UBXN7	25.1382	24.991	24.9015	25.0528	24.9408	25.1029	25.1904	24.9485	24.9143	24.8766	25.3652	25.4064	25.2341	25.1532	24.9523	24.6996	25.1566	UBXN7	27	O94888	UBXN7_HUMAN	UBX domain-containing protein 7	O94888	0	0	-0.248087	0.214012	-0.0170376	0.96025	0.875923	-0.603117	-0.103993	-0.353555	0.893533	0.00909519	0	0	0	1	No	Not Significant	0.203089	No	Not Significant	Unchanged	Unchanged	25.1868	24.9186	25.0701
NARS2	23.8584	24.2317	24.3813	24.3345	24.2256	24.1046	24.2385	24.1405	24.2353	24.193	23.7064	23.6154	23.7386	23.7823	24.2757	24.1441	23.7462	NARS2	22	Q96I59	SYNM_HUMAN	Probable asparagine--tRNA ligase, mitochondrial	Q96I59	0	0	-0.285343	0.166009	-0.0596665	0.93517	0.57775	0.100904	0.58842	0.344662	0.894434	0.00920005	0	0	0	1	No	Not Significant	0.203557	No	Not Significant	Unchanged	Unchanged	23.9144	24.3984	24.3518
GTPBP1	24.1783	24.3225	24.1896	24.1589	24.4656	24.0038	24.8222	24.6802	24.0668	24.1926	23.9122	23.8476	23.8762	24.1523	24.4932	24.3107	24.6562	GTPBP1	31	O00178	GTPB1_HUMAN	GTP-binding protein 1	O00178	0	0	-0.117384	0.589348	0.235982	0.731133	0.172838	0.157939	0.921296	0.539618	0.894482	0.00920578	0	0	0	1	No	Not Significant	0.203557	No	Not Significant	Unchanged	Unchanged	24.1036	24.2068	24.1762
OSBPL1A	22.2492	22.3356	22.3387	22.3836	22.3087	22.2127	22.486	22.2215	22.3856	22.3477	22.0985	21.9202	22.1781	22.2813	22.4637	22.523	22.2795	OSBPL1A	46	Q9BXW6	OSBL1_HUMAN	Oxysterol-binding protein-related protein 1	Q9BXW6	0	0	-0.148898	0.247447	0.0492748	0.938067	0.600353	0.0884514	0.516553	0.302502	0.894669	0.00922786	0	0	0	1	No	Not Significant	0.203557	No	Not Significant	Unchanged	Unchanged	22.3128	22.3559	22.4009
ATAD1	25.2389	25.7406	25.5806	25.7012	26.0821	25.7268	25.1482	26.246	25.6981	25.7421	25.5461	25.4147	25.6132	25.5171	25.1075	24.9942	24.4799	ATAD1	23	Q8NBU5	ATAD1_HUMAN	Outer mitochondrial transmembrane helix translocase	Q8NBU5	0	0	-0.497966	0.36975	-0.0641082	0.952734	0.754717	-1.13087	-0.193628	-0.662248	0.894682	0.00922935	0	0	0	1	No	Not Significant	0.203557	No	Not Significant	Unchanged	Unchanged	25.4556	25.5978	25.7186
SLC25A42	16.1236	16.162	15.8481	16.516	16.0277	15.8325	16.6144	16.1809	16.4284	15.8481	15.8481	15.8481	15.8481	15.8481	16.8767	16.4845	16.1118	SLC25A42	3	Q86VD7	S2542_HUMAN	Mitochondrial coenzyme A transporter SLC25A42	Q86VD7	1	6	-0.209381	0.633206	0.211912	0.855965	0.297047	0.187864	1.09796	0.642913	0.894794	0.00924257	0	0	0	1	No	Not Significant	0.203557	No	Not Significant	Unchanged	Unchanged	16.3652	16.2701	16.5333
GTF3C6	23.5652	23.4225	23.3275	23.6102	23.2261	23.6292	22.9289	23.8839	23.4285	23.3456	24.1547	23.7039	23.9543	23.8259	22.4819	23.0931	23.7423	GTF3C6	4	Q969F1	TF3C6_HUMAN	General transcription factor 3C polypeptide 6	Q969F1	0	0	-0.578386	0.475337	-0.0515244	0.958046	0.83601	-1.373	-0.23485	-0.803926	0.894844	0.00924859	0	0	0	1	No	Not Significant	0.203557	No	Not Significant	Unchanged	Unchanged	23.4452	23.3446	23.6275
RPP40	23.9343	23.9485	24.0394	23.9861	24.0117	23.9014	24.0046	23.6387	23.9372	24.0687	23.7308	23.7446	23.9163	23.8318	24.1664	24.1151	24.0353	RPP40	23	O75818	RPP40_HUMAN	Ribonuclease P protein subunit p40	O75818	0	0	-0.268989	0.124224	-0.0723824	0.910338	0.44083	0.0873855	0.512104	0.299745	0.895229	0.00929447	0	0	0	1	No	Not Significant	0.203835	No	Not Significant	Unchanged	Unchanged	23.9794	24.0566	24.0034
PABIR1	21.9445	21.8975	21.7479	22.0525	21.6288	21.7108	22.2213	21.9605	21.9655	21.8923	22.1705	22.2272	22.1938	21.996	22.0971	21.408	21.5192	PABIR1	8	Q96E09	PBIR1_HUMAN	PPP2R1A-PPP2R2A-interacting phosphatase regulator 1	Q96E09	0	0	-0.0849486	0.534805	0.224928	0.678356	0.140923	-0.806767	-0.137356	-0.472062	0.89559	0.00933785	0	0	0	1	No	Not Significant	0.203835	No	Not Significant	Unchanged	Unchanged	21.9914	21.765	22.0699
DNAJB4	22.2034	22.2554	22.2987	22.2644	22.2147	22.2324	22.5166	22.2345	22.1878	22.0938	22.0924	21.9366	22.0827	22.078	22.2831	22.7087	22.2423	DNAJB4	15	Q9UDY4	DNJB4_HUMAN	DnaJ homolog subfamily B member 4	Q9UDY4	0	0	-0.233268	0.244553	0.00564248	0.964225	0.960098	0.105847	0.621953	0.3639	0.895655	0.00934573	0	0	0	1	No	Not Significant	0.203835	No	Not Significant	Unchanged	Unchanged	22.4136	22.3158	22.2818
DDX11	22.4435	22.4562	22.4941	22.4456	22.488	22.5024	22.4655	22.3783	22.31	22.566	22.3841	22.3783	22.2054	22.3587	22.7154	22.6188	22.4438	DDX11	34	Q96FC9	DDX11_HUMAN	ATP-dependent DNA helicase DDX11	Q96FC9	0	0	-0.224046	0.118858	-0.052594	0.926343	0.519236	0.0758469	0.446226	0.261036	0.895852	0.00936962	0	0	0	1	No	Not Significant	0.203835	No	Not Significant	Unchanged	Unchanged	22.3785	22.5112	22.4629
PTBP1	30.0672	30.2679	30.2304	30.2273	30.3666	30.2008	30.1302	30.3403	30.3336	30.3141	30.2018	30.3809	30.0318	30.3747	29.4407	30.0803	29.9601	PTBP1	33	P26599	PTBP1_HUMAN	Polypyrimidine tract-binding protein 1	P26599	0	0	-0.252806	0.29935	0.0232717	0.959309	0.858361	-0.718511	-0.122115	-0.420313	0.895869	0.00937172	0	0	0	1	No	Not Significant	0.203835	No	Not Significant	Unchanged	Unchanged	30.1386	30.2475	30.2446
MRPL23	25.1432	25.2642	25.4301	25.3113	25.2887	25.3452	25.2473	25.0652	25.1473	25.2783	24.5656	25.0623	25.1701	24.9823	25.617	25.5624	25.0427	MRPL23	8	Q16540	RM23_HUMAN	39S ribosomal protein L23, mitochondrial	Q16540	0	0	-0.463111	0.144503	-0.159304	0.844076	0.277878	0.134177	0.790476	0.462326	0.896067	0.00939589	0	0	0	1	No	Not Significant	0.20386	No	Not Significant	Unchanged	Unchanged	25.1772	25.4472	25.3286
DMXL1	22.7052	22.8031	22.8836	22.769	22.885	22.8431	22.8036	22.635	22.8047	22.8008	22.5092	22.4633	22.5432	22.821	22.9491	22.8923	22.7586	DMXL1	68	Q9Y485	DMXL1_HUMAN	DmX-like protein 1	Q9Y485	0	0	-0.270056	0.101729	-0.0841637	0.880004	0.346005	0.081705	0.483278	0.282492	0.896695	0.00947314	0	0	0	1	No	Not Significant	0.20386	No	Not Significant	Unchanged	Unchanged	22.9199	22.9008	22.7863
NCLN	25.582	25.884	25.8641	25.897	25.9328	25.8589	25.9163	25.8547	25.8948	25.853	25.3585	25.3379	25.4201	25.6911	25.8866	25.84	25.5398	NCLN	33	Q969V3	NCLN_HUMAN	Nicalin	Q969V3	0	0	-0.208288	0.191286	-0.00850113	0.962814	0.928185	0.0877741	0.519363	0.303568	0.896751	0.00948007	0	0	0	1	No	Not Significant	0.20386	No	Not Significant	Unchanged	Unchanged	25.7513	25.8812	25.9143
CDC23	25.4436	25.9221	26.0473	25.934	26.1492	25.7543	25.8613	25.7093	25.9502	25.9713	25.216	24.9034	25.2838	25.5405	25.7422	25.9998	25.4194	CDC23	33	Q9UJX2	CDC23_HUMAN	Cell division cycle protein 23 homolog	Q9UJX2	0	0	-0.417168	0.220814	-0.0981771	0.926111	0.517873	0.140004	0.829103	0.484554	0.896882	0.00949627	0	0	0	1	No	Not Significant	0.20386	No	Not Significant	Unchanged	Unchanged	25.5266	26.0644	25.9513
MGST1	26.6594	27.0234	27.2518	26.874	26.9737	26.7026	27.348	26.8244	27.0671	27.1459	26.5737	26.3305	26.3266	26.4844	27.1929	27.1832	26.5247	MGST1	9	P10620	MGST1_HUMAN	Microsomal glutathione S-transferase 1	P10620	0	0	-0.208512	0.500088	0.145788	0.896195	0.390324	0.155471	0.920847	0.538159	0.896906	0.0094993	0	0	0	1	No	Not Significant	0.20386	No	Not Significant	Unchanged	Unchanged	26.4009	27.2689	26.8913
HPRT1	28.0401	28.0332	28.0475	28.1222	28.0779	28.001	27.8116	28.1237	27.8874	28.1941	28.3429	28.5085	28.0211	28.0663	27.5512	27.688	28.1029	HPRT1	24	P00492	HPRT_HUMAN	Hypoxanthine-guanine phosphoribosyltransferase	P00492	0	0	-0.356986	0.241114	-0.0579361	0.9468	0.682495	-0.777031	-0.131009	-0.45402	0.897121	0.00952611	0	0	0	1	No	Not Significant	0.20386	No	Not Significant	Unchanged	Unchanged	27.8516	28.0646	28.1395
DTX4	20.6732	20.7118	20.614	20.2864	20.2618	20.2864	21.566	20.6264	20.7668	21.2864	20.2864	20.2864	20.2864	20.2864	21.7521	21.5279	20.2864	DTX4	3	Q9Y2E6	DTX4_HUMAN	E3 ubiquitin-protein ligase DTX4	Q9Y2E6	1	7	0.104849	1.29364	0.699246	0.251276	0.0245721	0.26037	1.54441	0.902392	0.897133	0.00952761	0	0	0	1	No	Not Significant	0.20386	No	Not Significant	Unchanged	Unchanged	21.8476	20.6311	20.8399
CFAP298	24.5307	24.5363	24.5147	24.5927	24.4436	24.7569	24.4568	24.3347	24.4451	24.7462	24.8487	24.5495	24.8312	24.6853	23.8738	24.3746	24.552	CFAP298	14	P57076	CF298_HUMAN	Cilia- and flagella-associated protein 298	P57076	0	0	-0.38587	0.223281	-0.0812944	0.934688	0.574174	-0.790852	-0.132894	-0.461873	0.897635	0.0095908	0	0	0	1	No	Not Significant	0.203992	No	Not Significant	Unchanged	Unchanged	24.5958	24.5318	24.6101
SNX33	21.158	21.2437	21.2114	21.109	21.1352	21.509	21.367	21.2247	21.3085	21.0851	20.7607	21.0347	21.14	21.0439	21.5685	21.3303	21.2278	SNX33	19	Q8WV41	SNX33_HUMAN	Sorting nexin-33	Q8WV41	0	0	-0.246063	0.256454	0.00519546	0.964435	0.965061	0.109317	0.652098	0.380707	0.897998	0.00963702	0	0	0	1	No	Not Significant	0.203992	No	Not Significant	Unchanged	Unchanged	21.4379	21.2285	21.1263
DIPK1A	17.2215	14.303	13.0895	13.0895	17.6465	18.2403	13.0895	13.0895	13.0895	13.0895	18.5791	18.2728	19.0801	20.4224	12.7465	18.3603	13.0895	DIPK1A	8	Q5T7M9	DIK1A_HUMAN	Divergent protein kinase domain 1A	Q5T7M9	1	7	-5.30226	0.448363	-2.42695	0.58671	0.0913256	-7.46219	-1.2508	-4.3565	0.898016	0.00963938	0	0	0	1	No	Not Significant	0.203992	No	Not Significant	Unchanged	Unchanged	20.2642	19.1675	19.0998
RTN4	28.0721	28.2074	28.3328	28.2061	28.4061	28.1516	27.602	28.4586	28.3993	28.1027	28.3166	28.4825	28.3081	28.1473	27.5601	27.6226	28.0676	RTN4	31	Q9NQC3	RTN4_HUMAN	Reticulon-4	Q9NQC3	0	0	-0.505644	0.238668	-0.133488	0.913092	0.452409	-0.965507	-0.161558	-0.563533	0.898278	0.00967288	0	0	0	1	No	Not Significant	0.203992	No	Not Significant	Unchanged	Unchanged	27.9447	28.35	28.2234
ZNF236	18.4769	18.6985	18.9185	18.727	18.792	18.6603	18.0207	18.8771	18.8959	18.6965	18.525	19.0151	18.7794	18.9776	17.9447	17.4014	18.6951	ZNF236	5	Q9UL36	ZN236_HUMAN	Zinc finger protein 236	Q9UL36	1	4	-0.687226	0.383452	-0.151887	0.931339	0.550623	-1.38876	-0.232294	-0.810526	0.898334	0.00968012	0	0	0	1	No	Not Significant	0.203992	No	Not Significant	Unchanged	Unchanged	18.3683	18.9356	18.6706
LPAR2	20.3445	20.8433	21.1716	20.8638	21.0325	20.6302	20.9334	20.3661	20.8147	20.9345	20.0208	19.6207	20.3016	20.2702	21.024	20.9452	20.2292	LPAR2	2	Q9HBW0	LPAR2_HUMAN	Lysophosphatidic acid receptor 2	Q9HBW0	0	0	-0.611162	0.286497	-0.162332	0.912234	0.448731	0.194677	1.16426	0.679468	0.898385	0.00968668	0	0	0	1	No	Not Significant	0.203992	No	Not Significant	Unchanged	Unchanged	20.4438	21.1887	20.8811
SCAMP2	26.2445	26.2727	26.3446	26.2363	26.3167	26.3002	26.1822	26.2456	26.2515	26.3048	26.2063	26.5271	26.2675	26.48	26.2692	25.9655	25.9961	SCAMP2	8	O15127	SCAM2_HUMAN	Secretory carrier-associated membrane protein 2	O15127	0	0	-0.247176	0.140324	-0.0534259	0.932958	0.561729	-0.502575	-0.0840276	-0.293301	0.8984	0.00968864	0	0	0	1	No	Not Significant	0.203992	No	Not Significant	Unchanged	Unchanged	26.3563	26.3617	26.2536
SETD3	24.4939	24.5574	24.6335	24.5446	24.5456	24.4962	24.5888	24.5259	24.5849	24.5393	24.4353	24.4019	24.2979	24.4909	24.6098	24.6477	24.5738	SETD3	42	Q86TU7	SETD3_HUMAN	Actin-histidine N-methyltransferase	Q86TU7	0	0	-0.130012	0.13953	0.00475895	0.963366	0.940376	0.0583478	0.349487	0.203917	0.898618	0.00971676	0	0	0	1	No	Not Significant	0.204118	No	Not Significant	Unchanged	Unchanged	24.5793	24.6506	24.5619
TXNDC16	22.2012	22.1168	22.2042	22.0153	22.2024	22.3426	22.4908	21.7761	21.9853	21.9174	21.9138	21.9415	22.0973	22.1193	22.4466	22.4037	22.4865	TXNDC16	12	Q9P2K2	TXD16_HUMAN	Thioredoxin domain-containing protein 16	Q9P2K2	0	0	-0.431571	0.134074	-0.148749	0.84315	0.276493	0.122175	0.733142	0.427659	0.898892	0.00975251	0	0	0	1	No	Not Significant	0.204144	No	Not Significant	Unchanged	Unchanged	22.331	22.2213	22.0326
RALY	27.5858	27.5538	27.5338	27.7135	27.6721	27.7735	27.1595	27.5882	27.0563	27.9335	27.8164	28.2359	27.3949	28.02	27.341	26.9818	27.311	RALY	25	Q9UKM9	RALY_HUMAN	RNA-binding protein Raly	Q9UKM9	0	0	-0.672453	0.194756	-0.238849	0.827769	0.255431	-1.12389	-0.187199	-0.655545	0.898967	0.00976226	0	0	0	1	No	Not Significant	0.204144	No	Not Significant	Unchanged	Unchanged	27.58	27.5509	27.7308
SDHAF3	22.1063	22.0482	22.0728	22.2014	22.1336	21.9767	21.8908	22.2387	21.8344	22.0371	22.5331	22.315	22.1716	22.1812	21.7045	21.6055	22.233	SDHAF3	6	Q9NRP4	SDHF3_HUMAN	Succinate dehydrogenase assembly factor 3, mitochondrial	Q9NRP4	0	0	-0.395891	0.204146	-0.0958726	0.923346	0.50225	-0.776605	-0.128491	-0.452548	0.899954	0.00989284	0	0	0	1	No	Not Significant	0.206221	No	Not Significant	Unchanged	Unchanged	21.8784	22.0899	22.2187
NFKBIE	23.7657	23.7505	23.7374	23.9515	23.798	24.0949	22.8279	23.9487	23.8848	23.7609	24.0728	24.0645	24.3117	24.1701	22.5238	23.2623	23.9544	NFKBIE	17	O00221	IKBE_HUMAN	NF-kappa-B inhibitor epsilon	O00221	0	0	-0.892145	0.312326	-0.289909	0.866945	0.317439	-1.55844	-0.257461	-0.907949	0.900173	0.00992223	0	0	0	1	No	Not Significant	0.206221	No	Not Significant	Unchanged	Unchanged	23.8712	23.7545	23.9688
ATPSCKMT	21.696	21.5056	21.8144	21.2268	21.2268	21.2235	21.2268	21.3369	21.5257	22.4639	21.2268	21.2268	21.2268	21.2268	21.2705	22.7536	22.9405	ATPSCKMT	3	Q6P4H8	ACKMT_HUMAN	ATP synthase subunit C lysine N-methyltransferase	Q6P4H8	1	7	-0.46086	0.991807	0.265474	0.911123	0.444063	0.310226	1.87929	1.09476	0.900286	0.00993737	0	0	0	1	No	Not Significant	0.206221	No	Not Significant	Unchanged	Unchanged	20.7533	21.8315	20.5512
CYP2U1	22.4305	22.6676	22.6331	22.6844	22.7049	22.8546	22.9953	22.3096	22.7406	22.418	22.0004	21.5734	22.6003	22.4071	22.9036	22.9522	22.5764	CYP2U1	15	Q7Z449	CP2U1_HUMAN	Cytochrome P450 2U1	Q7Z449	0	0	-0.545157	0.338381	-0.103388	0.94059	0.621727	0.188275	1.1426	0.665439	0.900549	0.00997299	0	0	0	1	No	Not Significant	0.206221	No	Not Significant	Unchanged	Unchanged	22.4982	22.6502	22.7017
INTS5	23.3371	23.4983	23.4126	23.4059	23.558	23.5681	23.7086	23.4029	23.3848	23.5453	23.1102	23.1865	23.1278	23.2545	23.8747	23.573	23.2332	INTS5	24	Q6P9B9	INT5_HUMAN	Integrator complex subunit 5	Q6P9B9	0	0	-0.235103	0.283578	0.0242377	0.958459	0.843174	0.110427	0.670666	0.390546	0.900658	0.00998783	0	0	0	1	No	Not Significant	0.206221	No	Not Significant	Unchanged	Unchanged	23.5097	23.4298	23.4232
AVL9	22.1662	22.1839	22.0522	22.1469	22.2428	22.1711	22.4673	22.1192	22.0392	22.2325	22.1271	22.0211	21.9368	22.0703	22.3363	22.4053	22.2664	AVL9	19	Q8NBF6	AVL9_HUMAN	Late secretory pathway protein AVL9 homolog	Q8NBF6	0	0	-0.136076	0.258646	0.061285	0.925478	0.514204	0.0839953	0.510344	0.29717	0.900716	0.00999577	0	0	0	1	No	Not Significant	0.206221	No	Not Significant	Unchanged	Unchanged	22.1607	22.0693	22.1642
IL1RAP	19.8051	20.1212	20.1563	20.7288	20.1372	19.9237	19.621	20.4248	19.8928	20.0849	20.3251	20.1599	19.9376	19.9488	19.3161	19.1343	19.8137	IL1RAP	20	Q9NPH3	IL1AP_HUMAN	Interleukin-1 receptor accessory protein	Q9NPH3	1	6	-0.676988	0.215803	-0.230592	0.848541	0.284763	-1.1536	-0.189272	-0.671434	0.901165	0.0100572	0	0	0	1	No	Not Significant	0.206289	No	Not Significant	Unchanged	Unchanged	19.6862	20.1014	20.7461
PARL	22.3352	22.7714	22.9495	22.5903	22.9822	22.7886	23.0118	22.5074	22.6157	22.7256	21.7817	21.5741	22.3598	22.4021	23.1867	22.792	22.2504	PARL	7	Q9H300	PARL_HUMAN	Presenilins-associated rhomboid-like protein, mitochondrial	Q9H300	0	0	-0.587324	0.362272	-0.112526	0.940091	0.617359	0.200758	1.22644	0.713599	0.901493	0.0101027	0	0	0	1	No	Not Significant	0.206289	No	Not Significant	Unchanged	Unchanged	22.5589	22.9667	22.6076
DZIP3	13.5828	13.3535	13.1622	13.1622	13.2079	13.1598	14.6492	13.1622	13.1622	13.1622	13.1622	13.1622	13.1622	13.1622	14.8054	13.8688	13.7564	DZIP3	6	Q86Y13	DZIP3_HUMAN	E3 ubiquitin-protein ligase DZIP3	Q86Y13	1	9	-0.292223	1.01409	0.360932	0.826624	0.253995	0.275836	1.68681	0.981325	0.901638	0.0101228	0	0	0	1	No	Not Significant	0.206289	No	Not Significant	Unchanged	Unchanged	0	0	0
MT-ATP8	25.7131	25.2489	25.0749	25.0189	25.2382	25.2915	26.6244	25.1514	25.0591	24.5331	25.2973	25.0504	25.2317	25.4252	26.5305	25.8981	26.5589	MT-ATP8	6	P03928	ATP8_HUMAN	ATP synthase protein 8	P03928	0	0	-0.531391	0.903696	0.186152	0.936104	0.584823	0.302946	1.85302	1.07798	0.90167	0.0101273	0	0	0	1	No	Not Significant	0.206289	No	Not Significant	Unchanged	Unchanged	25.8118	25.092	25.0362
NDUFB7	23.6031	23.3024	23.5277	23.3002	23.2296	23.2846	23.1254	23.4196	23.2912	23.2412	23.9482	23.8803	23.7343	23.4922	23.2847	23.2871	23.5951	NDUFB7	11	P17568	NDUB7_HUMAN	NADH dehydrogenase [ubiquinone] 1 beta subcomplex subunit 7	P17568	0	0	-0.315698	0.183431	-0.0661334	0.935055	0.576892	-0.644335	-0.105213	-0.374774	0.901841	0.0101512	0	0	0	1	No	Not Significant	0.206289	No	Not Significant	Unchanged	Unchanged	23.5033	23.5448	23.3175
ZNF668	21.1959	21.259	21.4359	21.3319	21.2869	21.1937	20.9358	21.1488	21.3891	21.35	21.2783	21.3804	21.3519	21.3962	20.8202	20.9121	21.232	ZNF668	19	Q96K58	ZN668_HUMAN	Zinc finger protein 668	Q96K58	0	0	-0.348489	0.136181	-0.106154	0.886109	0.361373	-0.625341	-0.101838	-0.36359	0.902217	0.0102041	0	0	0	1	No	Not Significant	0.206289	No	Not Significant	Unchanged	Unchanged	21.4481	21.4531	21.3492
ITPRIP	20.9004	20.8143	21.064	20.5942	20.9015	20.7023	20.8823	20.8039	20.9588	20.607	20.3669	20.8276	20.6305	20.9181	21.5089	21.137	20.9142	ITPRIP	18	Q8IWB1	IPRI_HUMAN	Inositol 1,4,5-trisphosphate receptor-interacting protein	Q8IWB1	0	0	-0.336593	0.331595	-0.00249922	0.965348	0.987356	0.140063	0.861789	0.500926	0.902495	0.0102437	0	0	0	1	No	Not Significant	0.206289	No	Not Significant	Unchanged	Unchanged	21.0286	21.0812	20.6115
KHK	22.8258	23.1657	23.2736	23.3163	23.3452	22.9384	23.1527	22.8886	23.1815	23.2293	22.7581	22.5477	22.3342	22.9312	23.0723	23.1393	22.9977	KHK	6	P50053	KHK_HUMAN	Ketohexokinase	P50053	0	0	-0.390175	0.179467	-0.105354	0.909821	0.438726	0.119355	0.734638	0.426996	0.902545	0.0102508	0	0	0	1	No	Not Significant	0.206289	No	Not Significant	Unchanged	Unchanged	22.7757	23.2907	23.3336
KCNJ8	18.6879	18.9298	18.788	18.7873	19.3295	18.7908	19.1404	18.5968	19.0727	18.9327	18.171	18.4714	18.294	18.7051	19.2731	19.3707	18.5301	KCNJ8	4	Q15842	KCNJ8_HUMAN	ATP-sensitive inward rectifier potassium channel 8	Q15842	1	1	-0.420212	0.443772	0.0117801	0.963961	0.953936	0.180987	1.1142	0.647591	0.902571	0.0102545	0	0	0	1	No	Not Significant	0.206289	No	Not Significant	Unchanged	Unchanged	18.7156	18.8052	18.8046
POC1B	16.6915	16.4162	16.2782	16.2782	16.2782	16.2782	17.3821	16.2782	16.2782	16.2782	16.2782	16.2782	16.244	16.2782	17.8058	17.6777	16.2782	POC1B	6	Q8TC44	POC1B_HUMAN	POC1 centriolar protein homolog B	Q8TC44	1	11	-0.380959	0.932952	0.275997	0.893044	0.380746	0.274683	1.69387	0.984276	0.902804	0.0102878	0	0	0	1	No	Not Significant	0.206289	No	Not Significant	Unchanged	Unchanged	16.4999	16.2781	16.2781
GDF15	22.6512	23.4045	23.6934	23.2363	22.9947	23.3618	23.5818	23.2274	23.5586	23.5822	22.4328	22.5515	22.7586	21.8027	23.0541	23.101	22.8577	GDF15	10	Q99988	GDF15_HUMAN	Growth/differentiation factor 15	Q99988	0	0	-0.246462	0.57844	0.165989	0.899368	0.400523	0.172397	1.06339	0.617895	0.902841	0.0102931	0	0	0	1	No	Not Significant	0.206289	No	Not Significant	Unchanged	Unchanged	22.41	23.7105	23.2536
MIA3	25.4806	25.3791	25.3328	25.432	25.3964	25.5728	24.9404	25.4176	25.5889	25.3518	26.5045	25.7351	25.7893	25.178	24.6957	25.2017	25.2595	MIA3	111	Q5JRA6	TGO1_HUMAN	Transport and Golgi organization protein 1 homolog	Q5JRA6	0	0	-0.609478	0.39182	-0.108829	0.943283	0.646528	-1.29018	-0.208654	-0.749416	0.903176	0.0103414	0	0	0	1	No	Not Significant	0.206289	No	Not Significant	Unchanged	Unchanged	25.2864	25.3499	25.4493
ZFAND3	22.3111	21.9137	22.0385	21.9174	21.8882	21.9985	21.912	21.9827	21.536	22.0363	22.7569	22.6832	22.331	22.3099	21.8931	21.8108	22.3928	ZFAND3	19	Q9H8U3	ZFAN3_HUMAN	AN1-type zinc finger protein 3	Q9H8U3	0	0	-0.420012	0.232173	-0.0939192	0.930445	0.544696	-0.840245	-0.135805	-0.488025	0.90326	0.0103536	0	0	0	1	No	Not Significant	0.206289	No	Not Significant	Unchanged	Unchanged	22.3585	22.0557	21.9347
RPL8	29.4979	29.5658	29.5998	29.5383	29.3602	29.7956	29.4887	29.7649	29.2657	29.7129	29.4585	29.6395	29.7994	29.8182	29.345	29.3361	29.0886	RPL8	23	P62917	RL8_HUMAN	60S ribosomal protein L8	P62917	0	0	-0.297776	0.266951	-0.0154126	0.961862	0.907966	-0.727343	-0.117368	-0.422355	0.903479	0.0103855	0	0	0	1	No	Not Significant	0.206289	No	Not Significant	Unchanged	Unchanged	29.8496	29.6169	29.5556
BTF3	28.4952	28.0999	27.8461	27.9827	27.9231	28.2507	28.4748	28.201	27.8993	28.2214	29.0553	28.5364	28.8107	28.5032	27.8469	28.2374	28.4764	BTF3	13	P20290	BTF3_HUMAN	Transcription factor BTF3	P20290	0	0	-0.162218	0.559131	0.198456	0.828163	0.25593	-0.929065	-0.149918	-0.539492	0.903479	0.0103855	0	0	0	1	No	Not Significant	0.206289	No	Not Significant	Unchanged	Unchanged	28.3771	27.8632	28
BCL3	19.016	18.3605	18.1248	18.1248	18.1248	18.0559	20.0797	18.1248	18.1248	18.1248	18.1248	18.1248	18.1248	19.4329	19.9585	19.4931	19.8529	BCL3	11	P20749	BCL3_HUMAN	B-cell lymphoma 3 protein	P20749	1	9	-0.374136	1.38601	0.505939	0.811341	0.236301	0.365755	2.26693	1.31634	0.903498	0.0103882	0	0	0	1	No	Not Significant	0.206289	No	Not Significant	Unchanged	Unchanged	19.4933	18.8953	18.7849
DCAF5	23.3492	23.6872	23.8318	23.7232	23.6841	23.8161	23.6968	23.561	23.6568	23.528	23.2694	23.4911	23.6533	23.6526	23.4322	23.1177	22.8282	DCAF5	29	Q96JK2	DCAF5_HUMAN	DDB1- and CUL4-associated factor 5	Q96JK2	0	0	-0.414251	0.108024	-0.153113	0.802935	0.227595	-0.672625	-0.108503	-0.390564	0.903524	0.010392	0	0	0	1	No	Not Significant	0.206289	No	Not Significant	Unchanged	Unchanged	23.9425	23.8489	23.7405
SLC4A10	18.995	19.1066	18.6295	19.4426	18.3382	19.6493	20.0371	18.5869	19.1802	18.989	18.7004	18.4154	18.894	18.0484	20.0669	19.6277	19.2124	SLC4A10	2	Q6U841	S4A10_HUMAN	Sodium-driven chloride bicarbonate exchanger	Q6U841	1	2	-0.566539	0.933329	0.183395	0.93879	0.606309	0.31108	1.93112	1.1211	0.903712	0.0104196	0	0	0	1	No	Not Significant	0.206289	No	Not Significant	Unchanged	Unchanged	19.3799	18.6467	19.4599
C12orf45	22.9507	22.791	22.6795	22.9772	22.7544	22.7471	22.7286	22.8652	22.8139	22.7624	23.4727	23.3969	23.1148	22.8852	22.3616	22.1901	23.2335	C12orf45	11	Q8N5I9	CL045_HUMAN	Uncharacterized protein C12orf45	Q8N5I9	0	0	-0.413499	0.419525	0.0030131	0.965365	0.987773	-1.0722	-0.172434	-0.622318	0.903935	0.0104524	0	0	0	1	No	Not Significant	0.206289	No	Not Significant	Unchanged	Unchanged	22.8337	22.6966	22.9945
AGTRAP	25.2	25.1636	25.2656	25.4033	25.0747	25.4289	24.6166	25.2407	25.0858	25.1933	25.5029	25.3108	25.5361	25.3064	24.5643	25.0323	25.1471	AGTRAP	7	Q6RW13	ATRAP_HUMAN	Type-1 angiotensin II receptor-associated protein	Q6RW13	0	0	-0.593314	0.0753196	-0.258997	0.645782	0.118124	-0.860582	-0.138375	-0.499478	0.90396	0.0104561	0	0	0	1	No	Not Significant	0.206289	No	Not Significant	Unchanged	Unchanged	25.0229	25.2827	25.4206
EOLA1	18.2191	18.0298	18.0308	18.0308	18.0308	18.0308	18.0308	18.0308	18.0308	18.0226	18.0308	18.0308	18.0308	18.0308	18.9433	18.4362	18.0308	EOLA1;EOLA2	3	Q96DE9;Q8TE69	EOLA1_HUMAN;EOLA2_HUMAN	Protein EOLA1	Q96DE9	1	12	-0.296159	0.292023	-0.00206822	0.965379	0.988113	0.121632	0.756942	0.439287	0.904046	0.0104688	0	0	0	1	No	Not Significant	0.206289	No	Not Significant	Unchanged	Unchanged	0	0	0
NABP2	22.8401	22.9687	22.9101	22.9089	22.9653	23.1922	22.8981	22.9645	22.7462	23.1641	23.3408	22.6907	23.8581	22.6599	22.433	22.5259	22.3724	NABP2	8	Q9BQ15	SOSB1_HUMAN	SOSS complex subunit B1	Q9BQ15	0	0	-0.515823	0.414093	-0.0508652	0.956906	0.81692	-1.19582	-0.191397	-0.693609	0.904574	0.0105474	0	0	0	1	No	Not Significant	0.207395	No	Not Significant	Unchanged	Unchanged	22.8658	22.9272	22.9262
NBN	24.5055	24.452	24.4303	24.4249	24.6769	24.8542	24.0251	24.4003	24.008	24.7965	24.5859	24.5788	25.1803	24.7038	24.0165	24.1489	24.3246	NBN	48	O60934	NBN_HUMAN	Nibrin	O60934	0	0	-0.690885	0.112675	-0.289105	0.682093	0.144125	-1.03288	-0.164931	-0.598903	0.904883	0.010594	0	0	0	1	No	Not Significant	0.207867	No	Not Significant	Unchanged	Unchanged	24.3609	24.4474	24.4422
RCL1	24.2611	24.6521	24.7653	24.5486	24.6752	24.4821	24.7834	24.4497	24.7442	24.7685	23.9804	24.0368	24.1794	24.1591	24.6261	24.7074	24.1383	RCL1	22	Q9Y2P8	RCL1_HUMAN	RNA 3'-terminal phosphate cyclase-like protein	Q9Y2P8	0	0	-0.200983	0.338279	0.0686481	0.936994	0.591753	0.110457	0.692926	0.401691	0.90511	0.0106284	0	0	0	1	No	Not Significant	0.20794	No	Not Significant	Unchanged	Unchanged	24.3498	24.7824	24.5659
SDR16C5	19.1812	19.0063	18.9807	19.017	19.0629	19.1533	19.2414	18.4507	18.9804	19.1643	18.7935	18.9001	18.6615	19.3004	19.8452	19.6569	19.1109	SDR16C5	5	Q8N3Y7	RDHE2_HUMAN	Epidermal retinol dehydrogenase 2	Q8N3Y7	1	3	-0.513092	0.324496	-0.0942979	0.942047	0.634873	0.171415	1.07611	0.623765	0.905204	0.0106428	0	0	0	1	No	Not Significant	0.20794	No	Not Significant	Unchanged	Unchanged	19.1903	18.9979	19.1591
MEF2D	21.0621	21.025	20.8783	21.1127	20.9893	20.9774	21.0995	21.134	20.9285	21.0802	21.0319	20.9734	20.9513	20.8991	21.1737	21.2479	21.1571	MEF2D	12	Q14814	MEF2D_HUMAN	Myocyte-specific enhancer factor 2D	Q14814	0	0	-0.0826924	0.22498	0.0711439	0.875755	0.336119	0.0628129	0.395137	0.228975	0.905472	0.0106837	0	0	0	1	No	Not Significant	0.207994	No	Not Significant	Unchanged	Unchanged	21.185	20.8954	21.13
SHC1	23.8718	23.9056	23.8844	23.8353	23.9408	23.8077	24.0784	23.9135	23.9291	23.8559	23.6139	23.8557	23.6953	23.8881	24.0772	24.0198	23.9529	SHC1	28	P29353	SHC1_HUMAN	SHC-transforming protein 1	P29353	0	0	-0.0931361	0.247446	0.0771551	0.879866	0.345674	0.0694441	0.437315	0.25338	0.90561	0.0107049	0	0	0	1	No	Not Significant	0.207994	No	Not Significant	Unchanged	Unchanged	23.747	23.9015	23.8526
HNRNPA3	29.5768	29.7644	29.7266	29.7293	29.8239	29.7369	29.6841	29.9392	29.8045	29.6709	29.8416	29.6557	29.6269	29.627	29.3856	29.5371	29.3636	HNRNPA3	46	P51991	ROA3_HUMAN	Heterogeneous nuclear ribonucleoprotein A3	P51991	0	0	-0.153594	0.194652	0.0205294	0.956035	0.803003	-0.44712	-0.0709715	-0.259046	0.905664	0.0107132	0	0	0	1	No	Not Significant	0.207994	No	Not Significant	Unchanged	Unchanged	29.6161	29.7437	29.7466
IMPDH2	28.2988	28.3868	28.3797	28.4043	28.4729	28.3033	28.1237	28.6674	28.4054	28.3378	28.4817	28.6108	28.3388	28.3664	28.1061	27.9611	28.2266	IMPDH2	53	P12268	IMDH2_HUMAN	Inosine-5'-monophosphate dehydrogenase 2	P12268	0	0	-0.242993	0.230004	-0.00649439	0.963947	0.953613	-0.606916	-0.0960203	-0.351468	0.906087	0.0107788	0	0	0	1	No	Not Significant	0.208828	No	Not Significant	Unchanged	Unchanged	28.2485	28.3969	28.4216
AP2S1	25.2746	25.6558	25.7026	25.7842	25.6333	25.6081	25.6661	25.6513	25.7	25.5007	25.2113	25.0554	25.0396	25.1743	25.7733	25.5227	25.1458	AP2S1	7	P53680	AP2S1_HUMAN	AP-2 complex subunit sigma	P53680	0	0	-0.295183	0.190206	-0.052489	0.943455	0.648183	0.0983259	0.622606	0.360466	0.906317	0.0108148	0	0	0	1	No	Not Significant	0.208882	No	Not Significant	Unchanged	Unchanged	25.4454	25.7197	25.8015
IQSEC1	22.4981	22.4583	22.5082	22.4287	22.5348	22.4797	22.4935	22.4551	22.2835	22.4827	22.5846	22.4161	22.2867	22.2438	22.7292	22.6526	22.5738	IQSEC1	37	Q6DN90	IQEC1_HUMAN	IQ motif and SEC7 domain-containing protein 1	Q6DN90	0	0	-0.240383	0.122031	-0.059176	0.921634	0.493089	0.0733622	0.464815	0.269088	0.906394	0.0108269	0	0	0	1	No	Not Significant	0.208882	No	Not Significant	Unchanged	Unchanged	22.4726	22.5254	22.446
UBE2F	23.7062	23.2739	22.7434	23.4833	23.1871	23.6459	23.3121	23.5716	23.0176	23.2304	24.2277	23.8377	24.2222	23.8686	23.053	22.8039	23.9305	UBE2F	8	Q969M7	UBE2F_HUMAN	NEDD8-conjugating enzyme UBE2F	Q969M7	0	0	-0.505297	0.541261	0.017982	0.963437	0.941972	-1.34179	-0.211375	-0.776582	0.906635	0.0108648	0	0	0	1	No	Not Significant	0.209115	No	Not Significant	Unchanged	Unchanged	23.4611	22.7606	23.5006
OPA3	22.1373	22.2535	22.4079	22.4196	22.4805	22.1618	22.0511	21.8286	22.4348	22.2436	21.7552	22.261	21.9295	21.8355	22.2583	22.5213	22.4	OPA3	3	Q9H6K4	OPA3_HUMAN	Optic atrophy 3 protein	Q9H6K4	0	0	-0.529981	0.0741352	-0.227923	0.659915	0.127103	0.121621	0.774141	0.447881	0.906979	0.0109195	0	0	0	1	No	Not Significant	0.209115	No	Not Significant	Unchanged	Unchanged	21.8907	22.4251	22.4369
DDT	28.7173	28.728	28.8765	28.881	28.7354	28.7698	28.4052	28.7346	28.6738	28.7477	29.0437	29.0646	28.7339	28.7425	28.2464	28.3678	28.8223	DDT	15	P30046	DOPD_HUMAN	D-dopachrome decarboxylase	P30046	0	0	-0.45694	0.106229	-0.175356	0.773535	0.201601	-0.721486	-0.113195	-0.417341	0.907149	0.0109467	0	0	0	1	No	Not Significant	0.209115	No	Not Significant	Unchanged	Unchanged	28.5689	28.8936	28.8983
SOS1	23.2975	23.4975	23.5294	23.4073	23.5513	23.4522	23.5342	23.5129	23.4278	23.565	23.1264	23.1267	23.2067	23.3064	23.6058	23.3862	23.3242	SOS1	51	Q07889	SOS1_HUMAN	Son of sevenless homolog 1	Q07889	0	0	-0.141875	0.191761	0.0249434	0.952526	0.751899	0.0669809	0.427349	0.247165	0.907273	0.0109666	0	0	0	1	No	Not Significant	0.209115	No	Not Significant	Unchanged	Unchanged	23.4385	23.5465	23.4246
ZCCHC8	25.6997	25.5274	25.4145	25.7098	25.5736	25.5235	25.3187	25.6644	25.4194	25.5953	25.9508	26.3726	25.6919	25.7217	25.2849	25.0735	25.8026	ZCCHC8	49	Q6NZY4	ZCHC8_HUMAN	Zinc finger CCHC domain-containing protein 8	Q6NZY4	0	0	-0.425355	0.313604	-0.0558756	0.952324	0.749179	-0.946389	-0.148221	-0.547305	0.907367	0.0109818	0	0	0	1	No	Not Significant	0.209115	No	Not Significant	Unchanged	Unchanged	25.5716	25.4316	25.7271
KIAA1586	19.3458	19.2539	19.2277	19.0732	19.5406	18.7289	19.2716	19.5525	19.4623	19.1748	19.4711	19.5463	19.5296	19.763	18.6801	19.1445	19.2857	KIAA1586	3	Q9HCI6	K1586_HUMAN	E3 SUMO-protein ligase KIAA1586	Q9HCI6	1	5	-0.142526	0.58795	0.222712	0.784489	0.210572	-0.935245	-0.146241	-0.540743	0.907567	0.0110141	0	0	0	1	No	Not Significant	0.209115	No	Not Significant	Unchanged	Unchanged	19.366	19.1211	19.0905
RHOC	28.573	28.4274	28.5657	28.579	28.5992	28.2905	27.9268	28.5154	28.4202	28.5222	29.0091	29.0183	28.6944	28.6197	27.7052	28.3139	28.6501	RHOC	15	P08134	RHOC_HUMAN	Rho-related GTP-binding protein RhoC	P08134	0	0	-0.576442	0.25158	-0.162431	0.902775	0.412145	-1.05949	-0.165119	-0.612302	0.907977	0.0110809	0	0	0	1	No	Not Significant	0.209115	No	Not Significant	Unchanged	Unchanged	28.3306	28.5828	28.5963
C2orf68	20.2723	19.7379	19.696	19.1256	19.9578	19.4922	20.4901	19.5843	19.9884	19.5689	19.834	20.184	20.0104	19.8275	20.7808	20.2997	20.9697	C2orf68	2	Q2NKX9	CB068_HUMAN	UPF0561 protein C2orf68	Q2NKX9	0	0	-0.146488	0.826553	0.340033	0.699383	0.155058	0.19393	1.24493	0.719433	0.908035	0.0110903	0	0	0	1	No	Not Significant	0.209115	No	Not Significant	Unchanged	Unchanged	20.0731	19.7131	19.1429
IGBP1	25.7847	25.365	25.3336	25.5055	25.3224	25.6472	25.2896	25.0228	25.3114	25.4876	25.8164	25.8664	26.3221	25.8768	25.5571	25.3468	25.7074	IGBP1	33	P78318	IGBP1_HUMAN	Immunoglobulin-binding protein 1	P78318	0	0	-0.467338	0.118763	-0.174288	0.796516	0.22137	-0.749832	-0.11677	-0.433301	0.908072	0.0110965	0	0	0	1	No	Not Significant	0.209115	No	Not Significant	Unchanged	Unchanged	26.032	25.3508	25.5228
MGRN1	22.0762	22.0046	22.0685	21.8991	21.923	22.0092	22.0843	21.9747	21.9724	22.1056	21.9876	22.148	22.3527	22.2969	21.8241	21.8963	22.0277	MGRN1	20	O60291	MGRN1_HUMAN	E3 ubiquitin-protein ligase MGRN1	O60291	0	0	-0.130412	0.248949	0.0592687	0.925026	0.511617	-0.485144	-0.0753882	-0.280266	0.908336	0.0111399	0	0	0	1	No	Not Significant	0.209115	No	Not Significant	Unchanged	Unchanged	22.1716	22.0856	21.9164
LIPE	22.0268	22.4071	22.4774	22.2953	22.4961	22.3721	22.3497	22.5839	22.3405	22.3418	21.8687	21.9347	21.8776	21.9375	22.378	22.1835	22.0077	LIPE	20	Q05469	LIPS_HUMAN	Hormone-sensitive lipase	Q05469	0	0	-0.199323	0.186778	-0.00627267	0.963576	0.945127	0.0765796	0.493616	0.285098	0.908534	0.0111728	0	0	0	1	No	Not Significant	0.209115	No	Not Significant	Unchanged	Unchanged	22.1927	22.4946	22.3126
CEBPZOS	20.6278	20.7866	20.9656	21.0657	20.3654	20.6857	20.7078	21.0581	20.8877	20.5566	20.529	20.4034	20.1239	20.5714	20.7387	20.9647	21.0638	CEBPZOS	4	A8MTT3	CEBOS_HUMAN	Protein CEBPZOS	A8MTT3	0	0	-0.317062	0.381064	0.0320012	0.958627	0.846121	0.138422	0.892484	0.515453	0.908568	0.0111784	0	0	0	1	No	Not Significant	0.209115	No	Not Significant	Unchanged	Unchanged	20.7313	20.9827	21.083
ALYREF	29.1597	29.1771	29.1374	29.2577	29.1704	29.2992	28.668	29.4175	29.2101	29.2561	29.461	29.4304	29.3812	29.3415	28.3508	28.889	29.2641	ALYREF	18	Q86V81	THOC4_HUMAN	THO complex subunit 4	Q86V81	0	0	-0.463502	0.306995	-0.0782535	0.945445	0.668106	-0.984998	-0.152766	-0.568882	0.908571	0.0111789	0	0	0	1	No	Not Significant	0.209115	No	Not Significant	Unchanged	Unchanged	29.163	29.1546	29.275
PPP4C	25.8973	26.0609	26.0774	26.1434	26.1807	26.1293	25.8458	26.036	26.0161	26.0586	26.0126	25.9224	26.0186	26.0129	25.6638	25.809	25.8416	PPP4C	19	P60510	PP4C_HUMAN	Serine/threonine-protein phosphatase 4 catalytic subunit	P60510	0	0	-0.29267	0.00551875	-0.143576	0.466153	0.0578365	-0.381193	-0.0591122	-0.220153	0.908588	0.0111817	0	0	0	1	No	Not Significant	0.209115	No	Not Significant	Unchanged	Unchanged	25.9427	26.0945	26.1607
USP7	26.5485	26.754	27.0399	26.8778	26.7579	26.8323	26.62	26.7036	26.5359	26.6643	26.5916	26.7719	26.5456	26.7936	26.5349	26.2066	26.3955	USP7	95	Q93009	UBP7_HUMAN	Ubiquitin carboxyl-terminal hydrolase 7	Q93009	0	0	-0.446957	-0.0451199	-0.246039	0.210273	0.0201665	-0.513655	-0.0796206	-0.296638	0.908638	0.01119	0	0	0	1	No	Not Significant	0.209115	No	Not Significant	Unchanged	Unchanged	26.677	27.057	26.8951
MICAL1	22.0862	22.0166	22.1141	21.8898	21.8295	22.0841	22.2957	21.8569	21.9617	22.1005	21.884	22.0158	21.7157	22.1009	22.4273	22.2485	22.211	MICAL1	33	Q8TDZ2	MICA1_HUMAN	[F-actin]-monooxygenase MICAL1	Q8TDZ2	0	0	-0.173956	0.322566	0.0743053	0.928014	0.529278	0.0983138	0.634619	0.366467	0.908708	0.0112018	0	0	0	1	No	Not Significant	0.209115	No	Not Significant	Unchanged	Unchanged	22.1466	22.1312	21.9071
SRP72	27.2959	27.6042	27.8282	27.8979	27.9983	27.7053	27.2452	26.9906	27.2813	27.8866	27.2961	27.9257	27.1291	27.9496	26.9841	26.8495	26.9375	SRP72	55	O76094	SRP72_HUMAN	Signal recognition particle subunit SRP72	O76094	0	0	-0.9484	-0.0645874	-0.506494	0.277985	0.0277989	-1.12877	-0.174144	-0.651458	0.909206	0.0112855	0	0	0	1	No	Not Significant	0.210033	No	Not Significant	Unchanged	Unchanged	27.3302	27.8453	27.9152
RPUSD4	20.7715	20.7879	20.7281	20.8801	20.7668	20.6261	21.0543	20.8449	20.6232	20.7795	20.2672	20.4958	20.7279	20.8419	21.2037	21.1014	20.7622	RPUSD4	13	Q96CM3	RUSD4_HUMAN	Mitochondrial RNA pseudouridine synthase RPUSD4	Q96CM3	0	0	-0.222762	0.373229	0.0752334	0.937382	0.59483	0.117357	0.761101	0.439229	0.909271	0.0112965	0	0	0	1	No	Not Significant	0.210033	No	Not Significant	Unchanged	Unchanged	20.9833	20.7453	20.8974
TARDBP	27.9984	28.1901	28.4279	28.4208	28.2281	28.0791	27.9394	28.1433	28.0167	28.2657	28.2162	28.4107	28.0268	28	27.5774	27.8689	27.8889	TARDBP	27	Q13148	TADBP_HUMAN	TAR DNA-binding protein 43	Q13148	0	0	-0.459066	0.0636729	-0.197696	0.658689	0.126267	-0.667322	-0.1027	-0.385011	0.909499	0.0113352	0	0	0	1	No	Not Significant	0.210329	No	Not Significant	Unchanged	Unchanged	28.0067	28.445	28.4381
RRBP1	27.423	27.2332	27.0803	27.0777	27.512	27.1619	26.9402	27.7391	27.2609	27.0932	28.2878	27.7724	27.4514	27.3729	26.6974	27.0927	27.2862	RRBP1	143	Q9P2E9	RRBP1_HUMAN	Ribosome-binding protein 1	Q9P2E9	0	0	-0.422343	0.523066	0.0503617	0.957191	0.821612	-1.20628	-0.185123	-0.695702	0.909833	0.0113924	0	0	0	1	No	Not Significant	0.210965	No	Not Significant	Unchanged	Unchanged	27.2582	27.0974	27.0951
MAX	24.7049	24.4807	24.5286	24.5004	24.4721	24.5203	24.3758	24.469	24.499	24.4801	24.94	25.0783	25.0258	24.5174	24.1213	24.4794	24.7721	MAX	13	P61244	MAX_HUMAN	Protein max	P61244	0	0	-0.343613	0.244862	-0.0493753	0.950283	0.722881	-0.750597	-0.114972	-0.432784	0.910057	0.011431	0	0	0	1	No	Not Significant	0.211257	No	Not Significant	Unchanged	Unchanged	24.6607	24.5457	24.5177
SPIDR	19.0358	19.1802	19.256	19.1134	19.2744	19.0433	18.7702	19.4476	19.1446	19.3921	19.5584	18.9941	19.3465	19.0918	18.9332	18.691	18.6355	SPIDR	5	Q14159	SPIDR_HUMAN	DNA repair-scaffolding protein	Q14159	0	0	-0.319667	0.35338	0.0168568	0.962222	0.915509	-0.857952	-0.130978	-0.494465	0.910446	0.0114987	0	0	0	1	No	Not Significant	0.211842	No	Not Significant	Unchanged	Unchanged	19.1013	19.2731	19.1307
CIAO2B	26.1071	25.957	25.9002	26.0671	25.9254	26.0812	25.8047	26.0961	25.7925	25.9889	26.212	26.2941	26.3349	26.1808	25.7732	25.7431	26.2116	CIAO2B	13	Q9Y3D0	CIA2B_HUMAN	Cytosolic iron-sulfur assembly component 2B	Q9Y3D0	0	0	-0.308527	0.162696	-0.0729156	0.92572	0.515602	-0.600629	-0.0916497	-0.346139	0.910502	0.0115087	0	0	0	1	No	Not Significant	0.211842	No	Not Significant	Unchanged	Unchanged	26.1295	25.9173	26.0845
CSRP1	26.9945	27.0153	27.0177	27.027	27.1147	26.9502	26.6488	27.17	27.1441	27.0502	27.4424	27.2085	27.0408	27.0296	26.5319	26.6929	27.0153	CSRP1	14	P21291	CSRP1_HUMAN	Cysteine and glycine-rich protein 1	P21291	0	0	-0.319398	0.271178	-0.0241099	0.959548	0.862756	-0.752592	-0.114698	-0.433645	0.910643	0.0115335	0	0	0	1	No	Not Significant	0.211876	No	Not Significant	Unchanged	Unchanged	26.7918	27.0348	27.0443
SMAP	26.8897	26.747	26.7264	26.8587	26.8068	26.662	26.387	27.0737	26.8502	26.6112	27.2759	27.3216	26.9732	27.039	26.2228	26.2582	27.1372	SMAP	12	O00193	SMAP_HUMAN	Small acidic protein	O00193	0	0	-0.451005	0.385076	-0.0329645	0.959799	0.867403	-1.06453	-0.161465	-0.613	0.911193	0.0116308	0	0	0	1	No	Not Significant	0.213239	No	Not Significant	Unchanged	Unchanged	26.7711	26.7436	26.876
WARS1	29.0488	29.1259	29.2246	29.2181	29.2004	29.1097	29.0784	28.8314	28.9605	29.3843	29.1844	29.2054	29.1222	29.2119	28.8659	28.8938	28.8583	WARS1	50	P23381	SYWC_HUMAN	Tryptophan--tRNA ligase, cytoplasmic	P23381	0	0	-0.33506	0.085956	-0.124552	0.798879	0.223622	-0.535714	-0.0809646	-0.308339	0.911599	0.0117038	0	0	0	1	No	Not Significant	0.214152	No	Not Significant	Unchanged	Unchanged	29.0634	29.2417	29.2354
TFG	26.3436	26.6085	26.3305	26.6217	26.5331	26.6115	26.5449	27.0074	26.7577	26.4609	26.5922	26.5583	26.4311	26.5311	25.7819	26.1511	26.3593	TFG	19	Q92734	TFG_HUMAN	Protein TFG	Q92734	0	0	-0.125825	0.462922	0.168549	0.812993	0.238092	-0.748703	-0.112784	-0.430744	0.911969	0.0117708	0	0	0	1	No	Not Significant	0.214591	No	Not Significant	Unchanged	Unchanged	26.2915	26.3476	26.639
PARP9	22.8502	22.8962	22.9038	23.0018	22.9051	22.8263	22.9293	22.8609	22.909	22.8331	22.7173	22.8521	22.7003	22.7046	23.1072	23.0738	22.796	PARP9	34	Q8IXQ6	PARP9_HUMAN	Protein mono-ADP-ribosyltransferase PARP9	Q8IXQ6	0	0	-0.196158	0.143898	-0.02613	0.952031	0.745267	0.0651121	0.432415	0.248764	0.912014	0.0117791	0	0	0	1	No	Not Significant	0.214591	No	Not Significant	Unchanged	Unchanged	22.7864	22.921	23.0191
EEF1AKMT2	22.4223	22.1276	21.7717	21.7283	21.7977	22.9157	22.9615	21.4784	21.7866	22.5812	22.1985	22.502	21.5689	21.2938	23.6456	23.2101	22.5374	EEF1AKMT2	8	Q5JPI9	EFMT2_HUMAN	EEF1A lysine methyltransferase 2	Q5JPI9	0	0	-0.699523	0.99664	0.148559	0.949331	0.711317	0.324197	2.15626	1.24023	0.912182	0.0118098	0	0	0	1	No	Not Significant	0.214591	No	Not Significant	Unchanged	Unchanged	21.6192	21.7888	21.7456
DCDC2	20.639	20.615	20.616	20.5319	20.7601	20.3252	20.8907	20.6613	20.5	20.6349	20.4501	20.3144	20.6798	20.4464	21.0578	20.6546	20.8703	DCDC2	10	Q9UHG0	DCDC2_HUMAN	Doublecortin domain-containing protein 2	Q9UHG0	0	0	-0.152127	0.378951	0.113412	0.890407	0.373116	0.101414	0.675044	0.388229	0.91227	0.011826	0	0	0	1	No	Not Significant	0.214591	No	Not Significant	Unchanged	Unchanged	20.5099	20.6331	20.5492
VPS13A	23.2572	23.355	23.3021	23.2569	23.3343	23.2881	23.5449	23.375	23.3929	23.346	23.1245	22.9276	23.254	23.2041	23.4752	23.6102	23.2051	VPS13A	94	Q96RL7	VP13A_HUMAN	Vacuolar protein sorting-associated protein 13A	Q96RL7	0	0	-0.0877043	0.326381	0.119338	0.810252	0.235135	0.0789901	0.526254	0.302622	0.912369	0.0118442	0	0	0	1	No	Not Significant	0.214591	No	Not Significant	Unchanged	Unchanged	23.3826	23.3192	23.2742
VGLL4	22.671	22.0707	22.0132	22.3394	21.7836	22.2875	21.9446	22.0373	22.1215	22.0384	22.7272	22.7796	23.1907	23.0228	22.2795	21.8322	22.8651	VGLL4	12	Q14135	VGLL4_HUMAN	Transcription cofactor vestigial-like protein 4	Q14135	0	0	-0.484221	0.343273	-0.070474	0.94996	0.71891	-1.05136	-0.157563	-0.604461	0.912541	0.011876	0	0	0	1	No	Not Significant	0.214746	No	Not Significant	Unchanged	Unchanged	22.511	22.0304	22.3567
SEC14L2	22.6785	22.8861	22.9238	22.9776	22.847	22.9497	22.755	22.9352	22.8673	22.8331	22.409	22.5266	22.6467	22.7071	22.9239	22.7701	22.7662	SEC14L2	18	O76054	S14L2_HUMAN	SEC14-like protein 2	O76054	0	0	-0.246579	0.0928401	-0.0768694	0.879922	0.345808	0.0643849	0.430999	0.247692	0.912894	0.0119418	0	0	0	1	No	Not Significant	0.215513	No	Not Significant	Unchanged	Unchanged	22.8272	22.9409	22.9949
AIF1L	24.3432	23.9162	23.9217	24.0385	23.6338	23.9271	24.0946	23.9227	23.976	23.8153	24.9632	24.4732	24.5501	24.2477	23.7101	24.1267	24.3315	AIF1L	9	Q9BQI0	AIF1L_HUMAN	Allograft inflammatory factor 1-like	Q9BQI0	0	0	-0.272614	0.416392	0.0718886	0.944618	0.659667	-0.874569	-0.130357	-0.502463	0.913137	0.0119873	0	0	0	1	No	Not Significant	0.215555	No	Not Significant	Unchanged	Unchanged	23.823	23.9388	24.0558
ATXN2	24.7201	24.8773	24.9159	24.8193	24.929	24.8132	24.7395	24.9729	24.8647	24.9642	25.0495	24.8671	24.7906	24.6535	24.6208	24.5841	24.4752	ATXN2	41	Q99700	ATX2_HUMAN	Ataxin-2	Q99700	0	0	-0.17611	0.208019	0.0159543	0.95942	0.860398	-0.487567	-0.072661	-0.280114	0.913155	0.0119909	0	0	0	1	No	Not Significant	0.215555	No	Not Significant	Unchanged	Unchanged	24.7956	24.933	24.8366
UGCG	21.204	21.4767	21.6327	21.2349	21.7174	21.249	21.8093	21.3033	21.5384	21.3285	20.7505	20.7051	20.9616	21.3158	21.9366	21.6903	21.0682	UGCG	12	Q16739	CEGT_HUMAN	Ceramide glucosyltransferase	Q16739	0	0	-0.397825	0.470571	0.036373	0.959356	0.85923	0.162822	1.1008	0.631809	0.913963	0.0121449	0	0	0	1	No	Not Significant	0.2179	No	Not Significant	Unchanged	Unchanged	21.464	21.6499	21.2522
LEO1	24.6119	24.5317	24.433	24.5284	24.5418	24.5514	24.3544	24.5743	24.6048	24.6658	24.9475	24.9235	24.6048	24.6347	24.224	24.2256	24.7229	LEO1	19	Q8WVC0	LEO1_HUMAN	RNA polymerase-associated protein LEO1	Q8WVC0	0	0	-0.229854	0.302195	0.0361707	0.954086	0.773675	-0.674126	-0.0994472	-0.386786	0.914246	0.0121997	0	0	0	1	No	Not Significant	0.218457	No	Not Significant	Unchanged	Unchanged	24.4335	24.4501	24.5457
ADRM1	25.4603	25.7901	25.915	26.0656	25.9296	25.7123	25.0079	26.0776	25.8752	25.7377	25.9442	25.8798	25.454	25.6291	24.9126	25.0669	25.3357	ADRM1	11	Q16186	ADRM1_HUMAN	Proteasomal ubiquitin receptor ADRM1	Q16186	0	0	-0.659332	0.197244	-0.231044	0.835	0.264902	-1.08434	-0.159131	-0.621734	0.914793	0.0123069	0	0	0	1	No	Not Significant	0.21995	No	Not Significant	Unchanged	Unchanged	25.2977	25.9322	26.0829
GALNT4	21.2797	21.2933	21.2622	21.1913	21.3499	21.3754	21.4222	21.0707	21.3105	21.3641	21.1551	21.1785	20.9957	21.2475	21.6641	21.2858	21.431	GALNT4	18	Q8N4A0	GALT4_HUMAN	Polypeptide N-acetylgalactosaminyltransferase 4	Q8N4A0	0	0	-0.220726	0.215131	-0.00279715	0.964983	0.978308	0.0807497	0.551529	0.316139	0.915037	0.0123552	0	0	0	1	No	Not Significant	0.220285	No	Not Significant	Unchanged	Unchanged	21.3247	21.2793	21.2086
ANKRD13A	22.3322	22.2927	22.3952	22.3805	22.2633	22.4316	22.5343	22.0462	22.1117	22.1792	22.0578	22.0966	22.334	22.2552	22.6282	22.379	22.5743	ANKRD13A	19	Q8IZ07	AN13A_HUMAN	Ankyrin repeat domain-containing protein 13A	Q8IZ07	0	0	-0.385114	0.0855154	-0.149799	0.761239	0.192374	0.0870967	0.595435	0.341266	0.915133	0.0123744	0	0	0	1	No	Not Significant	0.220285	No	Not Significant	Unchanged	Unchanged	22.449	22.4124	22.3978
RBMS3	21.993	21.6651	21.4158	21.8652	21.1915	21.6665	21.4935	21.8065	22.0576	21.8241	22.5197	22.1125	22.0291	22.3863	21.5691	21.2203	22.1139	RBMS3	9	Q6XE24	RBMS3_HUMAN	RNA-binding motif, single-stranded-interacting protein 3	Q6XE24	1	2	-0.172238	0.693577	0.26067	0.790683	0.216	-1.09507	-0.159879	-0.627473	0.915327	0.0124132	0	0	0	1	No	Not Significant	0.220285	No	Not Significant	Unchanged	Unchanged	21.8153	21.4329	21.8825
UQCR10	25.6938	26.0356	26.392	26.2362	26.1546	26.0622	25.7969	25.6807	25.9112	26.0509	25.497	25.1235	25.7148	25.6592	26.2486	25.8738	25.7394	UQCR10	4	Q9UDW1	QCR9_HUMAN	Cytochrome b-c1 complex subunit 9	Q9UDW1	0	0	-0.665443	-0.0371482	-0.351296	0.300978	0.0311356	0.115966	0.794602	0.455284	0.915367	0.0124212	0	0	0	1	No	Not Significant	0.220285	No	Not Significant	Unchanged	Unchanged	25.8536	26.4092	26.2535
GPANK1	18.4872	18.1729	18.289	17.9069	18.1317	18.2507	18.619	17.8242	18.0333	18.3282	17.8471	18.6308	18.5021	17.9081	18.7734	18.7896	18.9593	GPANK1	4	O95872	GPAN1_HUMAN	G patch domain and ankyrin repeat-containing protein 1	O95872	0	0	-0.370516	0.483748	0.0566162	0.954465	0.779198	0.157418	1.08013	0.618773	0.91551	0.0124499	0	0	0	1	No	Not Significant	0.22037	No	Not Significant	Unchanged	Unchanged	18.2978	18.3062	17.9242
SGTB	23.2953	23.0647	23.0197	23.0692	22.9827	23.1912	22.9213	23.1196	23.1081	23.106	23.6089	23.6725	23.5835	23.1045	22.7379	22.9441	23.4159	SGTB	8	Q96EQ0	SGTB_HUMAN	Small glutamine-rich tetratricopeptide repeat-containing protein beta	Q96EQ0	0	0	-0.319447	0.315546	-0.00195038	0.965438	0.989617	-0.802628	-0.116757	-0.459692	0.915701	0.0124884	0	0	0	1	No	Not Significant	0.220629	No	Not Significant	Unchanged	Unchanged	23.3373	23.0368	23.0866
RBM41	23.4759	23.7705	23.9931	23.754	23.8069	23.5451	23.6699	23.7765	23.8102	23.8081	23.2333	23.5724	23.1311	23.3959	23.7132	23.6335	23.6514	RBM41	12	Q96IZ5	RBM41_HUMAN	RNA-binding protein 41	Q96IZ5	0	0	-0.23878	0.221612	-0.00858396	0.963216	0.937043	0.0842525	0.581532	0.332892	0.916111	0.0125721	0	0	0	1	No	Not Significant	0.22135	No	Not Significant	Unchanged	Unchanged	23.5227	24.0102	23.7713
KATNB1	22.3845	22.5912	22.3628	22.6016	22.5715	22.5808	22.8848	22.4038	22.6603	22.6645	22.1469	22.1663	22.3819	22.1826	22.7156	22.7974	22.3008	KATNB1	27	Q9BVA0	KTNB1_HUMAN	Katanin p80 WD40 repeat-containing subunit B1	Q9BVA0	0	0	-0.142183	0.390533	0.124175	0.874075	0.332374	0.0974597	0.672859	0.385159	0.916136	0.0125773	0	0	0	1	No	Not Significant	0.22135	No	Not Significant	Unchanged	Unchanged	22.4726	22.3799	22.6189
AGPAT3	23.1606	23.4395	23.6251	23.472	23.4474	23.3977	23.3379	23.3259	23.4442	23.4658	23.0173	22.843	22.9846	23.2505	23.3994	23.5049	23.1247	AGPAT3	19	Q9NRZ7	PLCC_HUMAN	1-acyl-sn-glycerol-3-phosphate acyltransferase gamma	Q9NRZ7	0	0	-0.313011	0.128844	-0.0920837	0.894266	0.384399	0.0805181	0.557776	0.319147	0.916475	0.0126472	0	0	0	1	No	Not Significant	0.221674	No	Not Significant	Unchanged	Unchanged	23.2159	23.6422	23.4893
NDUFA2	25.6237	25.4019	25.4448	25.5415	25.4432	25.711	24.5512	25.4806	25.2851	25.7578	25.9359	26.429	25.7529	25.759	24.6743	25.1154	25.6993	NDUFA2	9	O43678	NDUA2_HUMAN	NADH dehydrogenase [ubiquinone] 1 alpha subcomplex subunit 2	O43678	0	0	-0.824638	0.291704	-0.266467	0.868865	0.321318	-1.4091	-0.203317	-0.806211	0.916522	0.0126569	0	0	0	1	No	Not Significant	0.221674	No	Not Significant	Unchanged	Unchanged	25.2899	25.462	25.5589
NUP62	26.887	26.8287	26.6525	26.9116	26.8654	26.7744	26.314	27.5075	27.1091	26.4948	27.172	27.3693	27.143	27.1536	26.0044	26.3984	26.9684	NUP62	24	P37198	NUP62_HUMAN	Nuclear pore glycoprotein p62	P37198	0	0	-0.465988	0.576733	0.0553727	0.957224	0.822156	-1.31553	-0.189265	-0.752398	0.916811	0.0127171	0	0	0	1	No	Not Significant	0.221674	No	Not Significant	Unchanged	Unchanged	26.7499	26.6697	26.9289
C11orf52	22.1279	22.0913	22.0972	22.185	22.1762	22.368	21.9479	22.0178	21.9279	22.0104	22.0599	22.21	22.8702	22.1456	21.7463	21.9587	21.9046	C11orf52	6	Q96A22	CK052_HUMAN	Uncharacterized protein C11orf52	Q96A22	0	0	-0.543665	0.0825174	-0.230574	0.67183	0.135685	-0.789737	-0.113382	-0.45156	0.917016	0.0127603	0	0	0	1	No	Not Significant	0.221674	No	Not Significant	Unchanged	Unchanged	22.1794	22.1143	22.2023
USP22	25.0687	24.9426	24.6836	24.8724	24.8419	25.0307	25.2325	25.146	25.0388	24.6948	24.734	24.4037	25.166	25.045	25.5601	25.5008	25.0714	USP22	18	Q9UPT9	UBP22_HUMAN	Ubiquitin carboxyl-terminal hydrolase 22	Q9UPT9	0	0	-0.20373	0.545488	0.170879	0.878538	0.342523	0.135621	0.944869	0.540245	0.917041	0.0127654	0	0	0	1	No	Not Significant	0.221674	No	Not Significant	Unchanged	Unchanged	24.9561	24.7008	24.8897
TMEM134	20.0948	19.9302	20.0555	20.1139	19.8583	20.1346	19.6745	19.558	20.0105	20.0364	19.9473	20.1396	20.5749	20.5003	19.9125	19.8079	19.781	TMEM134	5	Q9H6X4	TM134_HUMAN	Transmembrane protein 134	Q9H6X4	0	0	-0.53753	0.0960228	-0.220753	0.701436	0.15617	-0.798855	-0.11454	-0.456698	0.917146	0.0127877	0	0	0	1	No	Not Significant	0.221674	No	Not Significant	Unchanged	Unchanged	20.1908	20.0727	20.1312
EIF4B	26.9367	26.742	26.8131	26.8217	26.691	26.694	26.5001	26.8134	26.7351	26.8677	27.3785	27.4084	26.9693	26.9136	26.1656	26.6454	27.0758	EIF4B	45	P23588	IF4B_HUMAN	Eukaryotic translation initiation factor 4B	P23588	0	0	-0.39944	0.347701	-0.0258692	0.960639	0.883418	-0.941995	-0.134991	-0.538493	0.917199	0.0127988	0	0	0	1	No	Not Significant	0.221674	No	Not Significant	Unchanged	Unchanged	26.716	26.8303	26.839
SAP30BP	24.7494	24.6896	24.7383	24.7384	24.7896	24.5562	24.3478	24.9582	24.7955	24.5928	25.2223	25.137	24.8109	24.7664	24.0231	24.4325	24.8539	SAP30BP	20	Q9UHR5	S30BP_HUMAN	SAP30-binding protein	Q9UHR5	0	0	-0.412083	0.347978	-0.0320526	0.959304	0.858281	-0.958113	-0.137154	-0.547633	0.917304	0.0128211	0	0	0	1	No	Not Significant	0.221674	No	Not Significant	Unchanged	Unchanged	24.5609	24.7554	24.7557
CDC25C	21.7843	21.7109	21.7934	21.8654	21.6139	21.4508	21.9877	21.6773	21.6011	21.6977	21.7448	21.6808	21.5363	21.5952	22.0723	22.0116	21.8491	CDC25C	15	P30307	MPIP3_HUMAN	M-phase inducer phosphatase 3	P30307	0	0	-0.174728	0.294956	0.0601143	0.936742	0.589772	0.0847203	0.592037	0.338379	0.917338	0.0128283	0	0	0	1	No	Not Significant	0.221674	No	Not Significant	Unchanged	Unchanged	21.5745	21.8106	21.8827
CAMK2G	23.0384	23.2133	23.0458	22.9829	23.216	23.0052	23.5338	23.3755	23.241	23.3065	22.7034	22.8214	22.958	22.9194	23.4841	23.5622	22.8203	CAMK2G	14	Q13555	KCC2G_HUMAN	Calcium/calmodulin-dependent protein kinase type II subunit gamma	Q13555	0	0	-0.00249498	0.605948	0.301727	0.439251	0.0516456	0.109702	0.766896	0.438299	0.917374	0.012836	0	0	0	1	No	Not Significant	0.221674	No	Not Significant	Unchanged	Unchanged	23.2345	23.063	23.0002
PDCD2L	25.0043	25.1953	25.0054	25.3679	24.9469	25.2951	25.4729	25.293	24.9646	25.2167	25.0026	24.6168	25.0632	24.5426	25.3658	25.3236	25.1154	PDCD2L	17	Q9BRP1	PDD2L_HUMAN	Programmed cell death protein 2-like	Q9BRP1	0	0	-0.237765	0.403757	0.0829959	0.936231	0.5858	0.115468	0.80839	0.461929	0.917517	0.0128665	0	0	0	1	No	Not Significant	0.221785	No	Not Significant	Unchanged	Unchanged	24.8409	25.0225	25.3853
UGT8	24.2906	24.4381	24.557	24.634	24.5986	24.5343	24.5592	23.83	24.2752	24.5162	23.8386	23.7576	24.1771	24.469	24.7588	24.5913	24.4419	UGT8	21	Q16880	CGT_HUMAN	2-hydroxyacylsphingosine 1-beta-galactosyltransferase	Q16880	0	0	-0.658832	0.087169	-0.285831	0.651835	0.1218	0.133858	0.939631	0.536745	0.917774	0.0129216	0	0	0	1	No	Not Significant	0.221941	No	Not Significant	Unchanged	Unchanged	24.4858	24.5742	24.6514
PHF21A	19.9275	19.807	19.7087	19.414	20.0611	19.8242	20.1115	19.9054	19.8621	19.5689	19.9857	19.5834	19.8666	19.4287	20.2315	20.0791	20.3172	PHF21A	7	Q96BD5	PF21A_HUMAN	PHD finger protein 21A	Q96BD5	0	0	-0.232714	0.452706	0.109996	0.923008	0.500408	0.122974	0.863313	0.493143	0.917784	0.0129237	0	0	0	1	No	Not Significant	0.221941	No	Not Significant	Unchanged	Unchanged	20.0525	19.7258	19.4313
USP34	21.4211	21.5306	21.7306	21.5747	21.4813	21.3776	21.5561	21.3716	21.6604	21.4926	21.1772	21.4495	21.2573	21.3121	21.5754	21.6257	21.5504	USP34	76	Q70CQ2	UBP34_HUMAN	Ubiquitin carboxyl-terminal hydrolase 34	Q70CQ2	0	0	-0.218981	0.177265	-0.0208577	0.957317	0.823687	0.0708229	0.498817	0.28482	0.918096	0.0129913	0	0	0	1	No	Not Significant	0.222687	No	Not Significant	Unchanged	Unchanged	21.4815	21.7478	21.592
CYSTM1	23.6044	23.5575	23.6244	23.7803	23.5574	23.8069	22.9764	23.3964	23.6188	23.6997	23.9284	23.8838	23.7594	23.732	22.8829	23.5055	23.5387	CYSTM1	2	Q9H1C7	CYTM1_HUMAN	Cysteine-rich and transmembrane domain-containing protein 1	Q9H1C7	0	0	-0.629234	0.0903629	-0.269435	0.663757	0.129757	-0.905485	-0.128231	-0.516858	0.918341	0.0130449	0	0	0	1	No	Not Significant	0.22308	No	Not Significant	Unchanged	Unchanged	23.6466	23.6415	23.7976
SMYD3	22.6245	22.859	22.8587	22.7882	22.7848	22.9239	22.8954	22.7105	23.0371	22.8734	22.2298	22.4142	22.3836	22.7481	23.0001	23.0967	22.4989	SMYD3	15	Q9H7B4	SMYD3_HUMAN	Histone-lysine N-methyltransferase SMYD3	Q9H7B4	0	0	-0.253146	0.333584	0.0402187	0.953959	0.771858	0.104427	0.738168	0.421298	0.918441	0.0130667	0	0	0	1	No	Not Significant	0.22308	No	Not Significant	Unchanged	Unchanged	22.7958	22.8758	22.8055
SLC38A7	20.6227	20.785	20.7475	20.8565	20.8509	20.9002	20.9741	20.5029	20.799	20.6491	20.4393	19.9341	20.7281	20.4845	20.7954	21.3031	20.6746	SLC38A7	5	Q9NVC3	S38A7_HUMAN	Putative sodium-coupled neutral amino acid transporter 7	Q9NVC3	0	0	-0.475163	0.260182	-0.10749	0.929524	0.538739	0.130731	0.924994	0.527863	0.918532	0.0130868	0	0	0	1	No	Not Significant	0.22308	No	Not Significant	Unchanged	Unchanged	20.6094	20.7647	20.8739
ATG101	23.3269	23.0561	22.8119	23.0469	22.9393	23.2747	23.3268	22.998	22.9326	23.1186	23.2502	23.0153	23.2408	23.2166	23.5427	23.451	23.5719	ATG101	11	Q9BSB4	ATGA1_HUMAN	Autophagy-related protein 101	Q9BSB4	0	0	-0.162042	0.313636	0.0757969	0.923554	0.503388	0.0842601	0.598051	0.341155	0.918826	0.0131518	0	0	0	1	No	Not Significant	0.223774	No	Not Significant	Unchanged	Unchanged	23.4717	22.829	23.0642
ZNF746	16.0756	15.2254	14.973	14.6676	14.7843	15.6157	16.3513	14.9478	15.221	15.2426	16.0323	14.831	15.192	15.5857	15.3331	17.667	17.8882	ZNF746	2	Q6NUN9	ZN746_HUMAN	Zinc finger protein 746	Q6NUN9	1	4	-0.652587	1.51361	0.43051	0.90106	0.406202	0.38267	2.72243	1.55255	0.919044	0.0132005	0	0	0	1	No	Not Significant	0.224018	No	Not Significant	Unchanged	Unchanged	15.6845	15.0692	14.685
UQCC1	23.7779	23.9848	24.0581	23.9411	24.0713	23.9789	24.1558	23.8265	23.9739	23.873	23.7139	23.6161	23.6448	23.6281	24.1046	24.0353	23.7024	UQCC1	13	Q9NVA1	UQCC1_HUMAN	Ubiquinol-cytochrome-c reductase complex assembly factor 1	Q9NVA1	0	0	-0.262126	0.152052	-0.0550368	0.934908	0.575799	0.0730578	0.520421	0.29674	0.919163	0.0132272	0	0	0	1	No	Not Significant	0.224018	No	Not Significant	Unchanged	Unchanged	23.7898	24.0752	23.9585
RPUSD3	22.3238	22.7341	22.6618	22.6391	22.8144	22.627	22.608	22.846	22.8409	22.8359	21.9685	22.2014	22.2562	22.3069	22.7284	22.5165	22.2889	RPUSD3	14	Q6P087	RUSD3_HUMAN	Mitochondrial mRNA pseudouridine synthase RPUSD3	Q6P087	0	0	-0.131834	0.326027	0.0970966	0.891537	0.376346	0.0807104	0.575258	0.327984	0.919216	0.0132389	0	0	0	1	No	Not Significant	0.224018	No	Not Significant	Unchanged	Unchanged	22.4234	22.6789	22.6564
RPS12	30.6919	30.7694	30.9445	30.8431	31.0007	30.5525	29.9294	31.1681	30.9595	30.7576	31.5067	31.4743	30.5654	30.7053	29.9759	30.02	30.5955	RPS12	16	P25398	RS12_HUMAN	40S ribosomal protein S12	P25398	0	0	-0.736458	0.47336	-0.131549	0.943269	0.646389	-1.51919	-0.212441	-0.865817	0.919522	0.0133083	0	0	0	1	No	Not Significant	0.224469	No	Not Significant	Unchanged	Unchanged	30.324	30.9617	30.8604
DNAAF2	22.8179	22.569	22.4712	22.6431	22.3426	22.7786	22.6391	22.5066	22.6649	22.5061	23.1059	22.9197	23.1272	22.7946	22.3732	22.5025	22.9022	DNAAF2	23	Q9NVR5	KTU_HUMAN	Protein kintoun	Q9NVR5	0	0	-0.255187	0.295838	0.0203251	0.960247	0.875869	-0.691796	-0.0966212	-0.394209	0.919634	0.0133337	0	0	0	1	No	Not Significant	0.224469	No	Not Significant	Unchanged	Unchanged	22.6519	22.4883	22.6604
INPP5J	19.5826	19.423	19.4238	19.4238	19.4238	19.4238	19.4238	19.4238	19.4238	19.4171	19.4238	19.4238	19.4238	19.4238	20.2065	19.4238	19.7522	INPP5J	2	Q15735	PI5PA_HUMAN	Phosphatidylinositol 4,5-bisphosphate 5-phosphatase A	Q15735	1	12	-0.260532	0.257182	-0.0016753	0.965416	0.989061	0.0907428	0.649938	0.37034	0.919667	0.0133411	0	0	0	1	No	Not Significant	0.224469	No	Not Significant	Unchanged	Unchanged	0	0	0
TMEM63B	21.6589	21.6269	21.6844	21.7061	21.668	21.4184	21.7788	21.4747	21.7382	21.5464	21.6702	21.5582	21.4438	21.4742	21.855	21.8551	21.7556	TMEM63B	19	Q5T3F8	CSCL2_HUMAN	CSC1-like protein 2	Q5T3F8	0	0	-0.184298	0.214917	0.0153098	0.95999	0.870991	0.0697243	0.500926	0.285325	0.919946	0.0134051	0	0	0	1	No	Not Significant	0.224469	No	Not Significant	Unchanged	Unchanged	21.6326	21.7015	21.7235
EDEM2	20.4742	20.3996	20.497	20.0088	20.3703	20.3882	20.7339	20.4399	20.3086	20.4498	20.587	20.0888	20.2808	20.2533	20.7517	20.746	20.6117	EDEM2	10	Q9BV94	EDEM2_HUMAN	ER degradation-enhancing alpha-mannosidase-like protein 2	Q9BV94	0	0	-0.113341	0.447231	0.166945	0.795824	0.220719	0.0978942	0.70338	0.400637	0.919955	0.0134072	0	0	0	1	No	Not Significant	0.224469	No	Not Significant	Unchanged	Unchanged	20.4817	20.5142	20.0262
NDUFA11	23.964	23.962	24.0035	24.0596	23.9467	23.9987	24.1095	23.7886	23.8519	23.9377	23.7156	23.5233	23.868	24.1219	24.2771	24.2399	24.0022	NDUFA11	11	Q86Y39	NDUAB_HUMAN	NADH dehydrogenase [ubiquinone] 1 alpha subcomplex subunit 11	Q86Y39	0	0	-0.336218	0.175789	-0.0802147	0.924824	0.510465	0.089306	0.642337	0.365822	0.920049	0.0134288	0	0	0	1	No	Not Significant	0.224469	No	Not Significant	Unchanged	Unchanged	24.1246	24.0206	24.0769
RNPEP	27.3025	27.0572	26.9447	27.2847	26.95	27.2301	27.3512	26.8664	26.7914	27.0393	27.2201	27.5075	27.5373	27.6925	27.0479	26.8901	27.2224	RNPEP	56	Q9H4A4	AMPB_HUMAN	Aminopeptidase B	Q9H4A4	0	0	-0.395376	0.214768	-0.0903039	0.928735	0.533751	-0.765407	-0.106377	-0.435892	0.920083	0.0134366	0	0	0	1	No	Not Significant	0.224469	No	Not Significant	Unchanged	Unchanged	27.1767	26.9618	27.302
ZNF397	16.3779	16.1587	16.1903	16.7578	16.661	15.8505	15.9788	16.7434	15.7317	15.356	16.507	16.9026	16.8758	16.6138	15.9857	15.7343	16.0264	ZNF397	6	Q8NF99	ZN397_HUMAN	Zinc finger protein 397	Q8NF99	1	1	-0.97906	0.154182	-0.412439	0.67713	0.139905	-1.42136	-0.197318	-0.809338	0.920186	0.0134603	0	0	0	1	No	Not Significant	0.224469	No	Not Significant	Unchanged	Unchanged	16.461	16.4627	16.7751
DLGAP4	24.5302	24.1669	24.1389	24.2428	24.1125	24.1096	24.1245	24.3585	24.1716	24.0771	24.7342	24.8003	24.7535	24.4687	24.12	24.1638	24.671	DLGAP4	22	Q9Y2H0	DLGP4_HUMAN	Disks large-associated protein 4	Q9Y2H0	0	0	-0.22793	0.29189	0.0319802	0.955495	0.794623	-0.651668	-0.090198	-0.370933	0.920453	0.0135225	0	0	0	1	No	Not Significant	0.225095	No	Not Significant	Unchanged	Unchanged	24.5064	24.156	24.2601
PPM1G	27.7516	27.5955	27.5885	27.6966	27.605	27.5684	27.4639	27.6517	27.5383	27.6518	27.9429	28.0896	27.889	27.7178	27.237	27.5116	27.8731	PPM1G	36	O15355	PPM1G_HUMAN	Protein phosphatase 1G	O15355	0	0	-0.297222	0.220768	-0.0382269	0.952753	0.754983	-0.649015	-0.0895215	-0.369268	0.92076	0.0135947	0	0	0	1	No	Not Significant	0.225095	No	Not Significant	Unchanged	Unchanged	27.5497	27.6057	27.7139
YTHDF3	26.0865	26.1097	26.1783	26.0972	26.1087	26.1412	26.0878	26.1025	26.064	26.0978	26.0916	26.1617	26.1459	26.2631	26.0465	25.9685	25.9281	YTHDF3	24	Q7Z739	YTHD3_HUMAN	YTH domain-containing family protein 3	Q7Z739	0	0	-0.172806	0.0861105	-0.0433475	0.919546	0.482407	-0.324367	-0.0447053	-0.184536	0.920832	0.0136115	0	0	0	1	No	Not Significant	0.225095	No	Not Significant	Unchanged	Unchanged	26.2362	26.1955	26.1146
RSPRY1	21.789	21.9667	21.7423	21.9578	22.0059	22.1465	21.9924	21.9731	21.9711	21.9448	21.7739	21.7969	22.3083	21.9291	21.5458	21.762	21.4072	RSPRY1	14	Q96DX4	RSPRY_HUMAN	RING finger and SPRY domain-containing protein 1	Q96DX4	0	0	-0.259684	0.274111	0.00721355	0.963978	0.954344	-0.668689	-0.0921235	-0.380406	0.920868	0.01362	0	0	0	1	No	Not Significant	0.225095	No	Not Significant	Unchanged	Unchanged	21.9841	21.7594	21.9751
EXO1	20.0409	19.8191	19.9125	19.8377	19.7666	19.8431	19.827	19.9293	19.6482	19.7884	20.0445	20.1431	20.1883	20.1696	19.8647	19.8971	19.9792	EXO1	19	Q9UQ84	EXO1_HUMAN	Exonuclease 1	Q9UQ84	0	0	-0.198106	0.114585	-0.0417607	0.934651	0.573897	-0.391623	-0.0538786	-0.222751	0.920989	0.0136489	0	0	0	1	No	Not Significant	0.225095	No	Not Significant	Unchanged	Unchanged	20.2388	19.9297	19.855
NUDT5	28.0194	27.9595	27.9274	28.0374	27.9563	27.9321	27.8928	28.0381	27.8978	27.9942	28.2241	28.286	28.1146	27.9289	27.6915	27.8884	28.0025	NUDT5	25	Q9UKK9	NUDT5_HUMAN	ADP-sugar pyrophosphatase	Q9UKK9	0	0	-0.202501	0.18738	-0.00756043	0.963103	0.934528	-0.488137	-0.0670177	-0.277577	0.921172	0.0136923	0	0	0	1	No	Not Significant	0.225095	No	Not Significant	Unchanged	Unchanged	27.8975	27.9446	28.0547
DGCR8	25.4534	25.4784	25.3947	25.3381	25.4307	25.8459	25.4322	25.334	25.4114	25.6399	25.8244	25.5247	25.8611	25.8631	24.1737	25.3527	25.574	DGCR8	25	Q8WYQ5	DGCR8_HUMAN	Microprocessor complex subunit DGCR8	Q8WYQ5	0	0	-0.564196	0.468237	-0.0479796	0.958508	0.844024	-1.29244	-0.177288	-0.734866	0.921248	0.0137106	0	0	0	1	No	Not Significant	0.225095	No	Not Significant	Unchanged	Unchanged	25.464	25.4119	25.3554
RHBDD2	22.443	22.8343	23.0111	22.7479	22.8294	22.7736	23.3058	22.3979	22.6245	22.9838	22.0263	21.9559	22.1741	22.4667	22.9469	23.2553	22.276	RHBDD2	6	Q6NTF9	RHBD2_HUMAN	Rhomboid domain-containing protein 2	Q6NTF9	0	0	-0.483532	0.458499	-0.0125164	0.964011	0.95511	0.161569	1.17908	0.670324	0.921339	0.0137324	0	0	0	1	No	Not Significant	0.225095	No	Not Significant	Unchanged	Unchanged	22.4124	23.0283	22.7652
SRPK1	26.045	26.1546	26.3167	26.3458	26.2404	26.0049	26.0458	25.9742	26.0475	26.2614	25.9017	25.8282	26.0322	25.8832	26.4257	26.1	26.1439	SRPK1	49	Q96SB4	SRPK1_HUMAN	SRSF protein kinase 1	Q96SB4	0	0	-0.363943	0.0745449	-0.144699	0.73899	0.17757	0.0750754	0.548697	0.311886	0.92147	0.0137638	0	0	0	1	No	Not Significant	0.225095	No	Not Significant	Unchanged	Unchanged	26.1926	26.3339	26.3631
NBAS	22.524	22.6628	22.5778	22.6048	22.6607	22.681	22.7269	22.7655	22.6683	22.6172	22.4596	22.3234	22.421	22.5231	22.7411	22.6639	22.5363	NBAS	89	A2RRP1	NBAS_HUMAN	Neuroblastoma-amplified sequence	A2RRP1	0	0	-0.0880267	0.214806	0.0633896	0.893589	0.382366	0.0517874	0.378884	0.215336	0.921559	0.0137854	0	0	0	1	No	Not Significant	0.225095	No	Not Significant	Unchanged	Unchanged	22.6737	22.595	22.6221
RAD23B	27.6472	27.5801	27.5605	27.5756	27.4566	27.7757	27.3687	27.5513	27.6027	27.7502	27.9691	27.9636	27.6403	27.7131	27.0753	27.5334	27.6354	RAD23B	22	P54727	RD23B_HUMAN	UV excision repair protein RAD23 homolog B	P54727	0	0	-0.310038	0.262245	-0.0238968	0.95938	0.859657	-0.715918	-0.0977814	-0.40685	0.921624	0.0138011	0	0	0	1	No	Not Significant	0.225095	No	Not Significant	Unchanged	Unchanged	27.4723	27.5776	27.5929
BLOC1S2	23.6011	23.0845	23.0946	23.1604	22.911	23.2576	23.2271	22.9285	23.1571	22.9402	23.6248	24.239	23.8185	23.5234	23.0825	23.3865	23.5331	BLOC1S2	8	Q6QNY1	BL1S2_HUMAN	Biogenesis of lysosome-related organelles complex 1 subunit 2	Q6QNY1	0	0	-0.37142	0.286077	-0.0426712	0.954767	0.783652	-0.822452	-0.112274	-0.467363	0.921668	0.0138119	0	0	0	1	No	Not Significant	0.225095	No	Not Significant	Unchanged	Unchanged	23.4136	23.1118	23.1777
SHANK2	19.025	18.9099	18.9106	18.9106	18.9106	18.9106	18.9047	18.9106	18.9106	18.9106	18.9106	18.9106	18.9106	18.9106	18.9106	19.4204	19.201	SHANK2	13	Q9UPX8	SHAN2_HUMAN	SH3 and multiple ankyrin repeat domains protein 2	Q9UPX8	1	12	-0.189096	0.186132	-0.00148164	0.96532	0.986652	0.0640622	0.469355	0.266708	0.921682	0.0138152	0	0	0	1	No	Not Significant	0.225095	No	Not Significant	Unchanged	Unchanged	18.9724	18.7124	18.7124
ENY2	26.1467	25.7069	25.7039	25.9556	25.654	25.6412	25.6128	25.69	25.7093	25.6889	26.572	26.6778	26.0175	26.3358	25.6419	25.3714	26.4107	ENY2	8	Q9NPA8	ENY2_HUMAN	Transcription and mRNA export factor ENY2	Q9NPA8	0	0	-0.480713	0.353862	-0.0634256	0.952233	0.747954	-1.04353	-0.142083	-0.592805	0.921893	0.0138665	0	0	0	1	No	Not Significant	0.225512	No	Not Significant	Unchanged	Unchanged	25.9279	25.721	25.9729
RIOX2	23.994	24.2254	24.4028	24.2099	24.2925	24.1346	24.0992	24.1363	24.2283	24.2996	23.9318	23.8706	23.6364	24.0227	24.1973	24.2846	24.0147	RIOX2	26	Q8IUF8	RIOX2_HUMAN	Ribosomal oxygenase 2	Q8IUF8	0	0	-0.280491	0.142264	-0.0691137	0.921535	0.492566	0.0718803	0.528508	0.300194	0.921988	0.0138897	0	0	0	1	No	Not Significant	0.225512	No	Not Significant	Unchanged	Unchanged	23.9647	24.42	24.2272
COQ8B	22.3658	22.705	22.7869	22.7394	22.707	22.6911	22.6621	22.6828	22.6431	22.7279	22.3881	22.3306	22.1751	22.1036	22.7124	22.5313	22.3197	COQ8B	22	Q96D53	COQ8B_HUMAN	Atypical kinase COQ8B, mitochondrial	Q96D53	0	0	-0.243715	0.139472	-0.0521217	0.933691	0.566928	0.0648516	0.478741	0.271796	0.922329	0.0139737	0	0	0	1	No	Not Significant	0.226114	No	Not Significant	Unchanged	Unchanged	22.3505	22.8041	22.7567
SH3BGRL	25.5456	25.5048	25.3562	25.4181	25.5616	25.5352	25.3053	25.8931	25.587	25.3821	25.8054	25.6894	25.6826	25.6264	25.3182	25.1957	25.5016	SH3BGRL	14	O75368	SH3L1_HUMAN	SH3 domain-binding glutamic acid-rich-like protein	O75368	0	0	-0.181448	0.329711	0.0741315	0.930015	0.541894	-0.638502	-0.0863862	-0.362444	0.922433	0.0139997	0	0	0	1	No	Not Significant	0.226114	No	Not Significant	Unchanged	Unchanged	25.4751	25.3733	25.4354
YEATS4	23.6589	23.6785	23.679	23.633	23.6747	23.6051	23.8424	23.6354	23.7174	23.6407	23.6236	23.6538	23.3838	23.5621	23.7624	23.9071	23.7194	YEATS4	18	O95619	YETS4_HUMAN	YEATS domain-containing protein 4	O95619	0	0	-0.108649	0.230669	0.0610099	0.912831	0.451283	0.0572051	0.423711	0.240458	0.922612	0.0140441	0	0	0	1	No	Not Significant	0.226114	No	Not Significant	Unchanged	Unchanged	23.4251	23.6962	23.6503
CRYBG1	23.5422	22.6372	22.5022	22.3633	22.555	22.5499	22.7132	23.2972	22.4892	22.6275	23.411	22.9623	22.7919	22.9618	22.8457	25.3765	24.4464	CRYBG1	57	Q9Y4K1	CRBG1_HUMAN	Beta/gamma crystallin domain-containing protein 1	Q9Y4K1	0	0	-0.551479	1.12979	0.289154	0.917153	0.470778	0.283139	2.09912	1.19113	0.922689	0.0140635	0	0	0	1	No	Not Significant	0.226114	No	Not Significant	Unchanged	Unchanged	23.0088	22.5194	22.3807
CD81	26.6938	26.5594	26.7177	26.6657	26.6984	26.4059	26.1972	26.819	26.3543	26.6174	27.1064	27.2554	26.7341	26.7666	25.9371	26.1197	26.9372	CD81	6	P60033	CD81_HUMAN	CD81 antigen	P60033	0	0	-0.572613	0.322769	-0.124922	0.932297	0.557133	-1.11785	-0.150723	-0.634285	0.922721	0.0140715	0	0	0	1	No	Not Significant	0.226114	No	Not Significant	Unchanged	Unchanged	26.4744	26.7348	26.683
NUDC	29.0008	29.0351	28.9848	28.9776	29.3521	29.1225	28.3469	29.0307	29.1673	29.2988	29.4323	29.1072	29.3864	29.0133	28.7185	28.611	28.7371	NUDC	49	Q9Y266	NUDC_HUMAN	Nuclear migration protein nudC	Q9Y266	0	0	-0.534087	0.237402	-0.148342	0.905294	0.421231	-0.962596	-0.129293	-0.545944	0.923041	0.0141522	0	0	0	1	No	Not Significant	0.226886	No	Not Significant	Unchanged	Unchanged	29.0187	29.0019	28.9949
GPI	29.385	29.5822	29.6893	29.7215	29.6711	29.4699	29.3212	29.5267	29.5526	29.7051	29.6461	29.6081	29.4395	29.3984	29.0093	29.2252	29.3682	GPI	50	P06744	G6PI_HUMAN	Glucose-6-phosphate isomerase	P06744	0	0	-0.339214	0.116065	-0.111575	0.862623	0.309066	-0.567978	-0.0762203	-0.322099	0.923116	0.0141712	0	0	0	1	No	Not Significant	0.226886	No	Not Significant	Unchanged	Unchanged	29.3655	29.7065	29.7389
KATNA1	22.0118	22.1222	22.1123	22.1624	22.1461	22.0292	22.2943	22.1039	22.1277	22.0018	21.8281	21.9758	21.974	21.8176	22.2204	22.2842	21.9826	KATNA1	21	O75449	KTNA1_HUMAN	Katanin p60 ATPase-containing subunit A1	O75449	0	0	-0.167044	0.205886	0.0194213	0.957427	0.825532	0.0621197	0.46493	0.263525	0.923476	0.0142631	0	0	0	1	No	Not Significant	0.227962	No	Not Significant	Unchanged	Unchanged	22.0269	22.1294	22.1798
FADD	25.0765	24.8437	24.8321	25.0067	24.8352	24.9144	24.7937	24.819	24.8672	24.6815	25.233	25.5572	25.0224	25.2503	24.739	24.4882	25.2451	FADD	6	Q13158	FADD_HUMAN	FAS-associated death domain protein	Q13158	0	0	-0.419601	0.206055	-0.106773	0.917859	0.474143	-0.779555	-0.103769	-0.441662	0.92378	0.0143416	0	0	0	1	No	Not Significant	0.22882	No	Not Significant	Unchanged	Unchanged	24.8593	24.8493	25.0241
AP1S3	22.8243	22.959	23.1575	23.0112	22.9647	23.033	23.1917	22.4163	22.8369	23.0609	22.6831	22.6221	22.6062	22.6353	23.3235	23.0185	22.8815	AP1S3	4	Q96PC3	AP1S3_HUMAN	AP-1 complex subunit sigma-3	Q96PC3	0	0	-0.475376	0.145083	-0.165147	0.839352	0.270963	0.102702	0.772874	0.437788	0.92392	0.0143779	0	0	0	1	No	Not Significant	0.229004	No	Not Significant	Unchanged	Unchanged	22.9419	23.1747	23.0285
EARS2	23.5415	23.8413	24.0033	24.134	23.9722	23.7506	23.733	23.5216	23.7424	23.8738	23.114	23.5222	23.1306	23.424	24.2434	24.1048	23.2513	EARS2	24	Q5JPH6	SYEM_HUMAN	Probable glutamate--tRNA ligase, mitochondrial	Q5JPH6	0	0	-0.650689	0.156013	-0.247338	0.78164	0.208165	0.133116	1.00445	0.568784	0.924137	0.0144348	0	0	0	1	No	Not Significant	0.229394	No	Not Significant	Unchanged	Unchanged	23.3602	24.0205	24.1513
CNTRL	20.0433	19.929	19.8139	20.086	19.6809	19.3893	20.1422	20.3688	20.3901	19.5611	20.2061	18.9403	19.9044	19.68	20.5198	20.1044	20.9482	CNTRL	12	Q7Z7A1	CNTRL_HUMAN	Centriolin	Q7Z7A1	1	1	-0.223864	0.969963	0.373049	0.771608	0.200099	0.196703	1.48618	0.841443	0.924241	0.014462	0	0	0	1	No	Not Significant	0.229394	No	Not Significant	Unchanged	Unchanged	19.7319	19.859	20.1033
TDRD7	22.8842	23.0423	22.8588	23.1944	22.8683	23.0448	23.3269	23.1838	22.5469	23.315	23.0063	22.898	23.3088	23.7456	23.1877	22.177	21.8659	TDRD7	48	Q8NHU6	TDRD7_HUMAN	Tudor domain-containing protein 7	Q8NHU6	0	0	-0.487045	0.690161	0.101558	0.949674	0.715439	-1.46525	-0.193723	-0.829488	0.924327	0.0144847	0	0	0	1	No	Not Significant	0.229394	No	Not Significant	Unchanged	Unchanged	23.0131	22.8759	23.2117
GPRIN2	21.6265	21.1241	21.2791	21.0687	21.0732	21.4282	20.9484	21.2265	20.8245	21.1438	21.8925	21.9526	21.8968	21.5983	20.9964	21.2519	21.797	GPRIN2	5	O60269	GRIN2_HUMAN	G protein-regulated inducer of neurite outgrowth 2	O60269	0	0	-0.522149	0.169139	-0.176505	0.851828	0.290068	-0.859966	-0.11329	-0.486628	0.924612	0.0145604	0	0	0	1	No	Not Significant	0.229394	No	Not Significant	Unchanged	Unchanged	21.3833	21.2962	21.086
DNMT3A	20.5712	20.7903	20.7975	20.8057	20.8978	20.9197	20.8515	20.5234	20.4823	21.0448	19.6664	20.5473	20.2214	20.8125	20.9895	20.8698	20.8917	DNMT3A	17	Q9Y6K1	DNM3A_HUMAN	DNA (cytosine-5)-methyltransferase 3A	Q9Y6K1	0	0	-0.559514	0.300139	-0.129688	0.927477	0.526008	0.14083	1.06936	0.605095	0.924638	0.0145672	0	0	0	1	No	Not Significant	0.229394	No	Not Significant	Unchanged	Unchanged	20.8503	20.8147	20.823
NUDT2	24.8158	25.0004	25.0618	25.1394	24.9474	24.9396	24.9626	24.9597	25.2079	24.7847	24.6606	24.7501	24.7441	24.6589	24.9596	25.0023	24.935	NUDT2	14	P50583	AP4A_HUMAN	Bis(5'-nucleosyl)-tetraphosphatase [asymmetrical]	P50583	0	0	-0.229822	0.143151	-0.0433355	0.940866	0.624168	0.0608111	0.463667	0.262239	0.924963	0.0146543	0	0	0	1	No	Not Significant	0.229394	No	Not Significant	Unchanged	Unchanged	24.7936	25.079	25.1567
ARPC5	28.0001	27.9955	27.9352	28.0033	28.1512	27.8698	27.6033	28.2159	28.1804	28.0051	28.3743	28.4129	28.0515	28.0831	27.3137	27.6103	28.155	ARPC5	11	O15511	ARPC5_HUMAN	Actin-related protein 2/3 complex subunit 5	O15511	0	0	-0.370916	0.393548	0.011316	0.96379	0.949996	-0.950337	-0.124622	-0.53748	0.924973	0.0146571	0	0	0	1	No	Not Significant	0.229394	No	Not Significant	Unchanged	Unchanged	27.7875	27.9523	28.0206
DRAP1	25.2898	25.0847	25.058	25.1694	25.1049	24.976	24.979	25.1217	25.1485	25.1197	25.5777	25.6734	25.5165	25.1945	24.6452	24.9153	25.5063	DRAP1	10	Q14919	NC2A_HUMAN	Dr1-associated corepressor	Q14919	0	0	-0.317827	0.348183	0.0151783	0.962578	0.923091	-0.827929	-0.108555	-0.468242	0.924984	0.0146601	0	0	0	1	No	Not Significant	0.229394	No	Not Significant	Unchanged	Unchanged	25.0985	25.0751	25.1867
PDIA6	30.3439	30.3077	30.4488	30.4213	30.2844	30.3447	30.0815	30.2494	30.2357	30.3956	30.5978	30.6737	30.6145	30.1201	30.127	29.9736	30.3006	PDIA6	47	Q15084	PDIA6_HUMAN	Protein disulfide-isomerase A6	Q15084	0	0	-0.39583	0.127322	-0.134254	0.850395	0.287729	-0.650313	-0.0852447	-0.367779	0.925004	0.0146655	0	0	0	1	No	Not Significant	0.229394	No	Not Significant	Unchanged	Unchanged	30.3247	30.4659	30.4386
NOC4L	24.7953	25.1894	25.3213	25.2399	25.2579	25.1631	25.2031	24.8587	25.1936	25.2777	24.2659	24.405	24.7432	24.934	25.268	25.2469	24.7038	NOC4L	37	Q9BVI4	NOC4L_HUMAN	Nucleolar complex protein 4 homolog	Q9BVI4	0	0	-0.458041	0.233415	-0.112313	0.922056	0.49531	0.112432	0.859291	0.485862	0.925147	0.0147041	0	0	0	1	No	Not Significant	0.229394	No	Not Significant	Unchanged	Unchanged	25.0082	25.3385	25.2572
GEMIN4	24.3248	24.642	24.6728	24.6649	24.7143	24.6585	24.7588	24.4478	24.5919	24.6272	24.0754	23.8758	24.3377	24.3748	24.7273	24.6033	24.2792	GEMIN4	52	P57678	GEMI4_HUMAN	Gem-associated protein 4	P57678	0	0	-0.335009	0.192642	-0.0711838	0.934127	0.570069	0.0857526	0.65568	0.370717	0.925182	0.0147136	0	0	0	1	No	Not Significant	0.229394	No	Not Significant	Unchanged	Unchanged	24.5288	24.6899	24.6822
METTL17	22.8062	23.0603	23.0189	22.9071	23.032	23.2695	22.9519	23.056	23.2384	23.0089	22.2669	22.582	22.7463	22.8962	22.9712	23.3244	22.8561	METTL17	12	Q9H7H0	MET17_HUMAN	Methyltransferase-like protein 17, mitochondrial	Q9H7H0	0	0	-0.29764	0.311475	0.00691769	0.96429	0.961624	0.0987959	0.756715	0.427756	0.925316	0.01475	0	0	0	1	No	Not Significant	0.229394	No	Not Significant	Unchanged	Unchanged	22.9629	23.036	22.9244
PIK3CB	22.2488	22.404	22.607	22.4745	22.3437	22.2878	22.7132	22.1756	22.2466	22.3839	22.0524	22.0711	22.0528	22.1519	22.7254	22.4637	22.2246	PIK3CB	36	P42338	PK3CB_HUMAN	Phosphatidylinositol 4,5-bisphosphate 3-kinase catalytic subunit beta isoform	P42338	0	0	-0.325546	0.228716	-0.0484151	0.949393	0.712052	0.0898814	0.688553	0.389217	0.925329	0.0147536	0	0	0	1	No	Not Significant	0.229394	No	Not Significant	Unchanged	Unchanged	22.357	22.6241	22.4918
TIMM8A	25.7479	25.5811	25.7241	25.9828	25.4928	25.4845	24.9408	25.9383	25.6586	25.4268	26.3696	26.243	25.8519	25.7997	24.9426	25.1011	25.9271	TIMM8A	2	O60220	TIM8A_HUMAN	Mitochondrial import inner membrane translocase subunit Tim8 A	O60220	0	0	-0.708853	0.348943	-0.179955	0.918141	0.475502	-1.31371	-0.171155	-0.74243	0.925478	0.0147944	0	0	0	1	No	Not Significant	0.229394	No	Not Significant	Unchanged	Unchanged	25.5764	25.7413	26.0001
SERGEF	21.4272	21.2462	21.1898	21.2866	21.2041	21.3274	21.2823	21.1162	21.1741	21.3892	21.2636	21.667	21.8952	21.5321	21.415	21.1905	21.0271	SERGEF	11	Q9UGK8	SRGEF_HUMAN	Secretion-regulating guanine nucleotide exchange factor	Q9UGK8	0	0	-0.281397	0.258358	-0.0115193	0.962804	0.927962	-0.67009	-0.0870884	-0.378589	0.925666	0.0148462	0	0	0	1	No	Not Significant	0.229394	No	Not Significant	Unchanged	Unchanged	21.5308	21.2069	21.3039
POGLUT1	23.6931	23.8013	23.8176	23.7724	23.8279	23.7369	24.055	23.7425	23.6916	23.7668	23.5127	23.6504	23.4399	23.6271	24.0014	24.0092	23.611	POGLUT1	19	Q8NBL1	PGLT1_HUMAN	Protein O-glucosyltransferase 1	Q8NBL1	0	0	-0.200297	0.250903	0.0253031	0.956626	0.812393	0.0726737	0.560026	0.31635	0.925782	0.0148782	0	0	0	1	No	Not Significant	0.229394	No	Not Significant	Unchanged	Unchanged	23.726	23.8348	23.7898
CREB1	25.173	25.0385	25.0364	25.1432	24.941	24.9958	25.383	24.9842	24.9337	24.8907	25.4724	25.5273	25.2904	25.1155	24.7367	24.8251	25.2434	CREB1	8	P16220	CREB1_HUMAN	Cyclic AMP-responsive element-binding protein 1	P16220	0	0	-0.278093	0.315771	0.0188388	0.961131	0.89312	-0.737031	-0.0955846	-0.416308	0.925829	0.0148912	0	0	0	1	No	Not Significant	0.229394	No	Not Significant	Unchanged	Unchanged	24.8792	25.0535	25.1605
NEO1	23.6252	23.4978	23.4971	23.4959	23.4048	23.6564	23.5753	23.4888	23.3813	23.4826	23.6914	23.6562	23.7851	23.7713	23.4371	23.409	23.6263	NEO1	43	Q92859	NEO1_HUMAN	Neogenin	Q92859	0	0	-0.199307	0.136183	-0.0315623	0.947581	0.691103	-0.416344	-0.0539733	-0.235159	0.925859	0.0148997	0	0	0	1	No	Not Significant	0.229394	No	Not Significant	Unchanged	Unchanged	23.6771	23.5142	23.5132
INPPL1	23.2959	23.3247	23.3323	23.2604	23.2737	23.2971	23.4969	23.2854	23.3474	23.3041	23.2388	23.1132	23.1911	23.2306	23.5912	23.4484	23.2577	INPPL1	68	O15357	SHIP2_HUMAN	Phosphatidylinositol 3,4,5-trisphosphate 5-phosphatase 2	O15357	0	0	-0.102907	0.238076	0.0675843	0.90142	0.407435	0.0548406	0.423144	0.238992	0.925879	0.0149052	0	0	0	1	No	Not Significant	0.229394	No	Not Significant	Unchanged	Unchanged	23.3543	23.3494	23.2777
ACAA1	25.8151	25.8537	25.7022	25.8966	25.8177	25.9523	25.7753	25.9945	25.7336	25.9578	25.9544	25.8329	25.9193	25.9715	25.6163	25.6955	25.7158	ACAA1	23	P09110	THIK_HUMAN	3-ketoacyl-CoA thiolase, peroxisomal	P09110	0	0	-0.150774	0.196924	0.0230751	0.954445	0.778904	-0.431431	-0.0558752	-0.243653	0.925933	0.0149201	0	0	0	1	No	Not Significant	0.229394	No	Not Significant	Unchanged	Unchanged	25.7659	25.7194	25.9139
TDP2	22.5881	22.6845	22.5769	22.6048	22.6309	22.5749	22.9917	22.7738	22.6747	22.6479	22.5842	22.4089	22.5352	22.3905	22.7617	22.7972	22.6388	TDP2	13	O95551	TYDP2_HUMAN	Tyrosyl-DNA phosphodiesterase 2	O95551	0	0	-0.00525483	0.355644	0.175195	0.459059	0.056075	0.0579297	0.447745	0.252837	0.926009	0.0149413	0	0	0	1	No	Not Significant	0.229394	No	Not Significant	Unchanged	Unchanged	22.6039	22.5941	22.6221
ARFGAP1	25.167	25.099	24.9989	25.1206	25.2219	25.2294	24.9882	25.0742	25.004	25.1547	25.3494	25.2547	25.271	25.2053	25.0956	24.8756	25.1174	ARFGAP1	27	Q8N6T3	ARFG1_HUMAN	ADP-ribosylation factor GTPase-activating protein 1	Q8N6T3	0	0	-0.259158	0.0843317	-0.0874132	0.85275	0.291593	-0.42608	-0.0550688	-0.240574	0.926088	0.0149635	0	0	0	1	No	Not Significant	0.229394	No	Not Significant	Unchanged	Unchanged	25.2005	25.016	25.1379
MRPL39	25.9802	26.175	26.2489	26.1176	26.2532	26.1676	26.1502	26.1471	26.1512	26.1638	25.9294	25.8722	25.8108	25.9724	26.1837	26.0837	26.0092	MRPL39	28	Q9NYK5	RM39_HUMAN	39S ribosomal protein L39, mitochondrial	Q9NYK5	0	0	-0.183667	0.0962044	-0.0437311	0.925016	0.51156	0.0448424	0.347138	0.19599	0.926128	0.0149746	0	0	0	1	No	Not Significant	0.229394	No	Not Significant	Unchanged	Unchanged	26.0762	26.2661	26.1349
UVRAG	21.4388	21.6337	21.7023	21.6637	21.5451	21.6125	21.8059	21.3775	21.6783	21.6846	21.1076	20.9288	21.5471	21.4534	21.7005	21.8538	21.4803	UVRAG	21	Q9P2Y5	UVRAG_HUMAN	UV radiation resistance-associated gene protein	Q9P2Y5	0	0	-0.294056	0.305436	0.0056902	0.964555	0.967922	0.0952165	0.742741	0.418979	0.926698	0.0151357	0	0	0	1	No	Not Significant	0.231479	No	Not Significant	Unchanged	Unchanged	21.5905	21.7195	21.681
BIRC5	23.1114	22.3601	22.3846	22.3194	22.2926	22.4516	22.0092	22.5617	22.4697	22.3915	23.674	23.4809	23.2327	23.1665	22.2369	22.5489	23.44	BIRC5	10	O15392	BIRC5_HUMAN	Baculoviral IAP repeat-containing protein 5	O15392	0	0	-0.467144	0.459143	-0.00400066	0.96527	0.9854	-1.14679	-0.146285	-0.646537	0.927063	0.0152408	0	0	0	1	No	Not Significant	0.232033	No	Not Significant	Unchanged	Unchanged	22.762	22.4017	22.3367
CRIPT	23.9013	23.5668	23.575	23.4146	23.538	23.5077	23.5829	23.5788	23.5906	23.7465	24.3641	24.2608	24.1406	23.941	22.7518	23.7396	24.1111	CRIPT	5	Q9P021	CRIPT_HUMAN	Cysteine-rich PDZ-binding protein	Q9P021	0	0	-0.34438	0.576132	0.115876	0.937509	0.595841	-1.13959	-0.145324	-0.642457	0.927085	0.0152471	0	0	0	1	No	Not Significant	0.232033	No	Not Significant	Unchanged	Unchanged	24.0727	23.5922	23.4319
C9orf72	20.3228	20.5168	20.6709	20.5254	20.4242	20.3169	20.8837	20.3595	20.3368	20.6172	20.3121	20.1287	20.081	20.0727	20.708	20.6656	20.2912	C9orf72	11	Q96LT7	CI072_HUMAN	Guanine nucleotide exchange C9orf72	Q96LT7	0	0	-0.226175	0.356115	0.0649701	0.94237	0.637873	0.0918784	0.720823	0.406351	0.927119	0.0152569	0	0	0	1	No	Not Significant	0.232033	No	Not Significant	Unchanged	Unchanged	20.2682	20.688	20.5427
MYORG	21.9436	22.0083	22.2553	22.0298	21.8695	22.0588	21.9204	21.8515	22.0823	21.9986	21.7697	21.6384	21.8394	21.9958	22.2168	22.1826	21.9621	MYORG	14	Q6NSJ0	MYORG_HUMAN	Myogenesis-regulating glycosidase	Q6NSJ0	0	0	-0.31208	0.131812	-0.0901341	0.898097	0.396367	0.0699701	0.549428	0.309699	0.927183	0.0152756	0	0	0	1	No	Not Significant	0.232033	No	Not Significant	Unchanged	Unchanged	22.21	22.2724	22.0471
VAMP4	22.0712	21.7599	21.7957	21.9862	21.8784	22.0426	21.4865	21.7502	21.2198	21.9198	22.2814	22.4698	22.2064	22.1559	21.6751	21.5314	22.1785	VAMP4	5	O75379	VAMP4_HUMAN	Vesicle-associated membrane protein 4	O75379	0	0	-0.678202	0.014873	-0.331665	0.472342	0.0591872	-0.857724	-0.109117	-0.483421	0.92726	0.0152978	0	0	0	1	No	Not Significant	0.232033	No	Not Significant	Unchanged	Unchanged	22.1601	21.8129	22.0035
SDHC	25.0899	25.4733	25.7169	25.6309	25.6011	25.4275	25.6543	24.746	25.5186	25.4913	24.9363	24.4718	24.78	25.1341	25.7866	25.3585	25.162	SDHC	5	Q99643	C560_HUMAN	Succinate dehydrogenase cytochrome b560 subunit, mitochondrial	Q99643	0	0	-0.675509	0.192457	-0.241526	0.824026	0.250798	0.136429	1.07394	0.605185	0.927363	0.0153279	0	0	0	1	No	Not Significant	0.232108	No	Not Significant	Unchanged	Unchanged	25.2116	25.7341	25.6482
DCTN2	26.6718	26.5598	26.5309	26.3681	26.4827	26.5127	26.4928	27.1803	26.3969	26.5144	26.9583	26.9847	26.7524	26.823	26.4144	26.0936	26.6764	DCTN2	39	Q13561	DCTN2_HUMAN	Dynactin subunit 2	Q13561	0	0	-0.175327	0.520339	0.172506	0.859663	0.303597	-0.860513	-0.109107	-0.48481	0.927501	0.0153684	0	0	0	1	No	Not Significant	0.23234	No	Not Significant	Unchanged	Unchanged	26.5947	26.548	26.3854
POLR2G	25.8407	25.8689	26.0081	25.9502	25.9687	25.898	25.8196	25.7279	25.7436	25.8356	25.8232	25.5487	25.7302	25.8716	26.0254	25.9124	25.9734	POLR2G	11	P62487	RPB7_HUMAN	DNA-directed RNA polymerase II subunit RPB7	P62487	0	0	-0.337476	-0.0116994	-0.174588	0.351516	0.0375514	0.0509895	0.402868	0.226929	0.92763	0.0154063	0	0	0	1	No	Not Significant	0.232532	No	Not Significant	Unchanged	Unchanged	25.8479	26.0252	25.9675
TPD52	27.5065	27.4066	27.3991	27.5797	27.4652	27.0081	26.9233	28.0621	27.548	27.2674	27.9542	27.9478	27.9076	27.3819	26.9724	26.9394	27.442	TPD52	17	P55327	TPD52_HUMAN	Tumor protein D52	P55327	0	0	-0.401213	0.575565	0.0871763	0.948892	0.706116	-1.20744	-0.152404	-0.679924	0.927826	0.0154642	0	0	0	1	No	Not Significant	0.232656	No	Not Significant	Unchanged	Unchanged	27.4184	27.4162	27.597
TAGLN2	28.5119	28.6944	28.6663	28.779	28.9068	28.654	28.2487	28.7376	28.7602	28.8023	28.7198	28.8501	28.4935	28.8194	27.9613	28.0658	28.6738	TAGLN2	29	P37802	TAGL2_HUMAN	Transgelin-2	P37802	0	0	-0.464186	0.235522	-0.114332	0.921577	0.492786	-0.864941	-0.109169	-0.487055	0.927829	0.015465	0	0	0	1	No	Not Significant	0.232656	No	Not Significant	Unchanged	Unchanged	28.4953	28.6834	28.7963
ZYX	27.3408	27.056	27.1101	27.3069	27.1081	27.2308	27.2609	26.7489	26.6351	27.0474	27.3863	27.3304	27.6317	27.8066	26.9299	26.9264	27.3741	ZYX	40	Q15942	ZYX_HUMAN	Zyxin	Q15942	0	0	-0.597845	0.0660692	-0.265888	0.625358	0.107252	-0.8205	-0.103391	-0.461945	0.927945	0.0154996	0	0	0	1	No	Not Significant	0.232797	No	Not Significant	Unchanged	Unchanged	27.4727	27.1273	27.3242
TCEAL9	20.0111	19.5356	19.5253	19.8699	20.2725	19.785	19.3325	19.5785	18.9596	18.9615	20.1628	20.2357	20.4152	20.0944	19.5591	19.7448	19.866	TCEAL9	4	Q9UHQ7	TCAL9_HUMAN	Transcription elongation factor A protein-like 9	Q9UHQ7	1	1	-1.01725	-0.293077	-0.655166	0.00583192	0.00178679	-0.894795	-0.112594	-0.503694	0.928045	0.0155295	1	0	1	1	No	Q-val	0.232866	No	Not Significant	Unchanged	Unchanged	20.2246	19.5425	19.8872
CBL	23.6496	23.6331	23.5799	23.4964	23.5379	23.6208	23.7401	23.6556	23.8285	23.6053	23.4143	23.6554	23.4826	23.6262	23.9081	23.6627	23.7977	CBL	35	P22681	CBL_HUMAN	E3 ubiquitin-protein ligase CBL	P22681	0	0	-0.0275322	0.324786	0.148627	0.587016	0.091448	0.0546032	0.435151	0.244877	0.928242	0.0155885	0	0	0	1	No	Not Significant	0.23334	No	Not Significant	Unchanged	Unchanged	23.7527	23.5971	23.5137
ATP6V0A1	23.5558	23.6271	23.652	23.5897	23.5979	23.6034	23.6398	23.6683	23.6373	23.6286	23.3972	23.4248	23.519	23.5648	23.698	23.7117	23.5753	ATP6V0A1	28	Q93050	VPP1_HUMAN	V-type proton ATPase 116 kDa subunit a1	Q93050	0	0	-0.100507	0.166033	0.0327626	0.938565	0.604434	0.0412574	0.329153	0.185205	0.928319	0.0156117	0	0	0	1	No	Not Significant	0.23334	No	Not Significant	Unchanged	Unchanged	23.6874	23.6691	23.607
DXO	19.8613	20.0847	20.2891	20.131	19.9335	20.1887	20.3721	19.7429	19.9109	20.1092	19.8273	19.371	19.7439	19.5613	20.5981	20.2185	19.7087	DXO	14	O77932	DXO_HUMAN	Decapping and exoribonuclease protein	O77932	0	0	-0.497125	0.293535	-0.101795	0.936463	0.587596	0.122212	0.976223	0.549217	0.928406	0.015638	0	0	0	1	No	Not Significant	0.233355	No	Not Significant	Unchanged	Unchanged	20.0666	20.3062	20.1483
COLGALT1	25.6424	25.8705	25.9374	25.8562	25.8542	25.7984	25.8452	25.9341	25.9035	25.8353	25.6211	25.5329	25.5204	25.5421	25.8103	25.8582	25.6117	COLGALT1	53	Q8NBJ5	GT251_HUMAN	Procollagen galactosyltransferase 1	Q8NBJ5	0	0	-0.130395	0.166314	0.0179592	0.955705	0.797858	0.0457203	0.366202	0.205961	0.928595	0.0156953	0	0	0	1	No	Not Significant	0.233497	No	Not Significant	Unchanged	Unchanged	25.6235	25.9546	25.8736
ATP7B	16.3598	16.5116	16.471	16.593	16.4856	16.3247	16.7736	16.4076	16.4768	16.5602	16.4261	15.9055	15.5223	16.6006	16.506	16.7414	16.8165	ATP7B	3	P35670	ATP7B_HUMAN	Copper-transporting ATPase 2	P35670	1	3	-0.327703	0.499707	0.0860018	0.944737	0.660868	0.127477	1.02118	0.57433	0.928604	0.0156981	0	0	0	1	No	Not Significant	0.233497	No	Not Significant	Unchanged	Unchanged	16.4842	16.4881	16.6103
IMP3	24.4295	24.7589	24.9399	24.7304	24.7995	24.6011	24.8482	24.5907	24.6904	24.8713	24.2398	24.3092	24.0904	24.4311	24.6796	24.9224	24.3341	IMP3	15	Q9NV31	IMP3_HUMAN	U3 small nucleolar ribonucleoprotein protein IMP3	Q9NV31	0	0	-0.289742	0.254613	-0.0175646	0.96104	0.891298	0.0837515	0.671722	0.377737	0.928688	0.0157238	0	0	0	1	No	Not Significant	0.233502	No	Not Significant	Unchanged	Unchanged	24.5132	24.9571	24.7477
SURF1	23.4159	23.8157	23.7516	24.0949	23.881	23.9591	23.3834	23.9823	23.52	23.953	23.4572	23.3568	23.9915	23.7047	23.3336	22.982	23.0855	SURF1	9	Q15526	SURF1_HUMAN	Surfeit locus protein 1	Q15526	0	0	-0.568061	0.144146	-0.211958	0.796144	0.221019	-0.878512	-0.10924	-0.493876	0.928874	0.0157807	0	0	0	1	No	Not Significant	0.23397	No	Not Significant	Unchanged	Unchanged	23.6268	23.7687	24.1123
TGIF1	25.3226	25.2196	25.2241	25.2011	25.2114	25.3171	25.5996	24.9127	24.9948	25.2962	25.2368	25.197	25.1106	25.0466	25.3751	25.4932	25.7988	TGIF1	10	Q15583	TGIF1_HUMAN	Homeobox protein TGIF1	Q15583	0	0	-0.332142	0.256988	-0.0375768	0.95501	0.78727	0.0897581	0.726091	0.407924	0.929275	0.0159052	0	0	0	1	No	Not Significant	0.235437	No	Not Significant	Unchanged	Unchanged	25.2582	25.2412	25.2184
MRPS35	25.153	25.0742	25.3682	24.9525	25.0988	24.8986	25.3707	24.8893	24.8112	25.2046	25.3735	24.9698	24.291	24.9082	25.4513	25.2874	25.7897	MRPS35	23	P82673	RT35_HUMAN	28S ribosomal protein S35, mitochondrial	P82673	0	0	-0.461183	0.440083	-0.01055	0.96424	0.960446	0.137067	1.11055	0.623807	0.929382	0.0159386	0	0	0	1	No	Not Significant	0.235554	No	Not Significant	Unchanged	Unchanged	24.9444	25.3854	24.9698
MARCKSL1	25.8971	25.6868	25.7575	25.6397	25.6937	25.7031	25.6018	25.5197	25.6088	25.9701	26.2132	26.1842	26.2237	25.6724	25.4233	25.8036	25.7589	MARCKSL1	7	P49006	MRP_HUMAN	MARCKS-related protein	P49006	0	0	-0.320969	0.274123	-0.023423	0.959811	0.867626	-0.73282	-0.0900464	-0.411433	0.929681	0.0160326	0	0	0	1	No	Not Significant	0.236564	No	Not Significant	Unchanged	Unchanged	25.6727	25.7746	25.657
TBC1D15	25.2005	25.6249	25.7624	25.408	25.3625	25.8462	25.0454	25.6878	25.8491	26.038	25.3255	25.3954	25.3232	25.7142	24.8947	24.9241	24.8266	TBC1D15	40	Q8TC07	TBC15_HUMAN	TBC1 domain family member 15	Q8TC07	0	0	-0.343348	0.463922	0.0602871	0.952546	0.752162	-0.993742	-0.12179	-0.557766	0.929855	0.0160877	0	0	0	1	No	Not Significant	0.236998	No	Not Significant	Unchanged	Unchanged	25.4045	25.7796	25.4254
CNNM4	22.2837	22.3921	22.2382	22.4026	22.2716	22.339	22.2791	22.4251	22.7797	22.4015	22.0936	22.3807	22.0884	21.7945	22.3971	22.3159	22.9159	CNNM4	17	Q6P4Q7	CNNM4_HUMAN	Metal transporter CNNM4	Q6P4Q7	0	0	-0.170171	0.48722	0.158525	0.86651	0.316575	0.0986688	0.808733	0.453701	0.930154	0.0161835	0	0	0	1	No	Not Significant	0.237932	No	Not Significant	Unchanged	Unchanged	22.2796	22.2554	22.4199
WIPF3	20.8582	19.5452	19.6472	19.0288	20.6065	19.4661	22.1333	19.1689	17.3035	19.0075	19.3505	18.0923	21.1536	20.4908	22.4033	22.2209	22.2962	WIPF3	9	A6NGB9	WIPF3_HUMAN	WAS/WASL-interacting protein family member 3	A6NGB9	0	0	-2.12119	1.55349	-0.283848	0.951934	0.743979	0.550436	4.51954	2.53499	0.930269	0.0162207	0	0	0	1	No	Not Significant	0.237932	No	Not Significant	Unchanged	Unchanged	19.8999	19.6644	19.0461
PPP2R5A	23.4319	23.4127	23.5206	23.3741	23.3759	23.4126	23.6076	23.1378	23.4052	23.4681	23.3116	23.2719	23.397	23.2903	23.5723	23.6261	23.5541	PPP2R5A	25	Q15172	2A5A_HUMAN	Serine/threonine-protein phosphatase 2A 56 kDa regulatory subunit alpha isoform	Q15172	0	0	-0.209302	0.177038	-0.0161316	0.95938	0.859663	0.0578462	0.475141	0.266494	0.930293	0.0162285	0	0	0	1	No	Not Significant	0.237932	No	Not Significant	Unchanged	Unchanged	23.4277	23.5378	23.3914
TSR3	21.3878	21.3968	21.6491	21.4755	21.4611	21.2483	21.4208	21.4368	21.0763	21.4063	21.2301	21.2035	20.7094	21.5908	21.6487	21.8071	21.5251	TSR3	8	Q9UJK0	TSR3_HUMAN	18S rRNA aminocarboxypropyltransferase	Q9UJK0	0	0	-0.469362	0.222427	-0.123467	0.913585	0.454553	0.103254	0.850472	0.476863	0.930475	0.0162873	0	0	0	1	No	Not Significant	0.238323	No	Not Significant	Unchanged	Unchanged	21.1598	21.6663	21.4928
PSMB1	28.3538	28.5613	28.619	28.5812	28.6426	28.5183	28.2984	28.5431	28.6465	28.6411	28.4032	28.4627	28.5002	28.4873	28.0841	28.3372	28.2021	PSMB1	28	P20618	PSB1_HUMAN	Proteasome subunit beta type-1	P20618	0	0	-0.243423	0.127377	-0.0580229	0.924911	0.51096	-0.455795	-0.0552859	-0.25554	0.930535	0.0163069	0	0	0	1	No	Not Significant	0.238323	No	Not Significant	Unchanged	Unchanged	28.3206	28.6362	28.5985
NHEJ1	23.6948	23.4395	23.6504	23.5913	23.3056	23.7609	24.2758	22.8868	22.9318	23.1137	23.3628	23.3862	23.1037	23.6511	24.207	24.0765	24.0765	NHEJ1	10	Q9H9Q4	NHEJ1_HUMAN	Non-homologous end-joining factor 1	Q9H9Q4	0	0	-0.815148	0.26508	-0.275034	0.852618	0.291373	0.16068	1.32746	0.74407	0.930669	0.0163509	0	0	0	1	No	Not Significant	0.238438	No	Not Significant	Unchanged	Unchanged	23.8637	23.6676	23.6086
FAM207A	23.7741	23.9003	23.9844	23.8004	23.902	23.789	23.9505	23.8561	24.1178	23.8024	23.5482	23.6809	23.7744	23.659	23.9435	23.9872	23.8256	FAM207A	12	Q9NSI2	F207A_HUMAN	Protein FAM207A	Q9NSI2	0	0	-0.121009	0.246555	0.0627732	0.917793	0.473827	0.0546283	0.451642	0.253135	0.930717	0.0163665	0	0	0	1	No	Not Significant	0.238438	No	Not Significant	Unchanged	Unchanged	23.869	24.0015	23.8177
PEDS1	21.8149	21.688	21.6462	21.5158	21.7113	21.1844	21.8459	22.4853	22.0275	21.0875	21.019	21.3804	21.8818	21.5757	22.6703	22.3283	21.849	PEDS1	8	A5PLL7	PDES1_HUMAN	Plasmanylethanolamine desaturase	A5PLL7	0	0	-0.247347	0.94162	0.347137	0.80473	0.2294	0.176169	1.4604	0.818284	0.930889	0.0164233	0	0	0	1	No	Not Significant	0.238778	No	Not Significant	Unchanged	Unchanged	22.2631	21.6633	21.5331
CACYBP	28.4396	28.5024	28.6969	28.6357	28.3673	28.4655	28.3506	28.4764	28.4663	28.5607	28.5245	28.6719	28.5718	28.5416	28.0774	28.1354	28.5548	CACYBP	33	Q9HB71	CYBP_HUMAN	Calcyclin-binding protein	Q9HB71	0	0	-0.311832	0.156148	-0.0778417	0.9201	0.485191	-0.574381	-0.0689048	-0.321643	0.931243	0.0165407	0	0	0	1	No	Not Significant	0.238778	No	Not Significant	Unchanged	Unchanged	28.4519	28.7141	28.653
CCPG1	22.9718	23.1294	23.2553	23.0233	23.1445	23.0112	23.1786	23.0536	23.1686	23.2001	22.9704	22.9043	22.6964	22.9132	23.0809	23.0997	23.1378	CCPG1	26	Q9ULG6	CCPG1_HUMAN	Cell cycle progression protein 1	Q9ULG6	0	0	-0.129336	0.212709	0.0416864	0.93893	0.607475	0.0503225	0.419773	0.235048	0.931287	0.0165554	0	0	0	1	No	Not Significant	0.238778	No	Not Significant	Unchanged	Unchanged	22.9403	23.2724	23.0406
DNAJB11	28.4443	28.3917	28.4997	28.4939	28.5537	28.4496	27.9057	28.3866	28.3907	28.4541	28.5636	28.5627	28.6386	28.646	27.9653	28.2538	28.4804	DNAJB11	24	Q9UBS4	DJB11_HUMAN	DnaJ homolog subfamily B member 11	Q9UBS4	0	0	-0.483983	0.0540765	-0.214953	0.626976	0.108038	-0.660115	-0.0789438	-0.369529	0.931439	0.0166066	0	0	0	1	No	Not Significant	0.238778	No	Not Significant	Unchanged	Unchanged	28.4313	28.5168	28.5112
ABHD17A	18.2376	18.3404	18.0195	18.0195	18.1548	18.0195	18.762	18.8835	18.6337	18.2303	18.0195	18.0195	18.0195	18.0093	18.9773	18.5983	18.0195	ABHD17A	3	Q96GS6	AB17A_HUMAN	Alpha/beta hydrolase domain-containing protein 17A	Q96GS6	1	7	0.19921	0.948836	0.574023	0.0488724	0.00563881	0.10988	0.919569	0.514724	0.931492	0.0166244	0	0	0	1	No	Not Significant	0.238778	No	Not Significant	Unchanged	Unchanged	0	0	0
SCLT1	18.8169	18.4043	18.2362	18.2838	17.9951	18.6488	18.2448	18.6678	18.1289	19.0292	19.1023	19.4811	18.7555	19.129	18.3017	18.039	18.9094	SCLT1	10	Q96NL6	SCLT1_HUMAN	Sodium channel and clathrin linker 1	Q96NL6	1	1	-0.28329	0.736691	0.2267	0.883471	0.354552	-1.25115	-0.149446	-0.700299	0.931515	0.0166322	0	0	0	1	No	Not Significant	0.238778	No	Not Significant	Unchanged	Unchanged	18.5096	18.2533	18.3011
GPALPP1	24.625	24.4607	24.5457	24.5634	24.5222	24.4675	24.2541	24.3898	24.5031	24.4396	24.9069	25.1259	24.5947	24.6089	24.1106	24.2512	24.7771	GPALPP1	21	Q8IXQ4	GPAM1_HUMAN	GPALPP motifs-containing protein 1	Q8IXQ4	0	0	-0.440828	0.184716	-0.128056	0.896929	0.392633	-0.767274	-0.0916087	-0.429441	0.931542	0.0166413	0	0	0	1	No	Not Significant	0.238778	No	Not Significant	Unchanged	Unchanged	24.4868	24.5629	24.5807
ADAT3	21.8111	21.8332	21.7019	21.8003	21.7977	21.8031	21.9618	21.8134	21.8956	21.8921	21.5255	21.5641	22.0166	21.5457	21.9356	22.2632	21.8272	ADAT3	6	Q96EY9	ADAT3_HUMAN	Probable inactive tRNA-specific adenosine deaminase-like protein 3	Q96EY9	0	0	-0.136866	0.366827	0.114981	0.878364	0.342116	0.0736488	0.617699	0.345674	0.931628	0.0166705	0	0	0	1	No	Not Significant	0.238778	No	Not Significant	Unchanged	Unchanged	21.764	21.719	21.8176
TMED9	27.7792	28.6972	28.6232	28.7887	28.9726	28.122	29.0374	28.6213	28.6858	28.7267	28.5803	27.7792	27.9895	28.3549	26.2467	27.955	27.5484	TMED9	17	Q9BVK6	TMED9_HUMAN	Transmembrane emp24 domain-containing protein 9	Q9BVK6	0	0	-0.53352	0.815894	0.141187	0.94453	0.658782	-1.65469	-0.197156	-0.925923	0.93167	0.0166849	0	0	0	1	No	Not Significant	0.238778	No	Not Significant	Unchanged	Unchanged	28.3578	28.6404	28.806
YTHDC1	24.8321	25.0069	24.9905	24.9488	25.0172	25.1691	25.0079	25.0402	24.8109	25.071	24.5553	24.8677	24.5822	24.8103	25.1957	24.8876	24.9264	YTHDC1	25	Q96MU7	YTDC1_HUMAN	YTH domain-containing protein 1	Q96MU7	0	0	-0.267086	0.169276	-0.0489049	0.942211	0.636389	0.0637023	0.535027	0.299365	0.931715	0.0167002	0	0	0	1	No	Not Significant	0.238778	No	Not Significant	Unchanged	Unchanged	24.8688	25.0076	24.9661
HPS6	22.0312	22.1145	22.1718	22.1143	22.0939	22.1575	22.0993	22.0356	22.1706	22.0733	21.7572	22.0273	21.9532	21.9473	22.2934	22.2865	21.9531	HPS6	29	Q86YV9	HPS6_HUMAN	Hermansky-Pudlak syndrome 6 protein	Q86YV9	0	0	-0.226574	0.147226	-0.0396742	0.944072	0.654215	0.0545589	0.458309	0.256434	0.931726	0.0167037	0	0	0	1	No	Not Significant	0.238778	No	Not Significant	Unchanged	Unchanged	22.0768	22.1889	22.1316
NRM	23.5977	23.8704	23.9964	23.9101	24.0638	23.8571	23.7125	23.6602	23.8541	23.909	23.2443	23.0924	23.5157	23.7769	24.1066	23.9275	23.5203	NRM	10	Q8IXM6	NRM_HUMAN	Nurim	Q8IXM6	0	0	-0.49662	0.150841	-0.17289	0.838315	0.269492	0.0944692	0.793807	0.444138	0.931744	0.0167101	0	0	0	1	No	Not Significant	0.238778	No	Not Significant	Unchanged	Unchanged	23.7309	24.0136	23.9274
ARRB2	23.2108	23.336	23.436	23.2567	23.4225	23.4057	23.532	23.2923	23.0931	23.2499	23.2071	22.9756	23.1678	23.0022	23.4594	23.3881	23.2756	ARRB2	18	P32121	ARRB2_HUMAN	Beta-arrestin-2	P32121	0	0	-0.297094	0.120205	-0.0884444	0.891629	0.376609	0.060834	0.511568	0.286201	0.931792	0.0167263	0	0	0	1	No	Not Significant	0.238778	No	Not Significant	Unchanged	Unchanged	23.1078	23.4531	23.274
NAPA	27.0834	27.2909	27.0341	27.375	27.6236	27.2718	26.5695	27.5948	27.5	27.3584	27.5451	27.2574	27.2195	27.3193	26.5493	26.7934	26.8998	NAPA	39	P54920	SNAA_HUMAN	Alpha-soluble NSF attachment protein	P54920	0	0	-0.499183	0.358371	-0.0704059	0.950739	0.728571	-1.05095	-0.124686	-0.587818	0.931935	0.0167754	0	0	0	1	No	Not Significant	0.238872	No	Not Significant	Unchanged	Unchanged	27.1554	27.0512	27.3923
IFIH1	22.6851	22.3827	22.3347	22.332	22.4076	22.3637	22.7811	22.3511	22.2996	22.1918	22.6864	22.48	22.4653	22.5625	22.8848	22.8745	22.8422	IFIH1	38	Q9BYX4	IFIH1_HUMAN	Interferon-induced helicase C domain-containing protein 1	Q9BYX4	0	0	-0.186124	0.278885	0.0463801	0.945977	0.673674	0.0675016	0.569769	0.318635	0.932023	0.0168057	0	0	0	1	No	Not Significant	0.238872	No	Not Significant	Unchanged	Unchanged	22.6665	22.3518	22.3493
MGAT5	21.9362	22.1014	22.2801	22.0979	22.1417	22.1288	22.1582	21.7589	22.116	22.1295	21.8853	21.7618	21.7253	21.9072	22.1301	22.0586	22.085	MGAT5	20	Q09328	MGT5A_HUMAN	Alpha-1,6-mannosylglycoprotein 6-beta-N-acetylglucosaminyltransferase A	Q09328	0	0	-0.319442	0.0765413	-0.12145	0.781471	0.208024	0.0574663	0.485177	0.271322	0.932038	0.0168107	0	0	0	1	No	Not Significant	0.238872	No	Not Significant	Unchanged	Unchanged	22.0277	22.2973	22.1152
EMC3	24.4042	24.5066	24.6221	24.539	24.651	24.4446	24.3508	24.4376	24.4472	24.5607	24.4273	24.3004	24.2572	24.2652	24.5676	24.5292	24.4825	EMC3	13	Q9P0I2	EMC3_HUMAN	ER membrane protein complex subunit 3	Q9P0I2	0	0	-0.271311	0.0411507	-0.11508	0.671729	0.135607	0.0451559	0.382653	0.213905	0.932264	0.0168888	0	0	0	1	No	Not Significant	0.239562	No	Not Significant	Unchanged	Unchanged	24.4995	24.6392	24.5563
ZBED1	21.1422	20.9835	21.5393	20.5842	21.4092	21.0011	20.7461	20.6584	21.2946	20.6354	21.5861	21.2523	21.5756	21.2028	21.0102	20.7278	20.6407	ZBED1	9	O96006	ZBED1_HUMAN	E3 SUMO-protein ligase ZBED1	O96006	0	0	-0.746426	0.146761	-0.299832	0.727482	0.170717	-1.09366	-0.128913	-0.611289	0.932334	0.0169131	0	0	0	1	No	Not Significant	0.239562	No	Not Significant	Unchanged	Unchanged	21.0093	21.5564	20.6015
BNIP2	22.0139	22.2717	22.1706	22.4403	22.6316	22.3804	22.0343	21.6172	22.6059	22.2935	21.7329	21.5838	21.9879	21.867	22.2826	22.3655	22.2775	BNIP2	9	Q12982	BNIP2_HUMAN	BCL2/adenovirus E1B 19 kDa protein-interacting protein 2	Q12982	0	0	-0.644818	0.108773	-0.268023	0.686922	0.148405	0.108625	0.922597	0.515611	0.932403	0.0169372	0	0	0	1	No	Not Significant	0.239562	No	Not Significant	Unchanged	Unchanged	22.0099	22.1878	22.4576
COG6	24.2103	24.1987	23.7845	23.8534	24.7797	24.5874	24.2005	23.6195	25.0434	23.7212	25.1406	25.3481	24.0939	24.1637	23.9546	23.6345	23.1364	COG6	25	Q9Y2V7	COG6_HUMAN	Conserved oligomeric Golgi complex subunit 6	Q9Y2V7	0	0	-0.918784	0.70868	-0.105052	0.954844	0.784786	-1.99038	-0.232516	-1.11145	0.932874	0.0171029	0	0	0	1	No	Not Significant	0.240017	No	Not Significant	Unchanged	Unchanged	24.1014	23.8016	23.8707
PNMA1	21.3305	20.6574	20.2596	20.8098	20.3281	20.61	20.8407	21.0018	20.7951	20.6138	21.3799	20.949	21.3143	20.9605	21.5345	21.4636	21.7114	PNMA1	13	Q8ND90	PNMA1_HUMAN	Paraneoplastic antigen Ma1	Q8ND90	0	0	0.00424842	0.617675	0.310962	0.416838	0.0473316	0.0876278	0.750204	0.418916	0.932881	0.0171055	0	0	0	1	No	Not Significant	0.240017	No	Not Significant	Unchanged	Unchanged	20.8989	20.2767	20.8271
TMEM177	21.0844	21.6374	21.6668	21.4915	21.5656	21.5991	21.7383	21.5966	21.6627	21.7789	20.4156	21.0625	20.7299	21.2801	21.4618	21.6293	21.0116	TMEM177	6	Q53S58	TM177_HUMAN	Transmembrane protein 177	Q53S58	0	0	-0.249418	0.476202	0.113392	0.925009	0.511521	0.103619	0.887378	0.495499	0.932899	0.0171119	0	0	0	1	No	Not Significant	0.240017	No	Not Significant	Unchanged	Unchanged	21.373	21.6839	21.5088
EXOG	22.9035	23.0064	22.9337	23.1032	23.1144	23.0197	23.1702	22.9656	22.9354	22.8092	22.8401	22.7496	22.6037	22.9303	23.214	22.9835	23.0031	EXOG	21	Q9Y2C4	EXOG_HUMAN	Nuclease EXOG, mitochondrial	Q9Y2C4	0	0	-0.282034	0.136765	-0.0726346	0.916373	0.467123	0.0597438	0.512099	0.285921	0.932953	0.017131	0	0	0	1	No	Not Significant	0.240017	No	Not Significant	Unchanged	Unchanged	22.9556	22.9508	23.1206
AHCTF1	24.1784	24.239	24.2365	24.1406	24.2374	24.2038	24.371	24.2191	24.221	24.2823	24.0761	24.029	24.097	24.1516	24.3471	24.4028	24.1451	AHCTF1	115	Q8WYP5	ELYS_HUMAN	Protein ELYS	Q8WYP5	0	0	-0.0849751	0.222534	0.0687796	0.8823	0.351615	0.0438517	0.376	0.209926	0.932972	0.0171378	0	0	0	1	No	Not Significant	0.240017	No	Not Significant	Unchanged	Unchanged	24.2744	24.2537	24.1579
CADM1	24.0916	23.6735	23.4987	23.8552	23.5457	23.9267	23.8036	23.4875	23.6488	23.6219	24.3104	24.1788	24.4504	24.1945	23.5822	23.644	24.281	CADM1	14	Q9BY67	CADM1_HUMAN	Cell adhesion molecule 1	Q9BY67	0	0	-0.3943	0.262005	-0.0661475	0.945672	0.670471	-0.802239	-0.0933471	-0.447793	0.933108	0.0171866	0	0	0	1	No	Not Significant	0.240017	No	Not Significant	Unchanged	Unchanged	23.9787	23.5158	23.8725
RAP1GAP2	24.4517	24.5167	24.6127	24.5195	24.6565	24.4793	24.6591	24.3458	24.5294	24.3311	24.623	24.3315	23.8197	24.32	24.6745	24.5832	24.8098	RAP1GAP2	19	Q684P5	RPGP2_HUMAN	Rap1 GTPase-activating protein 2	Q684P5	0	0	-0.405334	0.204028	-0.100653	0.920687	0.488177	0.0865245	0.744711	0.415618	0.933196	0.0172181	0	0	0	1	No	Not Significant	0.240017	No	Not Significant	Unchanged	Unchanged	24.4386	24.6298	24.5368
GAL3ST2	22.079	22.3208	22.5915	22.4472	22.2981	22.3352	22.2906	21.9853	22.201	22.4176	21.7196	21.7504	21.8981	22.2825	22.3743	22.3793	22.1485	GAL3ST2	10	Q9H3Q3	G3ST2_HUMAN	Galactose-3-O-sulfotransferase 2	Q9H3Q3	0	0	-0.478882	0.0901048	-0.194389	0.714982	0.16379	0.0807783	0.695355	0.388066	0.933205	0.0172211	0	0	0	1	No	Not Significant	0.240017	No	Not Significant	Unchanged	Unchanged	22.2028	22.6086	22.4645
ALDH5A1	25.7838	25.9885	26.0851	26.0094	25.9018	25.933	25.9881	25.9671	25.9721	26.0512	25.7272	25.6749	25.6409	25.7216	26.0036	25.9835	25.7351	ALDH5A1	26	P51649	SSDH_HUMAN	Succinate-semialdehyde dehydrogenase, mitochondrial	P51649	0	0	-0.14625	0.170905	0.0123278	0.959898	0.869258	0.0450017	0.387568	0.216285	0.933233	0.0172313	0	0	0	1	No	Not Significant	0.240017	No	Not Significant	Unchanged	Unchanged	25.7715	26.1022	26.0267
EIF3B	28.018	28.2545	28.446	28.3523	28.4897	28.353	27.9514	28.081	28.1858	28.1767	28.1176	28.1658	28.2617	28.0306	27.5783	28.0369	27.9352	EIF3B	63	P55884	EIF3B_HUMAN	Eukaryotic translation initiation factor 3 subunit B	P55884	0	0	-0.527082	-0.0960112	-0.311547	0.0783204	0.0080689	-0.526597	-0.0609874	-0.293792	0.933384	0.0172857	0	0	0	1	No	Not Significant	0.240017	No	Not Significant	Unchanged	Unchanged	28.2294	28.4631	28.3696
RPL12	29.5977	29.7606	29.8727	29.7936	29.8587	29.5795	29.538	29.9124	29.7012	29.8283	29.8893	29.6912	29.786	29.6016	29.2635	29.6558	29.2969	RPL12	18	P30050	RL12_HUMAN	60S ribosomal protein L12	P30050	0	0	-0.278173	0.215835	-0.031169	0.955159	0.789509	-0.603421	-0.0698317	-0.336626	0.933428	0.0173018	0	0	0	1	No	Not Significant	0.240017	No	Not Significant	Unchanged	Unchanged	29.6131	29.8899	29.811
SLC20A2	22.5096	22.5061	22.299	22.658	22.3428	22.6508	22.5841	22.5199	22.4122	22.5818	22.6898	22.4914	22.7399	22.6079	22.4349	22.272	22.3315	SLC20A2	12	Q08357	S20A2_HUMAN	Sodium-dependent phosphate transporter 2	Q08357	0	0	-0.173115	0.246858	0.0368715	0.949276	0.71066	-0.512907	-0.0592844	-0.286096	0.933499	0.0173276	0	0	0	1	No	Not Significant	0.240017	No	Not Significant	Unchanged	Unchanged	22.4082	22.3161	22.6753
TARS2	24.0041	24.3162	24.4356	24.3496	24.3642	24.3688	24.2789	24.0668	24.3312	24.3342	23.7661	23.8077	23.8911	24.0601	24.2614	24.3014	23.9406	TARS2	39	Q9BW92	SYTM_HUMAN	Threonine--tRNA ligase, mitochondrial	Q9BW92	0	0	-0.337096	0.0836176	-0.126739	0.790396	0.215742	0.0593326	0.513756	0.286544	0.933548	0.0173454	0	0	0	1	No	Not Significant	0.240017	No	Not Significant	Unchanged	Unchanged	24.0155	24.4527	24.3669
THAP11	19.597	20.0174	20.2007	20.3117	20.1649	19.9753	20.1813	19.6621	19.8051	19.8381	19.2083	19.2143	19.4053	19.835	19.8195	19.9176	19.779	THAP11	3	Q96EK4	THA11_HUMAN	THAP domain-containing protein 11	Q96EK4	0	0	-0.602023	0.0190268	-0.291498	0.490835	0.0635752	0.0875788	0.75839	0.422984	0.933552	0.0173469	0	0	0	1	No	Not Significant	0.240017	No	Not Significant	Unchanged	Unchanged	19.9435	20.2178	20.329
ZNF622	25.2004	25.478	25.8165	25.6803	25.6387	25.4835	25.1221	25.251	25.1235	25.7087	25.4073	25.7396	24.9215	25.587	24.8179	24.989	24.9404	ZNF622	33	Q969S3	ZN622_HUMAN	Zinc finger protein 622	Q969S3	0	0	-0.719171	0.0122416	-0.353465	0.462997	0.05704	-0.893087	-0.103071	-0.498079	0.933587	0.0173597	0	0	0	1	No	Not Significant	0.240017	No	Not Significant	Unchanged	Unchanged	25.1767	25.8336	25.6976
CIR1	22.5848	22.3928	22.4508	22.4535	22.4758	22.3694	22.4115	22.364	22.3129	22.3046	22.6169	23.0942	22.6356	22.7023	21.9356	22.4274	22.6815	CIR1	18	Q86X95	CIR1_HUMAN	Corepressor interacting with RBPJ 1	Q86X95	0	0	-0.39352	0.215184	-0.0891681	0.929391	0.537887	-0.742809	-0.0853325	-0.414071	0.933854	0.0174573	0	0	0	1	No	Not Significant	0.240652	No	Not Significant	Unchanged	Unchanged	22.5692	22.4679	22.4709
NASP	28.8879	28.7614	28.8815	28.9324	28.8638	28.7965	28.1194	28.8613	28.7871	28.8494	29.326	29.5038	28.8204	28.9957	28.2606	28.2179	29.0909	NASP	63	P49321	NASP_HUMAN	Nuclear autoantigenic sperm protein	P49321	0	0	-0.683402	0.254932	-0.214235	0.878331	0.342037	-1.14506	-0.131539	-0.638297	0.933855	0.0174578	0	0	0	1	No	Not Significant	0.240652	No	Not Significant	Unchanged	Unchanged	28.8114	28.8986	28.9497
OBI1	21.3683	20.8514	21.1039	20.864	20.6157	20.4633	21.0666	20.7483	21.0108	20.9382	21.7815	21.5379	21.4739	21.3925	20.9044	21.25	21.2379	OBI1	21	Q5W0B1	OBI1_HUMAN	ORC ubiquitin ligase 1	Q5W0B1	0	0	-0.126414	0.484921	0.179254	0.802859	0.22752	-0.745837	-0.0855186	-0.415678	0.933962	0.0174972	0	0	0	1	No	Not Significant	0.240835	No	Not Significant	Unchanged	Unchanged	21.1558	21.1211	20.8813
SRSF5	27.3733	27.2384	27.2975	27.2217	27.287	27.2451	27.0067	27.1798	27.2963	27.3734	27.6359	27.6299	27.5293	27.2928	26.9259	27.1441	27.4549	SRSF5	15	Q13243	SRSF5_HUMAN	Serine/arginine-rich splicing factor 5	Q13243	0	0	-0.304053	0.20652	-0.0487662	0.947182	0.68667	-0.622756	-0.0712745	-0.347015	0.934067	0.0175362	0	0	0	1	No	Not Significant	0.241011	No	Not Significant	Unchanged	Unchanged	27.204	27.3147	27.239
FAM204A	21.5242	20.9787	21.078	20.9096	20.8831	21.2471	20.9019	21.0336	20.8249	20.9511	21.9775	21.9168	21.6428	21.4365	20.9143	21.0169	21.7648	FAM204A	7	Q9H8W3	F204A_HUMAN	Protein FAM204A	Q9H8W3	0	0	-0.478332	0.275194	-0.101569	0.934172	0.570394	-0.918362	-0.104462	-0.511412	0.934415	0.0176662	0	0	0	1	No	Not Significant	0.242437	No	Not Significant	Unchanged	Unchanged	21.3537	21.0951	20.9269
GNB1	26.2646	26.5962	26.6664	26.5141	26.7946	26.5487	25.8996	26.9728	26.6313	26.7423	26.6336	26.5992	26.4791	26.2656	25.8137	26.0598	26.0009	GNB1	11	P62873	GBB1_HUMAN	Guanine nucleotide-binding protein G(I)/G(S)/G(T) subunit beta-1	P62873	0	0	-0.464848	0.325905	-0.0694719	0.94926	0.710472	-0.963342	-0.109231	-0.536286	0.934592	0.0177332	0	0	0	1	No	Not Significant	0.242994	No	Not Significant	Unchanged	Unchanged	26.3115	26.6836	26.5314
LSM12	25.6137	25.9611	25.8275	26.0653	26.0413	26.094	25.3405	26.5359	25.7914	25.993	25.9937	25.8138	25.8561	25.7776	24.9892	25.3927	25.4729	LSM12	9	Q3MHD2	LSM12_HUMAN	Protein LSM12 homolog	Q3MHD2	0	0	-0.516261	0.332525	-0.0918681	0.943425	0.647892	-1.03379	-0.116994	-0.575391	0.934699	0.0177736	0	0	0	1	No	Not Significant	0.243187	No	Not Significant	Unchanged	Unchanged	25.662	25.8447	26.0826
TGFBR3	22.1927	22.1921	22.4207	22.4413	22.2012	22.3244	21.8408	22.0085	22.1843	22.1159	22.3433	22.054	22.7287	22.3887	21.9765	21.633	22.2247	TGFBR3	16	Q03167	TGBR3_HUMAN	Transforming growth factor beta receptor type 3	Q03167	0	0	-0.630108	0.0109903	-0.309559	0.463724	0.0572217	-0.780172	-0.0877064	-0.433939	0.935066	0.0179141	0	0	0	1	No	Not Significant	0.244747	No	Not Significant	Unchanged	Unchanged	22.1187	22.4379	22.4587
NOL3	25.6616	25.5705	25.5999	25.758	25.5418	25.4396	25.1829	25.8896	25.6237	25.5285	25.9417	26.1551	25.741	25.7228	25.0995	25.1168	25.8545	NOL3	12	O60936	NOL3_HUMAN	Nucleolar protein 3	O60936	0	0	-0.422748	0.365437	-0.0286556	0.960339	0.877636	-0.958872	-0.107535	-0.533204	0.935198	0.0179652	0	0	0	1	No	Not Significant	0.245082	No	Not Significant	Unchanged	Unchanged	25.4438	25.6171	25.7753
RRP1	25.9438	25.9829	26.0889	25.9821	25.9719	25.9762	26.0073	25.83	25.9951	26.0119	25.8624	25.9605	25.8356	25.778	26.0622	26.0941	26.014	RRP1	29	P56182	RRP1_HUMAN	Ribosomal RNA processing protein 1 homolog A	P56182	0	0	-0.18983	0.102431	-0.0436996	0.92807	0.529626	0.0398122	0.35549	0.197651	0.935273	0.0179943	0	0	0	1	No	Not Significant	0.245116	No	Not Significant	Unchanged	Unchanged	25.8613	26.106	25.9994
ACADS	23.0083	23.1529	23.1425	23.1768	23.1357	23.1359	23.4088	22.9951	23.1212	23.1076	22.8429	22.8532	22.8397	23.0597	23.1427	23.2064	23.1135	ACADS	20	P16219	ACADS_HUMAN	Short-chain specific acyl-CoA dehydrogenase, mitochondrial	P16219	0	0	-0.178507	0.199389	0.0104409	0.961807	0.906836	0.0512743	0.459449	0.255362	0.935463	0.0180684	0	0	0	1	No	Not Significant	0.245763	No	Not Significant	Unchanged	Unchanged	22.9806	23.1596	23.1941
MOV10	26.1877	26.212	26.3271	26.2067	26.2718	26.4989	25.9142	26.376	25.9908	26.1105	26.0141	26.3501	26.6496	26.5422	25.547	26.0805	26.13	MOV10	71	Q9HCE1	MOV10_HUMAN	Helicase MOV-10	Q9HCE1	0	0	-0.57632	0.119786	-0.228267	0.743074	0.180125	-0.845781	-0.0939012	-0.469841	0.93574	0.0181776	0	0	0	1	No	Not Significant	0.246716	No	Not Significant	Unchanged	Unchanged	26.3955	26.3443	26.224
NAA50	26.5684	26.7439	26.763	26.7579	26.8016	26.7084	26.776	26.732	26.7457	26.6667	26.515	26.4041	26.4881	26.5571	26.7177	26.7086	26.5881	NAA50	26	Q9GZZ1	NAA50_HUMAN	N-alpha-acetyltransferase 50	Q9GZZ1	0	0	-0.161354	0.106052	-0.0276508	0.944898	0.662499	0.0360023	0.324833	0.180418	0.935831	0.0182136	0	0	0	1	No	Not Significant	0.246716	No	Not Significant	Unchanged	Unchanged	26.6759	26.7802	26.7752
ARHGEF35	22.4398	21.8338	21.6452	21.8847	21.1664	22.3503	21.9119	21.8552	21.8603	21.9963	22.3983	22.3711	23.1654	23.0068	22.1343	21.7382	22.2645	ARHGEF35	2	A5YM69	ARG35_HUMAN	Rho guanine nucleotide exchange factor 35	A5YM69	0	0	-0.366963	0.655452	0.144244	0.93166	0.552782	-1.24189	-0.137552	-0.68972	0.935866	0.0182274	0	0	0	1	No	Not Significant	0.246716	No	Not Significant	Unchanged	Unchanged	22.6279	21.6623	21.9021
FUNDC1	21.8094	22.2266	22.383	22.2808	22.5222	22.2094	22.1568	21.7769	22.3804	22.1038	21.398	21.7376	21.5022	21.81	22.3816	22.13	21.7062	FUNDC1	2	Q8IVP5	FUND1_HUMAN	FUN14 domain-containing protein 1	Q8IVP5	1	2	-0.58598	0.0972326	-0.244374	0.684517	0.14629	0.0916808	0.829635	0.460658	0.935987	0.0182756	0	0	0	1	No	Not Significant	0.246716	No	Not Significant	Unchanged	Unchanged	21.9558	22.4001	22.2981
AP1G1	25.4786	25.6287	26.1255	25.6912	25.6474	25.652	25.7292	25.0209	25.5198	25.6439	25.0337	25.0766	25.4426	25.4957	25.7434	25.9825	25.5759	AP1G1	49	O43747	AP1G1_HUMAN	AP-1 complex subunit gamma-1	O43747	0	0	-0.675202	0.0740731	-0.300564	0.624278	0.106733	0.100475	0.909784	0.505129	0.93602	0.0182888	0	0	0	1	No	Not Significant	0.246716	No	Not Significant	Unchanged	Unchanged	25.5483	26.1427	25.7085
DROSHA	21.3074	21.6776	21.992	21.6549	21.7018	21.876	21.8593	20.9594	21.7246	21.6527	21.1508	20.8135	21.0924	21.1421	22.0597	21.7316	21.1617	DROSHA	20	Q9NRR4	RNC_HUMAN	Ribonuclease 3	Q9NRR4	0	0	-0.703235	0.188842	-0.257197	0.810087	0.23496	0.1195	1.08305	0.601277	0.936068	0.0183083	0	0	0	1	No	Not Significant	0.246716	No	Not Significant	Unchanged	Unchanged	21.4864	22.0092	21.6722
CRTC2	21.2386	21.0664	22.0641	20.4609	20.1573	20.5019	20.7912	22.0195	21.9775	20.5589	22.2288	22.5532	20.7089	22.2051	21.3847	19.5706	20.0192	CRTC2	9	Q53ET0	CRTC2_HUMAN	CREB-regulated transcription coactivator 2	Q53ET0	0	0	-0.646117	1.72759	0.540739	0.878775	0.343081	-2.88114	-0.317236	-1.59919	0.936177	0.0183518	0	0	0	1	No	Not Significant	0.246716	No	Not Significant	Unchanged	Unchanged	20.8408	22.0812	20.4782
ERGIC3	24.7982	24.7633	24.6373	24.8791	24.8236	24.6974	24.7124	24.7527	24.8001	24.8035	25.1065	25.0171	24.6791	24.8448	24.6533	24.6479	24.639	ERGIC3	15	Q9Y282	ERGI3_HUMAN	Endoplasmic reticulum-Golgi intermediate compartment protein 3	Q9Y282	0	0	-0.188988	0.20461	0.00781105	0.963034	0.933	-0.477665	-0.0525315	-0.265098	0.93624	0.0183771	0	0	0	1	No	Not Significant	0.246716	No	Not Significant	Unchanged	Unchanged	24.7686	24.6544	24.8965
TERF1	21.2656	21.5982	22.131	21.8608	21.9966	22.3181	21.1297	21.1363	21.3654	20.8474	21.0947	21.0443	22.2528	21.8673	21.1322	20.8491	20.6187	TERF1	16	P54274	TERF1_HUMAN	Telomeric repeat-binding factor 1	P54274	0	0	-1.47518	-0.43866	-0.956923	0.00431791	0.00153606	-1.2579	-0.138324	-0.698111	0.936245	0.0183793	1	0	1	1	No	Q-val	0.246716	No	Not Significant	Unchanged	Unchanged	21.9412	22.1481	21.8781
THRAP3	28.0855	27.9541	27.9712	27.8539	28.2315	28.0552	27.6083	28.1033	27.8039	28.0058	27.9685	28.6357	28.5835	27.9958	27.7084	27.6963	28.01	THRAP3	65	Q9Y2W1	TR150_HUMAN	Thyroid hormone receptor-associated protein 3	Q9Y2W1	0	0	-0.51259	0.21727	-0.14766	0.898614	0.398046	-0.885122	-0.0967838	-0.490953	0.936537	0.018498	0	0	0	1	No	Not Significant	0.247949	No	Not Significant	Unchanged	Unchanged	28.2208	27.9883	27.8712
DCUN1D5	25.1824	25.2975	25.322	25.3359	25.2616	25.1712	25.3734	25.227	25.4208	25.2679	25.2038	25.1847	24.8989	24.9818	25.4501	25.3973	25.1601	DCUN1D5	19	Q9BTE7	DCNL5_HUMAN	DCN1-like protein 5	Q9BTE7	0	0	-0.150085	0.24932	0.0496172	0.938101	0.60063	0.0528182	0.484225	0.268522	0.936663	0.0185495	0	0	0	1	No	Not Significant	0.248278	No	Not Significant	Unchanged	Unchanged	25.1492	25.3391	25.3532
GATB	23.4289	23.6634	23.6415	23.6785	23.6266	23.7162	23.7413	23.6615	23.463	23.7785	23.2707	23.06	23.4772	23.4104	23.576	23.7213	23.4864	GATB	21	O75879	GATB_HUMAN	Glutamyl-tRNA(Gln) amidotransferase subunit B, mitochondrial	O75879	0	0	-0.220382	0.211132	-0.00462487	0.964381	0.963782	0.0569493	0.523038	0.289994	0.936755	0.0185873	0	0	0	1	No	Not Significant	0.248423	No	Not Significant	Unchanged	Unchanged	23.4927	23.6586	23.6958
RAD18	22.8616	22.9912	22.9007	23.1395	23.02	23.0648	23.1043	22.936	22.8969	22.8674	22.9037	23.0038	22.9976	22.9433	22.5782	22.7913	22.8134	RAD18	27	Q9NS91	RAD18_HUMAN	E3 ubiquitin-protein ligase RAD18	Q9NS91	0	0	-0.254593	0.0943935	-0.0800999	0.877273	0.33958	-0.42294	-0.0459915	-0.234466	0.93682	0.0186142	0	0	0	1	No	Not Significant	0.248423	No	Not Significant	Unchanged	Unchanged	23.0022	22.9179	23.1568
ADGRE5	26.7422	26.736	26.7163	26.7409	26.8511	26.4366	26.1766	27.5744	26.8506	26.541	26.9865	27.1718	26.9064	27.2078	26.1793	25.8757	26.8676	ADGRE5	31	P48960	AGRE5_HUMAN	Adhesion G protein-coupled receptor E5	P48960	0	0	-0.46694	0.665706	0.0993827	0.94929	0.710821	-1.37234	-0.148943	-0.760642	0.936919	0.0186548	0	0	0	1	No	Not Significant	0.248605	No	Not Significant	Unchanged	Unchanged	26.798	26.7335	26.7582
LCMT1	23.9106	23.8611	23.9089	23.8943	23.8698	23.8167	23.8694	23.9018	23.9779	23.6499	23.913	23.8562	23.6545	23.7856	24.015	23.9565	24.1931	LCMT1	26	Q9UIC8	LCMT1_HUMAN	Leucine carboxyl methyltransferase 1	Q9UIC8	0	0	-0.210894	0.165511	-0.0226912	0.955756	0.798654	0.0492408	0.455805	0.252523	0.937152	0.0187521	0	0	0	1	No	Not Significant	0.249541	No	Not Significant	Unchanged	Unchanged	23.9163	23.9261	23.9116
NXF1	25.0153	25.1373	25.0394	25.4406	25.1872	25.237	24.8452	25.147	25.1471	25.0549	25.251	25.1673	24.9698	25.1617	24.8258	24.8686	24.8625	NXF1	40	Q9UBU9	NXF1_HUMAN	Nuclear RNA export factor 1	Q9UBU9	0	0	-0.390126	0.0351117	-0.177507	0.595472	0.0945375	-0.514794	-0.0554845	-0.285139	0.937268	0.0188008	0	0	0	1	No	Not Significant	0.249741	No	Not Significant	Unchanged	Unchanged	25.1656	25.0565	25.4579
KIAA1143	23.6709	23.4962	23.0989	23.5374	23.6603	23.5679	23.2017	23.7187	23.6684	23.5167	24.2369	24.462	23.5872	23.6496	23.0405	22.8042	23.9156	KIAA1143	8	Q96AT1	K1143_HUMAN	Uncharacterized protein KIAA1143	Q96AT1	0	0	-0.484823	0.605288	0.0602329	0.956794	0.815099	-1.31923	-0.141775	-0.730503	0.937412	0.0188615	0	0	0	1	No	Not Significant	0.249741	No	Not Significant	Unchanged	Unchanged	23.546	23.1161	23.5547
SORD	25.8827	26.0353	26.0701	26.0569	26.0729	26.1712	25.786	25.9033	26.0164	26.2055	26.0131	25.751	26.1686	26.11	25.7717	25.6782	25.6864	SORD	33	Q00796	DHSO_HUMAN	Sorbitol dehydrogenase	Q00796	0	0	-0.337747	0.107796	-0.114976	0.848794	0.285164	-0.539186	-0.0579442	-0.298565	0.937413	0.018862	0	0	0	1	No	Not Significant	0.249741	No	Not Significant	Unchanged	Unchanged	25.7827	26.0872	26.0742
MTX1	25.0607	25.3766	25.3123	25.4093	25.518	25.5689	24.7981	25.4381	25.4444	25.5238	24.9443	25.1241	25.4911	25.4785	24.7702	24.7678	24.8489	MTX1	17	Q13505	MTX1_HUMAN	Metaxin-1	Q13505	0	0	-0.497166	0.195155	-0.151005	0.886837	0.363304	-0.837766	-0.0899737	-0.46387	0.937445	0.0188754	0	0	0	1	No	Not Significant	0.249741	No	Not Significant	Unchanged	Unchanged	25.1689	25.3294	25.4266
PAIP2B	19.8592	19.9565	20.4911	20.003	19.6259	19.8949	19.6473	20.0266	20.0015	19.9617	20.4886	20.0325	20.5194	20.1588	18.4444	18.8056	20.5649	PAIP2B	5	Q9ULR5	PAI2B_HUMAN	Polyadenylate-binding protein-interacting protein 2B	Q9ULR5	1	2	-0.862128	0.673273	-0.0944271	0.955499	0.794693	-1.85737	-0.198946	-1.02816	0.937577	0.0189312	0	0	0	1	No	Not Significant	0.25012	No	Not Significant	Unchanged	Unchanged	19.5288	20.5083	20.2133
MYO5C	21.015	21.2601	21.3708	21.2557	21.3337	21.2191	21.3667	20.946	21.3005	21.2883	20.5225	20.6835	21.0771	21.0118	21.5066	21.4171	20.8864	MYO5C	50	Q9NQX4	MYO5C_HUMAN	Unconventional myosin-Vc	Q9NQX4	0	0	-0.40302	0.264145	-0.0694373	0.944696	0.660452	0.0859624	0.806584	0.446273	0.937822	0.0190363	0	0	0	1	No	Not Significant	0.251148	No	Not Significant	Unchanged	Unchanged	21.3059	21.388	21.273
FUS	29.5261	29.5607	29.4531	29.4185	29.7034	29.8028	28.6777	29.538	29.8447	30.0475	29.5553	29.8385	30.1928	29.7011	29.0917	29.2007	29.1028	FUS	16	P35637	FUS_HUMAN	RNA-binding protein FUS	P35637	0	0	-0.584337	0.449406	-0.0674653	0.954688	0.782473	-1.24847	-0.131901	-0.690186	0.938244	0.0192189	0	0	0	1	No	Not Significant	0.252763	No	Not Significant	Unchanged	Unchanged	29.8653	29.4702	29.4358
TRIM23	18.595	18.5033	18.1918	18.5531	18.4222	18.4492	18.7391	18.101	19.1306	18.4396	18.611	18.0317	18.545	18.2462	18.992	18.9626	18.7764	TRIM23	4	P36406	TRI23_HUMAN	E3 ubiquitin-protein ligase TRIM23	P36406	0	0	-0.214788	0.611789	0.198501	0.867474	0.318497	0.105441	0.998246	0.551844	0.938255	0.0192236	0	0	0	1	No	Not Significant	0.252763	No	Not Significant	Unchanged	Unchanged	18.6515	18.2089	18.5704
GATAD1	22.3589	22.3713	22.3478	22.4883	22.3004	22.4797	22.3714	22.1375	22.3892	22.4559	22.5053	22.4471	22.6707	22.4299	22.5339	22.001	21.9244	GATAD1	13	Q8WUU5	GATD1_HUMAN	GATA zinc finger domain-containing protein 1	Q8WUU5	0	0	-0.335309	0.204223	-0.0655428	0.939067	0.608623	-0.651522	-0.0687608	-0.360142	0.938294	0.0192409	0	0	0	1	No	Not Significant	0.252763	No	Not Significant	Unchanged	Unchanged	22.7035	22.3649	22.5056
MIIP	17.3485	17.0525	16.5507	17.4803	16.9101	17.4287	16.7697	16.9223	17.2367	17.1214	17.5353	17.4199	17.9429	17.4949	17.2123	16.7456	17.0889	MIIP	6	Q5JXC2	MIIP_HUMAN	Migration and invasion-inhibitory protein	Q5JXC2	0	0	-0.516622	0.35668	-0.0799714	0.948267	0.698873	-1.05429	-0.111019	-0.582656	0.938401	0.0192878	0	0	0	1	No	Not Significant	0.253019	No	Not Significant	Unchanged	Unchanged	17.2885	16.5679	17.4977
TP53RK	24.7382	25.0148	24.9151	25.0925	25.0989	25.1608	24.8793	25.2572	24.6949	25.0195	24.859	24.8947	24.7773	24.9737	24.7128	24.4589	24.491	TP53RK	9	Q96S44	PRPK_HUMAN	EKC/KEOPS complex subunit TP53RK	Q96S44	0	0	-0.34563	0.137375	-0.104127	0.888835	0.368725	-0.582782	-0.0610777	-0.32193	0.938625	0.0193869	0	0	0	1	No	Not Significant	0.253958	No	Not Significant	Unchanged	Unchanged	24.7931	24.9322	25.1098
TMOD3	26.7713	26.3725	26.3958	26.3976	26.2526	26.5873	26.2804	26.4325	26.2	26.4337	27.1344	26.9872	26.907	26.9642	26.1579	26.1005	27.1478	TMOD3	32	Q9NYL9	TMOD3_HUMAN	Tropomodulin-3	Q9NYL9	0	0	-0.469102	0.325817	-0.0716424	0.948658	0.703382	-0.958769	-0.100158	-0.529463	0.938777	0.0194546	0	0	0	1	No	Not Significant	0.254482	No	Not Significant	Unchanged	Unchanged	26.407	26.4129	26.4149
CST6	16.5752	15.869	15.4167	15.6905	15.7113	16.1079	16.7716	15.8742	15.8302	15.5494	16.8665	15.7428	16.3402	15.6065	17.9355	17.0855	16.4495	CST6	2	Q15828	CYTM_HUMAN	Cystatin-M	Q15828	1	4	-0.489791	1.03924	0.274726	0.912904	0.451598	0.192079	1.84362	1.01785	0.938902	0.0195104	0	0	0	1	No	Not Significant	0.254852	No	Not Significant	Unchanged	Unchanged	16.6171	15.4339	15.7078
CEP68	20.4695	20.5274	20.6204	20.4986	20.679	20.7712	20.5782	20.1685	20.2854	20.6181	20.8504	20.5947	21.1974	20.8767	18.695	20.2134	20.8588	CEP68	10	Q76N32	CEP68_HUMAN	Centrosomal protein of 68 kDa	Q76N32	0	0	-0.949512	0.490003	-0.229754	0.92343	0.502704	-1.73486	-0.180001	-0.957428	0.939093	0.0195966	0	0	0	1	No	Not Significant	0.254861	No	Not Significant	Unchanged	Unchanged	20.8447	20.6375	20.5159
PIK3R4	23.2726	23.4564	23.4391	23.4754	23.4789	23.4744	23.6615	23.1997	23.4623	23.4599	23.0953	22.9387	23.2854	23.2499	23.5145	23.5444	23.2801	PIK3R4	60	Q99570	PI3R4_HUMAN	Phosphoinositide 3-kinase regulatory subunit 4	Q99570	0	0	-0.249693	0.207436	-0.0211283	0.958555	0.84486	0.057145	0.5509	0.304023	0.939104	0.0196017	0	0	0	1	No	Not Significant	0.254861	No	Not Significant	Unchanged	Unchanged	23.5411	23.4562	23.4927
PLIN3	28.4806	28.3526	28.2321	28.3271	28.458	28.3557	28.1812	28.5714	28.3628	28.3323	28.696	28.8409	28.5542	28.472	28.0825	28.0918	28.6263	PLIN3	43	O60664	PLIN3_HUMAN	Perilipin-3	O60664	0	0	-0.262381	0.299819	0.0187187	0.960866	0.887858	-0.677511	-0.0702652	-0.373888	0.939113	0.0196056	0	0	0	1	No	Not Significant	0.254861	No	Not Significant	Unchanged	Unchanged	28.3706	28.2492	28.3444
COG8	23.9456	24.1531	24.1017	24.249	24.011	24.3147	24.4129	23.9889	24.1271	24.0192	23.8244	23.2141	23.9009	23.9016	24.7074	24.2431	23.8276	COG8	25	Q96MW5	COG8_HUMAN	Conserved oligomeric Golgi complex subunit 8	Q96MW5	0	0	-0.444995	0.380852	-0.0320716	0.959904	0.869376	0.103128	0.995145	0.549136	0.939148	0.0196217	0	0	0	1	No	Not Significant	0.254861	No	Not Significant	Unchanged	Unchanged	24.0898	24.1188	24.2663
ZNF688	17.7247	17.7678	18.0446	18.3642	18.0145	17.7474	17.0637	17.8736	17.021	18.0135	18.4715	18.2441	17.4088	18.1271	17.0637	17.0637	17.6937	ZNF688	3	P0C7X2	ZN688_HUMAN	Zinc finger protein 688	P0C7X2	1	3	-1.14382	0.044359	-0.549729	0.504989	0.066965	-1.43092	-0.147542	-0.78923	0.939379	0.0197266	0	0	0	1	No	Not Significant	0.255237	No	Not Significant	Unchanged	Unchanged	17.5672	18.0617	18.3815
LYPLA2	26.6575	26.7939	26.7749	26.7754	26.7572	26.7766	26.4895	27.2024	26.8079	26.7673	26.7801	27.0412	26.817	26.6631	26.5642	26.1933	26.5436	LYPLA2	16	O95372	LYPA2_HUMAN	Acyl-protein thioesterase 2	O95372	0	0	-0.249104	0.340562	0.0457288	0.95186	0.743005	-0.710102	-0.0731897	-0.391646	0.939397	0.0197348	0	0	0	1	No	Not Significant	0.255237	No	Not Significant	Unchanged	Unchanged	26.6438	26.7921	26.7927
ICOSLG	21.7069	21.3087	20.8552	21.8028	21.175	21.1965	21.7736	21.0847	21.2348	21.3468	21.3534	21.8725	21.3153	21.2639	22.1742	21.8032	22.1655	ICOSLG	3	O75144	ICOSL_HUMAN	ICOS ligand	O75144	0	0	-0.346358	0.55156	0.102601	0.9415	0.629867	0.111404	1.08127	0.596335	0.939414	0.0197426	0	0	0	1	No	Not Significant	0.255237	No	Not Significant	Unchanged	Unchanged	21.5534	20.8723	21.8201
FYTTD1	21.0522	21.2718	20.9409	21.1574	21.1755	21.4373	21.6437	21.0824	21.352	21.385	20.4344	20.8289	20.8941	20.9646	21.6855	21.8482	20.7094	FYTTD1	10	Q96QD9	UIF_HUMAN	UAP56-interacting factor	Q96QD9	0	0	-0.289321	0.665245	0.187962	0.902285	0.410427	0.118313	1.14936	0.633837	0.939455	0.0197614	0	0	0	1	No	Not Significant	0.255237	No	Not Significant	Unchanged	Unchanged	21.5362	20.9581	21.1747
CMSS1	24.7982	25.1517	25.4341	25.1837	25.0987	25.1355	24.9695	25.1395	25.2081	25.0447	24.8622	25.2171	24.7827	24.9293	24.8256	24.3531	24.6178	CMSS1	17	Q9BQ75	CMS1_HUMAN	Protein CMSS1	Q9BQ75	0	0	-0.38566	0.140559	-0.122551	0.874264	0.332792	-0.633162	-0.0647806	-0.348971	0.939729	0.019888	0	0	0	1	No	Not Significant	0.256514	No	Not Significant	Unchanged	Unchanged	24.8955	25.4513	25.201
WFS1	22.5374	22.8795	22.9705	22.8472	22.9247	22.7422	22.8721	22.862	22.912	22.9049	22.0909	22.3944	22.4672	22.588	22.7836	23.0084	22.4293	WFS1	27	O76024	WFS1_HUMAN	Wolframin	O76024	0	0	-0.251644	0.284897	0.0166263	0.961254	0.895579	0.0655482	0.645079	0.355314	0.940034	0.0200306	0	0	0	1	No	Not Significant	0.257848	No	Not Significant	Unchanged	Unchanged	22.768	22.9877	22.8645
EHD4	25.217	25.2733	25.2575	25.1989	25.2427	25.2629	25.2987	25.326	25.3505	25.2495	25.0492	25.1646	25.1365	25.2238	25.2718	25.3568	25.3163	EHD4	44	Q9H223	EHD4_HUMAN	EH domain-containing protein 4	Q9H223	0	0	-0.0638622	0.195208	0.065673	0.853827	0.293396	0.0315217	0.31135	0.171436	0.940194	0.0201064	0	0	0	1	No	Not Significant	0.257848	No	Not Significant	Unchanged	Unchanged	25.2976	25.2746	25.2162
ABCB10	23.0461	23.4772	23.5225	23.4198	23.611	23.3438	23.5011	23.3393	23.4828	23.5974	22.7544	22.8689	23.0593	22.9974	23.2813	23.3722	22.9892	ABCB10	20	Q9NRK6	ABCBA_HUMAN	ATP-binding cassette sub-family B member 10, mitochondrial	Q9NRK6	0	0	-0.216493	0.228218	0.00586249	0.964026	0.955461	0.0540703	0.534414	0.294242	0.940223	0.0201197	0	0	0	1	No	Not Significant	0.257848	No	Not Significant	Unchanged	Unchanged	23.141	23.5396	23.4371
ZNRF3	21.0845	21.3319	21.1242	21.4916	21.6255	21.4038	21.1636	21.0006	21.2065	21.6393	21.0322	21.4114	21.3192	21.2989	20.7862	20.6966	21.0469	ZNRF3	10	Q9ULT6	ZNRF3_HUMAN	E3 ubiquitin-protein ligase ZNRF3	Q9ULT6	0	0	-0.477824	0.160289	-0.158768	0.858797	0.302036	-0.766815	-0.0775742	-0.422195	0.940228	0.0201224	0	0	0	1	No	Not Significant	0.257848	No	Not Significant	Unchanged	Unchanged	21.2569	21.1413	21.5089
CNOT10	23.3159	23.4215	23.4423	23.4857	23.3784	23.3355	23.544	23.2634	23.4912	23.4315	23.353	23.1432	23.1558	23.1819	23.5241	23.5708	23.2822	CNOT10	27	Q9H9A5	CNO10_HUMAN	CCR4-NOT transcription complex subunit 10	Q9H9A5	0	0	-0.167321	0.211384	0.0220315	0.956196	0.805534	0.0460164	0.455064	0.25054	0.940247	0.0201312	0	0	0	1	No	Not Significant	0.257848	No	Not Significant	Unchanged	Unchanged	23.3113	23.4594	23.503
CDIPT	23.9801	24.5323	24.7585	24.584	24.7026	24.4237	24.5642	24.2381	24.5333	24.4543	23.4571	23.8278	23.5088	24.1867	24.5957	24.5251	23.7596	CDIPT	6	O14735	CDIPT_HUMAN	CDP-diacylglycerol--inositol 3-phosphatidyltransferase	O14735	0	0	-0.585368	0.245906	-0.169731	0.897304	0.393824	0.0994364	0.997315	0.548376	0.940854	0.0204232	0	0	0	1	No	Not Significant	0.260778	No	Not Significant	Unchanged	Unchanged	24.0539	24.7757	24.6013
TGDS	17.4419	17.2003	16.8302	16.8302	16.8302	17.7629	18.2709	16.7876	17.4604	16.8302	16.8302	16.8302	17.5822	16.8302	18.3201	17.3972	18.303	TGDS	4	O95455	TGDS_HUMAN	dTDP-D-glucose 4,6-dehydratase	O95455	1	7	-0.475588	1.02334	0.273878	0.911143	0.444145	0.179027	1.79806	0.988543	0.940912	0.0204517	0	0	0	1	No	Not Significant	0.260778	No	Not Significant	Unchanged	Unchanged	17.4506	17.1777	17.1325
GRIPAP1	24.8579	24.6323	24.634	24.6822	24.6335	24.6436	24.5736	24.7388	24.5841	24.5686	25.1058	25.229	24.8829	24.8191	24.4658	24.4777	25.0246	GRIPAP1	68	Q4V328	GRAP1_HUMAN	GRIP1-associated protein 1	Q4V328	0	0	-0.299875	0.235718	-0.0320785	0.955839	0.799927	-0.642447	-0.0639409	-0.353194	0.940929	0.0204599	0	0	0	1	No	Not Significant	0.260778	No	Not Significant	Unchanged	Unchanged	24.6511	24.6512	24.6995
EED	24.542	24.7116	24.8504	24.8732	24.7628	24.588	24.5379	24.799	24.638	24.6434	24.4093	24.2186	24.3447	24.6923	24.7127	24.6567	24.7597	EED	25	O75530	EED_HUMAN	Polycomb protein EED	O75530	0	0	-0.336526	0.108493	-0.114016	0.85086	0.288484	0.0530901	0.533765	0.293428	0.940956	0.0204731	0	0	0	1	No	Not Significant	0.260778	No	Not Significant	Unchanged	Unchanged	24.5543	24.8675	24.8905
DHX34	21.6199	21.7885	21.7592	21.7841	21.8519	21.9035	21.769	21.7165	21.7584	21.7653	21.301	21.4679	21.6809	21.6083	21.8499	21.8102	21.6213	DHX34	37	Q14147	DHX34_HUMAN	Probable ATP-dependent RNA helicase DHX34	Q14147	0	0	-0.259054	0.114259	-0.0723974	0.904234	0.417353	0.0443419	0.447566	0.245954	0.941122	0.0205542	0	0	0	1	No	Not Significant	0.26145	No	Not Significant	Unchanged	Unchanged	21.8838	21.7764	21.8014
SLC25A32	22.4644	23.0494	23.1303	23.0456	23.2499	22.9421	22.8783	23.0501	23.1565	22.9424	21.9459	21.825	22.5493	22.6544	23.0176	22.8146	22.444	SLC25A32	12	Q9H2D1	MFTC_HUMAN	Mitochondrial folate transporter/carrier	Q9H2D1	0	0	-0.476384	0.306127	-0.0851286	0.943252	0.646226	0.0924778	0.937687	0.515082	0.941311	0.0206481	0	0	0	1	No	Not Significant	0.262061	No	Not Significant	Unchanged	Unchanged	22.7557	23.1475	23.0629
TTC39B	23.1433	23.2129	23.2644	23.3598	23.2745	23.038	23.3982	22.942	23.1617	23.2644	23.0013	22.9946	23.0521	22.9693	23.5713	23.2899	23.1246	TTC39B	16	Q5VTQ0	TT39B_HUMAN	Tetratricopeptide repeat protein 39B	Q5VTQ0	0	0	-0.288942	0.203771	-0.0425855	0.949633	0.714936	0.0581947	0.590385	0.32429	0.941334	0.0206591	0	0	0	1	No	Not Significant	0.262061	No	Not Significant	Unchanged	Unchanged	23.2464	23.2815	23.3771
PDCD10	26.1347	26.3928	26.6818	26.4297	26.1662	26.1605	26.1957	26.2779	26.4768	26.7537	26.7183	26.5452	26.2984	25.9295	25.4464	26.0492	25.9561	PDCD10	17	Q9BUL8	PDC10_HUMAN	Programmed cell death protein 10	Q9BUL8	0	0	-0.355783	0.488779	0.0664981	0.951571	0.739232	-1.01177	-0.0995348	-0.555651	0.941415	0.0206996	0	0	0	1	No	Not Significant	0.262214	No	Not Significant	Unchanged	Unchanged	25.9343	26.699	26.447
RTL10	21.6922	21.124	20.9256	20.9999	20.824	21.04	21.0337	21.4178	21.415	21.3361	21.8292	21.9678	22.7617	21.5829	20.3765	21.6393	21.688	RTL10	5	Q7L3V2	BOP_HUMAN	Protein Bop	Q7L3V2	0	0	-0.255747	0.962309	0.353281	0.807577	0.232322	-1.45864	-0.142985	-0.800811	0.941562	0.0207731	0	0	0	1	No	Not Significant	0.262515	No	Not Significant	Unchanged	Unchanged	21.6585	20.9427	21.0172
CLN3	23.7855	24.0055	24.0015	24.0954	24.0689	24.2376	24.2811	23.6344	23.8493	23.8755	23.5881	23.5887	23.3841	23.8903	24.2453	23.9322	23.8695	CLN3	7	Q13286	CLN3_HUMAN	Battenin	Q13286	0	0	-0.49722	0.115713	-0.190753	0.77381	0.201817	0.0718373	0.73388	0.402859	0.94162	0.0208024	0	0	0	1	No	Not Significant	0.262515	No	Not Significant	Unchanged	Unchanged	23.8008	24.0186	24.1127
C12orf57	26.208	25.5888	25.5975	25.761	25.5377	25.8125	25.5792	25.0599	25.4183	25.9446	26.5263	26.6782	26.326	26.2129	25.5925	25.815	26.3051	C12orf57	10	Q99622	C10_HUMAN	Protein C10	Q99622	0	0	-0.581096	0.227807	-0.176645	0.886628	0.362748	-0.968488	-0.094773	-0.531631	0.941633	0.0208088	0	0	0	1	No	Not Significant	0.262515	No	Not Significant	Unchanged	Unchanged	26.0691	25.6146	25.7783
LARP4	25.4156	25.2744	25.2839	25.2341	25.3219	25.2701	25.1513	25.2855	25.2516	25.3969	25.5866	25.5909	25.4187	25.4529	25.1831	25.2285	25.4483	LARP4	33	Q71RC2	LARP4_HUMAN	La-related protein 4	Q71RC2	0	0	-0.177954	0.165612	-0.00617095	0.96332	0.939345	-0.41119	-0.0400964	-0.225643	0.941776	0.0208811	0	0	0	1	No	Not Significant	0.262731	No	Not Significant	Unchanged	Unchanged	25.4485	25.301	25.2514
CARD19	22.3533	22.2524	22.2357	21.8878	22.3297	22.3988	22.2857	22.3166	22.2115	22.3539	22.2258	22.3865	22.046	22.2317	22.5103	22.4593	22.6133	CARD19	11	Q96LW7	CAR19_HUMAN	Caspase recruitment domain-containing protein 19	Q96LW7	0	0	-0.15335	0.311186	0.078918	0.918265	0.476105	0.0542093	0.555966	0.305088	0.941779	0.0208829	0	0	0	1	No	Not Significant	0.262731	No	Not Significant	Unchanged	Unchanged	22.4611	22.2528	21.9051
VASN	21.7659	21.6072	21.3859	21.9226	21.3695	21.8216	21.7219	21.5807	21.4081	21.6475	22.031	21.9516	22.0115	21.804	21.2026	21.5341	21.8266	VASN	10	Q6EMK4	VASN_HUMAN	Vasorin	Q6EMK4	0	0	-0.361673	0.290936	-0.0353684	0.957007	0.818571	-0.780864	-0.0759663	-0.428415	0.941871	0.0209292	0	0	0	1	No	Not Significant	0.262955	No	Not Significant	Unchanged	Unchanged	21.7085	21.4031	21.9399
CCDC130	21.1947	21.2063	21.2108	21.5114	21.3666	21.395	20.531	21.056	21.1915	21.388	21.564	21.0992	21.5708	21.3411	20.7864	21.058	20.9431	CCDC130	12	P13994	CC130_HUMAN	Coiled-coil domain-containing protein 130	P13994	0	0	-0.683525	0.0249075	-0.329309	0.500418	0.0658462	-0.847205	-0.0820107	-0.464608	0.942071	0.0210314	0	0	0	1	No	Not Significant	0.263745	No	Not Significant	Unchanged	Unchanged	21.206	21.2279	21.5287
TOR2A	23.6118	23.5981	23.9028	23.8292	23.3721	23.4178	23.4331	23.2205	23.8936	23.7155	23.5445	23.4469	23.4431	23.2355	23.7021	23.8622	24.0482	TOR2A	9	Q5JU69	TOR2A_HUMAN	Torsin-2A	Q5JU69	0	0	-0.410469	0.280923	-0.0647733	0.94769	0.692319	0.0799609	0.82675	0.453355	0.942106	0.0210493	0	0	0	1	No	Not Significant	0.263745	No	Not Significant	Unchanged	Unchanged	23.5062	23.9199	23.8465
ELMO3	22.354	22.5782	22.6819	22.5717	22.6401	22.6297	22.6657	22.2807	22.5214	22.6345	22.0847	22.0258	22.3098	22.3753	22.7489	22.715	22.2184	ELMO3	28	Q96BJ8	ELMO3_HUMAN	Engulfment and cell motility protein 3	Q96BJ8	0	0	-0.381289	0.170799	-0.105245	0.906338	0.425127	0.063729	0.660052	0.36189	0.942174	0.0210845	0	0	0	1	No	Not Significant	0.263827	No	Not Significant	Unchanged	Unchanged	22.4341	22.699	22.589
LRRFIP1	26.38	26.2145	26.1376	26.1867	26.129	26.2576	26.1607	26.4224	26.2471	26.1748	26.3916	26.6326	26.6344	26.3554	26.0014	26.2386	26.4059	LRRFIP1	59	Q32MZ4	LRRF1_HUMAN	Leucine-rich repeat flightless-interacting protein 1	Q32MZ4	0	0	-0.146513	0.293464	0.0734756	0.919762	0.483487	-0.525788	-0.0505572	-0.288172	0.942337	0.0211687	0	0	0	1	No	Not Significant	0.264076	No	Not Significant	Unchanged	Unchanged	26.276	26.1548	26.2041
HAUS1	24.4881	23.932	23.8915	23.9825	23.8742	24.0346	23.9156	24.0257	23.8745	23.8574	24.7932	24.8202	24.5613	24.4315	24.034	24.0836	24.6927	HAUS1	20	Q96CS2	HAUS1_HUMAN	HAUS augmin-like complex subunit 1	Q96CS2	0	0	-0.318625	0.263825	-0.0274	0.9584	0.842138	-0.695986	-0.0668677	-0.381427	0.942369	0.0211855	0	0	0	1	No	Not Significant	0.264076	No	Not Significant	Unchanged	Unchanged	24.1456	23.9086	23.9998
ETNK1	23.1109	22.7621	22.7214	22.781	23.0056	22.7394	22.5877	22.7099	22.677	22.8749	23.1656	23.3218	23.1807	23.3169	22.6277	23.1328	23.0309	ETNK1	11	Q9HBU6	EKI1_HUMAN	Ethanolamine kinase 1	Q9HBU6	0	0	-0.340597	0.141663	-0.099467	0.895828	0.389183	-0.576253	-0.0553514	-0.315802	0.942378	0.0211902	0	0	0	1	No	Not Significant	0.264076	No	Not Significant	Unchanged	Unchanged	23.1631	22.7386	22.7983
VCP	29.6486	29.6287	29.5546	29.6022	29.46	29.9052	29.6663	29.8803	29.3458	29.6156	29.6128	29.6839	29.92	30.069	29.6159	29.2262	29.4127	VCP	103	P55072	TERA_HUMAN	Transitional endoplasmic reticulum ATPase	P55072	0	0	-0.311586	0.304645	-0.00347063	0.965091	0.980963	-0.735915	-0.0703097	-0.403112	0.942588	0.0212999	0	0	0	1	No	Not Significant	0.264279	No	Not Significant	Unchanged	Unchanged	29.9431	29.5717	29.6195
ANP32E	28.732	28.6875	28.605	28.826	28.6684	28.6206	28.3396	29.2485	28.4664	28.7257	29.4083	29.3112	28.8106	28.5939	27.887	28.2015	28.9112	ANP32E	16	Q9BTT0	AN32E_HUMAN	Acidic leucine-rich nuclear phosphoprotein 32 family member E	Q9BTT0	0	0	-0.518351	0.54848	0.0150645	0.96389	0.952295	-1.27391	-0.121598	-0.697752	0.942624	0.0213187	0	0	0	1	No	Not Significant	0.264279	No	Not Significant	Unchanged	Unchanged	28.4606	28.6221	28.8433
YBX1	29.9023	29.6703	29.576	29.6705	29.6666	29.8665	29.3519	29.6575	29.6858	29.8871	30.0104	30.1339	30.1016	29.9614	29.4214	29.8056	29.8818	YBX1	31	P67809	YBOX1_HUMAN	Y-box-binding protein 1	P67809	0	0	-0.316055	0.21746	-0.0492976	0.948042	0.6963	-0.637046	-0.0607837	-0.348915	0.942639	0.0213267	0	0	0	1	No	Not Significant	0.264279	No	Not Significant	Unchanged	Unchanged	29.8828	29.5931	29.6878
BORCS6	23.4769	23.3044	23.0149	23.2204	23.3873	23.3437	23.5301	23.3607	23.2489	23.3287	23.6189	23.5237	23.7894	23.4821	23.2307	23.2264	23.4672	BORCS6	21	Q96GS4	BORC6_HUMAN	BLOC-1-related complex subunit 6	Q96GS4	0	0	-0.100378	0.351405	0.125513	0.824622	0.251524	-0.539424	-0.0514425	-0.295433	0.942659	0.0213373	0	0	0	1	No	Not Significant	0.264279	No	Not Significant	Unchanged	Unchanged	23.6264	23.0321	23.2377
KIF16B	21.3659	21.2418	21.2876	21.2862	20.9785	21.186	21.6331	21.18	21.2002	21.1832	21.3684	21.2412	21.2363	21.072	21.6155	21.4785	21.549	KIF16B	21	Q96L93	KI16B_HUMAN	Kinesin-like protein KIF16B	Q96L93	0	0	-0.129063	0.358142	0.114539	0.872246	0.3284	0.0550659	0.581307	0.318187	0.942918	0.0214742	0	0	0	1	No	Not Significant	0.264279	No	Not Significant	Unchanged	Unchanged	21.4979	21.3048	21.3035
SHMT1	26.5479	26.5823	26.5945	26.6492	26.6204	26.6223	26.4387	26.6304	26.6335	26.4696	26.6432	26.8267	26.5879	26.6238	26.3081	26.1724	26.6731	SHMT1	32	P34896	GLYC_HUMAN	Serine hydroxymethyltransferase, cytosolic	P34896	0	0	-0.297373	0.1403	-0.0785368	0.913036	0.452168	-0.522208	-0.0494668	-0.285837	0.942919	0.0214745	0	0	0	1	No	Not Significant	0.264279	No	Not Significant	Unchanged	Unchanged	26.615	26.6116	26.6665
PCLAF	24.7184	23.6541	23.6803	23.2942	23.3678	23.559	24.3559	23.6522	23.9542	23.3696	25.3577	25.2433	24.9547	24.399	24.5555	24.2971	24.2216	PCLAF	9	Q15004	PAF15_HUMAN	PCNA-associated factor	Q15004	0	0	-0.125253	0.840618	0.357683	0.66915	0.133653	-1.15227	-0.109008	-0.630638	0.942969	0.0215011	0	0	0	1	No	Not Significant	0.264279	No	Not Significant	Unchanged	Unchanged	24.8573	23.6974	23.3115
CHMP6	24.0473	24.2869	24.1683	24.1758	24.2832	24.2773	24.5199	24.3026	24.3106	24.2579	23.9114	23.9277	23.8222	24.0562	24.3133	24.3551	23.9451	CHMP6	11	Q96FZ7	CHMP6_HUMAN	Charged multivesicular body protein 6	Q96FZ7	0	0	-0.0892072	0.332435	0.121614	0.809917	0.234779	0.0474287	0.502855	0.275142	0.943083	0.0215623	0	0	0	1	No	Not Significant	0.264279	No	Not Significant	Unchanged	Unchanged	24.2525	24.1854	24.1931
TAF9B	23.4236	23.1759	23.3269	23.3172	23.0188	23.0494	23.2073	22.7848	23.5041	23.1989	23.3188	23.3773	23.2382	23.066	23.6264	23.4807	23.8577	TAF9B	16	Q9HBM6	TAF9B_HUMAN	Transcription initiation factor TFIID subunit 9B	Q9HBM6	0	0	-0.314563	0.305934	-0.00431429	0.964909	0.976499	0.0697592	0.739973	0.404866	0.943102	0.0215724	0	0	0	1	No	Not Significant	0.264279	No	Not Significant	Unchanged	Unchanged	23.2978	23.344	23.3345
PDE2A	18.5309	18.6731	18.8318	19.3322	18.1669	18.8274	18.8774	17.9901	18.6258	18.733	18.4282	17.5283	18.6034	18.2285	19.1103	19.1268	18.691	PDE2A	5	O00408	PDE2A_HUMAN	cGMP-dependent 3',5'-cyclic phosphodiesterase	O00408	1	1	-0.830571	0.364563	-0.233004	0.903566	0.414952	0.133478	1.42437	0.778924	0.943327	0.0216941	0	0	0	1	No	Not Significant	0.264279	No	Not Significant	Unchanged	Unchanged	18.7775	18.8489	19.3495
PAPSS1	26.615	26.6829	26.6972	26.7277	26.7671	26.7759	26.4946	26.5976	26.6627	26.7401	26.7072	26.6958	26.6707	26.7411	26.3791	26.6426	26.4686	PAPSS1	51	O43252	PAPS1_HUMAN	Bifunctional 3'-phosphoadenosine 5'-phosphosulfate synthase 1	O43252	0	0	-0.277054	0.0405716	-0.118241	0.66662	0.131795	-0.378471	-0.0353953	-0.206933	0.943403	0.0217349	0	0	0	1	No	Not Significant	0.264279	No	Not Significant	Unchanged	Unchanged	26.6749	26.7144	26.745
NSRP1	25.0499	24.7636	24.7951	24.7842	24.6672	24.7158	24.9137	24.7655	24.7105	24.7567	25.1209	25.3806	25.1383	25.0937	24.6358	24.7855	25.1943	NSRP1	28	Q9H0G5	NSRP1_HUMAN	Nuclear speckle splicing regulatory protein 1	Q9H0G5	0	0	-0.193196	0.285214	0.0460087	0.946997	0.684642	-0.569903	-0.0531606	-0.311532	0.943499	0.0217875	0	0	0	1	No	Not Significant	0.264279	No	Not Significant	Unchanged	Unchanged	24.8423	24.8122	24.8015
THEM6	25.1668	25.1186	25.009	25.1914	25.214	25.4573	24.9539	25.1665	24.6381	25.3185	25.11	25.4237	25.3063	25.5508	24.9358	24.7555	25.0854	THEM6	17	Q8WUY1	THEM6_HUMAN	Protein THEM6	Q8WUY1	0	0	-0.522846	0.125469	-0.198688	0.781867	0.208354	-0.772238	-0.0719774	-0.422108	0.943528	0.0218035	0	0	0	1	No	Not Significant	0.264279	No	Not Significant	Unchanged	Unchanged	25.2389	25.0262	25.2087
TMPRSS13	22.1614	21.3877	21.6967	18.154	18.154	24.0365	17.7604	23.1432	23.2666	24.8903	24.4817	23.9302	23.78	24.1559	18.154	18.154	22.474	TMPRSS13	2	Q9BYE2	TMPSD_HUMAN	Transmembrane protease serine 13	Q9BYE2	1	4	-1.69558	5.20525	1.75483	0.85296	0.291943	-8.21978	-0.766033	-4.49291	0.943533	0.0218062	0	0	0	1	No	Not Significant	0.264279	No	Not Significant	Unchanged	Unchanged	22.7854	21.7138	23.9553
SLF2	20.2652	18.8297	19.0098	18.3872	19.6526	19.5645	17.7539	19.8669	19.0757	17.327	19.4536	22.355	22.2847	21.5097	21.237	18.7811	16.2353	SLF2	24	Q8IX21	SLF2_HUMAN	SMC5-SMC6 complex localization factor protein 2	Q8IX21	0	0	-2.68402	1.38876	-0.647629	0.923713	0.504261	-4.84917	-0.450059	-2.64961	0.943685	0.0218896	0	0	0	1	No	Not Significant	0.264279	No	Not Significant	Unchanged	Unchanged	19.7417	19.0269	18.4046
CFAP20	24.4478	24.5088	24.7955	24.6494	24.5501	24.2962	24.6563	23.898	24.6097	24.6154	24.3204	24.1769	24.254	24.2425	24.795	24.8936	24.4524	CFAP20	12	Q9Y6A4	CFA20_HUMAN	Cilia- and flagella-associated protein 20	Q9Y6A4	0	0	-0.48556	0.229715	-0.127923	0.913376	0.453642	0.0789228	0.851508	0.465215	0.943735	0.021917	0	0	0	1	No	Not Significant	0.264279	No	Not Significant	Unchanged	Unchanged	24.3587	24.8126	24.6667
CENPN	20.6669	20.5449	20.7502	20.3242	20.4486	20.4519	20.9295	20.7952	20.2144	20.4451	20.8468	20.5441	19.9747	20.3884	21.135	20.7888	20.9902	CENPN	12	Q96H22	CENPN_HUMAN	Centromere protein N	Q96H22	0	0	-0.307291	0.511976	0.102343	0.937855	0.598625	0.0903925	0.975303	0.532848	0.943737	0.021918	0	0	0	1	No	Not Significant	0.264279	No	Not Significant	Unchanged	Unchanged	20.6449	20.7673	20.3415
ZNF516	20.2503	20.2909	20.4503	20.2039	20.1294	20.1273	20.452	20.1107	20.4333	20.4203	20.0523	20.0533	20.2888	20.0482	20.6247	20.4853	20.1997	ZNF516	36	Q92618	ZN516_HUMAN	Zinc finger protein 516	Q92618	0	0	-0.124298	0.376989	0.126346	0.855388	0.296053	0.0552533	0.596705	0.325979	0.94377	0.0219364	0	0	0	1	No	Not Significant	0.264279	No	Not Significant	Unchanged	Unchanged	20.6751	20.4674	20.2212
TEAD3	22.3116	22.5263	22.6322	22.4811	22.6469	22.4214	22.4943	22.5268	22.6184	22.3895	21.9901	21.5529	22.2605	22.6226	22.5892	22.6766	22.489	TEAD3	13	Q99594	TEAD3_HUMAN	Transcriptional enhancer factor TEF-5	Q99594	0	0	-0.406095	0.329732	-0.0381819	0.957464	0.826149	0.0810405	0.875824	0.478432	0.943796	0.021951	0	0	0	1	No	Not Significant	0.264279	No	Not Significant	Unchanged	Unchanged	22.6686	22.6493	22.4984
C3orf33	21.3048	21.6193	21.6856	21.7659	21.7237	21.4895	21.4074	21.4804	21.7763	21.6259	21.0266	20.7742	21.0951	21.576	21.6894	21.6788	21.2938	C3orf33	9	Q6P1S2	CC033_HUMAN	Protein C3orf33	Q6P1S2	0	0	-0.428981	0.241617	-0.093682	0.932223	0.556628	0.0738381	0.798167	0.436003	0.943805	0.0219556	0	0	0	1	No	Not Significant	0.264279	No	Not Significant	Unchanged	Unchanged	21.3373	21.7028	21.7832
MRPS36	25.0741	24.984	24.9896	24.8783	25.0237	24.9378	24.8289	25.1427	25.003	25.0678	25.4297	25.3266	25.2374	25.1506	24.1473	25.0308	25.1963	MRPS36	12	P82909	RT36_HUMAN	28S ribosomal protein S36, mitochondrial	P82909	0	0	-0.327335	0.43381	0.0532378	0.953643	0.767356	-0.905648	-0.0835172	-0.494583	0.94392	0.0220194	0	0	0	1	No	Not Significant	0.264279	No	Not Significant	Unchanged	Unchanged	25.1705	25.0068	24.8956
TYW5	22.1811	22.3774	22.4525	22.4829	22.3906	22.453	22.3767	22.1612	22.2489	22.4535	21.7623	22.0689	22.0882	22.311	22.3701	22.3446	22.3225	TYW5	13	A2RUC4	TYW5_HUMAN	tRNA wybutosine-synthesizing protein 5	A2RUC4	0	0	-0.356441	0.0870581	-0.134692	0.78643	0.212244	0.0486522	0.527686	0.288169	0.943927	0.0220236	0	0	0	1	No	Not Significant	0.264279	No	Not Significant	Unchanged	Unchanged	22.2572	22.4697	22.5003
FAM172A	22.0643	22.0553	22.0315	22.0292	22.1128	22.1652	21.9602	22.1102	22.012	22.0212	22.3217	22.1128	22.0596	22.1067	21.9246	21.9653	21.9597	FAM172A	21	Q8WUF8	F172A_HUMAN	Cotranscriptional regulator FAM172A	Q8WUF8	0	0	-0.212916	0.0953775	-0.0587691	0.90634	0.425135	-0.366811	-0.0338157	-0.200313	0.943931	0.0220259	0	0	0	1	No	Not Significant	0.264279	No	Not Significant	Unchanged	Unchanged	22.1099	22.0486	22.0465
RPUSD1	20.5539	20.4774	20.3831	20.5741	20.4577	20.5732	20.3565	20.0863	20.815	20.5735	20.2827	20.1044	20.5407	20.582	20.8122	20.8949	20.6602	RPUSD1	6	Q9UJJ7	RUSD1_HUMAN	RNA pseudouridylate synthase domain-containing protein 1	Q9UJJ7	0	0	-0.356006	0.27763	-0.0391879	0.955426	0.793566	0.0694681	0.753873	0.411671	0.943947	0.0220347	0	0	0	1	No	Not Significant	0.264279	No	Not Significant	Unchanged	Unchanged	20.7951	20.4002	20.5914
SMARCD3	21.218	21.2865	21.2766	21.1774	21.4117	21.4734	21.492	20.9016	21.2863	21.2733	20.947	20.629	21.1263	21.3578	21.7697	21.4939	21.2027	SMARCD3	10	Q6STE5	SMRD3_HUMAN	SWI/SNF-related matrix-associated actin-dependent regulator of chromatin subfamily D member 3	Q6STE5	0	0	-0.46122	0.268245	-0.0964876	0.935141	0.577532	0.0797871	0.867699	0.473743	0.944024	0.0220777	0	0	0	1	No	Not Significant	0.264279	No	Not Significant	Unchanged	Unchanged	21.5178	21.2937	21.1947
SCAMP1	26.6643	26.5461	26.7024	26.1991	26.2724	26.6978	26.6015	26.5324	26.5581	26.8049	27.189	26.9032	26.981	26.4201	26.1913	26.2772	26.6886	SCAMP1	16	O15126	SCAM1_HUMAN	Secretory carrier-associated membrane protein 1	O15126	0	0	-0.219136	0.53172	0.156292	0.894449	0.384954	-0.89313	-0.0821121	-0.487621	0.94403	0.022081	0	0	0	1	No	Not Significant	0.264279	No	Not Significant	Unchanged	Unchanged	26.4095	26.7196	26.2164
SOWAHC	22.3339	22.076	22.1543	21.9964	22.1735	22.2768	21.838	21.9832	22.231	21.9548	22.4596	22.5147	22.9805	22.212	21.6336	22.1814	22.3553	SOWAHC	24	Q53LP3	SWAHC_HUMAN	Ankyrin repeat domain-containing protein SOWAHC	Q53LP3	0	0	-0.521923	0.224899	-0.148512	0.90098	0.405931	-0.888277	-0.0816174	-0.484947	0.944051	0.022093	0	0	0	1	No	Not Significant	0.264279	No	Not Significant	Unchanged	Unchanged	22.37	22.1715	22.0137
SLC35C1	19.531	20.1916	20.5223	20.3337	20.1514	20.1306	20.2665	19.8257	19.8299	20.4727	18.1514	19.1991	19.4817	19.7035	20.7525	20.0592	19.37	SLC35C1	3	Q96A29	FUCT1_HUMAN	GDP-fucose transporter 1	Q96A29	0	0	-0.899338	0.527778	-0.18578	0.935931	0.583498	0.155878	1.69734	0.926609	0.94407	0.0221032	0	0	0	1	No	Not Significant	0.264279	No	Not Significant	Unchanged	Unchanged	19.7542	20.5394	20.351
TMEM147	22.307	22.8006	23.2968	22.7236	22.8865	22.5044	23.0381	21.8045	23.064	23.0866	21.7785	21.5914	22.3657	22.0866	23.0987	22.8768	22.3515	TMEM147	4	Q9BVK8	TM147_HUMAN	Transmembrane protein 147	Q9BVK8	0	0	-0.736224	0.527235	-0.104494	0.950587	0.726663	0.137808	1.5025	0.820154	0.944116	0.022129	0	0	0	1	No	Not Significant	0.264279	No	Not Significant	Unchanged	Unchanged	22.389	23.314	22.7409
TMED4	26.4015	26.3994	26.3765	26.4351	26.3296	26.4704	26.339	26.5333	26.2955	26.4161	26.5379	26.4995	26.407	26.5032	26.2106	26.2886	26.364	TMED4	15	Q7Z7H5	TMED4_HUMAN	Transmembrane emp24 domain-containing protein 4	Q7Z7H5	0	0	-0.160313	0.146478	-0.00691758	0.962616	0.923904	-0.364821	-0.0334501	-0.199136	0.944128	0.0221357	0	0	0	1	No	Not Significant	0.264279	No	Not Significant	Unchanged	Unchanged	26.41	26.3936	26.4524
CELSR2	18.5888	18.3376	18.3004	18.1954	18.2295	18.4348	18.5138	18.1262	18.5275	18.3735	18.3913	18.5603	18.493	18.4638	18.6871	18.8033	18.7229	CELSR2	13	Q9HCU4	CELR2_HUMAN	Cadherin EGF LAG seven-pass G-type receptor 2	Q9HCU4	1	1	-0.105575	0.296015	0.0952202	0.87037	0.324429	0.043776	0.477543	0.26066	0.944135	0.02214	0	0	0	1	No	Not Significant	0.264279	No	Not Significant	Unchanged	Unchanged	18.7013	18.3175	18.2127
CEP152	20.4301	20.2354	20.1769	20.3075	19.9824	20.279	20.2211	20.3325	20.5689	20.0149	20.5368	20.7593	20.6468	20.4029	20.2705	19.9993	20.395	CEP152	20	O94986	CE152_HUMAN	Centrosomal protein of 152 kDa	O94986	0	0	-0.183287	0.379025	0.097869	0.916041	0.465586	-0.668538	-0.0611703	-0.364854	0.944202	0.0221776	0	0	0	1	No	Not Significant	0.264279	No	Not Significant	Unchanged	Unchanged	20.3019	20.1941	20.3248
RAC1	27.7334	27.6181	27.5206	27.613	27.6628	27.5848	27.63	27.6721	27.5657	27.6956	27.849	27.9032	27.7307	27.8525	27.6303	27.7824	27.3855	RAC1	13	P63000	RAC1_HUMAN	Ras-related C3 botulinum toxin substrate 1	P63000	0	0	-0.135141	0.226229	0.0455441	0.937455	0.595409	-0.429628	-0.0393036	-0.234466	0.944208	0.0221811	0	0	0	1	No	Not Significant	0.264279	No	Not Significant	Unchanged	Unchanged	27.7584	27.5377	27.6304
CHIC2	21.7185	21.8428	21.9201	21.8645	21.6541	21.6639	21.9463	21.728	21.7308	22.235	21.4819	21.7338	21.4576	21.6454	21.9409	21.8863	21.8837	CHIC2	6	Q9UKJ5	CHIC2_HUMAN	Cysteine-rich hydrophobic domain-containing protein 2	Q9UKJ5	0	0	-0.115289	0.384067	0.134389	0.835748	0.265924	0.0542411	0.593607	0.323924	0.94425	0.0222048	0	0	0	1	No	Not Significant	0.264279	No	Not Significant	Unchanged	Unchanged	21.8018	21.9372	21.8818
MBP	23.0384	22.5383	22.4519	22.6882	22.7398	22.4323	22.4063	22.2497	22.8074	22.5308	23.6038	23.6241	23.045	22.9343	22.1774	22.6571	23.2271	MBP	9	P02686	MBP_HUMAN	Myelin basic protein	P02686	0	0	-0.553243	0.394266	-0.0794886	0.950286	0.722918	-1.12632	-0.102894	-0.614608	0.944258	0.0222095	0	0	0	1	No	Not Significant	0.264279	No	Not Significant	Unchanged	Unchanged	23.0293	22.469	22.7056
MTRF1L	21.7396	21.9076	22.0915	22.1837	22.1445	22.2704	20.9359	21.8702	21.6609	22.1034	21.5664	22.1488	22.0637	22.2286	21.5996	21.1001	21.4698	MTRF1L	8	Q9UGC7	RF1ML_HUMAN	Peptide chain release factor 1-like, mitochondrial	Q9UGC7	0	0	-1.00192	-0.0578605	-0.529892	0.297534	0.0305942	-1.12189	-0.102189	-0.612041	0.944363	0.0222687	0	0	0	1	No	Not Significant	0.264353	No	Not Significant	Unchanged	Unchanged	21.8162	22.1086	22.201
PRMT5	26.761	27.012	27.1471	27.0693	26.9584	27.025	26.8499	27.0105	26.9393	27.0965	26.8283	26.9314	26.7427	26.9147	26.5375	26.72	26.6524	PRMT5	44	O14744	ANM5_HUMAN	Protein arginine N-methyltransferase 5	O14744	0	0	-0.243777	0.0920004	-0.0758884	0.88032	0.346766	-0.399018	-0.0363372	-0.217678	0.944371	0.022273	0	0	0	1	No	Not Significant	0.264353	No	Not Significant	Unchanged	Unchanged	26.7666	27.1642	27.0866
KLHL26	19.5457	19.6552	19.6589	19.7009	19.5162	19.6962	19.9301	19.819	19.4167	19.5035	19.1849	19.2161	19.3593	19.7024	20.0674	19.7687	19.5213	KLHL26	12	Q53HC5	KLH26_HUMAN	Kelch-like protein 26	Q53HC5	0	0	-0.299877	0.348411	0.0242669	0.960152	0.874048	0.0699772	0.770209	0.420093	0.944453	0.0223199	0	0	0	1	No	Not Significant	0.264357	No	Not Significant	Unchanged	Unchanged	19.8637	19.676	19.7182
ARHGAP8	22.1396	22.3991	22.6055	22.4106	22.3899	22.4157	22.6118	22.0226	22.2912	22.4454	21.9436	21.7581	22.0468	22.0105	22.7692	22.536	21.9133	ARHGAP8	20	P85298	RHG08_HUMAN	Rho GTPase-activating protein 8	P85298	0	0	-0.472681	0.247328	-0.112676	0.924905	0.510928	0.0775344	0.855233	0.466384	0.944529	0.0223633	0	0	0	1	No	Not Significant	0.264357	No	Not Significant	Unchanged	Unchanged	22.1886	22.6227	22.4279
PTPMT1	22.1414	22.4975	22.6444	22.6277	22.6717	22.41	22.4343	22.4168	22.4642	22.3107	21.9228	21.9519	22.0023	22.2404	22.3454	22.4009	22.126	PTPMT1	16	Q8WUK0	PTPM1_HUMAN	Phosphatidylglycerophosphatase and protein-tyrosine phosphatase 1	Q8WUK0	0	0	-0.383748	0.0198616	-0.181943	0.531299	0.0733869	0.043424	0.479372	0.261398	0.944558	0.0223797	0	0	0	1	No	Not Significant	0.264357	No	Not Significant	Unchanged	Unchanged	22.3095	22.6615	22.645
IQSEC2	20.8212	21.2685	20.9354	21.1824	21.0852	21.3155	21.4671	21.8315	20.88	21.4507	20.6805	20.7058	20.4521	20.638	20.8597	21.1161	21.2963	IQSEC2	31	Q5JU85	IQEC2_HUMAN	IQ motif and SEC7 domain-containing protein 2	Q5JU85	0	0	-0.0864259	0.641788	0.277681	0.654406	0.123436	0.0783118	0.864872	0.471592	0.944572	0.0223881	0	0	0	1	No	Not Significant	0.264357	No	Not Significant	Unchanged	Unchanged	20.7888	20.9525	21.1997
SDHD	23.0393	23.4252	23.6991	23.6684	23.5256	23.2155	23.4712	23.1043	23.5056	23.2119	22.9088	22.7797	22.873	22.911	23.5925	23.2368	22.9732	SDHD	5	O14521	DHSD_HUMAN	Succinate dehydrogenase [ubiquinone] cytochrome b small subunit, mitochondrial	O14521	0	0	-0.512354	0.104571	-0.203892	0.737995	0.176958	0.0662144	0.732569	0.399392	0.944634	0.0224238	0	0	0	1	No	Not Significant	0.264434	No	Not Significant	Unchanged	Unchanged	23.1916	23.7162	23.6857
SSBP4	21.951	22.0927	22.1101	21.8581	22.1612	22.0881	21.6779	22.0868	22.6571	22.102	21.9421	22.071	21.6266	21.1829	22.167	22.2995	22.3675	SSBP4	5	Q9BWG4	SSBP4_HUMAN	Single-stranded DNA-binding protein 4	Q9BWG4	0	0	-0.365571	0.518766	0.0765976	0.949585	0.714355	0.0947697	1.04996	0.572366	0.944683	0.0224519	0	0	0	1	No	Not Significant	0.264434	No	Not Significant	Unchanged	Unchanged	21.8072	22.1272	21.8754
TMEM39B	20.0107	20.1452	20.1751	20.0633	20.8706	20.5578	19.69	19.6442	20.1888	19.9714	19.9191	19.8469	21.0961	20.5884	20.0423	19.5737	19.0083	TMEM39B	6	Q9GZU3	TM39B_HUMAN	Transmembrane protein 39B	Q9GZU3	1	3	-1.17806	0.0919361	-0.543061	0.576893	0.0875649	-1.5071	-0.135347	-0.821222	0.944858	0.0225531	0	0	0	1	No	Not Significant	0.264615	No	Not Significant	Unchanged	Unchanged	20.3884	20.3096	20.0806
SERF2	24.3826	24.0146	24.098	24.1898	24.0586	23.9627	23.6572	24.3016	24.0511	23.7981	25.0853	25.0563	24.3075	24.5374	22.9984	23.8859	24.8071	SERF2	6	P84101	SERF2_HUMAN	Small EDRK-rich factor 2	P84101	0	0	-0.782373	0.531799	-0.125287	0.947231	0.687217	-1.55923	-0.139759	-0.849493	0.944924	0.0225917	0	0	0	1	No	Not Significant	0.264615	No	Not Significant	Unchanged	Unchanged	24.1292	24.1151	24.2071
DDRGK1	26.4068	26.0286	25.9085	26.1189	25.9483	26.2535	26.1385	25.8759	25.9403	26.0448	26.2616	26.604	26.8691	26.5094	26.1146	26.0841	26.4048	DDRGK1	24	Q96HY6	DDRGK_HUMAN	DDRGK domain-containing protein 1	Q96HY6	0	0	-0.335964	0.221103	-0.0574301	0.944991	0.663442	-0.660704	-0.0590029	-0.359853	0.945051	0.0226656	0	0	0	1	No	Not Significant	0.264615	No	Not Significant	Unchanged	Unchanged	26.4008	25.9256	26.1362
BUD23	23.7545	24.0575	24.0968	24.1357	24.2092	24.0602	23.7376	23.9536	24.3233	23.9432	23.7312	23.939	24.2653	23.7978	23.2765	23.8264	23.445	BUD23	9	O43709	BUD23_HUMAN	Probable 18S rRNA (guanine-N(7))-methyltransferase	O43709	0	0	-0.459237	0.187126	-0.136056	0.892719	0.379787	-0.766436	-0.068283	-0.417359	0.945132	0.022713	0	0	0	1	No	Not Significant	0.264615	No	Not Significant	Unchanged	Unchanged	23.9466	24.1139	24.153
MPHOSPH10	26.5503	26.2558	26.2689	26.3298	26.0889	26.3359	26.2835	26.3526	26.0644	26.3224	26.938	26.9838	26.3681	26.6502	26.0069	26.2408	26.6641	MPHOSPH10	32	O00566	MPP10_HUMAN	U3 small nucleolar ribonucleoprotein protein MPP10	O00566	0	0	-0.334067	0.333681	-0.000192784	0.965808	0.999024	-0.79173	-0.0704798	-0.431105	0.945159	0.0227291	0	0	0	1	No	Not Significant	0.264615	No	Not Significant	Unchanged	Unchanged	26.3054	26.2861	26.3471
ROR1	19.0975	19.0022	18.9498	18.6422	18.7827	19.2396	18.5952	19.3571	19.2878	19.1631	17.439	18.5627	19.4236	19.2911	19.8897	19.4495	19.6271	ROR1	24	Q01973	ROR1_HUMAN	Inactive tyrosine-protein kinase transmembrane receptor ROR1	Q01973	1	2	-0.558903	0.953378	0.197237	0.935839	0.582797	0.159579	1.79303	0.976303	0.945167	0.0227337	0	0	0	1	No	Not Significant	0.264615	No	Not Significant	Unchanged	Unchanged	18.9123	18.6961	18.6595
GTF2F2	25.8283	25.8187	25.7595	25.8233	25.7485	25.9067	25.6422	25.9418	25.8853	25.8421	26.0634	25.974	25.8641	25.8416	25.5993	25.5947	25.8609	GTF2F2	31	P13984	T2FB_HUMAN	General transcription factor IIF subunit 2	P13984	0	0	-0.175902	0.212615	0.0183565	0.958361	0.84146	-0.46064	-0.0409946	-0.250817	0.945169	0.0227348	0	0	0	1	No	Not Significant	0.264615	No	Not Significant	Unchanged	Unchanged	25.876	25.7766	25.8406
ZNF600	18.9387	19.0783	18.8411	18.8273	19.6337	18.8863	18.95	19.2503	19.041	19.1971	18.7989	19.2118	19.5757	19.1641	18.8592	18.7555	18.2056	ZNF600	7	Q6ZNG1	ZN600_HUMAN	Zinc finger protein 600	Q6ZNG1	1	1	-0.387518	0.512455	0.0624688	0.953764	0.76907	-1.0669	-0.0948162	-0.580857	0.945216	0.0227626	0	0	0	1	No	Not Significant	0.264615	No	Not Significant	Unchanged	Unchanged	19.4363	18.8583	18.8447
PPP1R37	21.7853	23.1912	23.4201	23.7498	23.9167	23.4407	23.5222	23.3976	20.4516	23.6311	22.7109	21.13	23.1592	23.1324	21.047	20.4682	20.8492	PPP1R37	17	O75864	PPR37_HUMAN	Protein phosphatase 1 regulatory subunit 37	O75864	0	0	-2.23336	0.470938	-0.881212	0.747077	0.182696	-3.20551	-0.284535	-1.74502	0.945257	0.0227866	0	0	0	1	No	Not Significant	0.264615	No	Not Significant	Unchanged	Unchanged	22.5896	23.4372	23.7671
DSC2	25.0851	24.767	24.881	24.8026	24.6407	24.8965	24.5774	24.7674	24.7455	24.8249	25.4078	25.3045	25.1742	25.0832	24.5633	24.8022	25.2602	DSC2	31	Q02487	DSC2_HUMAN	Desmocollin-2	Q02487	0	0	-0.360976	0.20811	-0.0764327	0.934359	0.571761	-0.674553	-0.0598702	-0.367212	0.94526	0.0227886	0	0	0	1	No	Not Significant	0.264615	No	Not Significant	Unchanged	Unchanged	24.9535	24.8981	24.8199
DET1	16.9058	16.8235	16.5082	17.5517	16.5082	16.4801	18.0149	16.5082	16.5082	16.5082	16.5082	16.5082	16.5082	16.5082	17.8094	17.4568	17.0416	DET1	3	Q7L5Y6	DET1_HUMAN	DET1 homolog	Q7L5Y6	1	9	-0.596236	0.841884	0.122824	0.949898	0.718154	0.151089	1.70444	0.927762	0.945302	0.0228136	0	0	0	1	No	Not Significant	0.264615	No	Not Significant	Unchanged	Unchanged	16.8886	16.5148	17.569
RNF24	18.6936	18.5524	18.4207	18.4207	18.4207	18.4207	18.7413	18.4074	19.1666	18.4207	18.4207	18.4207	18.4207	18.4207	18.9832	19.7682	18.4207	RNF24	3	Q9Y225	RNF24_HUMAN	RING finger protein 24	Q9Y225	1	10	-0.23027	0.756813	0.263272	0.838691	0.270023	0.103557	1.16973	0.636642	0.945345	0.0228392	0	0	0	1	No	Not Significant	0.264615	No	Not Significant	Unchanged	Unchanged	19.5908	19.2958	19.2958
FARP1	23.4264	23.4256	23.3691	23.323	23.3624	23.4394	23.7429	23.2913	23.4781	23.3984	23.3008	23.1231	23.3478	23.4448	23.7336	23.5617	23.4733	FARP1	36	Q9Y4F1	FARP1_HUMAN	FERM, ARHGEF and pleckstrin domain-containing protein 1	Q9Y4F1	0	0	-0.117054	0.325511	0.104228	0.871861	0.327578	0.0463959	0.52442	0.285408	0.945368	0.0228527	0	0	0	1	No	Not Significant	0.264615	No	Not Significant	Unchanged	Unchanged	23.5176	23.3863	23.3403
NOC2L	26.0625	26.435	26.4292	26.3243	26.4595	26.4742	26.5907	26.232	26.4568	26.5133	25.6166	25.5924	26.0993	26.1757	26.4216	26.5954	25.9363	NOC2L	31	Q9Y3T9	NOC2L_HUMAN	Nucleolar complex protein 2 homolog	Q9Y3T9	0	0	-0.320024	0.37279	0.0263832	0.960037	0.871886	0.0725651	0.82089	0.446727	0.945395	0.0228691	0	0	0	1	No	Not Significant	0.264615	No	Not Significant	Unchanged	Unchanged	26.2354	26.4463	26.3416
ZNF282	20.8713	20.1083	20.5825	20.2025	19.8882	19.6738	19.7905	19.7144	21.0807	19.9336	20.7082	20.6217	20.4552	20.3418	21.0385	21.1938	21.7401	ZNF282	4	Q9UDV7	ZN282_HUMAN	Zinc finger protein 282	Q9UDV7	0	0	-0.571911	0.658033	0.0430609	0.960572	0.882128	0.128171	1.45666	0.792417	0.94555	0.0229613	0	0	0	1	No	Not Significant	0.26535	No	Not Significant	Unchanged	Unchanged	20.6789	20.5996	20.2198
PTCD1	22.9035	23.2505	23.3863	23.1787	23.2074	22.8433	23.3481	23.57	23.2549	23.2153	22.8079	22.93	22.4973	22.7495	22.961	23.3004	23.0783	PTCD1	27	O75127	PTCD1_HUMAN	Pentatricopeptide repeat-containing protein 1, mitochondrial	O75127	0	0	-0.0918233	0.478118	0.193147	0.720811	0.166961	0.0592783	0.674885	0.367082	0.945608	0.0229965	0	0	0	1	No	Not Significant	0.265423	No	Not Significant	Unchanged	Unchanged	22.9803	23.4034	23.196
DIP2A	21.294	21.3471	21.3509	21.1743	21.3972	21.2394	21.476	21.3434	21.4766	21.3187	21.2054	20.941	21.3128	21.2499	21.63	21.3964	21.3226	DIP2A	36	Q14689	DIP2A_HUMAN	Disco-interacting protein 2 homolog A	Q14689	0	0	-0.0983312	0.324776	0.113223	0.837622	0.268518	0.0438663	0.500875	0.27237	0.945704	0.0230543	0	0	0	1	No	Not Significant	0.265759	No	Not Significant	Unchanged	Unchanged	21.4233	21.368	21.1917
PLK4	18.5664	18.7659	18.8273	19.1425	18.9664	18.6975	18.553	18.5956	18.57	18.7748	18.9306	18.6859	18.7707	18.6514	18.325	18.7663	17.8346	PLK4	5	O00444	PLK4_HUMAN	Serine/threonine-protein kinase PLK4	O00444	1	5	-0.63556	0.0653805	-0.28509	0.614827	0.102404	-0.829512	-0.0724089	-0.45096	0.945813	0.0231198	0	0	0	1	No	Not Significant	0.266181	No	Not Significant	Unchanged	Unchanged	18.4448	18.9181	19.1598
SUMO1	27.2624	27.4358	27.543	27.4737	27.6253	27.2847	27.078	27.465	27.6287	27.3877	27.7477	27.6206	27.2644	27.2259	26.685	26.8998	27.3929	SUMO1	8	P63165	SUMO1_HUMAN	Small ubiquitin-related modifier 1	P63165	0	0	-0.45886	0.275235	-0.0918126	0.937801	0.598192	-0.868518	-0.0756042	-0.472061	0.945903	0.0231748	0	0	0	1	No	Not Significant	0.266481	No	Not Significant	Unchanged	Unchanged	27.1165	27.5601	27.491
CHDH	23.3998	23.4833	23.4265	23.5718	23.513	23.6465	23.8125	23.38	23.3188	23.1968	23.2781	23.1892	23.275	23.3171	23.5989	23.6679	23.4726	CHDH	31	Q8NE62	CHDH_HUMAN	Choline dehydrogenase, mitochondrial	Q8NE62	0	0	-0.357412	0.132607	-0.112403	0.877394	0.339858	0.0502467	0.579528	0.314887	0.946032	0.0232539	0	0	0	1	No	Not Significant	0.266868	No	Not Significant	Unchanged	Unchanged	23.5215	23.4436	23.5892
NOL12	24.342	24.3206	24.0661	24.5392	24.1507	24.3271	24.1505	24.3925	24.4295	24.5091	24.5111	24.5129	24.6908	24.5185	23.5162	24.5847	24.0601	NOL12	6	Q9UGY1	NOL12_HUMAN	Nucleolar protein 12	Q9UGY1	0	0	-0.29307	0.492284	0.0996073	0.937165	0.593103	-0.928754	-0.0804752	-0.504615	0.946053	0.0232663	0	0	0	1	No	Not Significant	0.266868	No	Not Significant	Unchanged	Unchanged	24.3301	24.0833	24.5565
DNAJB1	26.9031	26.857	26.9067	26.8718	26.8452	26.7943	26.783	26.8953	26.8569	26.903	27.1548	27.1235	26.8333	26.8795	26.7402	26.7904	26.8	DNAJB1	36	P25685	DNJB1_HUMAN	DnaJ homolog subfamily B member 1	P25685	0	0	-0.166969	0.177054	0.00504245	0.963811	0.950486	-0.40669	-0.0351028	-0.220896	0.946177	0.023343	0	0	0	1	No	Not Significant	0.266963	No	Not Significant	Unchanged	Unchanged	26.7836	26.9239	26.8891
CIAPIN1	25.9868	25.7876	25.7029	25.8214	25.7958	25.8829	25.8885	25.809	25.7201	25.6803	26.3337	26.1876	26.079	25.877	25.6446	25.7148	26.0711	CIAPIN1	21	Q6FI81	CPIN1_HUMAN	Anamorsin	Q6FI81	0	0	-0.267034	0.214497	-0.0262686	0.956935	0.8174	-0.569221	-0.0491084	-0.309165	0.946192	0.0233522	0	0	0	1	No	Not Significant	0.266963	No	Not Significant	Unchanged	Unchanged	25.779	25.72	25.8387
RGPD8	13.3094	13.2698	13.1833	13.1672	13.2325	13.2544	13.0615	13.7827	13.3854	13.0915	13.1112	13.1848	13.3561	12.6796	14.0354	13.5045	13.2941	RGPD8	2	O14715	RGPD8_HUMAN	RANBP2-like and GRIP domain-containing protein 8	O14715	1	4	-0.290605	0.532497	0.120946	0.929197	0.536656	0.0838727	0.972924	0.528399	0.946217	0.0233674	0	0	0	1	No	Not Significant	0.266963	No	Not Significant	Unchanged	Unchanged	13.1962	13.2004	13.2308
STAT6	23.5778	23.8014	23.8466	23.7955	23.7995	23.6261	23.8099	23.9217	23.9878	23.624	23.4312	23.5804	23.2947	23.5504	23.7838	23.7836	23.6202	STAT6	30	P42226	STAT6_HUMAN	Signal transducer and activator of transcription 6	P42226	0	0	-0.13763	0.27551	0.0689398	0.919829	0.483822	0.041919	0.488161	0.26504	0.946341	0.0234444	0	0	0	1	No	Not Significant	0.266963	No	Not Significant	Unchanged	Unchanged	23.5401	23.8638	23.8128
PSMG4	23.473	23.8759	23.8192	23.914	24.2352	23.6781	23.1049	24.275	24.0671	23.9135	23.6675	23.4664	24.2209	23.7	23.3262	23.238	22.6919	PSMG4	9	Q5JS54	PSMG4_HUMAN	Proteasome assembly chaperone 4	Q5JS54	0	0	-0.600481	0.457538	-0.0714716	0.954182	0.775069	-1.24973	-0.106934	-0.67833	0.946453	0.0235146	0	0	0	1	No	Not Significant	0.266963	No	Not Significant	Unchanged	Unchanged	23.445	23.8363	23.9313
TMCO6	20.0258	20.5935	20.0257	20.6177	20.8751	20.5409	20.6229	22.0845	19.7629	20.2181	19.5481	18.668	19.6154	20.19	21.2094	20.4422	20.5071	TMCO6	9	Q96DC7	TMCO6_HUMAN	Transmembrane and coiled-coil domain-containing protein 6	Q96DC7	0	0	-0.789659	1.10416	0.157248	0.950504	0.725629	0.191401	2.23695	1.21418	0.946454	0.0235153	0	0	0	1	No	Not Significant	0.266963	No	Not Significant	Unchanged	Unchanged	19.5854	20.0428	20.635
CSTB	29.2706	29.3167	29.3401	29.3587	29.2573	29.3002	29.2137	29.3736	29.3622	29.3279	29.3076	29.3749	29.4169	29.3557	28.959	29.1566	29.3235	CSTB	12	P04080	CYTB_HUMAN	Cystatin-B	P04080	0	0	-0.16439	0.174952	0.00528109	0.963678	0.947432	-0.400661	-0.0341305	-0.217396	0.946593	0.0236024	0	0	0	1	No	Not Significant	0.266963	No	Not Significant	Unchanged	Unchanged	29.3049	29.3573	29.376
FEN1	28.6132	28.4956	28.8444	28.6941	28.5831	28.5053	28.4011	28.2648	28.015	28.6574	29.0236	28.8808	28.5017	28.7353	28.4791	28.1919	28.4798	FEN1	32	P39748	FEN1_HUMAN	Flap endonuclease 1	P39748	0	0	-0.635761	-0.00851552	-0.322138	0.402608	0.0448957	-0.740504	-0.0630018	-0.401753	0.946632	0.0236269	0	0	0	1	No	Not Significant	0.266963	No	Not Significant	Unchanged	Unchanged	28.4567	28.8615	28.7114
ALG8	23.5142	23.7711	23.9094	23.5647	23.9977	23.9867	24.0448	23.1333	23.7106	23.8216	22.8718	22.4738	23.6003	23.7448	24.2876	24.1875	23.4337	ALG8	7	Q9BVK2	ALG8_HUMAN	Probable dolichyl pyrophosphate Glc1Man9GlcNAc2 alpha-1,3-glucosyltransferase	Q9BVK2	0	0	-0.809299	0.435156	-0.187072	0.927716	0.527457	0.124875	1.46904	0.796958	0.94666	0.0236442	0	0	0	1	No	Not Significant	0.266963	No	Not Significant	Unchanged	Unchanged	23.7426	23.9265	23.5821
PRICKLE1	17.4759	18.0033	18.3938	18.0498	17.8069	18.0189	18.0898	17.7132	17.9609	17.9933	17.5502	17.7836	17.7652	17.4255	17.4268	17.2073	17.1729	PRICKLE1	6	Q96MT3	PRIC1_HUMAN	Prickle-like protein 1	Q96MT3	1	1	-0.411054	0.154933	-0.12806	0.880105	0.346247	-0.667786	-0.0564502	-0.362118	0.946832	0.0237534	0	0	0	1	No	Not Significant	0.266963	No	Not Significant	Unchanged	Unchanged	17.4073	18.411	18.0671
RALGAPB	22.891	22.9491	22.7717	22.9805	23.012	22.9327	23.1425	22.8397	22.9546	22.9587	22.7716	22.6803	22.8422	22.7944	23.3058	22.8821	22.9604	RALGAPB	46	Q86X10	RLGPB_HUMAN	Ral GTPase-activating protein subunit beta	Q86X10	0	0	-0.167115	0.266369	0.0496271	0.941429	0.629218	0.0432164	0.511432	0.277324	0.946844	0.0237609	0	0	0	1	No	Not Significant	0.266963	No	Not Significant	Unchanged	Unchanged	22.8954	22.7889	22.9979
MRPL9	24.0942	24.5403	24.6109	24.3703	24.5189	24.4959	24.5062	24.5786	24.6191	24.6224	23.83	23.7901	24.0823	24.1007	24.5454	24.3758	23.9349	MRPL9	15	Q9BYD2	RM09_HUMAN	39S ribosomal protein L9, mitochondrial	Q9BYD2	0	0	-0.179042	0.344208	0.0825828	0.924278	0.507394	0.0520327	0.617208	0.33462	0.946915	0.0238068	0	0	0	1	No	Not Significant	0.266963	No	Not Significant	Unchanged	Unchanged	24.1728	24.628	24.3876
EPN3	21.8615	21.7811	21.8439	21.8822	21.7145	21.9559	21.8573	21.5319	21.5231	21.9403	22.0421	22.5175	22.1543	21.778	20.8118	21.7721	21.9548	EPN3	3	Q9H201	EPN3_HUMAN	Epsin-3	Q9H201	0	0	-0.612963	0.341067	-0.135948	0.931075	0.548857	-1.1253	-0.0948259	-0.610061	0.946928	0.0238151	0	0	0	1	No	Not Significant	0.266963	No	Not Significant	Unchanged	Unchanged	21.4414	21.861	21.8995
ABCA3	21.708	21.9029	22.0752	21.8175	21.9041	21.8896	22.3204	21.566	21.6668	21.9833	21.375	21.4324	21.5807	21.7499	22.0369	21.967	21.8138	ABCA3	23	Q99758	ABCA3_HUMAN	ATP-binding cassette sub-family A member 3	Q99758	0	0	-0.353975	0.279075	-0.03745	0.955992	0.802327	0.0628823	0.746655	0.404769	0.946946	0.0238265	0	0	0	1	No	Not Significant	0.266963	No	Not Significant	Unchanged	Unchanged	21.7731	22.0923	21.8348
TSC1	22.6173	22.2586	22.1927	22.0813	22.4843	22.5441	22.2472	21.9705	22.4606	22.0881	22.2623	22.0758	22.9278	22.0978	22.4414	23.5309	22.9852	TSC1	40	Q92574	TSC1_HUMAN	Hamartin	Q92574	0	0	-0.63837	0.370424	-0.133973	0.934938	0.576019	0.100077	1.1897	0.644888	0.946982	0.0238495	0	0	0	1	No	Not Significant	0.266963	No	Not Significant	Unchanged	Unchanged	22.2285	22.2098	22.0986
NELFE	25.0551	24.8179	24.773	24.8635	24.8073	24.9305	24.7747	24.7361	24.8008	24.8568	25.2636	25.1309	25.2036	25.1684	24.6475	24.6909	25.2806	NELFE	28	P18615	NELFE_HUMAN	Negative elongation factor E	P18615	0	0	-0.300744	0.197823	-0.0514605	0.944954	0.663068	-0.587888	-0.0493744	-0.318631	0.947031	0.0238806	0	0	0	1	No	Not Significant	0.266963	No	Not Significant	Unchanged	Unchanged	25.0384	24.7901	24.8808
MFF	22.4703	22.336	22.4136	22.3106	22.4221	22.3341	22.07	22.3354	22.3986	22.4037	22.8781	22.6721	22.4732	22.5197	21.8857	22.2552	22.608	MFF	14	Q9GZY8	MFF_HUMAN	Mitochondrial fission factor	Q9GZY8	0	0	-0.370309	0.233902	-0.0682038	0.941951	0.633985	-0.712456	-0.0598342	-0.386145	0.947032	0.0238813	0	0	0	1	No	Not Significant	0.266963	No	Not Significant	Unchanged	Unchanged	22.3081	22.4307	22.328
BAG3	26.0141	25.5419	25.6651	25.4505	25.3953	25.5796	25.6538	25.6339	25.4441	25.5132	26.1192	26.4246	26.1658	26.0275	25.5909	25.528	26.2426	BAG3	48	O95817	BAG3_HUMAN	BAG family molecular chaperone regulator 3	O95817	0	0	-0.272203	0.34948	0.0386384	0.955361	0.792574	-0.732888	-0.0613944	-0.397141	0.947109	0.0239309	0	0	0	1	No	Not Significant	0.266963	No	Not Significant	Unchanged	Unchanged	26.0656	25.6822	25.4678
RNASET2	23.81	23.3932	23.4915	23.5175	23.3976	23.3726	23.2272	23.3954	23.351	23.3927	24.0396	24.3526	23.8742	23.6833	23.3164	23.4303	23.9738	RNASET2	19	O00584	RNT2_HUMAN	Ribonuclease T2	O00584	0	0	-0.427313	0.220822	-0.103246	0.923578	0.503516	-0.76398	-0.0639146	-0.413947	0.947148	0.0239566	0	0	0	1	No	Not Significant	0.266963	No	Not Significant	Unchanged	Unchanged	23.6791	23.5087	23.5349
TOMM20	26.7734	26.7432	27.0777	27.2941	26.6614	26.5859	25.6224	26.9904	26.9268	26.7865	27.6024	27.7942	26.7478	26.7422	25.397	26.2035	26.9269	TOMM20	4	Q15388	TOM20_HUMAN	Mitochondrial import receptor subunit TOM20 homolog	Q15388	0	0	-1.14206	0.495596	-0.323231	0.901975	0.409349	-1.93028	-0.161408	-1.04584	0.947163	0.0239662	0	0	0	1	No	Not Significant	0.266963	No	Not Significant	Unchanged	Unchanged	26.3022	27.0949	27.3114
EXOSC4	25.2441	25.4073	25.4301	25.3575	25.4753	25.4721	25.3094	25.3725	25.4718	25.3694	25.177	25.0653	25.105	25.2994	25.4066	25.3607	25.2948	EXOSC4	11	Q9NPD3	EXOS4_HUMAN	Exosome complex component RRP41	Q9NPD3	0	0	-0.203554	0.0976058	-0.052974	0.915025	0.460949	0.0296773	0.354967	0.192322	0.947168	0.0239693	0	0	0	1	No	Not Significant	0.266963	No	Not Significant	Unchanged	Unchanged	25.2965	25.4473	25.3748
PSME3IP1	25.0748	25.0237	25.081	25.1464	25.0708	25.0422	24.9354	24.9613	24.9251	25.0274	25.2894	25.557	25.0999	24.9793	24.7334	24.6462	25.2182	PSME3IP1	14	Q9GZU8	PIP30_HUMAN	PSME3-interacting protein	Q9GZU8	0	0	-0.408946	0.163377	-0.122785	0.889646	0.370978	-0.674576	-0.0563961	-0.365486	0.947169	0.0239702	0	0	0	1	No	Not Significant	0.266963	No	Not Significant	Unchanged	Unchanged	24.8801	25.0981	25.1637
KPNB1	29.5572	29.5197	29.568	29.606	29.5826	29.5347	29.3772	29.4783	29.3577	29.6535	29.9468	29.7379	29.4545	29.6565	29.15	29.3106	29.6443	KPNB1	81	Q14974	IMB1_HUMAN	Importin subunit beta-1	Q14974	0	0	-0.365089	0.152802	-0.106143	0.896757	0.392091	-0.610323	-0.0509367	-0.33063	0.947221	0.0240037	0	0	0	1	No	Not Significant	0.266963	No	Not Significant	Unchanged	Unchanged	29.4852	29.5851	29.6234
TAF10	25.2035	24.7818	24.78	24.7602	24.8422	24.7612	24.7068	24.9541	24.6916	24.7583	25.4712	25.4761	25.3845	25.1953	24.7023	24.6946	25.5001	TAF10	7	Q12962	TAF10_HUMAN	Transcription initiation factor TFIID subunit 10	Q12962	0	0	-0.334129	0.317652	-0.00823832	0.964105	0.957293	-0.768102	-0.0640983	-0.4161	0.947224	0.0240057	0	0	0	1	No	Not Significant	0.266963	No	Not Significant	Unchanged	Unchanged	24.9374	24.7971	24.7775
RALGAPA1	21.612	21.6834	21.7933	21.6151	21.7545	21.7066	21.8203	21.5215	21.6775	21.5786	21.5221	21.478	21.5246	21.5172	21.8497	21.8384	21.5541	RALGAPA1	34	Q6GYQ0	RGPA1_HUMAN	Ral GTPase-activating protein subunit alpha-1	Q6GYQ0	0	0	-0.253552	0.117674	-0.0679391	0.910968	0.44342	0.0364168	0.437386	0.236901	0.947293	0.0240502	0	0	0	1	No	Not Significant	0.266963	No	Not Significant	Unchanged	Unchanged	21.6587	21.8104	21.6325
OSBP	26.4599	26.8353	27.0385	26.6312	26.7456	26.8108	26.553	26.9953	26.9403	26.9673	26.8614	26.7613	26.1618	26.7737	26.2004	26.2971	26.1635	OSBP	57	P22059	OSBP1_HUMAN	Oxysterol-binding protein 1	P22059	0	0	-0.271148	0.386102	0.0574766	0.949367	0.711741	-0.774107	-0.0641961	-0.419152	0.947411	0.0241278	0	0	0	1	No	Not Significant	0.266963	No	Not Significant	Unchanged	Unchanged	26.3677	27.0557	26.6485
RBPJ	24.1667	24.3352	24.4467	24.1224	24.353	24.1931	24.2142	24.4135	24.6318	24.3067	24.4481	24.1652	24.4523	24.1718	23.8847	23.8484	24.1966	RBPJ	25	Q06330	SUH_HUMAN	Recombining binding protein suppressor of hairless	Q06330	0	0	-0.148171	0.373716	0.112772	0.888441	0.367643	-0.61466	-0.0509573	-0.332809	0.947421	0.0241339	0	0	0	1	No	Not Significant	0.266963	No	Not Significant	Unchanged	Unchanged	24.0406	24.4638	24.1397
PRDM4	18.918	18.988	18.4455	18.8053	18.9408	19.0474	19.4525	19.1456	19.2462	18.8203	18.7894	18.8827	17.9702	18.9051	19.7613	18.869	19.2479	PRDM4	4	Q9UKN5	PRDM4_HUMAN	PR domain zinc finger protein 4	Q9UKN5	1	3	-0.15804	0.870796	0.356378	0.705531	0.158434	0.100266	1.21154	0.655901	0.947472	0.0241677	0	0	0	1	No	Not Significant	0.266963	No	Not Significant	Unchanged	Unchanged	19.0185	18.4627	18.8227
CYBC1	23.5881	23.7926	23.775	24.0198	23.851	24.0501	23.9198	23.4397	23.5058	23.7797	23.0174	22.904	23.8167	23.7086	23.7902	24.0358	23.8439	CYBC1	6	Q9BQA9	CYBC1_HUMAN	Cytochrome b-245 chaperone 1	Q9BQA9	0	0	-0.677093	0.151624	-0.262735	0.763522	0.194025	0.080715	0.975832	0.528274	0.947489	0.0241783	0	0	0	1	No	Not Significant	0.266963	No	Not Significant	Unchanged	Unchanged	23.9098	23.7921	24.0371
FUBP3	27.1237	27.078	27.127	27.1798	26.9671	27.2053	26.7155	27.2347	27.0802	27.1143	27.3993	27.2968	27.2794	27.2091	26.5801	26.7847	27.3164	FUBP3	40	Q96I24	FUBP3_HUMAN	Far upstream element-binding protein 3	Q96I24	0	0	-0.399327	0.232084	-0.0836215	0.935079	0.577065	-0.743447	-0.0614461	-0.402446	0.947511	0.0241933	0	0	0	1	No	Not Significant	0.266963	No	Not Significant	Unchanged	Unchanged	27.0928	27.1441	27.1971
DCLRE1C	17.8666	17.0896	16.7787	16.7787	16.7787	16.7787	17.7228	16.7787	17.4111	17.6894	16.7787	16.7237	18.4886	17.8877	18.2607	18.3156	18.6112	DCLRE1C	2	Q96SD1	DCR1C_HUMAN	Protein artemis	Q96SD1	1	6	-0.104888	1.34858	0.621844	0.576484	0.087415	0.141231	1.71115	0.926191	0.947552	0.0242203	0	0	0	1	No	Not Significant	0.266963	No	Not Significant	Unchanged	Unchanged	18.462	17.4008	17.4008
DPH1	21.6108	21.8293	21.947	21.8734	21.8159	21.7839	22.0543	21.518	21.8166	21.8256	21.2401	21.2972	21.459	21.6588	22.0299	22.2197	21.3706	DPH1	12	Q9BZG8	DPH1_HUMAN	2-(3-amino-3-carboxypropyl)histidine synthase subunit 1	Q9BZG8	0	0	-0.412422	0.309506	-0.0514578	0.953338	0.763065	0.0697274	0.849498	0.459613	0.947714	0.0243276	0	0	0	1	No	Not Significant	0.266963	No	Not Significant	Unchanged	Unchanged	21.6216	21.9642	21.8908
MAF1	19.6834	20.0436	20.0495	20.4561	20.043	20.1405	19.8119	19.9625	20.2277	19.6574	20.194	19.745	19.7709	19.6906	19.4321	19.5214	19.4295	MAF1	7	Q9H063	MAF1_HUMAN	Repressor of RNA polymerase III transcription MAF1 homolog	Q9H063	0	0	-0.563022	0.0482398	-0.257391	0.588494	0.091981	-0.719248	-0.0590098	-0.389129	0.947728	0.0243363	0	0	0	1	No	Not Significant	0.266963	No	Not Significant	Unchanged	Unchanged	19.4164	20.0666	20.4734
DNAJC13	24.6442	24.8694	24.9201	24.83	24.9411	24.8424	24.8496	24.8355	24.8969	24.8391	24.5243	24.4111	24.5792	24.6452	24.9323	24.8867	24.5303	DNAJC13	137	O75165	DJC13_HUMAN	DnaJ homolog subfamily C member 13	O75165	0	0	-0.219131	0.162869	-0.0281311	0.95279	0.755485	0.0368692	0.449475	0.243172	0.947733	0.0243403	0	0	0	1	No	Not Significant	0.266963	No	Not Significant	Unchanged	Unchanged	24.7398	24.9372	24.8474
ZC3H18	24.2904	24.0823	24.106	24.216	24.061	24.1576	24.076	24.0311	23.9688	24.0421	24.4119	24.5733	24.3603	24.2046	24.123	24.0796	24.2803	ZC3H18	35	Q86VM9	ZCH18_HUMAN	Zinc finger CCCH domain-containing protein 18	Q86VM9	0	0	-0.283598	0.0723068	-0.105646	0.797339	0.222149	-0.418765	-0.0343439	-0.226555	0.947739	0.0243438	0	0	0	1	No	Not Significant	0.266963	No	Not Significant	Unchanged	Unchanged	24.1521	24.1232	24.2333
FAM13B	17.3532	16.7	16.7019	16.7019	16.7019	16.687	16.7019	16.7019	16.7019	16.7019	18.2368	18.0634	17.0472	17.1537	16.9357	16.7019	17.3338	FAM13B	3	Q9NYF5	FA13B_HUMAN	Protein FAM13B	Q9NYF5	1	8	-0.494978	0.502439	0.00373022	0.965349	0.987358	-1.17352	-0.096183	-0.63485	0.947757	0.0243558	0	0	0	1	No	Not Significant	0.266963	No	Not Significant	Unchanged	Unchanged	17.181	17.0043	16.939
RBM8A	28.2758	28.241	28.1643	28.3356	28.1086	28.2767	27.8362	28.6675	28.4726	28.0662	28.6609	28.5807	28.3251	28.3167	27.934	27.8497	28.2639	RBM8A	11	Q9Y5S9	RBM8A_HUMAN	RNA-binding protein 8A	Q9Y5S9	0	0	-0.318207	0.396766	0.0392798	0.956857	0.816132	-0.841097	-0.0688379	-0.454968	0.947799	0.0243838	0	0	0	1	No	Not Significant	0.266963	No	Not Significant	Unchanged	Unchanged	28.1559	28.1815	28.353
SEC11C	24.605	24.7	24.7153	24.8257	24.7244	24.7647	24.7723	24.5247	24.5558	24.7168	24.3809	24.4506	24.5697	24.5992	24.9116	24.7516	24.5711	SEC11C	11	Q9BY50	SC11C_HUMAN	Signal peptidase complex catalytic subunit SEC11C	Q9BY50	0	0	-0.307396	0.0771355	-0.11513	0.793328	0.218402	0.0370199	0.452362	0.244691	0.947801	0.0243852	0	0	0	1	No	Not Significant	0.266963	No	Not Significant	Unchanged	Unchanged	24.6594	24.7325	24.843
DOCK1	22.6807	22.9037	22.9012	22.9697	23.0429	22.9306	22.8864	22.7877	22.8522	22.8591	22.3795	22.4639	22.6951	22.7222	22.8817	23.0101	22.6125	DOCK1	79	Q14185	DOCK1_HUMAN	Dedicator of cytokinesis protein 1	Q14185	0	0	-0.326655	0.097112	-0.114771	0.833621	0.26304	0.0407551	0.498475	0.269615	0.947828	0.0244035	0	0	0	1	No	Not Significant	0.266963	No	Not Significant	Unchanged	Unchanged	22.8333	22.9184	22.987
CLDN4	22.1732	21.8772	21.9514	21.8865	21.956	21.7359	22.5028	21.6082	21.6702	21.7066	22.2559	21.8145	21.86	21.8806	22.2141	22.7705	22.417	CLDN4	2	O14493	CLD4_HUMAN	Claudin-4	O14493	0	0	-0.415123	0.394095	-0.010514	0.964054	0.956102	0.077381	0.951436	0.514409	0.94798	0.0245052	0	0	0	1	No	Not Significant	0.267201	No	Not Significant	Unchanged	Unchanged	21.9123	21.9686	21.9038
BTBD1	21.1476	21.3502	21.801	21.4589	21.158	21.0953	21.5854	21.0644	21.4067	21.2323	20.4311	20.6857	21.044	21.4262	21.5851	21.6271	21.2342	BTBD1	11	Q9H0C5	BTBD1_HUMAN	BTB/POZ domain-containing protein 1	Q9H0C5	0	0	-0.516542	0.404326	-0.0561079	0.95562	0.796551	0.088026	1.08268	0.585351	0.94799	0.0245116	0	0	0	1	No	Not Significant	0.267201	No	Not Significant	Unchanged	Unchanged	21.4236	21.8181	21.4762
GPATCH4	24.1109	23.913	23.8687	23.8708	23.8375	24.0057	23.9474	23.9601	23.9115	23.9027	23.984	24.4594	24.2552	24.2538	23.7963	23.8212	24.2065	GPATCH4	36	Q5T3I0	GPTC4_HUMAN	G patch domain-containing protein 4	Q5T3I0	0	0	-0.198747	0.268217	0.0347353	0.952615	0.753104	-0.548944	-0.0445654	-0.296755	0.948032	0.0245401	0	0	0	1	No	Not Significant	0.267201	No	Not Significant	Unchanged	Unchanged	24.1714	23.8858	23.8881
MICOS13	25.2749	25.7143	25.6595	25.8027	26.167	25.6444	25.3849	26.0237	25.6443	25.3876	25.6925	25.3657	25.4553	25.3138	25.1567	24.9942	24.9461	MICOS13	4	Q5XKP0	MIC13_HUMAN	MICOS complex subunit MIC13	Q5XKP0	0	0	-0.542287	0.125677	-0.208305	0.772706	0.200952	-0.785227	-0.0637442	-0.424486	0.948033	0.0245412	0	0	0	1	No	Not Significant	0.267201	No	Not Significant	Unchanged	Unchanged	25.3683	25.6767	25.82
ATG2B	22.5054	22.5314	22.5765	22.601	22.6257	22.5691	22.5501	22.3887	22.4711	22.4687	22.5048	22.3206	22.5115	22.3741	22.6584	22.5583	22.6097	ATG2B	69	Q96BY7	ATG2B_HUMAN	Autophagy-related protein 2 homolog B	Q96BY7	0	0	-0.265917	0.0190525	-0.123432	0.566713	0.0839721	0.0271217	0.334924	0.181023	0.948104	0.0245889	0	0	0	1	No	Not Significant	0.267405	No	Not Significant	Unchanged	Unchanged	22.6087	22.5936	22.6184
ZC3HC1	23.7603	23.607	23.6279	23.6565	23.5236	23.7589	23.7567	23.3991	23.4565	23.6769	23.8571	23.7957	23.3156	23.4425	24.1469	23.7591	24.0054	ZC3HC1	32	Q86WB0	NIPA_HUMAN	Nuclear-interacting partner of ALK	Q86WB0	0	0	-0.359055	0.220212	-0.0694214	0.939632	0.613412	0.0548622	0.680542	0.367702	0.948232	0.0246755	0	0	0	1	No	Not Significant	0.267737	No	Not Significant	Unchanged	Unchanged	23.9039	23.6451	23.6738
CKAP2	24.5753	24.1267	23.9326	24.0924	24.2978	24.5023	23.9534	24.1703	23.8989	24.1657	24.5876	24.2999	25.2553	25.031	24.4359	24.2208	24.1965	CKAP2	25	Q8WWK9	CKAP2_HUMAN	Cytoskeleton-associated protein 2	Q8WWK9	0	0	-0.560182	0.241798	-0.159192	0.901223	0.406759	-0.942184	-0.0759467	-0.509066	0.948235	0.0246775	0	0	0	1	No	Not Significant	0.267737	No	Not Significant	Unchanged	Unchanged	24.8678	23.9497	24.1097
STK39	24.1833	24.2462	24.1422	24.1889	24.2929	24.1447	24.3578	24.1485	24.3309	24.3638	24.1705	24.0491	24.1265	24.0126	24.2882	24.4558	24.1807	STK39	14	Q9UEW8	STK39_HUMAN	STE20/SPS1-related proline-alanine-rich protein kinase	Q9UEW8	0	0	-0.0643613	0.280505	0.108072	0.770048	0.198899	0.0323406	0.404838	0.218589	0.948487	0.0248503	0	0	0	1	No	Not Significant	0.269295	No	Not Significant	Unchanged	Unchanged	24.0442	24.1593	24.2062
MATR3	28.9843	29.2029	29.2421	29.2662	29.3319	29.2127	29.0461	29.1648	29.0929	29.2669	29.0333	28.9976	29.1722	29.1134	28.931	28.9667	28.6761	MATR3	75	P43243	MATR3_HUMAN	Matrin-3	P43243	0	0	-0.295104	0.0540003	-0.120552	0.707652	0.15963	-0.409742	-0.0326666	-0.221204	0.948542	0.0248888	0	0	0	1	No	Not Significant	0.269395	No	Not Significant	Unchanged	Unchanged	29.1064	29.2593	29.2835
SCD5	24.048	24.6864	24.8511	24.3414	24.6531	24.8975	24.3091	24.4178	25.0092	25.012	23.5347	24.0384	25.3264	24.9509	22.9607	24.0181	23.5069	SCD5	9	Q86SK9	SCD5_HUMAN	Stearoyl-CoA desaturase 5	Q86SK9	0	0	-0.762491	0.765027	0.00126841	0.965737	0.997193	-1.7923	-0.142395	-0.967349	0.948638	0.0249554	0	0	0	1	No	Not Significant	0.2694	No	Not Significant	Unchanged	Unchanged	24.9246	24.8682	24.3587
SH3BGRL2	23.3726	23.2597	23.2041	22.7609	22.6361	23.7424	23.5504	23.0131	23.3328	23.8376	23.5264	23.4708	23.8028	24.1841	22.0297	23.4951	23.0993	SH3BGRL2	3	Q9UJC5	SH3L2_HUMAN	SH3 domain-binding glutamic acid-rich-like protein 2	Q9UJC5	0	0	-0.340436	1.03561	0.347589	0.854792	0.295033	-1.61449	-0.128192	-0.871343	0.948655	0.0249668	0	0	0	1	No	Not Significant	0.2694	No	Not Significant	Unchanged	Unchanged	23.567	23.2212	22.7782
NAA40	20.4296	20.4256	20.4743	20.3501	20.4523	20.1474	20.7894	20.4325	20.5267	20.232	20.4446	20.5954	19.9938	19.9623	20.6261	20.7868	20.5984	NAA40	8	Q86UY6	NAA40_HUMAN	N-alpha-acetyltransferase 40	Q86UY6	0	0	-0.193681	0.471862	0.13909	0.893836	0.383105	0.061966	0.780835	0.421401	0.948669	0.0249769	0	0	0	1	No	Not Significant	0.2694	No	Not Significant	Unchanged	Unchanged	20.4921	20.4915	20.3674
UBE2V1	28.4814	28.5653	28.6706	28.5411	28.6741	28.487	28.1858	28.5645	28.5479	28.8515	28.937	28.9369	28.4783	28.391	27.8241	28.3705	28.4319	UBE2V1	16	Q13404	UB2V1_HUMAN	Ubiquitin-conjugating enzyme E2 variant 1	Q13404	0	0	-0.43277	0.321166	-0.0558018	0.952703	0.754293	-0.884138	-0.069794	-0.476966	0.948814	0.0250778	0	0	0	1	No	Not Significant	0.270173	No	Not Significant	Unchanged	Unchanged	28.1674	28.6878	28.5584
IMPDH1	24.6679	24.8284	24.7624	24.9113	24.8125	24.877	24.6435	24.9299	24.8374	24.8529	24.7044	24.8067	24.7095	24.8824	24.4454	24.3811	24.746	IMPDH1	31	P20839	IMDH1_HUMAN	Inosine-5'-monophosphate dehydrogenase 1	P20839	0	0	-0.223884	0.174149	-0.0248677	0.955291	0.791516	-0.466575	-0.0366507	-0.251613	0.948947	0.0251716	0	0	0	1	No	Not Significant	0.270666	No	Not Significant	Unchanged	Unchanged	24.7326	24.7795	24.9286
REXO4	23.7157	23.8728	23.9389	23.7499	23.7854	23.8325	23.9325	23.7812	23.962	23.9997	23.4276	23.6443	23.6564	23.6657	24.0962	23.8892	23.6305	REXO4	27	Q9GZR2	REXO4_HUMAN	RNA exonuclease 4	Q9GZR2	0	0	-0.124183	0.3085	0.0921582	0.890833	0.374327	0.0398169	0.507168	0.273493	0.948962	0.0251824	0	0	0	1	No	Not Significant	0.270666	No	Not Significant	Unchanged	Unchanged	23.8631	23.9561	23.7673
SUV39H2	21.5011	21.6901	21.7388	21.7331	21.5061	21.489	21.7237	21.5759	21.7311	22.023	21.3146	21.216	21.6717	21.2392	21.7531	21.724	21.5894	SUV39H2	15	Q9H5I1	SUV92_HUMAN	Histone-lysine N-methyltransferase SUV39H2	Q9H5I1	0	0	-0.113228	0.406564	0.146668	0.818749	0.244552	0.0477075	0.609148	0.328428	0.949027	0.0252284	0	0	0	1	No	Not Significant	0.270845	No	Not Significant	Unchanged	Unchanged	21.5005	21.7559	21.7505
ESRP1	22.2734	21.954	21.8691	22.0635	21.8678	22.0755	22.2139	21.5062	22.027	22.0094	22.2088	22.4301	21.7605	21.934	22.3554	22.5801	22.6453	ESRP1	12	Q6NXG1	ESRP1_HUMAN	Epithelial splicing regulatory protein 1	Q6NXG1	0	0	-0.381134	0.321423	-0.0298551	0.959245	0.857206	0.0641518	0.823	0.443576	0.949154	0.0253182	0	0	0	1	No	Not Significant	0.271434	No	Not Significant	Unchanged	Unchanged	22.1161	21.8862	22.0809
TMEM97	25.2663	25.7483	26.059	25.7484	25.8732	25.5389	25.7628	25.3494	25.7236	25.9308	24.7849	24.9665	25.1164	25.3298	25.8194	25.7738	25.0731	TMEM97	5	Q5BJF2	SGMR2_HUMAN	Sigma intracellular receptor 2	Q5BJF2	0	0	-0.514045	0.287616	-0.113215	0.931601	0.552385	0.0730903	0.938983	0.506037	0.949191	0.0253447	0	0	0	1	No	Not Significant	0.271434	No	Not Significant	Unchanged	Unchanged	25.2373	26.0762	25.7657
INTS4	23.1677	23.2855	23.294	23.1515	23.3232	23.2515	23.4323	23.1626	23.2586	23.4105	23.1226	22.8846	23.0777	23.1562	23.4313	23.356	23.1453	INTS4	60	Q96HW7	INT4_HUMAN	Integrator complex subunit 4	Q96HW7	0	0	-0.137591	0.25947	0.0609394	0.926298	0.518973	0.0361461	0.465021	0.250583	0.949228	0.0253715	0	0	0	1	No	Not Significant	0.271434	No	Not Significant	Unchanged	Unchanged	23.2892	23.3111	23.1688
GFOD1	18.5929	19.0984	19.4456	19.0504	18.9982	18.7991	18.698	18.9935	19.223	19.5794	18.54	18.0592	18.3003	18.5596	19.0334	19.0547	18.6036	GFOD1	6	Q9NXC2	GFOD1_HUMAN	Glucose-fructose oxidoreductase domain-containing protein 1	Q9NXC2	1	1	-0.371913	0.472178	0.0501324	0.955943	0.801562	0.0765966	0.98832	0.532458	0.949306	0.0254271	0	0	0	1	No	Not Significant	0.271553	No	Not Significant	Unchanged	Unchanged	18.6314	19.4627	19.0677
DEPDC1B	16.8662	16.757	16.7135	15.8629	16.7692	16.751	17.8462	16.8057	16.6465	16.6612	15.5599	16.2171	16.0014	17.6779	18.1542	17.4373	17.0157	DEPDC1B	7	Q8WUY9	DEP1B_HUMAN	DEP domain-containing protein 1B	Q8WUY9	1	3	-0.46306	1.39458	0.465759	0.856787	0.298477	0.168431	2.17491	1.17167	0.949326	0.0254415	0	0	0	1	No	Not Significant	0.271553	No	Not Significant	Unchanged	Unchanged	17.2337	16.7245	15.8802
HUS1	23.0056	23.0072	22.9848	22.9612	23.0847	22.9645	23.2079	23.0335	22.9099	22.911	22.8513	22.712	22.8862	23.1139	23.294	23.1464	23.0356	HUS1	12	O60921	HUS1_HUMAN	Checkpoint protein HUS1	O60921	0	0	-0.195711	0.229226	0.0167573	0.959797	0.867378	0.0383472	0.497331	0.267839	0.94944	0.0255239	0	0	0	1	No	Not Significant	0.272117	No	Not Significant	Unchanged	Unchanged	23.0821	23.002	22.9785
BCL7A	22.9087	22.5234	22.5198	22.5456	22.4904	22.4669	22.555	22.4478	22.5251	22.6367	22.7482	22.9962	23.4168	22.9915	22.7629	22.6945	22.751	BCL7A	3	Q4VC05	BCL7A_HUMAN	B-cell CLL/lymphoma 7 protein family member A	Q4VC05	0	0	-0.20441	0.275272	0.0354309	0.952738	0.754775	-0.561097	-0.0429812	-0.302039	0.94961	0.0256474	0	0	0	1	No	Not Significant	0.272309	No	Not Significant	Unchanged	Unchanged	23.2062	22.537	22.563
MORC4	21.4229	21.1619	20.7553	21.2386	21.3242	21.3166	21.2971	21.0891	21.0488	21.2253	20.9759	21.2951	21.4436	21.3067	21.8954	21.5424	21.5011	MORC4	26	Q8TE76	MORC4_HUMAN	MORC family CW-type zinc finger protein 4	Q8TE76	0	0	-0.304031	0.316876	0.00642277	0.964434	0.965043	0.0556274	0.726284	0.390956	0.949614	0.02565	0	0	0	1	No	Not Significant	0.272309	No	Not Significant	Unchanged	Unchanged	21.5678	20.7724	21.2559
CDC37L1	23.2109	23.0797	23.1158	23.1923	23.0937	23.0525	22.9757	22.9926	23.1302	23.0847	23.5971	23.4433	23.1665	23.1963	22.8333	22.8947	23.3451	CDC37L1	14	Q7L3B6	CD37L_HUMAN	Hsp90 co-chaperone Cdc37-like 1	Q7L3B6	0	0	-0.32698	0.191435	-0.0677723	0.935724	0.581923	-0.606397	-0.0464449	-0.326421	0.949614	0.02565	0	0	0	1	No	Not Significant	0.272309	No	Not Significant	Unchanged	Unchanged	22.9846	23.1329	23.2096
CSE1L	28.2466	28.4744	28.7036	28.5611	28.5113	28.3685	27.7858	28.8026	28.5945	28.4677	28.6076	28.48	28.3071	28.4063	27.8389	27.9527	28.134	CSE1L	88	P55060	XPO2_HUMAN	Exportin-2	P55060	0	0	-0.500728	0.253798	-0.123465	0.92146	0.492179	-0.882541	-0.0675594	-0.47505	0.949627	0.02566	0	0	0	1	No	Not Significant	0.272309	No	Not Significant	Unchanged	Unchanged	28.3045	28.7208	28.5784
ZKSCAN3	18.5169	18.184	18.1358	18.2949	18.1529	18.1016	18.374	18.0073	18.2182	18.1872	18.8868	19.5538	18.5024	18.1505	18.3049	18.0711	18.1487	ZKSCAN3	5	Q9BRR0	ZKSC3_HUMAN	Zinc finger protein with KRAB and SCAN domains 3	Q9BRR0	1	4	-0.450319	0.501077	0.0253791	0.961961	0.910035	-1.11232	-0.0846961	-0.598508	0.949764	0.0257602	0	0	0	1	No	Not Significant	0.273058	No	Not Significant	Unchanged	Unchanged	18.2847	18.153	17.9822
HAUS4	22.4131	22.3703	22.2558	22.3732	22.3641	22.334	22.4755	22.4552	22.3276	22.3769	22.5408	22.1702	22.2338	22.3201	22.4665	22.6283	22.5319	HAUS4	22	Q9H6D7	HAUS4_HUMAN	HAUS augmin-like complex subunit 4	Q9H6D7	0	0	-0.102714	0.256744	0.0770149	0.889866	0.371593	0.0319216	0.42018	0.226051	0.949822	0.0258027	0	0	0	1	No	Not Significant	0.273195	No	Not Significant	Unchanged	Unchanged	22.3444	22.2729	22.3905
VPS41	22.9278	23.0705	22.9884	23.0711	23.1417	23.0682	23.0831	23.2718	23.0514	22.8885	22.7945	22.7064	22.9446	22.7727	23.2576	23.1959	22.8229	VPS41	40	P49754	VPS41_HUMAN	Vacuolar protein sorting-associated protein 41 homolog	P49754	0	0	-0.222455	0.235169	0.00635717	0.963923	0.953069	0.0404158	0.534706	0.287561	0.949951	0.0258981	0	0	0	1	No	Not Significant	0.27365	No	Not Significant	Unchanged	Unchanged	23.0617	23.0056	23.0884
ZNF787	23.0731	22.7771	22.7661	22.794	22.7442	22.8717	22.8601	22.4453	22.8142	22.9211	23.0577	23.2758	23.4556	23.0611	22.8959	22.7215	23.0439	ZNF787	13	Q6DD87	ZN787_HUMAN	Zinc finger protein 787	Q6DD87	0	0	-0.29283	0.225127	-0.0338515	0.954667	0.782172	-0.605183	-0.0457258	-0.325454	0.94996	0.0259051	0	0	0	1	No	Not Significant	0.27365	No	Not Significant	Unchanged	Unchanged	23.0274	22.7832	22.8114
PERP	24.6573	24.8339	24.9524	25.2492	24.9346	25.1546	23.7758	24.3745	25.0859	25.144	25.0166	24.4105	25.144	25.3136	24.0981	24.394	24.2245	PERP	2	Q96FX8	PERP_HUMAN	p53 apoptosis effector related to PMP-22	Q96FX8	0	0	-1.06118	0.105898	-0.477641	0.610387	0.100488	-1.36257	-0.101979	-0.732272	0.950197	0.0260822	0	0	0	1	No	Not Significant	0.275086	No	Not Significant	Unchanged	Unchanged	24.7406	24.9695	25.2665
RBM25	26.8078	26.9618	27.0374	26.9535	27.0082	26.9845	27.0019	26.776	26.9376	26.9956	26.5398	26.6031	26.7319	26.913	27.0347	27.0643	26.7679	RBM25	60	P49756	RBM25_HUMAN	RNA-binding protein 25	P49756	0	0	-0.274298	0.138057	-0.0681205	0.920677	0.488124	0.0359928	0.481387	0.25869	0.950222	0.0261006	0	0	0	1	No	Not Significant	0.275086	No	Not Significant	Unchanged	Unchanged	27.0017	27.0545	26.9708
FAM104A	20.3457	20.1665	19.9322	19.9288	20.531	20.3092	19.959	20.1266	20.4541	20.0913	20.6749	20.6899	20.4228	20.3265	20.3345	19.9428	20.0288	FAM104A	6	Q969W3	F104A_HUMAN	Protein FAM104A	Q969W3	0	0	-0.357607	0.322436	-0.0175852	0.962092	0.912777	-0.793737	-0.0592065	-0.426472	0.95028	0.0261447	0	0	0	1	No	Not Significant	0.275235	No	Not Significant	Unchanged	Unchanged	20.6422	19.9494	19.9461
RMDN2	20.9188	20.9045	21.0318	20.9073	20.6966	20.7156	20.7579	21.1868	21.044	20.8957	20.7114	20.5938	20.7974	20.9993	21.1399	20.9175	21.2722	RMDN2	10	Q96LZ7	RMD2_HUMAN	Regulator of microtubule dynamics protein 2	Q96LZ7	0	0	-0.133445	0.400083	0.133319	0.857676	0.30004	0.0462071	0.622483	0.334345	0.950399	0.0262349	0	0	0	1	No	Not Significant	0.275596	No	Not Significant	Unchanged	Unchanged	20.9141	21.0489	20.9246
TLE5	22.9804	22.5915	22.4799	22.478	22.5242	23.0867	22.238	22.5668	22.8774	22.4807	23.3745	22.8601	23.4786	23.0622	22.4791	22.9296	22.6785	TLE5	8	Q08117	TLE5_HUMAN	TLE family member 5	Q08117	0	0	-0.498912	0.295988	-0.101462	0.93687	0.590772	-0.927403	-0.068813	-0.498108	0.950409	0.0262426	0	0	0	1	No	Not Significant	0.275596	No	Not Significant	Unchanged	Unchanged	22.9214	22.497	22.4953
GSDMD	24.4464	24.4102	24.288	24.3027	24.3703	24.4153	24.474	24.6225	24.3736	24.4351	24.6677	24.4339	24.669	24.4086	24.2893	24.4146	24.242	GSDMD	19	P57764	GSDMD_HUMAN	Gasdermin-D	P57764	0	0	-0.0509587	0.315369	0.132205	0.680785	0.142987	-0.427344	-0.0316643	-0.229504	0.950444	0.0262686	0	0	0	1	No	Not Significant	0.275596	No	Not Significant	Unchanged	Unchanged	24.2962	24.3052	24.32
M6PR	25.9976	25.9749	26.1512	26.1638	25.9657	25.7797	25.7469	26.0589	26.0115	25.9218	26.2582	26.1545	25.9614	26.2178	25.7043	25.5671	26.1201	M6PR	13	P20645	MPRD_HUMAN	Cation-dependent mannose-6-phosphate receptor	P20645	0	0	-0.360372	0.199731	-0.0803204	0.930698	0.54636	-0.653298	-0.0483183	-0.350808	0.950488	0.0263024	0	0	0	1	No	Not Significant	0.275637	No	Not Significant	Unchanged	Unchanged	25.6762	26.1683	26.1811
AACS	24.1308	24.3115	24.4068	24.3727	24.3618	24.1991	24.3013	24.2701	24.3343	24.246	24.0843	24.1482	23.8798	24.073	24.2093	24.2675	24.2533	AACS	38	Q86V21	AACS_HUMAN	Acetoacetyl-CoA synthetase	Q86V21	0	0	-0.204524	0.110169	-0.0471775	0.927897	0.52856	0.0270484	0.366955	0.197002	0.95057	0.0263651	0	0	0	1	No	Not Significant	0.275699	No	Not Significant	Unchanged	Unchanged	24.0929	24.424	24.39
SMC2	25.9641	26.0888	25.9687	26.2222	25.9245	26.2853	25.7897	26.4681	26.1511	25.9006	26.4051	26.021	26.1746	25.98	25.4844	25.7862	25.8973	SMC2	97	O95347	SMC2_HUMAN	Structural maintenance of chromosomes protein 2	O95347	0	0	-0.360365	0.314712	-0.0228267	0.960777	0.886127	-0.787126	-0.0579588	-0.422542	0.950595	0.0263843	0	0	0	1	No	Not Significant	0.275699	No	Not Significant	Unchanged	Unchanged	25.9383	25.9859	26.2395
UQCRH	26.1831	25.6554	25.7452	25.8321	25.6539	25.6528	25.768	25.5704	25.4368	25.5843	26.1643	26.8052	26.3355	26.1749	25.7196	25.7274	26.3545	UQCRH	7	P07919	QCR6_HUMAN	Cytochrome b-c1 complex subunit 6, mitochondrial	P07919	0	0	-0.479622	0.217433	-0.131094	0.907929	0.431224	-0.812646	-0.0597404	-0.436193	0.950634	0.0264144	0	0	0	1	No	Not Significant	0.275699	No	Not Significant	Unchanged	Unchanged	25.9981	25.7623	25.8494
PIGQ	19.4221	19.9766	20.2956	20.0676	19.9095	19.8977	20.0554	19.7896	19.6733	20.1238	18.8639	18.9546	19.6047	19.3177	20.1323	19.8589	19.2226	PIGQ	6	Q9BRB3	PIGQ_HUMAN	Phosphatidylinositol N-acetylglucosaminyltransferase subunit Q	Q9BRB3	0	0	-0.573745	0.309612	-0.132066	0.928078	0.529674	0.0756479	1.02978	0.552716	0.950652	0.0264278	0	0	0	1	No	Not Significant	0.275699	No	Not Significant	Unchanged	Unchanged	19.7956	20.3128	20.0849
SUPV3L1	24.6771	24.8974	24.9149	24.8595	24.8702	24.8535	25.1671	24.805	24.8661	24.8428	24.6231	24.3793	24.6366	24.585	24.9963	24.9231	24.5962	SUPV3L1	44	Q8IYB8	SUV3_HUMAN	ATP-dependent RNA helicase SUPV3L1, mitochondrial	Q8IYB8	0	0	-0.180112	0.271584	0.0457359	0.945535	0.669047	0.0385914	0.526478	0.282535	0.950704	0.0264678	0	0	0	1	No	Not Significant	0.275803	No	Not Significant	Unchanged	Unchanged	24.7567	24.932	24.8768
TET2	17.1076	16.9098	16.8543	16.8253	16.8253	16.8253	17.2417	17.0582	16.8253	16.8228	16.8253	16.8253	17.2122	17.0039	17.0803	17.5167	17.2891	TET2	12	Q6N021	TET2_HUMAN	Methylcytosine dioxygenase TET2	Q6N021	1	6	-0.108384	0.417303	0.154459	0.801943	0.226611	0.0448101	0.612616	0.328713	0.950754	0.0265069	0	0	0	1	No	Not Significant	0.275899	No	Not Significant	Unchanged	Unchanged	17.335	16.8714	17.279
DYNLL1	28.3627	28.3559	28.4767	28.1663	28.2015	28.5132	27.5157	29.0834	28.643	28.2476	28.7499	28.8825	28.7502	28.4293	27.2889	28.0196	28.4186	DYNLL1	8	P63167	DYL1_HUMAN	Dynein light chain 1, cytoplasmic	P63167	0	0	-0.602218	0.668287	0.0330344	0.96207	0.9123	-1.48014	-0.107838	-0.793989	0.950848	0.0265798	0	0	0	1	No	Not Significant	0.276167	No	Not Significant	Unchanged	Unchanged	28.2775	28.4938	28.1836
LUM	22.9483	23.3412	22.9593	23.6401	23.1186	23.4276	23.2339	23.4152	23.242	23.6929	22.7559	23.0329	22.0547	22.9905	23.3813	23.1659	23.2571	LUM	5	P51884	LUM_HUMAN	Lumican	P51884	0	0	-0.338194	0.557304	0.109555	0.938768	0.606118	0.0759507	1.0432	0.559575	0.950865	0.0265926	0	0	0	1	No	Not Significant	0.276167	No	Not Significant	Unchanged	Unchanged	22.6023	22.9764	23.6574
MED31	22.2865	22.1513	22.131	22.0647	22.3466	22.2137	22.2054	21.9677	22.0181	22.2631	22.1798	21.8865	22.2777	22.2901	22.5541	22.528	22.2895	MED31	10	Q9Y3C7	MED31_HUMAN	Mediator of RNA polymerase II transcription subunit 31	Q9Y3C7	0	0	-0.314586	0.163694	-0.0754464	0.924316	0.507609	0.0403909	0.556992	0.298692	0.950958	0.0266657	0	0	0	1	No	Not Significant	0.276204	No	Not Significant	Unchanged	Unchanged	22.3735	22.1481	22.082
PPP1R12A	25.7347	25.5335	25.5655	25.5764	25.6339	25.5719	25.0962	25.7974	25.604	25.423	26.0048	26.2257	25.6818	25.9132	25.0415	25.2952	25.9809	PPP1R12A	73	O14974	MYPT1_HUMAN	Protein phosphatase 1 regulatory subunit 12A	O14974	0	0	-0.520896	0.307309	-0.106794	0.936389	0.587025	-0.964443	-0.069879	-0.517161	0.950978	0.026681	0	0	0	1	No	Not Significant	0.276204	No	Not Significant	Unchanged	Unchanged	25.5458	25.5827	25.5937
NEK2	15.4471	14.9136	14.8084	14.8084	14.8084	14.8084	14.8084	15.65	14.8084	14.8084	14.8084	14.8084	14.7733	15.7228	16.7465	16.4616	14.8084	NEK2	2	P51955	NEK2_HUMAN	Serine/threonine-protein kinase Nek2	P51955	1	10	-0.572323	0.993134	0.210405	0.934322	0.571486	0.131843	1.82273	0.977286	0.951018	0.026712	0	0	0	1	No	Not Significant	0.276204	No	Not Significant	Unchanged	Unchanged	15.2434	14.8212	14.8212
MTA3	23.6449	23.9717	23.5999	24.0386	24.2274	23.9213	23.5512	24.3896	24.2543	23.7915	23.4706	23.8959	24.0097	24.1752	23.4795	23.4768	23.0063	MTA3	24	Q9BTC8	MTA3_HUMAN	Metastasis-associated protein MTA3	Q9BTC8	0	0	-0.404411	0.504098	0.0498439	0.956872	0.81638	-1.05763	-0.0763326	-0.566983	0.951069	0.0267525	0	0	0	1	No	Not Significant	0.276204	No	Not Significant	Unchanged	Unchanged	23.8048	23.6171	24.0559
DENND3	16.3191	16.1531	15.6589	17.314	15.6589	15.6589	15.6589	15.6589	17.9571	15.6589	15.6589	15.6589	15.6589	15.6414	17.3804	15.9927	18.2421	DENND3	9	A2RUS2	DEND3_HUMAN	DENN domain-containing protein 3	A2RUS2	1	9	-1.08245	1.40398	0.160763	0.95482	0.78444	0.20768	2.89333	1.5505	0.951196	0.0268525	0	0	0	1	No	Not Significant	0.276204	No	Not Significant	Unchanged	Unchanged	17.0416	16.4771	17.3313
PTRHD1	26.5712	26.4417	26.272	26.4988	26.4033	26.3841	26.5446	26.6098	26.444	26.377	26.747	26.8072	26.6326	26.5593	26.4074	26.2003	26.6447	PTRHD1	12	Q6GMV3	PTRD1_HUMAN	Putative peptidyl-tRNA hydrolase PTRHD1	Q6GMV3	0	0	-0.111439	0.320041	0.104301	0.865937	0.315444	-0.502079	-0.0360268	-0.269053	0.951204	0.0268585	0	0	0	1	No	Not Significant	0.276204	No	Not Significant	Unchanged	Unchanged	26.4629	26.2892	26.5161
TEAD4	21.8638	21.9043	21.985	21.9724	21.8179	21.8887	21.9512	21.4791	22.1257	22.014	21.663	21.6279	21.6317	21.9582	22.0687	22.0417	22.0557	TEAD4	5	Q15561	TEAD4_HUMAN	Transcriptional enhancer factor TEF-3	Q15561	0	0	-0.292316	0.245322	-0.0234968	0.959024	0.853195	0.0448074	0.625523	0.335165	0.951243	0.0268899	0	0	0	1	No	Not Significant	0.276204	No	Not Significant	Unchanged	Unchanged	21.967	22.0022	21.9897
RPP14	22.7509	23.0719	23.2024	23.2065	23.2316	23.0407	22.9997	22.8639	22.9387	23.092	22.8856	22.4899	22.5513	22.6321	22.7897	23.0448	22.8626	RPP14	11	O95059	RPP14_HUMAN	Ribonuclease P protein subunit p14	O95059	0	0	-0.404822	0.0113441	-0.196739	0.484161	0.0619262	0.0345336	0.484044	0.259289	0.951335	0.0269632	0	0	0	1	No	Not Significant	0.276204	No	Not Significant	Unchanged	Unchanged	22.6308	23.2195	23.2238
MIS12	24.0284	23.9229	23.9767	23.9952	23.9906	24.0877	23.8283	23.8176	23.8294	23.8575	24.2848	24.0327	24.24	24.0494	23.7165	23.6725	24.2032	MIS12	9	Q9H081	MIS12_HUMAN	Protein MIS12 homolog	Q9H081	0	0	-0.41021	0.0515226	-0.179344	0.644216	0.11721	-0.537038	-0.0383099	-0.287674	0.951338	0.0269654	0	0	0	1	No	Not Significant	0.276204	No	Not Significant	Unchanged	Unchanged	23.8925	23.9938	24.0125
FYN	17.7606	18.2143	18.2061	18.6267	18.4432	18.1527	18.2666	17.9131	17.9257	18.1802	17.0814	17.0722	17.9608	17.9157	18.2265	18.3361	17.7314	FYN	6	P06241	FYN_HUMAN	Tyrosine-protein kinase Fyn	P06241	1	2	-0.759668	0.188161	-0.285754	0.790021	0.215407	0.0785988	1.10237	0.590485	0.951349	0.0269744	0	0	0	1	No	Not Significant	0.276204	No	Not Significant	Unchanged	Unchanged	18.3799	18.2232	18.644
ZZZ3	21.6716	21.2264	21.2394	21.341	21.3387	21.3128	21.2162	21.1265	20.9899	21.2466	21.8465	21.8692	21.7981	21.6853	21.4452	21.2236	21.8329	ZZZ3	22	Q8IYH5	ZZZ3_HUMAN	ZZ-type zinc finger-containing protein 3	Q8IYH5	0	0	-0.403414	0.0770623	-0.163176	0.719284	0.166123	-0.558695	-0.0397215	-0.299208	0.951414	0.0270262	0	0	0	1	No	Not Significant	0.276204	No	Not Significant	Unchanged	Unchanged	21.6809	21.2565	21.3583
TYK2	22.3628	23.2333	23.9482	22.4359	23.8287	23.426	24.0253	23.9133	22.8736	21.4157	20.1263	20.431	21.7557	23.7263	23.7485	22.9955	23.7563	TYK2	33	P29597	TYK2_HUMAN	Non-receptor tyrosine-protein kinase TYK2	P29597	0	0	-1.95115	1.24569	-0.352729	0.942765	0.641582	0.263796	3.71678	1.99029	0.951453	0.0270575	0	0	0	1	No	Not Significant	0.276204	No	Not Significant	Unchanged	Unchanged	23.1131	23.9654	22.4532
N4BP2L2	20.343	20.0233	20.0519	19.694	20.3019	20.2748	20.1389	19.8454	19.7462	20.1332	19.5408	20.0303	20.4413	20.4557	20.7612	20.5732	20.5982	N4BP2L2	13	Q92802	N42L2_HUMAN	NEDD4-binding protein 2-like 2	Q92802	0	0	-0.538127	0.308706	-0.114711	0.933912	0.568513	0.0698476	0.984532	0.52719	0.951463	0.027065	0	0	0	1	No	Not Significant	0.276204	No	Not Significant	Unchanged	Unchanged	20.7585	20.0691	19.7113
VPS35L	24.297	24.523	24.5625	24.5364	24.5809	24.5167	24.6369	24.3891	24.4704	24.4908	23.9818	23.9863	24.3435	24.3116	24.6929	24.615	24.1482	VPS35L	63	Q7Z3J2	VP35L_HUMAN	VPS35 endosomal protein-sorting factor-like	Q7Z3J2	0	0	-0.317153	0.212496	-0.0523288	0.946249	0.676558	0.0435235	0.61561	0.329567	0.951541	0.0271277	0	0	0	1	No	Not Significant	0.276204	No	Not Significant	Unchanged	Unchanged	24.4112	24.5796	24.5537
ATP6V1A	26.7294	26.8549	26.9014	26.899	27.1937	26.794	26.4529	27.1429	26.7413	26.7142	27.0148	26.7663	26.9163	26.8644	26.7312	26.4772	26.3356	ATP6V1A	56	P38606	VATA_HUMAN	V-type proton ATPase catalytic subunit A	P38606	0	0	-0.486219	0.117796	-0.184212	0.784337	0.210442	-0.701971	-0.0495597	-0.375765	0.951572	0.0271531	0	0	0	1	No	Not Significant	0.276204	No	Not Significant	Unchanged	Unchanged	26.7943	26.9185	26.9163
FAU.1	28.1969	28.1584	28.3393	27.8896	27.6937	28.1063	27.9987	28.6255	28.1684	28.4461	28.7676	29.2328	27.8799	28.1935	27.364	27.674	28.2663	FAU	4	P62861	RS30_HUMAN	40S ribosomal protein S30	P62861	0	0	-0.300961	0.905874	0.302457	0.8569	0.298674	-1.4021	-0.098568	-0.750333	0.951667	0.0272301	0	0	0	1	No	Not Significant	0.276204	No	Not Significant	Unchanged	Unchanged	0	0	0
ZHX1	21.0486	20.9171	20.9057	20.9922	20.7168	20.9811	21.1696	20.6218	20.8102	21.139	20.9746	20.6059	21.1163	20.8508	21.3705	21.3388	21.083	ZHX1	14	Q9UKY1	ZHX1_HUMAN	Zinc fingers and homeoboxes protein 1	Q9UKY1	0	0	-0.267226	0.339596	0.0361854	0.955893	0.800783	0.0495086	0.704951	0.37723	0.95169	0.0272482	0	0	0	1	No	Not Significant	0.276204	No	Not Significant	Unchanged	Unchanged	21.2067	20.9228	21.0096
CUTC	23.4346	23.7374	23.7568	23.348	23.7981	23.6188	23.9915	23.7999	23.7179	23.8679	22.6128	23.3492	23.0567	23.7615	23.6778	24.1008	23.4836	CUTC	8	Q9NTM9	CUTC_HUMAN	Copper homeostasis protein cutC homolog	Q9NTM9	0	0	-0.235759	0.663525	0.213883	0.869681	0.322998	0.0733141	1.04465	0.558983	0.951705	0.0272609	0	0	0	1	No	Not Significant	0.276204	No	Not Significant	Unchanged	Unchanged	23.4182	23.7739	23.3653
PGAP4	20.5425	20.8424	20.8801	20.8406	20.8993	20.876	20.768	20.5209	21.1407	20.8135	19.8235	20.3342	20.592	20.6288	21.003	20.8467	20.5695	PGAP4	6	Q9BRR3	PGAP4_HUMAN	Post-GPI attachment to proteins factor 4	Q9BRR3	0	0	-0.434679	0.308255	-0.0632122	0.949981	0.719164	0.0605253	0.862985	0.461755	0.95172	0.0272727	0	0	0	1	No	Not Significant	0.276204	No	Not Significant	Unchanged	Unchanged	20.818	20.8973	20.8579
DPCD	20.722	20.959	20.9579	20.8875	21.047	21.0725	21.0846	20.8691	20.8497	20.9039	20.5307	20.4999	20.5379	20.7667	20.8573	21.2517	20.6101	DPCD	12	Q9BVM2	DPCD_HUMAN	Protein DPCD	Q9BVM2	0	0	-0.324014	0.195219	-0.0643974	0.938174	0.601221	0.0421654	0.603001	0.322583	0.951786	0.0273264	0	0	0	1	No	Not Significant	0.276204	No	Not Significant	Unchanged	Unchanged	20.7637	20.975	20.9048
METTL2A	19.0144	18.962	19.2506	19.5033	19.0437	17.99	19.3402	18.4563	19.2251	18.887	18.5483	18.9815	18.4841	18.5729	20.0008	19.6313	18.8816	METTL2A	2	Q96IZ6	MET2A_HUMAN	tRNA N(3)-methylcytidine methyltransferase METTL2A	Q96IZ6	1	7	-0.660118	0.720678	0.0302797	0.962713	0.925986	0.112121	1.60355	0.857836	0.951787	0.0273278	0	0	0	1	No	Not Significant	0.276204	No	Not Significant	Unchanged	Unchanged	19.1226	19.192	19.5206
NGEF	16.8985	16.7149	17.3151	16.4305	17.1766	16.4909	17.0148	16.4305	16.4305	16.4305	16.8503	16.4305	16.8817	16.4246	17.1414	17.4991	17.0616	NGEF	4	Q8N5V2	NGEF_HUMAN	Ephexin-1	Q8N5V2	1	5	-0.749327	0.196024	-0.276652	0.803716	0.228377	0.0767444	1.09784	0.587292	0.951792	0.0273318	0	0	0	1	No	Not Significant	0.276204	No	Not Significant	Unchanged	Unchanged	16.8896	17.3322	17.1018
CNST	20.3201	19.8394	19.5099	20.4313	19.9061	19.9208	19.7035	19.8708	19.4903	19.8824	20.494	20.5671	20.6976	20.5012	19.6023	19.7819	20.597	CNST	14	Q6PJW8	CNST_HUMAN	Consortin	Q6PJW8	0	0	-0.664988	0.254537	-0.205225	0.882701	0.352616	-1.06782	-0.0746154	-0.571216	0.951801	0.0273391	0	0	0	1	No	Not Significant	0.276204	No	Not Significant	Unchanged	Unchanged	20.3091	19.527	20.4487
INTS3	25.0946	25.1942	25.2729	25.2295	25.1914	25.2709	25.2808	24.8614	25.176	25.2706	24.949	24.8412	24.9676	25.1422	25.395	25.283	25.084	INTS3	59	Q68E01	INT3_HUMAN	Integrator complex subunit 3	Q68E01	0	0	-0.318631	0.130658	-0.0939861	0.893688	0.382661	0.0363622	0.52165	0.279006	0.951855	0.027383	0	0	0	1	No	Not Significant	0.276204	No	Not Significant	Unchanged	Unchanged	25.2117	25.29	25.2468
LCMT2	21.7565	21.9059	22.0442	21.9711	21.9205	21.9794	22.1628	21.6006	21.6398	21.9289	21.2891	21.3374	21.8033	21.848	22.2438	22.0598	21.7142	LCMT2	19	O60294	TYW4_HUMAN	tRNA wybutosine-synthesizing protein 4	O60294	0	0	-0.497419	0.205924	-0.145748	0.895127	0.387021	0.0566143	0.816311	0.436463	0.951966	0.0274739	0	0	0	1	No	Not Significant	0.276204	No	Not Significant	Unchanged	Unchanged	21.8074	22.0613	21.9884
ACO2	27.3123	27.3366	27.2535	27.3037	27.384	27.5493	27.1727	27.3856	27.3101	27.3342	27.4372	27.3004	27.5403	27.3905	26.9972	27.2534	27.2671	ACO2	73	Q99798	ACON_HUMAN	Aconitate hydratase, mitochondrial	Q99798	0	0	-0.269091	0.125084	-0.0720034	0.91117	0.444259	-0.457434	-0.031677	-0.244556	0.951998	0.0275009	0	0	0	1	No	Not Significant	0.276204	No	Not Significant	Unchanged	Unchanged	27.2655	27.2706	27.3211
MYNN	18.1586	18.3483	18.2934	18.4335	17.9401	18.1219	18.4973	18.3415	18.3227	18.836	18.4666	19.0868	18.2564	17.9916	17.1117	18.173	18.024	MYNN	5	Q9NPC7	MYNN_HUMAN	Myoneurin	Q9NPC7	1	3	-0.246564	0.850797	0.302117	0.827912	0.255612	-1.27341	-0.0881225	-0.680765	0.952013	0.0275131	0	0	0	1	No	Not Significant	0.276204	No	Not Significant	Unchanged	Unchanged	18.0056	18.0736	18.097
BSG	28.2824	28.2565	28.1633	28.3015	28.2029	28.3524	28.1105	28.3307	28.1848	28.4056	28.5503	28.4693	28.4336	28.2552	27.8062	28.0027	28.4596	BSG	19	P35613	BASI_HUMAN	Basigin	P35613	0	0	-0.269242	0.274959	0.00285855	0.965143	0.982244	-0.631472	-0.0436669	-0.337569	0.952029	0.0275264	0	0	0	1	No	Not Significant	0.276204	No	Not Significant	Unchanged	Unchanged	28.2503	28.1804	28.3188
KAT5	21.5341	21.6273	21.673	21.6465	21.8064	21.5259	21.5556	21.2986	21.816	21.696	21.3797	20.9675	21.5479	21.55	21.8112	21.9743	21.5084	KAT5	23	Q92993	KAT5_HUMAN	Histone acetyltransferase KAT5	Q92993	0	0	-0.396506	0.253754	-0.071376	0.942946	0.643295	0.0521559	0.754517	0.403337	0.952037	0.0275331	0	0	0	1	No	Not Significant	0.276204	No	Not Significant	Unchanged	Unchanged	21.5075	21.6901	21.6638
NUDT21	26.3649	26.5757	26.594	26.5559	26.5493	26.5497	26.6807	26.326	26.6646	26.6857	26.2741	26.1882	26.1739	26.333	26.4448	26.8049	26.3353	NUDT21	25	O43809	CPSF5_HUMAN	Cleavage and polyadenylation specificity factor subunit 5	O43809	0	0	-0.203635	0.257608	0.0269865	0.956127	0.804448	0.0369218	0.535121	0.286022	0.952077	0.0275662	0	0	0	1	No	Not Significant	0.276204	No	Not Significant	Unchanged	Unchanged	26.3227	26.6112	26.5732
ANAPC2	23.9592	24.0892	24.1514	24.0953	24.1011	24.1291	24.0744	24.0037	24.0749	24.0834	23.8369	23.6539	23.9619	23.9974	24.1646	24.1751	23.9242	ANAPC2	35	Q9UJX6	ANC2_HUMAN	Anaphase-promoting complex subunit 2	Q9UJX6	0	0	-0.241887	0.12167	-0.0601085	0.920608	0.487773	0.0291008	0.421788	0.225444	0.952078	0.027567	0	0	0	1	No	Not Significant	0.276204	No	Not Significant	Unchanged	Unchanged	24.0978	24.1685	24.1126
NKIRAS2	22.1842	22.0478	22.1066	22.0581	21.7808	22.1173	21.9848	22.1745	22.0173	22.1435	22.4548	22.3232	22.1206	22.4013	21.6706	22.1871	22.1316	NKIRAS2	7	Q9NYR9	KBRS2_HUMAN	NF-kappa-B inhibitor-interacting Ras-like protein 2	Q9NYR9	0	0	-0.20064	0.32922	0.0642904	0.939118	0.60905	-0.614711	-0.0423972	-0.328554	0.952085	0.027573	0	0	0	1	No	Not Significant	0.276204	No	Not Significant	Unchanged	Unchanged	22.3146	22.1237	22.0754
UTP3	25.0278	25.2069	25.3318	25.0701	25.0828	25.1303	25.4861	24.8447	25.2941	25.4155	24.7922	24.7096	24.9602	24.8903	25.5785	25.4363	24.8275	UTP3	24	Q9NQZ2	SAS10_HUMAN	Something about silencing protein 10	Q9NQZ2	0	0	-0.250646	0.463433	0.106393	0.928303	0.531061	0.0570345	0.828328	0.442681	0.952122	0.027603	0	0	0	1	No	Not Significant	0.276204	No	Not Significant	Unchanged	Unchanged	25.0741	25.3489	25.0874
ZNF92	19.1812	19.1298	19.3892	18.9767	18.9029	18.8177	19.8012	18.7118	19.6328	18.8064	18.7248	19.0083	18.9684	18.9942	19.3322	19.553	19.6875	ZNF92	8	Q03936	ZNF92_HUMAN	Zinc finger protein 92	Q03936	0	0	-0.26779	0.70068	0.216445	0.882446	0.351979	0.0772878	1.12336	0.600322	0.952138	0.0276171	0	0	0	1	No	Not Significant	0.276204	No	Not Significant	Unchanged	Unchanged	19.498	19.4063	18.994
SNX13	20.6651	20.8485	20.8968	20.7693	21.0167	20.9056	21.0426	20.6779	20.8297	20.6493	20.3983	20.6484	20.3587	20.7331	20.9945	20.8122	20.7101	SNX13	15	Q9Y5W8	SNX13_HUMAN	Sorting nexin-13	Q9Y5W8	0	0	-0.342801	0.148356	-0.0972227	0.901593	0.408029	0.0390672	0.569577	0.304322	0.952204	0.0276718	0	0	0	1	No	Not Significant	0.276204	No	Not Significant	Unchanged	Unchanged	20.7166	20.9139	20.7866
PAFAH1B1	26.7358	26.5741	26.4601	26.9216	26.3679	26.52	26.5574	26.3204	26.6809	26.7645	27.1873	27.3264	26.659	26.5925	26.3778	26.6779	26.3296	PAFAH1B1	48	P43034	LIS1_HUMAN	Platelet-activating factor acetylhydrolase IB subunit beta	P43034	0	0	-0.373633	0.400368	0.0133675	0.963423	0.941674	-0.897573	-0.0615558	-0.479565	0.952207	0.0276743	0	0	0	1	No	Not Significant	0.276204	No	Not Significant	Unchanged	Unchanged	26.4695	26.4773	26.939
AKAP5	20.6475	20.3158	20.433	20.7603	20.2885	20.4562	19.7704	20.4141	20.0121	20.3921	21.0305	21.2969	21.1772	20.1471	20.1949	20.128	20.558	AKAP5	9	P24588	AKAP5_HUMAN	A-kinase anchor protein 5	P24588	0	0	-0.837307	0.162654	-0.337327	0.724058	0.168771	-1.15935	-0.0792731	-0.619313	0.95227	0.0277272	0	0	0	1	No	Not Significant	0.27635	No	Not Significant	Unchanged	Unchanged	20.0844	20.4501	20.7776
MTCH1	23.2367	23.4129	23.0245	23.1783	23.4185	23.4621	23.6696	23.6185	23.6133	23.3183	22.6381	23.1566	22.9397	23.4245	23.8042	23.4652	23.2284	MTCH1	17	Q9NZJ7	MTCH1_HUMAN	Mitochondrial carrier homolog 1	Q9NZJ7	0	0	-0.0869791	0.655104	0.284062	0.652344	0.122121	0.0587526	0.860294	0.459523	0.952296	0.0277489	0	0	0	1	No	Not Significant	0.27635	No	Not Significant	Unchanged	Unchanged	23.6141	23.0416	23.1956
SLC1A3	20.6906	21.2742	21.2913	21.6232	21.1982	20.7045	21.1859	21.4623	21.2682	21.4604	20.8053	20.4998	20.2101	20.4101	20.8516	20.7951	21.2621	SLC1A3	4	P43003	EAA1_HUMAN	Excitatory amino acid transporter 1	P43003	1	1	-0.254523	0.534291	0.139884	0.914227	0.457381	0.0622527	0.91427	0.488261	0.952359	0.0278019	0	0	0	1	No	Not Significant	0.276359	No	Not Significant	Unchanged	Unchanged	20.7883	21.3084	21.6405
SLC7A11	20.5508	20.8299	20.6948	20.5759	20.8876	21.1284	21.558	20.2269	20.8852	20.6826	19.8213	19.9001	20.5348	20.5853	21.5015	21.1335	20.3793	SLC7A11	6	Q9UPY5	XCT_HUMAN	Cystine/glutamate transporter	Q9UPY5	0	0	-0.625317	0.658361	0.0165217	0.964072	0.956514	0.101166	1.4877	0.794431	0.952387	0.027825	0	0	0	1	No	Not Significant	0.276359	No	Not Significant	Unchanged	Unchanged	20.7896	20.7119	20.5932
NDST2	18.4232	18.4315	17.9827	19.539	17.9914	17.9914	19.1626	17.9914	17.9914	18.8023	17.9914	17.9914	17.9914	18.1059	19.4099	18.8031	18.6693	NDST2	3	P52849	NDST2_HUMAN	Bifunctional heparan sulfate N-deacetylase/N-sulfotransferase 2	P52849	1	7	-0.649485	0.871092	0.110803	0.95297	0.75796	0.119587	1.762	0.940792	0.952427	0.0278593	0	0	0	1	No	Not Significant	0.276359	No	Not Significant	Unchanged	Unchanged	18.938	17.9999	19.5563
ARSA	21.1475	20.7426	20.9768	20.2362	21.1219	20.6837	20.6655	20.459	20.6399	21.1574	21.8947	20.5969	21.8417	21.5757	20.6025	20.3959	21.1251	ARSA	9	P15289	ARSA_HUMAN	Arylsulfatase A	P15289	0	0	-0.646195	0.59778	-0.0242071	0.963093	0.934299	-1.44123	-0.0975875	-0.769411	0.952477	0.0279008	0	0	0	1	No	Not Significant	0.276359	No	Not Significant	Unchanged	Unchanged	21.4725	20.994	20.2535
RPL23A	29.4294	29.5697	29.6243	29.392	29.6156	29.5078	29.7852	29.5878	29.4632	29.5816	29.4115	29.3445	29.0687	29.3823	29.657	29.7831	29.3589	RPL23A	22	P62750	RL23A_HUMAN	60S ribosomal protein L23a	P62750	0	0	-0.171402	0.310362	0.0694799	0.930355	0.54411	0.0377465	0.558111	0.297929	0.952501	0.0279213	0	0	0	1	No	Not Significant	0.276359	No	Not Significant	Unchanged	Unchanged	29.3606	29.6415	29.4093
CCDC71	17.8563	18.1847	18.1917	17.9129	17.2648	18.2046	18.4268	18.4138	18.6348	18.4278	17.0144	17.5779	17.5874	17.9396	18.0972	19.0773	17.7004	CCDC71	7	Q8IV32	CCD71_HUMAN	Coiled-coil domain-containing protein 71	Q8IV32	1	2	-0.0336793	1.19827	0.582298	0.48432	0.0619646	0.096476	1.42714	0.761807	0.95251	0.0279296	0	0	0	1	No	Not Significant	0.276359	No	Not Significant	Unchanged	Unchanged	17.912	18.2088	17.9303
CMIP	22.2752	22.3551	22.3483	22.4522	22.4543	22.2656	22.399	22.2746	22.3119	22.3349	22.2316	22.1576	22.0947	22.2786	22.4606	22.4411	22.2626	CMIP	19	Q8IY22	CMIP_HUMAN	C-Maf-inducing protein	Q8IY22	0	0	-0.209739	0.109732	-0.0500037	0.924892	0.510854	0.0249396	0.370007	0.197473	0.952571	0.0279814	0	0	0	1	No	Not Significant	0.276459	No	Not Significant	Unchanged	Unchanged	22.2488	22.3654	22.4695
COPB1	27.6495	27.7993	27.9114	27.949	27.8504	27.721	27.64	27.7429	27.5289	28.0511	27.849	28.0922	27.4612	27.8848	27.4663	27.1382	27.6552	COPB1	104	P53618	COPB_HUMAN	Coatomer subunit beta	P53618	0	0	-0.442412	0.207978	-0.117217	0.912588	0.450239	-0.753149	-0.0506476	-0.401898	0.952619	0.0280221	0	0	0	1	No	Not Significant	0.276459	No	Not Significant	Unchanged	Unchanged	27.6756	27.9285	27.9663
MSMO1	24.2832	24.478	24.7817	24.6373	24.5199	24.4653	24.4991	24.1401	24.4138	24.3672	23.7807	24.0109	24.2551	24.3528	24.8219	24.6518	24.1091	MSMO1	6	Q15800	MSMO1_HUMAN	Methylsterol monooxygenase 1	Q15800	0	0	-0.592127	0.100087	-0.24602	0.687306	0.148668	0.0538798	0.801556	0.427718	0.952628	0.0280296	0	0	0	1	No	Not Significant	0.276459	No	Not Significant	Unchanged	Unchanged	24.4158	24.7989	24.6546
CAPZB	28.7223	28.828	28.9081	29.0498	28.8315	28.8082	28.1845	28.9581	28.9047	28.9787	28.8101	28.8802	28.9249	28.9887	28.3086	28.4416	28.7021	CAPZB	33	P47756	CAPZB_HUMAN	F-actin-capping protein subunit beta	P47756	0	0	-0.480456	0.194669	-0.142894	0.891847	0.377242	-0.781486	-0.0522674	-0.416877	0.952731	0.0281181	0	0	0	1	No	Not Significant	0.277035	No	Not Significant	Unchanged	Unchanged	28.7917	28.9252	29.0671
MFN2	24.4778	24.3626	25.1091	24.8298	24.8459	23.7284	23.0605	24.8444	24.4797	24.0032	25.0406	25.2468	24.6356	24.9449	22.8314	24.5768	24.0686	MFN2	41	O95140	MFN2_HUMAN	Mitofusin-2	O95140	0	0	-1.45601	0.393296	-0.531355	0.811503	0.236476	-2.14013	-0.142654	-1.14139	0.9528	0.0281774	0	0	0	1	No	Not Significant	0.277323	No	Not Significant	Unchanged	Unchanged	24.3116	25.1263	24.8471
ALG3	20.9652	21.5802	21.66	21.8082	21.6408	21.4282	21.9918	21.1685	21.3444	21.6001	20.169	20.6491	21.0331	20.8236	21.8395	21.6161	20.6259	ALG3	4	Q92685	ALG3_HUMAN	Dol-P-Man:Man(5)GlcNAc(2)-PP-Dol alpha-1,3-mannosyltransferase	Q92685	0	0	-0.669285	0.453109	-0.108088	0.94696	0.684236	0.0856681	1.29799	0.69183	0.953	0.0283505	0	0	0	1	No	Not Significant	0.278645	No	Not Significant	Unchanged	Unchanged	21.369	21.6771	21.8255
PARP16	19.3994	19.7648	19.9066	19.3223	19.8516	19.7486	19.8227	19.9321	19.624	19.9103	18.9326	19.181	19.4751	19.3151	19.7456	19.7857	19.3609	PARP16	7	Q8N5Y8	PAR16_HUMAN	Protein mono-ADP-ribosyltransferase PARP16	Q8N5Y8	0	0	-0.213384	0.443411	0.115013	0.915459	0.462916	0.0500642	0.759484	0.404774	0.953025	0.0283721	0	0	0	1	No	Not Significant	0.278645	No	Not Significant	Unchanged	Unchanged	19.699	19.9237	19.3396
FAM118B	24.0221	23.9834	24.0254	24.0758	23.7931	23.9266	24.2051	23.8981	23.985	23.9581	24.1089	23.9814	23.7078	23.8254	24.2514	24.0964	24.1835	FAM118B	13	Q9BPY3	F118B_HUMAN	Protein FAM118B	Q9BPY3	0	0	-0.163818	0.276537	0.0563596	0.936743	0.589778	0.0334122	0.509051	0.271231	0.95311	0.0284469	0	0	0	1	No	Not Significant	0.278708	No	Not Significant	Unchanged	Unchanged	24.0847	24.0426	24.0931
LARGE2	18.8132	19.0382	19.3425	18.6969	19.0657	18.9818	19.236	19.363	18.8017	18.8183	18.5348	18.1286	18.7144	18.9489	19.4279	19.1295	18.8083	LARGE2	3	Q8N3Y3	LARG2_HUMAN	LARGE xylosyl- and glucuronyltransferase 2	Q8N3Y3	0	0	-0.405707	0.471757	0.0330254	0.960116	0.873365	0.0663154	1.01409	0.5402	0.953184	0.0285111	0	0	0	1	No	Not Significant	0.278708	No	Not Significant	Unchanged	Unchanged	19.0801	19.3597	18.7142
MIEF1	22.7557	22.942	23.1005	23.0723	23.0172	23.0249	22.5665	22.6374	23.054	23.0632	22.6633	22.5124	22.6214	22.6721	22.7102	23.1167	22.9935	MIEF1	15	L0R8F8	MIDUO_HUMAN	MIEF1 upstream open reading frame protein	L0R8F8	0	0	-0.485647	0.0388168	-0.223415	0.579793	0.0886437	0.039584	0.60607	0.322827	0.953208	0.0285328	0	0	0	1	No	Not Significant	0.278708	No	Not Significant	Unchanged	Unchanged	22.7718	23.1177	23.0896
MON2	25.6398	25.8109	25.8923	25.7964	25.8467	25.7649	25.9453	25.6705	25.8011	25.77	25.4203	25.4259	25.5522	25.7044	25.9679	25.8586	25.5496	MON2	60	Q7Z3U7	MON2_HUMAN	Protein MON2 homolog	Q7Z3U7	0	0	-0.244772	0.188107	-0.0283323	0.954647	0.781865	0.0325665	0.500129	0.266348	0.953267	0.028585	0	0	0	1	No	Not Significant	0.278708	No	Not Significant	Unchanged	Unchanged	25.8189	25.9094	25.8137
PIP5K1C	22.7843	22.8714	23.0418	22.9192	23.0573	22.6448	22.7346	22.881	22.9451	22.7478	22.8728	22.8509	22.1531	22.5667	23.079	23.1494	22.8183	PIP5K1C	16	O60331	PI51C_HUMAN	Phosphatidylinositol 4-phosphate 5-kinase type-1 gamma	O60331	0	0	-0.417563	0.240266	-0.0886488	0.934184	0.570485	0.0494019	0.759939	0.40467	0.9533	0.0286139	0	0	0	1	No	Not Significant	0.278708	No	Not Significant	Unchanged	Unchanged	22.9389	23.0589	22.9365
TMEM260	21.2676	21.519	21.1879	21.3827	21.5842	21.6379	22.032	21.2351	21.5849	21.5073	20.3871	20.4984	21.3901	21.5382	22.0641	21.8095	21.1858	TMEM260	7	Q9NX78	TM260_HUMAN	Transmembrane protein 260	Q9NX78	0	0	-0.454368	0.737679	0.141656	0.939977	0.616375	0.0892432	1.3768	0.733022	0.953357	0.0286641	0	0	0	1	No	Not Significant	0.278708	No	Not Significant	Unchanged	Unchanged	21.6541	21.205	21.4001
MID1IP1	23.2584	23.2563	23.4103	23.3082	23.1424	23.3035	23.1665	23.0705	23.3918	23.2575	23.4251	23.4486	23.3216	23.3195	22.8655	23.0766	23.3522	MID1IP1	12	Q9NPA3	M1IP1_HUMAN	Mid1-interacting protein 1	Q9NPA3	0	0	-0.297887	0.158886	-0.0695003	0.926897	0.52252	-0.527288	-0.0339161	-0.280602	0.953506	0.0287969	0	0	0	1	No	Not Significant	0.278708	No	Not Significant	Unchanged	Unchanged	23.0121	23.4274	23.3255
FAM3A	20.9008	20.986	20.8181	20.8319	20.8636	20.8674	21.281	21.1845	21.1653	20.8764	20.9958	20.7596	20.7005	20.733	21.0803	21.0016	21.035	FAM3A	6	P98173	FAM3A_HUMAN	Protein FAM3A	P98173	0	0	0.0847833	0.478302	0.281543	0.0832531	0.0085732	0.0291953	0.454244	0.24172	0.95352	0.0288102	0	0	0	1	No	Not Significant	0.278708	No	Not Significant	Unchanged	Unchanged	20.9869	20.8353	20.8492
RNF111	18.1366	17.9275	19.1913	17.6781	17.6781	17.6615	17.6781	17.6781	18.1767	17.6781	18.5795	18.6544	17.9375	18.7508	17.6781	17.6781	17.6781	RNF111	4	Q6ZNA4	RN111_HUMAN	E3 ubiquitin-protein ligase Arkadia	Q6ZNA4	1	8	-0.902817	0.40382	-0.249499	0.906139	0.424377	-1.50817	-0.0968392	-0.802504	0.953539	0.0288269	0	0	0	1	No	Not Significant	0.278708	No	Not Significant	Unchanged	Unchanged	18.625	19.2084	18.4728
PHRF1	22.9005	22.773	22.6445	23.322	22.6535	22.9205	22.8416	22.6572	22.4941	22.6504	22.4822	22.9797	23.7179	23.4654	22.426	22.7252	22.5073	PHRF1	25	Q9P1Y6	PHRF1_HUMAN	PHD and RING finger domain-containing protein 1	Q9P1Y6	0	0	-0.71971	0.27112	-0.224295	0.88001	0.346018	-1.14354	-0.0733205	-0.60843	0.953567	0.0288517	0	0	0	1	No	Not Significant	0.278708	No	Not Significant	Unchanged	Unchanged	23.3745	22.6616	23.3393
GOT1	27.8847	28.0674	28.1941	28.1783	28.091	28.007	27.785	28.1189	28.0375	28.1271	28.0123	28.0646	27.8562	28.0055	27.6799	27.7391	27.8354	GOT1	38	P17174	AATC_HUMAN	Aspartate aminotransferase, cytoplasmic	P17174	0	0	-0.290384	0.0894353	-0.100475	0.84131	0.273784	-0.438356	-0.028104	-0.23323	0.953568	0.028853	0	0	0	1	No	Not Significant	0.278708	No	Not Significant	Unchanged	Unchanged	27.8035	28.2113	28.1956
ZNF131	21.2114	20.7969	20.5263	20.6618	20.465	20.7658	20.8563	21.0532	20.9258	21.1206	21.1745	21.0041	20.8395	21.0739	21.0635	21.305	22.0194	ZNF131	17	P52739	ZN131_HUMAN	Zinc finger protein 131	P52739	0	0	0.0262419	0.742288	0.384265	0.349761	0.0373299	0.0529117	0.826329	0.439621	0.953592	0.0288744	0	0	0	1	No	Not Significant	0.278708	No	Not Significant	Unchanged	Unchanged	21.1577	20.5434	20.6791
NINJ1	22.079	22.1695	22.4735	22.5088	22.5399	22.4477	22.0172	21.4247	21.6332	22.3107	22.3198	22.0123	22.4658	22.3956	21.6586	21.4694	22.2315	NINJ1	3	Q92982	NINJ1_HUMAN	Ninjurin-1	Q92982	0	0	-1.06303	-0.229055	-0.646043	0.0433181	0.00523576	-0.962273	-0.0614748	-0.511874	0.953636	0.0289139	1	0	1	1	No	Q-val	0.278708	No	Not Significant	Unchanged	Unchanged	22.2736	22.4906	22.5261
UBA1	28.9793	29.1502	29.1027	29.1051	29.1541	29.0558	28.9534	29.5424	29.1289	29.1594	29.2491	29.2082	29.034	28.9464	28.6785	28.8946	28.8441	UBA1	100	P22314	UBA1_HUMAN	Ubiquitin-like modifier-activating enzyme 1	P22314	0	0	-0.155843	0.339024	0.0915907	0.909741	0.438405	-0.570981	-0.0364631	-0.303722	0.953643	0.0289205	0	0	0	1	No	Not Significant	0.278708	No	Not Significant	Unchanged	Unchanged	28.8996	29.1199	29.1224
SET	32.0917	31.787	31.8685	31.9062	31.7162	31.9007	31.563	31.8383	31.6507	31.8524	32.4596	32.3662	32.1886	32.04	31.4679	31.8255	32.2941	SET	19	Q01105	SET_HUMAN	Protein SET	Q01105	0	0	-0.448791	0.205256	-0.121768	0.909083	0.435766	-0.75434	-0.0478885	-0.401114	0.953755	0.0290216	0	0	0	1	No	Not Significant	0.278708	No	Not Significant	Unchanged	Unchanged	31.8882	31.8856	31.9235
ICA1	22.8677	22.4265	22.2839	22.478	22.5418	22.912	22.4071	22.2029	22.2564	22.3301	22.9522	22.6965	22.5054	22.373	22.5286	23.5258	23.4924	ICA1	23	Q05084	ICA69_HUMAN	Islet cell autoantigen 1	Q05084	0	0	-0.703633	0.19401	-0.254811	0.816395	0.241867	0.0657136	1.03528	0.550496	0.953758	0.0290242	0	0	0	1	No	Not Significant	0.278708	No	Not Significant	Unchanged	Unchanged	22.39	22.3011	22.4953
ARHGEF3	17.6307	17.7137	17.5978	18.2966	18.4281	17.702	16.8899	17.6881	17.8066	17.3006	17.2183	17.8623	16.7653	17.4601	18.3393	17.9211	17.8486	ARHGEF3	6	Q9NR81	ARHG3_HUMAN	Rho guanine nucleotide exchange factor 3	Q9NR81	0	0	-1.16359	-0.00602108	-0.584806	0.420442	0.0479832	0.0846665	1.33498	0.709825	0.953773	0.0290385	0	0	0	1	No	Not Significant	0.278708	No	Not Significant	Unchanged	Unchanged	17.9019	17.6149	18.3139
DDI2	24.6848	24.7928	25.0249	24.9161	24.9548	24.9396	24.6403	24.4369	24.4508	24.9785	24.6023	24.7686	24.9858	24.9272	24.5517	24.3794	24.5784	DDI2	17	Q5TDH0	DDI2_HUMAN	Protein DDI1 homolog 2	Q5TDH0	0	0	-0.591366	-0.0730691	-0.332218	0.16788	0.0159152	-0.597714	-0.0378889	-0.317801	0.953783	0.029047	0	0	0	1	No	Not Significant	0.278708	No	Not Significant	Unchanged	Unchanged	24.7924	25.042	24.9334
POLR2L	24.7861	24.8672	24.7314	24.95	24.8667	24.8493	25.1068	24.8951	24.8454	24.6932	24.8764	24.5891	24.6507	24.5036	24.7162	25.1302	25.0367	POLR2L	5	P62875	RPAB5_HUMAN	DNA-directed RNA polymerases I, II, and III subunit RPABC5	P62875	0	0	-0.213789	0.285396	0.0358037	0.953236	0.761633	0.0364896	0.575672	0.306081	0.953784	0.029048	0	0	0	1	No	Not Significant	0.278708	No	Not Significant	Unchanged	Unchanged	24.7624	24.7485	24.9673
FXN	25.8209	25.6751	25.6023	25.7153	25.5884	25.7286	25.8026	25.6821	25.635	25.6464	26.1929	26.1058	25.8312	25.7154	25.6251	25.366	25.9097	FXN	13	Q16595	FRDA_HUMAN	Frataxin, mitochondrial	Q16595	0	0	-0.234421	0.300127	0.0328531	0.955508	0.794824	-0.616436	-0.0390592	-0.327748	0.953791	0.0290542	0	0	0	1	No	Not Significant	0.278708	No	Not Significant	Unchanged	Unchanged	25.5845	25.6195	25.7326
ASDURF	24.6219	24.069	23.9821	24.0581	23.747	24.2654	23.8856	24.5069	24.0236	24.0829	24.7578	24.6873	25.1979	24.6322	24.5282	24.0253	24.5249	ASDURF	9	L0R819	ASURF_HUMAN	ASNSD1 upstream open reading frame protein	L0R819	0	0	-0.263005	0.486237	0.111616	0.928312	0.531119	-0.863953	-0.0546792	-0.459316	0.953812	0.029074	0	0	0	1	No	Not Significant	0.278708	No	Not Significant	Unchanged	Unchanged	24.6457	23.9992	24.0754
PON2	24.9431	24.771	24.7309	24.8066	24.721	24.7854	24.9398	24.8244	24.6772	24.683	24.9898	24.8423	24.6843	24.8645	25.058	24.9634	25.1996	PON2	20	Q15165	PON2_HUMAN	Serum paraoxonase/arylesterase 2	Q15165	0	0	-0.166237	0.20645	0.0201063	0.957056	0.819379	0.027164	0.429712	0.228438	0.953835	0.0290942	0	0	0	1	No	Not Significant	0.278708	No	Not Significant	Unchanged	Unchanged	24.8514	24.7481	24.824
ZNF557	19.2059	19.178	19.3211	19.1364	18.9355	19.1664	18.6587	19.8618	18.9408	19.4034	19.3496	19.7858	19.3396	19.482	19.0398	18.2457	19.1983	ZNF557	6	Q8N988	ZN557_HUMAN	Zinc finger protein 557	Q8N988	1	2	-0.463278	0.615957	0.0763398	0.953463	0.764811	-1.24416	-0.0784506	-0.661304	0.953882	0.0291371	0	0	0	1	No	Not Significant	0.278708	No	Not Significant	Unchanged	Unchanged	19.373	19.3382	19.2
ATP1B3	28.0043	27.9683	27.9948	27.8918	27.8011	28.0072	27.8068	28.0183	28.0771	28.1495	28.349	28.3408	27.9208	28.0485	27.4622	27.7758	28.133	ATP1B3	27	P54709	AT1B3_HUMAN	Sodium/potassium-transporting ATPase subunit beta-3	P54709	0	0	-0.216327	0.394797	0.0892346	0.929592	0.539176	-0.704506	-0.044417	-0.374462	0.953884	0.0291393	0	0	0	1	No	Not Significant	0.278708	No	Not Significant	Unchanged	Unchanged	27.8386	28.0119	27.9091
C1orf21	19.4736	18.99	18.8176	18.2856	19.0325	18.7352	18.9727	19.5363	19.5684	18.9719	20.0292	19.6801	19.8347	19.3746	18.8164	18.9338	19.6464	C1orf21	7	Q9H246	CA021_HUMAN	Uncharacterized protein C1orf21	Q9H246	1	4	0.056968	1.03227	0.54462	0.302106	0.0313165	-1.12417	-0.0707211	-0.597445	0.953924	0.0291764	0	0	0	1	No	Not Significant	0.278708	No	Not Significant	Unchanged	Unchanged	19.485	18.9985	18.3029
MAP7D1	23.3068	23.1365	23.0253	23.11	22.9719	23.0685	23.2712	23.2458	23.2809	23.1184	23.2832	23.1245	23.3373	23.0988	23.366	23.6181	23.3197	MAP7D1	43	Q3KQU3	MA7D1_HUMAN	MAP7 domain-containing protein 1	Q3KQU3	0	0	0.00259265	0.367718	0.185156	0.41647	0.047266	0.0264403	0.420821	0.223631	0.953948	0.0291979	0	0	0	1	No	Not Significant	0.278708	No	Not Significant	Unchanged	Unchanged	23.3725	23.0425	23.1273
ANKRD54	24.563	24.5555	24.4651	24.9208	24.5616	24.5308	24.5816	24.4863	24.3997	24.4986	24.7518	24.7755	24.7469	24.6531	24.2787	23.9452	24.7897	ANKRD54	12	Q6NXT1	ANR54_HUMAN	Ankyrin repeat domain-containing protein 54	Q6NXT1	0	0	-0.449617	0.193566	-0.128026	0.900851	0.405491	-0.741287	-0.04657	-0.393928	0.95395	0.0291998	0	0	0	1	No	Not Significant	0.278708	No	Not Significant	Unchanged	Unchanged	24.5338	24.4822	24.9381
MTHFS	24.0911	24.2468	24.3083	24.2074	24.1338	24.1422	24.3583	24.315	24.3278	24.1817	24.0172	24.2133	23.8459	23.8664	24.3459	24.2627	24.0862	MTHFS	11	P49914	MTHFS_HUMAN	5-formyltetrahydrofolate cyclo-ligase	P49914	0	0	-0.103052	0.298622	0.0977847	0.864248	0.312158	0.028941	0.462798	0.24587	0.954035	0.0292777	0	0	0	1	No	Not Significant	0.278708	No	Not Significant	Unchanged	Unchanged	24.0202	24.3255	24.2247
DNAJC16	22.7153	22.897	22.9574	22.8743	22.8502	22.9869	23.0618	22.4224	22.9845	23.0384	22.3288	22.2027	22.7777	22.7392	23.1626	23.2018	22.5942	DNAJC16	35	Q9Y2G8	DJC16_HUMAN	DnaJ homolog subfamily C member 16	Q9Y2G8	0	0	-0.427727	0.346911	-0.0404081	0.95741	0.825248	0.0557629	0.892468	0.474115	0.95405	0.0292921	0	0	0	1	No	Not Significant	0.278708	No	Not Significant	Unchanged	Unchanged	22.8877	22.9745	22.8916
INPP5F	21.815	21.8743	21.7096	21.9546	21.8936	21.9534	22.0943	21.7221	21.8396	21.8271	21.584	21.7695	21.7377	21.6922	22.2133	21.8258	21.8823	INPP5F	42	Q9Y2H2	SAC2_HUMAN	Phosphatidylinositide phosphatase SAC2	Q9Y2H2	0	0	-0.234104	0.220016	-0.00704417	0.963685	0.947604	0.0326881	0.523193	0.277941	0.954051	0.0292931	0	0	0	1	No	Not Significant	0.278708	No	Not Significant	Unchanged	Unchanged	22.0578	21.7268	21.9719
ELOVL1	24.0952	24.2596	24.1151	24.3964	24.2657	24.5	24.3377	23.7492	24.4007	24.3123	23.4318	23.6169	24.3349	24.0401	24.6614	24.5642	24.0173	ELOVL1	4	Q9BW60	ELOV1_HUMAN	Elongation of very long chain fatty acids protein 1	Q9BW60	0	0	-0.575556	0.336918	-0.119319	0.935711	0.581826	0.0655824	1.05117	0.558374	0.954077	0.029317	0	0	0	1	No	Not Significant	0.278708	No	Not Significant	Unchanged	Unchanged	24.1799	24.1322	24.4137
NT5DC2	23.7717	24.116	24.221	24.2365	24.1863	24.1061	24.036	23.8533	24.2234	24.0655	23.2511	23.4112	23.7206	24.0026	24.2716	24.0135	23.731	NT5DC2	31	Q9H857	NT5D2_HUMAN	5'-nucleotidase domain-containing protein 2	Q9H857	0	0	-0.477169	0.191319	-0.142925	0.890212	0.372567	0.0479596	0.77001	0.408985	0.954108	0.0293456	0	0	0	1	No	Not Significant	0.278708	No	Not Significant	Unchanged	Unchanged	23.9752	24.2382	24.2538
[truncated: 8,297 more rows]
[truncated: 45 more columns]
