# Supplementary material for: Global analysis of cancer cell responses to USP9X inhibition
Source: EMBO J. 2026 Apr 7;45(9):3306–31. doi: 10.1038/s44318-026-00742-y (PMC13144739; doi:10.1038/s44318-026-00742-y)
Supplement: Supplementary file 11 — Source data Fig. 4 [file 44318_2026_742_MOESM11_ESM.zip › FIgure 4/4D-E/MDA-MB-231_K-GG.xlsx]

## Sheet: Sheet1
name	Int_MDA_treated_24h_vs_MDA_untreated_24h	Int_MDA_treated_360min_vs_MDA_untreated_360min	Int_MDA_treated_30min_vs_MDA_untreated_30min	MDA_untreated_30min_1	MDA_untreated_30min_2	MDA_untreated_30min_3	MDA_untreated_30min_4	MDA_untreated_30min_5	MDA_treated_30min_1	MDA_treated_30min_2	MDA_treated_30min_3	MDA_treated_30min_4	MDA_treated_30min_5	MDA_untreated_360min_1	MDA_untreated_360min_2	MDA_untreated_360min_3	MDA_untreated_360min_4	MDA_untreated_360min_5	MDA_treated_360min_1	MDA_treated_360min_2	MDA_treated_360min_3	MDA_treated_360min_4	MDA_treated_360min_5	MDA_untreated_24h_1	MDA_untreated_24h_2	MDA_untreated_24h_3	MDA_untreated_24h_4	MDA_untreated_24h_5	MDA_treated_24h_1	MDA_treated_24h_2	MDA_treated_24h_3	MDA_treated_24h_4	MDA_treated_24h_5	Protein.Group	Genes	Description	Proteotypic	Stripped.Sequence	Protein.IDs	Precursor.Charge	Precursor.Id	row_counts	duplicate	Rowmean	ID	imputed	num_NAs	MDA_treated_24h_vs_MDA_untreated_24h_CI.L	MDA_treated_24h_vs_MDA_untreated_24h_CI.R
Q92844.3	21.699	22.1914	22.289	22.9031	22.6666	22.7502	22.7237	22.2232	22.1316	21.7274	21.6003	22.0153	22.1489	22.6922	22.5772	22.8137	23.304	22.8607	21.2013	22.0031	21.6209	21.3536	21.4871	22.869	22.6754	22.6642	22.561	22.8113	21.3118	20.7877	20.4135	20.1434	20.7527	Q92844	TANK	TRAF family member-associated NF-kappa-B activator	1	QEALFKPQAK	QEALFK(UniMod:121)PQAK	3	QEALFK(UniMod:121)PQAK3	30	0	4.96894e+06	QEALFK(UniMod:121)PQAK	FALSE	0	-2.41108	-1.65756
P78344.17	20.1526	20.4678	20.6674	21.1123	21.4017	21.3634	21.1518	21.4911	19.5689	19.8267	20.1108	20.1606	20.4869	21.1471	21.3396	21.3796	21.4889	21.0604	19.3289	19.4521	19.729	19.5743	20.1781	21.347	21.272	21.2138	21.4677	21.4152	20.0352	18.403	18.5135	19.0728	18.7858	P78344	EIF4G2	Eukaryotic translation initiation factor 4 gamma 2	1	NVDVYDKR	NVDVYDK(UniMod:121)R	2	NVDVYDK(UniMod:121)R2	30	1	1.70239e+06	NVDVYDK(UniMod:121)R	FALSE	0	-2.82941	-1.93282
P51955.11	21.7214	22.1318	21.8412	22.5613	22.0171	22.3983	22.2763	22.1554	21.591	21.557	21.21	21.5216	21.1239	22.7417	22.4773	22.8181	22.6286	22.4042	22.1243	21.4256	21.7526	21.5804	21.3651	22.948	22.3088	22.6148	22.3043	22.5584	20.6466	21.0757	21.1066	20.5635	21.0875	P51955	NEK2	Serine/threonine-protein kinase Nek2	1	VHFSGESKENIMR	VHFSGESK(UniMod:121)ENIMR	4	VHFSGESK(UniMod:121)ENIMR4	29	0	4.37907e+06	VHFSGESK(UniMod:121)ENIMR	TRUE	1	-1.96998	-1.33177
Q93008.20	24.3942	23.7607	24.7214	25.1245	25.0573	25.0831	25.3147	24.9773	24.6674	24.1347	24.1759	24.3607	24.3179	24.4529	24.7263	24.5071	24.5046	24.4877	23.2382	22.7105	23.1679	22.9199	22.8923	24.9984	24.8308	24.9575	24.8662	24.8431	23.8522	24.068	23.9816	23.6057	23.9381	Q93008	USP9X	Probable ubiquitin carboxyl-terminal hydrolase FAF-X	1	GLDVKSEACQR	GLDVK(UniMod:121)SEAC(UniMod:4)QR	3	GLDVK(UniMod:121)SEAC(UniMod:4)QR3	30	0	2.2542e+07	GLDVK(UniMod:121)SEAC(UniMod:4)QR	FALSE	0	-1.22845	-0.791771
P51955.10	18.8388	18.6213	18.4302	18.363	19.1916	18.7946	18.6964	19.2793	18.2882	17.6298	18.0199	18.0197	18.0199	18.9494	19.0862	19.0355	19.6385	19.6979	17.6953	17.6691	18.1161	18.168	18.1568	19.6049	19.5983	19.4053	20.1355	19.8002	18.3321	18.0326	17.6878	17.7288	18.0624	P51955	NEK2	Serine/threonine-protein kinase Nek2	1	VHFSGESKENIMR	VHFSGESK(UniMod:121)ENIM(UniMod:35)R	3	VHFSGESK(UniMod:121)ENIM(UniMod:35)R3	26	0	494151	VHFSGESK(UniMod:121)ENIM(UniMod:35)R	TRUE	4	-2.12738	-1.35285
O75056.1	19.8372	20.3166	20.5197	21.024	20.8199	21.0775	20.7692	20.4941	20.4278	20.0074	20.4789	20.0695	20.0294	20.7193	20.6918	20.2699	20.9251	21.0465	19.9887	19.6782	19.9336	20.218	19.6947	20.7786	20.5388	20.1333	20.6192	20.66	19.2393	19.4016	19.1207	18.8497	19.0303	O75056	SDC3	Syndecan-3	1	QASVTYQKPDK	QASVTYQK(UniMod:121)PDK	3	QASVTYQK(UniMod:121)PDK3	30	0	1.31737e+06	QASVTYQK(UniMod:121)PDK	FALSE	0	-1.73382	-1.10149
Q96RL1.18	20.221	20.7009	20.7381	21.0538	21.1063	20.9366	21.0421	21.0698	20.4769	20.4637	20.2773	20.355	20.5997	21.4599	20.8373	20.3386	21.0452	20.8002	20.3082	20.4704	20.3592	20.6937	20.6963	21.0201	20.8857	20.9253	20.8116	20.5811	19.958	19.4939	19.6168	19.3069	19.6105	Q96RL1	UIMC1	BRCA1-A complex subunit RAP80	1	TKDFQESSIK	TK(UniMod:121)DFQESSIK	3	TK(UniMod:121)DFQESSIK3	25	0	1.65268e+06	TK(UniMod:121)DFQESSIK	TRUE	5	-1.54297	-0.952109
Q8TAM1.4	22.2001	21.9087	21.9203	22.0588	22.142	22.2708	22.0844	22.5132	21.5217	21.5997	21.5373	21.4592	22.0157	22.7545	22.6809	22.5581	22.7457	22.4625	21.1949	21.4883	21.0976	20.7808	21.324	22.7663	22.7725	22.7433	22.7622	22.6215	21.3997	21.6973	21.6808	21.9741	21.5837	Q8TAM1	BBS10	Bardet-Biedl syndrome 10 protein	1	QVLCTKPTGEVLLSR	QVLC(UniMod:4)TK(UniMod:121)PTGEVLLSR	3	QVLC(UniMod:4)TK(UniMod:121)PTGEVLLSR3	30	1	4.59137e+06	QVLC(UniMod:4)TK(UniMod:121)PTGEVLLSR	FALSE	0	-1.32052	-0.811596
Q9H0W8.2	18.8719	19.9688	19.9129	20.3587	20.2638	20.1702	20.2126	20.0829	19.4763	19.7342	19.8389	19.4932	19.4982	20.5529	20.3082	20.4538	20.7506	20.5645	19.3263	19.3504	19.5235	19.385	19.4724	19.3538	19.6062	19.4654	19.4272	19.4867	18.2944	18.0028	17.9256	18.1235	19.0338	Q9H0W8	SMG9	Protein SMG9	1	KSSALAEYSR	K(UniMod:121)SSALAEYSR	3	K(UniMod:121)SSALAEYSR3	30	0	870174	K(UniMod:121)SSALAEYSR	FALSE	0	-1.47661	-0.907151
P36941.1	20.6337	21.4723	21.9205	22.6963	22.1996	22.5371	22.1724	21.7523	21.3423	21.6536	21.6508	21.5637	21.6369	21.9977	21.5888	21.884	21.9939	21.5228	20.9836	21.3803	21.3325	21.0492	20.9902	21.4998	21.4353	21.1239	21.2222	21.146	20.3197	19.5598	19.8231	20.0761	20.1307	P36941	LTBR	Tumor necrosis factor receptor superfamily member 3	1	KLGSLLK	K(UniMod:121)LGSLLK	2	K(UniMod:121)LGSLLK2	28	1	2.90607e+06	K(UniMod:121)LGSLLK	TRUE	2	-1.62276	-0.984356
O95816.4	22.402	22.6004	22.5319	22.6844	22.9744	23.0265	22.8848	22.9205	22.332	21.906	21.9785	22.4037	22.2087	23.1874	22.9894	22.6141	23.4612	23.2339	22.4545	22.2642	21.9802	21.7981	22.0207	23.2401	22.9621	22.857	23.0039	23.1238	22.2311	21.8342	21.7588	21.5022	21.5065	O95816	BAG2	BAG family molecular chaperone regulator 2	1	LLEHSKGAGSK	LLEHSK(UniMod:121)GAGSK	3	LLEHSK(UniMod:121)GAGSK3	30	0	6405697	LLEHSK(UniMod:121)GAGSK	FALSE	0	-1.58414	-0.957427
Q93008.35	20.1941	20.147	20.2781	20.9172	20.8566	20.9813	20.9413	20.0523	19.7267	19.7556	19.7013	19.818	20.0306	20.9992	20.8292	20.5712	20.8147	20.4618	19.3762	19.4296	19.7541	19.4582	19.776	20.6446	20.6888	20.8302	21.1596	20.6826	19.4232	19.759	19.5881	19.5895	19.5761	Q93008	USP9X	Probable ubiquitin carboxyl-terminal hydrolase FAF-X	1	NEAKNDALSMIIK	NEAK(UniMod:121)NDALSMIIK	3	NEAK(UniMod:121)NDALSMIIK3	28	1	1.34262e+06	NEAK(UniMod:121)NDALSMIIK	TRUE	2	-1.51461	-0.913371
P37235.10	20.5202	20.7673	20.2876	20.8211	20.3794	20.8669	20.4114	20.4505	19.7131	19.8302	20.221	20.5521	19.6306	21.2036	21.0424	21.6023	21.188	21.2918	19.8274	19.9705	20.5402	20.8072	20.1997	21.6474	21.4086	21.2406	21.3729	21.0154	20.2168	19.7765	19.7258	19.2229	19.5745	P37235	HPCAL1	Hippocalcin-like protein 1	1	MVSSVMKMPEDESTPEK	MVSSVMK(UniMod:121)M(UniMod:35)PEDESTPEK	3	MVSSVMK(UniMod:121)M(UniMod:35)PEDESTPEK3	28	1	1.72509e+06	MVSSVMK(UniMod:121)M(UniMod:35)PEDESTPEK	TRUE	2	-2.04142	-1.22599
Q8TAP6.2	18.7654	19.3694	19.7502	20.2232	20.1591	20.0426	20.2525	20.5092	19.0841	19.4885	19.4652	19.1432	19.1343	19.5618	19.7347	20.0844	19.6699	19.6207	18.3821	18.6493	19.297	19.4517	19.2423	19.3503	19.6524	19.364	19.2434	19.4823	17.8803	18.2645	18.2763	18.0694	18.0715	Q8TAP6	CEP76	Centrosomal protein of 76 kDa	1	YIHKPTNPDEPPVAEQPK	YIHK(UniMod:121)PTNPDEPPVAEQPK	4	YIHK(UniMod:121)PTNPDEPPVAEQPK4	30	0	699200	YIHK(UniMod:121)PTNPDEPPVAEQPK	FALSE	0	-1.63316	-0.979022
Q08345.2	21.7974	22.6317	23.1483	24.1124	23.2901	23.6527	23.6853	22.8834	22.9715	22.6531	22.7641	22.7689	22.7019	22.8175	22.6927	22.8424	23.0818	22.9259	21.8492	22.2342	22.7085	22.7162	22.4486	22.5866	22.3921	22.5463	22.5554	22.4406	21.4178	20.8044	21.2712	21.0303	20.9298	Q08345	DDR1	Epithelial discoidin domain-containing receptor 1	1	KGHPLLVAVK	K(UniMod:121)GHPLLVAVK	3	K(UniMod:121)GHPLLVAVK3	30	1	6.69359e+06	K(UniMod:121)GHPLLVAVK	FALSE	0	-1.77008	-1.05697
Q8N163.12	21.5482	21.8075	21.5691	22.1583	21.8753	21.9726	21.7052	22.0758	21.2057	21.0995	21.397	20.8453	21.3566	21.9909	21.7157	21.8739	22.2512	21.9842	21.6968	21.564	21.658	21.686	21.6542	21.976	21.8554	22.0172	21.8737	22.0134	21.3864	21.0723	21.1752	21.0001	21.1118	Q8N163	CCAR2	Cell cycle and apoptosis regulator protein 2	1	STKPGAAPTEHK	STK(UniMod:121)PGAAPTEHK	3	STK(UniMod:121)PGAAPTEHK3	30	0	3.37639e+06	STK(UniMod:121)PGAAPTEHK	FALSE	0	-1.0128	-0.583179
Q9NR09.4	19.6688	19.6816	19.2417	19.2634	19.7446	19.6495	19.7591	19.2654	18.9839	18.9869	18.5921	19.022	19.1505	19.1238	19.5834	19.2123	19.2002	19.1882	20.0881	20.264	20.0994	20.0082	20.0484	18.7297	19.0958	19.5589	19.3437	19.1009	20.0238	20.3938	20.0558	20.1554	20.2305	Q9NR09	BIRC6	Baculoviral IAP repeat-containing protein 6	1	AVDSTLKTR	AVDSTLK(UniMod:121)TR	2	AVDSTLK(UniMod:121)TR2	30	1	812748	AVDSTLK(UniMod:121)TR	FALSE	0	0.726263	1.2859
Q9BTU6.8	22.8864	23.7368	24.1468	25.0279	24.6611	24.4905	24.385	23.8697	23.7383	23.6446	23.8979	23.8189	23.9338	23.9144	23.9026	24.0195	24.0327	23.9153	23.4892	23.2809	23.7835	23.3709	23.6587	23.4675	23.3004	23.3732	23.3773	23.5868	22.6194	22.2612	22.3362	22.554	21.9875	Q9BTU6	PI4K2A	Phosphatidylinositol 4-kinase type 2-alpha	1	LALEKVPK	LALEK(UniMod:121)VPK	2	LALEK(UniMod:121)VPK2	30	1	1.3676e+07	LALEK(UniMod:121)VPK	FALSE	0	-1.3702	-0.7686
P11388.13	21.5391	21.4615	21.3226	21.6394	22.0533	21.9161	21.6752	20.859	20.9059	21.0557	21.0863	21.1578	20.8771	21.7172	21.9451	21.9777	22.0213	21.6235	20.7055	20.3561	21.7647	21.4649	21.0385	22.1328	22.1946	22.1797	22.4999	22.3371	20.7423	20.9393	20.5798	20.8894	20.8965	P11388	TOP2A	DNA topoisomerase 2-alpha	1	ENMTLQPKSFGSTCQLSEK	ENM(UniMod:35)TLQPK(UniMod:121)SFGSTC(UniMod:4)QLSEK	3	ENM(UniMod:35)TLQPK(UniMod:121)SFGSTC(UniMod:4)QLSEK3	30	1	3.11136e+06	ENM(UniMod:35)TLQPK(UniMod:121)SFGSTC(UniMod:4)QLSEK	FALSE	0	-1.87643	-1.04235
Q8N5G2	20.9549	21.1067	20.9026	21.3513	21.3889	21.0161	21.4025	21.4672	20.6693	20.2923	20.3844	20.3307	20.7237	21.5584	21.5378	21.9096	22.0294	21.6971	20.6819	20.0375	20.8902	20.2747	20.4508	21.8209	21.7934	21.9204	21.5001	21.4779	21.2454	19.9947	20.1155	19.5561	20.1246	Q8N5G2	MACO1	Macoilin	1	EDSCTASSKNYK	EDSC(UniMod:4)TASSK(UniMod:121)NYK	3	EDSC(UniMod:4)TASSK(UniMod:121)NYK3	30	0	2.31465e+06	EDSC(UniMod:4)TASSK(UniMod:121)NYK	FALSE	0	-1.92403	-1.06651
Q8NCD3.3	22.2749	22.4856	22.1865	22.6331	22.4295	22.4239	22.3567	22.6093	21.9872	21.796	21.7298	22.0098	21.8896	22.6413	22.9279	22.8458	22.983	23.0375	22.17	21.8281	22.3323	22.0314	22.0583	22.4665	22.8053	22.5244	22.4908	22.7513	21.9075	22.0583	21.923	21.8539	21.9682	Q8NCD3	HJURP	Holliday junction recognition protein	1	LLSTKPSSIISTK	LLSTK(UniMod:121)PSSIISTK	3	LLSTK(UniMod:121)PSSIISTK3	30	0	5.42179e+06	LLSTK(UniMod:121)PSSIISTK	FALSE	0	-0.86039	-0.47055
Q8IVU3.18	18.6086	19.2818	19.3766	19.9167	19.0079	20.0144	19.6754	19.8251	19.4817	19.0317	18.4434	19.0028	19.3672	19.2003	19.472	19.4571	19.9668	19.2947	19.0041	19.331	19.1087	18.4852	19.4981	19.3199	19.3272	19.5398	19.3492	19.3139	18.2372	17.7833	18.0455	17.1244	18.0453	Q8IVU3	HERC6	Probable E3 ubiquitin-protein ligase HERC6	1	SGQLGYSPTPEKR	SGQLGYSPTPEK(UniMod:121)R	3	SGQLGYSPTPEK(UniMod:121)R3	30	1	602586	SGQLGYSPTPEK(UniMod:121)R	FALSE	0	-1.98131	-1.06438
Q92841.7	22.8027	22.565	22.5776	23.0086	22.8039	22.9432	22.8234	22.7817	22.3134	22.0655	22.2951	22.376	22.3651	22.8484	22.6938	22.9607	23.0486	22.5572	22.1132	22.3776	22.3586	22.4326	22.2595	22.9114	23.0912	23.2522	23.1659	23.2299	22.5019	22.3427	22.301	22.5746	22.6565	Q92841	DDX17	Probable ATP-dependent RNA helicase DDX17	1	SGKAPILIATDVASR	SGK(UniMod:121)APILIATDVASR	3	SGK(UniMod:121)APILIATDVASR3	30	0	6772203	SGK(UniMod:121)APILIATDVASR	FALSE	0	-0.85224	-0.457335
Q6PJT7.4	22.0053	21.8146	21.8882	22.4113	22.2977	22.0104	21.8837	22.3706	21.7434	21.3633	21.6132	21.5536	21.6348	22.6625	21.9265	22.4062	22.557	22.2576	21.0019	21.1566	21.1906	21.5434	21.4437	22.7304	22.7239	22.5555	22.4998	22.6343	22.2729	20.8106	21.3547	21.1524	21.3182	Q6PJT7	ZC3H14	Zinc finger CCCH domain-containing protein 14	1	EEETKGDSVEK	EEETK(UniMod:121)GDSVEK	3	EEETK(UniMod:121)GDSVEK3	30	0	4.23938e+06	EEETK(UniMod:121)GDSVEK	FALSE	0	-1.62558	-0.868424
Q96L50.16	22.443	22.6492	22.7728	23.118	22.7354	23.2138	23.0941	23.2065	22.5663	22.1335	22.4622	22.6403	22.5574	22.8446	22.7482	22.8134	23.1528	22.8392	22.6478	22.1521	22.4108	22.236	22.6474	22.9362	22.4686	22.9116	22.892	23.0116	22.0205	22.0529	22.0845	21.9859	22.0658	Q96L50	LRR1	Leucine-rich repeat protein 1	1	TSEFENFKTK	TSEFENFK(UniMod:121)TK	3	TSEFENFK(UniMod:121)TK3	30	0	6.6259e+06	TSEFENFK(UniMod:121)TK	FALSE	0	-1.04824	-0.555904
Q9NZJ0.8	16.3142	17.8901	17.7355	19.5746	18.3052	17.9985	18.1004	18.1246	17.3024	17.1052	16.4457	16.9484	17.4503	18.038	18.0908	18.5221	18.7173	18.091	17.4175	17.6535	17.5952	17.3377	17.4382	17.4874	16.7822	16.5397	17.5511	17.3844	15.5488	15.539	15.0071	15.5437	15.7581	Q9NZJ0	DTL	Denticleless protein homolog	1	KALIPVSQK	K(UniMod:121)ALIPVSQK	2	K(UniMod:121)ALIPVSQK2	26	1	214877	K(UniMod:121)ALIPVSQK	TRUE	4	-2.18828	-1.15093
O15375	16.853	17.9305	18.4432	19.2253	18.8576	18.9502	18.9914	18.0515	17.2947	18.42	18.0857	18.45	18.1054	18.9037	18.5561	18.5574	17.5421	17.6552	17.2597	17.4504	17.5813	18.0851	17.7141	17.5425	17.7892	17.8206	17.8418	17.3412	16.049	15.9352	16.1381	16.1171	15.9549	O15375	SLC16A5	Monocarboxylate transporter 6	1	EQGKQAVAADALER	EQGK(UniMod:121)QAVAADALER	3	EQGK(UniMod:121)QAVAADALER3	25	1	282567	EQGK(UniMod:121)QAVAADALER	TRUE	5	-2.13623	-1.12016
P52209.4	21.7611	22.0377	22.0366	22.576	22.4606	22.4426	22.0123	22.2941	21.3712	21.9418	21.5554	21.9019	21.8106	21.7687	22.1216	22.4304	22.1492	22.0765	21.694	22.1096	22.0072	22.2142	21.8053	22.275	22.2789	22.0162	22.106	22.3648	21.5741	21.0085	21.4228	21.2881	21.2767	P52209	PGD	6-phosphogluconate dehydrogenase, decarboxylating	1	FQDTDGKHLLPK	FQDTDGK(UniMod:121)HLLPK	3	FQDTDGK(UniMod:121)HLLPK3	30	1	4.16205e+06	FQDTDGK(UniMod:121)HLLPK	FALSE	0	-1.17565	-0.612629
O15347.12	19.6286	19.6151	20.4854	20.8029	20.7652	20.7277	20.6449	20.954	20.1108	20.6411	20.2898	20.3585	19.5597	19.84	19.029	20.1107	19.9399	19.7286	19.2044	19.6057	19.144	20.0512	19.4973	20.219	19.8501	20.5937	20.4064	20.3221	19.3051	19.0844	19.0163	18.6864	18.8021	O15347	HMGB3	High mobility group protein B3	1	SKFDEMAK	SK(UniMod:121)FDEMAK	2	SK(UniMod:121)FDEMAK2	20	1	1.16724e+06	SK(UniMod:121)FDEMAK	TRUE	10	-1.71321	-0.885553
Q8N5G2.9	21.9536	21.7986	21.485	21.8856	22.0352	21.4927	21.5018	22.4335	20.6881	21.3786	20.7511	20.7496	21.9337	22.0826	22.0474	22.4764	22.8517	22.4395	21.5294	20.5405	21.2495	21.4954	21.2737	23.0679	22.9746	22.6465	22.5713	22.5494	21.9112	20.961	21.0932	20.749	21.0122	Q8N5G2	MACO1	Macoilin	1	LNNDLVGSTENLLKEDSCTASSK	LNNDLVGSTENLLK(UniMod:121)EDSC(UniMod:4)TASSK	3	LNNDLVGSTENLLK(UniMod:121)EDSC(UniMod:4)TASSK3	30	1	4041046	LNNDLVGSTENLLK(UniMod:121)EDSC(UniMod:4)TASSK	FALSE	0	-2.13517	-1.09804
P19021	23.5792	23.956	23.8175	24.206	24.2948	24.3439	24.1845	23.9057	23.4744	23.3375	23.4318	23.4668	23.5298	24.1729	24.0649	24.1376	24.446	24.496	23.663	23.3596	23.8505	23.8133	23.5558	24.1149	24.126	24.0496	23.5771	24.0526	23.5579	23.2619	23.1464	22.9095	22.9958	P19021	PAM	Peptidyl-glycine alpha-amidating monooxygenase	1	AFGDSEHKLETSSGR	AFGDSEHK(UniMod:121)LETSSGR	4	AFGDSEHK(UniMod:121)LETSSGR4	30	0	1.50143e+07	AFGDSEHK(UniMod:121)LETSSGR	FALSE	0	-1.06974	-0.549734
Q9H0H5.8	19.9101	20.3126	20.3651	20.8635	20.7025	20.7434	20.7055	20.8903	19.6472	20.3512	19.7781	20.1273	19.8423	20.2971	20.3698	21.1112	20.7787	20.5271	19.7432	20.3764	20.137	19.6977	20.0875	20.7035	19.942	20.4462	20.2309	21.1016	19.3655	19.1453	19.4451	19.3279	19.3929	Q9H0H5	RACGAP1	Rac GTPase-activating protein 1	1	TDHELGKYK	TDHELGK(UniMod:121)YK	3	TDHELGK(UniMod:121)YK3	27	0	1.333e+06	TDHELGK(UniMod:121)YK	TRUE	3	-1.52108	-0.777892
Q13907.6	22.4322	23.1594	23.0248	23.5153	23.2159	23.2225	23.1817	23.5696	22.7769	22.6867	23.024	22.7595	22.2956	23.3288	23.1076	23.3964	23.3187	23.6993	22.9139	22.8466	22.9657	23.0139	23.0026	22.668	23.2765	22.7908	22.7916	22.9044	22.4787	21.9744	21.804	21.6808	21.9526	Q13907	IDI1	Isopentenyl-diphosphate Delta-isomerase 1	1	NCHLNENIEKGLLHR	NC(UniMod:4)HLNENIEK(UniMod:121)GLLHR	4	NC(UniMod:4)HLNENIEK(UniMod:121)GLLHR4	30	0	8.04048e+06	NC(UniMod:4)HLNENIEK(UniMod:121)GLLHR	FALSE	0	-1.20308	-0.613196
Q8N5G2.15	20.1176	19.6584	19.6369	20.3929	20.1742	19.8705	20.0666	20.619	19.7057	18.4899	19.2267	18.7389	19.084	20.3156	19.9548	20.2455	20.5526	20.3639	18.354	19.1983	19.4678	18.9902	19.1413	20.9702	20.4964	20.9613	20.5152	20.9082	19.8761	19.1994	19.4839	19.1855	19.5795	Q8N5G2	MACO1	Macoilin	1	SPSTHKDLMENCIPNNQLSK	SPSTHK(UniMod:121)DLMENC(UniMod:4)IPNNQLSK	4	SPSTHK(UniMod:121)DLMENC(UniMod:4)IPNNQLSK4	30	0	1.03242e+06	SPSTHK(UniMod:121)DLMENC(UniMod:4)IPNNQLSK	FALSE	0	-1.73496	-0.875878
Q9HCM4.1	18.2277	18.4013	18.4586	18.7988	18.6882	18.3695	18.6996	19.4023	18.0692	17.9643	18.2015	18.1708	18.2219	18.3031	18.9379	19.0008	18.7856	18.7173	17.6195	17.9605	18.3825	18.1889	18.1168	18.8356	18.3679	19.0528	18.5446	19.1642	18.0139	17.6358	17.2671	17.6606	17.7341	Q9HCM4	EPB41L5	Band 4.1-like protein 5	1	AQVEAVHKVTK	AQVEAVHK(UniMod:121)VTK	3	AQVEAVHK(UniMod:121)VTK3	20	1	387226	AQVEAVHK(UniMod:121)VTK	TRUE	10	-1.5036	-0.757878
P11388.42	19.5496	19.512	19.8551	20.3614	20.1917	20.2795	19.9822	20.0697	19.6452	19.3913	19.6964	19.4415	19.4922	19.5032	20.0177	19.7405	19.9448	19.8743	19.1778	19.5982	19.2362	19.3089	18.7187	19.8637	19.9289	19.7244	19.9956	20.2912	19.1519	18.9085	19.3512	19.1414	19.139	P11388	TOP2A	DNA topoisomerase 2-alpha	1	IVSKAVTSK	IVSK(UniMod:121)AVTSK	2	IVSK(UniMod:121)AVTSK2	29	1	838834	IVSK(UniMod:121)AVTSK	TRUE	1	-1.09375	-0.551014
Q6NT16	19.6876	20.3966	20.7831	21.1641	21.017	20.7183	20.9204	21.7457	20.1724	20.8152	20.6577	20.4334	20.1867	21.0811	20.6348	20.6139	20.5082	20.1556	19.9239	20.3356	20.4346	20.3081	19.9704	20.2128	20.5621	20.1111	20.2617	20.1058	19.4053	18.7301	19.0839	19.1063	19.2971	Q6NT16	SLC18B1	MFS-type transporter SLC18B1	1	SKSQNILSTEEER	SK(UniMod:121)SQNILSTEEER	3	SK(UniMod:121)SQNILSTEEER3	30	0	1.37972e+06	SK(UniMod:121)SQNILSTEEER	FALSE	0	-1.49955	-0.752684
Q7Z569.18	24.8883	25.4356	25.3296	26.4082	25.9088	25.9395	25.9653	25.9392	24.4821	24.4649	25.0048	24.6786	24.5044	25.3296	25.64	26.7381	25.8398	25.9332	24.268	24.4636	25.696	25.2935	25.1543	25.5036	25.7709	25.6407	25.4157	25.6755	24.4805	24.142	24.3556	23.7668	24.1313	Q7Z569	BRAP	BRCA1-associated protein	1	TDGKIVQYECEGDTCQEEK	TDGK(UniMod:121)IVQYEC(UniMod:4)EGDTC(UniMod:4)QEEK	3	TDGK(UniMod:121)IVQYEC(UniMod:4)EGDTC(UniMod:4)QEEK3	30	1	4.37946e+07	TDGK(UniMod:121)IVQYEC(UniMod:4)EGDTC(UniMod:4)QEEK	FALSE	0	-1.9016	-0.950526
Q96JC1.7	18.2129	17.8666	18.1913	18.9645	18.0419	18.6825	18.9087	19.2959	17.6697	17.4531	17.8572	17.6508	17.389	18.2923	18.158	18.5965	18.0649	18.3667	17.4501	17.9511	17.7332	16.7443	17.3086	18.6683	18.4971	19.4913	18.544	19.5442	17.7484	17.6542	16.954	17.4542	17.5733	Q96JC1	VPS39	Vam6/Vps39-like protein	1	LNDSDHQSSTSPLMEGTPTIKSK	LNDSDHQSSTSPLMEGTPTIKSK(UniMod:121)	4	LNDSDHQSSTSPLMEGTPTIKSK(UniMod:121)4	23	1	339435	LNDSDHQSSTSPLMEGTPTIKSK(UniMod:121)	TRUE	7	-1.96396	-0.980325
P11388.72	17.0763	17.1368	16.9289	18.0412	17.3264	17.3411	17.3727	16.5846	16.6361	16.5085	16.7973	16.2199	16.4607	17.8686	17.2539	17.5716	17.2558	17.416	16.3243	16.9373	16.5565	17.359	16.8246	18.0675	17.9062	17.7926	17.9921	17.1522	16.7395	16.3686	16.1705	16.7175	15.8559	P11388	TOP2A	DNA topoisomerase 2-alpha	1	SKGESDDFHMDFDSAVAPR	SK(UniMod:121)GESDDFHM(UniMod:35)DFDSAVAPR	4	SK(UniMod:121)GESDDFHM(UniMod:35)DFDSAVAPR4	25	1	155475	SK(UniMod:121)GESDDFHM(UniMod:35)DFDSAVAPR	TRUE	5	-1.88388	-0.939573
P62979	22.1802	23.0626	22.8603	23.1873	23.2559	23.1336	22.9717	23.6092	21.9354	22.4755	22.8531	22.5308	22.6506	23.3775	23.359	23.4302	23.3386	23.0822	22.4745	22.2869	23.1026	23.0855	23.0884	22.6844	22.965	22.6774	22.567	22.66	21.9856	21.5492	21.2942	21.5433	21.8755	P62979	RPS27A	Ubiquitin-40S ribosomal protein S27a	1	CCLTYCFNKPEDK	C(UniMod:4)C(UniMod:4)LTYC(UniMod:4)FNK(UniMod:121)PEDK	3	C(UniMod:4)C(UniMod:4)LTYC(UniMod:4)FNK(UniMod:121)PEDK3	30	0	7.3052e+06	C(UniMod:4)C(UniMod:4)LTYC(UniMod:4)FNK(UniMod:121)PEDK	FALSE	0	-1.41656	-0.705879
P07910.2	23.7158	23.3317	23.3163	23.5423	23.7574	23.8823	23.4959	23.7157	22.9523	22.8581	23.2955	22.9968	22.667	23.8712	23.4532	24.0019	23.6348	23.715	22.8762	22.4589	23.3925	23.2725	22.6405	24.3353	24.4394	24.2129	24.536	24.0221	23.9831	23.0482	22.9583	22.7383	22.884	P07910	HNRNPC	Heterogeneous nuclear ribonucleoproteins C1/C2	1	EQSKQAVEMK	EQSK(UniMod:121)QAVEM(UniMod:35)K	3	EQSK(UniMod:121)QAVEM(UniMod:35)K3	30	0	1.25039e+07	EQSK(UniMod:121)QAVEM(UniMod:35)K	FALSE	0	-1.58482	-0.788673
O95625.11	19.0681	19.4053	19.1928	19.7306	19.5988	19.4467	19.8897	19.2472	19.1829	18.8472	18.1957	18.9032	18.8859	19.3805	19.38	19.2237	19.3524	19.1956	20.015	19.2634	19.6678	19.2568	19.318	18.1973	18.4997	18.7043	18.827	18.5837	19.4682	19.5145	19.3247	19.7831	19.7786	O95625	ZBTB11	Zinc finger and BTB domain-containing protein 11	1	SSPKHCQAVLK	SSPK(UniMod:121)HC(UniMod:4)QAVLK	3	SSPK(UniMod:121)HC(UniMod:4)QAVLK3	24	1	642814	SSPK(UniMod:121)HC(UniMod:4)QAVLK	TRUE	6	0.670204	1.35267
P00750.4	19.9622	19.1597	19.541	20.0442	19.6903	19.9535	20.1425	19.3887	19.3683	19.3664	19.388	19.2934	18.7747	19.3829	18.9083	19.2213	19.1868	19.4268	18.4992	19.6433	19.3866	18.7656	19.1758	19.5008	19.433	19.4768	19.2679	19.4888	20.2238	20.6657	20.5098	20.4671	20.5886	P00750	PLAT	Tissue-type plasminogen activator	1	LKEAHVR	LK(UniMod:121)EAHVR	2	LK(UniMod:121)EAHVR2	26	1	853724	LK(UniMod:121)EAHVR	TRUE	4	0.699509	1.41557
Q9BT67	20.1755	20.7479	20.9263	21.5387	21.3125	21.4734	21.1443	20.812	20.4134	20.5972	21.1007	20.7713	20.0993	20.4955	20.7335	21.0768	21.0336	21.2974	20.2508	20.7657	20.9525	20.7591	20.114	20.6466	20.6157	20.4693	21.316	20.8865	19.2527	19.4798	19.4864	19.9399	19.6623	Q9BT67	NDFIP1	NEDD4 family-interacting protein 1	1	KMPETFSNLPR	K(UniMod:121)M(UniMod:35)PETFSNLPR	3	K(UniMod:121)M(UniMod:35)PETFSNLPR3	30	1	1.71588e+06	K(UniMod:121)M(UniMod:35)PETFSNLPR	FALSE	0	-1.6422	-0.803015
Q96AE4.1	21.85	20.9676	21.277	21.281	21.3442	21.4457	21.4375	22.4148	21.116	20.9278	20.844	20.885	21.0735	20.2268	21.0113	20.3385	20.8082	21.3122	21.621	21.1709	21.1687	20.8432	21.175	21.1943	21.0808	21.2129	21.2334	21.4207	21.8183	22.6655	22.6341	22.5831	22.6574	Q96AE4	FUBP1	Far upstream element-binding protein 1	1	GGETIKSISQQSGAR	GGETIK(UniMod:121)SISQQSGAR	3	GGETIK(UniMod:121)SISQQSGAR3	30	0	3.03286e+06	GGETIK(UniMod:121)SISQQSGAR	FALSE	0	0.812511	1.67403
P07910.9	20.7452	20.8497	20.3839	21.3145	21.0076	20.7935	20.5298	20.3518	19.5354	20.4483	20.1413	20.1404	19.5764	21.7248	20.7395	21.4142	20.7587	21.0979	19.9989	20.1031	20.3887	21.2031	21.0679	21.4987	21.6476	21.8141	21.4754	21.1104	19.4719	20.087	19.9986	19.7758	20.5725	P07910	HNRNPC	Heterogeneous nuclear ribonucleoproteins C1/C2	1	MIAGQVLDINLAAEPKVNR	MIAGQVLDINLAAEPK(UniMod:121)VNR	3	MIAGQVLDINLAAEPK(UniMod:121)VNR3	25	1	2.02625e+06	MIAGQVLDINLAAEPK(UniMod:121)VNR	TRUE	5	-2.05839	-0.997758
O75367.10	22.0141	22.1102	22.1279	22.8639	22.5324	22.6533	22.4681	22.1433	21.3258	21.7324	22.1198	21.8122	21.628	22.6947	22.2649	22.67	22.4038	21.6772	21.4435	21.4081	22.2143	22.2836	22.0418	22.5404	22.655	22.5634	22.6816	22.3679	21.4512	21.4697	21.4625	21.5046	21.4454	O75367	MACROH2A1	Core histone macro-H2A.1	1	NCLALADDKK	NC(UniMod:4)LALADDK(UniMod:121)K	3	NC(UniMod:4)LALADDK(UniMod:121)K3	30	1	4689232	NC(UniMod:4)LALADDK(UniMod:121)K	FALSE	0	-1.4762	-0.713786
P26368.3	20.7851	20.9552	20.9982	21.6664	21.4026	21.542	21.4206	20.9764	20.4802	20.3276	21.1374	20.5851	20.4436	21.331	21.1364	21.5279	21.2881	21.3546	19.8262	20.2384	20.8024	20.9833	21.0636	21.091	21.6631	21.3445	21.4876	21.243	20.5936	20.1222	19.866	20.1565	20.2829	P26368	U2AF2	Splicing factor U2AF 65 kDa subunit	1	GAKEEHGGLIR	GAK(UniMod:121)EEHGGLIR	3	GAK(UniMod:121)EEHGGLIR3	30	1	2098861	GAK(UniMod:121)EEHGGLIR	FALSE	0	-1.56709	-0.756061
Q14592.4	19.2521	19.9306	19.9694	20.3041	20.1493	20.5535	20.4023	20.4946	19.0709	19.8136	19.5612	19.6659	19.6787	20.7796	19.8912	20.3836	19.8853	20.0885	19.356	19.5898	19.7474	19.7184	19.8666	19.9537	19.9154	19.8687	19.9157	19.3741	18.5676	19.2277	18.7171	18.059	18.9222	Q14592	ZNF460	Zinc finger protein 460	1	HFSIHTGEKPYECVECGK	HFSIHTGEK(UniMod:121)PYEC(UniMod:4)VEC(UniMod:4)GK	4	HFSIHTGEK(UniMod:121)PYEC(UniMod:4)VEC(UniMod:4)GK4	29	1	925968	HFSIHTGEK(UniMod:121)PYEC(UniMod:4)VEC(UniMod:4)GK	TRUE	1	-1.49486	-0.71876
Q15345.1	18.9114	19.8439	20.3353	21.4248	20.6121	20.6704	20.861	20.4949	19.3847	19.6373	20.1533	20.2832	19.8317	20.4147	20.0908	20.2332	20.5632	20.025	18.9423	18.7853	20.0191	19.5704	19.795	19.6068	19.2383	19.7235	19.4304	19.6617	18.5534	18.2633	18.2592	18.3658	18.0112	Q15345	LRRC41	Leucine-rich repeat-containing protein 41	1	APASSAPQPKPLK	APASSAPQPK(UniMod:121)PLK	3	APASSAPQPK(UniMod:121)PLK3	30	1	964481	APASSAPQPK(UniMod:121)PLK	FALSE	0	-1.67784	-0.80524
P46781.1	20.3549	20.7554	20.8414	21.1421	21.4038	21.6172	20.9767	20.8539	20.1926	20.7341	20.5623	20.5149	20.4163	21.255	21.0659	21.3314	20.9108	20.8611	19.9047	19.8669	21.0227	21.1048	20.2307	21.0539	20.7342	20.7679	21.1623	21.0317	20.1391	19.794	19.7396	19.6069	19.5193	P46781	RPS9	40S ribosomal protein S9	1	IGVLDEGKMK	IGVLDEGK(UniMod:121)M(UniMod:35)K	3	IGVLDEGK(UniMod:121)M(UniMod:35)K3	30	1	1.75728e+06	IGVLDEGK(UniMod:121)M(UniMod:35)K	FALSE	0	-1.60947	-0.770989
P07910.5	19.0516	18.4616	19.4713	19.8641	19.2568	19.5221	20.0365	20.2902	19.2565	18.8523	19.1514	19.3979	19.0849	18.2569	18.37	18.336	18.1817	17.9143	18.7739	18.9386	18.8271	18.3788	18.6383	18.1211	18.306	18.5439	18.6302	18.6938	18.7006	19.9692	19.8714	19.7162	19.964	P07910	HNRNPC	Heterogeneous nuclear ribonucleoproteins C1/C2	1	GKSGFNSK	GK(UniMod:121)SGFNSK	2	GK(UniMod:121)SGFNSK2	25	1	610234	GK(UniMod:121)SGFNSK	TRUE	5	0.765022	1.60553
Q969G3.1	23.7003	23.6514	23.4376	23.542	23.6306	23.5276	23.6946	24.306	23.1388	23.196	23.0892	22.9738	23.2775	24.0372	23.9879	23.8986	24.1736	24.0232	23.4937	23.2864	23.1502	23.1072	23.3561	24.1282	24.0116	24.0482	23.8467	24.0491	23.4419	23.482	23.3945	23.271	23.3301	Q969G3	SMARCE1	SWI/SNF-related matrix-associated actin-dependent regulator of chromatin subfamily E member 1	1	FLESTDSFNNELKR	FLESTDSFNNELK(UniMod:121)R	3	FLESTDSFNNELK(UniMod:121)R3	30	0	13166918	FLESTDSFNNELK(UniMod:121)R	FALSE	0	-0.860358	-0.40534
P62979.13	26.4982	27.23	27.3131	28.0401	27.4614	27.6524	27.7356	27.98	26.5309	26.8749	27.1837	27.1211	26.5504	27.4609	27.2985	27.6704	27.466	27.403	26.5179	26.8653	27.5791	27.1469	26.8915	26.9067	26.8816	26.9993	27.0776	26.9236	26.0037	25.6529	26.1766	26.2315	26.1285	P62979	RPS27A	Ubiquitin-40S ribosomal protein S27a	1	VDENGKISR	VDENGK(UniMod:121)ISR	2	VDENGK(UniMod:121)ISR2	30	1	1.43798e+08	VDENGK(UniMod:121)ISR	FALSE	0	-1.24968	-0.588495
Q93008.31	21.7626	21.5005	21.603	21.854	22.4261	22.0802	22.212	22.0416	21.0244	21.3905	21.1685	21.0029	20.8303	22.2484	22.0116	21.7638	22.0185	22.2303	21.4921	21.1331	20.1519	20.7707	21.1846	22.2039	22.4197	22.3819	22.38	22.0485	20.928	21.2755	20.9365	21.4481	21.6041	Q93008	USP9X	Probable ubiquitin carboxyl-terminal hydrolase FAF-X	1	LSVPATFMLVSLDEGPGPPIKYQYAELGK	LSVPATFMLVSLDEGPGPPIK(UniMod:121)YQYAELGK	4	LSVPATFMLVSLDEGPGPPIK(UniMod:121)YQYAELGK4	30	1	3.49562e+06	LSVPATFMLVSLDEGPGPPIK(UniMod:121)YQYAELGK	FALSE	0	-1.42565	-0.671018
Q9UQ35.1	20.7189	19.9998	20.2387	20.8708	20.4418	20.3296	20.5666	20.7599	19.8232	19.7174	19.5536	19.9786	20.3458	20.1845	20.1634	20.0706	19.9454	19.3787	19.924	20.0643	19.9726	20.2781	20.0162	21.2949	21.0127	21.3592	21.2373	21.1941	20.7873	19.7062	20.4792	20.1814	19.9365	Q9UQ35	SRRM2	Serine/arginine repetitive matrix protein 2	1	LETAESKEK	LETAESKEK(UniMod:121)	3	LETAESKEK(UniMod:121)3	27	1	1.4526e+06	LETAESKEK(UniMod:121)	TRUE	3	-1.36541	-0.637638
P33176.13	19.1629	19.5403	19.5567	20.1977	19.9502	19.7972	19.8943	19.602	18.9671	18.9427	19.9248	19.4967	18.7944	20.1142	19.2681	19.673	19.9778	19.8344	18.9483	18.8113	19.8413	19.6292	19.3055	19.5526	20.386	19.5361	19.7746	19.7812	18.6419	18.2408	18.1182	18.6728	18.9247	P33176	KIF5B	Kinesin-1 heavy chain	1	KLFVQDLATR	K(UniMod:121)LFVQDLATR	3	K(UniMod:121)LFVQDLATR3	29	1	760492	K(UniMod:121)LFVQDLATR	TRUE	1	-1.75599	-0.816862
Q2TBE0.5	18.6275	18.8013	18.9694	19.1525	18.9257	19.2686	19.2727	20.7984	18.3953	18.53	18.6512	18.3253	18.3741	19.2058	18.9629	19.3817	18.5297	18.7633	18.2655	18.9019	18.7901	18.5228	18.6889	19.4998	19.6334	19.5607	19.1233	18.9007	18.1693	18.1979	17.9709	17.9869	17.2318	Q2TBE0	CWF19L2	CWF19-like protein 2	1	SLVKMFEDK	SLVK(UniMod:121)MFEDK	3	SLVK(UniMod:121)MFEDK3	17	1	552837	SLVK(UniMod:121)MFEDK	TRUE	13	-1.95896	-0.905468
Q5T1V6.4	18.4167	18.986	19.292	19.6958	19.5288	19.4387	19.6231	19.7846	19.4509	18.9874	19.0409	18.5768	18.7934	19.3393	19.0812	19.4008	19.1986	19.1447	18.2897	19.004	18.9858	18.7202	18.6951	18.7688	18.9169	19.0596	18.3171	19.4254	18.1329	18.0272	17.9696	17.5281	18.0215	Q5T1V6	DDX59	Probable ATP-dependent RNA helicase DDX59	1	SISIHSEKSQIER	SISIHSEK(UniMod:121)SQIER	4	SISIHSEK(UniMod:121)SQIER4	16	0	516888	SISIHSEK(UniMod:121)SQIER	TRUE	14	-1.31646	-0.606946
P62714.2	20.8021	20.513	19.8653	20.1285	19.8955	20.1433	20.1874	20.4618	19.7926	19.6317	19.4506	19.2407	19.7206	20.3506	20.5467	20.3152	20.0931	20.7029	20.7012	20.9837	20.2025	20.4853	20.7488	20.2285	19.8849	20.6484	20.4095	20.63	20.8839	21.3824	21.4034	21.2999	21.25	P62714	PPP2CB	Serine/threonine-protein phosphatase 2A catalytic subunit beta isoform	1	TLCEKAK	TLC(UniMod:4)EK(UniMod:121)AK	2	TLC(UniMod:4)EK(UniMod:121)AK2	29	1	1.52717e+06	TLC(UniMod:4)EK(UniMod:121)AK	TRUE	1	0.556272	1.21101
P51825	20.3019	20.2553	19.8387	20.3483	19.9678	20.4133	20.5231	20.6987	19.5094	19.4234	18.9241	19.2681	19.3111	20.5736	20.3886	20.1244	20.4759	20.0446	20.6237	20.2008	20.0456	19.9401	20.136	21.2436	20.501	20.5435	20.5912	20.8819	20.0804	19.8981	20.0687	19.7021	19.509	P51825	AFF1	AF4/FMR2 family member 1	1	DSQHVSSVTQNQKQYDTSSK	DSQHVSSVTQNQK(UniMod:121)QYDTSSK	4	DSQHVSSVTQNQK(UniMod:121)QYDTSSK4	30	0	1.22651e+06	DSQHVSSVTQNQK(UniMod:121)QYDTSSK	FALSE	0	-1.23834	-0.562818
P33527.12	15.9268	16.2133	16.1682	16.503	16.7614	17.1933	16.4739	15.9572	15.7753	15.704	15.8209	15.8344	15.6584	16.4936	16.3915	16.6481	16.4241	16.5526	15.6821	16.1202	15.8683	15.9786	15.9738	16.2848	16.3268	16.1711	16.379	16.3965	15.6972	15.7275	15.4852	15.269	15.5306	P33527	ABCC1	Multidrug resistance-associated protein 1	1	HIFENVIGPKGMLK	HIFENVIGPKGM(UniMod:35)LK(UniMod:121)	3	HIFENVIGPKGM(UniMod:35)LK(UniMod:121)3	27	1	74805.1	HIFENVIGPKGM(UniMod:35)LK(UniMod:121)	TRUE	3	-1.05878	-0.480718
P15954.1	19.7395	20.5413	20.352	20.6836	20.7793	20.7375	20.2931	20.7767	19.5055	20.339	19.9631	20.4611	19.9817	21.2377	20.8336	21.1485	20.9822	20.3155	19.6077	19.854	20.4431	20.8771	20.1133	20.2582	20.456	20.323	20.2522	20.2149	19.0717	19.1838	19.1719	18.8457	19.618	P15954	COX7C	Cytochrome c oxidase subunit 7C, mitochondrial	1	SHYEEGPGKNLPFSVENK	SHYEEGPGK(UniMod:121)NLPFSVENK	4	SHYEEGPGK(UniMod:121)NLPFSVENK4	30	0	1.31307e+06	SHYEEGPGK(UniMod:121)NLPFSVENK	FALSE	0	-1.548	-0.697243
P35251.23	18.484	19.0004	19.0238	19.3571	19.5513	19.1982	19.561	19.2675	18.8976	18.5631	18.2853	18.5326	19.0245	18.9756	19.3573	18.8092	19.0843	18.883	18.6922	18.9484	19.2973	19.143	18.8132	18.8041	19.2913	18.3277	19.3483	19.2353	18.6187	17.9858	17.7184	17.8798	17.6306	P35251	RFC1	Replication factor C subunit 1	1	VKTAQVSDER	VK(UniMod:121)TAQVSDER	3	VK(UniMod:121)TAQVSDER3	27	1	499035	VK(UniMod:121)TAQVSDER	TRUE	3	-1.43075	-0.63867
Q9UII4.18	21.1374	21.0378	21.2353	21.7349	21.7594	21.3831	21.6732	21.4304	21.0972	21.0252	20.6448	20.7358	20.8686	21.2777	21.276	21.1734	21.2329	21.3329	20.8964	20.8614	20.6904	20.8459	20.7913	21.32	21.408	21.3756	21.2965	21.6119	20.8279	21.1283	21.0031	20.6348	20.7678	Q9UII4	HERC5	E3 ISG15--protein ligase HERC5	1	TIPTLNEGTVKR	TIPTLNEGTVK(UniMod:121)R	3	TIPTLNEGTVK(UniMod:121)R3	30	1	2.35164e+06	TIPTLNEGTVK(UniMod:121)R	FALSE	0	-0.73304	-0.327076
Q03252	22.1498	21.8871	22.2828	22.9814	22.6397	22.8374	22.6452	21.8839	21.2734	22.0966	22.2911	22.3276	21.852	22.212	22.2282	22.2776	22.1136	21.5365	21.403	21.3018	21.9152	22.081	21.8016	22.6443	22.8628	22.7931	22.7577	22.4879	21.8017	21.1426	21.7322	21.7255	21.5501	Q03252	LMNB2	Lamin-B2	1	AELDEVNKSAK	AELDEVNK(UniMod:121)SAK	3	AELDEVNK(UniMod:121)SAK3	30	0	4786375	AELDEVNK(UniMod:121)SAK	FALSE	0	-1.54848	-0.689017
P05455.27	19.9	19.5758	19.441	19.6121	19.66	20.1864	19.7551	19.7385	18.9839	19.2623	19.1858	19.2738	18.7526	19.5485	19.3454	20.4605	19.6287	19.5149	19.1323	19.3226	19.4181	19.4849	19.9021	20.5533	20.2349	20.185	20.4439	20.4157	19.6965	19.0323	19.5349	19.4688	19.4343	P05455	SSB	Lupus La protein	1	SKAELMEISEDK	SK(UniMod:121)AELM(UniMod:35)EISEDK	3	SK(UniMod:121)AELM(UniMod:35)EISEDK3	28	1	879783	SK(UniMod:121)AELM(UniMod:35)EISEDK	TRUE	2	-1.29262	-0.573868
Q9HCE1.7	19.7794	19.8507	19.8471	20.9439	20.0273	20.3428	20.3547	20.4324	19.3373	19.2991	19.3391	19.6932	18.7018	20.017	20.129	20.4439	20.4842	19.9148	18.9511	19.3149	19.8498	19.8346	19.5673	20.2656	20.0444	20.3882	20.3598	20.3807	19.5978	19.0884	19.1205	18.9859	19.5629	Q9HCE1	MOV10	Helicase MOV-10	1	KGEYVFPAK	K(UniMod:121)GEYVFPAK	3	K(UniMod:121)GEYVFPAK3	30	0	989028	K(UniMod:121)GEYVFPAK	FALSE	0	-1.40871	-0.62455
P19338.3	21.6875	20.935	20.9063	21.1037	21.0166	20.9371	21.106	21.8409	20.947	20.7366	20.6932	20.3921	20.2902	20.6823	21.038	20.9243	20.5039	20.8878	20.8779	21.2211	21.132	20.8021	21.2801	21.2624	21.1303	21.1606	21.2107	21.4524	21.5738	22.4064	22.3544	22.2172	22.1073	P19338	NCL	Nucleolin	1	AAVTPGKK	AAVTPGK(UniMod:121)K	2	AAVTPGK(UniMod:121)K2	30	1	2.58586e+06	AAVTPGK(UniMod:121)K	FALSE	0	0.543025	1.23404
Q9UHX1.1	20.7586	20.9936	21.1292	21.5884	21.4132	21.3698	21.2429	21.5436	20.7387	21.1412	21.3215	20.5173	20.4158	21.4655	21.0718	21.2568	21.1683	21.4296	20.8958	20.045	20.94	21.0903	20.573	21.4955	21.1777	21.1139	20.9801	21.3713	20.6327	20.1446	20.2782	20.0092	20.3826	Q9UHX1	PUF60	Poly(U)-binding-splicing factor PUF60	1	HKGYGFIEYEK	HK(UniMod:121)GYGFIEYEK	3	HK(UniMod:121)GYGFIEYEK3	30	1	2.12776e+06	HK(UniMod:121)GYGFIEYEK	FALSE	0	-1.30337	-0.57316
Q16222.15	19.3507	19.7242	19.2461	19.6011	19.6054	19.4816	19.2995	19.7185	18.7424	19.2914	18.8217	19.0045	18.8953	19.8527	19.4802	19.817	19.892	19.3973	19.6487	20.2015	19.3552	19.5412	20.0563	18.8146	19.2671	19.2452	18.5105	18.7049	20.1641	19.5105	19.641	19.819	19.8297	Q16222	UAP1	UDP-N-acetylhexosamine pyrophosphorylase	1	NKVSMAPDGNGGLYR	NK(UniMod:121)VSMAPDGNGGLYR	3	NK(UniMod:121)VSMAPDGNGGLYR3	28	1	756237	NK(UniMod:121)VSMAPDGNGGLYR	TRUE	2	0.537975	1.23078
P26583	18.8222	18.7123	18.6739	19.0589	19.2575	18.7899	18.972	19.0839	18.1852	19.027	18.3346	18.3974	17.6329	18.9769	18.7332	19.1243	18.8732	18.9946	18.1338	18.3936	18.6932	18.5884	18.6116	19.662	19.5759	19.0171	19.2293	19.1892	18.5483	18.3187	18.5019	17.6227	18.5568	P26583	HMGB2	High mobility group protein B2	1	FEDMAKSDK	FEDMAK(UniMod:121)SDK	3	FEDMAK(UniMod:121)SDK3	22	1	482665	FEDMAK(UniMod:121)SDK	TRUE	8	-1.42781	-0.622202
P17010.3	17.039	17.7775	17.4765	18.1864	18.2845	18.6242	17.5292	17.2223	16.7772	17.1647	16.7422	17.0911	17.1435	18.157	18.1801	18.2367	17.692	17.8071	17.7104	17.3925	17.3428	17.6416	17.6147	17.2148	18.1443	17.3885	18.0776	17.17	16.4677	16.4026	16.3367	16.6024	16.5857	P17010	ZFX	Zinc finger X-chromosomal protein	1	CTDCDYTTNKK	C(UniMod:4)TDC(UniMod:4)DYTTNKK(UniMod:121)	3	C(UniMod:4)TDC(UniMod:4)DYTTNKK(UniMod:121)3	22	1	187902	C(UniMod:4)TDC(UniMod:4)DYTTNKK(UniMod:121)	TRUE	8	-1.56083	-0.679175
Q8TEX9.3	20.2044	20.4455	20.6474	20.9948	20.8803	20.8626	20.9575	21.369	20.3918	20.1826	20.4322	20.279	20.1246	20.6666	20.8549	20.692	20.9607	20.4419	20.0505	20.2801	20.0734	20.2857	20.1489	20.9326	20.2938	20.4438	20.4443	20.6023	19.9032	19.9588	20.1485	19.4221	19.8946	Q8TEX9	IPO4	Importin-4	1	TKQGCTVAEK	TK(UniMod:121)QGC(UniMod:4)TVAEK	3	TK(UniMod:121)QGC(UniMod:4)TVAEK3	30	0	1.45644e+06	TK(UniMod:121)QGC(UniMod:4)TVAEK	FALSE	0	-0.944898	-0.411004
Q6P2Q9.43	19.2167	19.9968	19.7049	20.6467	19.7892	19.94	19.9789	19.9175	19.2263	19.337	19.3773	19.4003	19.4352	20.4051	19.7095	20.3978	20.4029	20.0391	19.2127	19.8099	20.0948	20.045	19.8508	19.7434	19.3925	19.9262	19.5453	19.596	18.9678	18.7129	18.7493	18.7985	18.7348	Q6P2Q9	PRPF8	Pre-mRNA-processing-splicing factor 8	1	KFGFVDAQK	K(UniMod:121)FGFVDAQK	3	K(UniMod:121)FGFVDAQK3	22	1	887809	K(UniMod:121)FGFVDAQK	TRUE	8	-1.18239	-0.513631
Q9Y3Y2	19.8774	20.2761	19.6403	20.0772	20.0423	19.4447	20.0832	20.2563	19.697	19.7158	18.8427	19.3754	18.8678	20.3207	20.3874	20.8929	20.6637	20.1067	19.6555	19.9985	20.5945	19.8856	20.2554	20.5043	20.2838	20.1451	20.7714	20.2811	19.3738	19.4019	19.6011	19.3678	19.0437	Q9Y3Y2	CHTOP	Chromatin target of PRMT1 protein	1	EQLDNQLDAYMSKTK	EQLDNQLDAYM(UniMod:35)SK(UniMod:121)TK	3	EQLDNQLDAYM(UniMod:35)SK(UniMod:121)TK3	27	1	1.09546e+06	EQLDNQLDAYM(UniMod:35)SK(UniMod:121)TK	TRUE	3	-1.44991	-0.62898
P51610.6	17.9457	18.4734	17.8624	18.7456	18.304	18.3077	18.0915	18.0719	17.1575	18.1397	17.7605	16.6288	17.4163	19.0295	18.211	18.8596	19.1989	18.6901	17.3164	17.995	18.5922	18.3723	18.4693	18.7385	18.3834	18.2966	18.604	19.0298	17.5978	17.1986	16.7726	17.5327	17.3033	P51610	HCFC1	Host cell factor 1	1	KQELQPGTAYK	K(UniMod:121)QELQPGTAYK	3	K(UniMod:121)QELQPGTAYK3	25	1	332785	K(UniMod:121)QELQPGTAYK	TRUE	5	-1.85588	-0.803083
Q9UKL0	19.8592	20.0439	19.9879	20.287	20.145	20.2365	20.1725	20.8599	19.5001	19.4788	19.5305	19.8174	19.8509	20.358	20.0239	20.1554	20.5687	20.1222	19.7032	19.0746	20.1681	20.0582	20.2066	20.3108	20.6358	20.4799	20.1621	20.328	20.0294	19.1861	18.9105	19.0507	19.4986	Q9UKL0	RCOR1	REST corepressor 1	1	EETNGPSNQKPVK	EETNGPSNQK(UniMod:121)PVK	3	EETNGPSNQK(UniMod:121)PVK3	29	1	1.09012e+06	EETNGPSNQK(UniMod:121)PVK	TRUE	1	-1.46452	-0.631962
Q9H4Z3	14.2018	12.6669	13.4489	19.5152	20.1537	13.9865	14.7363	19.6568	9.2882	9.2882	9.2882	9.2882	9.2882	9.2882	9.2882	18.3229	9.2882	18.5724	9.2882	9.2882	19.9158	14.129	9.2882	18.1781	19.671	18.5292	20.0333	19.1653	9.2882	9.2882	9.2882	9.2882	9.2882	Q9H4Z3	PCIF1	mRNA (2'-O-methyladenosine-N(6)-)-methyltransferase	1	HLAILKENNISEEVEAPEVEPR	HLAILK(UniMod:121)ENNISEEVEAPEVEPR	4	HLAILK(UniMod:121)ENNISEEVEAPEVEPR4	14	1	537047	HLAILK(UniMod:121)ENNISEEVEAPEVEPR	TRUE	16	-13.7356	-5.91883
Q9H6D3	17.3529	17.223	17.7804	18.2901	17.7714	18.7656	18.6392	17.7682	16.957	17.4225	17.4092	17.5179	17.2629	16.6472	17.1999	17.3564	17.8622	17.3523	16.7969	17.1763	17.1869	17.2357	17.4164	18.4863	17.3441	18.0621	17.7441	18.125	17.0457	16.2753	16.4738	17.1104	16.8622	Q9H6D3	XKR8	XK-related protein 8	1	DEAASPVKG	DEAASPVK(UniMod:121)G	2	DEAASPVK(UniMod:121)G2	21	1	204985	DEAASPVK(UniMod:121)G	TRUE	9	-1.67643	-0.721252
Q8IXJ9.10	19.4578	19.4876	19.8377	20.0229	20.1189	20.1256	19.9051	20.7996	19.543	19.5434	19.592	19.531	19.1958	19.5201	19.8798	20.0313	19.6087	19.4042	19.0746	19.6508	19.4536	19.1461	19.1065	19.7908	19.5181	19.8289	19.9944	20.1433	19.1461	19.0276	19.2305	18.9623	18.9357	Q8IXJ9	ASXL1	Polycomb group protein ASXL1	1	VEQWKEK	VEQWK(UniMod:121)EK	2	VEQWK(UniMod:121)EK2	30	1	817945	VEQWK(UniMod:121)EK	FALSE	0	-1.11147	-0.477818
Q7L2J0.2	17.9671	18.624	18.7199	19.6719	19.1521	19.0675	18.4605	19.1868	17.8977	18.363	18.274	19.0389	18.0864	18.8722	18.6335	19.1681	19.3205	18.4852	18.3651	17.8307	18.2871	18.688	18.5898	18.1928	18.6883	18.9284	18.632	18.3615	17.6545	17.1502	17.3318	16.9115	17.8197	Q7L2J0	MEPCE	7SK snRNA methylphosphate capping enzyme	1	TLNAETPKSSPLPAK	TLNAETPK(UniMod:121)SSPLPAK	3	TLNAETPK(UniMod:121)SSPLPAK3	30	1	383733	TLNAETPK(UniMod:121)SSPLPAK	FALSE	0	-1.66517	-0.708951
Q6P2D0.15	17.8075	18.0302	18.5088	19.3617	19.1686	18.9994	18.9545	18.7502	18.297	17.2015	18.4583	17.8408	18.0563	18.7753	18.114	18.1695	18.4415	17.7368	17.5335	18.0828	17.7286	18.0635	17.6561	18.0333	18.5475	18.497	18.4639	18.0375	17.5656	17.2693	17.0935	17.3511	17.2167	Q6P2D0	ZFP1	Zinc finger protein 1 homolog	1	YDLYEKTLK	YDLYEK(UniMod:121)TLK	3	YDLYEK(UniMod:121)TLK3	24	0	318911	YDLYEK(UniMod:121)TLK	TRUE	6	-1.42627	-0.606947
Q99590.8	21.5849	21.8274	21.9499	23.1126	22.3937	22.4274	22.4936	21.5744	21.1382	21.5028	21.8976	21.6488	21.3101	22.196	22.0176	22.126	22.0933	21.6134	21.3141	21.4506	21.9901	21.9279	21.5445	21.9926	22.3219	22.1188	22.0093	22.0352	21.4251	20.8441	21.0213	20.8612	21.22	Q99590	SCAF11	Protein SCAF11	1	KTLPADVQNYYSR	K(UniMod:121)TLPADVQNYYSR	3	K(UniMod:121)TLPADVQNYYSR3	30	1	3.82068e+06	K(UniMod:121)TLPADVQNYYSR	FALSE	0	-1.43298	-0.609468
P29033.1	19.7628	20.54	20.5902	20.6135	20.8413	20.8622	20.6379	21.7226	20.3596	19.9594	20.3434	20.3455	20.2163	20.6529	20.5816	20.7506	20.6073	20.8832	20.16	20.7114	20.3649	19.9607	20.7273	20.1014	20.2461	20.3728	19.9689	20.2558	19.1508	19.1704	19.3483	19.5122	19.5008	P29033	GJB2	Gap junction beta-2 protein	1	FIKGEIK	FIK(UniMod:121)GEIK	2	FIK(UniMod:121)GEIK2	29	1	1.34733e+06	FIK(UniMod:121)GEIK	TRUE	1	-1.19678	-0.508184
A2VDJ0	19.6155	19.4031	19.5937	19.7492	19.3546	19.7992	20.2148	20.4552	19.0812	18.8687	19.3872	19.453	19.5736	19.3598	19.3334	19.642	20.0815	19.688	18.73	19.2549	19.5283	19.085	19.328	20.0485	20.2004	19.9339	20.0664	20.316	19.209	19.3885	18.6895	18.8595	19.443	A2VDJ0	TMEM131L	Transmembrane protein 131-like	1	ELCPLKTSK	ELC(UniMod:4)PLK(UniMod:121)TSK	3	ELC(UniMod:4)PLK(UniMod:121)TSK3	28	1	803374	ELC(UniMod:4)PLK(UniMod:121)TSK	TRUE	2	-1.39797	-0.592286
Q68DH5.1	22.391	22.61	22.9259	23.6289	23.0506	23.3026	23.4389	22.7753	22.3487	22.4566	22.8006	22.849	22.6074	23.2803	23.1177	23.2636	23.0825	22.908	21.6637	21.0993	22.5314	22.6306	22.5228	22.8679	23.074	22.9676	22.7986	22.9208	22.0166	21.6438	21.8373	21.7693	22.0143	Q68DH5	LMBRD2	G-protein coupled receptor-associated protein LMBRD2	1	CPTEYQEKMGR	C(UniMod:4)PTEYQEK(UniMod:121)MGR	3	C(UniMod:4)PTEYQEK(UniMod:121)MGR3	30	0	6.99147e+06	C(UniMod:4)PTEYQEK(UniMod:121)MGR	FALSE	0	-1.50314	-0.635977
Q9BXP5.4	20.6977	21.0256	21.0169	21.3725	21.6052	21.3138	21.1974	21.1115	19.8949	21.0141	20.9507	20.9781	20.7303	21.4141	21.2763	21.7646	21.4248	20.8973	20.1834	20.3959	20.7426	21.1174	21.0396	21.3653	21.4106	21.312	21.0288	21.1325	20.489	19.7403	20.0052	19.7851	20.7084	Q9BXP5	SRRT	Serrate RNA effector molecule homolog	1	ESLSEEEAQKMGR	ESLSEEEAQK(UniMod:121)MGR	3	ESLSEEEAQK(UniMod:121)MGR3	30	0	2.09371e+06	ESLSEEEAQK(UniMod:121)MGR	FALSE	0	-1.55437	-0.654097
Q8IWA0.9	18.8111	19.0678	19.2259	19.1754	19.4287	19.882	19.6417	19.7572	18.4506	19.5269	19.2149	18.5989	18.5828	19.1812	18.8159	19.4761	19.0705	18.6874	18.5103	19.0133	19.2603	19.3232	19.3398	19.0469	19.4236	19.5051	19.3323	19.2483	18.4366	18.3281	18.4859	18.3742	17.9298	Q8IWA0	WDR75	WD repeat-containing protein 75	1	SPEEKLTPTSK	SPEEK(UniMod:121)LTPTSK	3	SPEEK(UniMod:121)LTPTSK3	26	1	574246	SPEEK(UniMod:121)LTPTSK	TRUE	4	-1.40835	-0.592245
Q8N5G2.3	19.8484	19.4061	19.1599	19.9237	19.122	18.6922	19.6968	19.8715	19.2047	18.755	18.6887	18.705	18.9397	19.5819	19.5281	19.9002	19.8031	20.1176	19.0759	19.3813	19.2551	18.9864	18.4318	20.6857	20.2072	20.3348	20.4709	20.0828	19.5442	19.2501	19.5272	19.3101	19.0706	Q8N5G2	MACO1	Macoilin	1	IQEIEYMENHINSKR	IQEIEYM(UniMod:35)ENHINSK(UniMod:121)R	4	IQEIEYM(UniMod:35)ENHINSK(UniMod:121)R4	26	0	826553	IQEIEYM(UniMod:35)ENHINSK(UniMod:121)R	TRUE	4	-1.43124	-0.600491
P05455.13	20.38	19.5801	20.054	20.582	20.3879	20.0995	20.5823	20.786	20.0347	19.4171	19.4341	19.4646	19.7521	19.1787	19.7793	19.2611	19.4785	19.8696	19.9379	20.0174	19.3546	19.2059	19.7182	19.7282	19.9537	19.8437	19.9266	20.1681	20.3839	21.1905	21.0943	20.6289	20.8821	P05455	SSB	Lupus La protein	1	GKVQFQGK	GK(UniMod:121)VQFQGK	2	GK(UniMod:121)VQFQGK2	30	1	1.13517e+06	GK(UniMod:121)VQFQGK	FALSE	0	0.538518	1.28528
Q9HCG8.4	18.8197	18.7455	18.9354	18.9015	19.542	19.582	19.2686	18.8487	18.3876	18.6102	18.846	18.8865	18.4807	19.266	18.6488	18.6938	18.6677	18.6947	18.4713	19.0783	18.7662	18.4948	18.6732	19.0353	19.6938	19.1751	19.2085	19.1322	18.5752	18.3063	18.0391	18.7494	18.2819	Q9HCG8	CWC22	Pre-mRNA-splicing factor CWC22 homolog	1	VIVAQKPDVEQNK	VIVAQK(UniMod:121)PDVEQNK	3	VIVAQK(UniMod:121)PDVEQNK3	29	1	485602	VIVAQK(UniMod:121)PDVEQNK	TRUE	1	-1.2112	-0.505973
Q9Y4F1.5	18.404	18.4665	18.7069	19.4171	19.0444	18.7709	18.8687	19.0896	17.8646	18.48	18.6084	18.3691	18.5559	18.7201	18.6617	19.0221	18.5212	18.4662	17.6427	18.2938	18.8035	18.4205	18.113	18.5169	18.9756	19.1905	19.0929	18.5781	18.2183	17.7107	18.1341	17.74	17.8831	Q9Y4F1	FARP1	FERM, ARHGEF and pleckstrin domain-containing protein 1	1	NKYIPQQDALEDK	NK(UniMod:121)YIPQQDALEDK	3	NK(UniMod:121)YIPQQDALEDK3	29	1	396050	NK(UniMod:121)YIPQQDALEDK	TRUE	1	-1.3175	-0.549672
Q9H6Y7.2	22.2874	22.6433	22.857	22.8967	23.071	23.1118	22.9992	23.7483	22.5619	22.618	22.4704	22.3491	22.7434	22.9017	23.0192	22.9824	23.2362	23.1468	22.2278	22.5552	22.0881	22.1144	22.1609	22.662	22.6502	22.6816	22.3179	22.7456	22.2284	21.8503	21.9087	21.8452	21.9837	Q9H6Y7	RNF167	E3 ubiquitin-protein ligase RNF167	1	LTKEQLK	LTK(UniMod:121)EQLK	2	LTK(UniMod:121)EQLK2	30	1	6.58122e+06	LTK(UniMod:121)EQLK	FALSE	0	-0.914917	-0.381506
Q9Y2K7.5	18.5376	18.9341	18.6972	19.6238	19.0579	18.6941	19.3218	18.837	17.902	18.2613	18.0785	18.8373	18.3586	19.0375	18.8651	19.5091	18.8582	18.6439	18.2251	18.4977	19.1345	19.3383	19.2317	19.5227	19.3036	18.7331	19.0485	18.9602	18.0674	17.4668	17.9835	17.9036	18.3865	Q9Y2K7	KDM2A	Lysine-specific demethylase 2A	1	ELSEVEKAK	ELSEVEK(UniMod:121)AK	3	ELSEVEK(UniMod:121)AK3	26	0	485116	ELSEVEK(UniMod:121)AK	TRUE	4	-1.6274	-0.67672
Q01844.3	17.8623	17.7405	17.9217	18.0197	17.9594	18.7831	18.2895	18.1309	17.4869	17.7523	17.6837	17.529	17.5828	17.6849	17.7127	18.165	17.6969	18.3301	17.3765	17.8604	17.302	17.8404	17.4364	17.9248	18.2785	18.6461	18.3132	18.345	17.6728	16.8972	17.4214	17.841	17.2832	Q01844	EWSR1	RNA-binding protein EWS	1	PKGDATVSYEDPPTAK	PK(UniMod:121)GDATVSYEDPPTAK	3	PK(UniMod:121)GDATVSYEDPPTAK3	28	1	248355	PK(UniMod:121)GDATVSYEDPPTAK	TRUE	2	-1.24784	-0.509025
P51665.5	18.7394	18.8009	18.782	18.9652	18.805	19.6605	19.2884	18.6847	18.5298	18.5655	18.4946	18.534	18.2925	19.0927	18.8133	19.4567	18.9338	19.1506	18.326	18.6616	18.8237	18.3487	18.4019	19.2515	19.1345	18.8788	19.5569	19.0019	18.3694	18.1737	18.8009	18.3406	17.8857	P51665	PSMD7	26S proteasome non-ATPase regulatory subunit 7	1	LHKNDIAINELMK	LHK(UniMod:121)NDIAINELM(UniMod:35)K	3	LHK(UniMod:121)NDIAINELM(UniMod:35)K3	25	1	487584	LHK(UniMod:121)NDIAINELM(UniMod:35)K	TRUE	5	-1.20884	-0.492455
Q14980.31	18.8276	19.048	18.8548	19.2495	19.3337	19.6202	19.1068	18.6609	18.1413	18.544	18.7029	18.3737	18.815	18.8528	19.2052	19.5194	19.2686	18.6066	18.423	18.9885	19.1717	19.0945	19.3495	19.2859	19.6877	19.0869	19.6072	19.0015	18.5065	17.7867	18.2887	18.72	18.3046	Q14980	NUMA1	Nuclear mitotic apparatus protein 1	1	ELVKEPAR	ELVK(UniMod:121)EPAR	2	ELVK(UniMod:121)EPAR2	30	1	518990	ELVK(UniMod:121)EPAR	FALSE	0	-1.44145	-0.583575
P46013.192	12.7342	13.3584	13.3541	16.5001	16.472	16.0882	16.7996	15.0598	9.2882	9.2882	15.4683	9.2882	9.2882	15.3444	16.5485	16.1139	16.0739	9.2882	9.2882	9.2882	9.2882	16.5315	15.8187	16.4415	16.0442	15.9639	16.5383	15.9132	9.2882	9.2882	9.2882	9.2882	9.2882	P46013	MKI67	Proliferation marker protein Ki-67	1	TTKMPCESSPPESADTPTSTR	TTK(UniMod:121)M(UniMod:35)PC(UniMod:4)ESSPPESADTPTSTR	3	TTK(UniMod:121)M(UniMod:35)PC(UniMod:4)ESSPPESADTPTSTR3	17	1	72743.8	TTK(UniMod:121)M(UniMod:35)PC(UniMod:4)ESSPPESADTPTSTR	TRUE	13	-9.81281	-3.9712
Q15233.4	15.0175	19.1959	15.2139	19.3487	18.4978	18.2591	18.369	20.0522	14.826	9.2882	9.2882	9.2882	14.9219	15.3931	19.518	20.6161	19.4079	20.6821	20.4897	19.4594	19.0181	18.3896	18.9853	15.5847	20.2413	19.5502	19.4827	18.987	19.1765	9.2882	9.2882	9.2882	9.2882	Q15233	NONO	Non-POU domain-containing octamer-binding protein	1	DKGFGFIR	DK(UniMod:121)GFGFIR	2	DK(UniMod:121)GFGFIR2	23	1	656686	DK(UniMod:121)GFGFIR	TRUE	7	-10.708	-4.29866
Q9Y4E5.29	21.828	21.7883	21.7584	22.1277	22.0603	22.3132	22.1375	21.6716	21.4115	21.5388	21.7357	21.4686	21.1187	21.866	21.7565	22.421	22.1589	22.2921	21.8027	20.8626	21.9478	21.6317	21.1439	22.2794	22.0835	21.9089	22.6667	22.4323	21.5791	21.5343	21.361	21.1029	21.3318	Q9Y4E5	ZNF451	E3 SUMO-protein ligase ZNF451	1	QAINYSKSLDMEK	QAINYSK(UniMod:121)SLDM(UniMod:35)EK	3	QAINYSK(UniMod:121)SLDM(UniMod:35)EK3	30	0	3808099	QAINYSK(UniMod:121)SLDM(UniMod:35)EK	FALSE	0	-1.27364	-0.511013
O75367.1	22.8081	22.913	23.0986	23.5636	23.5334	23.3567	23.5789	23.1936	21.875	22.9326	23.1816	22.9071	22.8636	23.2125	22.9538	23.181	23.179	22.5545	21.9744	22.2583	23.3224	23.4502	23.0438	23.4847	23.5642	23.4563	23.2487	23.1341	22.5122	22.1545	22.0745	22.0948	22.3573	O75367	MACROH2A1	Core histone macro-H2A.1	1	DDLGNTLEKK	DDLGNTLEK(UniMod:121)K	3	DDLGNTLEK(UniMod:121)K3	30	0	8519064	DDLGNTLEK(UniMod:121)K	FALSE	0	-1.62623	-0.651659
Q9ULF5.7	18.2795	18.5492	18.7175	19.3269	18.3088	19.2445	19.1606	19.0672	18.7883	18.4404	18.4984	18.2744	18.0655	18.6713	18.5184	18.4652	19.2048	19.0336	18.3023	18.662	18.5334	18.0625	18.0383	18.9437	18.7675	18.5968	19.1333	18.3123	17.5446	18.015	17.7117	18.1369	17.6336	Q9ULF5	SLC39A10	Zinc transporter ZIP10	1	WFMKQNTEESTIGR	WFM(UniMod:35)K(UniMod:121)QNTEESTIGR	3	WFM(UniMod:35)K(UniMod:121)QNTEESTIGR3	28	1	395033	WFM(UniMod:35)K(UniMod:121)QNTEESTIGR	TRUE	2	-1.3475	-0.537182
Q9HCM4.10	19.3323	19.2194	19.219	19.6178	19.0037	19.2398	19.4442	20.6384	18.8287	19.1027	19.0427	18.1869	19.0849	19.6689	19.0138	19.962	19.4683	19.7355	18.7687	18.7343	19.1825	19.1676	18.492	19.3961	20.0308	20.1381	20.1956	19.8419	18.6454	18.8262	18.9593	18.9361	18.3531	Q9HCM4	EPB41L5	Band 4.1-like protein 5	1	VTKEDSLLSHK	VTK(UniMod:121)EDSLLSHK	3	VTK(UniMod:121)EDSLLSHK3	27	1	697789	VTK(UniMod:121)EDSLLSHK	TRUE	3	-1.68245	-0.67048
P78504.3	22.9988	23.1473	23.073	23.5025	23.3639	23.5071	23.4177	23.1987	22.6126	22.8774	22.8242	22.7961	22.6295	23.4446	23.6559	23.7558	23.3739	23.7374	22.6405	22.622	22.7476	22.6158	22.8793	23.2244	23.0975	23.1353	23.2465	23.3278	22.8854	22.7786	22.9166	22.6129	22.7634	P78504	JAG1	Protein jagged-1	1	HGANTVPIKDYENK	HGANTVPIK(UniMod:121)DYENK	3	HGANTVPIK(UniMod:121)DYENK3	30	0	9.07948e+06	HGANTVPIK(UniMod:121)DYENK	FALSE	0	-0.593412	-0.236361
Q99848.17	22.2123	22.8471	21.7476	22.1504	21.848	21.4758	22.1084	22.662	21.743	21.4913	21.4159	21.6448	20.9361	22.7248	22.7792	22.6756	22.5591	22.4977	22.7343	22.9968	23.3493	23.1251	23.0288	22.2088	21.8919	21.2423	21.637	21.77	22.9428	22.6369	22.4067	22.3527	23.0344	Q99848	EBNA1BP2	Probable rRNA-processing protein EBP2	1	QQEKAHMMNAIK	QQEK(UniMod:121)AHMMNAIK	4	QQEK(UniMod:121)AHMMNAIK4	30	0	5589746	QQEK(UniMod:121)AHMMNAIK	FALSE	0	0.525588	1.32385
P24928.3	17.9288	18.356	17.9708	18.7597	18.3984	18.5404	18.6912	18.2692	17.8943	16.5952	17.4157	16.5241	18.6195	18.211	18.7822	18.3364	19.2596	19.0874	17.9502	17.211	18.0293	18.3089	18.3842	18.1011	18.7116	19.1023	18.7354	18.8908	17.5268	17.3199	16.231	17.2483	17.4203	P24928	POLR2A	DNA-directed RNA polymerase II subunit RPB1	1	ELINISKK	ELINISKK(UniMod:121)	2	ELINISKK(UniMod:121)2	25	1	339286	ELINISKK(UniMod:121)	TRUE	5	-2.23278	-0.885235
Q15382	17.6387	17.8583	17.744	18.301	17.9855	17.8808	18.1173	18.0108	17.3158	17.4227	17.7027	17.8553	16.8484	18.3128	17.807	18.2025	17.9826	17.8772	17.1688	17.7569	18.2838	17.2303	17.9613	17.8908	18.452	18.3221	18.4554	17.5454	17.4497	17.1507	17.1055	17.1843	16.831	Q15382	RHEB	GTP-binding protein Rheb	1	IILEAEKMDGAASQGK	IILEAEK(UniMod:121)M(UniMod:35)DGAASQGK	3	IILEAEK(UniMod:121)M(UniMod:35)DGAASQGK3	16	1	254627	IILEAEK(UniMod:121)M(UniMod:35)DGAASQGK	TRUE	14	-1.41763	-0.560223
P24928.10	21.6542	21.8923	21.6664	22.0835	21.9355	21.9764	21.958	22.0403	21.4325	21.2094	21.5429	21.1249	21.3607	22.0066	21.8415	22.3726	22.6441	22.1535	21.4413	21.8631	21.7365	21.2682	21.5955	21.8678	22.2494	21.7916	21.8065	22.1435	21.5658	21.3705	21.3174	21.3467	21.0828	P24928	POLR2A	DNA-directed RNA polymerase II subunit RPB1	1	LADIVKINNQLR	LADIVK(UniMod:121)INNQLR	3	LADIVK(UniMod:121)INNQLR3	23	1	3.69525e+06	LADIVK(UniMod:121)INNQLR	TRUE	7	-0.910697	-0.359569
Q8IZK6	19.3608	19.5838	20.0004	20.2346	20.0001	20.065	20.2029	21.1642	19.5443	19.6902	19.6144	19.7075	19.7804	19.7501	19.717	19.9982	19.2611	19.6574	19.4138	19.0259	20.0383	19.2243	19.7521	19.857	20.005	19.8083	19.7517	20.0576	19.7575	18.8109	18.5768	18.3447	18.6381	Q8IZK6	MCOLN2	Mucolipin-2	1	ECSSKEEYQK	EC(UniMod:4)SSK(UniMod:121)EEYQK	3	EC(UniMod:4)SSK(UniMod:121)EEYQK3	29	0	882199	EC(UniMod:4)SSK(UniMod:121)EEYQK	TRUE	1	-1.5363	-0.604301
Q9UKI8	21.3444	21.5238	21.0295	21.3841	21.2904	21.5616	21.0519	21.3642	19.8672	20.965	20.9865	20.7154	21.1082	21.7197	21.3805	21.6763	21.9091	21.5134	21.251	20.5753	22.037	21.554	21.6216	21.9232	21.9996	22.1022	21.5892	21.6187	20.8811	20.8556	20.7214	20.7334	21.0195	Q9UKI8	TLK1	Serine/threonine-protein kinase tousled-like 1	1	ATEVQFPVKPVVSSEAK	ATEVQFPVK(UniMod:121)PVVSSEAK	3	ATEVQFPVK(UniMod:121)PVVSSEAK3	30	1	2.75499e+06	ATEVQFPVK(UniMod:121)PVVSSEAK	FALSE	0	-1.44209	-0.566703
Q96MG7.2	14.1942	11.3907	12.5217	19.5497	19.6007	9.2882	9.2882	21.0492	9.2882	9.2882	9.2882	9.2882	9.2882	9.2882	19.5491	20.0519	9.2882	9.2882	9.2882	9.2882	9.2882	9.2882	9.2882	19.0948	19.1729	19.3985	19.1913	18.6435	9.2882	9.2882	9.2882	9.2882	9.2882	Q96MG7	NSMCE3	Non-structural maintenance of chromosomes element 3 homolog	1	FVAKVHNQDPK	FVAK(UniMod:121)VHNQDPK	3	FVAK(UniMod:121)VHNQDPK3	10	1	803022	FVAK(UniMod:121)VHNQDPK	TRUE	20	-14.1024	-5.52161
Q14566.21	21.0393	20.9405	20.3219	20.4222	20.8996	21.2542	20.4822	21.1654	19.6232	19.8373	20.0196	20.7386	18.7764	21.0022	20.7263	21.7596	21.0939	21.7851	20.2578	20.1786	20.8818	20.8988	20.8207	21.604	21.7445	21.7765	22.221	21.8162	21.2683	20.656	19.1174	19.6872	20.5022	Q14566	MCM6	DNA replication licensing factor MCM6	1	MHCCDEVQPKHVK	M(UniMod:35)HC(UniMod:4)C(UniMod:4)DEVQPK(UniMod:121)HVK	4	M(UniMod:35)HC(UniMod:4)C(UniMod:4)DEVQPK(UniMod:121)HVK4	30	0	2.09143e+06	M(UniMod:35)HC(UniMod:4)C(UniMod:4)DEVQPK(UniMod:121)HVK	FALSE	0	-2.2806	-0.891843
Q6PJT7.13	21.2875	20.8905	21.012	21.4285	21.7596	21.7827	21.1245	20.8952	19.9505	20.8724	20.904	20.9201	20.4827	21.9205	21.005	21.8784	21.7461	21.3028	19.5699	20.1531	19.7271	20.8168	20.7855	21.9457	21.8231	21.7613	21.9693	21.8653	21.1493	20.9323	20.4966	20.237	20.6952	Q6PJT7	ZC3H14	Zinc finger CCCH domain-containing protein 14	1	LSEEVVVAPNQESGMKTADSLR	LSEEVVVAPNQESGM(UniMod:35)K(UniMod:121)TADSLR	3	LSEEVVVAPNQESGM(UniMod:35)K(UniMod:121)TADSLR3	29	1	2.48592e+06	LSEEVVVAPNQESGM(UniMod:35)K(UniMod:121)TADSLR	TRUE	1	-1.68434	-0.657384
P40337	18.3389	19.2539	18.8404	19.4283	18.8825	19.2343	19.154	19.8686	18.2873	17.7845	18.9251	18.5198	18.3197	19.2472	19.2456	19.9093	19.5651	19.4031	18.6845	18.8908	19.481	19.1747	18.9376	18.5858	18.9775	18.6756	18.688	18.9344	17.9024	17.7303	17.9688	18.0233	17.9025	P40337	VHL	von Hippel-Lindau disease tumor suppressor	1	SLVKPENYR	SLVK(UniMod:121)PENYR	3	SLVK(UniMod:121)PENYR3	29	1	499158	SLVK(UniMod:121)PENYR	TRUE	1	-1.24752	-0.486104
Q02878.8	22.3235	23.7021	22.8561	23.4664	23.2208	23.1286	22.4977	23.6547	22.387	22.6789	22.5146	22.375	22.6371	24.1401	23.895	24.348	24.3691	24.1248	22.7227	23.0897	23.5121	23.5591	23.2599	22.5791	22.6382	22.8523	22.6784	22.856	21.9357	21.6994	21.7472	21.9744	22.2749	Q02878	RPL6	60S ribosomal protein L6	1	IPKHLTDAYFK	IPK(UniMod:121)HLTDAYFK	3	IPK(UniMod:121)HLTDAYFK3	30	1	9305375	IPK(UniMod:121)HLTDAYFK	FALSE	0	-1.14517	-0.443741
Q8NCD3.2	20.1984	20.3979	20.1865	20.7018	20.6924	20.7326	20.6496	20.4363	18.7348	20.1715	20.2267	19.6315	19.8881	20.7121	20.624	20.997	21.0038	20.7092	19.9227	19.5687	20.2443	20.052	20.1446	20.5945	20.8832	20.8962	20.6221	20.4707	20.2036	19.5609	19.1648	19.5571	20.0306	Q8NCD3	HJURP	Holliday junction recognition protein	1	LDPSWKER	LDPSWK(UniMod:121)ER	3	LDPSWK(UniMod:121)ER3	30	0	1.34112e+06	LDPSWK(UniMod:121)ER	FALSE	0	-1.42714	-0.552727
P52701.25	20.9247	20.9369	21.1904	21.6487	21.5712	21.6822	21.6182	20.9667	21.003	20.771	20.6746	21.1303	20.8384	21.1461	21.2106	21.2922	21.3492	21.2408	20.7621	20.3894	20.6347	20.8553	20.4891	21.3584	21.1091	21.1714	20.9967	21.4371	20.6723	20.7606	20.7644	20.58	20.3971	P52701	MSH6	DNA mismatch repair protein Msh6	1	SPALSDANKASAR	SPALSDANK(UniMod:121)ASAR	3	SPALSDANK(UniMod:121)ASAR3	30	0	2176213	SPALSDANK(UniMod:121)ASAR	FALSE	0	-0.835742	-0.323564
P46013.185	19.2759	19.5177	19.3984	19.9989	20.1695	20.2053	20.0397	19.0922	18.2433	19.3632	18.873	18.7609	19.238	19.4114	19.7627	20.4943	20.0697	19.6017	19.0946	18.709	19.223	19.3647	19.446	19.6177	20.0823	19.885	19.9167	19.6777	19.0918	18.0917	18.8405	18.4522	19.1035	P46013	MKI67	Proliferation marker protein Ki-67	1	TSDTETEPSKTVSTANR	TSDTETEPSK(UniMod:121)TVSTANR	3	TSDTETEPSK(UniMod:121)TVSTANR3	30	1	746125	TSDTETEPSK(UniMod:121)TVSTANR	FALSE	0	-1.61743	-0.622406
Q7Z569.13	23.7559	23.4158	23.6989	24.2834	24.2936	24.5527	24.7973	24.5779	23.1935	23.0934	22.7556	22.6148	22.8262	23.1339	23.9243	23.8385	23.6556	23.8895	22.9448	23.6081	23.0881	22.7024	23.3722	24.0214	24.124	23.9346	24.0878	24.4969	23.3738	23.2825	23.5606	23.344	23.3332	Q7Z569	BRAP	BRCA1-associated protein	1	LVASKTDGK	LVASK(UniMod:121)TDGK	2	LVASK(UniMod:121)TDGK2	30	1	1.38868e+07	LVASK(UniMod:121)TDGK	FALSE	0	-1.08929	-0.418961
Q86VP6.13	18.7104	18.5472	18.7325	19.4311	18.9479	19.6818	18.9259	18.7875	18.0651	18.4668	18.1308	18.6721	18.2162	18.8176	19.1942	18.4662	18.7207	18.7086	17.8035	18.3076	18.352	18.0102	19.0913	19.7451	19.2832	18.7637	19.1797	19.0366	18.2913	17.9136	18.1603	18.4614	18.2694	Q86VP6	CAND1	Cullin-associated NEDD8-dissociated protein 1	1	LKAADIDQEVK	LK(UniMod:121)AADIDQEVK	2	LK(UniMod:121)AADIDQEVK2	23	1	469498	LK(UniMod:121)AADIDQEVK	TRUE	7	-1.42031	-0.544594
Q9Y4W2.12	17.7152	18.1612	18.0986	18.9712	18.7196	17.6848	18.8326	18.2819	17.4268	17.4543	17.8898	18.3317	17.3932	18.5302	18.353	18.7261	18.0744	18.2537	17.7991	17.6087	18.3539	18.0384	17.8748	17.6413	18.1227	18.7506	18.6255	18.1352	17.3388	16.8739	17.2089	16.9728	17.4819	Q9Y4W2	LAS1L	Ribosomal biogenesis protein LAS1L	1	STESDVKADGDSK	STESDVK(UniMod:121)ADGDSK	3	STESDVK(UniMod:121)ADGDSK3	24	1	285228	STESDVK(UniMod:121)ADGDSK	TRUE	6	-1.5619	-0.597792
Q9NR30.1	19.4079	18.7911	18.604	19.414	18.6928	18.8253	19.0349	18.7105	18.6189	17.7065	18.4536	18.4213	18.1619	18.5007	18.4696	18.8321	19.0137	18.8708	18.467	18.9467	19.2605	18.669	18.8813	18.6576	18.7003	19.1735	19.1651	18.9993	19.0981	19.9525	20.0789	20.2649	19.9886	Q9NR30	DDX21	Nucleolar RNA helicase 2	1	ASSKDAIR	ASSK(UniMod:121)DAIR	2	ASSK(UniMod:121)DAIR2	23	1	603130	ASSK(UniMod:121)DAIR	TRUE	7	0.518799	1.35606
P24928.26	19.6449	20.0765	20.0647	20.5596	20.4177	20.5102	20.2553	20.8945	19.91	19.3175	19.3315	19.6828	19.7678	20.0132	19.9011	19.9996	20.363	20.4818	19.7818	20.7123	19.5846	20.0533	19.8741	20.085	19.8414	20.199	19.787	20.3179	19.4345	19.0722	19.404	19.1428	19.1647	P24928	POLR2A	DNA-directed RNA polymerase II subunit RPB1	1	VVEGVKELSK	VVEGVK(UniMod:121)ELSK	3	VVEGVK(UniMod:121)ELSK3	29	0	1.0479e+06	VVEGVK(UniMod:121)ELSK	TRUE	1	-1.16113	-0.443675
P35251.10	19.9269	19.6872	19.8732	20.237	20.1804	20.1227	19.8461	20.6599	19.4382	19.6781	19.4976	19.6426	19.4297	19.8464	19.9631	19.8609	20.1378	19.4247	19.4305	19.5967	19.4342	19.475	19.7033	20.2511	20.2404	20.3467	19.9125	20.3421	19.5587	19.5121	19.8456	19.6329	19.6266	P35251	RFC1	Replication factor C subunit 1	1	EQVAEETSGDSKAR	EQVAEETSGDSK(UniMod:121)AR	3	EQVAEETSGDSK(UniMod:121)AR3	30	0	955332	EQVAEETSGDSK(UniMod:121)AR	FALSE	0	-0.844278	-0.322503
P47914.3	22.4513	23.7295	23.2997	23.9903	23.7958	23.8404	23.3747	23.1137	22.8494	23.0269	23.1713	22.9969	22.8376	24.0624	23.7442	24.0576	23.9378	24.007	23.1604	23.3966	23.7458	23.7887	23.3941	22.7061	22.6737	22.6889	22.884	22.914	22.4215	21.9239	22.0356	22.1084	22.1571	P47914	RPL29	60S ribosomal protein L29	1	LAYIAHPKLGK	LAYIAHPK(UniMod:121)LGK	3	LAYIAHPK(UniMod:121)LGK3	30	0	1.01911e+07	LAYIAHPK(UniMod:121)LGK	FALSE	0	-0.932728	-0.355342
Q96GM5.5	17.6917	17.5609	18.0521	18.8903	18.3786	18.2281	18.2925	18.1178	17.4881	18.0486	17.504	17.4069	18.1662	17.6395	17.7475	18.1592	17.2249	17.6064	17.2818	17.6255	18.2233	17.0128	17.0877	17.5446	18.2855	18.3285	18.5626	18.2417	17.3225	17.2331	17.1436	17.0644	17.19	Q96GM5	SMARCD1	SWI/SNF-related matrix-associated actin-dependent regulator of chromatin subfamily D member 1	1	YDATKQK	YDATKQK(UniMod:121)	2	YDATKQK(UniMod:121)2	24	1	246408	YDATKQK(UniMod:121)	TRUE	6	-1.45129	-0.552442
Q9H1B7.1	23.2118	23.2731	22.9563	23.5508	23.2972	23.2869	23.4759	22.7113	22.5746	22.7462	22.8128	22.5125	22.5949	23.5289	23.4918	23.7785	23.6385	23.3018	22.7882	22.515	23.4805	23.2608	22.9471	23.5857	23.483	23.6962	23.532	23.4339	22.9335	22.8607	22.8707	22.8225	22.9002	Q9H1B7	IRF2BPL	Probable E3 ubiquitin-protein ligase IRF2BPL	1	ESIKAQGATGEVYCPSGEK	ESIK(UniMod:121)AQGATGEVYC(UniMod:4)PSGEK	3	ESIK(UniMod:121)AQGATGEVYC(UniMod:4)PSGEK3	30	1	9671420	ESIK(UniMod:121)AQGATGEVYC(UniMod:4)PSGEK	FALSE	0	-0.968963	-0.368315
O00567.5	17.212	18.3633	17.8728	18.6057	18.3053	18.2282	18.023	17.9903	16.9986	17.6296	17.7527	17.7703	17.4248	19.1881	17.9971	18.8869	18.4737	18.5492	17.4053	17.8669	18.6172	18.5791	18.0699	17.7035	17.5818	17.7261	17.8934	17.5978	17.0687	16.5525	16.476	16.7252	16.7951	O00567	NOP56	Nucleolar protein 56	1	KVLLGVGDPK	K(UniMod:121)VLLGVGDPK	3	K(UniMod:121)VLLGVGDPK3	18	1	286428	K(UniMod:121)VLLGVGDPK	TRUE	12	-1.41589	-0.53815
O75391.1	19.1799	19.567	19.7287	19.6417	19.678	19.8937	19.9167	21.3077	19.7793	19.6946	19.1908	19.0997	19.0853	20.0426	19.9238	19.6294	19.6972	19.6837	19.249	19.3291	19.4958	19.2135	19.4054	19.7441	19.2781	19.8175	20.1396	19.6576	18.8566	18.8158	18.5962	18.9092	17.9843	O75391	SPAG7	Sperm-associated antigen 7	1	EVSDFIQDSGQIKK	EVSDFIQDSGQIK(UniMod:121)K	2	EVSDFIQDSGQIK(UniMod:121)K2	30	1	789093	EVSDFIQDSGQIK(UniMod:121)K	FALSE	0	-1.58798	-0.601945
P39023.5	17.5896	18.9644	18.3286	18.6997	18.6072	18.9702	18.806	19.0778	17.887	17.6009	17.8042	18.4067	17.4259	19.3231	19.0591	19.4705	19.2743	18.8679	18.421	19.0193	18.9341	18.4995	18.7755	17.31	18.0793	18.5322	18.1458	18.0441	17.0391	17.2467	17.261	17.4037	16.8341	P39023	RPL3	60S ribosomal protein L3	1	FQTMEEKK	FQTMEEK(UniMod:121)K	2	FQTMEEK(UniMod:121)K2	26	0	378364	FQTMEEK(UniMod:121)K	TRUE	4	-1.25624	-0.474466
P51825.5	21.5009	21.6723	21.0606	21.5899	21.4065	21.7355	21.5577	20.917	19.9007	20.7564	20.6684	21.1771	20.8969	22.2134	21.5442	21.9221	21.8274	21.0196	21.6281	20.8085	21.7715	21.9849	22.0031	22.3434	21.8473	22.1693	22.0822	21.9967	21.5605	20.9632	20.4145	20.5067	21.1257	P51825	AFF1	AF4/FMR2 family member 1	1	QQTFEKTDLK	QQTFEK(UniMod:121)TDLK	3	QQTFEK(UniMod:121)TDLK3	30	0	3.05765e+06	QQTFEK(UniMod:121)TDLK	FALSE	0	-1.70419	-0.643077
Q53HL2.3	18.9591	20.2934	19.7945	20.8161	19.9645	20.1047	20.3737	20.3388	20.1799	19.2496	18.3584	19.4581	19.1017	21.2129	19.952	20.8692	20.5046	20.8457	19.6302	20.2786	19.8922	20.2623	19.4864	19.4063	19.3324	19.2446	20.278	19.6145	18.4858	18.575	18.4047	18.3406	17.9089	Q53HL2	CDCA8	Borealin	1	KLASFLK	K(UniMod:121)LASFLK	2	K(UniMod:121)LASFLK2	18	1	1.14118e+06	K(UniMod:121)LASFLK	TRUE	12	-1.78927	-0.675083
Q01628.1	22.2043	23.2815	23.4676	23.9259	23.362	23.7708	23.7597	24.7689	22.8554	22.9143	23.0666	23.3482	22.904	23.9158	23.3113	23.8651	23.59	23.5295	22.2707	22.4612	23.2977	23.4733	23.1001	22.6185	22.7213	22.8524	22.8107	22.6594	22.0646	21.1369	21.5849	21.4929	22.1011	Q01628	IFITM3	Interferon-induced transmembrane protein 3	1	KMVGDVTGAQAYASTAK	K(UniMod:121)MVGDVTGAQAYASTAK	3	K(UniMod:121)MVGDVTGAQAYASTAK3	30	0	9.30967e+06	K(UniMod:121)MVGDVTGAQAYASTAK	FALSE	0	-1.53413	-0.578674
Q8IU81.1	22.9509	22.8702	22.2819	22.7792	22.7089	22.5007	22.456	22.556	22.0989	21.8368	21.7855	22.035	22.0621	23.1622	23.0452	23.2527	22.9771	22.9505	22.4452	22.4305	22.8984	22.8408	22.6994	23.2919	23.1794	23.0598	23.1596	23.2037	22.8257	22.6802	22.4819	22.72	22.9065	Q8IU81	IRF2BP1	Interferon regulatory factor 2-binding protein 1	1	EFIKAQGPAGEVYCPSGDK	EFIK(UniMod:121)AQGPAGEVYC(UniMod:4)PSGDK	3	EFIK(UniMod:121)AQGPAGEVYC(UniMod:4)PSGDK3	30	1	7.16796e+06	EFIK(UniMod:121)AQGPAGEVYC(UniMod:4)PSGDK	FALSE	0	-0.662408	-0.249565
Q96PZ2.16	19.7407	20.3619	20.3908	20.931	20.5919	20.316	21.1382	20.8998	19.4095	19.6269	20.2765	20.2515	20.4668	20.6855	20.5351	20.8581	20.2983	20.3188	19.6235	20.2235	20.0525	20.7394	20.2839	20.4676	20.7737	20.6412	19.9817	19.9697	19.8677	18.4101	19.1293	19.7666	18.3992	Q96PZ2	FAM111A	Serine protease FAM111A	1	QDKASTECVK	QDK(UniMod:121)ASTEC(UniMod:4)VK	3	QDK(UniMod:121)ASTEC(UniMod:4)VK3	28	0	1.26317e+06	QDK(UniMod:121)ASTEC(UniMod:4)VK	TRUE	2	-1.81948	-0.684913
Q5SRE5.1	20.3479	21.2098	20.9703	22.0923	21.2014	21.2219	21.2698	20.8891	20.5219	20.5316	20.8806	20.8648	20.2294	21.7797	21.3488	21.9403	21.6446	21.3792	20.2992	20.3216	21.112	21.2727	20.9999	20.6982	20.8723	20.599	21.0231	20.8922	20.1644	19.7538	19.565	19.7612	20.1501	Q5SRE5	NUP188	Nucleoporin NUP188	1	ANKDVASPLK	ANK(UniMod:121)DVASPLK	3	ANK(UniMod:121)DVASPLK3	29	0	2.05473e+06	ANK(UniMod:121)DVASPLK	TRUE	1	-1.36323	-0.512938
P35606.24	18.9858	19.5324	19.5771	20.451	20.0216	20.0367	19.7435	19.3643	18.9336	19.3409	19.2096	19.4655	19.2046	19.8521	19.1805	20.0699	19.7217	19.4225	18.6847	19.0144	20.2161	19.5432	19.6189	19.4219	19.7491	19.4952	19.6697	19.2492	18.7319	17.9685	18.3925	18.2976	18.8819	P35606	COPB2	Coatomer subunit beta'	1	VLPTIPKEQR	VLPTIPK(UniMod:121)EQR	3	VLPTIPK(UniMod:121)EQR3	25	1	727943	VLPTIPK(UniMod:121)EQR	TRUE	5	-1.54486	-0.580214
O14880	21.4566	21.9491	21.9797	22.5483	21.9901	22.1503	22.2579	22.5264	22.0342	21.4439	21.6994	21.7091	21.4374	22.1669	22.0449	22.1922	22.0125	22.2186	21.6548	21.8634	22.0087	21.8658	21.4635	21.6417	21.7417	21.7525	21.5934	22.0039	21.4253	21.0018	21.0617	21.0038	21.3405	O14880	MGST3	Microsomal glutathione S-transferase 3	1	SGLGSGPKCCH	SGLGSGPK(UniMod:121)C(UniMod:4)C(UniMod:4)H	3	SGLGSGPK(UniMod:121)C(UniMod:4)C(UniMod:4)H3	30	0	3.73195e+06	SGLGSGPK(UniMod:121)C(UniMod:4)C(UniMod:4)H	FALSE	0	-0.844593	-0.315495
Q99447.5	18.8551	19.5486	19.4144	19.8885	19.8012	19.8714	20.1955	18.9987	18.8326	19.5234	19.5013	18.6582	18.8733	19.7554	19.7645	19.948	19.7385	20.0739	18.8568	18.7177	19.5239	19.7438	19.3636	19.1997	19.7584	19.1971	19.2341	19.5509	18.8015	17.9735	18.1681	18.8307	17.8374	Q99447	PCYT2	Ethanolamine-phosphate cytidylyltransferase	1	HKGPPVFTQEER	HK(UniMod:121)GPPVFTQEER	3	HK(UniMod:121)GPPVFTQEER3	29	1	690098	HK(UniMod:121)GPPVFTQEER	TRUE	1	-1.55281	-0.578771
Q5T3U5.2	19.6321	19.7618	20.0259	20.4518	20.3405	20.153	20.3255	20.3349	19.264	19.5472	19.934	19.8185	20.0893	20.2424	19.9145	20.2993	19.3706	19.0229	19.414	19.6202	20.1794	19.5994	19.9556	20.262	20.1646	20.266	19.9195	19.8938	18.7169	19.4669	18.9512	19.2392	19.4413	Q5T3U5	ABCC10	ATP-binding cassette sub-family C member 10	1	ENLDPQGLHKDR	ENLDPQGLHK(UniMod:121)DR	4	ENLDPQGLHK(UniMod:121)DR4	30	0	954648	ENLDPQGLHK(UniMod:121)DR	FALSE	0	-1.367	-0.509195
P52739.1	18.2262	18.2725	18.3928	18.7515	18.6432	18.7261	18.7054	18.6999	18.337	18.1856	17.6233	18.1075	18.1482	18.0409	18.5875	18.2411	18.5124	18.8129	18.3972	18.3057	18.0253	17.9768	17.8248	18.5972	18.435	18.4729	18.5136	18.7427	18.0923	17.8131	17.5079	17.8905	18.1968	P52739	ZNF131	Zinc finger protein 131	1	DLFHCEKCNR	DLFHC(UniMod:4)EK(UniMod:121)C(UniMod:4)NR	3	DLFHC(UniMod:4)EK(UniMod:121)C(UniMod:4)NR3	24	1	328320	DLFHC(UniMod:4)EK(UniMod:121)C(UniMod:4)NR	TRUE	6	-0.950545	-0.353738
Q9UPN6.8	18.7735	19.1324	19.0437	19.7455	19.5647	19.3032	19.073	19.4016	19.4689	19.02	17.7717	18.6717	18.4167	19.7468	19.2197	19.3266	19.4877	18.9135	18.7677	19.5404	18.6191	18.9742	18.7286	19.3752	19.3325	19.3882	19.0373	19.4622	18.6627	18.6829	17.775	18.0376	17.9812	Q9UPN6	SCAF8	SR-related and CTD-associated factor 8	1	VLPVYGGPKGLHEER	VLPVYGGPK(UniMod:121)GLHEER	4	VLPVYGGPK(UniMod:121)GLHEER4	30	1	548932	VLPVYGGPK(UniMod:121)GLHEER	FALSE	0	-1.59051	-0.591893
P18754.4	19.0642	19.4293	19.1199	20.0333	18.8516	19.5979	19.5504	19.3725	18.7126	18.5592	18.7974	18.9504	18.7735	19.8923	19.5882	19.5136	19.9132	19.5094	18.553	19.4197	18.8471	19.6501	19.4061	19.3854	19.5772	19.3034	19.647	19.455	18.7271	18.5913	18.4106	18.6653	18.8792	P18754	RCC1	Regulator of chromosome condensation	1	LLVPKCVMLK	LLVPK(UniMod:121)C(UniMod:4)VMLK	3	LLVPK(UniMod:121)C(UniMod:4)VMLK3	28	1	636692	LLVPK(UniMod:121)C(UniMod:4)VMLK	TRUE	2	-1.19424	-0.443566
Q29RF7.14	20.7552	20.8655	20.7398	21.2968	21.473	20.9955	20.9804	20.6235	19.9435	20.4162	20.7527	20.5564	20.3604	21.511	21.1581	20.9344	20.6832	20.2791	20.3445	20.5608	20.7536	21.3631	21.0668	21.3718	21.3742	21.1487	21.3105	20.8872	20.4319	20.2896	20.2053	20.0421	20.4908	Q29RF7	PDS5A	Sister chromatid cohesion protein PDS5 homolog A	1	FNQVLGDDEKLR	FNQVLGDDEK(UniMod:121)LR	3	FNQVLGDDEK(UniMod:121)LR3	28	1	1.93747e+06	FNQVLGDDEK(UniMod:121)LR	TRUE	2	-1.35262	-0.500547
Q9Y4D1	16.275	16.9579	16.679	17.256	17.5202	16.8897	17.021	17.1225	16.1091	16.4403	15.7359	16.247	16.4479	16.7778	17.3221	17.5787	16.8842	17.382	16.6624	16.8107	16.5853	17.122	16.4539	16.5704	16.7482	17.2524	16.7528	16.1618	15.9395	15.9875	15.4281	15.9881	15.921	Q9Y4D1	DAAM1	Disheveled-associated activator of morphogenesis 1	1	AVETELEYQKSQPPQPGDK	AVETELEYQK(UniMod:121)SQPPQPGDK	3	AVETELEYQK(UniMod:121)SQPPQPGDK3	22	1	114048	AVETELEYQK(UniMod:121)SQPPQPGDK	TRUE	8	-1.23255	-0.456044
Q14839.11	20.1999	20.6638	20.6481	21.7103	20.761	21	21.3234	20.8078	20.4919	19.9114	20.2418	20.2437	19.9896	20.9143	20.4451	20.7041	20.9917	20.3062	20.3544	20.9268	20.6662	20.7133	20.6162	20.5099	20.439	20.8186	20.355	20.7108	20.0202	19.6307	19.96	19.7566	19.7985	Q14839	CHD4	Chromodomain-helicase-DNA-binding protein 4	1	ESMAGNKPANAVLHK	ESMAGNK(UniMod:121)PANAVLHK	4	ESMAGNK(UniMod:121)PANAVLHK4	30	0	1.5465e+06	ESMAGNK(UniMod:121)PANAVLHK	FALSE	0	-1.07121	-0.395717
P51665	22.6321	22.5076	23.1426	23.383	23.3561	23.3926	23.206	23.9766	22.1074	22.9534	23.2232	22.8457	22.9815	23.3469	22.9239	23.3792	22.9277	22.6482	21.2406	21.6211	22.2879	22.3014	22.3987	23.2432	23.2246	23.0777	23.0411	22.9363	22.4872	21.916	22.1042	22.0337	22.2565	P51665	PSMD7	26S proteasome non-ATPase regulatory subunit 7	1	DIKDTTVGTLSQR	DIK(UniMod:121)DTTVGTLSQR	3	DIK(UniMod:121)DTTVGTLSQR3	30	0	7.60997e+06	DIK(UniMod:121)DTTVGTLSQR	FALSE	0	-1.38311	-0.507036
O94776.1	19.8567	19.8306	19.6758	20.3571	19.7576	20.0945	20.2349	19.8889	19.2382	18.8415	19.7133	19.2636	19.3685	19.9578	19.909	20.3036	20.2181	19.6082	19.4007	19.5853	19.8612	19.7474	19.7149	20.0148	20.3483	20.3319	20.159	20.2741	19.6338	18.8493	19.5954	19.7335	19.627	O94776	MTA2	Metastasis-associated protein MTA2	1	DLVAQAPLKPK	DLVAQAPLK(UniMod:121)PK	3	DLVAQAPLK(UniMod:121)PK3	30	0	940294	DLVAQAPLK(UniMod:121)PK	FALSE	0	-1.08025	-0.395401
Q8IYN2.1	17.5725	18.0927	18.0612	18.4314	18.2825	18.1653	18.8819	18.5141	17.2927	17.8837	17.9324	18.0531	17.1748	18.7462	18.362	18.7116	17.9266	17.9667	16.7395	17.6374	18.3881	18.4431	18.0053	18.1574	18.1612	18.4108	18.092	17.8522	17.2195	16.5488	17.3067	16.978	16.9982	Q8IYN2	TCEAL8	Transcription elongation factor A protein-like 8	1	SCEENEGKPQNMPK	SC(UniMod:4)EENEGK(UniMod:121)PQNMPK	3	SC(UniMod:4)EENEGK(UniMod:121)PQNMPK3	21	1	263194	SC(UniMod:4)EENEGK(UniMod:121)PQNMPK	TRUE	9	-1.64932	-0.599582
Q96PK6.2	17.7558	18.2399	18.082	18.6347	18.2476	18.6162	18.4353	18.3318	17.4375	17.9048	17.819	17.4292	17.9636	18.7193	18.6338	18.2255	17.8832	18.3679	17.9383	17.8234	17.6132	18.4788	18.7159	18.1217	17.9137	18.5853	18.2309	18.1611	17.0701	17.039	17.3289	17.1479	17.959	Q96PK6	RBM14	RNA-binding protein 14	1	DYAFVHMEKEADAK	DYAFVHMEK(UniMod:121)EADAK	3	DYAFVHMEK(UniMod:121)EADAK3	29	1	285063	DYAFVHMEK(UniMod:121)EADAK	TRUE	1	-1.31171	-0.475423
Q8N5G2.14	14.5293	12.6271	11.7994	17.8412	9.2882	17.6326	9.2882	17.5032	9.2882	9.2882	9.2882	9.2882	9.2882	9.2882	17.1764	17.5372	18.3698	17.4588	9.2882	9.2882	9.2882	9.2882	9.2882	18.2415	18.2666	17.7444	18.9553	18.2491	16.6829	9.2882	9.2882	9.2882	9.2882	Q8N5G2	MACO1	Macoilin	1	SPSTHKDLMENCIPNNQLSK	SPSTHK(UniMod:121)DLM(UniMod:35)ENC(UniMod:4)IPNNQLSK	4	SPSTHK(UniMod:121)DLM(UniMod:35)ENC(UniMod:4)IPNNQLSK4	13	1	252591	SPSTHK(UniMod:121)DLM(UniMod:35)ENC(UniMod:4)IPNNQLSK	TRUE	17	-11.0521	-3.99635
Q9UHB7.6	22.0087	21.9627	21.338	21.471	21.4243	22.0303	21.6804	22.2403	21.0616	20.6068	20.7946	21.0939	20.9772	21.9036	21.8396	22.2868	22.0464	21.8801	22.6389	21.9015	21.9423	21.7127	21.4748	22.4663	22.0399	22.2172	22.7667	22.6568	21.989	21.7159	21.5534	21.2956	21.3863	Q9UHB7	AFF4	AF4/FMR2 family member 4	1	LSSEHYSSQSHGNSMTELKPSSK	LSSEHYSSQSHGNSM(UniMod:35)TELK(UniMod:121)PSSK	4	LSSEHYSSQSHGNSM(UniMod:35)TELK(UniMod:121)PSSK4	30	0	3.86457e+06	LSSEHYSSQSHGNSM(UniMod:35)TELK(UniMod:121)PSSK	FALSE	0	-1.23627	-0.446444
P05114	21.3313	21.4905	21.7069	22.3563	22.0267	21.7892	22.0492	22.1746	21.7691	20.8678	21.3735	21.3518	21.311	21.8362	21.9328	21.8888	21.5537	21.3719	21.2166	21.6842	21.0047	21.0581	21.3581	21.6037	21.6894	21.6681	21.6453	22.0286	21.5501	20.6311	21.2311	20.6437	20.6223	P05114	HMGN1	Non-histone chromosomal protein HMG-14	1	EDLPAENGETKTEESPASDEAGEK	EDLPAENGETK(UniMod:121)TEESPASDEAGEK	3	EDLPAENGETK(UniMod:121)TEESPASDEAGEK3	30	1	3088704	EDLPAENGETK(UniMod:121)TEESPASDEAGEK	FALSE	0	-1.16376	-0.418936
P61247.18	19.8064	20.0916	19.923	20.4037	20.5115	20.2302	19.9242	20.1385	19.3475	19.8481	19.6981	19.7362	19.3919	20.1759	19.8892	20.6333	20.3623	20.3881	19.2252	20.169	20.3909	19.9909	19.6915	20.1642	20.2319	19.9955	20.4712	20.105	19.5208	19.605	19.017	19.5783	19.3748	P61247	RPS3A	40S ribosomal protein S3a	1	LMELHGEGSSSGKATGDETGAK	LM(UniMod:35)ELHGEGSSSGK(UniMod:121)ATGDETGAK	4	LM(UniMod:35)ELHGEGSSSGK(UniMod:121)ATGDETGAK4	30	0	1.04413e+06	LM(UniMod:35)ELHGEGSSSGK(UniMod:121)ATGDETGAK	FALSE	0	-1.1395	-0.409312
O75367	26.4271	26.6764	26.7097	27.5244	26.9496	26.9678	27.0142	26.7742	25.984	26.6047	26.6838	26.5349	26.0599	27.1701	26.8924	27.3172	26.6715	26.6117	25.8885	25.7277	27.0606	26.813	26.6114	26.8917	26.7544	26.9877	27.0511	26.7344	26.196	25.7363	25.9006	26.0011	26.0173	O75367	MACROH2A1	Core histone macro-H2A.1	1	CEELLEKTVK	C(UniMod:4)EELLEK(UniMod:121)TVK	3	C(UniMod:4)EELLEK(UniMod:121)TVK3	30	0	1.07009e+08	C(UniMod:4)EELLEK(UniMod:121)TVK	FALSE	0	-1.34469	-0.48246
P07910.7	20.7669	21.0119	20.9486	22.2256	21.4076	21.5747	21.43	20.9071	19.8589	20.5146	20.717	20.3345	20.516	21.6771	21.1326	21.6981	21.3955	21.0978	19.5153	20.5673	21.1265	21.1621	20.7461	21.2437	21.4393	21.333	21.4075	21.2255	20.8377	19.9441	20.127	20.3237	19.7869	P07910	HNRNPC	Heterogeneous nuclear ribonucleoproteins C1/C2	1	KELTQIK	K(UniMod:121)ELTQIK	2	K(UniMod:121)ELTQIK2	27	1	2.1769e+06	K(UniMod:121)ELTQIK	TRUE	3	-1.65884	-0.593004
P09958	18.5752	19.3157	19.3115	19.6273	19.3445	19.9483	19.8099	19.5594	18.9986	19.0009	18.766	19.1322	18.9279	19.7917	19.0233	19.3655	19.3842	19.9779	18.9327	19.2352	19.2599	19.0848	19.102	18.6282	19.1844	19.1219	18.6674	19.1737	18.7143	17.6533	18.1874	18.0948	18.3263	P09958	FURIN	Furin	1	GVKVYTMDR	GVK(UniMod:121)VYTM(UniMod:35)DR	3	GVK(UniMod:121)VYTM(UniMod:35)DR3	20	0	618091	GVK(UniMod:121)VYTM(UniMod:35)DR	TRUE	10	-1.11967	-0.400039
P20700.24	19.0713	18.6857	18.6768	19.3501	19.266	19.0529	19.4253	18.9859	18.159	18.0456	18.5089	18.0602	17.9139	18.2834	19.0829	19.1416	19.224	19.0815	18.1785	17.9946	19.4748	18.0869	18.3093	19.7567	19.2965	19.4241	19.4996	19.898	17.9063	18.8984	18.4319	18.8172	18.7843	P20700	LMNB1	Lamin-B1	1	NQNSWGTGEDVKVILK	NQNSWGTGEDVK(UniMod:121)VILK	3	NQNSWGTGEDVK(UniMod:121)VILK3	26	1	513638	NQNSWGTGEDVK(UniMod:121)VILK	TRUE	4	-1.4866	-0.528071
P12956.3	18.602	18.9293	18.991	19.4518	19.3819	19.367	19.2272	19.1685	18.4989	18.8404	18.685	18.6129	18.6771	18.7448	18.9665	19.5293	19.1665	19.2073	18.7775	18.9343	18.3099	18.8848	18.7725	19.1229	18.8209	18.7264	18.8486	19.0313	18.5237	18.5399	17.826	18.1347	18.4459	P12956	XRCC6	X-ray repair cross-complementing protein 6	1	DKNSVNFK	DK(UniMod:121)NSVNFK	2	DK(UniMod:121)NSVNFK2	29	1	483788	DK(UniMod:121)NSVNFK	TRUE	1	-0.909213	-0.322671
Q8IZ73.5	17.1185	17.3175	17.43	18.1825	17.7912	17.4957	18.0301	18.34	16.9019	16.5617	16.9545	16.5764	17.4659	17.1345	17.5505	17.3008	17.6999	17.7752	16.6921	17.296	17.2183	17.1757	17.3316	17.677	17.4448	17.2906	17.9938	17.3811	16.57	16.8843	16.1871	17.2601	16.496	Q8IZ73	RPUSD2	RNA pseudouridylate synthase domain-containing protein 2	1	VELSPGPPKPAGR	VELSPGPPK(UniMod:121)PAGR	3	VELSPGPPK(UniMod:121)PAGR3	27	1	172893	VELSPGPPK(UniMod:121)PAGR	TRUE	3	-1.29769	-0.458352
P37275.8	18.3563	19.1183	19.0829	18.8467	19.7819	19.8096	19.8088	19.0339	18.5955	19.0324	19.1	19.1768	17.6436	19.4092	19.1146	19.0351	19.4065	19.0062	18.5315	18.8709	19.1072	19.503	19.1986	19.0507	19.0019	18.8385	18.9477	18.6474	18.1373	17.9954	17.8242	17.9591	17.1612	P37275	ZEB1	Zinc finger E-box-binding homeobox 1	1	IHSGEKPYECPNCK	IHSGEK(UniMod:121)PYEC(UniMod:4)PNC(UniMod:4)K	4	IHSGEK(UniMod:121)PYEC(UniMod:4)PNC(UniMod:4)K4	27	0	523769	IHSGEK(UniMod:121)PYEC(UniMod:4)PNC(UniMod:4)K	TRUE	3	-1.59995	-0.563644
Q9BZZ5.5	18.9731	19.3022	19.3826	19.6593	19.9161	20.204	19.5701	19.3841	18.9391	18.7958	19.3275	19.1366	18.8931	19.3384	19.5408	19.8534	19.5364	19.5981	18.7866	19.1026	18.9972	19.2945	18.9737	19.0472	19.3307	19.319	19.2261	19.4113	18.7817	18.4175	18.5732	18.9235	18.7007	Q9BZZ5	API5	Apoptosis inhibitor 5	1	LNAEKLK	LNAEK(UniMod:121)LK	2	LNAEK(UniMod:121)LK2	27	1	643985	LNAEK(UniMod:121)LK	TRUE	3	-0.86936	-0.305711
Q08117.4	18.7463	19.1401	18.9115	19.2096	19.0346	18.9841	19.2303	19.761	18.4856	18.8332	17.8637	18.7141	18.9992	19.3122	19.0594	19.2918	19.2666	19.1542	18.7548	19.0304	19.4315	18.7885	19.3115	19.3765	19.4224	19.286	18.99	18.7915	18.6711	18.2591	18.3208	17.7298	18.6159	Q08117	TLE5	TLE family member 5	1	LASEKSEMQR	LASEK(UniMod:121)SEM(UniMod:35)QR	3	LASEK(UniMod:121)SEM(UniMod:35)QR3	18	1	547705	LASEK(UniMod:121)SEM(UniMod:35)QR	TRUE	12	-1.26561	-0.44227
P26583.13	23.0056	22.9453	23.3117	23.6767	23.4084	23.1908	23.7373	24.2304	23.0696	22.9291	23.0309	22.9838	22.86	23.2394	22.983	23.0589	23.1961	23.2877	22.8228	22.77	22.7322	22.5149	22.8483	23.3746	23.2415	23.4153	23.2312	23.0781	22.6963	22.815	22.8322	22.68	22.6919	P26583	HMGB2	High mobility group protein B2	1	SEHPGLSIGDTAKK	SEHPGLSIGDTAKK(UniMod:121)	4	SEHPGLSIGDTAKK(UniMod:121)4	30	0	9105221	SEHPGLSIGDTAKK(UniMod:121)	FALSE	0	-0.779062	-0.271095
P39748.7	20.1622	20.6681	20.5339	21.2099	20.9489	21.1027	20.8373	20.4078	19.2842	20.5771	20.6101	20.3529	20.008	21.2605	20.4186	21.278	20.5826	20.5313	19.8764	20.495	20.5809	20.9419	20.7157	20.8165	21.0325	20.6515	20.52	20.2991	19.9218	19.3012	19.7139	19.6921	19.6736	P39748	FEN1	Flap endonuclease 1	1	HKSIEEIVR	HK(UniMod:121)SIEEIVR	3	HK(UniMod:121)SIEEIVR3	30	1	1.52697e+06	HK(UniMod:121)SIEEIVR	FALSE	0	-1.49058	-0.516227
P24928.24	21.6776	21.9758	21.5237	21.7179	21.7947	21.8667	21.9188	21.8703	21.1082	21.0414	21.4383	21.2768	21.2035	21.7407	22.3001	22.4104	21.8391	22.3106	22.1778	21.8887	21.8054	21.6695	21.6159	22.2004	21.7654	22.1254	21.8917	21.8546	20.9385	21.5418	21.542	21.4332	21.4825	P24928	POLR2A	DNA-directed RNA polymerase II subunit RPB1	1	VIFPTGDSKVVLPCNLLR	VIFPTGDSK(UniMod:121)VVLPC(UniMod:4)NLLR	3	VIFPTGDSK(UniMod:121)VVLPC(UniMod:4)NLLR3	30	1	3.59361e+06	VIFPTGDSK(UniMod:121)VVLPC(UniMod:4)NLLR	FALSE	0	-0.861596	-0.298227
Q9NTI5.20	17.2671	17.2194	17.0304	17.7678	17.4347	17.3047	17.1957	17.2187	16.1494	16.8038	16.8231	16.8342	16.772	17.564	17.4165	17.3218	17.3902	17.2128	16.7509	16.9518	17.2449	17.6385	16.7027	17.8763	17.6543	17.5916	17.2528	17.7944	17.043	16.4028	16.9605	16.9592	17.1361	Q9NTI5	PDS5B	Sister chromatid cohesion protein PDS5 homolog B	1	QTKDAQGPDDAK	QTK(UniMod:121)DAQGPDDAK	3	QTK(UniMod:121)DAQGPDDAK3	19	1	163502	QTK(UniMod:121)DAQGPDDAK	TRUE	11	-1.09	-0.377131
Q8IYB3.1	18.3301	17.8072	18.6447	19.093	18.8979	19.1428	18.7259	18.9126	17.9083	18.2988	18.4481	18.5166	18.5027	17.6845	18.4085	17.9084	17.7507	18.1149	17.3961	18.1028	18.1857	17.2553	17.2652	17.8862	18.0158	17.1168	18.3768	18.0093	18.4556	18.9362	18.717	18.6178	19.1695	Q8IYB3	SRRM1	Serine/arginine repetitive matrix protein 1	1	GGKMAAADSVQQR	GGK(UniMod:121)M(UniMod:35)AAADSVQQR	3	GGK(UniMod:121)M(UniMod:35)AAADSVQQR3	28	1	339951	GGK(UniMod:121)M(UniMod:35)AAADSVQQR	TRUE	2	0.461352	1.33519
P33992.8	20.3351	20.493	20.34	20.6787	21.0191	20.9535	21.0321	20.7106	19.2731	19.9108	19.8195	19.9487	20.0534	20.8769	20.2391	20.7752	20.8106	20.5606	19.6156	19.9577	20.3987	20.9002	20.7953	20.7714	21.1291	20.5726	20.8683	20.499	19.8408	19.4907	19.8137	20.2325	20.1326	P33992	MCM5	DNA replication licensing factor MCM5	1	LSAEAAEKLK	LSAEAAEKLK(UniMod:121)	3	LSAEAAEKLK(UniMod:121)3	30	0	1.45343e+06	LSAEAAEKLK(UniMod:121)	FALSE	0	-1.28738	-0.444645
Q14980.27	21.3945	20.8679	20.8191	21.1457	20.9898	21.3305	21.3387	20.7834	20.6089	20.6181	20.8324	20.4693	20.0746	20.8433	21.1124	21.4059	20.97	20.9305	20.4708	20.3221	21.0111	20.8391	20.7737	21.6261	21.6054	21.5128	21.9408	21.8706	21.1057	21.2709	21.1702	21.0789	20.7638	Q14980	NUMA1	Nuclear mitotic apparatus protein 1	1	ELEVMTAKYEGAK	ELEVM(UniMod:35)TAK(UniMod:121)YEGAK	3	ELEVM(UniMod:35)TAK(UniMod:121)YEGAK3	30	0	2253877	ELEVM(UniMod:35)TAK(UniMod:121)YEGAK	FALSE	0	-0.942033	-0.324434
Q92925	17.2036	17.4931	17.024	16.9608	17.9819	17.5652	17.1962	17.208	16.3591	16.9836	16.849	16.2539	16.882	17.5641	18.1047	17.8392	17.4296	17.4213	17.0982	17.0517	17.2262	18.0291	17.1666	17.6698	17.6836	17.1891	17.8063	17.7393	16.7408	16.7363	16.7885	16.8036	16.8788	Q92925	SMARCD2	SWI/SNF-related matrix-associated actin-dependent regulator of chromatin subfamily D member 2	1	AEGDSAGTAGTPGGTPAGDKVASWELR	AEGDSAGTAGTPGGTPAGDK(UniMod:121)VASWELR	3	AEGDSAGTAGTPGGTPAGDK(UniMod:121)VASWELR3	19	1	182500	AEGDSAGTAGTPGGTPAGDK(UniMod:121)VASWELR	TRUE	11	-1.23198	-0.42397
Q68DI1.1	17.9053	18.4866	18.663	19.4102	19.1465	18.7195	19.4212	18.6504	18.0856	18.1825	17.9322	18.6122	18.4692	18.3053	17.984	19.0902	18.3688	18.465	17.8457	18.2836	19.2734	18.94	18.3098	18.5014	18.216	18.0862	18.9558	18.2462	17.3133	17.3846	17.4756	17.1972	17.6765	Q68DI1	ZNF776	Zinc finger protein 776	1	EGPYVCSDSGKFTSK	EGPYVC(UniMod:4)SDSGK(UniMod:121)FTSK	3	EGPYVC(UniMod:4)SDSGK(UniMod:121)FTSK3	25	1	366421	EGPYVC(UniMod:4)SDSGK(UniMod:121)FTSK	TRUE	5	-1.47686	-0.506506
Q96RL1.7	19.3721	19.6769	19.7833	20.0978	19.9152	19.4725	20.394	21.2706	19.0831	19.3605	19.4193	19.4508	19.3693	20.323	19.7001	20.0362	20.0132	19.7005	18.7112	19.9988	19.1083	19.3997	19.7778	20.1521	19.9393	20.054	19.3085	20.1181	19.3316	18.7359	18.4711	18.7541	18.8564	Q96RL1	UIMC1	BRCA1-A complex subunit RAP80	1	EENGLQKTK	EENGLQK(UniMod:121)TK	3	EENGLQK(UniMod:121)TK3	22	1	910201	EENGLQK(UniMod:121)TK	TRUE	8	-1.61531	-0.553855
Q9Y5W3	17.3832	17.182	17.5865	18.4115	17.9393	18.0017	17.5964	17.5948	17.0715	17.5289	16.969	17.1135	17.6387	17.2068	17.3638	17.4634	16.8001	16.852	17.0757	17.3233	17.4213	17.2359	17.0777	17.8873	17.637	17.5467	17.7843	17.674	17.1618	17.0564	16.8508	17.1346	17.0992	Q9Y5W3	KLF2	Krueppel-like factor 2	1	LVKAEPPEADGGGGYGCAPGLTR	LVK(UniMod:121)AEPPEADGGGGYGC(UniMod:4)APGLTR	3	LVK(UniMod:121)AEPPEADGGGGYGC(UniMod:4)APGLTR3	27	1	178437	LVK(UniMod:121)AEPPEADGGGGYGC(UniMod:4)APGLTR	TRUE	3	-0.961381	-0.329275
P55265.17	20.5353	20.4102	20.2161	20.5738	20.3097	20.6679	20.3981	20.6519	19.9161	19.7276	19.9704	19.811	20.135	20.4175	20.619	20.6881	20.6278	20.5202	20.0502	19.9662	20.4825	20.2979	20.4329	20.6462	20.9266	20.6982	21.0929	20.5096	20.4043	20.4422	20.1592	20.293	20.1806	P55265	ADAR	Double-stranded RNA-specific adenosine deaminase	1	QGKQEAADAALR	QGK(UniMod:121)QEAADAALR	3	QGK(UniMod:121)QEAADAALR3	30	1	1.41106e+06	QGK(UniMod:121)QEAADAALR	FALSE	0	-0.714426	-0.243306
O75150	20.4818	20.464	20.5289	20.706	20.9122	20.668	20.3556	21.684	20.0786	20.1397	19.8238	20.4434	20.4774	20.79	20.5031	20.7497	21.0201	20.3182	20.3934	19.98	19.7807	20.5394	20.5652	21.0366	21.0183	21.1931	20.8491	20.6983	20.8277	19.6539	20.0716	19.6459	19.8235	O75150	RNF40	E3 ubiquitin-protein ligase BRE1B	1	AAGDGGSGPPEKK	AAGDGGSGPPEK(UniMod:121)K	3	AAGDGGSGPPEK(UniMod:121)K3	30	0	1.55488e+06	AAGDGGSGPPEK(UniMod:121)K	FALSE	0	-1.4243	-0.484818
P49189.9	17.1208	17.6806	17.6273	18.4191	18.1234	17.5638	18.3455	17.7985	17.1376	16.9221	17.382	17.7612	16.8199	17.7702	17.6984	17.97	17.1709	17.7782	17.2299	17.5548	18.0818	18.0197	17.5325	17.5627	17.556	17.5093	17.597	17.3945	16.3026	16.735	16.8151	16.7567	16.979	P49189	ALDH9A1	4-trimethylaminobutyraldehyde dehydrogenase	1	VEPADASGTEKAFEPATGR	VEPADASGTEK(UniMod:121)AFEPATGR	3	VEPADASGTEK(UniMod:121)AFEPATGR3	21	1	199921	VEPADASGTEK(UniMod:121)AFEPATGR	TRUE	9	-1.20328	-0.409149
P42330.10	22.539	22.2982	22.4356	23.1527	22.8975	22.989	23.1855	21.8593	22.0716	21.9937	22.0834	21.9869	22.1369	22.4847	22.577	22.4997	22.4539	22.6791	21.8521	22.1584	21.9148	22.2803	22.0823	22.7342	22.9807	22.8603	22.949	22.7805	22.2244	22.1831	22.204	22.2257	22.2477	P42330	AKR1C3	Aldo-keto reductase family 1 member C3	1	SKLLDFCK	SK(UniMod:121)LLDFC(UniMod:4)K	2	SK(UniMod:121)LLDFC(UniMod:4)K2	30	1	5835957	SK(UniMod:121)LLDFC(UniMod:4)K	FALSE	0	-0.962512	-0.325395
P49454.35	19.3069	19.3878	18.9494	19.3821	19.5606	19.0692	19.5779	19.2809	18.1842	18.761	18.8098	18.1866	18.6818	19.0357	19.2786	19.8807	19.5849	19.466	18.7058	19.0548	19.3188	19.6872	19.8656	19.6424	20.5251	20.0778	19.5972	19.343	19.4873	18.2677	18.6699	18.2292	19.2296	P49454	CENPF	Centromere protein F	1	ELKETLEEK	ELK(UniMod:121)ETLEEK	3	ELK(UniMod:121)ETLEEK3	23	1	722004	ELK(UniMod:121)ETLEEK	TRUE	7	-1.58487	-0.535749
Q8WUZ0	18.9253	19.715	19.3397	19.8839	19.8799	19.4654	19.5686	19.8805	18.8188	18.6331	18.897	18.872	19.4976	19.6513	19.972	20.1141	19.8877	19.7175	19.27	19.8368	19.5553	19.647	19.4984	19.4459	19.2257	19.2074	19.0373	19.2002	18.8116	18.252	18.8169	18.6781	18.5777	Q8WUZ0	BCL7C	B-cell CLL/lymphoma 7 protein family member C	1	VMATIEKVR	VMATIEK(UniMod:121)VR	3	VMATIEK(UniMod:121)VR3	24	1	699768	VMATIEK(UniMod:121)VR	TRUE	6	-0.891006	-0.301106
Q96MU7.11	17.3663	17.9835	17.7123	18.4104	17.9791	18.2381	18.0741	17.8052	17.0577	17.6486	17.6602	17.5226	16.7273	18.4777	17.4741	18.7074	18.0662	17.8733	16.9522	17.8686	17.9333	17.8468	18.6354	17.8661	18.3516	17.5449	17.9242	17.8992	17.1929	16.7336	16.7426	16.177	17.2312	Q96MU7	YTHDC1	YTH domain-containing protein 1	1	SGSSASESYAGSEKK	SGSSASESYAGSEKK(UniMod:121)	3	SGSSASESYAGSEKK(UniMod:121)3	18	1	250113	SGSSASESYAGSEKK(UniMod:121)	TRUE	12	-1.64799	-0.555506
Q9HCD5	14.5177	17.3061	14.6607	18.1395	18.7163	18.3673	17.945	18.2503	9.2882	18.0359	9.2882	9.2882	9.2882	17.8731	18.7302	18.6637	18.2525	17.6474	9.2882	18.0175	18.3274	18.1995	18.0616	18.151	18.4468	17.6745	17.9158	18.0798	9.2882	9.2882	9.2882	9.2882	17.7561	Q9HCD5	NCOA5	Nuclear receptor coactivator 5	1	QAAKMADEAILQER	QAAK(UniMod:121)MADEAILQER	3	QAAK(UniMod:121)MADEAILQER3	21	1	295566	QAAK(UniMod:121)MADEAILQER	TRUE	9	-10.5795	-3.5641
P29033	21.9816	22.4315	22.8203	23.0789	22.7735	22.8095	22.7567	24.3247	22.706	22.5732	22.3625	22.4507	22.3675	22.6658	23.0661	22.8913	22.4809	22.7044	22.1499	22.0605	22.0459	22.074	22.1762	22.337	22.2268	22.339	22.4129	22.6009	21.7667	21.3716	21.659	21.6585	21.4432	P29033	GJB2	Gap junction beta-2 protein	1	DIEEIKTQK	DIEEIK(UniMod:121)TQK	2	DIEEIK(UniMod:121)TQK2	30	0	5.94442e+06	DIEEIK(UniMod:121)TQK	FALSE	0	-1.20286	-0.404123
Q13873	19.1979	19.6104	19.007	19.4465	19.3517	19.5523	19.5146	19.0072	18.5497	18.2083	19.143	19.0896	18.2069	20.146	19.8649	20.4155	19.7033	19.4561	19.6668	18.3681	19.872	19.0464	19.5648	19.7104	19.0036	19.9287	20.01	19.9367	18.8468	18.3343	18.7008	18.6924	18.8148	Q13873	BMPR2	Bone morphogenetic protein receptor type-2	1	FPEAWKENSLAVR	FPEAWK(UniMod:121)ENSLAVR	3	FPEAWK(UniMod:121)ENSLAVR3	25	1	729479	FPEAWK(UniMod:121)ENSLAVR	TRUE	5	-1.55838	-0.521688
Q6IQ21.1	18.9594	19.358	19.4106	19.976	19.3967	19.9098	20.086	20.1042	18.9609	18.9249	18.6721	19.0797	18.9952	19.215	19.7236	19.862	19.5149	19.6074	19.1205	18.6936	18.8714	19.2468	19.7247	19.2869	19.6787	19.4799	19.4047	19.4246	19.1751	17.2536	18.8699	18.3834	18.6376	Q6IQ21	ZNF770	Zinc finger protein 770	1	ICPCDKCEK	IC(UniMod:4)PC(UniMod:4)DK(UniMod:121)C(UniMod:4)EK	3	IC(UniMod:4)PC(UniMod:4)DK(UniMod:121)C(UniMod:4)EK3	29	1	667088	IC(UniMod:4)PC(UniMod:4)DK(UniMod:121)C(UniMod:4)EK	TRUE	1	-1.48528	-0.496732
Q9NZJ0.2	20.1832	20.4253	20.5508	20.9983	21.2274	20.9231	20.5431	21.124	20.4992	19.9769	20.0695	19.8925	20.2539	20.4216	20.8754	20.577	20.5264	20.3378	20.584	20.8262	19.9045	19.87	20.3307	20.4647	20.3098	20.5119	20.6922	20.6728	19.9926	20.0404	19.7546	19.4467	19.9465	Q9NZJ0	DTL	Denticleless protein homolog	1	DSLGPTKSSK	DSLGPTK(UniMod:121)SSK	2	DSLGPTK(UniMod:121)SSK2	30	1	1.41462e+06	DSLGPTK(UniMod:121)SSK	FALSE	0	-1.04227	-0.345924
Q8IUC4.1	23.1361	22.9549	24.1102	24.2656	24.3317	24.5261	24.1833	24.7923	23.7366	23.9373	23.436	23.6976	24.1957	23.3762	23.8921	23.288	23.6145	23.6478	23.14	22.4769	21.5371	22.0238	22.5526	23.3869	23.522	23.4069	23.6219	23.8291	22.4932	22.619	22.8871	22.9644	22.6307	Q8IUC4	RHPN2	Rhophilin-2	1	WLTLSEVMKLLK	WLTLSEVMK(UniMod:121)LLK	3	WLTLSEVMK(UniMod:121)LLK3	30	0	12213889	WLTLSEVMK(UniMod:121)LLK	FALSE	0	-1.25362	-0.415337
P24863.1	17.476	17.8953	17.7797	18.4433	18.335	18.0231	18.2064	19.2298	16.9629	16.6505	17.315	17.1709	17.4605	18.1446	18.2119	18.1408	18.3442	17.3093	17.7874	17.7663	17.7823	17.8678	17.5986	17.3206	17.8791	18.5203	18.4439	18.0622	16.0501	16.389	17.242	17.7651	17.0881	P24863	CCNC	Cyclin-C	1	QDLLKER	QDLLK(UniMod:121)ER	2	QDLLK(UniMod:121)ER2	18	1	248190	QDLLK(UniMod:121)ER	TRUE	12	-1.71161	-0.565145
P46013.24	18.1439	18.3151	17.9407	18.7106	18.0368	18.1667	18.0706	18.2911	17.439	17.657	17.6155	17.7834	17.6368	19.0049	18.5418	18.5946	17.8152	18.0835	18.0718	18.2753	18.2504	18.1373	18.3757	18.4455	18.4624	18.7174	18.1685	18.5464	17.9433	17.7928	17.9418	17.6735	17.7475	P46013	MKI67	Proliferation marker protein Ki-67	1	DIKAFMGTPVQK	DIK(UniMod:121)AFMGTPVQK	2	DIK(UniMod:121)AFMGTPVQK2	23	0	302654	DIK(UniMod:121)AFMGTPVQK	TRUE	7	-0.974876	-0.321677
O15067.10	18.3305	19.0826	18.9798	19.1973	19.4178	19.4642	19.4653	19.0676	18.3901	18.5645	18.841	18.7467	18.6435	19.4424	18.8102	19.6079	19.7448	19.0508	18.3642	18.7513	18.7789	19.1899	19.0856	18.4749	18.9102	18.7483	18.7318	18.9172	18.7578	17.192	17.7772	17.8324	17.9637	O15067	PFAS	Phosphoribosylformylglycinamidine synthase	1	SLLDPKVAAR	SLLDPK(UniMod:121)VAAR	3	SLLDPK(UniMod:121)VAAR3	22	1	523942	SLLDPK(UniMod:121)VAAR	TRUE	8	-1.28255	-0.421221
Q05519.1	21.9555	21.6096	21.6261	22.0153	22.0908	21.6512	21.916	22.322	20.6326	21.5629	21.6554	21.269	21.1459	22.0088	21.5871	21.8113	21.6262	21.2313	21.2769	21.3341	21.6435	21.9835	21.5937	22.4184	22.452	22.254	22.2213	22.1681	21.8598	21.3677	21.5246	21.5623	21.727	Q05519	SRSF11	Serine/arginine-rich splicing factor 11	1	ECSVEKGTGDSLR	EC(UniMod:4)SVEK(UniMod:121)GTGDSLR	3	EC(UniMod:4)SVEK(UniMod:121)GTGDSLR3	30	1	3635255	EC(UniMod:4)SVEK(UniMod:121)GTGDSLR	FALSE	0	-1.04662	-0.34241
P49711.1	18.7753	18.6849	18.7564	19.3819	18.9025	18.7386	19.0202	19.6505	18.3584	18.5153	18.5522	18.1125	18.3322	18.6725	18.844	18.8232	18.7	18.575	18.4996	18.6216	18.6377	18.4669	19.0082	19.2941	18.9024	19.0749	19.021	18.9967	18.3352	18.5735	18.2482	18.7113	18.5956	P49711	CTCF	Transcriptional repressor CTCF	1	DPDYQPPAKK	DPDYQPPAK(UniMod:121)K	3	DPDYQPPAK(UniMod:121)K3	28	1	453338	DPDYQPPAK(UniMod:121)K	TRUE	2	-0.852813	-0.27726
Q9Y2W1	22.3388	22.2615	22.5045	22.9023	23.0163	22.7911	22.5782	22.7195	22.3702	22.1448	22.082	22.1873	22.2527	22.7076	22.1738	22.5742	22.6358	22.5026	21.6977	21.9725	22.2111	22.134	22.0051	22.4686	22.6115	22.6268	22.4536	22.5611	22.2272	22.0241	21.9986	22.1967	22.2199	Q9Y2W1	THRAP3	Thyroid hormone receptor-associated protein 3	1	ASESSKPWPDATYGTGSASR	ASESSK(UniMod:121)PWPDATYGTGSASR	3	ASESSK(UniMod:121)PWPDATYGTGSASR3	30	1	5.50439e+06	ASESSK(UniMod:121)PWPDATYGTGSASR	FALSE	0	-0.620553	-0.201437
Q6ZN55.2	17.6751	18.4669	17.9427	18.0981	17.9574	18.194	18.5452	18.6179	17.882	17.7007	17.3094	17.5946	17.5277	18.8542	18.7606	18.4795	18.692	18.8504	18.2308	18.6013	18.5075	17.9344	17.7586	17.9427	17.9415	18.1314	18.5838	17.5995	17.1581	16.9914	17.2209	17.7555	17.4264	Q6ZN55	ZNF574	Zinc finger protein 574	1	LQAHEAAHAAAGPGEVLAKEPPAPR	LQAHEAAHAAAGPGEVLAK(UniMod:121)EPPAPR	4	LQAHEAAHAAAGPGEVLAK(UniMod:121)EPPAPR4	30	1	284311	LQAHEAAHAAAGPGEVLAK(UniMod:121)EPPAPR	FALSE	0	-1.10282	-0.355804
Q9H3R5.6	20.4385	20.8014	20.983	21.7134	21.1882	21.1445	21.2041	21.1889	20.203	20.8753	20.8895	20.7194	20.704	21.0765	20.8928	21.0608	20.7614	20.6027	20.1435	20.5359	21.4395	20.7614	20.7396	21.065	20.5645	20.843	20.6564	20.9609	20.2404	19.5319	20.0447	20.1318	20.3465	Q9H3R5	CENPH	Centromere protein H	1	TPEQIMQEKQIEAK	TPEQIMQEK(UniMod:121)QIEAK	3	TPEQIMQEK(UniMod:121)QIEAK3	29	1	1.83979e+06	TPEQIMQEK(UniMod:121)QIEAK	TRUE	1	-1.14765	-0.370161
Q96S55.10	21.2715	21.3942	21.4652	22.0521	21.5011	21.9193	21.4735	22.0316	21.0146	21.2096	21.0681	21.5532	20.8285	21.747	21.0951	22.1317	21.4918	21.6643	20.8386	21.1001	21.4148	21.534	20.9244	21.7672	21.3418	21.4096	21.903	21.7394	21.1362	20.8657	21.0906	20.6712	20.7902	Q96S55	WRNIP1	ATPase WRNIP1	1	LMKDLGYGK	LM(UniMod:35)K(UniMod:121)DLGYGK	3	LM(UniMod:35)K(UniMod:121)DLGYGK3	30	1	2.8177e+06	LM(UniMod:35)K(UniMod:121)DLGYGK	FALSE	0	-1.09193	-0.350916
Q9H4L7.7	19.5925	20.0697	19.9353	20.2167	20.273	20.7057	20.2312	19.9426	19.481	19.7789	19.8071	19.6482	19.2683	20.3779	20.151	20.5353	20.4377	20.0341	19.5228	19.8201	19.8909	20.0143	19.9128	19.8086	20.1505	20.2106	19.9346	19.4402	19.137	19.6825	19.0707	19.0654	19.4248	Q9H4L7	SMARCAD1	SWI/SNF-related matrix-associated actin-dependent regulator of chromatin subfamily A containing DEAD/H box 1	1	LDGKTQISER	LDGK(UniMod:121)TQISER	3	LDGK(UniMod:121)TQISER3	29	1	997309	LDGK(UniMod:121)TQISER	TRUE	1	-0.958348	-0.307251
Q99590.6	18.3954	18.6817	19.0261	20.3956	18.9961	19.2831	19.9784	18.9996	18.6463	18.3259	18.8433	18.7142	18.0783	19.2329	18.9337	18.8704	19.1632	18.7495	18.1228	17.8743	19.0508	18.5081	18.3113	18.3659	19.0896	18.822	18.9346	19.3232	17.518	18.3519	18.1232	17.4467	17.9788	Q99590	SCAF11	Protein SCAF11	1	KPLSGNSNSSGSESFK	K(UniMod:121)PLSGNSNSSGSESFK	3	K(UniMod:121)PLSGNSNSSGSESFK3	30	1	461658	K(UniMod:121)PLSGNSNSSGSESFK	FALSE	0	-1.55026	-0.49635
Q9Y5V3.13	22.9394	23.0803	23.0244	23.546	23.1882	23.29	23.3701	23.4941	22.8558	22.304	22.7338	22.829	22.6324	23.2301	23.2017	23.1695	23.43	23.4358	22.7225	23.0478	23.2338	22.603	22.7284	23.1406	23.104	23.2404	23.213	23.1436	22.6665	22.7497	22.8839	22.4633	22.7894	Q9Y5V3	MAGED1	Melanoma-associated antigen D1	1	LLTYEFVKQK	LLTYEFVK(UniMod:121)QK	3	LLTYEFVK(UniMod:121)QK3	30	0	8.62751e+06	LLTYEFVK(UniMod:121)QK	FALSE	0	-0.694127	-0.221322
P22626.1	22.8449	23.1783	23.1172	23.4357	23.3119	23.3016	23.2938	23.8158	22.2966	22.7952	23.0027	22.9865	22.9317	23.5241	22.8627	23.5757	23.5433	23.3337	22.5124	22.4086	23.388	23.1927	23.4412	23.3544	23.4458	23.3384	23.1363	22.9851	22.7914	22.1651	22.2634	22.09	22.879	P22626	HNRNPA2B1	Heterogeneous nuclear ribonucleoproteins A2/B1	1	EESGKPGAHVTVK	EESGK(UniMod:121)PGAHVTVK	3	EESGK(UniMod:121)PGAHVTVK3	30	0	9.02909e+06	EESGK(UniMod:121)PGAHVTVK	FALSE	0	-1.23562	-0.392763
O14497.13	19.045	19.2319	19.495	20.4788	19.8716	19.9867	19.5869	19.3665	19.0872	18.9998	19.5569	19.3143	18.7015	19.8758	19.3489	19.5658	19.5348	19.2919	18.1304	19.0638	19.0712	19.5514	18.8849	19.6028	19.6869	19.6334	19.4035	19.0553	18.777	18.5752	18.9024	18.496	18.3174	O14497	ARID1A	AT-rich interactive domain-containing protein 1A	1	SSTLTEDGAKSSEAIK	SSTLTEDGAK(UniMod:121)SSEAIK	3	SSTLTEDGAK(UniMod:121)SSEAIK3	28	1	667398	SSTLTEDGAK(UniMod:121)SSEAIK	TRUE	2	-1.31037	-0.415279
Q9BXP5.12	18.9494	18.9237	18.8711	19.6526	19.1221	19.8663	18.6974	18.7676	17.8881	18.6638	18.8514	18.4972	18.7041	19.2285	19.1222	19.3834	19.0298	18.5448	18.324	18.5822	18.9036	19.2271	18.8919	20.122	19.2008	19.2676	19.7715	18.7844	18.491	18.6245	18.4221	18.3882	18.4218	Q9BXP5	SRRT	Serrate RNA effector molecule homolog	1	PKDAAGLECK	PK(UniMod:121)DAAGLEC(UniMod:4)K	3	PK(UniMod:121)DAAGLEC(UniMod:4)K3	24	1	543074	PK(UniMod:121)DAAGLEC(UniMod:4)K	TRUE	6	-1.46169	-0.457746
Q00839.17	24.2864	23.9092	24.0092	24.6459	24.3979	24.6936	24.2053	24.2937	23.2012	23.8502	23.8268	23.8197	23.1579	24.3249	24.1016	24.3903	24.0405	24.2253	23.1701	23.0558	24.0886	24.0603	23.6348	24.5895	24.6336	24.4113	24.99	24.568	23.9655	24.042	23.9207	23.956	23.7873	Q00839	HNRNPU	Heterogeneous nuclear ribonucleoprotein U	1	HAAENPGKYNILGTNTIMDK	HAAENPGK(UniMod:121)YNILGTNTIM(UniMod:35)DK	4	HAAENPGK(UniMod:121)YNILGTNTIM(UniMod:35)DK4	30	0	18545518	HAAENPGK(UniMod:121)YNILGTNTIM(UniMod:35)DK	FALSE	0	-1.07287	-0.335465
O60231.5	18.6437	18.5792	18.1444	18.5833	18.633	18.5651	18.7976	18.0708	17.4557	17.4975	18.1911	17.9015	17.748	18.5018	18.5476	18.7596	18.683	18.4707	17.841	18.2884	19.0155	18.6203	19.0646	19.1279	19.3429	19.0786	19.0829	18.6352	17.8824	17.81	18.7174	18.2478	18.5118	O60231	DHX16	Pre-mRNA-splicing factor ATP-dependent RNA helicase DHX16	1	ELEDPHAKK	ELEDPHAKK(UniMod:121)	3	ELEDPHAKK(UniMod:121)3	25	1	399870	ELEDPHAKK(UniMod:121)	TRUE	5	-1.24961	-0.389623
P42166.2	19.8951	20.1743	20.3634	21.0797	20.4757	20.7431	20.4851	21.2652	19.3645	20.2024	20.3714	20.1428	19.5043	20.4623	20.2051	20.5299	20.6259	20.0915	19.2411	19.02	20.5848	20.5682	20.4146	20.5653	20.508	20.2674	20.5733	20.1705	19.7987	19.2856	19.0947	19.1301	19.557	P42166	TMPO	Lamina-associated polypeptide 2, isoform alpha	1	EKSGIQPLCPER	EK(UniMod:121)SGIQPLC(UniMod:4)PER	3	EK(UniMod:121)SGIQPLC(UniMod:4)PER3	30	1	1.23971e+06	EK(UniMod:121)SGIQPLC(UniMod:4)PER	FALSE	0	-1.59191	-0.495456
O60488.20	17.1826	17.7912	17.8177	18.8708	18.1296	18.495	18.2234	17.8746	17.2634	17.365	17.6498	17.6346	16.6711	17.5322	17.9223	18.1716	18.2879	18.1704	17.0938	17.6851	17.3535	17.9373	17.758	17.5567	17.5899	17.4551	17.594	17.5282	16.937	16.7179	16.8346	16.8291	16.7834	O60488	ACSL4	Long-chain-fatty-acid--CoA ligase 4	1	KLILGNYK	K(UniMod:121)LILGNYK	2	K(UniMod:121)LILGNYK2	19	1	227047	K(UniMod:121)LILGNYK	TRUE	11	-1.10548	-0.343241
O75475.9	20.8838	20.7952	21.2033	21.2212	21.6522	21.3716	21.5104	22.2887	21.1357	20.7524	20.5597	20.8801	20.6608	20.8483	20.7213	20.9968	20.8433	20.6561	20.9716	20.9083	20.685	20.6336	20.6876	21.242	20.7626	21.2937	21.305	21.2527	20.6328	20.7086	20.5322	20.5507	20.5576	O75475	PSIP1	PC4 and SFRS1-interacting protein	1	FSSQQAATKQSNASSDVEVEEK	FSSQQAATK(UniMod:121)QSNASSDVEVEEK	3	FSSQQAATK(UniMod:121)QSNASSDVEVEEK3	30	1	2.09911e+06	FSSQQAATK(UniMod:121)QSNASSDVEVEEK	FALSE	0	-0.877432	-0.272247
Q92922.11	20.4922	20.6945	20.7716	20.7823	20.7694	20.941	21.4111	21.6445	20.0997	20.9309	20.475	20.1854	20.477	20.8145	20.9291	21.0663	20.805	20.8703	20.0897	20.3044	20.6431	20.5322	20.8904	20.9383	20.6929	21.0818	20.7526	20.7704	20.4189	20.1784	19.9808	19.671	20.4372	Q92922	SMARCC1	SWI/SNF complex subunit SMARCC1	1	ELTDTCKER	ELTDTC(UniMod:4)K(UniMod:121)ER	3	ELTDTC(UniMod:4)K(UniMod:121)ER3	30	0	1.70345e+06	ELTDTC(UniMod:4)K(UniMod:121)ER	FALSE	0	-1.084	-0.335888
P13639.20	20.0615	20.7015	20.6367	21.5383	20.9206	21.111	20.9548	20.8226	19.913	20.2175	20.6264	20.3045	19.9587	20.892	20.8011	20.9491	21.123	20.9239	19.8487	20.2066	20.8067	21.0667	20.3968	20.4704	20.4691	20.6146	20.4143	20.1666	19.6339	19.377	19.6765	19.5886	20.2037	P13639	EEF2	Elongation factor 2	1	KSDPVVSYR	K(UniMod:121)SDPVVSYR	3	K(UniMod:121)SDPVVSYR3	30	0	1.52822e+06	K(UniMod:121)SDPVVSYR	FALSE	0	-1.11628	-0.345877
Q8WVV9.1	19.8696	20.0502	20.3929	20.5362	20.6477	20.5415	20.3787	21.3844	20.1274	20.3212	20.0354	19.9031	20.0531	20.2704	20.4134	20.3249	19.9415	19.9993	19.8453	20.1975	19.8749	19.7166	19.918	20.2466	20.2809	19.6913	20.5629	20.4053	19.872	19.4995	19.7989	19.5216	18.8166	Q8WVV9	HNRNPLL	Heterogeneous nuclear ribonucleoprotein L-like	1	DFAMSKNNR	DFAM(UniMod:35)SK(UniMod:121)NNR	3	DFAM(UniMod:35)SK(UniMod:121)NNR3	28	0	1.17918e+06	DFAM(UniMod:35)SK(UniMod:121)NNR	TRUE	2	-1.12345	-0.347949
O75083.20	19.4349	19.4905	19.8709	20.9411	19.8463	19.6888	20.27	20.1477	19.8467	19.3685	19.6444	19.7805	19.1748	19.7784	19.7697	19.85	19.6431	19.7894	19.4265	19.3844	19.3474	19.0651	18.8506	19.6965	19.8667	19.8165	19.861	19.848	19.5086	19.3063	19.2793	18.6923	18.4743	O75083	WDR1	WD repeat-containing protein 1	1	PLHVIKGHSK	PLHVIK(UniMod:121)GHSK	3	PLHVIK(UniMod:121)GHSK3	25	1	821783	PLHVIK(UniMod:121)GHSK	TRUE	5	-1.16967	-0.361476
Q8N7H5.3	21.2716	21.5415	21.5692	22.2358	21.422	22.0613	21.6164	22.2602	21.3658	21.1279	21.5098	21.5118	20.5811	21.9923	21.4636	21.8854	21.9182	21.8601	21.0426	21.2319	21.6296	21.4164	20.9746	21.8437	21.4222	21.6899	21.2591	22.0223	20.9806	21.1103	21.0466	20.5094	20.8321	Q8N7H5	PAF1	RNA polymerase II-associated factor 1 homolog	1	ATSLEKQHK	ATSLEKQHK(UniMod:121)	3	ATSLEKQHK(UniMod:121)3	27	1	3.06946e+06	ATSLEKQHK(UniMod:121)	TRUE	3	-1.14871	-0.354588
P12956.1	17.6003	18.3354	18.0769	19.0618	18.4172	18.3765	18.1717	18.3149	17.8532	17.0145	17.6804	18.0357	17.8436	18.5479	18.4515	18.9311	18.3819	18.2885	17.6859	18.0251	18.3473	17.9832	18.7113	17.597	18.1756	17.7575	18.1335	18.3838	17.5313	17.1595	16.9246	17.422	16.918	P12956	XRCC6	X-ray repair cross-complementing protein 6	1	ALKPPPIK	ALK(UniMod:121)PPPIK	2	ALK(UniMod:121)PPPIK2	27	1	285641	ALK(UniMod:121)PPPIK	TRUE	3	-1.25077	-0.385991
O00567	16.4302	17.7056	17.2607	18.0239	17.2408	17.782	17.6157	17.1917	16.6319	16.7309	17.0444	17.0573	17.2878	18.403	18.1313	18.1724	18.4243	18.0999	16.9891	17.0634	17.4594	17.3592	16.9535	16.5495	16.7404	16.7622	17.0928	17.1666	15.0549	15.922	16.0432	16.081	16.8896	O00567	NOP56	Nucleolar protein 56	1	AKAILDASR	AK(UniMod:121)AILDASR	2	AK(UniMod:121)AILDASR2	24	1	172726	AK(UniMod:121)AILDASR	TRUE	6	-1.32436	-0.403963
Q15072.1	18.0631	18.7991	18.6053	19.1738	19.2082	18.9091	18.7907	18.7966	18.597	17.7229	18.4734	17.9746	18.407	19.4213	18.8217	19.5092	19.3142	19.1455	18.3573	18.9594	17.982	18.2118	18.2683	18.0108	18.4851	18.4086	18.9519	18.4068	17.5387	18.026	17.8521	17.8199	17.131	Q15072	ZNF146	Zinc finger protein OZF	1	AFSQKQYVIK	AFSQK(UniMod:121)QYVIK	2	AFSQK(UniMod:121)QYVIK2	30	0	393949	AFSQK(UniMod:121)QYVIK	FALSE	0	-1.19445	-0.36372
Q9UHB7.7	23.7304	24.0611	23.448	24.0011	23.3924	23.5876	23.9729	24.5851	23.1382	22.6419	23.006	23.2017	22.9528	24.2129	23.9832	23.9403	24.1514	24.0488	24.7855	23.9976	23.9543	23.7539	23.783	24.2274	24.0771	24.0585	23.8665	24.2846	23.7906	23.282	23.0954	23.0971	23.5247	Q9UHB7	AFF4	AF4/FMR2 family member 4	1	LSSEHYSSQSHGNSMTELKPSSK	LSSEHYSSQSHGNSMTELK(UniMod:121)PSSK	4	LSSEHYSSQSHGNSMTELK(UniMod:121)PSSK4	30	0	14966169	LSSEHYSSQSHGNSMTELK(UniMod:121)PSSK	FALSE	0	-1.14199	-0.347725
P36578.20	20.3587	21.3377	21.0938	21.5316	21.2048	21.5635	21.2261	21.5461	20.3281	21.1175	20.9279	20.9039	20.5887	21.6983	21.5416	22.0953	21.5461	20.9806	20.4256	20.4321	21.6634	21.268	21.7261	20.7759	20.6709	20.746	20.8111	20.9973	20.0404	19.4426	19.8467	20.0431	20.2134	P36578	RPL4	60S ribosomal protein L4	1	SDEKAAVAGK	SDEK(UniMod:121)AAVAGK	2	SDEK(UniMod:121)AAVAGK2	30	1	2.16539e+06	SDEK(UniMod:121)AAVAGK	FALSE	0	-1.35401	-0.41203
Q9BZR9.6	19.2732	19.4751	18.983	19.714	19.4093	19.4257	19.2136	19.1942	18.3965	18.6154	18.8629	18.4242	18.5746	20.1216	19.2736	19.4373	19.7443	19.509	18.8281	18.8406	19.9603	19.4596	19.5769	19.7732	19.553	19.483	19.756	19.6942	19.0015	18.756	18.3835	18.8908	19.441	Q9BZR9	TRIM8	E3 ubiquitin-protein ligase TRIM8	1	QTVEVLDKAQAK	QTVEVLDK(UniMod:121)AQAK	3	QTVEVLDK(UniMod:121)AQAK3	24	1	694421	QTVEVLDK(UniMod:121)AQAK	TRUE	6	-1.16387	-0.350795
P46777.8	21.875	22.7161	22.5365	23.2175	22.6655	22.9669	22.8557	22.6992	22.4027	21.8516	22.2212	22.2729	22.2121	22.5812	22.8338	22.7846	22.912	23.0479	22.1355	22.9599	22.7062	22.6353	22.5646	21.3753	21.782	21.4189	21.6968	21.6098	21.8675	21.9879	22.3173	21.9801	22.7146	P46777	RPL5	60S ribosomal protein L5	1	KQFSQYIK	K(UniMod:121)QFSQYIK	3	K(UniMod:121)QFSQYIK3	30	0	5.69756e+06	K(UniMod:121)QFSQYIK	FALSE	0	0.275518	0.918365
Q9NSV4.6	19.4139	19.4812	19.8407	20.287	20.2865	20.4692	19.8214	20.0779	19.4134	19.3854	19.6108	19.4637	19.5913	19.663	20.3397	20.3712	19.9831	19.7792	18.5978	19.3537	19.1189	18.1067	19.4984	20.1595	19.4305	19.8803	20.3174	19.4552	19.4022	19.0224	19.0066	19.0454	18.4193	Q9NSV4	DIAPH3	Protein diaphanous homolog 3	1	EFTDHQETQAELQKK	EFTDHQETQAELQKK(UniMod:121)	3	EFTDHQETQAELQKK(UniMod:121)3	25	1	877600	EFTDHQETQAELQKK(UniMod:121)	TRUE	5	-1.33752	-0.401265
O15297.3	18.0194	18.3735	18.176	18.8958	18.2886	18.3276	18.3457	18.541	18.2744	17.2368	18.0156	18.0273	17.8077	18.9016	18.5139	18.506	18.2797	18.4116	17.9868	18.3578	18.3834	18.293	18.1008	18.4849	18.328	18.4685	18.3907	18.1661	18.3118	17.4151	17.1714	17.7658	17.6918	O15297	PPM1D	Protein phosphatase 1D	1	MSTPGQMKAQEIER	MSTPGQMK(UniMod:121)AQEIER	3	MSTPGQMK(UniMod:121)AQEIER3	21	1	319742	MSTPGQMK(UniMod:121)AQEIER	TRUE	9	-1.07166	-0.321287
Q9NYF8.11	22.2482	22.2247	22.3562	22.5379	22.4609	22.5286	22.6629	23.153	21.8035	22.0743	22.1016	22.1725	22.067	22.4348	22.4248	22.807	22.3697	22.0084	21.6496	21.7894	22.3238	22.1297	22.3101	22.5628	22.559	22.637	22.53	22.3222	22.1615	21.7914	21.9593	21.976	21.9824	Q9NYF8	BCLAF1	Bcl-2-associated transcription factor 1	1	SSFYPDGGDQETAKTGK	SSFYPDGGDQETAK(UniMod:121)TGK	3	SSFYPDGGDQETAK(UniMod:121)TGK3	30	0	5192783	SSFYPDGGDQETAK(UniMod:121)TGK	FALSE	0	-0.844333	-0.251786
O75153.9	21.4886	21.2946	21.2647	21.432	21.3538	21.4217	21.4875	22.1399	21.1677	21.1218	20.9208	20.8237	20.7778	21.4847	21.1534	21.1237	21.5545	21.4562	21.1575	21.0874	21.0635	21.4269	21.438	20.7447	21.3032	21.2324	21.2905	21.4861	21.8574	21.7658	21.7045	21.9603	21.5408	O75153	CLUH	Clustered mitochondria protein homolog	1	HVNPKASDAFHFFQSGQAK	HVNPK(UniMod:121)ASDAFHFFQSGQAK	4	HVNPK(UniMod:121)ASDAFHFFQSGQAK4	30	1	2.74995e+06	HVNPK(UniMod:121)ASDAFHFFQSGQAK	FALSE	0	0.254669	0.854066
Q02878	19.9919	21.0561	20.0655	20.7784	20.7257	20.5856	19.8009	20.3796	19.2126	19.1931	19.9841	19.8593	20.1361	21.3233	21.275	21.8613	21.5119	21.6473	19.9713	20.2098	20.9026	21.1692	20.6896	20.3807	20.6481	20.4623	20.3445	20.5463	20.1705	18.7997	19.2198	19.311	20.0361	Q02878	RPL6	60S ribosomal protein L6	1	EKVLATVTK	EK(UniMod:121)VLATVTK	2	EK(UniMod:121)VLATVTK2	30	1	1.55576e+06	EK(UniMod:121)VLATVTK	FALSE	0	-1.4945	-0.443452
Q9UK61.21	18.5273	18.7299	18.8644	19.5219	18.7145	19.2069	19.3311	19.1968	19.2046	18.5307	18.0097	18.6049	18.323	18.7615	18.78	18.9721	18.887	18.9582	17.9811	18.9199	18.7461	18.4117	18.8819	18.6996	18.9167	18.9952	18.794	18.9512	18.3697	18.3273	18.2066	18.1067	17.9058	Q9UK61	TASOR	Protein TASOR	1	SALDPTPKHECHVSK	SALDPTPK(UniMod:121)HEC(UniMod:4)HVSK	4	SALDPTPK(UniMod:121)HEC(UniMod:4)HVSK4	21	1	450885	SALDPTPK(UniMod:121)HEC(UniMod:4)HVSK	TRUE	9	-1.06172	-0.314469
P61313.2	24.5082	25.756	26.0029	26.7941	26.139	26.3477	26.3218	26.0329	25.9808	25.5906	25.2655	26.0071	25.5498	25.7414	26.0841	25.4829	26.0167	26.4069	25.6083	25.2859	25.715	25.7654	25.4534	24.0306	24.1033	23.6925	24.2792	24.5566	24.2441	24.9029	25.3048	24.921	25.0474	P61313	RPL15	60S ribosomal protein L15	1	GATYGKPVHHGVNQLK	GATYGK(UniMod:121)PVHHGVNQLK	4	GATYGK(UniMod:121)PVHHGVNQLK4	30	0	49963130	GATYGK(UniMod:121)PVHHGVNQLK	FALSE	0	0.342333	1.1609
Q14978.3	18.9885	18.5908	18.6746	18.3967	18.6364	19.2063	18.7758	20.0426	18.5178	18.5599	18.0436	18.1877	18.3787	18.3824	18.8269	18.036	18.8809	18.5363	19.1122	18.6128	18.3058	18.5245	18.6907	18.212	18.6443	18.4268	18.7515	18.8072	19.6802	19.3102	19.3461	19.2897	19.417	Q14978	NOLC1	Nucleolar and coiled-body phosphoprotein 1	1	ATAKAALSLPAK	ATAK(UniMod:121)AALSLPAK	3	ATAK(UniMod:121)AALSLPAK3	30	1	469100	ATAK(UniMod:121)AALSLPAK	FALSE	0	0.381663	1.29885
Q92797	19.5986	20.1983	20.6218	21.4255	20.772	20.9262	21.0695	20.7087	20.0414	20.2021	20.6801	20.2884	20.1043	20.4157	20.4695	20.377	20.3265	20.5195	19.6532	19.9268	20.214	20.4014	19.6789	20.0531	19.8458	20.0627	19.6725	19.9081	19.6887	18.8809	19.3068	18.9946	19.5727	Q92797	SYMPK	Symplekin	1	AEKAVACSGAAQVR	AEK(UniMod:121)AVAC(UniMod:4)SGAAQVR	3	AEK(UniMod:121)AVAC(UniMod:4)SGAAQVR3	30	0	1.21938e+06	AEK(UniMod:121)AVAC(UniMod:4)SGAAQVR	FALSE	0	-0.959842	-0.279537
P26583.7	20.7756	20.043	20.5196	20.2375	20.8919	21.0331	20.342	21.8654	20.1338	20.4935	20.4544	19.8226	19.9215	20.1033	19.9828	20.3612	20.1069	20.4901	19.5142	19.4651	20.6594	19.957	19.79	21.2302	21.077	21.2738	21.4856	21.0899	20.6379	19.9761	20.4308	20.5405	20.0147	P26583	HMGB2	High mobility group protein B2	1	LGEMWSEQSAKDK	LGEM(UniMod:35)WSEQSAK(UniMod:121)DK	3	LGEM(UniMod:35)WSEQSAK(UniMod:121)DK3	30	1	1.5519e+06	LGEM(UniMod:35)WSEQSAK(UniMod:121)DK	FALSE	0	-1.41271	-0.409946
Q8NI77.2	19.0023	19.2882	18.936	19.9019	19.5534	18.8419	19.5659	18.6906	17.7518	18.7878	19.1295	18.028	19.1096	19.4785	19.3221	19.5916	19.2035	18.902	18.9546	19.0588	19.4777	19.1983	19.6945	19.4262	19.7847	19.3873	19.4833	19.2848	18.6061	17.9254	18.6912	18.7209	18.713	Q8NI77	KIF18A	Kinesin-like protein KIF18A	1	CKLPEQESLPNDNK	C(UniMod:4)K(UniMod:121)LPEQESLPNDNK	3	C(UniMod:4)K(UniMod:121)LPEQESLPNDNK3	27	1	598950	C(UniMod:4)K(UniMod:121)LPEQESLPNDNK	TRUE	3	-1.4635	-0.420377
P55265.28	21.7138	21.6234	21.6486	22.1246	22.3337	21.9569	21.7857	21.7997	20.7353	21.2755	21.5858	21.5967	21.2915	22.0289	21.9617	22.2868	21.8491	21.8558	20.4922	20.2691	21.8634	21.782	21.8453	22.2371	22.3117	22.1463	22.1041	22.0017	21.4002	21.0303	21.1773	21.3004	21.4288	P55265	ADAR	Double-stranded RNA-specific adenosine deaminase	1	VLIGENEKAER	VLIGENEK(UniMod:121)AER	3	VLIGENEK(UniMod:121)AER3	30	0	3519092	VLIGENEK(UniMod:121)AER	FALSE	0	-1.38717	-0.398377
Q9H993	17.6429	18.1255	17.9925	18.3599	18.5297	18.013	18.0813	18.7945	17.8769	17.6634	17.4655	17.2784	17.8623	18.3986	18.5436	18.3786	17.585	17.9538	16.9279	18.1055	18.3784	18.156	18.8275	18.1988	18.1091	18.2044	18.1708	17.7599	17.4738	17.1466	16.9891	17.1669	17.2095	Q9H993	ARMT1	Damage-control phosphatase ARMT1	1	HGEEGVEAEKK	HGEEGVEAEK(UniMod:121)K	3	HGEEGVEAEK(UniMod:121)K3	26	1	268337	HGEEGVEAEK(UniMod:121)K	TRUE	4	-1.38609	-0.39676
O75367.11	18.7094	18.8079	18.9028	19.5936	19.6122	19.3988	19.6224	18.6264	17.2965	18.7911	18.8593	18.4459	18.7819	19.3688	19.2677	19.4719	19.2561	18.5533	17.7821	17.4624	19.0656	18.8195	19.0317	19.1999	19.3733	19.1147	19.4553	19.2294	18.4738	17.7401	17.8635	18.4758	18.1681	O75367	MACROH2A1	Core histone macro-H2A.1	1	NCLALADDKK	NC(UniMod:4)LALADDKK(UniMod:121)	2	NC(UniMod:4)LALADDKK(UniMod:121)2	30	1	499150	NC(UniMod:4)LALADDKK(UniMod:121)	FALSE	0	-1.7586	-0.501898
P61247.2	19.6014	21.1283	20.686	21.4145	20.9748	20.9885	20.688	20.84	20.215	20.5963	20.2635	20.2603	20.6187	21.4989	21.544	21.743	21.6108	21.2781	20.1812	21.2445	20.7346	20.6891	20.7585	19.7925	20.0006	19.9926	19.7695	19.9178	19.4589	19.0501	19.4669	18.9527	19.6123	P61247	RPS3A	40S ribosomal protein S3a	1	DKMCSMVK	DK(UniMod:121)MC(UniMod:4)SMVK	2	DK(UniMod:121)MC(UniMod:4)SMVK2	30	1	1.63641e+06	DK(UniMod:121)MC(UniMod:4)SMVK	FALSE	0	-0.914992	-0.257847
O43719.4	21.5452	21.5644	21.3934	21.8953	21.4685	21.495	21.8374	22.1456	21.0049	20.3873	21.4593	20.9266	21.3143	21.522	21.3836	22.2273	21.9006	21.8099	21.2596	21.1012	21.5568	21.5033	21.3797	22.0367	22.1066	21.895	21.7693	21.5541	21.535	20.9924	21.1254	21.2218	21.2161	O43719	HTATSF1	HIV Tat-specific factor 1	1	ESEEGCPKR	ESEEGC(UniMod:4)PK(UniMod:121)R	3	ESEEGC(UniMod:4)PK(UniMod:121)R3	30	0	3.08248e+06	ESEEGC(UniMod:4)PK(UniMod:121)R	FALSE	0	-1.02403	-0.284382
P18206.14	15.5867	16.2128	16.0713	17.0629	16.0107	16.7935	16.3507	16.1862	15.5387	16.0202	15.8037	14.9979	15.9481	16.3167	16.2079	16.4299	16.3821	16.2721	15.6802	16.161	16.0761	16.4721	16.13	15.7434	15.8033	15.5314	16.5225	16.1532	15.1318	15.2188	15.249	15.1436	15.3701	P18206	VCL	Vinculin	1	EVAKQCTDK	EVAK(UniMod:121)QC(UniMod:4)TDK	2	EVAK(UniMod:121)QC(UniMod:4)TDK2	17	0	70582.4	EVAK(UniMod:121)QC(UniMod:4)TDK	TRUE	13	-1.14068	-0.315543
Q6UWZ7.7	19.8821	20.3651	20.6755	20.8942	20.9105	20.8149	21.033	21.834	20.4908	20.2515	20.0612	20.2265	20.2386	20.6511	20.972	20.5238	21.0094	20.8001	20.1494	20.5272	19.1596	20.0667	19.7919	20.6494	20.082	20.4308	19.8711	20.2614	19.8117	19.3845	19.5426	19.1443	19.6436	Q6UWZ7	ABRAXAS1	BRCA1-A complex subunit Abraxas 1	1	MKGFGEYSR	MK(UniMod:121)GFGEYSR	3	MK(UniMod:121)GFGEYSR3	30	1	1.38567e+06	MK(UniMod:121)GFGEYSR	FALSE	0	-1.18086	-0.326372
P11142.14	17.1833	17.5229	17.094	17.8628	17.3582	17.6883	16.9282	17.3154	16.4293	17.003	16.1255	16.8425	17.3872	17.6404	17.856	17.7142	17.2761	17.414	17.0158	17.2949	17.3812	17.7559	17.8808	17.1381	18.2702	17.2957	17.7836	17.4837	17.0219	16.637	16.5632	16.7703	16.8693	P11142	HSPA8	Heat shock cognate 71 kDa protein	1	IINEPTAAAIAYGLDKK	IINEPTAAAIAYGLDKK(UniMod:121)	2	IINEPTAAAIAYGLDKK(UniMod:121)2	21	1	180981	IINEPTAAAIAYGLDKK(UniMod:121)	TRUE	9	-1.28802	-0.3558
P19338.14	22.1602	21.4709	21.6648	22.0715	21.7784	22.1573	21.9871	22.2554	21.5134	21.0645	21.4883	21.3302	21.0015	20.7519	21.454	21.4343	21.5991	21.9396	21.3789	21.4987	21.6306	21.5203	21.5012	21.8289	21.974	21.792	21.897	21.9815	22.1449	22.5313	22.5045	22.4562	22.4921	P19338	NCL	Nucleolin	1	GATPGKALVATPGK	GATPGK(UniMod:121)ALVATPGK	3	GATPGK(UniMod:121)ALVATPGK3	30	0	3.75312e+06	GATPGK(UniMod:121)ALVATPGK	FALSE	0	0.229215	0.833048
Q00839.18	26.012	26.0896	26.1346	26.6076	26.498	26.4671	26.374	26.3195	25.4983	25.9196	26.0547	25.9612	25.6464	26.6351	26.4154	26.3713	26.1605	26.0314	25.5576	25.3919	26.1444	26.1269	26.0617	26.1675	26.4513	26.3603	26.1999	26.1243	25.8485	25.8104	25.6224	25.8098	25.7259	Q00839	HNRNPU	Heterogeneous nuclear ribonucleoprotein U	1	HAAENPGKYNILGTNTIMDK	HAAENPGK(UniMod:121)YNILGTNTIMDK	4	HAAENPGK(UniMod:121)YNILGTNTIMDK4	30	0	7.25186e+07	HAAENPGK(UniMod:121)YNILGTNTIMDK	FALSE	0	-0.78015	-0.214304
P33527.13	21.9628	22.5469	22.6561	23.1522	23.2373	23.1897	22.9104	22.4881	22.2044	22.3021	22.3594	22.3238	22.3936	22.9615	22.896	22.6825	23.1184	23.0609	22.006	22.4918	21.6985	22.2791	22.2737	22.1739	22.1924	22.1014	22.105	22.4422	21.8012	21.6273	21.5784	21.8299	21.7767	P33527	ABCC1	Multidrug resistance-associated protein 1	1	HIFENVIGPKGMLK	HIFENVIGPKGMLK(UniMod:121)	3	HIFENVIGPKGMLK(UniMod:121)3	30	1	5.7388e+06	HIFENVIGPKGMLK(UniMod:121)	FALSE	0	-0.753716	-0.206862
Q15393.16	20.5364	20.416	20.8377	21.2417	21.0379	21.2716	21.0732	21.4277	20.9562	20.4	20.5594	20.3933	20.0164	20.6039	19.9023	20.9267	20.5452	20.4298	19.9799	20.4068	20.6789	20.3589	20.3273	21.0206	21.0158	20.408	20.9338	20.8831	20.1161	20.5084	20.0528	20.4249	20.0007	Q15393	SF3B3	Splicing factor 3B subunit 3	1	VYDLGKK	VYDLGK(UniMod:121)K	2	VYDLGK(UniMod:121)K2	29	1	1.63079e+06	VYDLGK(UniMod:121)K	TRUE	1	-0.99156	-0.271862
Q9Y4A5.17	16.3688	16.6094	16.839	17.5433	17.0684	16.9582	17.0915	17.469	16.5126	16.2468	16.2904	16.6978	16.5122	16.9631	16.737	16.264	17.0185	16.4257	16.0251	16.7761	16.1797	16.8052	16.8998	16.8017	16.4505	16.8898	16.8917	16.4407	16.0467	16.1827	16.0491	16.3076	15.6275	Q9Y4A5	TRRAP	Transformation/transcription domain-associated protein	1	KQGLVNVALDILSR	K(UniMod:121)QGLVNVALDILSR	3	K(UniMod:121)QGLVNVALDILSR3	29	1	104149	K(UniMod:121)QGLVNVALDILSR	TRUE	1	-1.02426	-0.280074
P10586.5	19.1729	19.5489	19.6974	20.6125	19.7184	20.5735	19.9931	19.572	19.369	19.4262	19.4131	19.5522	18.744	19.7838	19.8043	19.3	19.6016	20.371	18.3218	19.4608	19.4804	19.859	19.506	19.5673	19.8269	19.6395	19.596	19.6519	19.1475	18.5694	17.993	19.2771	18.4608	P10586	PTPRF	Receptor-type tyrosine-protein phosphatase F	1	HEKTVDIYGHVTCMR	HEK(UniMod:121)TVDIYGHVTC(UniMod:4)M(UniMod:35)R	4	HEK(UniMod:121)TVDIYGHVTC(UniMod:4)M(UniMod:35)R4	30	1	777065	HEK(UniMod:121)TVDIYGHVTC(UniMod:4)M(UniMod:35)R	FALSE	0	-1.51933	-0.414154
Q12789.23	19.0262	19.818	19.2115	20.0801	18.8638	19.6695	19.0726	20.3821	19.4385	18.5988	18.3247	18.8754	18.8097	19.6426	19.78	19.8571	20.0237	20.4134	19.5152	19.5378	20.0627	19.7121	19.6358	19.3796	19.3118	19.4833	19.7953	19.3668	19.012	18.1863	18.284	19.028	18.4149	Q12789	GTF3C1	General transcription factor 3C polypeptide 1	1	SLGKDGSLEDDEDEEDDLDEGVGGK	SLGK(UniMod:121)DGSLEDDEDEEDDLDEGVGGK	3	SLGK(UniMod:121)DGSLEDDEDEEDDLDEGVGGK3	30	1	723269	SLGK(UniMod:121)DGSLEDDEDEEDDLDEGVGGK	FALSE	0	-1.38693	-0.377716
P55884.28	22.3323	21.0465	21.3447	21.7578	21.5498	21.5727	21.8354	21.5628	20.6083	21.1143	20.9275	21.198	21.3203	21.013	21.3716	21.7568	21.0622	21.2302	20.5876	20.9491	20.5205	20.8997	21.0738	22.5025	22.6067	22.5764	22.5799	22.5714	22.2037	22	22.1355	22.0556	22.0911	P55884	EIF3B	Eukaryotic translation initiation factor 3 subunit B	1	NADGYKLDK	NADGYK(UniMod:121)LDK	2	NADGYK(UniMod:121)LDK2	30	1	3.49237e+06	NADGYK(UniMod:121)LDK	FALSE	0	-0.740051	-0.200328
P47755.5	19.9341	19.8464	19.4239	19.7509	19.6695	20.0714	19.7388	19.5808	18.9998	19.3258	18.7598	19.0913	19.2512	20.0934	20.4895	20.034	20.0193	19.892	19.5962	19.6015	19.1925	19.7213	19.824	20.4353	20.1123	20.0271	20.3581	20.0678	20.0463	19.6267	19.2107	19.8556	19.6008	P47755	CAPZA2	F-actin-capping protein subunit alpha-2	1	IAAKFIIHAPPGEFNEVFNDVR	IAAK(UniMod:121)FIIHAPPGEFNEVFNDVR	4	IAAK(UniMod:121)FIIHAPPGEFNEVFNDVR4	17	1	990111	IAAK(UniMod:121)FIIHAPPGEFNEVFNDVR	TRUE	13	-0.837788	-0.226357
Q8NC96.2	17.2187	17.5797	17.3851	17.8436	17.5652	17.6598	17.5868	17.9452	16.6984	17.3378	17.0615	17.034	17.1187	17.6309	18.2647	17.9485	16.8146	17.5234	17.8431	17.8323	16.8691	17.4508	17.6191	17.4539	17.5026	17.4269	17.9081	17.6106	16.5029	16.7787	17.0422	17.0405	16.9204	Q8NC96	NECAP1	Adaptin ear-binding coat-associated protein 1	1	TAYIKLEDK	TAYIK(UniMod:121)LEDK	2	TAYIK(UniMod:121)LEDK2	28	1	181488	TAYIK(UniMod:121)LEDK	TRUE	2	-1.14065	-0.306299
Q8N5G2.13	18.6951	19.1237	19.1273	19.7951	20.0325	19.2811	19.0899	19.8297	19.1759	18.0277	17.9947	18.9261	19.12	19.7149	20.2143	18.7866	19.8485	19.931	19.0248	18.1016	19.4059	18.2015	18.008	18.7588	19.0125	20.4378	18.9878	19.3385	18.8591	17.8692	17.7776	17.8279	18.0815	Q8N5G2	MACO1	Macoilin	1	SHSATNGSIPSSSSKNEK	SHSATNGSIPSSSSK(UniMod:121)NEK	4	SHSATNGSIPSSSSK(UniMod:121)NEK4	30	0	589820	SHSATNGSIPSSSSK(UniMod:121)NEK	FALSE	0	-1.9312	-0.516899
Q13127.6	17.518	18.1003	17.9569	18.6512	18.2934	18.0367	17.9965	18.7761	17.423	17.4066	17.6346	17.7298	17.6214	18.5411	18.4592	18.2443	18.2072	17.9526	17.7215	17.6618	17.9124	18.0489	18.254	17.7285	17.4612	17.7604	17.817	18.2142	17.3541	17.1795	17.4608	17.2262	16.9784	Q13127	REST	RE1-silencing transcription factor	1	NAKEALAVK	NAK(UniMod:121)EALAVK	2	NAK(UniMod:121)EALAVK2	20	1	263221	NAK(UniMod:121)EALAVK	TRUE	10	-0.87858	-0.23436
P18124.8	23.8725	25.4602	24.9228	25.1413	25.0043	25.169	24.8916	25.9881	24.6682	24.6267	24.4947	24.6007	24.6439	25.7193	25.445	25.6263	25.7588	25.808	25.1798	24.9434	25.4913	25.3261	25.3036	24.0393	24.0047	24.2726	24.0937	24.1675	23.5833	23.5798	23.5613	23.7765	23.646	P18124	RPL7	60S ribosomal protein L7	1	KAGNFYVPAEPK	K(UniMod:121)AGNFYVPAEPK	3	K(UniMod:121)AGNFYVPAEPK3	30	0	31593500	K(UniMod:121)AGNFYVPAEPK	FALSE	0	-0.768219	-0.204124
O96028.12	19.5007	19.7167	19.5376	20.0312	20.1165	19.597	19.9734	19.6139	19.5515	19.3292	19.4915	18.6865	18.9856	19.7356	19.5954	19.9662	19.9851	19.7673	19.1652	19.7793	19.6769	19.8368	19.6592	19.6231	20.1009	19.7703	19.6065	19.9414	19.7505	19.2685	19.0836	18.9506	18.9119	O96028	NSD2	Histone-lysine N-methyltransferase NSD2	1	IIDAGPKGNYSR	IIDAGPK(UniMod:121)GNYSR	3	IIDAGPK(UniMod:121)GNYSR3	29	1	807713	IIDAGPK(UniMod:121)GNYSR	TRUE	1	-0.972716	-0.25813
Q96Q89.26	17.5458	17.6638	17.9164	18.6285	18.3376	18.0364	18.3833	18.1488	17.9545	16.6907	17.4292	17.8741	17.6809	17.9022	18.2192	18.0258	17.9836	17.8997	16.7661	17.0297	17.6938	17.5198	17.5986	17.8067	18.1392	17.5179	17.8406	18.3124	17.0371	17.5375	17.4812	16.7685	17.0171	Q96Q89	KIF20B	Kinesin-like protein KIF20B	1	HPGCTTPVTVKIPK	HPGC(UniMod:4)TTPVTVK(UniMod:121)IPK	3	HPGC(UniMod:4)TTPVTVK(UniMod:121)IPK3	29	1	224332	HPGC(UniMod:4)TTPVTVK(UniMod:121)IPK	TRUE	1	-1.19403	-0.316169
O95470.11	17.1426	17.2266	17.5161	17.9077	17.8614	17.9157	17.6433	17.8159	17.2258	17.1941	17.0628	17.3785	17.1562	17.0519	17.3652	17.5269	17.1642	17.7242	17.1306	17.5962	17.0927	16.5733	17.0406	17.7015	17.485	17.0188	17.4947	17.4426	17.3034	16.4311	16.8936	16.8312	16.8235	O95470	SGPL1	Sphingosine-1-phosphate lyase 1	1	VKGVTSISADTHK	VK(UniMod:121)GVTSISADTHK	3	VK(UniMod:121)GVTSISADTHK3	22	1	165459	VK(UniMod:121)GVTSISADTHK	TRUE	8	-0.904604	-0.239302
Q96MT1	12.473	12.6505	15.4627	18.7006	18.2516	18.6214	18.8801	16.6989	9.2882	18.6126	9.2882	9.2882	16.9974	17.8885	17.8428	18.4683	16.5758	9.2882	9.2882	9.2882	9.2882	9.2882	9.2882	17.3042	9.2882	16.1198	16.7133	18.8636	9.2882	9.2882	9.2882	9.2882	9.2882	Q96MT1	RNF145	RING finger protein 145	1	DAVNKIK	DAVNK(UniMod:121)IK	2	DAVNK(UniMod:121)IK2	15	1	255492	DAVNK(UniMod:121)IK	TRUE	15	-10.0798	-2.65941
P47914.2	19.8186	21.1577	20.456	21.781	20.9778	21.2003	20.5156	20.0462	19.4092	20.0438	20.6219	19.8122	20.1519	21.3867	21.2251	21.5549	21.6698	21.2377	20.312	20.7243	21.2399	21.3504	20.8766	19.9319	20.6582	20.085	20.3745	20.2549	19.2465	19.2469	19.181	19.6379	19.5693	P47914	RPL29	60S ribosomal protein L29	1	GVDPKFLR	GVDPK(UniMod:121)FLR	2	GVDPK(UniMod:121)FLR2	30	1	1.65959e+06	GVDPK(UniMod:121)FLR	FALSE	0	-1.40099	-0.368069
P32119.6	19.1703	19.0338	18.7841	19.0063	19.073	19.2873	19.1157	19.0024	18.2895	18.6781	18.1235	18.7822	18.4827	19.717	19.2633	18.7905	18.6158	19.131	18.5265	18.7544	19.0085	19.8051	18.7259	19.3595	19.7418	19.5966	19.4801	19.3643	18.8889	18.7553	18.6962	18.9058	18.914	P32119	PRDX2	Peroxiredoxin-2	1	LVQAFQYTDEHGEVCPAGWKPGSDTIK	LVQAFQYTDEHGEVC(UniMod:4)PAGWK(UniMod:121)PGSDTIK	4	LVQAFQYTDEHGEVC(UniMod:4)PAGWK(UniMod:121)PGSDTIK4	25	1	570569	LVQAFQYTDEHGEVC(UniMod:4)PAGWK(UniMod:121)PGSDTIK	TRUE	5	-1.07149	-0.281347
O75475.20	18.0757	17.9966	18.217	18.8128	18.3673	18.5896	18.5606	19.6446	18.0087	18.2169	16.4743	17.4167	18.0786	18.5032	17.6754	17.929	18.2175	18.1653	17.6778	18.1275	17.6299	18.132	17.9083	18.7371	18.6537	18.2311	18.6483	18.6078	18.1633	17.1092	16.9876	18.0746	17.5448	O75475	PSIP1	PC4 and SFRS1-interacting protein	1	VDEVPDGAVKPPTNK	VDEVPDGAVK(UniMod:121)PPTNK	3	VDEVPDGAVK(UniMod:121)PPTNK3	28	1	303091	VDEVPDGAVK(UniMod:121)PPTNK	TRUE	2	-1.58478	-0.414564
O95365	19.3194	19.6695	19.7352	19.9909	19.9293	20.3799	20.0252	19.8735	19.7817	19.2641	19.545	19.0213	19.5414	19.2932	19.3275	20.1096	19.9612	20.2835	19.5273	19.3187	19.7129	19.4402	19.7213	19.5415	19.4723	19.5822	19.5267	20.0474	19.0154	19.2661	19.1481	18.5986	18.9957	O95365	ZBTB7A	Zinc finger and BTB domain-containing protein 7A	1	AFQKCPICEK	AFQK(UniMod:121)C(UniMod:4)PIC(UniMod:4)EK	3	AFQK(UniMod:121)C(UniMod:4)PIC(UniMod:4)EK3	30	1	804913	AFQK(UniMod:121)C(UniMod:4)PIC(UniMod:4)EK	FALSE	0	-0.997897	-0.260579
P62805.5	22.0664	22.551	22.638	22.784	22.5971	23.0302	22.7129	23.8575	21.9304	22.6289	22.4068	22.2302	22.202	22.952	22.4615	22.6809	22.5816	22.3265	22.1228	22.1308	22.6482	23.1152	22.4904	22.6603	22.4941	22.5383	22.3995	22.1382	21.8805	21.2509	21.4621	21.6768	22.1636	P62805	H4C1	Histone H4	1	KTVTAMDVVYALK	K(UniMod:121)TVTAMDVVYALK	3	K(UniMod:121)TVTAMDVVYALK3	30	0	5.89557e+06	K(UniMod:121)TVTAMDVVYALK	FALSE	0	-1.20438	-0.314187
Q8N201.1	18.7688	19.2758	18.9525	19.3202	19.1066	19.1312	19.2574	19.6876	18.5857	18.6386	18.7944	18.6241	18.3796	19.4397	19.251	19.5281	19.2926	19.3811	19.0421	19.3934	19.2632	19.168	18.9992	19.4478	19.247	19.3594	18.6229	18.5452	18.4116	18.5407	18.8374	18.5642	18.1118	Q8N201	INTS1	Integrator complex subunit 1	1	LAEAAVAEKR	LAEAAVAEK(UniMod:121)R	3	LAEAAVAEK(UniMod:121)R3	20	1	547873	LAEAAVAEK(UniMod:121)R	TRUE	10	-0.874906	-0.227779
O60293.11	19.3478	19.4315	19.1621	19.5311	19.6134	19.201	19.5531	19.4025	19.1159	18.9684	18.5054	19.1628	18.5673	19.5972	19.273	19.6143	19.6779	19.4491	19.0529	20.023	19.6434	19.1281	18.856	19.5023	19.5457	19.8235	19.8273	19.6199	18.7539	19.3482	19.1243	19.2481	18.685	O60293	ZFC3H1	Zinc finger C3H1 domain-containing protein	1	LALSSKEENVQEDPK	LALSSK(UniMod:121)EENVQEDPK	3	LALSSK(UniMod:121)EENVQEDPK3	28	1	676198	LALSSK(UniMod:121)EENVQEDPK	TRUE	2	-1.00301	-0.260651
Q99594.4	19.29	19.0233	19.1589	19.5143	19.0697	19.7906	19.6817	19.3445	18.6623	19.1419	18.6655	19.1966	18.5215	19.2018	18.9185	18.774	19.1516	18.9193	18.8425	19.3194	19.0723	19.01	19.0233	19.7334	19.3958	19.5572	19.8175	19.248	19.2318	18.9789	19.0731	18.7508	19.1138	Q99594	TEAD3	Transcriptional enhancer factor TEF-5	1	IILSDEGKMYGR	IILSDEGK(UniMod:121)M(UniMod:35)YGR	3	IILSDEGK(UniMod:121)M(UniMod:35)YGR3	25	1	605473	IILSDEGK(UniMod:121)M(UniMod:35)YGR	TRUE	5	-0.826616	-0.214775
Q14938	17.1692	17.7865	17.4995	19.1507	17.5781	17.5024	17.8596	17.6268	17.0812	16.7036	17.2997	17.3053	16.8875	17.7706	17.6536	18.0169	17.6724	17.9278	17.313	17.8371	18.0062	17.8091	17.8579	17.4484	17.609	17.5037	17.9048	17.3158	16.8059	16.3848	16.9682	17.0163	16.7351	Q14938	NFIX	Nuclear factor 1 X-type	1	KPPCCVLSNPDQK	K(UniMod:121)PPC(UniMod:4)C(UniMod:4)VLSNPDQK	3	K(UniMod:121)PPC(UniMod:4)C(UniMod:4)VLSNPDQK3	28	1	195132	K(UniMod:121)PPC(UniMod:4)C(UniMod:4)VLSNPDQK	TRUE	2	-1.22943	-0.319132
P61081.9	25.0189	25.7709	25.7711	26.416	25.9481	25.8312	26.2539	26.0324	25.4526	25.3743	25.6368	25.4489	25.3163	26.0501	25.888	26.0588	26.1421	26.1455	24.7617	25.5299	25.8848	25.7996	25.4488	25.2603	25.4177	25.3785	25.2929	25.2513	25.0829	24.748	24.8858	24.0314	24.8407	P61081	UBE2M	NEDD8-conjugating enzyme Ubc12	1	VGQGYPHDPPKVK	VGQGYPHDPPK(UniMod:121)VK	4	VGQGYPHDPPK(UniMod:121)VK4	30	0	5.04573e+07	VGQGYPHDPPK(UniMod:121)VK	FALSE	0	-0.956936	-0.247832
P08582.3	19.3979	19.3828	19.2582	19.798	19.599	20.0239	19.5352	19.4977	19.1044	18.2957	19.2318	18.5383	18.9577	19.7096	19.4169	19.8392	19.8616	19.7563	18.49	19.1511	19.0451	19.4961	19.0621	19.5443	19.5771	19.9326	19.7081	19.8656	18.7821	19.0692	19.4436	18.6144	19.4423	P08582	MELTF	Melanotransferrin	1	LKPEIQCVSAK	LK(UniMod:121)PEIQC(UniMod:4)VSAK	3	LK(UniMod:121)PEIQC(UniMod:4)VSAK3	27	1	710273	LK(UniMod:121)PEIQC(UniMod:4)VSAK	TRUE	3	-1.04335	-0.267077
Q9NVI1.15	19.9691	20.1917	19.8882	20.0239	20.7121	20.181	20.1032	20.4053	19.3113	19.1435	19.8014	19.3217	19.8783	20.5989	20.156	20.3117	20.378	20.0683	20.0118	19.5499	20.7681	20.5723	19.502	20.3379	20.8581	20.066	20.9771	19.7714	19.7562	19.8416	18.9165	19.6917	19.474	Q9NVI1	FANCI	Fanconi anemia group I protein	1	MIKSELEDFELDK	M(UniMod:35)IK(UniMod:121)SELEDFELDK	3	M(UniMod:35)IK(UniMod:121)SELEDFELDK3	25	1	1.16464e+06	M(UniMod:35)IK(UniMod:121)SELEDFELDK	TRUE	5	-1.38052	-0.351624
Q9NXG6.1	18.658	18.6673	18.6793	19.306	18.8079	18.8942	19.2451	19.6357	18.1654	18.6426	17.531	18.3405	18.2245	19.0551	18.7642	19.2629	19.0944	18.7044	17.8247	17.3407	18.9756	18.6415	19.0095	19.1716	19.1764	19.0791	19.2229	18.9914	18.8047	17.5391	18.1983	17.893	18.5033	Q9NXG6	P4HTM	Transmembrane prolyl 4-hydroxylase	1	SHKAESSELVR	SHK(UniMod:121)AESSELVR	3	SHK(UniMod:121)AESSELVR3	30	1	445684	SHK(UniMod:121)AESSELVR	FALSE	0	-1.4995	-0.381673
Q5T1V6.5	19.4117	19.1653	19.3199	20.1737	19.6769	19.6182	19.4923	19.447	19.2621	19.0469	19.0736	18.7128	18.6954	19.0672	19.5716	19.7124	19.3974	18.7865	18.7705	19.1715	19.1317	19.1687	18.8754	20.0889	19.4918	20.0516	19.6441	19.3343	18.9102	19.2764	18.8399	19.3497	19.1299	Q5T1V6	DDX59	Probable ATP-dependent RNA helicase DDX59	1	TDEDVCSLECKAK	TDEDVC(UniMod:4)SLEC(UniMod:4)KAK(UniMod:121)	3	TDEDVC(UniMod:4)SLEC(UniMod:4)KAK(UniMod:121)3	30	1	668741	TDEDVC(UniMod:4)SLEC(UniMod:4)KAK(UniMod:121)	FALSE	0	-0.990416	-0.251492
Q13263.8	19.5109	20.3461	19.9602	20.983	20.4128	20.2541	20.1847	20.1359	19.5646	19.8436	20.0125	18.914	19.2968	20.7814	20.4987	20.7792	20.7848	20.8567	18.7449	20.4028	20.5116	19.8716	20.2298	19.8387	20.0644	19.7771	20.1947	20.1127	19.1992	18.1617	19.5204	18.6983	19.5418	Q13263	TRIM28	Transcription intermediary factor 1-beta	1	KLLASLVK	K(UniMod:121)LLASLVK	2	K(UniMod:121)LLASLVK2	30	1	1.10178e+06	K(UniMod:121)LLASLVK	FALSE	0	-1.55239	-0.394087
Q14966.25	18.996	19.2752	19.1569	19.4125	19.4003	19.6214	19.4722	19.7797	18.7517	18.8004	18.8686	18.6677	18.7944	19.6407	19.2109	19.699	19.7748	19.1118	18.9218	19.2163	18.8993	19.1396	19.1377	18.7388	19.0361	19.6408	19.151	19.8372	19.084	18.6921	18.6773	18.3969	18.7061	Q14966	ZNF638	Zinc finger protein 638	1	YIETTPLTIKGK	YIETTPLTIK(UniMod:121)GK	3	YIETTPLTIK(UniMod:121)GK3	21	1	641336	YIETTPLTIK(UniMod:121)GK	TRUE	9	-0.908953	-0.230073
Q14566.22	23.2534	23.3949	22.7236	23.5119	23.0475	22.9278	23.3816	23.6092	22.2589	22.1698	21.9131	22.6933	21.7223	23.6354	23.4276	23.6623	23.5697	23.6738	23.1658	23.3149	22.7869	23.3283	23.3848	23.3174	23.507	23.5909	23.6015	23.614	23.3437	22.838	22.6919	22.9272	23.1023	Q14566	MCM6	DNA replication licensing factor MCM6	1	MHCCDEVQPKHVK	MHC(UniMod:4)C(UniMod:4)DEVQPK(UniMod:121)HVK	4	MHC(UniMod:4)C(UniMod:4)DEVQPK(UniMod:121)HVK4	30	0	9.7291e+06	MHC(UniMod:4)C(UniMod:4)DEVQPK(UniMod:121)HVK	FALSE	0	-0.871039	-0.220069
P17010.5	20.6763	20.9819	21.024	21.276	21.3948	21.311	21.5976	21.1482	21.0782	20.8527	20.0951	20.6043	20.8822	21.1258	21.4541	21.1172	21.1477	21.4072	20.6871	21.278	20.5685	20.3456	20.6875	21.1185	20.6412	20.7014	21.1708	21.2155	20.3238	20.6479	20.5209	20.1514	20.2717	P17010	ZFX	Zinc finger X-chromosomal protein	1	HIISVHTKDYPHK	HIISVHTK(UniMod:121)DYPHK	4	HIISVHTK(UniMod:121)DYPHK4	27	1	1.99986e+06	HIISVHTK(UniMod:121)DYPHK	TRUE	3	-0.936297	-0.236348
Q8ND82.7	13.0478	11.2818	16.3028	20.0186	19.5138	18.7824	18.937	20.423	9.2882	9.2882	9.2882	19.414	18.0745	9.2882	9.2882	9.2882	9.2882	9.2882	19.2571	9.2882	19.2551	9.2882	9.2882	9.2882	9.2882	9.2882	9.2882	9.2882	9.2882	18.3933	18.5902	18.8369	18.9283	Q8ND82	ZNF280C	Zinc finger protein 280C	1	LHATTSTASKVNTSK	LHATTSTASK(UniMod:121)VNTSK	3	LHATTSTASK(UniMod:121)VNTSK3	13	0	587152	LHATTSTASK(UniMod:121)VNTSK	TRUE	17	3.02746	12.0109
Q15072.9	18.3051	18.8302	18.2664	18.5708	18.6189	18.2697	18.6806	18.8905	17.9673	17.7293	18.076	17.9297	17.9308	19.3708	19.1822	19.2562	19.0228	18.8047	18.156	18.715	18.7687	18.4816	18.5439	18.5976	18.7292	18.8699	18.0022	18.7345	18.3307	18.3971	17.9572	17.6267	17.8063	Q15072	ZNF146	Zinc finger protein OZF	1	PFKCSECGTAFGQK	PFK(UniMod:121)C(UniMod:4)SEC(UniMod:4)GTAFGQK	3	PFK(UniMod:121)C(UniMod:4)SEC(UniMod:4)GTAFGQK3	25	1	386774	PFK(UniMod:121)C(UniMod:4)SEC(UniMod:4)GTAFGQK	TRUE	5	-0.899876	-0.226285
P35914	17.0819	17.0296	17.1717	17.5236	16.8273	17.5927	17.6412	18.3483	16.7448	17.2198	16.6679	16.8294	16.3217	17.4186	17.3108	16.9507	17.1925	16.9818	16.7691	17.1473	16.9108	16.9613	16.6532	17.7199	17.7649	16.8426	17.5333	17.4043	16.3547	16.9215	16.752	17.108	16.4176	P35914	HMGCL	Hydroxymethylglutaryl-CoA lyase, mitochondrial	1	DGLQNEKNIVSTPVK	DGLQNEK(UniMod:121)NIVSTPVK	3	DGLQNEK(UniMod:121)NIVSTPVK3	28	1	147481	DGLQNEK(UniMod:121)NIVSTPVK	TRUE	2	-1.18708	-0.297467
Q14166.2	19.8025	20.2221	20.7184	21.7175	20.8639	20.9052	20.6874	21.7098	20.2212	20.1251	20.42	20.2264	20.308	20.6425	19.7393	20.5437	20.4563	20.2919	19.4189	19.6035	20.6116	20.4366	20.4769	20.0891	20.2044	20.1642	20.1449	20.285	19.6562	19.1488	19.3647	19.5171	19.4512	Q14166	TTLL12	Tubulin--tyrosine ligase-like protein 12	1	KQQPNPGNELCYK	K(UniMod:121)QQPNPGNELC(UniMod:4)YK	3	K(UniMod:121)QQPNPGNELC(UniMod:4)YK3	30	1	1.33046e+06	K(UniMod:121)QQPNPGNELC(UniMod:4)YK	FALSE	0	-1.20083	-0.298988
Q86TI2.15	17.5577	18.337	18.2471	19.1792	18.8185	18.8189	18.2905	18.3817	17.9739	17.5278	18.0434	17.5403	17.8967	18.5915	18.8181	19.0595	18.7019	18.5949	17.3979	17.4375	18.8553	18.0312	17.8821	17.7785	18.041	17.7545	17.7508	18.2419	17.0663	17.0013	17.447	17.3246	17.1714	Q86TI2	DPP9	Dipeptidyl peptidase 9	1	NPKIALK	NPK(UniMod:121)IALK	2	NPK(UniMod:121)IALK2	28	1	292622	NPK(UniMod:121)IALK	TRUE	2	-1.13959	-0.282838
O00422.4	20.2123	20.7576	20.6059	20.9434	20.7326	20.9346	20.7962	21.3692	20.2689	20.4232	20.2627	20.3477	19.9804	20.6895	20.8817	21.1035	21.1224	20.9927	20.0963	20.5268	20.6873	20.7133	20.7625	20.4618	20.2662	20.5827	20.1413	20.783	20.0836	19.9991	19.8321	19.8732	20.1002	O00422	SAP18	Histone deacetylase complex subunit SAP18	1	VKEIGSTMSGR	VK(UniMod:121)EIGSTMSGR	3	VK(UniMod:121)EIGSTMSGR3	29	0	1.56407e+06	VK(UniMod:121)EIGSTMSGR	TRUE	1	-0.752068	-0.186657
P55011.13	17.5975	18.3508	18.6431	18.1743	19.1641	19.026	19.1857	19.2301	18.7701	17.6105	18.3377	18.2978	18.6345	18.6797	18.4276	18.251	18.6006	18.8085	18.4768	18.1247	18.0722	18.0139	18.0531	18.0573	18.3216	17.4785	18.0055	18.0462	17.5252	17.7979	17.1756	16.8218	16.7453	P55011	SLC12A2	Solute carrier family 12 member 2	1	LLEASTQFQKK	LLEASTQFQK(UniMod:121)K	2	LLEASTQFQK(UniMod:121)K2	28	0	327438	LLEASTQFQK(UniMod:121)K	TRUE	2	-1.23276	-0.304571
P68036.5	20.8148	21.2945	21.2875	21.6615	21.4704	21.4395	21.5624	22.0555	20.972	21.2351	20.8867	21.0619	20.5303	21.6137	21.379	21.4141	21.719	21.9946	20.8752	20.734	20.7403	21.034	21.4408	20.9346	21.1197	21.0316	21.266	21.1617	20.893	20.4961	20.5304	19.9455	20.7695	P68036	UBE2L3	Ubiquitin-conjugating enzyme E2 L3	1	IYHPNIDEK	IYHPNIDEK(UniMod:121)	3	IYHPNIDEK(UniMod:121)3	18	1	2.53651e+06	IYHPNIDEK(UniMod:121)	TRUE	12	-0.923635	-0.228019
P00492.3	19.5609	19.5975	19.5621	19.9706	19.9803	19.8859	19.6337	20.0531	19.4241	18.7477	19.4612	19.191	19.2731	19.7695	19.6341	19.2058	19.4415	19.8282	19.4095	20.2558	19.2255	19.7918	19.4133	19.2592	19.2987	18.9505	19.6204	19.2681	19.741	19.8769	19.8306	19.9936	19.7695	P00492	HPRT1	Hypoxanthine-guanine phosphoribosyltransferase	1	EMGGHHIVALCVLKGGYK	EMGGHHIVALC(UniMod:4)VLK(UniMod:121)GGYK	4	EMGGHHIVALC(UniMod:4)VLK(UniMod:121)GGYK4	29	1	799061	EMGGHHIVALC(UniMod:4)VLK(UniMod:121)GGYK	TRUE	1	0.222679	0.903209
Q6P1J9.6	18.6081	18.1855	18.7245	19.085	18.9679	19.2983	19.5717	18.6805	18.416	18.5764	18.3587	18.2907	17.9994	18.6957	18.4343	18.4062	17.831	18.2741	17.9171	17.889	17.354	18.281	18.7723	19.0381	18.7695	19.3402	19.0459	18.6847	18.5266	18.1831	17.8346	18.6295	18.0285	Q6P1J9	CDC73	Parafibromin	1	GKEETEGFK	GK(UniMod:121)EETEGFK	2	GK(UniMod:121)EETEGFK2	29	1	394651	GK(UniMod:121)EETEGFK	TRUE	1	-1.17989	-0.290531
Q15393.9	15.062	18.1061	13.5889	18.216	17.4802	18.2164	17.8104	9.2882	9.2882	17.7246	9.2882	9.2882	9.2882	18.5435	18.3069	18.4049	18.0384	18.2965	17.2055	17.8561	17.8592	18.3623	18.1872	17.0755	18.3389	18.5494	17.8727	17.8096	9.2882	9.2882	16.5503	9.2882	16.5586	Q15393	SF3B3	Splicing factor 3B subunit 3	1	IVPGQFLAVDPKGR	IVPGQFLAVDPK(UniMod:121)GR	3	IVPGQFLAVDPK(UniMod:121)GR3	22	1	258774	IVPGQFLAVDPK(UniMod:121)GR	TRUE	8	-9.23834	-2.23067
Q02878.15	25.3271	26.4042	25.5944	25.937	25.7211	25.9429	25.7599	26.1503	25.2961	25.3993	25.2665	25.1998	25.2709	26.7437	26.5148	26.9415	26.918	26.7318	25.8179	26.0248	26.3216	26.2079	25.8195	25.3756	25.5246	25.5093	25.5051	25.5981	25.3097	25.151	25.0983	24.9032	25.2961	Q02878	RPL6	60S ribosomal protein L6	1	VLATVTKPVGGDK	VLATVTK(UniMod:121)PVGGDK	3	VLATVTK(UniMod:121)PVGGDK3	30	0	6.22219e+07	VLATVTK(UniMod:121)PVGGDK	FALSE	0	-0.565969	-0.135788
P19338.12	19.7774	19.7885	20.2492	20.7021	20.6088	20.4228	20.2707	20.742	19.9609	19.7894	19.9359	19.9244	20.1353	19.7034	19.794	19.8899	20.1938	19.8298	19.5896	19.8066	19.715	19.5837	19.7787	19.358	19.7105	19.6841	19.5903	19.6663	19.7757	20.2378	19.9285	19.9234	19.8996	P19338	NCL	Nucleolin	1	GAAIPAKGAK	GAAIPAK(UniMod:121)GAK	2	GAAIPAK(UniMod:121)GAK2	27	1	1.01983e+06	GAAIPAK(UniMod:121)GAK	TRUE	3	0.135733	0.566561
Q96SQ5	19.1377	19.5614	19.6488	20.2772	19.9552	19.5755	20.0183	20.3483	19.6051	18.8007	19.2061	19.3307	19.3705	18.9329	19.5034	19.217	19.6136	19.6692	19.9179	20.0933	19.6292	19.4232	19.6142	18.3164	18.7818	18.7802	19.133	18.9343	18.6703	19.4899	19.7631	19.7511	19.7573	Q96SQ5	ZNF587	Zinc finger protein 587	1	AFSTKHSVIPHQK	AFSTK(UniMod:121)HSVIPHQK	4	AFSTK(UniMod:121)HSVIPHQK4	23	1	769178	AFSTK(UniMod:121)HSVIPHQK	TRUE	7	0.269081	1.12529
P14735.11	23.7477	24.1131	23.8931	24.6591	24.1792	24.3318	24.277	23.6474	23.7217	23.3961	23.6593	23.6196	23.4398	24.2446	24.2424	24.4278	24.2993	24.4402	23.7035	23.9699	23.9804	23.9753	23.848	23.7597	24.1399	23.8519	23.9271	24.0662	23.6211	23.5066	23.5465	23.5598	23.4986	P14735	IDE	Insulin-degrading enzyme	1	IVPIKDIR	IVPIK(UniMod:121)DIR	2	IVPIK(UniMod:121)DIR2	30	1	16227870	IVPIK(UniMod:121)DIR	FALSE	0	-0.649675	-0.155216
Q15345.3	21.8275	22.068	22.5491	22.8436	22.5494	22.4767	22.7105	23.7197	22.5071	22.1754	22.1249	22.1175	22.2663	22.4646	22.1102	21.9799	22.4573	22.228	22.2341	22.1269	21.8742	21.6463	21.5583	22.1396	21.9702	22.0733	22.1756	22.2335	21.7474	21.4431	21.722	21.3302	21.4405	Q15345	LRRC41	Leucine-rich repeat-containing protein 41	1	ELHPPATSHEAPGTKR	ELHPPATSHEAPGTK(UniMod:121)R	4	ELHPPATSHEAPGTK(UniMod:121)R4	30	0	4.83033e+06	ELHPPATSHEAPGTK(UniMod:121)R	FALSE	0	-0.939637	-0.223978
Q96Q45.3	17.2118	17.3898	17.8832	18.4124	18.4022	18.6397	18.0679	17.8164	17.6164	17.3798	17.5571	17.7669	17.1726	17.3295	17.262	18.0824	17.5402	17.175	16.9433	17.4442	17.4899	17.076	17.5551	17.2887	17.4972	17.6061	17.5376	17.5683	16.4987	17.0136	16.989	16.9397	17.1788	Q96Q45	TMEM237	Transmembrane protein 237	1	VFVEKSR	VFVEK(UniMod:121)SR	2	VFVEK(UniMod:121)SR2	24	1	198871	VFVEK(UniMod:121)SR	TRUE	6	-0.930031	-0.221222
A6NKF1.2	16.673	17.3797	16.7797	17.3351	17.0184	16.9644	17.1808	16.9134	16.5625	16.3324	16.5133	16.5447	16.432	17.3299	17.3913	17.6772	17.7729	17.4262	17.33	17.2879	17.0018	16.8058	17.7743	16.5338	17.3541	16.8754	16.9912	17.0048	16.5868	16.6977	16.4276	15.8075	16.451	A6NKF1	SAC3D1	SAC3 domain-containing protein 1	1	VLVESKLR	VLVESK(UniMod:121)LR	2	VLVESK(UniMod:121)LR2	20	1	145223	VLVESK(UniMod:121)LR	TRUE	10	-0.901757	-0.213689
P62888.7	24.0149	24.6715	24.5745	24.8588	24.781	24.8012	24.6815	25.526	24.2194	24.3976	23.9867	24.242	24.2507	24.585	24.7964	24.8365	24.7664	24.8228	24.5929	24.6318	24.5333	24.2812	24.8686	24.2013	24.1091	24.1212	24.2065	24.4799	23.8713	23.8431	23.8815	23.6171	23.8177	P62888	RPL30	60S ribosomal protein L30	1	SGKYVLGYK	SGK(UniMod:121)YVLGYK	2	SGK(UniMod:121)YVLGYK2	30	1	2.31347e+07	SGK(UniMod:121)YVLGYK	FALSE	0	-0.675932	-0.158943
O00422	21.486	21.7361	21.6039	21.9102	21.6706	22.1194	21.6624	22.1358	21.2344	21.1515	21.4738	21.4397	21.241	21.5659	21.7317	21.853	22.1248	22.0225	21.3173	21.4401	21.9891	21.7908	21.5255	21.7615	21.7993	21.7228	21.5449	21.6876	21.5794	21.0711	21.2974	21.2929	21.1029	O00422	SAP18	Histone deacetylase complex subunit SAP18	1	EKTCPLLLR	EK(UniMod:121)TC(UniMod:4)PLLLR	3	EK(UniMod:121)TC(UniMod:4)PLLLR3	30	1	3260806	EK(UniMod:121)TC(UniMod:4)PLLLR	FALSE	0	-0.704109	-0.164838
Q9UHB7.19	18.5652	18.5443	18.5806	19.3093	18.9115	18.8296	18.5358	18.876	17.7117	18.3306	18.7509	18.3191	18.2315	18.3172	18.3608	19.2695	18.5881	18.7543	18.3951	18.5271	18.5408	18.2995	18.3909	18.541	18.8773	18.6827	19.0177	19.1796	17.9727	18.2198	18.5038	18.3578	18.2992	Q9UHB7	AFF4	AF4/FMR2 family member 4	1	YSKTLTEHLK	YSK(UniMod:121)TLTEHLK	3	YSK(UniMod:121)TLTEHLK3	26	1	405867	YSK(UniMod:121)TLTEHLK	TRUE	4	-0.95509	-0.222988
P52272.9	24.3389	24.0018	24.1618	24.4039	24.4054	24.4698	24.5142	24.8331	23.9803	23.7527	23.8715	23.8887	23.4981	24.271	24.3177	24.2539	24.1841	24.1604	24.0092	23.725	23.7412	23.6896	23.6656	24.6972	24.2866	24.4194	24.5022	24.6152	24.3074	24.1705	24.2458	24.1952	23.9496	P52272	HNRNPM	Heterogeneous nuclear ribonucleoprotein M	1	INEILSNALKR	INEILSNALK(UniMod:121)R	3	INEILSNALK(UniMod:121)R3	30	0	1.92929e+07	INEILSNALK(UniMod:121)R	FALSE	0	-0.535781	-0.125088
O00203.24	16.031	16.0789	15.9046	16.4518	16.376	16.0602	16.5664	16.0821	15.3374	15.9103	15.5183	15.6191	15.1248	16.4616	16.119	16.1085	16.1836	15.9738	15.5741	16.0051	16.1568	16.0781	16.1284	16.2889	16.7653	16.5687	16.3877	15.604	15.8448	15.6373	15.4177	15.8059	15.9897	O00203	AP3B1	AP-3 complex subunit beta-1	1	QMLESNKDSAK	QMLESNK(UniMod:121)DSAK	3	QMLESNK(UniMod:121)DSAK3	21	1	71537.1	QMLESNK(UniMod:121)DSAK	TRUE	9	-0.947912	-0.219804
Q7Z6E9.2	17.2477	17.6465	17.7262	18.2034	17.9239	17.961	18.6591	18.0808	17.3689	17.2774	17.2836	17.372	17.1316	17.7451	17.8215	17.651	18.1189	17.4295	17.3527	17.7748	17.4699	17.3613	17.7401	17.4392	17.7697	17.2761	17.3445	17.5326	16.7461	17.0453	17.2266	17.0165	17.0805	Q7Z6E9	RBBP6	E3 ubiquitin-protein ligase RBBP6	1	DKISLSAPAK	DK(UniMod:121)ISLSAPAK	3	DK(UniMod:121)ISLSAPAK3	18	1	207134	DK(UniMod:121)ISLSAPAK	TRUE	12	-0.72992	-0.168929
Q92499.21	22.2809	21.9368	21.9854	22.4347	22.1591	22.2917	22.15	22.4061	21.9147	21.7083	21.6689	21.5908	21.5297	21.6132	21.8384	21.6878	22.099	22.1527	21.8335	22.3454	22.0485	21.9947	21.7544	22.1336	22.2112	21.9451	21.915	22.2321	22.3406	22.3955	22.6637	22.6163	22.3562	Q92499	DDX1	ATP-dependent RNA helicase DDX1	1	TTIKTGASVLNK	TTIK(UniMod:121)TGASVLNK	3	TTIK(UniMod:121)TGASVLNK3	30	0	4506478	TTIK(UniMod:121)TGASVLNK	FALSE	0	0.145077	0.629061
P20020.2	17.1539	17.4394	18.0611	18.7091	18.3767	18.8237	18.2332	17.7603	17.3691	17.676	17.9273	17.9398	17.7958	17.582	17.2709	18.2611	17.5743	16.9273	16.9483	17.3878	17.6576	17.4141	17.3711	17.2248	17.4999	17.7826	17.5257	17.4949	17.2136	16.3975	16.8968	16.4926	17.0107	P20020	ATP2B1	Plasma membrane calcium-transporting ATPase 1	1	AKAQDGAAMEMQPLK	AK(UniMod:121)AQDGAAMEM(UniMod:35)QPLK	3	AK(UniMod:121)AQDGAAMEM(UniMod:35)QPLK3	29	1	204560	AK(UniMod:121)AQDGAAMEM(UniMod:35)QPLK	TRUE	1	-1.1439	-0.262829
P05387.1	18.2553	19.6419	19.1505	20.0091	19.388	19.4113	19.4363	19.0599	18.6904	18.7922	18.9523	19.0161	18.7495	19.7794	19.7379	20.0903	20.3351	19.6383	18.3602	19.2535	19.9812	19.8505	19.3928	18.2618	18.6438	18.7702	18.3698	19.0537	18.1204	17.7259	17.8264	17.9801	17.8006	P05387	RPLP2	60S acidic ribosomal protein P2	1	LNKVISELNGK	LNK(UniMod:121)VISELNGK	3	LNK(UniMod:121)VISELNGK3	19	1	643058	LNK(UniMod:121)VISELNGK	TRUE	11	-1.18628	-0.27211
Q8NHP6.12	21.5994	21.5932	21.8101	22.8933	21.8822	22.2132	22.0554	21.7214	21.5965	21.0405	21.7334	21.4153	21.5499	21.9407	21.8374	22.3497	21.4882	21.9788	20.7489	21.2898	21.362	21.4952	21.4413	21.6196	21.9064	21.9325	22.1479	21.8876	21.4248	21.2896	21.212	21.2483	21.3251	Q8NHP6	MOSPD2	Motile sperm domain-containing protein 2	1	KPLSVFK	K(UniMod:121)PLSVFK	2	K(UniMod:121)PLSVFK2	29	1	3.47402e+06	K(UniMod:121)PLSVFK	TRUE	1	-0.974453	-0.223236
O00762.1	23.8216	23.5073	23.2595	23.169	23.3505	23.4863	23.3612	24.5346	23.1839	22.9149	22.7824	22.9454	22.8673	23.7485	23.4654	23.1796	24.0491	24.0634	23.6417	23.6179	23.1271	22.6608	23.5196	24.2208	24.0781	24.1225	23.9047	24.5989	23.5434	23.2796	23.3782	23.2898	23.7998	O00762	UBE2C	Ubiquitin-conjugating enzyme E2 C	1	FLTPCYHPNVDTQGNICLDILK	FLTPC(UniMod:4)YHPNVDTQGNIC(UniMod:4)LDILK(UniMod:121)	3	FLTPC(UniMod:4)YHPNVDTQGNIC(UniMod:4)LDILK(UniMod:121)3	27	1	1.34622e+07	FLTPC(UniMod:4)YHPNVDTQGNIC(UniMod:4)LDILK(UniMod:121)	TRUE	3	-1.18413	-0.26959
Q96SQ5.3	17.4853	17.8213	17.7641	18.418	18.3092	17.9934	18.158	17.7069	16.7851	17.5946	17.3633	17.4465	17.8657	18.2106	17.6525	17.8835	17.4844	17.9924	17.9902	17.9045	18.4373	17.1604	17.4972	18.0125	17.9262	17.6863	17.774	18.0309	17.9073	16.8636	17.3898	16.3507	16.912	Q96SQ5	ZNF587	Zinc finger protein 587	1	DEEAPCKQR	DEEAPC(UniMod:4)K(UniMod:121)QR	3	DEEAPC(UniMod:4)K(UniMod:121)QR3	29	1	220807	DEEAPC(UniMod:4)K(UniMod:121)QR	TRUE	1	-1.30619	-0.296427
Q86TI2.9	16.897	17.2605	17.1361	17.3996	17.4592	17.5913	17.3899	17.4219	16.5854	16.7557	16.9943	16.5305	17.2332	17.5805	17.0408	17.1799	17.2337	17.4238	17.0217	17.3092	16.8145	17.4502	17.5511	17.2416	16.8586	17.3376	17.2262	17.282	17.2202	16.3078	16.7827	16.0106	16.7026	Q86TI2	DPP9	Dipeptidyl peptidase 9	1	KEALLLLSWK	K(UniMod:121)EALLLLSWK	3	K(UniMod:121)EALLLLSWK3	29	1	144494	K(UniMod:121)EALLLLSWK	TRUE	1	-0.952768	-0.216083
Q9UGL1.9	18.0707	18.8494	18.6169	18.5985	18.9854	19.1327	19.4355	19.1253	18.2785	17.097	18.2754	18.886	18.3544	19.1123	18.7881	18.3168	18.8498	18.1794	19.2291	18.9493	18.828	18.8986	19.3425	18.6807	18.7413	18.3095	18.3342	18.2338	17.7794	18.0033	17.8073	17.1729	17.6446	Q9UGL1	KDM5B	Lysine-specific demethylase 5B	1	DYIVENEKEK	DYIVENEK(UniMod:121)EK	3	DYIVENEK(UniMod:121)EK3	25	1	399085	DYIVENEK(UniMod:121)EK	TRUE	5	-1.26958	-0.287232
O15126.5	18.6893	18.5579	18.6558	18.9539	19.2012	19.0771	18.7634	18.9042	18.5369	18.7211	18.121	18.0504	18.2284	18.8845	18.4579	18.503	18.4744	18.7181	18.2469	18.6246	18.8991	18.2671	18.5034	18.744	19.0371	18.9299	18.9345	19.0531	18.5316	18.4691	17.8535	18.7458	18.5946	O15126	SCAMP1	Secretory carrier-associated membrane protein 1	1	TTGASFEKAQQEFATGVMSNK	TTGASFEK(UniMod:121)AQQEFATGVM(UniMod:35)SNK	3	TTGASFEK(UniMod:121)AQQEFATGVM(UniMod:35)SNK3	28	1	417123	TTGASFEK(UniMod:121)AQQEFATGVM(UniMod:35)SNK	TRUE	2	-0.817561	-0.184034
Q13867.4	19.6265	20.205	19.6422	20.3326	19.9395	20.0165	19.6883	19.8561	18.7689	19.8321	19.0702	19.446	19.4719	20.5066	20.2319	20.6519	20.5582	20.0568	19.7308	19.7537	20.1583	20.1259	20.2754	19.8748	19.9046	19.8673	19.6351	20.1917	19.5217	19.1993	19.2264	19.3919	19.4519	Q13867	BLMH	Bleomycin hydrolase	1	KTLYNNQPIDFLK	K(UniMod:121)TLYNNQPIDFLK	3	K(UniMod:121)TLYNNQPIDFLK3	28	1	993175	K(UniMod:121)TLYNNQPIDFLK	TRUE	2	-0.875949	-0.196991
P78527.100	20.1213	19.8756	20.0994	20.5896	20.5699	20.5687	20.3909	20.0585	19.753	19.7222	20.0041	19.8456	19.4914	20.2758	20.6146	20.3057	19.7589	19.5043	19.5085	19.3874	19.6084	20.0074	19.7852	20.5264	20.1629	20.6005	20.3464	20.3139	20.1412	19.79	19.672	19.8568	19.803	P78527	PRKDC	DNA-dependent protein kinase catalytic subunit	1	QLKQHQNTMEDK	QLK(UniMod:121)QHQNTMEDK	4	QLK(UniMod:121)QHQNTMEDK4	22	0	1.09439e+06	QLK(UniMod:121)QHQNTMEDK	TRUE	8	-0.877735	-0.197137
P52739.4	16.175	16.9064	15.9624	16.2028	16.1978	16.5522	16.1866	16.6694	15.1042	15.0214	15.9333	15.8894	15.8669	17.1435	17.0177	17.4383	16.6491	16.2008	16.5903	16.4696	17.0458	17.2214	17.2875	16.3954	17.356	16.1305	16.495	16.6553	15.979	14.8772	15.9752	15.7796	16.1069	P52739	ZNF131	Zinc finger protein 131	1	NKENSAPLEENTTGK	NK(UniMod:121)ENSAPLEENTTGK	3	NK(UniMod:121)ENSAPLEENTTGK3	22	1	98818	NK(UniMod:121)ENSAPLEENTTGK	TRUE	8	-1.40976	-0.316007
P62805.4	19.8726	20.0066	20.317	19.9409	20.7426	20.404	20.9133	21.5497	19.9295	20.3545	19.9186	19.7428	19.6738	19.8401	20.1608	20.1142	19.8539	19.7584	19.5381	20.0389	20.37	20.4878	19.9036	20.1956	20.1232	20.0319	20.4393	20.3322	19.1735	19.9166	19.6405	19.5817	19.2911	P62805	H4C1	Histone H4	1	KTVTAMDVVYALK	K(UniMod:121)TVTAM(UniMod:35)DVVYALK	3	K(UniMod:121)TVTAM(UniMod:35)DVVYALK3	26	1	1.18302e+06	K(UniMod:121)TVTAM(UniMod:35)DVVYALK	TRUE	4	-1.14991	-0.257637
Q9Y4W2.5	18.5813	19.3209	18.8982	19.4812	19.298	19.3798	19.101	18.7639	18.4723	18.1568	18.6141	18.7891	18.9262	18.7243	18.9644	19.7695	19.6007	19.153	19.3877	19.0321	19.3558	19.0772	20.1441	18.7957	19.0089	18.5698	19.0074	19.2656	17.9301	18.0579	18.1466	18.6181	18.4134	Q9Y4W2	LAS1L	Ribosomal biogenesis protein LAS1L	1	FAKVPLK	FAK(UniMod:121)VPLK	2	FAK(UniMod:121)VPLK2	30	1	531890	FAK(UniMod:121)VPLK	FALSE	0	-1.13798	-0.254594
Q6L8Q7.5	20.033	19.8973	19.967	20.5592	20.0141	20.1048	20.5107	20.3385	20.5266	18.7171	19.5251	19.5214	19.853	19.5524	19.8988	20.0422	19.9749	19.8637	19.9611	19.8717	20.0535	19.8669	19.888	19.9239	19.6932	19.7708	19.0844	19.9822	20.4725	20.5346	20.1404	20.4154	20.3125	Q6L8Q7	PDE12	2',5'-phosphodiesterase 12	1	LKLHCTPGDGQR	LK(UniMod:121)LHC(UniMod:4)TPGDGQR	3	LK(UniMod:121)LHC(UniMod:4)TPGDGQR3	30	1	1.05969e+06	LK(UniMod:121)LHC(UniMod:4)TPGDGQR	FALSE	0	0.249783	1.1186
P61160.17	25.3317	24.8712	25.3328	25.6855	25.5943	25.5427	25.6298	25.8438	25.3592	25.0645	25.0557	24.9859	24.5663	25.0505	24.7498	25.0134	24.9712	25.4351	24.6682	23.9439	25.3265	24.8895	24.6643	25.2572	24.8414	25.0678	25.127	24.9842	25.608	25.6543	25.5896	25.4947	25.6933	P61160	ACTR2	Actin-related protein 2	1	STTKVGNIEIK	STTK(UniMod:121)VGNIEIK	3	STTK(UniMod:121)VGNIEIK3	30	0	3.93189e+07	STTK(UniMod:121)VGNIEIK	FALSE	0	0.201325	0.90359
O94762.1	14.8874	15.0233	15.1133	16.0134	15.409	15.3911	15.5457	15.545	14.5635	14.387	14.7637	15.1058	14.409	15.1469	15.2196	15.0897	15.5558	15.0402	14.5991	15.1635	14.2071	14.8841	15.3265	15.8549	15.0677	16.0084	14.8101	14.6843	15.1215	14.3845	13.9684	14.4905	14.4835	O94762	RECQL5	ATP-dependent DNA helicase Q5	1	ASKDGQPYDMGGSAK	ASK(UniMod:121)DGQPYDMGGSAK	3	ASK(UniMod:121)DGQPYDMGGSAK3	18	1	37181	ASK(UniMod:121)DGQPYDMGGSAK	TRUE	12	-1.3028	-0.287932
Q00839	20.3104	20.4028	20.4477	21.2445	20.8626	21.0461	20.6228	20.3842	19.7462	19.9271	20.3691	20.3135	19.9607	20.9653	20.339	20.4864	20.1659	20.1695	19.7443	20.2256	20.9233	20.6369	20.372	20.9209	21.124	21.0712	20.8191	19.6749	20.2092	19.8374	19.274	20.2918	19.8815	Q00839	HNRNPU	Heterogeneous nuclear ribonucleoprotein U	1	AEVEGKDLPEHAVLK	AEVEGK(UniMod:121)DLPEHAVLK	4	AEVEGK(UniMod:121)DLPEHAVLK4	24	0	1.54677e+06	AEVEGK(UniMod:121)DLPEHAVLK	TRUE	6	-1.35036	-0.296122
Q14980.44	17.9326	18.4681	18.4711	19.6768	18.6329	18.8271	18.752	18.7065	18.1714	18.2003	17.6919	17.9753	18.0766	18.8431	18.7928	18.9245	18.6786	18.492	17.5501	18.4766	18.0845	18.4884	18.3507	18.1813	18.7683	17.6731	18.4213	18.5427	17.4625	16.7941	17.9954	17.3238	18.1638	Q14980	NUMA1	Nuclear mitotic apparatus protein 1	1	KHPSSPECLVSAQK	K(UniMod:121)HPSSPEC(UniMod:4)LVSAQK	3	K(UniMod:121)HPSSPEC(UniMod:4)LVSAQK3	30	0	340665	K(UniMod:121)HPSSPEC(UniMod:4)LVSAQK	FALSE	0	-1.26324	-0.275626
Q9Y6J9.1	19.544	19.3245	20.0474	20.2269	20.1477	20.3456	20.6302	20.466	20.2624	19.4809	19.4885	19.9365	19.4895	19.3277	19.7791	19.6586	19.6317	20.173	18.7376	19.3812	19.1644	18.4347	18.9569	19.8387	19.6006	19.6445	19.7353	20.4859	19.2738	19.1909	19.4544	18.7833	19.4329	Q9Y6J9	TAF6L	TAF6-like RNA polymerase II p300/CBP-associated factor-associated factor 65 kDa subunit 6L	1	EATQNSSQFMKHTK	EATQNSSQFMK(UniMod:121)HTK	4	EATQNSSQFMK(UniMod:121)HTK4	26	0	884305	EATQNSSQFMK(UniMod:121)HTK	TRUE	4	-1.04151	-0.226356
P22234.10	21.0521	21.6419	21.606	22.34	21.9556	21.8692	21.7566	22.044	21.0863	21.0901	21.5075	21.1804	21.2306	22.0299	21.8887	21.9426	22.0427	21.772	20.8166	21.1554	21.7321	21.677	21.3624	21.1907	21.5895	21.4023	21.1031	21.2534	20.8993	20.2859	20.71	20.8933	21.194	P22234	PAICS	Multifunctional protein ADE2	1	KACGNFGIPCELR	K(UniMod:121)AC(UniMod:4)GNFGIPC(UniMod:4)ELR	3	K(UniMod:121)AC(UniMod:4)GNFGIPC(UniMod:4)ELR3	30	0	2950515	K(UniMod:121)AC(UniMod:4)GNFGIPC(UniMod:4)ELR	FALSE	0	-0.841423	-0.181131
Q9HCK8.1	19.2248	19.1076	19.0122	19.4351	18.7941	19.5025	19.2982	19.6924	18.3401	18.7718	18.9601	18.3812	18.9468	19.415	18.9191	19.2386	19.4015	18.8619	18.9521	18.7939	18.9497	19.3859	19.1588	19.4432	19.6213	19.2301	19.735	19.4637	19.1853	18.8697	18.4939	19.0172	19.1881	Q9HCK8	CHD8	Chromodomain-helicase-DNA-binding protein 8	1	DCEDPEYKPLQGPPK	DC(UniMod:4)EDPEYK(UniMod:121)PLQGPPK	3	DC(UniMod:4)EDPEYK(UniMod:121)PLQGPPK3	30	1	587050	DC(UniMod:4)EDPEYK(UniMod:121)PLQGPPK	FALSE	0	-0.902884	-0.192815
P37173.9	20.4832	20.6379	20.9512	21.4434	21.1589	21.388	21.3609	21.0144	20.4583	21.0104	19.9008	21.3763	20.4009	20.8566	20.8241	21.3863	20.8629	20.7675	20.2228	20.4249	20.2524	20.5737	20.2075	21.0831	21.005	20.9303	20.6085	20.3263	20.3707	20.0485	20.1553	20.0579	20.2462	P37173	TGFBR2	TGF-beta receptor type-2	1	IPEDGSLNTTK	IPEDGSLNTTK(UniMod:121)	2	IPEDGSLNTTK(UniMod:121)2	27	1	1.7932e+06	IPEDGSLNTTK(UniMod:121)	TRUE	3	-1.01345	-0.216388
Q9BV10	15.6575	9.2882	12.2075	19.9251	9.2882	18.2201	9.2882	18.9128	9.2882	9.2882	9.2882	9.2882	9.2882	9.2882	9.2882	9.2882	9.2882	9.2882	9.2882	9.2882	9.2882	9.2882	9.2882	18.2811	17.737	9.2882	9.2882	9.2882	18.0833	18.9897	17.3863	19.3556	18.8771	Q9BV10	ALG12	Dol-P-Man:Man(7)GlcNAc(2)-PP-Dol alpha-1,6-mannosyltransferase	1	GCSYLLNNYKK	GC(UniMod:4)SYLLNNYK(UniMod:121)K	3	GC(UniMod:4)SYLLNNYK(UniMod:121)K3	10	1	436569	GC(UniMod:4)SYLLNNYK(UniMod:121)K	TRUE	20	2.01358	9.51012
P49257	21.5988	21.4548	22.0355	22.2753	22.26	22.1412	22.5601	22.6388	22.214	21.7565	21.5334	21.7861	21.1892	21.5725	21.6899	21.6066	21.2648	21.3295	21.9083	22.1141	20.6081	21.1707	21.2834	21.6031	20.8425	21.374	20.7641	21.6187	21.9347	22.1943	22.0523	21.8849	21.7197	P49257	LMAN1	Protein ERGIC-53	1	EHLHIVKR	EHLHIVK(UniMod:121)R	3	EHLHIVK(UniMod:121)R3	25	1	3517590	EHLHIVK(UniMod:121)R	TRUE	5	0.250372	1.18303
Q14156.3	18.2482	17.9241	17.9217	18.2456	18.1776	18.4921	18.1584	18.0271	17.1664	17.8441	17.8329	17.6718	17.6005	18.1576	17.6905	18.3084	18.5032	17.8434	17.7562	17.5969	17.8593	18.0162	17.5091	18.3348	18.2863	18.7827	18.9654	18.4056	17.1411	18.064	18.3985	17.9875	18.1159	Q14156	EFR3A	Protein EFR3 homolog A	1	IIPDVADLKIK	IIPDVADLK(UniMod:121)IK	3	IIPDVADLK(UniMod:121)IK3	26	1	287098	IIPDVADLK(UniMod:121)IK	TRUE	4	-1.01334	-0.213757
P49321.18	20.4114	20.1919	19.9356	20.0924	20.0639	20.6288	19.9306	20.5987	19.7749	20.0178	19.7758	19.3909	19.0826	19.5525	20.4116	20.3187	20.186	20.5642	19.667	20.294	20.4957	20.3291	20.0999	20.9297	20.6951	20.7399	20.884	20.3954	19.808	20.4834	19.8847	20.2315	20.0624	P49321	NASP	Nuclear autoantigenic sperm protein	1	MAVLNEQVKEAEGSSAEYK	M(UniMod:35)AVLNEQVK(UniMod:121)EAEGSSAEYK	3	M(UniMod:35)AVLNEQVK(UniMod:121)EAEGSSAEYK3	30	1	1.24875e+06	M(UniMod:35)AVLNEQVK(UniMod:121)EAEGSSAEYK	FALSE	0	-1.04887	-0.220762
P15880.16	22.7165	23.0459	23.4095	24.0085	23.6982	23.6256	23.6388	23.6317	23.3259	22.8882	23.019	23.1988	23.0605	23.3792	23.4396	23.3674	23.554	23.4091	22.6671	22.8997	22.496	22.5181	22.7293	22.9929	22.753	22.7515	22.8223	23.0071	22.3666	22.6175	22.5712	22.6072	22.6755	P15880	RPS2	40S ribosomal protein S2	1	IGKPHTVPCK	IGK(UniMod:121)PHTVPC(UniMod:4)K	3	IGK(UniMod:121)PHTVPC(UniMod:4)K3	30	0	8977119	IGK(UniMod:121)PHTVPC(UniMod:4)K	FALSE	0	-0.492051	-0.103367
P16144.22	19.9562	20.3293	20.271	20.8396	20.3739	20.5518	20.6565	20.8977	19.9819	20.3157	19.5423	19.3674	20.1825	20.0896	20.8511	20.6016	20.6955	20.8828	20.1286	20.0554	20.101	19.8216	20.066	20.0948	20.0699	20.1416	20.2136	20.5134	19.6823	19.5889	19.8757	19.6099	19.7722	P16144	ITGB4	Integrin beta-4	1	SCVQCQAWGTGEKK	SC(UniMod:4)VQC(UniMod:4)QAWGTGEKK(UniMod:121)	3	SC(UniMod:4)VQC(UniMod:4)QAWGTGEKK(UniMod:121)3	30	1	1.23352e+06	SC(UniMod:4)VQC(UniMod:4)QAWGTGEKK(UniMod:121)	FALSE	0	-0.828353	-0.173348
P52272.8	24.4642	24.2986	24.6045	24.9082	24.7665	24.8611	25.0116	25.1746	24.4753	24.2309	24.1109	24.204	24.3018	24.5436	24.456	24.34	24.3634	24.6451	24.4587	24.0146	24.0347	24.1081	24.0217	24.6591	24.5812	24.5782	24.5276	24.7353	24.5013	24.4559	24.2293	24.188	24.186	P52272	HNRNPM	Heterogeneous nuclear ribonucleoprotein M	1	GEIIAKQGGGGGGGSVPGIER	GEIIAK(UniMod:121)QGGGGGGGSVPGIER	3	GEIIAK(UniMod:121)QGGGGGGGSVPGIER3	30	1	23342300	GEIIAK(UniMod:121)QGGGGGGGSVPGIER	FALSE	0	-0.503215	-0.105135
P23246.9	25.5029	24.8123	24.5395	25.1888	24.7082	24.8361	25.1325	25.0072	24.0394	23.8628	24.1423	24.2666	24.2116	24.4775	24.7463	24.894	24.9658	24.9868	24.6498	24.9478	25.0382	24.6142	24.8023	25.2707	25.1974	25.3701	25.2808	25.4857	25.5259	25.771	25.7812	25.4563	25.8896	P23246	SFPQ	Splicing factor, proline- and glutamine-rich	1	LAQKNPMYQK	LAQK(UniMod:121)NPMYQK	3	LAQK(UniMod:121)NPMYQK3	30	0	34918540	LAQK(UniMod:121)NPMYQK	FALSE	0	0.124762	0.602975
P23497.3	17.7657	17.5863	17.9231	18.6728	18.1265	18.056	18.2823	18.2444	17.3584	17.7072	18.3281	17.4927	16.963	18.1473	17.4177	17.1333	17.7866	17.8879	16.7812	17.6324	17.6536	18.0186	17.4048	18.2604	18.3173	18.3353	17.6911	18.05	17.6996	16.9342	17.5601	17.3672	17.4423	P23497	SP100	Nuclear autoantigen Sp-100	1	FKDPNAPK	FK(UniMod:121)DPNAPK	2	FK(UniMod:121)DPNAPK2	28	1	234609	FK(UniMod:121)DPNAPK	TRUE	2	-1.21066	-0.249662
P46013.85	18.7216	18.9813	19.1788	20.0553	19.6964	19.4621	19.2536	19.106	18.9619	19.1869	19.1156	18.0832	18.8672	19.0712	19.4137	19.4131	19.2639	18.7869	18.4037	18.8809	18.3421	18.7371	19.5005	19.0778	18.8374	18.9007	19.3275	19.2531	18.1856	18.4287	18.6135	17.8335	18.7584	P46013	MKI67	Proliferation marker protein Ki-67	1	ISLGKVGVK	ISLGK(UniMod:121)VGVK	2	ISLGK(UniMod:121)VGVK2	27	1	539735	ISLGK(UniMod:121)VGVK	TRUE	3	-1.18628	-0.244407
Q14204.20	15.42	14.5411	13.3512	9.2882	19.0957	19.8643	19.5182	19.3046	9.2882	9.2882	9.2882	9.2882	9.2882	19.6695	9.2882	19.5571	9.2882	19.7434	20.6039	9.2882	19.3959	9.2882	9.2882	9.2882	9.2882	19.4806	9.2882	9.2882	19.2508	20.1285	19.0826	19.4895	19.6154	Q14204	DYNC1H1	Cytoplasmic dynein 1 heavy chain 1	1	EGTEAWEAAMKR	EGTEAWEAAMK(UniMod:121)R	3	EGTEAWEAAMK(UniMod:121)R3	15	1	821843	EGTEAWEAAMK(UniMod:121)R	TRUE	15	2.78606	13.5873
P28702.3	18.056	18.8909	18.9522	19.6711	18.996	19.0436	19.5048	19.074	18.2765	18.7949	18.6499	18.9937	18.5178	19.505	18.4733	18.8925	19.229	19.4897	18.3331	18.8632	18.6467	18.6595	18.8166	18.2941	18.7407	17.7168	18.4103	18.7668	18.2754	17.6429	17.68	17.6024	17.4305	P28702	RXRB	Retinoic acid receptor RXR-beta	1	KDLTYSCR	K(UniMod:121)DLTYSC(UniMod:4)R	3	K(UniMod:121)DLTYSC(UniMod:4)R3	24	1	460447	K(UniMod:121)DLTYSC(UniMod:4)R	TRUE	6	-1.09681	-0.222218
P12270.65	19.4143	19.9212	19.7005	20.1363	20.1658	20.2772	20.0404	19.9097	19.2307	18.8757	19.4008	19.8768	19.0919	20.3758	19.5882	20.3399	20.3059	20.5248	19.3903	19.0608	20.1953	19.8386	19.5927	19.786	19.9105	19.9586	19.9565	19.3041	19.8258	18.6054	18.4129	19.2689	19.1146	P12270	TPR	Nucleoprotein TPR	1	LSDKVVASVK	LSDK(UniMod:121)VVASVK	3	LSDK(UniMod:121)VVASVK3	27	0	878364	LSDK(UniMod:121)VVASVK	TRUE	3	-1.22831	-0.246929
Q9Y666.12	17.9951	18.5622	18.3714	18.9491	18.5291	18.6768	18.5941	18.6734	18.0737	18.0626	17.7857	18.1299	18.2398	18.6503	18.506	18.6251	18.7802	18.7829	18.2193	18.6821	18.4475	18.7552	18.1731	17.8735	18.5068	18.2896	18.1524	18.1573	17.9037	17.7769	17.7769	18.0756	17.4384	Q9Y666	SLC12A7	Solute carrier family 12 member 7	1	TQAPPTPDKVQMTWTR	TQAPPTPDK(UniMod:121)VQMTWTR	3	TQAPPTPDK(UniMod:121)VQMTWTR3	18	1	350042	TQAPPTPDK(UniMod:121)VQMTWTR	TRUE	12	-0.669362	-0.133879
P11388.43	17.8402	18.5132	18.1461	19.5686	19.25	18.649	18.5872	16.9449	17.2003	16.9811	17.9063	18.1592	18.2146	19.0537	18.6944	19.2256	18.8372	18.7534	17.7162	17.9792	18.0967	18.3595	18.4162	18.25	18.5113	18.0657	18.4042	18.3774	17.4406	17.1266	17.2726	17.4401	17.5136	P11388	TOP2A	DNA topoisomerase 2-alpha	1	KTQMAEVLPSPR	K(UniMod:121)TQMAEVLPSPR	3	K(UniMod:121)TQMAEVLPSPR3	28	1	335090	K(UniMod:121)TQMAEVLPSPR	TRUE	2	-1.60929	-0.31676
P49915.20	19.5059	19.7959	19.4101	20.0557	19.9409	19.3625	19.8133	19.6818	18.7818	19.3154	18.3705	19.4728	19.3064	19.7641	19.8569	20.465	19.6513	19.9375	19.1395	19.4676	19.9482	20.0363	19.6924	19.849	20.3006	20.079	19.6266	19.5913	19.6877	18.1081	19.248	19.2039	19.3648	P49915	GMPS	GMP synthase [glutamine-hydrolyzing]	1	VKACTTEEDQEK	VK(UniMod:121)AC(UniMod:4)TTEEDQEK	3	VK(UniMod:121)AC(UniMod:4)TTEEDQEK3	30	1	824112	VK(UniMod:121)AC(UniMod:4)TTEEDQEK	FALSE	0	-1.2819	-0.251712
Q15424.14	18.7561	18.2179	18.3858	18.3718	18.6637	19.2676	17.9226	19.3915	18.1639	18.0525	18.2463	18.3272	17.4514	17.7695	18.4046	18.4622	18.7046	18.6353	17.8708	17.7856	18.3425	18.2649	17.9393	19.1378	19.121	18.8569	19.3906	18.986	18.6877	18.3892	18.3874	18.2039	18.4002	Q15424	SAFB	Scaffold attachment factor B1	1	MSSPEDDSDTKR	M(UniMod:35)SSPEDDSDTK(UniMod:121)R	3	M(UniMod:35)SSPEDDSDTK(UniMod:121)R3	29	1	382842	M(UniMod:35)SSPEDDSDTK(UniMod:121)R	TRUE	1	-1.1456	-0.223889
Q14839.6	19.2651	19.6007	19.1316	20.1487	19.613	19.5396	19.2598	18.6676	19.1699	18.3338	19.2086	18.3276	19.0474	19.8404	19.6726	19.54	19.7458	19.1759	19.1304	19.5	19.7777	19.8358	19.7888	19.6836	19.5074	19.4016	19.7377	19.6889	19.3655	18.7149	18.7714	18.6979	19.0816	Q14839	CHD4	Chromodomain-helicase-DNA-binding protein 4	1	DKPLPPLLAR	DK(UniMod:121)PLPPLLAR	3	DK(UniMod:121)PLPPLLAR3	30	1	693915	DK(UniMod:121)PLPPLLAR	FALSE	0	-1.13431	-0.220832
P46781.6	26.7086	27.0738	27.0679	27.6403	27.332	27.0674	27.1889	27.6608	26.8013	26.9233	26.5836	26.7774	26.7036	27.3248	27.2383	27.4661	27.3171	27.1583	26.8805	26.9315	26.8388	26.7729	26.8093	26.9833	26.6052	26.9672	26.9375	26.8961	26.4588	26.7114	26.511	26.2457	26.7703	P46781	RPS9	40S ribosomal protein S9	1	LDSQKHIDFSLR	LDSQK(UniMod:121)HIDFSLR	4	LDSQK(UniMod:121)HIDFSLR4	30	0	131992960	LDSQK(UniMod:121)HIDFSLR	FALSE	0	-0.566931	-0.109908
P07910.8	24.1883	23.5887	23.4285	23.7367	23.7138	23.9306	23.8563	23.4104	23.2222	22.864	23.3142	23.3173	22.9198	23.9434	23.8711	23.9346	23.8595	23.9609	23.0188	23.0668	23.5915	23.4304	23.2097	24.4815	24.2927	24.351	24.3868	24.3259	23.9366	24.1067	23.9404	23.7603	24.3015	P07910	HNRNPC	Heterogeneous nuclear ribonucleoproteins C1/C2	1	LKGDDLQAIK	LK(UniMod:121)GDDLQAIK	3	LK(UniMod:121)GDDLQAIK3	30	0	14816190	LK(UniMod:121)GDDLQAIK	FALSE	0	-0.600774	-0.116177
O95471	21.5122	22.2978	22.8184	22.9834	22.6998	22.8523	22.9928	25.1089	22.3519	22.317	22.2051	22.459	22.2141	22.7018	22.5432	22.5136	22.2867	22.1755	22.0043	22.0376	22.2905	22.2323	22.192	21.9149	21.9755	21.863	21.9472	21.9268	21.5406	20.9698	21.0041	21.023	20.9568	O95471	CLDN7	Claudin-7	1	SNSSKEYV	SNSSK(UniMod:121)EYV	2	SNSSK(UniMod:121)EYV2	30	1	5627902	SNSSK(UniMod:121)EYV	FALSE	0	-1.38563	-0.267595
Q16763.10	20.7615	21.1687	20.6981	21.3098	20.9928	21.5157	20.9752	20.3214	20.5349	19.9511	20.7401	20.3521	20.2879	21.2624	20.56	21.6213	21.393	21.4698	20.9237	21.4074	20.916	20.9118	21.2215	20.8999	21.1556	20.8375	21.7278	20.8765	20.6408	20.6676	20.0071	20.6533	20.1492	Q16763	UBE2S	Ubiquitin-conjugating enzyme E2 S	1	MKLLLGK	M(UniMod:35)K(UniMod:121)LLLGK	2	M(UniMod:35)K(UniMod:121)LLLGK2	25	1	2.02906e+06	M(UniMod:35)K(UniMod:121)LLLGK	TRUE	5	-1.13299	-0.218786
Q96Q89.9	19.0382	18.7814	19.0105	19.3815	19.5176	19.2159	19.4765	19.2075	18.7801	18.6758	18.7819	18.3585	18.7098	18.3754	18.8376	18.893	18.9555	18.8267	18.5234	18.9599	19.0824	18.6542	18.7063	19.1313	19.0986	19.1225	19.1799	19.5627	18.8434	18.7324	18.9187	18.8705	18.9222	Q96Q89	KIF20B	Kinesin-like protein KIF20B	1	DNEIEQLKR	DNEIEQLK(UniMod:121)R	3	DNEIEQLK(UniMod:121)R3	17	1	513656	DNEIEQLK(UniMod:121)R	TRUE	13	-0.606651	-0.116462
P12270.62	19.9924	20.2068	20.1527	20.5697	20.496	20.4347	20.7138	20.1238	19.5948	19.9917	20.216	19.4376	19.9493	20.4044	20.4156	20.2132	20.5375	20.24	19.9264	19.5486	20.0631	20.5401	20.1792	20.167	20.1848	20.1339	20.5618	20.2508	19.8602	19.084	20.0492	19.7543	19.8778	P12270	TPR	Nucleoprotein TPR	1	LLSEKEVHTK	LLSEK(UniMod:121)EVHTK	3	LLSEK(UniMod:121)EVHTK3	20	1	1.20735e+06	LLSEK(UniMod:121)EVHTK	TRUE	10	-0.897004	-0.172125
P34896.5	14.5596	15.5948	12.3851	17.2042	17.1227	16.4848	17.3102	9.2882	9.2882	9.2882	9.2882	9.2882	9.2882	16.7455	16.9703	17.0631	17.871	17.5493	16.8744	9.2882	9.2882	17.5541	16.7435	17.0791	16.4471	16.9108	17.5924	17.5402	15.5639	9.2882	9.2882	9.2882	16.5981	P34896	SHMT1	Serine hydroxymethyltransferase, cytosolic	1	KISATSIFFESMPYK	K(UniMod:121)ISATSIFFESMPYK	3	K(UniMod:121)ISATSIFFESMPYK3	19	1	141650	K(UniMod:121)ISATSIFFESMPYK	TRUE	11	-8.57556	-1.64163
Q8IY18.13	20.0071	20.5622	20.5204	20.7674	20.6053	21.0488	20.7547	21.2932	20.1201	19.9185	20.6595	20.1626	19.874	20.7103	20.2955	20.942	20.7374	20.6444	20.1154	20.4827	20.3565	20.6689	20.6688	20.1225	20.0164	20.3702	20.5891	20.2027	19.3473	19.8071	20.0865	19.5992	19.9305	Q8IY18	SMC5	Structural maintenance of chromosomes protein 5	1	NAKYIENHIPSNDLR	NAK(UniMod:121)YIENHIPSNDLR	3	NAK(UniMod:121)YIENHIPSNDLR3	23	1	1.4188e+06	NAK(UniMod:121)YIENHIPSNDLR	TRUE	7	-0.84956	-0.162594
P61247.11	17.4864	18.1713	17.9722	18.3761	18.3395	18.7428	18.0842	17.9617	17.2701	17.5506	18.4947	17.4123	17.4901	18.9556	18.2288	18.4051	18.1514	18.511	17.4819	17.9273	18.1278	18.1491	17.7749	17.3585	17.9031	17.7746	18.236	17.696	17.0656	17.1258	17.376	17.2659	17.0624	P61247	RPS3A	40S ribosomal protein S3a	1	KMMEIMTR	K(UniMod:121)M(UniMod:35)MEIMTR	3	K(UniMod:121)M(UniMod:35)MEIMTR3	24	1	266618	K(UniMod:121)M(UniMod:35)MEIMTR	TRUE	6	-1.0317	-0.197306
O43719.14	21.3159	21.4771	21.2069	21.7489	21.2689	21.3449	21.618	21.653	21.0448	20.8983	20.9221	20.9103	20.6597	21.7386	21.0631	21.8252	21.6714	21.4233	20.8165	21.6618	21.5265	21.3321	21.7124	21.5276	21.6387	21.3856	21.4837	21.6905	21.2561	21.1764	20.9784	20.8132	21.2093	O43719	HTATSF1	HIV Tat-specific factor 1	1	LYKDNQGNLK	LYK(UniMod:121)DNQGNLK	3	LYK(UniMod:121)DNQGNLK3	30	0	2.70751e+06	LYK(UniMod:121)DNQGNLK	FALSE	0	-0.770105	-0.146984
Q12996.8	18.1989	18.0099	18.1148	18.4582	18.3481	18.9305	18.3947	18.1806	17.4462	17.7899	17.888	17.9866	17.7254	18.2066	18.1493	18.3214	18.1321	18.0908	17.9624	17.9856	17.5251	17.8822	17.8431	18.0376	17.9768	18.5496	19.0877	18.5741	17.8616	18.1928	18.0138	17.907	17.7883	Q12996	CSTF3	Cleavage stimulation factor subunit 3	1	EYETVMKGLDR	EYETVM(UniMod:35)K(UniMod:121)GLDR	3	EYETVM(UniMod:35)K(UniMod:121)GLDR3	23	1	301616	EYETVM(UniMod:35)K(UniMod:121)GLDR	TRUE	7	-0.827185	-0.157769
Q9NUM4	23.2136	23.0068	23.4064	23.1993	23.5204	23.8386	23.1334	25.4319	23.3212	23.0477	22.9504	22.9725	22.6483	23.1284	23.1821	23.3887	23.1857	23.3641	22.7177	22.8955	22.8324	22.6518	22.7218	23.5314	23.542	23.5079	23.7639	23.661	22.8299	23.1139	22.8182	22.7168	22.6513	Q9NUM4	TMEM106B	Transmembrane protein 106B	1	SLSHLPLHSSKEDAYDGVTSENMR	SLSHLPLHSSK(UniMod:121)EDAYDGVTSENM(UniMod:35)R	4	SLSHLPLHSSK(UniMod:121)EDAYDGVTSENM(UniMod:35)R4	30	0	1.04526e+07	SLSHLPLHSSK(UniMod:121)EDAYDGVTSENM(UniMod:35)R	FALSE	0	-1.30213	-0.248248
Q99590.15	19.9912	19.6819	19.9961	20.0332	20.5254	20.2358	20.3037	20.6288	19.1714	19.6874	19.9761	19.6881	19.7109	19.9791	19.7166	20.1854	19.7144	19.73	19.4304	19.4129	19.4287	19.7445	19.4774	20.4078	20.3861	20.2452	19.8659	20.1989	20.1892	19.4602	19.5049	19.8546	19.7987	Q99590	SCAF11	Protein SCAF11	1	NSSGPQSGWMKQEEETSGQDSSLK	NSSGPQSGWMK(UniMod:121)QEEETSGQDSSLK	3	NSSGPQSGWMK(UniMod:121)QEEETSGQDSSLK3	30	1	1.00006e+06	NSSGPQSGWMK(UniMod:121)QEEETSGQDSSLK	FALSE	0	-0.771472	-0.14705
Q12789.2	19.0413	19.5769	19.0281	19.2091	18.8112	19.6148	19.1766	20.2031	18.6341	18.269	18.5127	18.8712	18.9791	19.5136	19.7877	19.2783	19.5094	20.0143	19.7975	19.8299	18.9145	19.5149	19.6089	19.3283	19.107	19.6339	19.2121	19.7899	18.4864	18.2304	18.937	19.4587	18.2289	Q12789	GTF3C1	General transcription factor 3C polypeptide 1	1	DGSLEDDEDEEDDLDEGVGGKR	DGSLEDDEDEEDDLDEGVGGK(UniMod:121)R	3	DGSLEDDEDEEDDLDEGVGGK(UniMod:121)R3	30	1	650280	DGSLEDDEDEEDDLDEGVGGK(UniMod:121)R	FALSE	0	-1.2547	-0.237183
Q96S55.11	20.8508	21.3189	21.2598	21.8723	21.5186	21.3511	21.7111	21.5014	20.9895	20.6095	20.8615	21.1875	20.9956	21.8269	21.4106	21.6049	21.6511	21.1652	21.0322	21.3767	21.2086	20.9309	20.9824	20.8719	21.0426	21.0296	21.16	21.212	21.122	20.4797	20.3211	20.6526	20.6167	Q96S55	WRNIP1	ATPase WRNIP1	1	LMKDLGYGK	LMK(UniMod:121)DLGYGK	2	LMK(UniMod:121)DLGYGK2	30	1	2.37577e+06	LMK(UniMod:121)DLGYGK	FALSE	0	-0.715326	-0.134221
Q8IUR7.3	18.8904	18.571	18.4234	19.0622	18.9783	18.8732	18.771	18.5891	17.7189	18.0075	18.4832	18.1228	17.6274	18.9428	18.5675	19.2868	18.8303	18.6756	17.4526	18.2241	18.7726	18.4817	18.4757	19.4147	19.3453	19.0116	19.6995	18.6359	18.5594	18.188	19.0452	18.426	18.5786	Q8IUR7	ARMC8	Armadillo repeat-containing protein 8	1	LSQSPDSNLCDKAK	LSQSPDSNLC(UniMod:4)DKAK(UniMod:121)	3	LSQSPDSNLC(UniMod:4)DKAK(UniMod:121)3	25	1	458613	LSQSPDSNLC(UniMod:4)DKAK(UniMod:121)	TRUE	5	-1.1162	-0.207747
P13010.4	22.5144	22.2097	22.3004	22.722	22.5899	22.4122	22.5045	23.0117	21.8385	22.1232	21.8354	21.899	22.0679	22.3894	22.3259	22.5085	22.3702	22.258	21.6201	21.9043	22.279	22.1461	22.2958	22.8137	22.8601	22.7189	22.5223	22.5778	22.5174	22.1523	22.3441	22.1469	22.4901	P13010	XRCC5	X-ray repair cross-complementing protein 5	1	EEASGSSVTAEEAKK	EEASGSSVTAEEAK(UniMod:121)K	3	EEASGSSVTAEEAK(UniMod:121)K3	30	0	5.44646e+06	EEASGSSVTAEEAK(UniMod:121)K	FALSE	0	-0.621395	-0.115421
Q9UKX7.1	18.2597	18.697	18.2615	18.9274	18.3363	18.5795	18.8214	19.4687	17.6421	17.8756	17.6915	17.5145	17.7577	19.0752	18.1399	19.0307	18.9969	18.5271	17.8039	19.4493	18.7647	18.3651	18.8168	18.9168	18.9697	18.6166	18.3392	18.4801	18.2122	17.5005	17.0249	18.2649	18.2727	Q9UKX7	NUP50	Nuclear pore complex protein Nup50	1	DTTQSKPVSSPFPTK	DTTQSK(UniMod:121)PVSSPFPTK	3	DTTQSK(UniMod:121)PVSSPFPTK3	28	1	377940	DTTQSK(UniMod:121)PVSSPFPTK	TRUE	2	-1.36614	-0.252739
Q8N3X1.1	20.1316	19.8803	19.3842	19.9803	19.6951	19.4938	20.3587	19.4326	18.9024	19.4279	18.5347	19.0908	18.9259	19.6642	19.7829	20.459	20.3531	19.5771	18.8125	19.5764	20.5695	20.1845	19.8232	20.7079	20.2836	20.6531	20.5956	20.2954	19.8666	19.9769	19.4896	19.4495	19.9976	Q8N3X1	FNBP4	Formin-binding protein 4	1	EKTISVSSSK	EK(UniMod:121)TISVSSSK	3	EK(UniMod:121)TISVSSSK3	24	1	1.07032e+06	EK(UniMod:121)TISVSSSK	TRUE	6	-1.26796	-0.234201
Q9UBF2.8	15.691	17.6276	15.0397	19.1703	18.1416	18.7717	19.9489	17.9444	9.2882	9.2882	19.2671	9.2882	9.2882	19.5686	18.7944	18.949	17.8709	18.1588	17.7442	9.2882	18.6215	18.8368	18.4434	18.9142	18.3618	18.2163	18.9232	18.6815	9.2882	9.2882	18.0781	17.8699	9.2882	Q9UBF2	COPG2	Coatomer subunit gamma-2	1	SDKVPENK	SDK(UniMod:121)VPENK	2	SDK(UniMod:121)VPENK2	22	1	427294	SDK(UniMod:121)VPENK	TRUE	8	-9.89233	-1.8214
Q01831.5	18.618	18.8414	19.147	19.4609	19.4927	19.5901	19.3048	19.9967	18.156	18.4441	19.0021	19.0885	18.9345	19.4694	18.8605	19.234	18.5646	18.1904	18.1926	18.4707	19.0665	19.0219	19.3438	19.2242	18.8832	18.8639	19.3685	18.5306	18.5904	18.2572	18.0981	18.3396	18.0243	Q01831	XPC	DNA repair protein complementing XP-C cells	1	IKLEFETYLR	IK(UniMod:121)LEFETYLR	3	IK(UniMod:121)LEFETYLR3	25	1	488987	IK(UniMod:121)LEFETYLR	TRUE	5	-1.203	-0.22128
Q15392.14	19.391	19.75	19.8902	20.5207	19.773	20.3395	20.419	20.1505	19.4822	19.1345	19.5761	19.8083	19.6983	19.973	20.1679	19.9981	20.307	19.9059	19.4916	19.7328	19.4336	19.114	19.3756	19.8351	19.3911	19.8404	19.3694	19.7266	19.481	19.0442	18.6391	19.2956	19.2875	Q15392	DHCR24	Delta(24)-sterol reductase	1	QLEKFVR	QLEK(UniMod:121)FVR	2	QLEK(UniMod:121)FVR2	28	1	869960	QLEK(UniMod:121)FVR	TRUE	2	-0.816063	-0.150019
P46013.51	19.1865	19.1373	18.9563	19.6785	19.6744	19.5307	19.3849	18.8458	18.2512	18.7184	19.042	19.093	17.3438	19.5681	18.9495	19.965	19.2872	18.2881	18.2692	18.7198	19.6376	19.6361	19.052	19.3399	19.6661	19.8303	19.8506	19.5376	18.9243	18.6469	18.8931	18.6075	18.5683	P46013	MKI67	Proliferation marker protein Ki-67	1	ELFSAPGHTEESMTIDKNTK	ELFSAPGHTEESM(UniMod:35)TIDKNTK(UniMod:121)	4	ELFSAPGHTEESM(UniMod:35)TIDKNTK(UniMod:121)4	21	0	648927	ELFSAPGHTEESM(UniMod:35)TIDKNTK(UniMod:121)	TRUE	9	-1.55062	-0.283117
Q01780.19	17.3852	17.8757	17.8966	18.5853	18.5856	18.6226	18.3649	18.0883	17.2705	17.0199	17.6712	17.4664	17.2911	18.0144	17.5977	17.9994	18.751	17.3343	17.3089	17.9645	17.9583	17.6957	18.133	17.6813	18.0275	17.5153	17.4049	17.862	16.5144	17.0406	17.3193	17.2981	17.1886	Q01780	EXOSC10	Exosome component 10	1	PNAQKPLPQALSK	PNAQK(UniMod:121)PLPQALSK	3	PNAQK(UniMod:121)PLPQALSK3	21	1	237125	PNAQK(UniMod:121)PLPQALSK	TRUE	9	-1.05875	-0.193237
Q96RL1.19	19.7923	20.3119	20.3288	20.807	20.4124	20.8154	20.4744	20.8139	19.85	19.9003	20.1386	20.272	19.8042	20.9693	20.4503	20.6487	20.217	20.4794	19.9019	20.1723	19.8742	20.3641	20.0419	19.9835	19.9126	19.8119	20.1598	20.3157	19.7576	18.8332	19.6359	19.7497	19.7631	Q96RL1	UIMC1	BRCA1-A complex subunit RAP80	1	TKSDSGTAAQTSLDIDK	TK(UniMod:121)SDSGTAAQTSLDIDK	3	TK(UniMod:121)SDSGTAAQTSLDIDK3	30	1	1.19928e+06	TK(UniMod:121)SDSGTAAQTSLDIDK	FALSE	0	-0.827278	-0.150288
O96028.19	19.236	19.3591	19.4769	20.0256	19.9136	19.6726	20.8656	19.7594	19.054	18.4721	19.0381	19.0364	18.9315	19.2989	19.1588	19.6443	19.9373	19.7504	19.0275	19.4615	19.4136	18.8718	19.0272	19.5389	19.6167	19.2629	19.5402	19.5826	19.1554	19.0816	18.91	18.7238	18.9476	O96028	NSD2	Histone-lysine N-methyltransferase NSD2	1	NLSDACKPLK	NLSDAC(UniMod:4)K(UniMod:121)PLK	3	NLSDAC(UniMod:4)K(UniMod:121)PLK3	23	1	733273	NLSDAC(UniMod:4)K(UniMod:121)PLK	TRUE	7	-0.922482	-0.166733
Q96RL1.3	18.6041	19.0816	19.3157	19.486	19.8685	19.8257	19.6695	20.2601	19.2926	18.1422	19.3386	18.9936	18.2799	19.1599	19.341	19.2564	19.1733	19.9836	18.8015	18.7589	18.9098	18.5322	18.8991	19.1474	18.6599	18.9358	19.3	18.7035	18.9531	18.1044	18.1143	18.4272	17.6958	Q96RL1	UIMC1	BRCA1-A complex subunit RAP80	1	CTGHSAEHTQCGKPQESTGR	C(UniMod:4)TGHSAEHTQC(UniMod:4)GK(UniMod:121)PQESTGR	4	C(UniMod:4)TGHSAEHTQC(UniMod:4)GK(UniMod:121)PQESTGR4	30	1	558780	C(UniMod:4)TGHSAEHTQC(UniMod:4)GK(UniMod:121)PQESTGR	FALSE	0	-1.17092	-0.20984
Q9UHB7.2	21.3654	21.5002	20.8847	20.9735	20.8831	21.2681	21.443	22.0866	20.5003	20.1095	20.8496	20.4944	20.239	21.3908	21.2895	21.4825	21.5835	21.3766	22.3026	21.427	21.448	21.2275	21.4735	21.8833	21.5033	21.4049	21.9317	21.6862	21.6719	21.0147	20.8512	21.0863	20.6203	Q9UHB7	AFF4	AF4/FMR2 family member 4	1	ESQQSNFGTGEQKR	ESQQSNFGTGEQK(UniMod:121)R	3	ESQQSNFGTGEQK(UniMod:121)R3	30	0	2668839	ESQQSNFGTGEQK(UniMod:121)R	FALSE	0	-1.07464	-0.191334
O75937.6	19.3012	18.8223	18.9381	19.0425	19.0964	19.1297	19.1781	19.7181	18.7928	18.2286	18.7085	18.7761	18.7105	19.0083	19.0531	19.1038	19.0304	18.8917	18.5277	19.0288	18.486	18.4943	18.5986	19.9124	19.7257	19.203	19.352	19.5427	19.3805	19.4418	18.88	19.0699	18.5037	O75937	DNAJC8	DnaJ homolog subfamily C member 8	1	LFAELEIKR	LFAELEIK(UniMod:121)R	3	LFAELEIK(UniMod:121)R3	20	1	586622	LFAELEIK(UniMod:121)R	TRUE	10	-0.835926	-0.148022
Q92905.3	20.3244	20.8804	20.8885	21.9029	21.0638	21.2123	21.1123	21.4972	20.176	20.4842	20.6513	20.4763	20.3084	21.2042	20.6396	21.0792	21.4846	21.3166	19.9482	20.5919	20.8586	20.8609	20.82	20.8242	20.2895	20.4676	20.8331	20.7131	20.0207	19.7328	19.8441	19.7792	20.7397	Q92905	COPS5	COP9 signalosome complex subunit 5	1	KQQQEILAAK	K(UniMod:121)QQQEILAAK	3	K(UniMod:121)QQQEILAAK3	30	0	1.79273e+06	K(UniMod:121)QQQEILAAK	FALSE	0	-1.02331	-0.181113
Q7L014.5	18.185	18.4342	18.082	18.4998	18.5443	18.0632	18.1942	18.6014	17.4657	17.7231	18.0663	17.6704	17.9915	19.1076	18.6823	18.6484	18.6239	17.737	18.0075	18.1911	18.4372	18.5469	18.3606	18.6209	18.5364	18.5686	18.468	18.0707	17.8537	17.7273	17.8334	17.9226	18.2482	Q7L014	DDX46	Probable ATP-dependent RNA helicase DDX46	1	DMAAPGTSSVPAPTAGNAEKLEIAK	DMAAPGTSSVPAPTAGNAEK(UniMod:121)LEIAK	3	DMAAPGTSSVPAPTAGNAEK(UniMod:121)LEIAK3	26	1	331694	DMAAPGTSSVPAPTAGNAEK(UniMod:121)LEIAK	TRUE	4	-0.910732	-0.160985
Q8IYW5.13	18.5869	18.7726	19.0453	19.3653	19.1004	19.355	19.6988	19.9429	18.89	18.1377	18.5532	18.5776	18.8317	18.4163	18.8966	18.7972	19.1895	18.2761	19.4068	19.164	18.563	18.2848	18.7312	18.9867	18.3888	19.1773	18.7684	19.1422	18.2751	18.3329	18.4159	18.0609	18.3206	Q8IYW5	RNF168	E3 ubiquitin-protein ligase RNF168	1	VPYSKETAVMPCGR	VPYSK(UniMod:121)ETAVMPC(UniMod:4)GR	3	VPYSK(UniMod:121)ETAVMPC(UniMod:4)GR3	26	1	473475	VPYSK(UniMod:121)ETAVMPC(UniMod:4)GR	TRUE	4	-1.04063	-0.182566
O95714.7	21.4838	21.6522	21.9254	22.6646	22.2064	21.9045	22.1678	22.2599	21.9625	21.1886	21.5482	21.9725	21.3785	21.9078	21.4473	22.5142	21.9735	21.7718	21.3306	21.2124	21.8508	21.0743	21.4392	21.5974	21.9357	22.1255	21.6273	21.5487	21.5976	21.0345	20.9701	21.0684	21.3323	O95714	HERC2	E3 ubiquitin-protein ligase HERC2	1	DDSVEPSGTKK	DDSVEPSGTK(UniMod:121)K	3	DDSVEPSGTK(UniMod:121)K3	30	0	3.4892e+06	DDSVEPSGTK(UniMod:121)K	FALSE	0	-0.964252	-0.16846
Q14008.20	15.1109	15.3957	15.3661	15.8123	15.6221	15.8404	15.9629	15.777	14.9827	15.0207	15.0736	14.5328	15.0361	15.5366	15.347	14.8157	15.719	15.242	15.1182	15.6792	15.4764	15.6349	15.3882	15.2645	15.4152	15.3067	15.2366	15.3239	15.0499	14.7556	15.1481	14.7869	14.8217	Q14008	CKAP5	Cytoskeleton-associated protein 5	1	HCTASTLPKSLLK	HC(UniMod:4)TASTLPK(UniMod:121)SLLK	3	HC(UniMod:4)TASTLPK(UniMod:121)SLLK3	23	1	41084.9	HC(UniMod:4)TASTLPK(UniMod:121)SLLK	TRUE	7	-0.676111	-0.117773
P78504.6	19.2415	20.2986	20.6487	21.8063	20.3924	21.1701	20.9308	20.8693	20.441	19.7973	19.9023	20.5865	20.5912	20.502	20.5746	20.4254	20.9764	20.7087	19.8878	20.0741	20.0443	19.8627	19.9301	19.6789	19.7351	19.3129	19.419	19.6396	19.6468	18.4931	18.5857	19.0229	18.8813	P78504	JAG1	Protein jagged-1	1	KPGSHTHSASEDNTTNNVR	K(UniMod:121)PGSHTHSASEDNTTNNVR	4	K(UniMod:121)PGSHTHSASEDNTTNNVR4	30	0	1.21626e+06	K(UniMod:121)PGSHTHSASEDNTTNNVR	FALSE	0	-1.07517	-0.187184
Q8IY18.7	19.0536	19.0723	19.0864	19.4316	19.2499	19.0907	19.6551	20.0221	18.7451	18.2382	18.2961	18.9515	19.184	19.7464	19.259	18.715	19.8267	18.9339	18.1805	18.9947	18.8776	19.0436	19.1457	19.2119	19.426	19.3458	19.542	19.3959	18.7287	19.1257	18.3217	18.6755	18.7625	Q8IY18	SMC5	Structural maintenance of chromosomes protein 5	1	FDNLMNQKEDK	FDNLMNQK(UniMod:121)EDK	3	FDNLMNQK(UniMod:121)EDK3	29	1	578316	FDNLMNQK(UniMod:121)EDK	TRUE	1	-1.12728	-0.195701
P78371.22	19.9495	20.018	20.1505	21.0618	19.8736	20.6933	20.3198	20.7649	19.7119	19.8703	19.9281	19.7039	19.5772	20.2881	19.8383	20.6462	20.3193	20.3357	19.8556	18.9305	20.2986	19.7825	19.8851	20.2983	20.2849	19.786	20.7726	20.2259	20.0376	19.3608	19.6542	19.4172	19.6579	P78371	CCT2	T-complex protein 1 subunit beta	1	STLGPKGMDK	STLGPK(UniMod:121)GM(UniMod:35)DK	3	STLGPK(UniMod:121)GM(UniMod:35)DK3	25	1	1123474	STLGPK(UniMod:121)GM(UniMod:35)DK	TRUE	5	-1.10579	-0.190176
P47755.3	18.8581	18.7934	18.8558	19.0026	18.9765	19.2296	19.3332	19.4413	18.7564	18.3238	18.6114	18.5451	18.3379	18.8752	18.4654	19.1952	19.1107	18.4389	18.9191	18.8992	18.6051	18.8565	18.5684	19.3632	19.1344	19.0369	19.1204	18.8834	19.0323	18.9385	18.5752	17.9489	18.5483	P47755	CAPZA2	F-actin-capping protein subunit alpha-2	1	EHYPNGVCTVYGKK	EHYPNGVC(UniMod:4)TVYGK(UniMod:121)K	4	EHYPNGVC(UniMod:4)TVYGK(UniMod:121)K4	30	0	479106	EHYPNGVC(UniMod:4)TVYGK(UniMod:121)K	FALSE	0	-0.852037	-0.145978
Q8ND82.15	18.1904	19.0167	19.4873	19.7218	19.9236	19.3605	20.0577	21.0522	19.036	18.4728	18.9116	19.2249	19.1116	18.804	18.5383	18.394	19.8596	18.977	19.3575	19.6517	19.0353	18.7768	18.7726	17.3249	17.806	17.9082	17.9551	18.027	18.4339	18.4073	18.9661	18.4957	18.5797	Q8ND82	ZNF280C	Zinc finger protein 280C	1	TSKLHATTSTASK	TSK(UniMod:121)LHATTSTASK	3	TSK(UniMod:121)LHATTSTASK3	23	1	602924	TSK(UniMod:121)LHATTSTASK	TRUE	7	0.225201	1.31934
Q8N0T1.8	18.0652	19.4866	19.7599	20.2262	19.7078	19.9607	19.8763	20.654	19.4146	19.4769	19.311	19.279	19.6921	19.3195	19.5881	19.382	19.5943	19.2564	19.2729	20.2731	19.1239	19.8148	19.2406	18.3903	18.2421	18.4189	18.2946	18.4595	17.9407	17.7898	17.1018	18.3492	17.6654	Q8N0T1	RBIS	Ribosomal biogenesis factor	1	VNKAFVNVQK	VNK(UniMod:121)AFVNVQK	3	VNK(UniMod:121)AFVNVQK3	28	1	661515	VNK(UniMod:121)AFVNVQK	TRUE	2	-1.01291	-0.170447
Q96RL1.9	20.8468	20.7623	20.985	21.2071	21.1473	20.8651	21.235	22.0496	20.9924	20.5364	20.6351	20.7408	20.4416	21.1183	20.9438	20.961	21.1434	20.7854	20.4643	20.7034	20.3429	20.5428	20.6173	21.1274	21.1	21.2437	20.951	20.9581	21.0738	20.477	20.5933	20.6047	20.3387	Q96RL1	UIMC1	BRCA1-A complex subunit RAP80	1	EYQCHVDSCLQLAKADQGDGPEGSGR	EYQC(UniMod:4)HVDSC(UniMod:4)LQLAK(UniMod:121)ADQGDGPEGSGR	4	EYQC(UniMod:4)HVDSC(UniMod:4)LQLAK(UniMod:121)ADQGDGPEGSGR4	30	1	1.95508e+06	EYQC(UniMod:4)HVDSC(UniMod:4)LQLAK(UniMod:121)ADQGDGPEGSGR	FALSE	0	-0.784981	-0.132061
Q9UHQ9.6	17.895	18.8693	18.6901	19.5979	19.1628	18.8268	18.5905	18.884	18.369	18.4304	18.2564	18.4351	18.3482	18.7555	18.1805	19.163	18.5968	18.7094	19.0527	19.0818	18.9057	19.1162	19.1313	18.0903	18.4618	18.1684	17.7992	18.1246	17.8526	17.8674	17.6969	17.3354	17.553	Q9UHQ9	CYB5R1	NADH-cytochrome b5 reductase 1	1	LLDKTTVSHNTK	LLDK(UniMod:121)TTVSHNTK	3	LLDK(UniMod:121)TTVSHNTK3	24	1	406990	LLDK(UniMod:121)TTVSHNTK	TRUE	6	-0.801278	-0.134385
O43167.1	18.5004	18.9635	18.6651	19.1152	18.9525	19.127	19.022	19.0856	18.042	18.3225	18.2677	18.4156	18.3011	19.4843	19.3036	19.474	19.0539	18.4306	18.4397	18.8317	18.8689	18.5521	19.1965	18.9319	18.9572	19.079	18.6789	18.1915	18.4747	18.4769	17.7493	18.2664	18.1987	O43167	ZBTB24	Zinc finger and BTB domain-containing protein 24	1	GDSGVLNEQIAAKEK	GDSGVLNEQIAAK(UniMod:121)EK	3	GDSGVLNEQIAAK(UniMod:121)EK3	22	1	461858	GDSGVLNEQIAAK(UniMod:121)EK	TRUE	8	-0.915421	-0.153451
O95218.8	18.1447	19.4676	18.7656	20.0387	18.8169	19.4229	19.2469	18.7918	18.1435	17.7039	18.9509	18.3835	18.1572	19.7355	19.4648	20.8175	20.1505	19.9276	18.4075	18.9092	19.6198	19.3877	18.2555	18.1341	18.0725	19.0588	18.7856	18.9971	18.4306	16.9942	17.953	17.3512	17.6702	O95218	ZRANB2	Zinc finger Ran-binding domain-containing protein 2	1	YKLDEDEDEDDADLSK	YK(UniMod:121)LDEDEDEDDADLSK	3	YK(UniMod:121)LDEDEDEDDADLSK3	29	1	543389	YK(UniMod:121)LDEDEDEDDADLSK	TRUE	1	-1.59273	-0.266866
O15355.3	23.5643	23.2313	23.1423	23.4036	23.3016	23.4312	23.4282	23.8203	22.9967	22.7562	22.8528	22.8209	22.6121	22.7891	23.2742	22.9885	23.2868	23.6626	23.2836	23.3091	23.5288	23.0329	23.1573	23.4532	23.2107	23.257	23.5335	23.4285	23.5471	23.7279	23.8397	23.7	23.9454	O15355	PPM1G	Protein phosphatase 1G	1	GKQLIVANAGDSR	GK(UniMod:121)QLIVANAGDSR	3	GK(UniMod:121)QLIVANAGDSR3	30	0	1.07536e+07	GK(UniMod:121)QLIVANAGDSR	FALSE	0	0.107249	0.643576
P09874.27	19.3915	19.7426	20.083	20.8312	20.234	20.4212	20.4198	20.317	20.0318	19.3547	19.6997	19.8435	19.6771	19.6957	19.7745	19.7359	19.9414	20.2282	19.4172	20.134	19.7392	19.326	19.4341	19.2879	18.3569	19.2952	19.2917	19.432	19.4134	19.7904	19.6217	19.6601	19.7655	P09874	PARP1	Poly [ADP-ribose] polymerase 1	1	LGGKLTGTANK	LGGK(UniMod:121)LTGTANK	3	LGGK(UniMod:121)LTGTANK3	20	0	930163	LGGK(UniMod:121)LTGTANK	TRUE	10	0.147494	0.887378
Q92922.27	19.4649	19.8075	19.0868	19.1701	19.3714	19.9654	18.8558	20.0431	18.3266	19.0587	18.716	18.7596	18.6008	18.7151	19.6639	20.0434	20.2178	19.8756	19.4386	19.378	20.595	20.2284	19.9193	19.6177	20.0117	19.4428	20.2591	19.8769	19.1052	19.1626	19.1441	19.0616	18.9671	Q92922	SMARCC1	SWI/SNF complex subunit SMARCC1	1	SPQVPAAQQMLNFPEKNK	SPQVPAAQQM(UniMod:35)LNFPEKNK(UniMod:121)	3	SPQVPAAQQM(UniMod:35)LNFPEKNK(UniMod:121)3	29	1	795250	SPQVPAAQQM(UniMod:35)LNFPEKNK(UniMod:121)	TRUE	1	-1.29248	-0.214583
P52272.5	20.3342	19.9158	19.8523	20.0108	20.1059	20.5638	20.203	20.3053	19.9047	18.8678	19.7334	19.4692	19.3595	19.6164	20.3364	19.843	19.8194	20.448	19.8926	20.0631	19.6368	19.5478	19.9546	20.6403	20.4211	20.29	20.7626	20.8692	20.2222	20.2726	19.7664	20.287	19.8109	P52272	HNRNPM	Heterogeneous nuclear ribonucleoprotein M	1	FNECGHVLYADIKMENGK	FNEC(UniMod:4)GHVLYADIK(UniMod:121)M(UniMod:35)ENGK	4	FNEC(UniMod:4)GHVLYADIK(UniMod:121)M(UniMod:35)ENGK4	27	1	1.14991e+06	FNEC(UniMod:4)GHVLYADIK(UniMod:121)M(UniMod:35)ENGK	TRUE	3	-0.901369	-0.148279
P09429.9	20.5964	20.8009	20.7903	21.3756	20.9017	20.6547	20.9777	21.5843	20.1291	20.5878	20.9701	20.695	20.027	21.3715	20.7641	21.1165	20.7186	20.5538	20.6321	20.3982	20.9785	21.2879	20.1884	20.889	20.879	21.1476	20.636	20.9004	20.3902	20.21	20.2434	20.343	20.3251	P09429	HMGB1	High mobility group protein B1	1	TYIPPKGETK	TYIPPKGETK(UniMod:121)	3	TYIPPKGETK(UniMod:121)3	28	1	1.8342e+06	TYIPPKGETK(UniMod:121)	TRUE	2	-1.01021	-0.165842
Q8TEQ6.23	17.6071	17.7571	18.1525	18.8628	18.782	18.221	18.33	18.2434	17.2483	17.8149	17.9244	18.5212	17.5767	17.3722	17.912	17.6578	17.4307	17.8333	17.6834	18.0632	18.2284	17.0776	18.3124	17.7663	17.066	16.8174	17.5965	17.114	17.7034	17.8241	17.9046	17.9063	18.3724	Q8TEQ6	GEMIN5	Gem-associated protein 5	1	TLSGHTAKITSVAWSPHHDGR	TLSGHTAK(UniMod:121)ITSVAWSPHHDGR	4	TLSGHTAK(UniMod:121)ITSVAWSPHHDGR4	21	1	244853	TLSGHTAK(UniMod:121)ITSVAWSPHHDGR	TRUE	9	0.185532	1.15468
Q9BZZ5.7	21.2667	20.3773	20.6533	21.5247	20.7135	21.2196	21.0751	20.7967	20.3249	20.176	20.3567	20.9361	19.4095	20.6258	20.4956	20.8256	20.4778	20.7169	20.0923	20.2844	19.89	20.4122	19.9527	21.5894	21.5894	21.2642	21.7343	21.5622	21.3479	21.192	20.769	20.6262	20.9928	Q9BZZ5	API5	Apoptosis inhibitor 5	1	PVQKVEIGQK	PVQK(UniMod:121)VEIGQK	3	PVQK(UniMod:121)VEIGQK3	26	1	2.01083e+06	PVQK(UniMod:121)VEIGQK	TRUE	4	-0.96966	-0.155021
P49585.7	19.2827	18.4415	18.7227	19.8575	18.848	19.1372	19.4364	19.062	18.8032	18.1356	18.1992	17.0705	18.6772	18.0954	18.2264	18.3843	18.4481	18.2547	18.9523	19.482	18.3089	18.0177	18.2458	18.6912	18.7175	19.1325	18.479	19.0357	18.421	20.1549	20.0809	20.4782	19.6365	P49585	PCYT1A	Choline-phosphate cytidylyltransferase A	1	HMLKEGK	HMLK(UniMod:121)EGK	2	HMLK(UniMod:121)EGK2	20	1	625648	HMLK(UniMod:121)EGK	TRUE	10	0.258873	1.6273
P04040.1	24.4056	24.7772	24.7824	25.6806	25.1288	25.2209	24.7252	24.6724	24.3766	24.5123	24.448	24.9003	24.1586	25.0459	24.8381	24.9321	25.3173	24.4375	24.4111	24.5079	24.9137	24.6823	24.6866	24.0414	25.0307	24.5343	25.1986	24.7138	24.4963	23.7036	23.9683	24.1083	24.261	P04040	CAT	Catalase	1	AKVFEHIGK	AK(UniMod:121)VFEHIGK	3	AK(UniMod:121)VFEHIGK3	29	1	2.76927e+07	AK(UniMod:121)VFEHIGK	TRUE	1	-1.02961	-0.16285
P49790.24	21.515	20.8385	21.223	21.487	21.2084	21.1782	21.6029	22.6297	21.1676	20.6614	20.6343	21.1628	20.4972	20.9714	21.1379	20.8176	20.9767	21.1205	21.0674	20.4337	20.9578	20.4686	20.4333	21.173	21.1386	21.2089	21.4394	21.1914	21.6495	22.0735	21.6799	21.6696	21.9266	P49790	NUP153	Nuclear pore complex protein Nup153	1	SASVAPFTCKTSEAK	SASVAPFTC(UniMod:4)K(UniMod:121)TSEAK	3	SASVAPFTC(UniMod:4)K(UniMod:121)TSEAK3	30	0	2543632	SASVAPFTC(UniMod:4)K(UniMod:121)TSEAK	FALSE	0	0.155094	0.984095
O95197.5	19.8416	19.956	20.1371	20.4875	20.2281	20.0021	20.1003	21.5819	19.6923	19.6541	19.7764	19.7052	20.1435	20.0139	19.9375	19.8546	20.3707	20.3214	20.0051	20.2554	19.9153	19.7431	19.1434	20.2041	20.2993	19.7651	20.1855	20.4194	20.0289	19.1832	19.2707	19.6141	19.4459	O95197	RTN3	Reticulon-3	1	SVIQAVQKSEEGHPFK	SVIQAVQK(UniMod:121)SEEGHPFK	3	SVIQAVQK(UniMod:121)SEEGHPFK3	30	0	1.08032e+06	SVIQAVQK(UniMod:121)SEEGHPFK	FALSE	0	-1.15142	-0.180862
Q8WYH8.1	21.0725	21.4865	21.8651	22.5746	21.8847	22.1925	22.2267	22.9873	21.4856	21.2289	21.614	21.5007	20.9564	21.2867	21.4238	21.5462	21.6238	21.7917	21.3751	21.6052	21.5181	21.2862	21.4085	21.3182	21.4418	20.956	21.3447	21.5103	20.6392	20.4245	20.8395	21.1772	21.0738	Q8WYH8	ING5	Inhibitor of growth protein 5	1	LQKIQNAYSK	LQK(UniMod:121)IQNAYSK	3	LQK(UniMod:121)IQNAYSK3	30	0	3.05264e+06	LQK(UniMod:121)IQNAYSK	FALSE	0	-0.836405	-0.130297
Q8IZ73.1	18.6795	18.4082	18.7091	18.9675	19.492	19.3601	18.0725	19.6509	18.3696	18.0562	18.4909	18.3894	18.2422	18.1867	17.6611	18.3061	18.9912	18.8531	17.6344	18.7743	19.1186	18.2698	18.2869	18.8898	19.3624	18.975	18.7436	19.3488	18.5133	18.353	18.3389	18.3005	17.9694	Q8IZ73	RPUSD2	RNA pseudouridylate synthase domain-containing protein 2	1	EVEPAPVGGEHPSAAAPGPGKHK	EVEPAPVGGEHPSAAAPGPGK(UniMod:121)HK	4	EVEPAPVGGEHPSAAAPGPGK(UniMod:121)HK4	23	1	442283	EVEPAPVGGEHPSAAAPGPGK(UniMod:121)HK	TRUE	7	-1.33055	-0.207254
Q08211.9	18.9251	19.0801	18.9358	19.9499	19.1802	19.8098	19.1186	19.2286	18.8898	18.9231	17.5679	18.3699	18.3201	19.1412	18.6959	19.5542	19.2878	18.6941	18.5385	18.9948	19.5513	19.2477	19.0954	19.3347	19.4659	18.6764	20.0415	19.0301	18.9136	18.5458	18.8188	17.8964	18.5278	Q08211	DHX9	ATP-dependent RNA helicase A	1	KMTPSYEIR	K(UniMod:121)M(UniMod:35)TPSYEIR	3	K(UniMod:121)M(UniMod:35)TPSYEIR3	25	1	568331	K(UniMod:121)M(UniMod:35)TPSYEIR	TRUE	5	-1.33133	-0.207148
Q92878.9	19.4385	20.0755	20.3873	21.1505	20.1228	20.114	20.6993	22.2707	20.0925	19.7115	19.7269	20.0173	19.9676	20.3611	20.0045	20.4463	19.9629	20.2428	19.798	20.1783	19.7207	19.8547	20.1858	19.3121	19.7872	19.7882	19.9968	20.3062	19.6381	19.3551	18.8072	18.5984	18.796	Q92878	RAD50	DNA repair protein RAD50	1	HGEKVSLSSK	HGEK(UniMod:121)VSLSSK	3	HGEK(UniMod:121)VSLSSK3	30	1	1.13071e+06	HGEK(UniMod:121)VSLSSK	FALSE	0	-1.38318	-0.215106
Q9H040.1	22.0411	22.4484	22.2704	22.6634	22.3192	22.2922	22.8562	22.6916	22.4163	21.719	21.7221	22.2088	21.8146	22.0765	22.3667	22.3587	22.0229	22.4885	23.0012	23.1045	21.9262	22.2719	22.8664	21.8767	21.4144	21.5066	21.7609	22.2021	22.4056	22.2871	22.7753	22.1052	22.0774	Q9H040	SPRTN	DNA-dependent metalloprotease SPRTN	1	EGHGPEFCKHMHR	EGHGPEFC(UniMod:4)K(UniMod:121)HMHR	4	EGHGPEFC(UniMod:4)K(UniMod:121)HMHR4	30	0	5.19491e+06	EGHGPEFC(UniMod:4)K(UniMod:121)HMHR	FALSE	0	0.155442	1.00056
O00159.18	22.0673	22.3701	22.4128	22.847	22.6331	22.8346	23.0336	22.1799	22.2771	22.0502	22.3318	22.0897	21.8506	22.6374	22.858	23.0228	22.1465	22.3891	22.2927	21.9189	22.084	22.0965	22.2548	22.262	21.9286	22.4446	22.4765	22.3293	22.0069	21.8478	21.9966	21.5959	21.7842	O00159	MYO1C	Unconventional myosin-Ic	1	HLGYKPEEYK	HLGYK(UniMod:121)PEEYK	3	HLGYK(UniMod:121)PEEYK3	30	1	5236395	HLGYK(UniMod:121)PEEYK	FALSE	0	-0.765269	-0.118592
Q14241.11	19.9543	20.0161	20.0255	20.5704	20.3409	20.089	20.2119	21.0072	19.149	19.1329	19.817	20.0653	19.8711	20.7829	19.968	20.613	20.2197	19.8447	19.0599	19.2139	20.3189	20.0084	20.1313	20.4598	20.3246	20.2257	20.1472	20.3626	19.9701	19.2327	19.3282	19.477	20.0154	Q14241	ELOA	Elongin-A	1	SLEEDQEPIVSHQKPGK	SLEEDQEPIVSHQK(UniMod:121)PGK	4	SLEEDQEPIVSHQK(UniMod:121)PGK4	30	0	1.10325e+06	SLEEDQEPIVSHQK(UniMod:121)PGK	FALSE	0	-1.21233	-0.186297
P19338.9	20.9223	20.0753	19.7881	19.7535	19.8946	20.4031	19.6943	20.9873	19.6576	19.7603	19.4611	19.3145	18.9547	19.4344	19.8952	19.9085	20.3203	20.0912	19.9885	20.497	20.1072	20.0621	20.4484	20.3015	20.6051	20.8071	20.9339	20.508	20.9547	21.4102	21.3787	21.1111	21.2126	P19338	NCL	Nucleolin	1	AVTTPGKK	AVTTPGK(UniMod:121)K	2	AVTTPGK(UniMod:121)K2	30	1	1.40524e+06	AVTTPGK(UniMod:121)K	FALSE	0	0.154657	1.00997
Q96JM7.3	21.6152	21.7939	21.6848	22.1591	21.9994	21.9056	21.9705	22.3932	20.8697	21.2298	21.4296	21.4131	21.4783	22.0145	21.5486	21.3895	22.0925	21.7927	21.9368	21.6547	21.9991	21.6618	21.8484	21.7543	21.9281	21.8862	21.7167	21.7163	21.5618	21.1634	21.4391	21.407	21.5793	Q96JM7	L3MBTL3	Lethal(3)malignant brain tumor-like protein 3	1	LLPTVAGIPASKVSK	LLPTVAGIPASK(UniMod:121)VSK	3	LLPTVAGIPASK(UniMod:121)VSK3	27	1	3.51044e+06	LLPTVAGIPASK(UniMod:121)VSK	TRUE	3	-0.642199	-0.0982203
Q12931.2	19.7518	20.0176	19.3596	20.1686	19.3485	20.1038	19.1763	19.8364	19.1633	18.2525	19.1719	19.3247	19.0498	20.3011	20.5742	20.3689	20.3149	20.3774	19.8418	18.8378	20.1272	19.7385	19.6938	20.2987	20.3585	19.8862	19.8099	20.2464	20.1571	18.6653	19.8797	19.0871	19.1287	Q12931	TRAP1	Heat shock protein 75 kDa, mitochondrial	1	HEFQAETKK	HEFQAETK(UniMod:121)K	3	HEFQAETK(UniMod:121)K3	24	1	939092	HEFQAETK(UniMod:121)K	TRUE	6	-1.27748	-0.195205
Q96JI7.3	19.6335	19.617	19.307	19.756	19.5503	19.5331	19.6172	19.7817	18.8983	18.6296	19.0505	19.0395	19.2143	19.2865	20.0969	19.6826	19.9584	19.6438	19.2486	19.5913	19.8923	19.1097	19.6594	20.0109	19.5572	19.562	20.1176	19.9992	19.5361	19.4671	19.5329	19.1849	19.3668	Q96JI7	SPG11	Spatacsin	1	EQDFFKHK	EQDFFKHK(UniMod:121)	3	EQDFFKHK(UniMod:121)3	27	1	796371	EQDFFKHK(UniMod:121)	TRUE	3	-0.749944	-0.113735
Q9BTA9.8	19.1613	18.9465	18.8015	18.8028	19.2109	18.8297	18.8596	19.9117	17.8481	18.4099	18.6869	18.5455	18.9098	18.4826	18.9047	19.1823	18.6456	18.7216	19.156	19.5632	18.7936	19.2545	18.761	19.5585	19.4717	19.2684	19.4109	19.5182	19.1754	18.5771	18.8267	18.7898	19.0164	Q9BTA9	WAC	WW domain-containing adapter protein with coiled-coil	1	TSDAPYDSADDWSEHISSSGKK	TSDAPYDSADDWSEHISSSGK(UniMod:121)K	4	TSDAPYDSADDWSEHISSSGK(UniMod:121)K4	29	1	542353	TSDAPYDSADDWSEHISSSGK(UniMod:121)K	TRUE	1	-0.987289	-0.149704
P13667.21	20.6588	20.6484	20.7015	21.1099	20.813	20.9683	21.0826	21.2675	20.5174	20.1396	20.5501	20.2326	20.3338	20.7251	20.6518	20.7985	20.8926	20.8248	21.1181	20.8602	19.9347	20.3422	20.3363	20.6243	20.376	20.2337	20.6233	20.3562	20.8656	20.9176	20.8611	21.135	20.5954	P13667	PDIA4	Protein disulfide-isomerase A4	1	QLEPVYNSLAKK	QLEPVYNSLAKK(UniMod:121)	3	QLEPVYNSLAKK(UniMod:121)3	30	1	1704915	QLEPVYNSLAKK(UniMod:121)	FALSE	0	0.113142	0.751352
P46063.10	19.6329	20.267	19.5954	20.4157	20.0513	20.554	19.9876	19.0085	18.8533	19.2808	19.4299	19.394	18.9786	20.271	20.4928	20.5854	20.6068	20.6454	18.8388	19.5715	20.5051	20.7656	20.3874	20.1351	19.9792	20.0975	19.9331	19.9731	19.1125	19.1379	18.9621	19.1413	19.857	P46063	RECQL	ATP-dependent DNA helicase Q1	1	KNITEYCR	K(UniMod:121)NITEYC(UniMod:4)R	3	K(UniMod:121)NITEYC(UniMod:4)R3	29	0	1.04246e+06	K(UniMod:121)NITEYC(UniMod:4)R	TRUE	1	-1.35862	-0.204301
Q9BZ29.18	19.1372	19.0912	19.2345	19.5487	19.6125	19.5546	19.5041	19.4739	19.0645	19.2114	18.6937	18.6439	19.0378	19.3186	19.0867	19.4801	19.4933	19.3801	18.8533	19.146	18.8759	18.7627	18.5149	19.4483	19.2839	18.7943	19.4574	19.6196	18.964	19.0453	18.9445	19.0114	18.8028	Q9BZ29	DOCK9	Dedicator of cytokinesis protein 9	1	LIKHTSFSSDVK	LIK(UniMod:121)HTSFSSDVK	3	LIK(UniMod:121)HTSFSSDVK3	23	1	604644	LIK(UniMod:121)HTSFSSDVK	TRUE	7	-0.638971	-0.0952799
Q9UPT9.15	22.548	22.7988	22.8478	23.4407	22.9496	23.2876	22.8532	23.6049	22.9578	22.7513	22.1149	21.8026	22.7157	23.0661	23.1285	23.2464	22.5546	23.1096	22.557	22.9222	22.1576	22.5904	22.6551	22.7954	22.8534	22.9294	22.667	22.8051	22.5545	22.247	22.4491	22.0811	22.0981	Q9UPT9	USP22	Ubiquitin carboxyl-terminal hydrolase 22	1	QHKDQWFK	QHK(UniMod:121)DQWFK	3	QHK(UniMod:121)DQWFK3	29	1	7.16826e+06	QHK(UniMod:121)DQWFK	TRUE	1	-0.913172	-0.135003
A6NNY8.1	15.564	15.7908	15.6444	16.3268	16.3962	16.3438	15.6964	15.9833	15.3336	14.7831	15.4083	15.2091	14.9633	15.845	15.8594	16.7729	15.8653	15.4268	15.5857	15.6959	15.7644	15.4255	15.6669	14.8977	15.7841	15.2947	14.6731	15.6139	15.598	15.8563	15.6248	15.798	16.4998	A6NNY8	USP27X	Ubiquitin carboxyl-terminal hydrolase 27	1	IKCGSCQSYQESTK	IK(UniMod:121)C(UniMod:4)GSC(UniMod:4)QSYQESTK	3	IK(UniMod:121)C(UniMod:4)GSC(UniMod:4)QSYQESTK3	24	1	54913.3	IK(UniMod:121)C(UniMod:4)GSC(UniMod:4)QSYQESTK	TRUE	6	0.160289	1.08514
Q14566	19.6423	19.7437	19.7573	20.1309	20.3753	19.8484	20.3421	19.5862	19.1098	19.5601	19.6012	19.5388	19.4805	19.6937	19.9181	20.3051	20.1711	19.8701	19.5917	19.838	19.434	18.9882	19.6267	19.6101	19.8966	19.9736	19.7927	20.0483	19.598	19.1416	19.5251	19.5598	19.2773	Q14566	MCM6	DNA replication licensing factor MCM6	1	ALKTFVK	ALK(UniMod:121)TFVK	2	ALK(UniMod:121)TFVK2	30	1	881043	ALK(UniMod:121)TFVK	FALSE	0	-0.774156	-0.113671
Q9Y4W2.6	19.0456	19.9949	19.0826	19.7275	19.2302	19.8147	19.0047	20.1949	18.9844	18.4015	19.3334	19.2207	16.9139	19.8287	20.1853	20.6025	19.8785	20.2107	19.1166	19.8236	20.5706	20.1253	19.6076	19.2089	19.5506	20.0689	19.9476	18.9148	19.1242	18.3254	18.723	18.2406	18.352	Q9Y4W2	LAS1L	Ribosomal biogenesis protein LAS1L	1	GSEEVDSHCKK	GSEEVDSHC(UniMod:4)K(UniMod:121)K	3	GSEEVDSHC(UniMod:4)K(UniMod:121)K3	29	1	780750	GSEEVDSHC(UniMod:4)K(UniMod:121)K	TRUE	1	-1.71897	-0.25128
Q96KR1.19	20.2852	20.4031	20.4504	21.0845	20.7808	20.5184	20.8046	20.9746	20.2393	19.9986	20.5541	19.5252	20.0243	20.4192	20.2321	20.8123	20.4237	20.8089	20.2354	20.1958	20.3138	20.1664	20.423	20.1207	19.6081	20.1375	20.2016	20.2824	20.2825	20.4093	20.594	20.6879	20.5281	Q96KR1	ZFR	Zinc finger RNA-binding protein	1	VSAVPTNMAAKK	VSAVPTNMAAKK(UniMod:121)	3	VSAVPTNMAAKK(UniMod:121)3	30	1	1394272	VSAVPTNMAAKK(UniMod:121)	FALSE	0	0.108856	0.751751
O43818	19.9542	20.0655	19.5543	19.838	20.4199	19.7749	19.7278	20.1124	19.2243	19.1089	19.2424	18.8125	19.2816	19.9789	19.9891	19.8188	19.8716	19.7529	19.8263	20.3396	20.131	20.4074	20.54	19.5368	19.8652	19.6459	19.8115	19.7907	20.094	20.4724	19.5488	20.6097	20.1672	O43818	RRP9	U3 small nucleolar RNA-interacting protein 2	1	LAKLYLEQLR	LAK(UniMod:121)LYLEQLR	3	LAK(UniMod:121)LYLEQLR3	28	1	1.026e+06	LAK(UniMod:121)LYLEQLR	TRUE	2	0.113073	0.783658
Q9H4L7.1	18.1786	18.3887	18.0624	18.9082	17.875	18.3399	17.9556	18.7142	17.6106	18.004	17.8384	17.5166	17.8615	18.0769	18.4421	19.0726	18.8319	18.7055	17.9043	17.9075	18.5133	18.0791	18.3539	18.1905	18.4855	18.1819	18.7819	18.7088	17.886	17.3382	17.7802	18.3374	18.0959	Q9H4L7	SMARCAD1	SWI/SNF-related matrix-associated actin-dependent regulator of chromatin subfamily A containing DEAD/H box 1	1	DAKLQTLK	DAK(UniMod:121)LQTLK	2	DAK(UniMod:121)LQTLK2	29	1	322051	DAK(UniMod:121)LQTLK	TRUE	1	-1.01805	-0.146239
Q96RL1.23	17.7629	18.4127	18.4094	18.9296	18.4488	19.5329	18.7029	18.9304	16.2745	18.3181	18.6182	18.3846	17.954	19.5553	18.6747	18.8324	18.7118	18.4463	17.4618	17.8205	18.0642	18.1726	18.387	18.1144	18.7435	18.0328	18.4985	17.6092	17.4444	17.1104	17.245	17.4036	17.427	Q96RL1	UIMC1	BRCA1-A complex subunit RAP80	1	VKEVSESR	VK(UniMod:121)EVSESR	2	VK(UniMod:121)EVSESR2	26	1	353569	VK(UniMod:121)EVSESR	TRUE	4	-1.52777	-0.219372
P11047.7	17.4805	17.9536	18.3935	19.2153	19.0431	18.5239	18.7016	18.142	18.7063	17.8919	18.0994	18.0837	17.5281	17.7571	17.4699	17.9851	17.8685	18.3068	17.9159	17.8044	18.3072	17.8543	18.2666	16.9117	16.9991	17.9303	17.0805	16.9418	17.8936	17.7627	17.4199	17.7117	18.1539	P11047	LAMC1	Laminin subunit gamma-1	1	EVVCTNCPTGTTGKR	EVVC(UniMod:4)TNC(UniMod:4)PTGTTGK(UniMod:121)R	3	EVVC(UniMod:4)TNC(UniMod:4)PTGTTGK(UniMod:121)R3	28	1	264283	EVVC(UniMod:4)TNC(UniMod:4)PTGTTGK(UniMod:121)R	TRUE	2	0.154292	1.07705
Q8IYW5	19.3281	20.0315	20.0808	20.5036	20.1114	20.1471	20.35	20.8016	19.8715	19.7532	19.4851	20.1682	19.6164	20.0989	19.6097	19.8683	20.3981	20.5664	20.1079	19.8846	20.03	19.8446	19.9065	19.9522	19.2116	19.4877	19.4192	19.8036	19.4105	19.0955	19.098	18.601	19.2013	Q8IYW5	RNF168	E3 ubiquitin-protein ligase RNF168	1	ATSSPPDKVLNGQR	ATSSPPDK(UniMod:121)VLNGQR	3	ATSSPPDK(UniMod:121)VLNGQR3	30	1	959128	ATSSPPDK(UniMod:121)VLNGQR	FALSE	0	-0.864199	-0.122948
P34932.13	18.5418	17.6742	17.6737	17.8122	17.871	18.0829	17.9038	18.418	17.5053	17.2847	17.9916	16.6129	17.2545	17.2834	17.9778	17.9969	17.7253	17.1379	17.7397	18.3611	17.6929	17.2111	17.6155	18.5132	18.4499	18.0016	18.2669	17.9012	18.4111	18.8727	18.767	19.3307	18.9042	P34932	HSPA4	Heat shock 70 kDa protein 4	1	IISSFKNK	IISSFK(UniMod:121)NK	2	IISSFK(UniMod:121)NK2	27	1	289859	IISSFK(UniMod:121)NK	TRUE	3	0.155891	1.10524
Q93008.39	20.3489	19.5412	19.9018	20.9241	20.5703	20.4702	20.3506	19.598	18.6336	19.5759	19.2677	20.0673	19.5601	20.198	19.9608	19.6105	20.1969	19.961	18.6656	19.8365	19.1363	19.1487	18.6978	20.6161	20.5303	20.8065	20.4599	20.9624	20.155	20.1362	19.6993	20.0094	20.114	Q93008	USP9X	Probable ubiquitin carboxyl-terminal hydrolase FAF-X	1	PALSKTEDR	PALSK(UniMod:121)TEDR	2	PALSK(UniMod:121)TEDR2	30	1	1.09321e+06	PALSK(UniMod:121)TEDR	FALSE	0	-1.14336	-0.161227
O95163.13	18.4563	18.241	18.2121	18.1154	18.4452	18.4409	18.8783	18.7766	18.1329	17.9777	17.8878	18.0532	17.413	18.2102	17.7683	17.3826	18.0114	18.6182	18.2278	18.6807	18.4806	18.7171	18.3131	18.3272	18.07	18.1945	17.8793	18.3408	18.1257	18.3586	19.2833	18.9851	18.9981	O95163	ELP1	Elongator complex protein 1	1	YCLSILTSHVKK	YC(UniMod:4)LSILTSHVKK(UniMod:121)	4	YC(UniMod:4)LSILTSHVKK(UniMod:121)4	25	0	346194	YC(UniMod:4)LSILTSHVKK(UniMod:121)	TRUE	5	0.14475	1.03085
Q13950	20.3765	20.4052	20.2781	20.9714	20.0487	20.6013	20.8554	20.4969	20.3923	19.8304	20.3454	20.3741	18.8651	20.34	20.8458	20.6087	20.4456	20.1872	20.2652	20.4047	20.6447	20.0299	20.2799	20.6495	20.735	20.6484	20.6778	20.6265	20.1133	20.257	19.8505	20.1193	20.0876	Q13950	RUNX2	Runt-related transcription factor 2	1	CNKTLPVAFK	C(UniMod:4)NK(UniMod:121)TLPVAFK	3	C(UniMod:4)NK(UniMod:121)TLPVAFK3	28	1	1.38856e+06	C(UniMod:4)NK(UniMod:121)TLPVAFK	TRUE	2	-1.02186	-0.141911
Q14498.2	16.6654	16.8355	13.6173	9.2882	20.1323	20.592	19.5538	20.1661	9.2882	9.2882	9.2882	9.2882	9.2882	19.4529	20.2091	20.9479	20.5211	20.2533	9.2882	9.2882	19.1909	19.9151	9.2882	19.5428	20.0609	20.2341	20.4209	19.165	20.1259	19.2396	9.2882	9.2882	9.2882	Q14498	RBM39	RNA-binding protein 39	1	GKIGLPHSIK	GK(UniMod:121)IGLPHSIK	3	GK(UniMod:121)IGLPHSIK3	18	1	1.09949e+06	GK(UniMod:121)IGLPHSIK	TRUE	12	-11.311	-1.5664
Q9Y6M5.6	16.5615	16.7441	17.209	17.5206	17.736	17.8861	17.1384	17.288	16.7731	17.3216	16.6873	16.3649	17.3738	16.9198	16.8582	16.3863	16.5869	16.6757	16.9909	16.9915	16.7321	16.7869	16.5131	17.0134	16.467	17.401	16.8387	16.4326	16.551	15.8636	16.3561	16.2493	16.442	Q9Y6M5	SLC30A1	Zinc transporter 1	1	NMPNKQPESSL	NM(UniMod:35)PNK(UniMod:121)QPESSL	2	NM(UniMod:35)PNK(UniMod:121)QPESSL2	25	1	122631	NM(UniMod:35)PNK(UniMod:121)QPESSL	TRUE	5	-0.947332	-0.128944
Q6NXE6.3	15.3899	19.8825	16.2935	20.6468	21.4158	21.061	21.0944	20.5363	9.2882	9.2882	9.2882	21.0284	9.2882	21.0487	21.2028	9.2882	20.3521	20.9161	21.6861	20.9697	20.6085	21.2152	21.5373	21.7652	21.5402	9.2882	21.6376	20.9661	9.2882	9.2882	9.2882	9.2882	21.5488	Q6NXE6	ARMC6	Armadillo repeat-containing protein 6	1	DQSGVQELVKQVLSTLR	DQSGVQELVK(UniMod:121)QVLSTLR	3	DQSGVQELVK(UniMod:121)QVLSTLR3	20	1	2.40987e+06	DQSGVQELVK(UniMod:121)QVLSTLR	TRUE	10	-12.8523	-1.74599
P59923.5	18.1908	18.5934	18.6631	19.5097	19.0418	19.0623	19.0584	18.4033	17.8494	18.2217	18.3616	18.6359	18.4872	18.9301	18.5737	19.388	18.4788	18.8239	18.2345	18.6283	18.9247	18.0042	17.9476	18.5365	18.4702	18.5192	18.6249	18.2676	18.2616	17.8792	18.0608	18.0476	17.2409	P59923	ZNF445	Zinc finger protein 445	1	GNPVAAPTGDDLQSKTNK	GNPVAAPTGDDLQSK(UniMod:121)TNK	3	GNPVAAPTGDDLQSK(UniMod:121)TNK3	29	1	381787	GNPVAAPTGDDLQSK(UniMod:121)TNK	TRUE	1	-1.03239	-0.13896
P04626.4	18.4623	18.6636	18.5726	19.2193	19.048	18.952	18.6182	18.7767	17.8788	18.1896	18.128	18.2856	18.63	19.0181	18.5076	19.0948	18.9588	17.8891	18.2304	19.1645	18.6187	18.6324	18.5221	18.8997	18.605	18.5278	18.6674	18.952	18.4031	18.2827	17.762	18.3643	18.1593	P04626	ERBB2	Receptor tyrosine-protein kinase erbB-2	1	ILKETELR	ILK(UniMod:121)ETELR	2	ILK(UniMod:121)ETELR2	25	1	406552	ILK(UniMod:121)ETELR	TRUE	5	-0.945005	-0.127151
Q14573.50	16.5997	12.2396	13.1866	9.2882	19.3504	19.4036	18.9265	18.4566	9.2882	9.2882	9.2882	9.2882	9.2882	9.2882	9.2882	9.2882	18.3525	9.2882	19.6812	19.3447	9.2882	9.2882	9.2882	9.2882	18.4254	20.0249	9.2882	9.2882	19.7442	19.9082	19.9117	19.8825	20.2354	Q14573	ITPR3	Inositol 1,4,5-trisphosphate receptor type 3	1	TLQQMLLKK	TLQQMLLK(UniMod:121)K	3	TLQQMLLK(UniMod:121)K3	14	1	765502	TLQQMLLK(UniMod:121)K	TRUE	16	1.5692	11.7777
O15164.6	14.1929	14.6445	14.5981	15.3175	14.753	14.7182	15.0259	14.8813	14.1061	13.7571	14.3461	14.8117	14.264	14.9829	15.1751	14.8281	15.0327	14.8301	14.2477	14.476	14.1072	15.1583	13.6066	14.8512	14.5824	13.9219	14.9716	14.1756	13.5474	13.8303	13.982	14.1879	13.8789	O15164	TRIM24	Transcription intermediary factor 1-alpha	1	IKQENSGPPENYDFPVVIVK	IK(UniMod:121)QENSGPPENYDFPVVIVK	3	IK(UniMod:121)QENSGPPENYDFPVVIVK3	22	1	24487.3	IK(UniMod:121)QENSGPPENYDFPVVIVK	TRUE	8	-1.08594	-0.144505
Q6ZW49.3	18.1395	18.1677	18.4096	18.9471	18.3623	18.6714	19.1468	18.7972	18.2139	17.7091	18.233	18.3238	17.6913	18.818	17.8087	18.1333	18.1996	18.3642	18.1169	18.3626	18.2259	18.0161	17.6322	18.2836	18.0118	18.5902	18.4506	18.739	18.1221	18.024	17.8865	18.1294	17.1577	Q6ZW49	PAXIP1	PAX-interacting protein 1	1	LKQNEVANVQPSSK	LK(UniMod:121)QNEVANVQPSSK	3	LK(UniMod:121)QNEVANVQPSSK3	29	1	319257	LK(UniMod:121)QNEVANVQPSSK	TRUE	1	-0.972924	-0.12927
P09429	22.9359	22.4594	22.8664	23.2427	23.2134	23.0424	23.0065	23.3368	22.6703	22.4445	22.6022	22.6294	22.4755	22.6275	22.5723	22.6228	22.8331	22.4027	22.3141	22.6012	22.2173	22.1634	22.2394	23.0012	23.1466	23.002	23.1219	23.01	22.8598	22.9229	22.8829	22.816	22.5955	P09429	HMGB1	High mobility group protein B1	1	GEHPGLSIGDVAKK	GEHPGLSIGDVAK(UniMod:121)K	3	GEHPGLSIGDVAK(UniMod:121)K3	30	0	7.21462e+06	GEHPGLSIGDVAK(UniMod:121)K	FALSE	0	-0.425713	-0.0561128
Q96L73.2	13.3369	12.5386	13.4485	18.2252	17.562	17.2708	17.348	17.6382	9.2882	9.2882	9.2882	9.2882	9.2882	9.2882	16.782	17.8797	9.2882	18.1688	9.2882	9.2882	9.2882	16.8263	9.2882	17.5501	17.898	9.2882	17.5692	17.1683	16.7421	9.2882	9.2882	9.2882	9.2882	Q96L73	NSD1	Histone-lysine N-methyltransferase, H3 lysine-36 specific	1	SLGEDVSDSGTSKPSK	SLGEDVSDSGTSK(UniMod:121)PSK	3	SLGEDVSDSGTSK(UniMod:121)PSK3	14	1	186080	SLGEDVSDSGTSK(UniMod:121)PSK	TRUE	16	-9.04295	-1.18865
Q15424.10	18.9942	18.9287	18.6921	18.5889	18.977	18.7105	19.1982	20.0271	18.7582	18.0904	17.7909	18.0138	18.7663	19.3996	19.0361	19.5443	19.4073	19.4058	18.4799	18.7632	18.3126	18.35	18.5884	19.5028	19.3408	19.1828	19.2333	19.0729	18.7779	18.6698	18.821	18.6887	18.6513	Q15424	SAFB	Scaffold attachment factor B1	1	ESSTSEGADQKMSSPEDDSDTK	ESSTSEGADQK(UniMod:121)MSSPEDDSDTK	3	ESSTSEGADQK(UniMod:121)MSSPEDDSDTK3	30	1	507202	ESSTSEGADQK(UniMod:121)MSSPEDDSDTK	FALSE	0	-0.963262	-0.126325
Q9NY27.3	21.203	20.9458	21.6192	21.652	21.7599	21.909	21.6539	22.7544	20.8483	21.2651	21.4194	21.1448	21.7857	21.393	20.7672	21.278	21.0683	21.0784	20.7847	20.9519	20.9925	21.2051	19.9384	21.6126	21.5883	21.369	21.3016	21.5553	21.0273	20.7117	20.7596	21.0322	21.0721	Q9NY27	PPP4R2	Serine/threonine-protein phosphatase 4 regulatory subunit 2	1	LQEALKDFEK	LQEALK(UniMod:121)DFEK	3	LQEALK(UniMod:121)DFEK3	20	1	2.74476e+06	LQEALK(UniMod:121)DFEK	TRUE	10	-0.999873	-0.12974
Q96S66.12	12.3488	12.3562	14.6047	19.901	19.6009	19.8735	19.6708	20.5604	9.2882	9.2882	9.2882	9.2882	9.2882	19.2118	9.2882	9.2882	9.2882	9.2882	9.2882	9.2882	9.2882	19.6796	19.6532	19.541	9.2882	19.843	9.2882	19.0862	9.2882	9.2882	9.2882	9.2882	9.2882	Q96S66	CLCC1	Chloride channel CLIC-like protein 1	1	PVSGQDTSGNTEGSPAAEKAQLK	PVSGQDTSGNTEGSPAAEKAQLK(UniMod:121)	3	PVSGQDTSGNTEGSPAAEKAQLK(UniMod:121)3	11	1	832228	PVSGQDTSGNTEGSPAAEKAQLK(UniMod:121)	TRUE	19	-10.8572	-1.38501
Q8WTT2.4	18.3538	18.8067	19.0835	19.3264	19.6508	19.4183	18.7369	19.8735	18.9979	18.6944	18.8788	18.9099	18.3482	19.107	18.7437	18.508	18.7536	18.863	18.4181	19.0891	19.0608	18.8408	18.6827	18.0526	18.269	18.0239	18.0249	18.2856	18.5042	18.3758	18.728	18.4939	18.7805	Q8WTT2	NOC3L	Nucleolar complex protein 3 homolog	1	QFKQQSTLK	QFK(UniMod:121)QQSTLK	3	QFK(UniMod:121)QQSTLK3	21	1	465266	QFK(UniMod:121)QQSTLK	TRUE	9	0.0996361	0.790834
P10075.3	15.1154	15.699	15.4756	16.1556	15.4037	15.5416	16.0271	15.8942	15.0427	15.0745	15.6445	14.7445	15.2273	15.9551	16.1746	15.9595	15.7919	16.0293	15.0679	15.6327	15.6756	15.4627	15.2402	15.3262	15.4545	14.9033	15.4526	15.5937	15.2652	14.7893	14.6208	14.618	15.1308	P10075	GLI4	Zinc finger protein GLI4	1	PYKCGECGQAFSQSSNLVR	PYK(UniMod:121)C(UniMod:4)GEC(UniMod:4)GQAFSQSSNLVR	3	PYK(UniMod:121)C(UniMod:4)GEC(UniMod:4)GQAFSQSSNLVR3	22	1	45015.3	PYK(UniMod:121)C(UniMod:4)GEC(UniMod:4)GQAFSQSSNLVR	TRUE	8	-0.819812	-0.102674
P41229.2	19.5882	19.724	19.7242	19.8475	20.1387	20.2579	20.4253	19.8631	19.8607	19.1079	19.4081	19.3835	18.9489	19.6293	20.0475	19.8641	20.361	19.8353	19.2454	19.3671	19.7977	19.7492	19.3432	19.9947	19.9365	19.3979	19.6708	20.1188	19.6259	19.3159	19.3372	19.5434	18.9416	P41229	KDM5C	Lysine-specific demethylase 5C	1	CPKCVMAECK	C(UniMod:4)PK(UniMod:121)C(UniMod:4)VMAEC(UniMod:4)K	3	C(UniMod:4)PK(UniMod:121)C(UniMod:4)VMAEC(UniMod:4)K3	30	1	864897	C(UniMod:4)PK(UniMod:121)C(UniMod:4)VMAEC(UniMod:4)K	FALSE	0	-0.837589	-0.10429
Q86UV5.15	21.9461	21.6906	21.486	21.7749	21.859	21.8323	21.7502	21.7021	21.6849	21.2002	21.0045	21.1857	20.8662	21.7789	21.8643	21.8304	21.5644	22.0573	21.2077	21.918	21.7032	21.5822	21.4	22.0269	22.1459	22.3621	22.0635	22.048	21.65	22.0266	21.5859	21.5437	22.008	Q86UV5	USP48	Ubiquitin carboxyl-terminal hydrolase 48	1	LVSKEAWSK	LVSK(UniMod:121)EAWSK	3	LVSK(UniMod:121)EAWSK3	30	0	3537057	LVSK(UniMod:121)EAWSK	FALSE	0	-0.651778	-0.0811118
Q92945.15	18.045	18.3121	18.6474	19.5403	19.0225	19.1299	18.8703	18.9617	17.795	18.1386	18.1462	18.6374	18.2316	18.6762	18.7625	17.5735	18.8531	18.9519	17.385	17.5142	18.6773	18.3267	18.4002	18.4042	18.3921	18.3946	18.397	18.3219	17.7284	17.1195	17.4413	18.03	18.2207	Q92945	KHSRP	Far upstream element-binding protein 2	1	KIGQQPQQPGAPPQQDYTK	K(UniMod:121)IGQQPQQPGAPPQQDYTK	3	K(UniMod:121)IGQQPQQPGAPPQQDYTK3	30	1	351028	K(UniMod:121)IGQQPQQPGAPPQQDYTK	FALSE	0	-1.19896	-0.148988
Q9NR30.31	19.9309	19.6191	19.1641	19.8925	19.2527	19.4852	19.8743	20.3844	19.0913	17.9692	18.7051	19.04	17.9463	19.9791	19.5173	19.6539	19.8492	19.6263	19.5836	19.352	19.7486	19.2128	19.6678	19.6877	19.913	18.8917	19.7659	19.914	20.2653	20.1411	20.2637	20.1697	20.2971	Q9NR30	DDX21	Nucleolar RNA helicase 2	1	TIIFCETKK	TIIFC(UniMod:4)ETK(UniMod:121)K	3	TIIFC(UniMod:4)ETK(UniMod:121)K3	28	1	856820	TIIFC(UniMod:4)ETK(UniMod:121)K	TRUE	2	0.130342	1.05546
Q99567.13	19.4303	19.4497	19.0111	19.1513	19.7628	18.9541	18.8221	20.1883	18.9406	18.5777	18.6817	18.4522	18.5805	19.5097	19.9105	19.241	19.8536	19.9146	18.9463	19.8552	18.7941	19.1978	19.274	19.6889	19.34	19.8044	19.7131	20.1982	19.7928	18.7044	19.1967	19.0102	18.8539	Q99567	NUP88	Nuclear pore complex protein Nup88	1	LLCDQKK	LLC(UniMod:4)DQK(UniMod:121)K	2	LLC(UniMod:4)DQK(UniMod:121)K2	30	1	687433	LLC(UniMod:4)DQK(UniMod:121)K	FALSE	0	-1.13472	-0.139902
O75882.2	16.2658	17.2882	16.8047	17.8758	17.4919	18.0128	17.1806	16.1884	16.3035	16.3096	16.2932	16.2642	16.1267	17.6346	16.9833	17.5767	17.8472	17.8274	16.8883	16.4344	16.9828	17.4719	17.2354	16.3128	16.9513	16.3997	17.3694	16.2616	16.4204	14.9815	15.6473	16.3334	15.9804	O75882	ATRN	Attractin	1	KQQPPAQPGTCI	K(UniMod:121)QQPPAQPGTC(UniMod:4)I	2	K(UniMod:121)QQPPAQPGTC(UniMod:4)I2	30	1	126943	K(UniMod:121)QQPPAQPGTC(UniMod:4)I	FALSE	0	-1.40152	-0.17119
P25490.5	20.9821	21.1748	21.3555	21.5418	21.7007	21.764	21.7063	21.7793	21.705	20.5395	20.9832	21.4881	20.3468	21.6244	21.2899	21.2841	21.2664	21.6394	20.9457	21.1415	20.6615	20.9164	20.9791	20.8967	21.5724	21.4126	21.1299	21.1686	21.13	20.8984	20.6322	20.3997	20.5806	P25490	YY1	Transcriptional repressor protein YY1	1	HQLVHTGEKPFQCTFEGCGK	HQLVHTGEK(UniMod:121)PFQC(UniMod:4)TFEGC(UniMod:4)GK	4	HQLVHTGEK(UniMod:121)PFQC(UniMod:4)TFEGC(UniMod:4)GK4	30	1	2431778	HQLVHTGEK(UniMod:121)PFQC(UniMod:4)TFEGC(UniMod:4)GK	FALSE	0	-0.90705	-0.108694
Q9H9Q2.1	19.0874	18.9295	19.1774	19.2019	19.7021	19.6113	19.3114	20.5987	18.5958	18.6689	18.2176	19.2091	18.6576	18.9379	18.9634	18.9192	19.0023	19.471	19.0434	18.6384	18.6465	18.8333	18.8397	19.4256	19.2827	19.0346	19.3872	19.6449	19.2394	18.9091	18.8049	18.4967	18.6484	Q9H9Q2	COPS7B	COP9 signalosome complex subunit 7b	1	TLKATASSSAQEMEQQLAER	TLK(UniMod:121)ATASSSAQEM(UniMod:35)EQQLAER	3	TLK(UniMod:121)ATASSSAQEM(UniMod:35)EQQLAER3	30	1	574096	TLK(UniMod:121)ATASSSAQEM(UniMod:35)EQQLAER	FALSE	0	-0.957038	-0.113468
Q93009	22.5708	22.8454	23.0054	23.2186	22.9721	23.0981	23.0866	24.8787	22.595	22.4962	22.4961	22.7263	22.4859	23.3144	22.9371	23.0822	23.2332	22.9413	22.4868	22.1314	22.9896	22.7986	22.5395	22.8347	22.9043	22.9427	22.8598	22.8369	22.436	22.2339	22.2172	21.9558	22.4871	Q93009	USP7	Ubiquitin carboxyl-terminal hydrolase 7	1	AVELGEKASGK	AVELGEK(UniMod:121)ASGK	3	AVELGEK(UniMod:121)ASGK3	30	0	7.80774e+06	AVELGEK(UniMod:121)ASGK	FALSE	0	-1.0904	-0.128933
Q9Y4E5.18	22.9526	23.1995	23.3817	23.9382	23.4543	23.6971	23.6093	23.8211	23.464	22.9388	22.7784	23.3463	22.7692	23.9193	23.5927	23.0252	23.5908	23.7998	23.071	22.8127	22.607	22.6846	22.892	23.2926	23.0894	23.0608	23.0097	23.2754	22.8836	22.8994	22.618	22.6656	22.7311	Q9Y4E5	ZNF451	E3 SUMO-protein ligase ZNF451	1	HCFLQKPSVAHFGSEK	HC(UniMod:4)FLQK(UniMod:121)PSVAHFGSEK	4	HC(UniMod:4)FLQK(UniMod:121)PSVAHFGSEK4	30	0	9.78133e+06	HC(UniMod:4)FLQK(UniMod:121)PSVAHFGSEK	FALSE	0	-0.691416	-0.0806144
Q9ULG6	12.0366	12.3167	14.3842	18.8461	13.7335	18.237	19.409	18.0899	9.2882	18.3735	9.2882	9.2882	9.2882	9.2882	9.2882	9.2882	17.1941	9.2882	18.4662	9.2882	9.2882	13.2911	18.4865	12.2731	17.071	9.2882	16.4172	18.8759	9.2882	9.2882	9.2882	9.2882	9.2882	Q9ULG6	CCPG1	Cell cycle progression protein 1	1	DTTKNIFDEK	DTTK(UniMod:121)NIFDEK	3	DTTK(UniMod:121)NIFDEK3	14	1	251726	DTTK(UniMod:121)NIFDEK	TRUE	16	-9.8524	-1.14133
Q96MC6	20.0583	20.3948	20.6575	20.5415	21.0139	21.3356	21.3319	20.8945	20.5607	19.9677	20.0859	20.894	19.9493	21.0877	20.6571	20.1789	20.1587	20.9005	19.855	20.7136	20.0019	19.8603	20.5348	20.0061	20.6575	20.5822	20.122	20.4137	19.8899	19.9661	19.8159	19.9366	19.1933	Q96MC6	MFSD14A	Hippocampus abundant transcript 1 protein	1	HCGSHSHPHNTQAPGEAKEPLLQDTNV	HC(UniMod:4)GSHSHPHNTQAPGEAK(UniMod:121)EPLLQDTNV	4	HC(UniMod:4)GSHSHPHNTQAPGEAK(UniMod:121)EPLLQDTNV4	30	1	1.41819e+06	HC(UniMod:4)GSHSHPHNTQAPGEAK(UniMod:121)EPLLQDTNV	FALSE	0	-1.06827	-0.12354
Q15020.4	16.6292	16.9247	16.766	17.3899	16.9237	17.0728	17.1211	17.3459	16.2796	15.929	16.9361	16.6373	16.0244	17.2807	16.6572	17.7958	16.9922	16.3955	16.3321	16.8013	17.308	16.8965	16.7874	16.7983	16.9905	16.9197	17.202	16.7167	16.4817	16.2768	16.5826	15.7315	16.5918	Q15020	SART3	Squamous cell carcinoma antigen recognized by T-cells 3	1	EWGDDEEEQPSKR	EWGDDEEEQPSK(UniMod:121)R	3	EWGDDEEEQPSK(UniMod:121)R3	24	1	116915	EWGDDEEEQPSK(UniMod:121)R	TRUE	6	-1.0625	-0.122585
P15121	20.2271	19.9813	19.798	20.3074	19.9149	20.2467	20.0634	20.2615	19.7326	19.5763	18.7204	19.6868	19.4703	20.4258	19.4096	20.2609	19.571	21.1161	19.8038	20.0859	19.7976	20.0534	19.2889	20.7285	20.3322	20.5855	20.7752	20.3191	19.9343	20.459	19.7309	19.92	19.4866	P15121	AKR1B1	Aldo-keto reductase family 1 member B1	1	AIGISNFNHLQVEMILNKPGLK	AIGISNFNHLQVEM(UniMod:35)ILNK(UniMod:121)PGLK	4	AIGISNFNHLQVEM(UniMod:35)ILNK(UniMod:121)PGLK4	23	1	1157573	AIGISNFNHLQVEM(UniMod:35)ILNK(UniMod:121)PGLK	TRUE	7	-1.15331	-0.130587
Q6P1M0.2	18.9896	19.677	19.662	20.068	20.2764	20.035	20.2451	19.3604	18.6402	19.4979	19.4798	19.7862	19.2307	19.7192	20.1106	20.2587	19.4516	19.5565	19.0845	19.124	19.7387	20.0544	19.6714	19.2861	19.4207	19.4346	19.1999	19.0021	18.8033	18.4002	19.0364	18.5332	18.7794	Q6P1M0	SLC27A4	Long-chain fatty acid transport protein 4	1	HLPSCPDKGFTDK	HLPSC(UniMod:4)PDK(UniMod:121)GFTDK	3	HLPSC(UniMod:4)PDK(UniMod:121)GFTDK3	30	1	751185	HLPSC(UniMod:4)PDK(UniMod:121)GFTDK	FALSE	0	-1.00362	-0.112709
Q5SSJ5.9	18.8305	19.3898	19.3914	20.1944	19.683	19.5499	19.6464	19.5171	19.1864	19.3813	18.3719	19.0106	19.373	19.2391	19.1729	19.6977	19.4738	19.6378	19.0105	20.015	19.2761	19.1552	19.2198	18.9981	19.0652	19.017	19.045	19.2583	18.7002	18.9039	18.7526	18.1803	18.3847	Q5SSJ5	HP1BP3	Heterochromatin protein 1-binding protein 3	1	GVIKQVK	GVIK(UniMod:121)QVK	2	GVIK(UniMod:121)QVK2	29	1	626976	GVIK(UniMod:121)QVK	TRUE	1	-0.88638	-0.0984102
Q9Y232.11	18.3686	19.4926	19.2109	20.4153	19.2976	19.4894	19.9716	19.2942	18.3068	18.5641	18.9541	19.1613	18.6546	19.9393	19.023	20.2164	19.5544	19.1668	18.5766	19.0961	20.1826	19.9422	19.2291	18.3696	18.9603	18.7393	18.6984	18.8882	18.2185	17.5842	17.9243	17.7505	18.5525	Q9Y232	CDYL	Chromodomain Y-like protein	1	KLTAQEACGK	K(UniMod:121)LTAQEAC(UniMod:4)GK	3	K(UniMod:121)LTAQEAC(UniMod:4)GK3	27	1	610668	K(UniMod:121)LTAQEAC(UniMod:4)GK	TRUE	3	-1.30581	-0.144487
P27708.23	15.6726	15.602	15.7811	16.1854	15.8908	16.1151	16.0866	16.2589	15.9027	15.3054	15.5647	15.3115	15.1895	15.7727	15.4783	15.9863	15.9505	15.8696	14.8732	15.8646	15.6639	15.2607	15.3	15.9895	15.8243	15.707	15.9526	16.1122	15.5608	16.1813	14.9188	15.3586	15.1204	P27708	CAD	CAD protein	1	PVSDMELETPTDKR	PVSDMELETPTDK(UniMod:121)R	3	PVSDMELETPTDK(UniMod:121)R3	21	1	53867.2	PVSDMELETPTDK(UniMod:121)R	TRUE	9	-0.881493	-0.096819
O94941.1	17.2135	17.6109	17.6204	18.1888	18.0714	18.4375	17.7633	17.627	16.6963	17.0213	17.5286	17.6358	17.2343	17.8088	17.6386	17.9598	17.3144	17.2978	16.9966	17.4518	17.868	18.0869	17.6865	17.7825	17.8741	17.2677	17.1106	17.3669	16.9886	16.7882	17.1743	16.7085	17.0733	O94941	UBOX5	RING finger protein 37	1	VIDQSTLEKCNR	VIDQSTLEK(UniMod:121)C(UniMod:4)NR	3	VIDQSTLEK(UniMod:121)C(UniMod:4)NR3	21	1	191285	VIDQSTLEK(UniMod:121)C(UniMod:4)NR	TRUE	9	-0.962685	-0.104843
Q8NHY2	14.9548	12.391	15.2696	17.8556	17.6858	17.7216	18.3267	18.9849	9.2882	16.5724	9.2882	9.2882	17.6849	9.2882	17.5695	16.4372	17.2858	9.2882	9.2882	9.2882	9.2882	9.2882	16.8879	16.8452	9.2882	16.9319	9.2882	9.2882	17.5254	17.2886	17.7851	17.4741	17.8335	Q8NHY2	COP1	E3 ubiquitin-protein ligase COP1	1	CGHSFCYKCIHQSLEDNNR	C(UniMod:4)GHSFC(UniMod:4)YK(UniMod:121)C(UniMod:4)IHQSLEDNNR	4	C(UniMod:4)GHSFC(UniMod:4)YK(UniMod:121)C(UniMod:4)IHQSLEDNNR4	18	1	193539	C(UniMod:4)GHSFC(UniMod:4)YK(UniMod:121)C(UniMod:4)IHQSLEDNNR	TRUE	12	1.03132	9.47471
P18124.5	15.6339	17.3025	16.9062	17.3387	17.4128	17.3605	16.7538	17.813	15.866	16.5035	16.4406	16.9602	16.613	17.655	17.4495	17.3903	17.948	17.5386	16.5369	16.7826	17.2066	17.4537	17.0642	15.6115	15.8273	16.0653	15.9019	15.9604	15.5484	15.1802	15.305	15.4183	15.5206	P18124	RPL7	60S ribosomal protein L7	1	GINGVSPKVR	GINGVSPK(UniMod:121)VR	3	GINGVSPK(UniMod:121)VR3	25	1	117542	GINGVSPK(UniMod:121)VR	TRUE	5	-0.863947	-0.0935677
Q96Q89.37	19.2083	19.6972	19.6408	19.9813	19.794	19.6342	20.1303	20.1274	19.6614	18.9613	19.2123	19.665	19.2404	19.8321	19.6095	19.9861	19.9796	20.026	19.4173	19.5396	19.2079	19.4514	19.9226	19.5387	19.2949	19.3832	19.0026	19.9481	19.2947	18.5986	18.6752	19.0465	19.3005	Q96Q89	KIF20B	Kinesin-like protein KIF20B	1	LSEKSSGQMAQK	LSEK(UniMod:121)SSGQMAQK	3	LSEK(UniMod:121)SSGQMAQK3	30	0	771536	LSEK(UniMod:121)SSGQMAQK	FALSE	0	-0.81474	-0.0861247
P10155.1	19.7819	19.8434	19.9572	20.5993	20.138	20.7635	20.6641	20.3137	19.2398	19.7261	19.8626	19.0527	19.2117	20.2522	19.727	20.4758	20.5644	19.845	19.2022	19.1032	20.5911	19.8378	18.8356	19.9214	20.3425	20.2925	20.118	19.8007	19.6815	19.299	19.4084	19.23	19.7254	P10155	RO60	60 kDa SS-A/Ro ribonucleoprotein	1	ALSVETEKLLK	ALSVETEK(UniMod:121)LLK	3	ALSVETEK(UniMod:121)LLK3	30	1	1.0104e+06	ALSVETEK(UniMod:121)LLK	FALSE	0	-1.13334	-0.118972
P24752.8	18.5699	18.4403	18.6242	19.19	19.1904	18.8719	18.9105	18.6847	18.267	17.6061	18.5871	18.7881	18.1463	17.9358	18.858	19.179	18.4605	18.6047	18.0115	18.2395	18.6319	18.2397	18.2419	18.7813	18.9041	18.6622	19.5141	18.4037	18.561	18.3587	18.492	18.1105	17.911	P24752	ACAT1	Acetyl-CoA acetyltransferase, mitochondrial	1	IHMGSCAENTAKK	IHM(UniMod:35)GSC(UniMod:4)AENTAKK(UniMod:121)	3	IHM(UniMod:35)GSC(UniMod:4)AENTAKK(UniMod:121)3	23	1	409810	IHM(UniMod:35)GSC(UniMod:4)AENTAKK(UniMod:121)	TRUE	7	-1.02621	-0.106684
P30533.13	20.2624	20.4631	20.2557	20.9256	20.6414	21.0255	20.617	20.1316	20.0237	19.9836	19.9682	19.9373	19.3032	20.456	20.6431	20.9981	20.9108	21.1829	19.9932	20.0891	19.983	20.2375	20.1369	20.4538	20.327	20.3713	20.5713	20.6766	19.9836	20.1621	19.6068	19.9406	20.5309	P30533	LRPAP1	Alpha-2-macroglobulin receptor-associated protein	1	TKELGYTVK	TK(UniMod:121)ELGYTVK	3	TK(UniMod:121)ELGYTVK3	30	0	1.37135e+06	TK(UniMod:121)ELGYTVK	FALSE	0	-0.788804	-0.0815563
P21397	16.1878	16.5207	16.4312	16.6651	17.2116	16.6224	16.6756	16.9187	16.2978	15.9376	16.2874	16.1081	15.5875	16.2376	16.5183	16.65	16.3743	16.1854	15.8578	17.4617	16.9499	16.3927	16.5798	15.8477	16.1084	16.0248	15.378	16.1949	16.4843	16.6599	16.6213	16.5852	15.9738	P21397	MAOA	Amine oxidase [flavin-containing] A	1	LVQYVKGK	LVQYVK(UniMod:121)GK	2	LVQYVK(UniMod:121)GK2	20	1	91450.6	LVQYVK(UniMod:121)GK	TRUE	10	0.103671	1.00457
Q14966.16	18.3831	18.3997	18.4562	18.7424	18.0316	19.1931	18.476	19.7913	18.096	17.8172	18.4393	18.2061	17.7688	18.6396	18.5306	18.5945	18.5555	18.5518	18.0302	18.6342	17.7631	18.1941	18.5035	18.6699	18.7773	18.3841	18.9828	18.6397	18.6184	17.8582	18.437	17.5059	17.9578	Q14966	ZNF638	Zinc finger protein 638	1	SGHGTEFNKQK	SGHGTEFNK(UniMod:121)QK	3	SGHGTEFNK(UniMod:121)QK3	27	1	364741	SGHGTEFNK(UniMod:121)QK	TRUE	3	-1.11591	-0.11469
Q7L2J0.3	19.7884	19.6232	19.6713	20.0046	20.272	19.7795	20.0584	20.1119	19.6993	19.2923	18.5093	19.1879	19.7978	19.6469	20.3646	19.5996	19.9124	20.0024	19.6636	19.608	19.1162	19.4707	18.8474	20.0344	19.7202	19.9741	20.7017	19.9407	19.5693	19.9473	19.6404	18.9217	19.4337	Q7L2J0	MEPCE	7SK snRNA methylphosphate capping enzyme	1	TLTETIYKNYYR	TLTETIYK(UniMod:121)NYYR	3	TLTETIYK(UniMod:121)NYYR3	27	1	904837	TLTETIYK(UniMod:121)NYYR	TRUE	3	-1.03845	-0.10506
O75152.18	18.0188	18.3877	18.2765	18.6955	18.6956	19.0993	18.3265	18.938	17.9259	17.4006	17.9126	17.6426	18.129	17.8527	18.4495	18.9088	18.5126	18.5634	18.0089	18.7422	18.4253	17.9325	18.481	17.9232	18.07	18.2432	18.4166	18.686	18.0924	17.87	17.8404	17.7031	17.3436	O75152	ZC3H11A	Zinc finger CCCH domain-containing protein 11A	1	VNKVGEIHVK	VNK(UniMod:121)VGEIHVK	3	VNK(UniMod:121)VGEIHVK3	24	1	323841	VNK(UniMod:121)VGEIHVK	TRUE	6	-0.904415	-0.0913323
P49643.12	20.8392	20.7053	21.1242	21.9782	21.4972	21.3969	21.7674	21.2319	21.0605	20.5977	20.9751	20.1777	20.5596	20.9236	21.157	21.0586	20.606	21.3156	20.1207	20.729	20.5438	20.4083	20.1904	20.4486	20.7612	20.4246	20.6782	20.7522	20.7386	21.0958	21.4015	21.3767	20.7143	P49643	PRIM2	DNA primase large subunit	1	QKLQSYK	QK(UniMod:121)LQSYK	2	QK(UniMod:121)LQSYK2	27	1	2.01209e+06	QK(UniMod:121)LQSYK	TRUE	3	0.0823839	0.822433
P16104.4	24.5633	25.0347	25.5061	26.5215	25.8601	25.745	25.5831	25.3263	25.129	25.0448	25.5962	25.4767	24.7782	24.7892	25.1692	24.8894	25.377	25.3897	24.7015	24.8754	25.237	25.0228	24.8961	23.9959	24.2914	24.0992	24.7461	24.3951	24.3337	24.5331	25.0515	25.0608	25.1258	P16104	H2AX	Histone H2AX	1	TSATVGPKAPSGGK	TSATVGPK(UniMod:121)APSGGK	3	TSATVGPK(UniMod:121)APSGGK3	30	0	3.62085e+07	TSATVGPK(UniMod:121)APSGGK	FALSE	0	0.0931313	0.937773
O75643.25	20.1429	20.7178	20.6621	21.3175	21.0788	21.185	21.5773	20.5915	20.3888	20.0399	19.9218	20.382	20.1379	19.9764	20.759	20.9099	21.0504	21.067	20.0415	20.8951	20.9406	20.5271	21.0112	19.9434	20.5863	20.4848	20.5228	20.5444	20.1381	19.3676	19.6564	20.0411	20.144	O75643	SNRNP200	U5 small nuclear ribonucleoprotein 200 kDa helicase	1	LNNPKFNDPHVK	LNNPK(UniMod:121)FNDPHVK	4	LNNPK(UniMod:121)FNDPHVK4	30	0	1.56611e+06	LNNPK(UniMod:121)FNDPHVK	FALSE	0	-0.997332	-0.0964892
Q3SXY8.1	16.1475	16.7445	16.2605	16.8855	16.7365	16.5696	16.6626	16.8632	15.9024	16.0883	15.9357	15.4194	15.5416	16.4407	16.5933	16.606	17.0026	17.0486	16.3765	17.1654	16.8144	16.7558	16.6418	16.3948	16.1163	16.2972	16.2623	16.7724	16.3264	15.4672	16.3183	15.605	15.9147	Q3SXY8	ARL13B	ADP-ribosylation factor-like protein 13B	1	ISGKPILVLANK	ISGK(UniMod:121)PILVLANK	3	ISGK(UniMod:121)PILVLANK3	26	1	90560.1	ISGK(UniMod:121)PILVLANK	TRUE	4	-0.806555	-0.0780041
Q9H307.7	19.3944	19.8546	20.2382	21.4844	20.7763	20.6291	20.8695	20.3504	19.7715	19.1103	19.931	19.6902	19.7689	20.0662	20.1279	20.2887	20.5488	19.9925	19.0832	19.0667	20.02	19.6737	19.6779	19.5873	19.9656	19.1475	19.7587	19.7785	19.0936	19.0677	19.0433	19.0383	19.4634	Q9H307	PNN	Pinin	1	KPALQSSVVATSK	K(UniMod:121)PALQSSVVATSK	3	K(UniMod:121)PALQSSVVATSK3	30	1	1.001e+06	K(UniMod:121)PALQSSVVATSK	FALSE	0	-0.924081	-0.0884843
Q8IYW5.8	21.1202	21.5812	21.3872	21.924	21.6789	21.4546	21.9784	22.7377	21.2658	19.8569	21.2295	21.4558	20.2904	21.8713	21.7928	21.9481	22.135	22.24	21.1577	21.783	21.5527	20.8444	20.4872	21.2197	21.9042	21.768	21.0177	21.6459	21.2452	20.9736	21.1376	20.476	19.8141	Q8IYW5	RNF168	E3 ubiquitin-protein ligase RNF168	1	NQESSFEAVKDPCFSAK	NQESSFEAVK(UniMod:121)DPC(UniMod:4)FSAK	3	NQESSFEAVK(UniMod:121)DPC(UniMod:4)FSAK3	30	1	2.93498e+06	NQESSFEAVK(UniMod:121)DPC(UniMod:4)FSAK	FALSE	0	-1.42733	-0.136228
P08708.5	20.0726	20.8587	20.5908	20.9305	20.989	20.977	20.8323	20.7105	20.4572	20.4809	20.1865	19.9961	20.3478	20.8179	21.2962	21.2867	21.1686	21.0098	20.1582	20.9433	20.5717	20.8962	20.4383	20.2555	20.3191	20.053	20.6129	19.9991	19.9409	19.9623	20.0815	19.8651	19.6364	P08708	RPS17	40S ribosomal protein S17	1	NKIAGYVTHLMK	NK(UniMod:121)IAGYVTHLM(UniMod:35)K	3	NK(UniMod:121)IAGYVTHLM(UniMod:35)K3	30	1	1.5544e+06	NK(UniMod:121)IAGYVTHLM(UniMod:35)K	FALSE	0	-0.640261	-0.0610161
Q9NWB6	15.9037	13.3248	12.4308	9.2882	17.5208	17.2233	16.3275	17.5075	9.2882	9.2882	9.2882	9.2882	9.2882	17.6762	16.8843	17.3302	18.0334	16.8824	9.2882	9.2882	9.2882	9.2882	9.2882	17.6943	17.8987	17.4913	17.9798	17.3645	9.2882	17.3214	17.0627	9.2882	17.6482	Q9NWB6	ARGLU1	Arginine and glutamate-rich protein 1	1	IAEAQAKLAEEQLR	IAEAQAK(UniMod:121)LAEEQLR	3	IAEAQAK(UniMod:121)LAEEQLR3	17	1	182173	IAEAQAK(UniMod:121)LAEEQLR	TRUE	13	-6.5164	-0.611576
P11388.40	20.6456	20.6764	20.7511	21.5793	21.2496	21.1701	20.8849	20.4932	20.4902	20.5667	20.502	20.0771	20.498	20.5607	21.1738	20.6775	20.5485	19.8038	20.7285	21.0226	20.7587	20.4428	21.0469	20.776	20.9329	20.6455	21.0044	21.0815	20.2423	20.7216	20.246	20.4714	20.3341	P11388	TOP2A	DNA topoisomerase 2-alpha	1	IVGLQYKK	IVGLQYK(UniMod:121)K	2	IVGLQYK(UniMod:121)K2	30	1	1.74269e+06	IVGLQYK(UniMod:121)K	FALSE	0	-0.887184	-0.0827808
P22314.13	26.9399	27.362	27.3387	28.1595	27.6714	27.7757	27.7886	26.7817	27.2447	27.0707	27.2341	27.2076	26.4527	27.6516	27.3681	27.6744	27.6095	27.6042	26.8362	27.0917	27.5684	27.3124	26.9034	27.2004	27.1303	27.1787	27.2855	27.0239	26.7205	26.6732	26.6908	26.7477	26.7479	P22314	UBA1	Ubiquitin-like modifier-activating enzyme 1	1	KPLLESGTLGTK	K(UniMod:121)PLLESGTLGTK	3	K(UniMod:121)PLLESGTLGTK3	30	0	1.6047e+08	K(UniMod:121)PLLESGTLGTK	FALSE	0	-0.819515	-0.0760262
P13667.2	19.4376	19.2419	19.2259	19.7099	19.7426	19.2068	19.2176	19.9072	19.0203	19.039	18.5134	18.9287	18.9731	19.3722	19.22	19.4764	19.3565	19.5686	19.693	18.9092	18.8643	19.0239	18.9351	19.0291	19.02	19.0399	19.4454	19.5278	19.6114	19.7418	19.7636	20.1268	19.0703	P13667	PDIA4	Protein disulfide-isomerase A4	1	DTVLLEFYAPWCGHCKQFAPEYEK	DTVLLEFYAPWC(UniMod:4)GHC(UniMod:4)K(UniMod:121)QFAPEYEK	4	DTVLLEFYAPWC(UniMod:4)GHC(UniMod:4)K(UniMod:121)QFAPEYEK4	27	1	681987	DTVLLEFYAPWC(UniMod:4)GHC(UniMod:4)K(UniMod:121)QFAPEYEK	TRUE	3	0.0763564	0.824303
Q96BI1.1	19.5795	19.9726	20.4868	21.3948	20.5402	21.0973	20.5806	21.2936	19.9483	19.8509	20.3236	19.7075	20.1313	20.3194	20.3486	19.9503	20.613	20.3895	19.0343	20.0043	19.7196	19.4212	19.9259	19.796	19.7353	19.7294	19.8695	19.919	18.9196	19.4795	19.5124	19.199	19.635	Q96BI1	SLC22A18	Solute carrier family 22 member 18	1	GAKTDAQAPLPGGPR	GAK(UniMod:121)TDAQAPLPGGPR	3	GAK(UniMod:121)TDAQAPLPGGPR3	30	0	1.12574e+06	GAK(UniMod:121)TDAQAPLPGGPR	FALSE	0	-0.843507	-0.0779364
Q13523.7	18.1679	18.0324	18.634	19.1505	19.1228	19.4233	18.7473	18.4542	18.0566	18.3018	18.5053	18.1813	18.397	18.3409	17.9607	17.8718	18.6975	17.7445	17.7888	18.022	18.1394	18.4887	17.2696	18.4955	18.0405	18.455	18.2544	18.9984	18.1951	17.2708	18.1108	17.8914	17.967	Q13523	PRPF4B	Serine/threonine-protein kinase PRP4 homolog	1	FKGSLSEGMK	FK(UniMod:121)GSLSEGMK	3	FK(UniMod:121)GSLSEGMK3	25	1	340402	FK(UniMod:121)GSLSEGMK	TRUE	5	-1.02978	-0.0937253
Q08J23.10	19.7055	19.9458	19.803	20.6999	20.3865	20.5395	19.9954	19.3179	18.7444	19.7374	19.8304	19.6487	19.1301	20.2447	20.2932	20.311	20.2578	20.1342	19.236	18.8034	20.0741	19.9977	20.1063	19.8843	19.9534	20.0837	20.1756	19.9518	19.1303	19.3174	19.3807	19.4342	19.7431	Q08J23	NSUN2	RNA cytosine C(5)-methyltransferase NSUN2	1	KLSSETYSQAK	K(UniMod:121)LSSETYSQAK	3	K(UniMod:121)LSSETYSQAK3	29	0	980854	K(UniMod:121)LSSETYSQAK	TRUE	1	-1.11659	-0.10061
Q04724.7	20.2286	19.8946	19.2858	19.5425	19.9946	19.1315	19.5793	20.0793	18.9948	18.9237	18.9956	18.5801	19.0365	19.752	19.9877	19.9332	19.9452	20.1707	19.8105	19.7969	19.8023	19.7982	19.9496	20.08	19.958	20.3794	20.222	19.5915	20.2765	20.2367	20.634	20.388	20.5199	Q04724	TLE1	Transducin-like enhancer protein 1	1	VWDISHPGNKSPVSQLDCLNR	VWDISHPGNK(UniMod:121)SPVSQLDC(UniMod:4)LNR	4	VWDISHPGNK(UniMod:121)SPVSQLDC(UniMod:4)LNR4	21	1	1.06325e+06	VWDISHPGNK(UniMod:121)SPVSQLDC(UniMod:4)LNR	TRUE	9	0.0590596	0.670585
Q92797.11	21.9223	21.9424	22.061	22.3698	22.387	22.2675	22.5935	22.5823	21.6629	21.7797	21.7899	21.4728	21.7042	22.1479	21.9534	22.2683	21.9131	21.8432	21.8164	22.1338	21.8958	21.9775	21.4745	22.3366	21.8935	22.044	22.297	21.7933	21.9104	21.9806	21.6593	21.5641	21.7446	Q92797	SYMPK	Symplekin	1	LLSGLQEKPDQK	LLSGLQEK(UniMod:121)PDQK	3	LLSGLQEK(UniMod:121)PDQK3	29	0	4.17431e+06	LLSGLQEK(UniMod:121)PDQK	TRUE	1	-0.554075	-0.0480561
P55081.6	19.7954	20.0133	19.5003	19.428	19.7644	19.8114	19.5386	20.6715	19.0374	18.9346	19.4414	19.2958	19.0802	20.4616	20.0289	20.2408	19.8564	20.1143	19.9453	19.2579	20.0856	20.0483	20.0941	20.2015	20.4235	19.63	19.9464	20.0614	20.0951	19.2399	19.5526	19.2166	19.5871	P55081	MFAP1	Microfibrillar-associated protein 1	1	TKYTHLVDQDTTSFDSAWGQESAQNTK	TK(UniMod:121)YTHLVDQDTTSFDSAWGQESAQNTK	4	TK(UniMod:121)YTHLVDQDTTSFDSAWGQESAQNTK4	29	1	957127	TK(UniMod:121)YTHLVDQDTTSFDSAWGQESAQNTK	TRUE	1	-0.947035	-0.0815514
Q96I25.1	19.5224	19.7865	19.6469	19.7499	19.8162	19.7438	19.4344	21.1933	18.8251	19.2495	19.7338	19.4695	19.2539	20.1494	19.6086	20.4339	19.6405	19.7126	19.5942	20.0697	19.0736	19.7165	19.8658	19.7772	19.8861	19.8796	19.5616	19.995	19.1609	19.3787	19.2597	18.9968	19.3289	Q96I25	RBM17	Splicing factor 45	1	EGQGLGKHEQGLSTALSVEK	EGQGLGK(UniMod:121)HEQGLSTALSVEK	4	EGQGLGK(UniMod:121)HEQGLSTALSVEK4	30	0	863785	EGQGLGK(UniMod:121)HEQGLSTALSVEK	FALSE	0	-1.09594	-0.0939143
O15228.12	19.6451	20.0432	19.9293	20.4845	19.9842	20.5925	20.2074	20.1541	19.7707	19.3316	19.7876	19.2157	19.7643	20.5959	20.191	20.3983	19.8327	20.1305	19.899	20.1235	20.0601	19.8957	19.3052	19.5454	20.3466	19.7719	19.7248	20.0946	19.8454	19.3871	18.6189	19.619	19.4974	O15228	GNPAT	Dihydroxyacetone phosphate acyltransferase	1	VCVNEEGIQKLQR	VC(UniMod:4)VNEEGIQK(UniMod:121)LQR	3	VC(UniMod:4)VNEEGIQK(UniMod:121)LQR3	28	1	1.00642e+06	VC(UniMod:4)VNEEGIQK(UniMod:121)LQR	TRUE	2	-0.926886	-0.0793504
Q12824.4	19.2804	19.4955	19.7178	20.2276	19.9108	19.8495	19.8555	20.5185	19.3443	19.2315	19.4744	19.4785	19.287	19.3873	20.0575	19.8065	19.9587	19.6391	18.8143	19.4941	19.5111	19.1777	19.1086	19.0878	19.6181	19.6507	19.5363	19.4972	18.7661	19.2398	18.7748	19.2511	19.382	Q12824	SMARCB1	SWI/SNF-related matrix-associated actin-dependent regulator of chromatin subfamily B member 1	1	TFGQKPVK	TFGQK(UniMod:121)PVK	2	TFGQK(UniMod:121)PVK2	29	1	760712	TFGQK(UniMod:121)PVK	TRUE	1	-0.728174	-0.062326
Q9UBT6.7	12.5593	15.3991	13.7704	17.4719	16.4245	17.0434	16.3027	16.9359	9.2882	16.3728	9.2882	9.2882	9.2882	17.1847	16.7923	16.9018	16.6326	16.6916	9.2882	9.2882	16.8391	17.3422	17.0302	15.4637	9.2882	15.8053	16.2482	16.2948	9.2882	9.2882	9.2882	9.2882	15.3399	Q9UBT6	POLK	DNA polymerase kappa	1	FNPVNQPKESSR	FNPVNQPK(UniMod:121)ESSR	3	FNPVNQPK(UniMod:121)ESSR3	19	1	103759	FNPVNQPK(UniMod:121)ESSR	TRUE	11	-7.59364	-0.649376
P46013.127	18.85	19.0944	19.2925	20.2348	19.7536	19.7	19.7333	18.5727	18.7812	19.0047	19.1902	19.0087	18.9461	18.8133	19.6493	19.0546	19.2939	19.199	18.5546	19.3366	18.9118	19.137	18.9937	18.8978	19.2288	18.9295	19.0552	19.4339	18.6241	18.3287	18.6274	18.419	18.9552	P46013	MKI67	Proliferation marker protein Ki-67	1	NLMPSAGKAMHTPK	NLMPSAGK(UniMod:121)AMHTPK	3	NLMPSAGK(UniMod:121)AMHTPK3	29	0	574729	NLMPSAGK(UniMod:121)AMHTPK	TRUE	1	-0.954786	-0.0815879
Q08211.10	20.2252	20.6519	20.3867	21.191	20.475	20.7224	20.933	20.2674	19.7436	19.9085	20.4239	20.2132	19.9891	20.8799	20.5959	21.1148	20.9477	20.6164	20.0449	20.5987	20.5096	20.7164	20.4951	20.319	20.6066	20.4488	20.3844	20.458	20.1574	19.6259	19.8391	19.8017	20.6115	Q08211	DHX9	ATP-dependent RNA helicase A	1	KMTPSYEIR	K(UniMod:121)MTPSYEIR	3	K(UniMod:121)MTPSYEIR3	30	0	1.45154e+06	K(UniMod:121)MTPSYEIR	FALSE	0	-0.803993	-0.0684551
Q5TBB1.8	19.303	19.5545	19.198	19.5443	19.9368	19.5787	19.6018	19.9118	18.9176	18.6205	18.97	18.0366	18.8616	19.6885	19.5639	19.7284	19.748	20.0185	19.667	19.3131	18.7302	19.4023	19.6854	19.4394	19.1209	19.6932	19.5552	19.7963	18.8511	19.1964	19.3524	19.1719	18.8531	Q5TBB1	RNASEH2B	Ribonuclease H2 subunit B	1	SGMKSIDTFFGVK	SGMK(UniMod:121)SIDTFFGVK	3	SGMK(UniMod:121)SIDTFFGVK3	22	1	683824	SGMK(UniMod:121)SIDTFFGVK	TRUE	8	-0.803862	-0.0681496
Q9BQG0.5	19.5913	19.6075	19.7547	20.1712	20.1762	19.5285	20.2783	20.5055	19.51	19.422	19.165	19.4633	19.3264	20.1933	19.8099	20.0903	19.098	19.2345	20.2232	19.7976	19.4967	19.4169	18.7143	19.1767	19.4872	19.2613	19.3678	19.3012	19.8797	20.1539	19.9847	19.6638	19.6364	Q9BQG0	MYBBP1A	Myb-binding protein 1A	1	HYGEHVCTAKLPK	HYGEHVC(UniMod:4)TAK(UniMod:121)LPK	4	HYGEHVC(UniMod:4)TAK(UniMod:121)LPK4	30	1	853511	HYGEHVC(UniMod:4)TAK(UniMod:121)LPK	FALSE	0	0.084396	1.00523
P54577.21	21.7361	21.4838	21.6096	21.5974	21.7017	21.5507	21.9921	22.8012	21.5371	21.2899	21.2825	21.0813	21.2625	21.2878	21.4317	21.4578	21.4466	21.5801	21.6323	21.5503	21.3986	21.448	21.6043	21.5487	21.4155	21.5505	21.6074	21.6379	22.1024	21.9334	21.9136	21.9122	21.7398	P54577	YARS1	Tyrosine--tRNA ligase, cytoplasmic	1	SLKGGNIS	SLK(UniMod:121)GGNIS	2	SLK(UniMod:121)GGNIS2	30	1	3279360	SLK(UniMod:121)GGNIS	FALSE	0	0.0568699	0.679673
Q8IUW5.3	21.6684	21.6021	21.7126	22.5039	21.8805	22.1567	22.0529	22.0008	21.637	21.3762	21.1559	21.3125	21.0491	21.8742	21.9619	21.6874	22.0309	22.1277	21.8599	21.3007	20.8015	21.2435	21.1333	21.9597	21.7862	21.6827	21.7448	22.0716	21.385	21.6259	21.4726	21.6193	21.3358	Q8IUW5	RELL1	RELT-like protein 1	1	WHFIKPTNK	WHFIK(UniMod:121)PTNK	3	WHFIK(UniMod:121)PTNK3	30	0	3.41432e+06	WHFIK(UniMod:121)PTNK	FALSE	0	-0.667094	-0.0554986
Q7Z569.3	19.492	19.5712	19.1365	19.6768	19.752	20.1365	19.4054	19.7506	18.6539	18.7268	18.3577	18.635	18.2705	19.6359	19.5859	19.8408	19.4147	19.848	19.4189	19.8702	19.3332	19.3155	19.4491	19.7103	19.7357	19.468	19.7292	19.7932	19.307	19.4604	19.8346	19.1947	18.6865	Q7Z569	BRAP	BRCA1-associated protein	1	DSTPNQYMVLIKFR	DSTPNQYMVLIK(UniMod:121)FR	3	DSTPNQYMVLIK(UniMod:121)FR3	26	1	733861	DSTPNQYMVLIK(UniMod:121)FR	TRUE	4	-0.721361	-0.0599915
O60216.18	20.4846	20.8541	20.5422	20.6803	20.4602	20.8581	20.8475	21.3552	19.6228	20.4599	20.7043	20.1715	20.2617	20.634	20.8327	20.6272	21.1104	21.3791	20.9704	20.908	20.3944	21.0141	20.6703	20.539	20.5252	20.7702	20.8678	20.8013	20.2831	20.1593	20.2607	20.3929	20.2464	O60216	RAD21	Double-strand-break repair protein rad21 homolog	1	QAAAKFYSFLVLK	QAAAK(UniMod:121)FYSFLVLK	3	QAAAK(UniMod:121)FYSFLVLK3	30	1	1.67288e+06	QAAAK(UniMod:121)FYSFLVLK	FALSE	0	-0.798141	-0.0663202
Q96BI1	19.4039	19.2696	19.5386	19.2877	19.9043	19.693	20.0258	20.5978	18.9676	19.3219	18.7408	19.2717	19.5754	19.5418	19.7777	19.1884	18.987	19.2604	19.1888	19.6399	19.13	19.0449	18.9369	19.6507	19.6915	19.8241	19.6612	19.4259	19.2184	18.8524	19.6602	19.1418	18.9129	Q96BI1	SLC22A18	Solute carrier family 22 member 18	1	ASVFDLKAIASLLR	ASVFDLK(UniMod:121)AIASLLR	3	ASVFDLK(UniMod:121)AIASLLR3	29	1	720749	ASVFDLK(UniMod:121)AIASLLR	TRUE	1	-0.911626	-0.0754757
Q13451.16	19.0409	19.4651	19.2453	20.2573	20.0265	19.6501	19.6235	18.7658	18.361	19.1044	18.8762	18.9838	18.8047	19.5231	19.562	19.8322	19.6537	19.9944	18.8691	19.1624	19.6361	19.3199	19.0985	18.8264	19.2599	19.5065	19.3844	19.437	18.7987	18.6967	18.9252	18.837	18.737	Q13451	FKBP5	Peptidyl-prolyl cis-trans isomerase FKBP5	1	YGFGEAGKPK	YGFGEAGK(UniMod:121)PK	3	YGFGEAGK(UniMod:121)PK3	24	1	682565	YGFGEAGK(UniMod:121)PK	TRUE	6	-0.894417	-0.0734733
O94761.2	20.0804	19.8225	19.7651	19.7756	19.938	19.8014	20.3006	20.8972	19.6585	19.5556	19.6892	18.7783	19.2562	20.1152	19.6669	19.5012	19.8297	19.953	19.8725	19.8529	19.7863	19.8734	19.7738	19.4919	19.7966	20.3852	19.2727	19.9631	20.5639	20.7332	20.9447	20.1453	19.5074	O94761	RECQL4	ATP-dependent DNA helicase Q4	1	HVHADSTDFLAVKR	HVHADSTDFLAVK(UniMod:121)R	4	HVHADSTDFLAVK(UniMod:121)R4	29	0	1.03699e+06	HVHADSTDFLAVK(UniMod:121)R	TRUE	1	0.0896605	1.10439
Q8IY42	19.5725	19.7896	20.0362	20.6094	20.2054	20.4767	20.5693	19.8468	20.3766	19.4748	19.5188	20.0846	19.2002	19.4414	19.6225	19.6959	20.1055	20.25	19.5468	20.1636	19.7191	19.7969	19.5547	19.7873	19.5311	20.1283	20.1394	19.5094	19.4012	19.5403	19.3064	19.243	19.1386	Q8IY42	C4orf19	Uncharacterized protein C4orf19	1	GKWSSEVLVQK	GK(UniMod:121)WSSEVLVQK	3	GK(UniMod:121)WSSEVLVQK3	28	1	932469	GK(UniMod:121)WSSEVLVQK	TRUE	2	-0.912628	-0.0737385
Q93009.20	18.6486	18.4522	18.2621	18.3187	19.2481	19.0862	18.7518	18.9117	17.8958	17.1863	17.9541	17.6942	17.5746	17.9431	18.1001	19.2331	18.6883	19.453	17.8273	18.4896	18.5064	18.1829	18.0982	18.953	19.0443	19.1272	19.4645	18.4189	19.2702	18.5228	18.3037	17.671	17.7103	Q93009	USP7	Ubiquitin carboxyl-terminal hydrolase 7	1	MKGTCVEGTIPK	M(UniMod:35)K(UniMod:121)GTC(UniMod:4)VEGTIPK	3	M(UniMod:35)K(UniMod:121)GTC(UniMod:4)VEGTIPK3	23	1	415677	M(UniMod:35)K(UniMod:121)GTC(UniMod:4)VEGTIPK	TRUE	7	-1.30774	-0.104256
P18124.14	21.0106	21.4796	21.0804	21.2229	21.5405	21.4102	21.2433	21.9398	20.5316	20.4763	20.7792	20.3851	21.2752	21.8784	21.5058	21.826	21.5301	21.6176	21.0307	21.2806	21.0316	21.6814	21.4142	21.1288	21.269	20.8788	21.6413	21.1435	20.8576	20.5409	20.8933	20.8573	20.8959	P18124	RPL7	60S ribosomal protein L7	1	SLGKYGIICMEDLIHEIYTVGK	SLGK(UniMod:121)YGIIC(UniMod:4)MEDLIHEIYTVGK	4	SLGK(UniMod:121)YGIIC(UniMod:4)MEDLIHEIYTVGK4	25	1	2.61687e+06	SLGK(UniMod:121)YGIIC(UniMod:4)MEDLIHEIYTVGK	TRUE	5	-0.747794	-0.05878
P11766.13	18.718	18.7097	18.9217	19.3932	19.256	19.2529	19.312	18.9802	18.583	18.9115	18.2988	18.7855	18.4442	18.9142	18.5591	19.4048	18.683	19.3143	18.1587	17.8709	19.1206	18.7623	18.3095	19.3559	18.4495	18.6535	19.3647	19.0746	18.3393	18.6067	18.8685	18.1849	18.282	P11766	ADH5	Alcohol dehydrogenase class-3	1	VTQGKGLMPDGTSR	VTQGK(UniMod:121)GLM(UniMod:35)PDGTSR	3	VTQGK(UniMod:121)GLM(UniMod:35)PDGTSR3	27	1	469809	VTQGK(UniMod:121)GLM(UniMod:35)PDGTSR	TRUE	3	-0.970665	-0.0760686
Q1KMD3.10	18.6753	19.3735	19.2405	20.7441	19.5249	19.5533	19.5006	19.2671	18.9166	18.4297	19.3164	18.7242	18.4279	19.4601	19.5965	20.1038	19.4183	19.9805	19.0406	19.0934	19.3023	18.6948	19.0443	18.5905	18.5658	19.3896	18.6733	19.7819	18.8703	18.5384	18.5268	18.0811	17.7353	Q1KMD3	HNRNPUL2	Heterogeneous nuclear ribonucleoprotein U-like protein 2	1	SGDETPGSEVPGDKAAEEQGDDQDSEK	SGDETPGSEVPGDK(UniMod:121)AAEEQGDDQDSEK	3	SGDETPGSEVPGDK(UniMod:121)AAEEQGDDQDSEK3	30	1	607370	SGDETPGSEVPGDK(UniMod:121)AAEEQGDDQDSEK	FALSE	0	-1.20606	-0.0935755
Q15853.6	14.804	15.0494	14.9102	15.4298	15.2438	15.1946	15.5167	15.3735	14.4399	14.0556	15.1068	14.3438	14.3972	14.715	15.1437	15.3523	15.1497	15.2192	14.4653	15.0408	15.2641	14.756	15.388	14.9121	14.6378	15.0839	15.3938	15.1049	14.2049	14.7749	14.5095	14.4984	14.9196	Q15853	USF2	Upstream stimulatory factor 2	1	THPYSPKIDGTR	THPYSPK(UniMod:121)IDGTR	3	THPYSPK(UniMod:121)IDGTR3	30	1	31991	THPYSPK(UniMod:121)IDGTR	FALSE	0	-0.826729	-0.0633645
Q6P2E9.13	17.7244	17.8716	17.6123	18.0872	17.622	18.4517	17.8141	17.8027	17.4131	16.6109	17.6973	17.3776	17.2468	17.4721	17.7751	18.1044	17.8594	17.5618	17.9488	17.3984	18.1209	18.4295	18.045	16.7993	17.8185	17.5455	17.636	17.5629	17.8203	18.2441	18.137	17.6831	17.997	Q6P2E9	EDC4	Enhancer of mRNA-decapping protein 4	1	VKIQPVAK	VK(UniMod:121)IQPVAK	2	VK(UniMod:121)IQPVAK2	20	1	239388	VK(UniMod:121)IQPVAK	TRUE	10	0.0705515	0.937145
Q9Y3S2.3	22.9474	23.0994	23.1081	23.1942	23.1818	23.3945	23.4051	23.9197	23.1778	22.6993	23.0283	22.6877	22.3923	23.3806	23.4547	23.8204	23.1481	23.5128	22.7259	22.2792	23.0599	23.0482	22.5641	23.3516	23.2909	22.942	23.2875	22.8693	22.7721	22.6575	22.952	22.6184	22.7329	Q9Y3S2	ZNF330	Zinc finger protein 330	1	CKACFCDDHTR	C(UniMod:4)K(UniMod:121)AC(UniMod:4)FC(UniMod:4)DDHTR	4	C(UniMod:4)K(UniMod:121)AC(UniMod:4)FC(UniMod:4)DDHTR4	30	0	8962568	C(UniMod:4)K(UniMod:121)AC(UniMod:4)FC(UniMod:4)DDHTR	FALSE	0	-0.747254	-0.056099
Q9H7B2.8	16.6444	17.8242	15.6264	19.6096	19.9544	19.9714	19.7797	20.0378	19.7579	9.2882	9.2882	9.2882	9.2882	9.2882	19.8751	19.5954	19.9995	19.8279	20.2249	9.2882	20.4866	19.653	20.0028	19.623	19.7698	19.7023	19.831	19.5416	9.2882	9.2882	20.1441	19.9677	9.2882	Q9H7B2	RPF2	Ribosome production factor 2 homolog	1	QDLSKLQTR	QDLSK(UniMod:121)LQTR	3	QDLSK(UniMod:121)LQTR3	21	1	972108	QDLSK(UniMod:121)LQTR	TRUE	9	-11.3449	-0.851578
P06400.5	17.2605	16.9481	17.3299	17.8193	17.5203	17.9546	17.4658	17.6543	17.2869	17.1903	16.4262	17.0857	16.8958	17.2651	17.2212	17.1543	17.0235	17.5018	16.7019	16.8619	16.7402	16.2088	16.8022	18.065	17.6295	16.832	17.5195	17.7752	17.6343	16.9486	16.3137	16.1516	17.7355	P06400	RB1	Retinoblastoma-associated protein	1	FQKINQMVCNSDR	FQK(UniMod:121)INQM(UniMod:35)VC(UniMod:4)NSDR	3	FQK(UniMod:121)INQM(UniMod:35)VC(UniMod:4)NSDR3	22	1	164792	FQK(UniMod:121)INQM(UniMod:35)VC(UniMod:4)NSDR	TRUE	8	-1.13114	-0.0838614
Q9UGN5.5	16.7375	16.9336	16.9823	17.7264	17.8505	17.3224	17.2472	17.1033	16.1738	16.4159	17.2338	16.4344	16.3156	17.1734	16.8555	17.3582	17.0542	16.1616	16.5269	16.9381	17.2038	17.093	16.9714	17.3034	17.5921	16.9978	17.1866	16.1061	16.969	16.1155	16.3701	16.394	16.3404	Q9UGN5	PARP2	Poly [ADP-ribose] polymerase 2	1	SPLKPESQLDLR	SPLK(UniMod:121)PESQLDLR	3	SPLK(UniMod:121)PESQLDLR3	22	1	126884	SPLK(UniMod:121)PESQLDLR	TRUE	8	-1.1167	-0.0821384
Q99798.3	16.2295	16.5994	16.5451	18.1453	16.7996	16.8754	16.8058	16.6324	15.8874	16.4757	16.5487	16.2832	14.9971	16.786	16.8815	17.6808	16.2282	17.0912	15.824	16.058	16.9409	16.3917	16.1114	16.3795	16.4205	17.156	16.6396	16.3367	16.1557	15.8469	15.6709	15.8169	15.8728	Q99798	ACO2	Aconitate hydratase, mitochondrial	1	DFTPGKPLK	DFTPGK(UniMod:121)PLK	2	DFTPGK(UniMod:121)PLK2	25	1	100640	DFTPGK(UniMod:121)PLK	TRUE	5	-1.33039	-0.09723
Q7Z589.1	18.9313	18.7058	18.6829	19.1785	18.9124	18.8057	18.9408	19.1685	19.2404	17.3853	18.5174	18.4021	18.2783	18.0024	18.5749	18.7535	18.8114	18.9442	18.524	19.2403	18.9567	18.7446	18.5059	18.4384	18.6411	18.4208	18.7375	19.0796	19.211	19.1602	19.1324	19.2835	19.208	Q7Z589	EMSY	BRCA2-interacting transcriptional repressor EMSY	1	IIPTKIVYGQQGK	IIPTK(UniMod:121)IVYGQQGK	3	IIPTK(UniMod:121)IVYGQQGK3	18	1	476918	IIPTK(UniMod:121)IVYGQQGK	TRUE	12	0.0728803	0.998176
Q8TDD1.1	18.665	19.0638	17.0976	17.6568	18.0546	17.5424	17.8898	18.9225	16.5957	17.488	13.7059	16.3405	16.7795	17.9901	18.4609	20.0331	18.5593	18.8632	19.3566	19.3331	19.2247	19.7187	19.0981	19.2187	17.7341	18.6507	16.8324	17.8972	18.9767	19.2429	19.0571	19.3097	19.7307	Q8TDD1	DDX54	ATP-dependent RNA helicase DDX54	1	DLYQKWK	DLYQK(UniMod:121)WK	2	DLYQK(UniMod:121)WK2	19	1	480140	DLYQK(UniMod:121)WK	TRUE	11	0.162757	2.23084
Q9UBT2.7	20.5977	21.046	20.9086	22.0001	20.9811	21.3212	21.2801	20.5983	20.7418	20.4767	20.8554	20.6404	20.1906	21.1424	21.0741	21.4706	21.3632	21.6724	20.0018	20.0505	21.428	21.238	21.0194	20.8783	20.905	20.8979	20.8964	20.8131	20.2731	20.2785	20.3081	20.394	20.3329	Q9UBT2	UBA2	SUMO-activating enzyme subunit 2	1	GVTECYECHPKPTQR	GVTEC(UniMod:4)YEC(UniMod:4)HPK(UniMod:121)PTQR	4	GVTEC(UniMod:4)YEC(UniMod:4)HPK(UniMod:121)PTQR4	30	0	1.99036e+06	GVTEC(UniMod:4)YEC(UniMod:4)HPK(UniMod:121)PTQR	FALSE	0	-1.04538	-0.0762555
O75478.1	17.3432	17.6778	17.5146	17.9268	17.6442	17.4063	17.8662	18.6716	17.374	16.992	16.4142	17.1623	17.6887	17.3596	18.2031	17.7366	18.3019	18.1899	17.5934	17.7851	17.4674	17.1699	16.9714	17.6914	17.5271	17.4283	17.6055	17.7914	17.182	17.1405	17.1623	16.8039	17.0997	O75478	TADA2A	Transcriptional adapter 2-alpha	1	SALLNECNKQGGLR	SALLNEC(UniMod:4)NK(UniMod:121)QGGLR	3	SALLNEC(UniMod:4)NK(UniMod:121)QGGLR3	18	1	207464	SALLNEC(UniMod:4)NK(UniMod:121)QGGLR	TRUE	12	-0.990589	-0.0715444
P55347	17.7075	17.7224	18.1563	18.4367	18.3166	18.2096	18.3325	19.182	17.4826	17.8594	17.8989	18.11	17.7351	17.8588	17.5892	18.2632	17.9532	17.8971	17.5596	17.8767	17.7207	16.9831	17.5225	18.2162	17.7889	17.4297	17.9934	18.2548	17.6584	17.101	17.4963	17.7685	17.3683	P55347	PKNOX1	Homeobox protein PKNOX1	1	VNELCKDFCSR	VNELC(UniMod:4)K(UniMod:121)DFC(UniMod:4)SR	3	VNELC(UniMod:4)K(UniMod:121)DFC(UniMod:4)SR3	21	1	247771	VNELC(UniMod:4)K(UniMod:121)DFC(UniMod:4)SR	TRUE	9	-0.854577	-0.0616848
Q9UIJ5.4	19.6256	20.0123	20.0218	20.2519	20.2875	20.2602	20.2108	20.6529	20.1742	19.6027	19.2148	19.7903	19.7725	19.8356	20.2107	20.199	20.3936	20.3163	19.8095	19.8495	19.5447	19.9535	20.0106	19.6469	20.0932	19.8758	19.4113	20.0745	19.8933	19.4262	19.4069	19.368	19.0598	Q9UIJ5	ZDHHC2	Palmitoyltransferase ZDHHC2	1	HGTDKNGFSLGFSK	HGTDK(UniMod:121)NGFSLGFSK	3	HGTDK(UniMod:121)NGFSLGFSK3	29	1	1.00143e+06	HGTDK(UniMod:121)NGFSLGFSK	TRUE	1	-0.728681	-0.0503056
Q96G03.1	16.8141	16.9258	17.3887	18.2215	17.6932	17.9459	17.7058	17.3685	16.6389	17.0097	16.5692	17.5401	17.1946	17.2151	17.1019	17.3967	16.83	16.5592	17.0198	17.0111	16.887	16.8649	16.372	16.8906	17.2585	16.6737	17.2736	17.112	16.9127	16.7138	16.2943	16.4937	16.5183	Q96G03	PGM2	Phosphoglucomutase-2	1	AKQLIDQGK	AK(UniMod:121)QLIDQGK	2	AK(UniMod:121)QLIDQGK2	28	1	140983	AK(UniMod:121)QLIDQGK	TRUE	2	-0.851849	-0.0583576
Q96PU4.4	19.6473	19.3109	19.2886	19.7834	19.4451	19.123	19.5942	20.0375	18.9673	19.1051	18.9294	18.7813	19.1194	19.1912	19.5682	20.1282	19.624	19.4751	18.2541	18.8116	19.4666	19.1958	19.3942	19.769	20.2779	19.6582	19.758	19.942	19.7068	19.451	19.2776	19.3584	19.2743	Q96PU4	UHRF2	E3 ubiquitin-protein ligase UHRF2	1	TDSSEVVKAGER	TDSSEVVK(UniMod:121)AGER	3	TDSSEVVK(UniMod:121)AGER3	30	0	731376	TDSSEVVK(UniMod:121)AGER	FALSE	0	-0.875083	-0.0597048
Q56NI9.6	11.5902	12.9192	13.8912	17.2931	16.2832	16.4298	17.7161	17.453	9.2882	9.2882	9.2882	9.2882	16.5842	17.1951	16.5814	9.2882	16.5467	9.2882	9.2882	9.2882	9.2882	16.3054	16.1222	16.6723	17.2689	16.9431	9.2882	9.2882	9.2882	9.2882	9.2882	9.2882	9.2882	Q56NI9	ESCO2	N-acetyltransferase ESCO2	1	TKDQLIIDAGQK	TK(UniMod:121)DQLIIDAGQK	3	TK(UniMod:121)DQLIIDAGQK3	14	1	117129	TK(UniMod:121)DQLIIDAGQK	TRUE	16	-8.62136	-0.586543
Q01780.30	12.057	13.1057	15.0923	19.6979	18.6732	18.8973	19.076	18.8714	9.2882	18.5548	9.2882	9.2882	9.2882	9.2882	18.724	9.2882	19.2119	19.2987	9.2882	9.2882	9.2882	18.0929	9.2882	9.2882	9.2882	9.2882	9.2882	9.2882	9.2882	9.2882	18.4148	18.5754	18.5629	Q01780	EXOSC10	Exosome component 10	1	WKLAQVQVQK	WK(UniMod:121)LAQVQVQK	3	WK(UniMod:121)LAQVQVQK3	13	1	462405	WK(UniMod:121)LAQVQVQK	TRUE	17	0.696493	10.3789
P34931.2	22.0026	21.5178	21.5936	21.7809	21.5591	21.9036	21.977	22.5987	21.5909	21.4383	21.0505	21.0729	20.9638	21.9379	21.6198	21.713	21.3182	21.4896	21.635	21.5366	21.2636	21.2105	21.4534	21.7365	21.507	21.8491	21.8437	22.0647	21.7372	22.5729	22.2974	22.2823	22.135	P34931	HSPA1L	Heat shock 70 kDa protein 1-like	1	DISQNKR	DISQNK(UniMod:121)R	2	DISQNK(UniMod:121)R2	30	1	3.5679e+06	DISQNK(UniMod:121)R	FALSE	0	0.0493902	0.760165
Q92979	21.1388	21.2109	20.9985	21.6378	21.1487	21.6968	21.3596	21.1626	20.5385	20.5668	20.4445	20.9134	20.5159	20.9586	21.6035	21.6381	21.7354	21.5277	20.6824	20.9778	20.9617	21.2006	20.8233	21.335	21.278	21.2555	21.2861	21.3238	21.244	20.8167	21.012	20.987	20.8501	Q92979	EMG1	Ribosomal RNA small subunit methyltransferase NEP1	1	AADGPQKLLK	AADGPQK(UniMod:121)LLK	3	AADGPQK(UniMod:121)LLK3	30	0	2.34277e+06	AADGPQK(UniMod:121)LLK	FALSE	0	-0.59006	-0.0374307
Q9NV66.7	18.4584	18.3934	18.5474	18.8498	19.2326	18.9815	18.6727	19.0957	18.2322	17.5363	18.0793	18.1098	18.6842	17.7081	18.5803	18.2129	18.6923	18.453	18.547	18.7691	17.5431	18.9979	18.4306	18.2236	18.2817	18.2033	18.1169	18.1825	18.7211	18.6802	18.3764	18.7353	19.0625	Q9NV66	TYW1	S-adenosyl-L-methionine-dependent tRNA 4-demethylwyosine synthase TYW1	1	TFSAKDYMAR	TFSAK(UniMod:121)DYMAR	3	TFSAK(UniMod:121)DYMAR3	18	1	394423	TFSAK(UniMod:121)DYMAR	TRUE	12	0.0611902	0.965834
Q8IX12.5	19.4788	19.6736	19.7926	20.6357	19.7368	20.2155	20.023	19.9097	19.6095	19.4442	19.3441	19.4084	19.5994	20.0599	20.0983	20.1672	19.5321	19.883	18.7219	19.7591	19.4466	19.6483	19.4197	19.8042	19.436	19.5124	19.795	19.8513	19.5396	19.4756	19.2106	19.0203	19.1426	Q8IX12	CCAR1	Cell division cycle and apoptosis regulator protein 1	1	GYKQQLVEK	GYK(UniMod:121)QQLVEK	3	GYK(UniMod:121)QQLVEK3	29	0	844219	GYK(UniMod:121)QQLVEK	TRUE	1	-0.756964	-0.0470384
Q9Y2X3.16	17.8479	18.2187	18.0833	18.3703	18.463	18.3957	18.1889	18.4864	17.8844	17.5886	17.7513	17.5235	18.1811	17.7396	18.7885	17.8287	17.5682	17.4556	18.6671	18.8147	18.1464	18.7735	18.4046	17.634	17.2403	17.4225	18.0229	17.7457	18.1809	18.0783	18.443	17.6289	18.0821	Q9Y2X3	NOP58	Nucleolar protein 58	1	YGLIYHASLVGQTSPKHK	YGLIYHASLVGQTSPKHK(UniMod:121)	4	YGLIYHASLVGQTSPKHK(UniMod:121)4	20	1	293070	YGLIYHASLVGQTSPKHK(UniMod:121)	TRUE	10	0.0541672	0.884948
Q03188.14	19.642	19.5289	19.8031	20.212	20.1422	20.0914	19.8487	20.7659	19.7234	19.237	19.5669	19.3816	19.0617	20.0589	20.006	19.5649	19.6126	19.2882	19.7727	19.799	19.2646	18.6874	19.2344	20.1585	19.9865	19.8994	19.309	20.0683	19.7342	19.1368	19.5034	19.3194	19.3047	Q03188	CENPC	Centromere protein C	1	SVQAHEVHQKILATDVSSK	SVQAHEVHQK(UniMod:121)ILATDVSSK	4	SVQAHEVHQK(UniMod:121)ILATDVSSK4	28	1	871888	SVQAHEVHQK(UniMod:121)ILATDVSSK	TRUE	2	-0.913456	-0.0558051
Q9P258.3	19.8143	19.6542	19.5846	20.3575	19.6518	19.8422	19.4187	20.3109	18.9798	19.3554	19.4191	19.315	19.1957	19.4691	19.7255	20.2379	19.8473	19.5407	18.8085	19.1728	20.155	19.872	19.7132	20.1636	20.0793	19.8128	20.3036	19.9023	19.6498	19.5201	19.4148	19.6329	19.6636	Q9P258	RCC2	Protein RCC2	1	EVPKQQAAYR	EVPK(UniMod:121)QQAAYR	3	EVPK(UniMod:121)QQAAYR3	30	1	874809	EVPK(UniMod:121)QQAAYR	FALSE	0	-0.897459	-0.0547406
P49790.3	18.1358	18.3351	18.2695	19.2259	18.2878	18.4508	18.4296	19.334	17.1756	17.8878	17.664	18.2693	17.9704	18.6411	18.4938	18.4422	18.1653	18.5422	17.8928	17.7855	18.265	18.59	18.5329	18.4571	18.4985	18.205	18.6577	18.067	17.9387	17.662	17.8299	18.0958	17.9467	P49790	NUP153	Nuclear pore complex protein Nup153	1	CLACESAKPGTK	C(UniMod:4)LAC(UniMod:4)ESAK(UniMod:121)PGTK	3	C(UniMod:4)LAC(UniMod:4)ESAK(UniMod:121)PGTK3	30	1	323912	C(UniMod:4)LAC(UniMod:4)ESAK(UniMod:121)PGTK	FALSE	0	-0.909735	-0.0551634
P0C0S8.1	24.502	24.7029	24.6852	25.2047	24.521	24.7845	24.5692	26.1293	24.4144	24.3518	24.4063	24.2279	24.2429	24.8187	24.8522	24.6198	24.6996	24.9186	24.6613	25.0038	24.231	24.5044	24.7194	24.6553	24.4914	24.7498	25.1349	24.6768	24.1177	24.1765	24.1366	24.6475	24.2332	P0C0S8;Q96KK5;Q99878	H2AC11;H2AC12;H2AC14	Histone H2A type 1	0	LLGKVTIAQGGVLPNIQAVLLPK	LLGK(UniMod:121)VTIAQGGVLPNIQAVLLPK	3	LLGK(UniMod:121)VTIAQGGVLPNIQAVLLPK3	30	1	26890260	LLGK(UniMod:121)VTIAQGGVLPNIQAVLLPK	FALSE	0	-0.90481	-0.053818
Q99590.9	19.8847	19.2065	19.7955	20.6663	20.1903	20.3673	20.3482	19.5991	19.9227	19.5096	19.5951	18.3898	19.367	19.5611	19.4736	19.3368	19.5479	19.5266	18.9275	19.1607	18.4444	19.4915	18.5943	20.1497	19.9928	20.2785	19.9846	20.3412	19.9763	19.8102	19.2827	19.291	19.74	Q99590	SCAF11	Protein SCAF11	1	LKESHWEENR	LK(UniMod:121)ESHWEENR	3	LK(UniMod:121)ESHWEENR3	29	1	867327	LK(UniMod:121)ESHWEENR	TRUE	1	-1.00041	-0.0582929
Q5T653	17.7073	17.9272	17.4918	17.9909	18.0573	17.5015	17.777	18.0742	16.6457	17.0599	17.384	17.1519	17.2751	17.6646	17.5722	18.0091	18.3971	17.7413	18.1201	18.4131	18.1202	17.3562	17.8785	17.3598	17.6438	17.3335	17.4861	17.6491	17.4312	18.1607	17.8979	18.0841	18.027	Q5T653	MRPL2	39S ribosomal protein L2, mitochondrial	1	SYVKLPSASAQS	SYVK(UniMod:121)LPSASAQS	2	SYVK(UniMod:121)LPSASAQS2	26	1	229711	SYVK(UniMod:121)LPSASAQS	TRUE	4	0.0462167	0.805228
P17010.12	21.2068	21.3596	21.3649	21.6058	21.917	21.9509	21.5875	21.7434	21.1106	21.0599	20.7397	20.7853	21.1489	21.5576	21.5918	21.8571	21.789	22.0833	20.6704	21.1058	20.9552	20.812	21.1736	21.2095	21.1506	21.4048	21.4915	21.5257	20.6704	21.0598	21.2905	21.0214	21.244	P17010	ZFX	Zinc finger X-chromosomal protein	1	SADSSNLKTHVK	SADSSNLK(UniMod:121)THVK	3	SADSSNLK(UniMod:121)THVK3	30	1	2.68154e+06	SADSSNLK(UniMod:121)THVK	FALSE	0	-0.565958	-0.0324545
O00267.22	18.6675	18.6881	18.4299	18.8972	19.1762	18.968	18.7292	18.2087	17.567	18.231	17.6836	18.6173	18.2211	18.3337	18.6828	19.2859	18.4259	18.7189	18.4183	18.6265	18.3823	19.1324	18.8745	18.5267	19.1533	19.1556	18.9799	18.8021	18.7105	18.1933	18.6271	18.6263	17.9004	O00267	SUPT5H	Transcription elongation factor SPT5	1	LFDAEKIR	LFDAEK(UniMod:121)IR	2	LFDAEK(UniMod:121)IR2	29	1	415334	LFDAEK(UniMod:121)IR	TRUE	1	-0.968462	-0.055492
Q9UKN8.18	19.8842	20.0918	19.9567	20.5404	20.147	20.1865	20.3495	20.6366	19.2799	19.7356	19.827	19.8367	19.0276	20.3477	19.9444	20.3883	20.1954	19.939	18.8817	19.816	20.4538	20.6393	20.312	20.1633	20.6068	19.9847	20.1395	19.9521	20.1058	19.2402	19.7361	19.1921	19.721	Q9UKN8	GTF3C4	General transcription factor 3C polypeptide 4	1	TPSEALWKPTHEDSK	TPSEALWK(UniMod:121)PTHEDSK	4	TPSEALWK(UniMod:121)PTHEDSK4	28	1	1.1048e+06	TPSEALWK(UniMod:121)PTHEDSK	TRUE	2	-1.07878	-0.0617374
Q8IY67.3	19.8113	20.0596	19.8092	20.7944	20.1047	19.9674	19.7159	19.995	18.9863	19.506	19.9036	19.7176	19.401	20.263	19.8476	20.5784	20.4197	20.4989	19.8676	19.5122	20.0893	19.8737	19.6454	19.7355	20.005	20.1211	20.1118	20.1634	19.7402	19.2307	19.3659	19.7088	19.9308	Q8IY67	RAVER1	Ribonucleoprotein PTB-binding 1	1	SDLLGKPLGPR	SDLLGK(UniMod:121)PLGPR	3	SDLLGK(UniMod:121)PLGPR3	30	0	1.00985e+06	SDLLGK(UniMod:121)PLGPR	FALSE	0	-0.818103	-0.0459895
P55265.12	20.605	20.9871	20.8701	21.5513	21.2747	21.4965	21.3566	21.2248	19.7091	20.1238	20.8421	21.1433	19.9786	21.3556	20.7505	21.1631	20.9541	21.0593	21.0414	20.2294	21.2108	21.204	20.9023	20.4025	21.3653	20.804	21.0617	21.0467	20.6898	20.5822	20.8216	20.2787	18.9972	P55265	ADAR	Double-stranded RNA-specific adenosine deaminase	1	LLSKEGPAHEPK	LLSK(UniMod:121)EGPAHEPK	3	LLSK(UniMod:121)EGPAHEPK3	30	1	1.96446e+06	LLSK(UniMod:121)EGPAHEPK	FALSE	0	-1.25403	-0.0703327
Q01831.7	20.5614	20.6515	20.6798	21.1393	20.7147	21.2052	20.8932	22.0258	20.144	20.2531	19.6812	20.652	20.0898	20.7748	20.7486	20.7304	20.6184	20.3524	20.3288	20.3936	21.2083	20.5039	20.8555	20.6547	20.6532	20.9015	21.0094	20.742	20.6561	20.2649	20.1575	20.1484	20.4264	Q01831	XPC	DNA repair protein complementing XP-C cells	1	LTADPGGSSETSSQVLENHTKPK	LTADPGGSSETSSQVLENHTK(UniMod:121)PK	4	LTADPGGSSETSSQVLENHTK(UniMod:121)PK4	30	0	1.68749e+06	LTADPGGSSETSSQVLENHTK(UniMod:121)PK	FALSE	0	-0.874395	-0.0485994
Q9HCE1.5	18.3944	18.95	18.7108	19.4464	18.358	19.3315	19.1856	19.2106	18.4251	18.303	18.4402	18.6174	17.79	18.9	19.0548	19.2324	18.7812	19.7124	18.3803	18.7021	19.1218	18.8774	18.7375	18.4362	18.8067	18.2125	18.7441	18.9059	17.9592	18.2582	18.2378	18.1171	18.2662	Q9HCE1	MOV10	Helicase MOV-10	1	HLPKAHILACAPSNSGADLLCQR	HLPK(UniMod:121)AHILAC(UniMod:4)APSNSGADLLC(UniMod:4)QR	4	HLPK(UniMod:121)AHILAC(UniMod:4)APSNSGADLLC(UniMod:4)QR4	23	1	450171	HLPK(UniMod:121)AHILAC(UniMod:4)APSNSGADLLC(UniMod:4)QR	TRUE	7	-0.859189	-0.0475511
P43243.2	19.5947	20.1917	19.779	21.825	19.7336	20.3593	20.6088	19.7615	19.0282	18.4506	19.6945	19.1645	19.1639	20.4816	20.3257	21.3926	21.1437	20.5153	19.6362	19.4022	20.0778	19.7854	19.157	19.2637	19.8171	20.15	20.0545	20.6217	19.9507	19.014	19.4686	18.6861	18.9209	P43243	MATR3	Matrin-3	1	DTSENADGQSDENKDDYTIPDEYR	DTSENADGQSDENK(UniMod:121)DDYTIPDEYR	3	DTSENADGQSDENK(UniMod:121)DDYTIPDEYR3	30	1	1.09478e+06	DTSENADGQSDENK(UniMod:121)DDYTIPDEYR	FALSE	0	-1.46682	-0.0798516
P41091.16	11.5529	14.1514	14.0969	17.5111	17.8415	17.564	16.887	17.1942	9.2882	9.2882	9.2882	16.8179	9.2882	17.2106	9.2882	17.2858	17.0659	17.8134	9.2882	9.2882	17.4469	17.5387	9.2882	9.2882	16.4703	16.5772	17.4643	9.2882	9.2882	9.2882	9.2882	9.2882	9.2882	P41091	EIF2S3	Eukaryotic translation initiation factor 2 subunit 3	1	QATINIGTIGHVAHGKSTVVK	QATINIGTIGHVAHGKSTVVK(UniMod:121)	4	QATINIGTIGHVAHGKSTVVK(UniMod:121)4	15	1	156589	QATINIGTIGHVAHGKSTVVK(UniMod:121)	TRUE	15	-8.61112	-0.447752
Q8NBS9.2	19.4777	20.0337	19.9959	20.5021	20.7367	20.7133	20.1766	19.4397	19.7411	19.6954	20.075	19.841	19.038	20.5772	20.1711	20.0991	20.2696	20.0461	19.5116	19.7283	20.0004	20.1252	19.8082	19.5801	19.9054	19.6239	19.8838	19.6701	19.5021	19.2934	18.9174	18.6415	19.7596	Q8NBS9	TXNDC5	Thioredoxin domain-containing protein 5	1	LFKPGQEAVK	LFK(UniMod:121)PGQEAVK	3	LFK(UniMod:121)PGQEAVK3	30	1	979124	LFK(UniMod:121)PGQEAVK	FALSE	0	-0.969343	-0.0502702
Q92576.19	19.1817	19.0944	18.7115	19.5551	19.2255	19.1781	19.1189	18.3311	17.2616	18.2824	18.829	19.2062	18.1272	19.4103	19.2387	19.1333	18.8619	18.6952	18.6846	18.9961	19.5728	19.2203	19.1309	19.219	19.5236	19.2993	19.8658	19.5195	19.2689	18.4361	18.7953	18.9201	18.9697	Q92576	PHF3	PHD finger protein 3	1	LCSAEKNSCVQQSDNLK	LC(UniMod:4)SAEK(UniMod:121)NSC(UniMod:4)VQQSDNLK	3	LC(UniMod:4)SAEK(UniMod:121)NSC(UniMod:4)VQQSDNLK3	30	1	556558	LC(UniMod:4)SAEK(UniMod:121)NSC(UniMod:4)VQQSDNLK	FALSE	0	-1.15601	-0.0588129
Q12972	17.4994	17.8607	18.0288	18.8322	18.295	18.2422	18.5364	18.216	17.4616	17.7487	18.0631	18.0086	16.8844	17.8022	17.6042	17.9668	17.8737	18.3354	17.7748	18.089	17.7842	17.7758	17.6007	18.003	17.3417	17.667	17.7384	17.8633	17.651	17.5483	17.3453	16.915	16.9214	Q12972	PPP1R8	Nuclear inhibitor of protein phosphatase 1	1	EKPQTLPSAVK	EK(UniMod:121)PQTLPSAVK	3	EK(UniMod:121)PQTLPSAVK3	27	1	234213	EK(UniMod:121)PQTLPSAVK	TRUE	3	-0.850417	-0.0425571
Q9Y2X3.5	15.4782	16.4608	13.5501	17.9075	18.1118	17.5026	17.0617	18.4767	9.2882	9.2882	9.2882	9.2882	9.2882	16.8939	17.2456	17.9702	9.2882	17.7674	16.9838	17.1515	17.1752	16.3369	17.7957	16.7821	9.2882	9.2882	17.054	16.8956	17.4094	16.8507	16.506	16.9507	17.7566	Q9Y2X3	NOP58	Nucleolar protein 58	1	ISGTGKALAK	ISGTGK(UniMod:121)ALAK	2	ISGTGK(UniMod:121)ALAK2	22	1	169900	ISGTGK(UniMod:121)ALAK	TRUE	8	0.307892	6.1582
Q12906.12	22.9182	22.9131	22.7899	23.3836	23.1921	23.0413	22.9187	23.0276	22.6596	22.2609	22.6455	22.368	22.4014	22.9333	23.0308	23.2641	23.2649	23.2508	22.1427	22.9053	22.9893	22.5161	22.8341	23.0099	22.9805	22.9984	23.2038	23.138	22.6107	22.9354	22.6102	22.9225	22.7721	Q12906	ILF3	Interleukin enhancer-binding factor 3	1	LNQLKPGLQYK	LNQLK(UniMod:121)PGLQYK	3	LNQLK(UniMod:121)PGLQYK3	30	0	7.84803e+06	LNQLK(UniMod:121)PGLQYK	FALSE	0	-0.563928	-0.0279761
P61964.3	17.0571	17.099	17.1382	17.5992	17.3237	17.776	17.4264	17.5494	17.0477	16.8487	16.4063	16.6858	16.719	16.4988	17.1436	17.0902	17.222	17.1232	17.1013	17.6024	17.2822	16.9447	16.9811	16.6197	16.7747	16.8312	17.3646	16.7999	17.0167	17.4802	17.2856	17.4215	16.9768	P61964	WDR5	WD repeat-containing protein 5	1	FTLAGHTKAVSSVK	FTLAGHTK(UniMod:121)AVSSVK	3	FTLAGHTK(UniMod:121)AVSSVK3	23	0	140390	FTLAGHTK(UniMod:121)AVSSVK	TRUE	7	0.0305343	0.685713
P62081.4	18.434	19.5252	18.793	18.9248	19.1557	19.3243	19.0884	19.4256	17.3484	18.429	18.5575	18.3775	19.2992	19.5343	19.6537	19.9032	19.9918	19.4552	19.0317	19.9295	18.7726	19.3262	19.654	18.6596	19.1021	18.7916	18.4486	18.629	18.808	17.8663	17.6766	18.2819	18.0766	P62081	RPS7	40S ribosomal protein S7	1	LIKVHLDK	LIK(UniMod:121)VHLDK	2	LIK(UniMod:121)VHLDK2	27	1	563831	LIK(UniMod:121)VHLDK	TRUE	3	-1.11933	-0.0492763
P24928.19	22.8765	23.0848	23.2285	23.4263	23.3451	23.6029	23.5318	24.5912	22.9572	22.6034	22.6961	22.7938	22.7368	23.2315	23.2817	23.1516	23.3041	23.1522	23.1139	23.0672	22.8638	22.7696	22.9126	23.0017	23.0158	22.8889	23.1178	23.2042	22.7857	22.7259	22.5668	22.893	22.565	P24928	POLR2A	DNA-directed RNA polymerase II subunit RPB1	1	TGSSAQKSLSEYNNFK	TGSSAQK(UniMod:121)SLSEYNNFK	3	TGSSAQK(UniMod:121)SLSEYNNFK3	30	0	9.02405e+06	TGSSAQK(UniMod:121)SLSEYNNFK	FALSE	0	-0.648644	-0.0281812
Q9H583.13	20.0426	19.9409	20.5916	21.6357	20.6519	20.8411	20.6037	21.2534	20.3036	20.1278	20.3122	20.0002	20.1861	19.9822	20.1045	19.6889	20.0847	19.8893	19.6833	20.171	20.1554	19.9745	19.6756	19.6873	19.8432	19.6263	20.1401	20.0279	19.9948	20.1995	20.1524	20.3444	20.4101	Q9H583	HEATR1	HEAT repeat-containing protein 1	1	PGKLIGVANQK	PGK(UniMod:121)LIGVANQK	3	PGK(UniMod:121)LIGVANQK3	30	1	1.24041e+06	PGK(UniMod:121)LIGVANQK	FALSE	0	0.0295369	0.680977
P09874.36	20.1068	20.2359	20.2888	21.1527	20.5537	20.5681	20.3352	20.3022	20.0204	19.4229	20.2965	20.3217	19.915	20.6642	20.4083	20.512	20.5045	20.5697	19.6698	20.0317	19.9047	20.0112	20.0826	20.6021	19.8348	20.3152	20.6065	20.1179	19.8689	20.0237	19.8209	20.1592	19.7184	P09874	PARP1	Poly [ADP-ribose] polymerase 1	1	MPLGKLSK	MPLGK(UniMod:121)LSK	2	MPLGK(UniMod:121)LSK2	30	1	1.24513e+06	MPLGK(UniMod:121)LSK	FALSE	0	-0.723563	-0.0306082
O75874.10	18.6324	18.1709	18.6923	19.4102	18.8411	18.7582	18.9658	19.4949	18.4674	18.5307	18.1398	18.5427	17.7723	17.8138	18.8461	17.7504	18.2298	18.2558	18.4175	18.3968	17.8985	17.8629	18.2377	18.9167	19.2119	18.4049	18.7245	19.192	17.6969	18.5006	18.6931	18.8348	18.148	O75874	IDH1	Isocitrate dehydrogenase [NADP] cytoplasmic	1	HNVGVKCATITPDEK	HNVGVK(UniMod:121)C(UniMod:4)ATITPDEK	3	HNVGVK(UniMod:121)C(UniMod:4)ATITPDEK3	30	1	388991	HNVGVK(UniMod:121)C(UniMod:4)ATITPDEK	FALSE	0	-0.989116	-0.0415761
P11234.2	19.7347	20.3322	20.8755	21.3468	21.3713	21.1014	21.2085	20.9898	20.3138	20.7559	20.1207	20.6764	20.8705	20.2105	20.0447	20.2274	20.6733	20.8725	20.3323	20.6633	19.914	20.1527	20.2313	19.6945	19.5023	19.3389	19.2915	19.8183	19.3541	20.0682	20.0576	19.8768	20.3446	P11234	RALB	Ras-related protein Ral-B	1	SKGQSSLALHK	SK(UniMod:121)GQSSLALHK	3	SK(UniMod:121)GQSSLALHK3	30	1	1.38106e+06	SK(UniMod:121)GQSSLALHK	FALSE	0	0.0327774	0.789523
Q8NF64.2	17.7906	17.9825	17.8025	18.4688	18.434	18.2476	18.2726	18.2288	17.497	17.1984	17.3159	17.424	16.9381	18.2011	17.9241	18.9951	18.0269	18.3198	17.4989	17.9606	17.6865	17.9509	17.2607	17.5776	17.7269	18.3183	18.1842	18.1684	17.8539	17.6477	17.8206	17.2659	17.3423	Q8NF64	ZMIZ2	Zinc finger MIZ domain-containing protein 2	1	TSHKPLYLK	TSHK(UniMod:121)PLYLK	3	TSHK(UniMod:121)PLYLK3	22	1	249888	TSHK(UniMod:121)PLYLK	TRUE	8	-0.785575	-0.0323751
P05455.23	22.395	21.3785	21.1889	21.04	21.5748	21.5762	21.2479	22.0634	20.8645	21.1345	20.9479	20.5489	20.8908	21.325	21.3773	21.2476	21.6117	21.4177	21.6546	21.3285	21.1857	21.2207	21.4168	22.3051	22.1342	22.4123	22.143	22.193	22.3733	22.4569	22.5029	22.808	22.6213	P05455	SSB	Lupus La protein	1	MAALEAKICHQIEYYFGDFNLPR	MAALEAK(UniMod:121)IC(UniMod:4)HQIEYYFGDFNLPR	4	MAALEAK(UniMod:121)IC(UniMod:4)HQIEYYFGDFNLPR4	30	1	3.67639e+06	MAALEAK(UniMod:121)IC(UniMod:4)HQIEYYFGDFNLPR	FALSE	0	0.0241826	0.605759
Q9H8V3.11	21.3113	21.5896	22.3658	23.1967	22.5838	22.5626	22.7055	22.4382	22.0804	21.9233	21.8594	22.1392	22.1689	21.3441	21.9619	21.6556	22.2309	22.4083	21.542	21.3657	21.2761	20.7969	21.314	21.3937	21.2102	21.2934	21.8118	21.8943	21.0623	20.8636	20.9131	21.142	21.5288	Q9H8V3	ECT2	Protein ECT2	1	SSKSSTPVPSK	SSK(UniMod:121)SSTPVPSK	3	SSK(UniMod:121)SSTPVPSK3	30	0	3.77158e+06	SSK(UniMod:121)SSTPVPSK	FALSE	0	-0.805313	-0.032093
Q7KZ85.8	19.22	19.6578	18.7938	19.8051	19.802	20.0724	19.9491	19.2879	13.9922	18.1353	19.0012	18.912	18.9807	19.4769	19.4226	20.1941	19.9861	19.6124	19.2937	18.795	20.1237	19.9944	19.6791	19.9168	20.4163	19.4496	19.5949	19.9904	18.8078	18.5492	18.3826	18.9175	18.1745	Q7KZ85	SUPT6H	Transcription elongation factor SPT6	1	FLSDKVVK	FLSDK(UniMod:121)VVK	2	FLSDK(UniMod:121)VVK2	26	1	748612	FLSDK(UniMod:121)VVK	TRUE	4	-2.51461	-0.0999242
P22415.2	20.3511	20.586	20.5212	20.5126	20.549	20.8662	20.5399	21.6981	20.4019	20.2277	19.9579	20.1424	20.3162	20.4409	20.5308	20.5203	20.7805	20.9907	20.6412	21.2172	20.4801	20.1242	20.1344	20.3565	20.5303	20.8861	20.4107	20.6809	20.3011	20.1429	20.1601	20.1276	19.9152	P22415	USF1	Upstream stimulatory factor 1	1	IIPDCSMESTKSGQSK	IIPDC(UniMod:4)SMESTK(UniMod:121)SGQSK	3	IIPDC(UniMod:4)SMESTK(UniMod:121)SGQSK3	30	1	1.51206e+06	IIPDC(UniMod:4)SMESTK(UniMod:121)SGQSK	FALSE	0	-0.853495	-0.0335689
P10276.2	10.9732	18.7069	14.7115	19.0649	17.5115	18.7479	18.1357	18.7598	9.2882	9.2882	9.2882	9.2882	17.7425	19.04	18.9944	18.6588	18.7289	19.1606	18.0694	18.8856	18.6855	18.2804	18.5658	9.2882	9.2882	17.6747	9.2882	17.752	9.2882	9.2882	9.2882	9.2882	9.2882	P10276	RARA	Retinoic acid receptor alpha	1	IYKPCFVCQDK	IYK(UniMod:121)PC(UniMod:4)FVC(UniMod:4)QDK	3	IYK(UniMod:121)PC(UniMod:4)FVC(UniMod:4)QDK3	18	1	376264	IYK(UniMod:121)PC(UniMod:4)FVC(UniMod:4)QDK	TRUE	12	-6.48685	-0.253276
Q93008.32	18.4049	18.5634	18.822	19.5964	19.3247	19.62	19.4789	18.7498	17.5679	18.4265	18.2766	18.6218	18.5575	18.1142	19.5241	18.6742	19.1291	19.1365	18.2923	18.3246	17.7522	18.7688	17.9176	18.1755	18.2783	18.9473	18.7724	19.2637	18.0601	17.8462	18.2347	18.2321	18.2386	Q93008	USP9X	Probable ubiquitin carboxyl-terminal hydrolase FAF-X	1	MNALNEVNKVISSVSYYTHR	MNALNEVNK(UniMod:121)VISSVSYYTHR	4	MNALNEVNK(UniMod:121)VISSVSYYTHR4	24	1	439437	MNALNEVNK(UniMod:121)VISSVSYYTHR	TRUE	6	-1.088	-0.0422501
O43172.4	19.6198	19.5181	19.7245	19.8017	20.0303	20.4446	20.1418	20.1288	18.0857	19.7001	19.9822	19.5812	19.3484	20.042	19.6012	19.8271	19.4657	19.8386	18.6859	18.9831	19.2473	19.5329	19.9569	19.45	20.1633	19.9663	19.8782	20.0634	19.1785	19.1629	19.2806	19.7118	19.3428	O43172	PRPF4	U4/U6 small nuclear ribonucleoprotein Prp4	1	KPHIYYGSLEEK	K(UniMod:121)PHIYYGSLEEK	3	K(UniMod:121)PHIYYGSLEEK3	30	1	844940	K(UniMod:121)PHIYYGSLEEK	FALSE	0	-1.09674	-0.0411116
P09874.42	18.7942	18.5428	18.8979	19.3509	19.225	19.0872	19.2115	19.4766	18.6926	18.3712	19.1797	18.1061	18.2781	18.4956	19.0779	18.5193	18.9589	18.3539	18.7547	18.4844	18.2825	18.6732	17.8273	18.6719	17.7291	18.0622	18.9531	19.1089	18.294	19.699	19.2867	19.1602	18.9773	P09874	PARP1	Poly [ADP-ribose] polymerase 1	1	SGAALSKK	SGAALSK(UniMod:121)K	2	SGAALSK(UniMod:121)K2	30	1	462510	SGAALSK(UniMod:121)K	FALSE	0	0.0410262	1.11575
O14646.4	19.5275	19.2973	19.2453	19.2396	19.4517	19.4785	19.5919	19.9463	18.7443	18.773	18.3282	19.4857	19.414	19.2835	19.1683	19.5075	19.3859	19.3874	19.0456	19.7975	19.2713	19.0101	19.1156	19.4941	19.3297	18.9579	19.3495	19.501	19.845	19.6511	19.8966	19.5365	19.7142	O14646	CHD1	Chromodomain-helicase-DNA-binding protein 1	1	IIAHSNQKSAAGYPDYYCK	IIAHSNQK(UniMod:121)SAAGYPDYYC(UniMod:4)K	4	IIAHSNQK(UniMod:121)SAAGYPDYYC(UniMod:4)K4	30	0	691488	IIAHSNQK(UniMod:121)SAAGYPDYYC(UniMod:4)K	FALSE	0	0.0280192	0.776439
P18583.11	21.8189	21.7503	21.985	22.6037	22.1245	22.2855	22.1959	22.3899	22.01	21.7993	21.0539	21.8392	21.5485	22.1769	22.1418	21.7466	21.6701	21.2828	21.8919	21.9867	21.4465	21.6901	21.4693	21.9819	21.8795	21.9206	22.1141	22.0792	21.6901	21.6983	21.6089	21.6035	21.6128	P18583	SON	Protein SON	1	HPVSALMEICNKR	HPVSALMEIC(UniMod:4)NK(UniMod:121)R	3	HPVSALMEIC(UniMod:4)NK(UniMod:121)R3	30	1	3854361	HPVSALMEIC(UniMod:4)NK(UniMod:121)R	FALSE	0	-0.681746	-0.022941
Q92804.5	18.3462	18.2494	17.8086	18.1273	18.2246	18.4324	18.5859	17.7811	16.9152	17.2278	18.0852	17.3475	17.3587	18.1875	18.2336	18.5174	18.5042	18.2766	17.3719	17.9475	18.7896	18.4066	18.2591	18.7467	18.4733	18.2991	18.5843	18.799	17.6966	18.0493	18.2321	18.2575	18.324	Q92804	TAF15	TATA-binding protein-associated factor 2N	1	PKGEATVSFDDPPSAK	PK(UniMod:121)GEATVSFDDPPSAK	3	PK(UniMod:121)GEATVSFDDPPSAK3	29	1	306783	PK(UniMod:121)GEATVSFDDPPSAK	TRUE	1	-0.906934	-0.0302219
Q9UGL1.6	18.6724	19.6671	19.6361	20.5365	20.6019	19.9781	19.992	19.6367	19.3872	18.6643	19.0265	19.8071	18.731	20.2444	18.9112	19.3317	19.9093	19.0095	18.7808	19.6125	20.4665	20.3618	20.0433	18.7695	19.1829	19.2132	18.9259	18.8731	18.7065	18.2071	17.9687	18.5366	18.3403	Q9UGL1	KDM5B	Lysine-specific demethylase 5B	1	CLQKPNLTTDTK	C(UniMod:4)LQK(UniMod:121)PNLTTDTK	3	C(UniMod:4)LQK(UniMod:121)PNLTTDTK3	26	1	759825	C(UniMod:4)LQK(UniMod:121)PNLTTDTK	TRUE	4	-1.2416	-0.0405333
P07814.29	22.1257	22.6099	22.635	23.5335	22.8227	22.9026	23.0556	22.3702	22.8617	22.1639	22.2302	22.5098	21.8998	22.838	22.9083	22.7568	22.6451	22.9589	22.0543	22.4423	22.5231	22.5052	22.4675	21.9506	22.3212	22.3148	22.501	22.494	22.0629	21.6168	22.1131	21.9812	21.9016	P07814	EPRS1	Bifunctional glutamate/proline--tRNA ligase	1	HPKNPEVGLK	HPK(UniMod:121)NPEVGLK	3	HPK(UniMod:121)NPEVGLK3	30	1	5932632	HPK(UniMod:121)NPEVGLK	FALSE	0	-0.738327	-0.0240296
P49790.23	18.9675	19.0895	19.2046	19.7222	19.5986	19.3281	19.5259	19.5508	18.9308	18.7742	18.623	18.5165	19.4755	19.6604	19.2563	19.6506	19.5727	19.6558	18.8494	19.2784	18.9283	18.184	17.8593	19.4289	19.2981	18.9699	18.9082	19.3407	18.7965	19.0118	18.8009	18.5567	18.5632	P49790	NUP153	Nuclear pore complex protein Nup153	1	QTGIETPNKSGK	QTGIETPNK(UniMod:121)SGK	3	QTGIETPNK(UniMod:121)SGK3	30	1	579937	QTGIETPNK(UniMod:121)SGK	FALSE	0	-0.858991	-0.0277374
Q15477.4	18.6185	18.4018	18.059	18.9484	18.5555	18.3594	17.9456	18.3358	17.0664	17.7794	17.9221	17.6346	18.0433	18.762	18.4531	18.2513	18.1318	18.662	18.5238	18.6104	17.9301	18.6706	18.0227	18.0093	18.7823	18.1466	18.3187	18.7292	18.9806	19.0493	18.6378	18.7338	18.7973	Q15477	SKIV2L	Helicase SKI2W	1	GYYAAVEAKK	GYYAAVEAKK(UniMod:121)	3	GYYAAVEAKK(UniMod:121)3	27	1	358998	GYYAAVEAKK(UniMod:121)	TRUE	3	0.0274943	0.85757
P10155.22	18.1257	18.302	18.5975	19.2032	18.6662	18.758	19.2957	18.8252	18.2772	18.4198	18.3378	18.6728	17.5194	18.151	18.5037	17.9631	19.0371	18.3824	17.9206	18.3835	18.5839	18.1282	17.9665	18.6238	18.7994	18.2844	18.5247	17.63	17.9922	17.889	18.1207	17.4856	17.9068	P10155	RO60	60 kDa SS-A/Ro ribonucleoprotein	1	TFKTVEPTGK	TFK(UniMod:121)TVEPTGK	3	TFK(UniMod:121)TVEPTGK3	21	1	345390	TFK(UniMod:121)TVEPTGK	TRUE	9	-0.957156	-0.030021
P62847	19.6948	21.0612	20.749	21.6906	21.128	21.15	20.9036	20.527	19.9493	20.4106	20.9793	20.08	20.6714	21.3323	21.2227	21.2672	21.7651	20.995	19.8823	20.8187	21.0592	21.2152	21.054	19.6306	20.2041	19.9999	19.9835	19.9038	19.5412	19.1754	19.3848	19.6134	19.5112	P62847	RPS24	40S ribosomal protein S24	1	ATVPKTEIR	ATVPK(UniMod:121)TEIR	2	ATVPK(UniMod:121)TEIR2	26	1	1.73323e+06	ATVPK(UniMod:121)TEIR	TRUE	4	-0.968077	-0.0302512
O15530.2	19.5921	19.8677	20.182	20.9775	20.2691	20.278	20.5695	20.3563	19.895	19.967	20.1582	19.811	19.5386	20.1574	19.9289	19.8349	19.7756	20.101	19.1758	19.781	20.1356	19.8651	19.9212	19.7121	19.6238	19.7829	19.9293	19.7341	19.4504	19.2382	19.3013	19.5499	19.5988	O15530	PDPK1	3-phosphoinositide-dependent protein kinase 1	1	ENKVPYVTR	ENK(UniMod:121)VPYVTR	3	ENK(UniMod:121)VPYVTR3	30	1	986793	ENK(UniMod:121)VPYVTR	FALSE	0	-0.638335	-0.0190923
Q63HN8.36	18.0703	18.5202	18.4787	19.7144	18.7871	18.6699	18.8257	18.5875	17.8588	17.6616	18.5241	18.0079	18.1501	18.8266	18.6994	19.1199	18.7327	18.2942	17.8082	18.3963	18.4079	18.5807	18.3363	18.2163	18.2288	18.3576	18.3068	18.277	17.9007	17.6876	17.6258	17.8719	18.2308	Q63HN8	RNF213	E3 ubiquitin-protein ligase RNF213	1	KHVVPLPDGK	K(UniMod:121)HVVPLPDGK	3	K(UniMod:121)HVVPLPDGK3	22	1	359622	K(UniMod:121)HVVPLPDGK	TRUE	8	-0.804992	-0.0229061
O95478.1	22.1172	22.2271	20.5885	20.591	20.5911	20.7332	20.8915	21.8537	19.9251	20.1304	20.1636	20.5446	20.4607	22.0472	22.1399	22.104	22.1205	22.2939	22.471	22.5825	21.9607	22.3072	22.2439	21.9497	21.7069	21.9641	22.1089	21.8689	22.4006	22.7152	22.0832	22.2215	22.1531	O95478	NSA2	Ribosome biogenesis protein NSA2 homolog	1	AHVTHPELKATFCLPILGVK	AHVTHPELK(UniMod:121)ATFC(UniMod:4)LPILGVK	4	AHVTHPELK(UniMod:121)ATFC(UniMod:4)LPILGVK4	30	1	3.84893e+06	AHVTHPELK(UniMod:121)ATFC(UniMod:4)LPILGVK	FALSE	0	0.0216561	0.768313
O00159.3	18.7955	19.0346	18.9515	19.7247	19.2902	19.076	19.7199	18.7941	18.3826	18.7723	19.0815	18.1068	18.5673	18.9119	19.2688	19.4426	19.0541	18.3569	18.3291	18.7322	19.3956	19.4142	19.4404	18.7687	19.2409	18.9364	19.2556	19.0859	18.9768	18.8319	18.288	18.2969	18.2744	O00159	MYO1C	Unconventional myosin-Ic	1	CIKPNDAK	C(UniMod:4)IK(UniMod:121)PNDAK	2	C(UniMod:4)IK(UniMod:121)PNDAK2	30	1	519863	C(UniMod:4)IK(UniMod:121)PNDAK	FALSE	0	-1.01971	-0.0280673
P10588	18.7897	19.2086	18.7929	19.1127	19.0165	18.7335	19.0093	19.8678	18.3976	18.7817	18.2928	18.2714	18.4454	19.2884	18.8649	19.5053	19.6635	19.3696	18.7127	18.5981	19.6182	19.3383	19.127	18.5229	19.4653	19.3376	18.7627	18.9774	18.5192	18.6443	18.4983	18.5747	18.5949	P10588	NR2F6	Nuclear receptor subfamily 2 group F member 6	1	AFQEQVDKLGR	AFQEQVDK(UniMod:121)LGR	3	AFQEQVDK(UniMod:121)LGR3	23	1	541328	AFQEQVDK(UniMod:121)LGR	TRUE	7	-0.872863	-0.0209461
Q9HAW4.18	17.0134	17.057	17.1291	17.8485	17.6794	17.4252	17.5396	17.6211	16.6116	16.4255	16.2204	17.2368	16.6835	16.9434	17.1665	16.8424	17.1978	17.3268	16.4654	18.117	16.9291	16.7869	16.7947	17.2431	17.1849	17.0578	17.1761	17.5746	16.3453	16.8428	16.9042	16.8052	17	Q9HAW4	CLSPN	Claspin	1	LKQLGVDVSIK	LK(UniMod:121)QLGVDVSIK	3	LK(UniMod:121)QLGVDVSIK3	20	1	139666	LK(UniMod:121)QLGVDVSIK	TRUE	10	-0.913815	-0.0218498
Q9H4M9.11	18.2978	19.0312	18.9627	19.7096	18.9585	19.3488	19.6031	18.9895	18.3444	18.5845	18.6539	19.1739	18.2613	19.2564	18.7993	19.4532	19.0766	18.7169	18.3466	18.7787	19.6064	19.599	18.6792	18.3853	18.696	18.635	18.2533	18.8	18.4228	17.793	17.5889	17.9316	18.472	Q9H4M9	EHD1	EH domain-containing protein 1	1	KEMPNVFGK	K(UniMod:121)EMPNVFGK	3	K(UniMod:121)EMPNVFGK3	26	1	486182	K(UniMod:121)EMPNVFGK	TRUE	4	-1.00233	-0.0222005
P14625.2	19.9384	19.622	19.7567	20.1215	20.1554	20.0176	19.7915	20.423	19.3699	19.6496	18.976	19.37	19.6919	19.615	19.8951	19.9495	19.6897	19.4544	19.9233	20.0173	19.3163	18.9186	19.4403	19.9224	19.4751	19.8705	19.4572	20.03	20.0677	20.259	20.1339	20.0622	20.1061	P14625	HSP90B1	Endoplasmin	1	DISTNYYASQKK	DISTNYYASQK(UniMod:121)K	2	DISTNYYASQK(UniMod:121)K2	30	0	921707	DISTNYYASQK(UniMod:121)K	FALSE	0	0.0153717	0.734183
Q5T4S7.16	16.5105	12.7599	12.5568	9.2882	17.145	17.4659	17.6013	17.627	9.2882	9.2882	9.2882	9.2882	9.2882	9.2882	9.2882	9.2882	9.2882	9.2882	18.3134	9.2882	17.6407	17.7824	18.1336	9.2882	18.2533	9.2882	18.2043	17.7849	18.4175	18.6079	17.7103	18.9725	18.5774	Q5T4S7	UBR4	E3 ubiquitin-protein ligase UBR4	1	FFTKLFQLTEK	FFTK(UniMod:121)LFQLTEK	3	FFTK(UniMod:121)LFQLTEK3	16	1	290027	FFTK(UniMod:121)LFQLTEK	TRUE	14	0.155388	7.63129
O76095	16.3358	16.6566	16.2348	16.4054	15.9905	17.0645	17.1252	16.6713	15.7331	15.6288	15.9857	15.8729	15.8711	16.612	16.556	17.2186	16.9473	16.5144	16.268	16.5086	16.3138	16.5736	17.0542	16.5824	16.1533	16.5555	17.0558	16.5373	15.476	15.7263	16.6224	16.1445	16.504	O76095	JTB	Protein JTB	1	AKTTPECGPTGYVEK	AK(UniMod:121)TTPEC(UniMod:4)GPTGYVEK	3	AK(UniMod:121)TTPEC(UniMod:4)GPTGYVEK3	23	1	95430.9	AK(UniMod:121)TTPEC(UniMod:4)GPTGYVEK	TRUE	7	-0.945738	-0.01875
Q8N697.6	15.9933	15.7363	15.4639	15.9786	15.653	15.7746	15.7486	15.8466	15.3347	15.0732	15.3045	15.1786	14.7472	15.6144	15.5984	15.9215	16.2633	15.9575	15.1402	15.7862	15.8872	15.5706	15.6239	15.688	15.8827	15.5902	15.9479	16.118	16.1853	16.1532	16.0099	16.181	16.1768	Q8N697	SLC15A4	Solute carrier family 15 member 4	1	VEDVKALVK	VEDVK(UniMod:121)ALVK	2	VEDVK(UniMod:121)ALVK2	21	1	57319.7	VEDVK(UniMod:121)ALVK	TRUE	9	0.0112921	0.580486
Q86TI2.10	18.372	18.9022	19.1166	19.5936	19.7383	19.4315	19.2784	19.1191	18.7102	18.8236	18.9064	18.7416	18.8235	18.3731	19.3465	19.0407	18.6703	19.0767	18.765	18.8291	19.0645	19.1332	18.7227	18.6979	18.4381	18.3933	18.5292	18.5826	18.4318	17.8221	18.2683	18.236	18.321	Q86TI2	DPP9	Dipeptidyl peptidase 9	1	KYSGLIVNK	K(UniMod:121)YSGLIVNK	2	K(UniMod:121)YSGLIVNK2	20	1	479204	K(UniMod:121)YSGLIVNK	TRUE	10	-0.613069	-0.0116719
P29375.3	18.9146	18.9599	19.0871	19.1542	19.225	19.1212	19.392	20.3084	18.6902	18.7129	18.9624	18.7838	18.521	18.9102	18.6488	18.6239	18.6844	19.2254	18.871	19.6195	18.5807	19.5613	18.874	18.4688	18.6123	18.9317	18.657	18.7747	18.7923	19.0348	18.925	19.4358	19.5143	P29375	KDM5A	Lysine-specific demethylase 5A	1	GGFEMVTKEK	GGFEMVTK(UniMod:121)EK	3	GGFEMVTK(UniMod:121)EK3	29	1	542827	GGFEMVTK(UniMod:121)EK	TRUE	1	0.0162704	0.886778
P35251.16	18.4002	17.7848	18.4433	18.9178	19.035	18.4909	18.9884	18.8942	18.0367	18.4974	17.9808	17.906	17.6854	17.8303	18.1222	17.5924	18.7454	18.0447	17.6475	17.4365	16.8887	17.8149	17.7256	18.8464	18.346	18.6887	18.7274	18.5408	18.0625	18.1068	18.1183	18.9255	17.6396	P35251	RFC1	Replication factor C subunit 1	1	LPVSSKPGK	LPVSSK(UniMod:121)PGK	2	LPVSSK(UniMod:121)PGK2	28	1	327124	LPVSSK(UniMod:121)PGK	TRUE	2	-0.904125	-0.0144634
P40189.7	18.0853	18.2846	18.1244	18.625	17.9926	18.2909	19.1692	18.807	17.726	17.813	17.5472	17.5486	17.7245	18.8634	18.2531	17.6779	18.3039	18.5702	18.2164	18.8666	18.1457	18.0271	17.9218	17.2843	18.0255	18.4178	17.6229	17.8316	18.0444	18.4185	18.734	18.5275	17.9466	P40189	IL6ST	Interleukin-6 receptor subunit beta	1	SEWATHKFADCK	SEWATHK(UniMod:121)FADC(UniMod:4)K	3	SEWATHK(UniMod:121)FADC(UniMod:4)K3	25	0	303582	SEWATHK(UniMod:121)FADC(UniMod:4)K	TRUE	5	0.0155846	0.979938
Q9NZM1.39	19.0359	19.9148	19.8419	20.7116	20.0822	20.2022	19.9104	19.842	19.453	19.5431	20.012	19.5785	19.0839	20.1485	19.8963	20.3125	20.0679	20.0605	19.1992	19.7452	20.3862	19.6518	19.6799	19.2563	19.0889	19.138	19.7532	18.9698	19.0937	18.5269	18.7915	18.83	18.911	Q9NZM1	MYOF	Myoferlin	1	KVCTNIIEK	K(UniMod:121)VC(UniMod:4)TNIIEK	3	K(UniMod:121)VC(UniMod:4)TNIIEK3	23	0	889591	K(UniMod:121)VC(UniMod:4)TNIIEK	TRUE	7	-0.808544	-0.0127772
Q15072.4	19.0738	19.4918	18.7602	18.775	19.3024	19.6632	18.701	19.2683	17.9119	18.103	18.2518	19.0844	18.5407	20.0344	20.1202	19.4823	19.3799	19.2097	18.9208	18.9702	19.3049	19.5645	19.9316	19.0219	19.7704	19.184	19.3578	19.391	19.3582	18.4163	18.2347	19.0552	18.9487	Q15072	ZNF146	Zinc finger protein OZF	1	HQNTHTGEKLFECNECGK	HQNTHTGEK(UniMod:121)LFEC(UniMod:4)NEC(UniMod:4)GK	4	HQNTHTGEK(UniMod:121)LFEC(UniMod:4)NEC(UniMod:4)GK4	27	1	616772	HQNTHTGEK(UniMod:121)LFEC(UniMod:4)NEC(UniMod:4)GK	TRUE	3	-1.06872	-0.0160789
Q92560.2	19.3579	20.179	20.01	20.7347	19.7438	20.0653	20.7474	20.405	20.024	19.5072	19.5253	19.6967	19.6504	20.3574	19.8198	19.9135	20.7991	20.3065	19.8059	20.1045	20.4513	20.048	20.1838	19.3141	19.5671	19.6759	19.4298	19.786	19.423	19.359	18.9563	19.0103	19.0573	Q92560	BAP1	Ubiquitin carboxyl-terminal hydrolase BAP1	1	HLPEKQNGLSAVR	HLPEK(UniMod:121)QNGLSAVR	3	HLPEK(UniMod:121)QNGLSAVR3	30	1	988865	HLPEK(UniMod:121)QNGLSAVR	FALSE	0	-0.775806	-0.0109424
P55265.11	21.7679	22.0012	21.9665	22.6187	22.1066	22.4776	22.316	21.9704	22.0006	21.4291	21.6423	21.7	21.4036	21.9941	22.2754	22.0978	22.332	22.3138	21.679	22.053	21.9364	21.628	21.7027	21.417	21.3775	21.4203	22.0128	21.8042	21.8863	22.4203	21.7067	21.8135	21.8203	P55265	ADAR	Double-stranded RNA-specific adenosine deaminase	1	LKPPVHYNGPSK	LK(UniMod:121)PPVHYNGPSK	3	LK(UniMod:121)PPVHYNGPSK3	19	1	4.12742e+06	LK(UniMod:121)PPVHYNGPSK	TRUE	11	0.00844284	0.637626
Q9H930.13	17.4902	18.4995	18.5957	19.584	19.3585	18.7555	18.5408	18.5161	17.647	18.0474	18.7425	18.4468	18.3182	19.5065	18.0585	19.2681	18.4587	18.4649	17.6436	18.3175	18.7058	18.4505	18.1213	17.7925	17.8354	17.7088	17.6978	17.7511	17.5188	17.0009	17.2806	17.1804	17.1361	Q9H930	SP140L	Nuclear body protein SP140-like protein	1	MKESPGSQQCCQESEVLER	MK(UniMod:121)ESPGSQQC(UniMod:4)C(UniMod:4)QESEVLER	3	MK(UniMod:121)ESPGSQQC(UniMod:4)C(UniMod:4)QESEVLER3	25	1	341820	MK(UniMod:121)ESPGSQQC(UniMod:4)C(UniMod:4)QESEVLER	TRUE	5	-1.05389	-0.013649
O75367.4	18.9931	18.7743	18.614	19.1986	19.1348	18.6234	18.9457	18.8219	18.4445	18.8495	18.2329	18.38	17.5087	18.7881	19.0933	19.1236	18.4641	19.1087	18.589	18.3707	18.8683	18.5956	18.7418	19.2908	18.9805	19.288	19.3886	19.0522	18.8073	18.588	18.922	19.3077	18.306	O75367	MACROH2A1	Core histone macro-H2A.1	1	GVTIASGGVLPNIHPELLAK	GVTIASGGVLPNIHPELLAK(UniMod:121)	3	GVTIASGGVLPNIHPELLAK(UniMod:121)3	27	1	478640	GVTIASGGVLPNIHPELLAK(UniMod:121)	TRUE	3	-0.817125	-0.0105196
P09874.20	19.378	19.1339	19.6149	20.5869	20.0373	19.5298	19.4129	20.2912	19.412	19.0448	18.9446	19.6342	19.255	18.877	18.783	18.6953	19.2529	19.7277	19.1119	19.702	19.1984	18.4771	19.514	18.7204	18.7751	19.1123	19.7304	19.2244	19.3232	19.5511	19.9667	19.4387	19.9378	P09874	PARP1	Poly [ADP-ribose] polymerase 1	1	HASHISKLPK	HASHISK(UniMod:121)LPK	3	HASHISK(UniMod:121)LPK3	27	1	715254	HASHISK(UniMod:121)LPK	TRUE	3	0.0123109	1.04964
P46063.11	19.172	19.0167	18.7642	19.4344	19.018	18.9719	19.1127	19.142	18.5168	18.4423	18.2563	18.3553	18.3923	18.6	19.0719	19.8607	19.46	19.5666	18.3204	18.9383	18.8207	19.1298	18.3983	19.1717	19.2853	19.6248	19.8323	19.0542	18.4254	19.5734	18.9988	18.8673	18.8873	P46063	RECQL	ATP-dependent DNA helicase Q1	1	LIDSWMGKGAAK	LIDSWM(UniMod:35)GK(UniMod:121)GAAK	3	LIDSWM(UniMod:35)GK(UniMod:121)GAAK3	26	1	569856	LIDSWM(UniMod:35)GK(UniMod:121)GAAK	TRUE	4	-0.876833	-0.0096227
Q9Y2D4.7	19.7196	19.9399	19.5209	20.0048	19.7024	19.7787	20.1907	20.0233	19.4261	18.6789	19.4207	19.0874	18.8958	19.7976	19.8452	19.9568	20.0157	20.0034	19.5629	20.2228	20.0947	19.9895	19.9109	19.2848	19.6566	19.482	19.7134	19.7158	19.8574	20.1962	19.8573	19.7996	19.6328	Q9Y2D4	EXOC6B	Exocyst complex component 6B	1	LYGTTTFKDAR	LYGTTTFK(UniMod:121)DAR	3	LYGTTTFK(UniMod:121)DAR3	25	1	881615	LYGTTTFK(UniMod:121)DAR	TRUE	5	0.00640474	0.589897
P15923.1	20.1693	20.2547	20.2779	20.3097	20.4997	20.5889	20.5979	21.2353	20.3819	19.9938	19.8542	19.7851	19.5327	19.8606	20.6375	20.8835	20.7222	20.7533	20.0182	20.0638	20.087	19.8499	19.6706	20.4716	20.2651	20.3537	20.1972	20.4649	19.9344	19.924	20.206	19.9222	19.9541	P15923	TCF3	Transcription factor E2-alpha	1	NLNPKAACLK	NLNPK(UniMod:121)AAC(UniMod:4)LK	3	NLNPK(UniMod:121)AAC(UniMod:4)LK3	30	0	1.26991e+06	NLNPK(UniMod:121)AAC(UniMod:4)LK	FALSE	0	-0.71711	-0.00764882
Q9Y2L5.15	16.8952	17.5754	17.2898	17.8138	17.47	17.2428	17.9064	17.8677	16.8665	17.2549	16.347	17.0561	17.0723	17.6177	17.6367	18.9239	17.3957	17.629	17.2764	17.6881	17.0811	17.3859	17.1194	16.786	16.9007	16.1899	16.3284	17.0039	17.6433	17.0716	16.7276	16.979	17.322	Q9Y2L5	TRAPPC8	Trafficking protein particle complex subunit 8	1	KGNTGIIHGACLTLTDHDR	K(UniMod:121)GNTGIIHGAC(UniMod:4)LTLTDHDR	4	K(UniMod:121)GNTGIIHGAC(UniMod:4)LTLTDHDR4	19	1	161200	K(UniMod:121)GNTGIIHGAC(UniMod:4)LTLTDHDR	TRUE	11	0.0105899	1.00323
P54577.11	19.4501	20.2397	20.3031	21.2218	20.4467	20.8495	20.5576	20.545	19.6811	20.1733	20.184	20.0212	19.351	20.4178	20.4198	20.7147	20.6221	20.6149	19.3931	19.4816	20.2144	20.3301	20.188	19.0882	19.8338	19.9916	19.7561	19.6566	18.9474	19.1543	19.0868	19.3363	19.65	P54577	YARS1	Tyrosine--tRNA ligase, cytoplasmic	1	KLASAAYPDPSK	K(UniMod:121)LASAAYPDPSK	3	K(UniMod:121)LASAAYPDPSK3	30	1	1.11573e+06	K(UniMod:121)LASAAYPDPSK	FALSE	0	-0.851821	-0.00876521
Q14839.30	19.8105	19.445	19.3886	20.1996	19.7478	19.9097	19.4598	19.3541	18.8212	18.9373	19.7685	19.1482	18.5394	19.6583	19.7242	18.83	19.9926	19.5007	19.14	19.6057	19.5411	19.1992	19.2577	20.2352	20.3532	20.0845	20.1356	19.4602	19.6363	19.0127	19.4981	20.0492	19.6402	Q14839	CHD4	Chromodomain-helicase-DNA-binding protein 4	1	PANAVLHKVLK	PANAVLHK(UniMod:121)VLK	3	PANAVLHK(UniMod:121)VLK3	27	1	821366	PANAVLHK(UniMod:121)VLK	TRUE	3	-0.963062	-0.00981073
Q9Y4W6.10	18.6037	19.3712	19.2417	20.4574	18.886	19.9507	19.635	19.2876	19.2003	18.5758	18.9255	19.1029	18.3962	19.6189	19.3225	19.9229	19.8054	19.7746	18.6334	18.9551	19.1262	19.3067	19.2463	18.2038	19.0043	19.0096	19.4048	18.7998	18.8077	18.1558	17.438	18.6478	18.5658	Q9Y4W6	AFG3L2	AFG3-like protein 2	1	IPKGAILTGPPGTGK	IPK(UniMod:121)GAILTGPPGTGK	3	IPK(UniMod:121)GAILTGPPGTGK3	28	1	600368	IPK(UniMod:121)GAILTGPPGTGK	TRUE	2	-1.11187	-0.0110422
Q5TA45.6	18.0005	18.9543	18.1644	18.8022	18.4422	18.5303	18.4417	18.4789	17.5314	17.9694	18.2001	17.8829	17.365	18.6788	18.8685	19.3282	19.6595	19.2175	17.6868	18.4666	19.424	19.3677	18.8449	18.2668	18.7383	18.2561	18.0448	18.05	18.0855	17.5569	17.3424	17.4741	18.1903	Q5TA45	INTS11	Integrator complex subunit 11	1	KGLPQAPS	K(UniMod:121)GLPQAPS	2	K(UniMod:121)GLPQAPS2	21	1	389984	K(UniMod:121)GLPQAPS	TRUE	9	-1.0721	-0.0105835
O00232.4	18.9244	19.5648	19.3888	20.0888	20.0571	19.9256	19.347	19.1764	18.5033	19.313	19.5843	19.0201	18.8724	20.1624	19.6007	19.8735	19.197	19.4607	18.8736	19.2076	19.7432	19.7824	19.747	18.9258	19.0681	19.1863	19.4347	19.1694	18.7399	18.3945	18.5709	18.7196	19.0349	O00232	PSMD12	26S proteasome non-ATPase regulatory subunit 12	1	FFQEENTEKLK	FFQEENTEK(UniMod:121)LK	3	FFQEENTEK(UniMod:121)LK3	23	1	707016	FFQEENTEK(UniMod:121)LK	TRUE	7	-0.920852	-0.00896575
Q13438.19	18.5433	18.7769	19.024	19.7912	18.4733	19.2062	19.8261	19.3776	19.0529	18.4461	19.0807	18.4175	18.5687	18.6997	19.0034	19.035	19.2805	19.1124	18.7982	18.5629	18.2537	18.5678	18.4554	18.4649	18.0889	18.2525	18.486	18.4229	18.5035	18.7947	18.6903	18.7514	18.978	Q13438	OS9	Protein OS-9	1	SGVAPQKMAGASPTK	SGVAPQK(UniMod:121)MAGASPTK	3	SGVAPQK(UniMod:121)MAGASPTK3	30	1	464813	SGVAPQK(UniMod:121)MAGASPTK	FALSE	0	0.00760124	0.793485
P10809.29	20.3727	20.4212	20.5034	20.9279	20.398	21.0295	21.1567	21.1731	20.2533	20.0624	20.1023	19.7454	20.1849	20.785	20.8781	20.8334	20.4321	20.709	20.0503	20.2715	20.2573	20.1485	19.8469	20.5944	20.2019	20.4446	20.608	20.7153	20.2522	20.1298	20.4668	20.15	20.1639	P10809	HSPD1	60 kDa heat shock protein, mitochondrial	1	VGGTSDVEVNEKK	VGGTSDVEVNEKK(UniMod:121)	3	VGGTSDVEVNEKK(UniMod:121)3	25	1	1.489e+06	VGGTSDVEVNEKK(UniMod:121)	TRUE	5	-0.555633	-0.00499313
P43243.22	19.393	18.8369	19.2742	20.1402	19.7746	19.509	19.6747	19.3544	18.9141	18.8271	18.926	18.8019	18.8196	18.9372	19.0731	18.9995	18.9481	18.8628	18.914	18.689	18.1346	19.1013	18.7092	19.1231	19.0634	19.3475	19.4883	18.8966	19.7249	20.198	19.927	19.445	18.7158	P43243	MATR3	Matrin-3	1	VHLSQKYK	VHLSQK(UniMod:121)YK	2	VHLSQK(UniMod:121)YK2	30	1	619663	VHLSQK(UniMod:121)YK	FALSE	0	0.00726705	0.829451
Q9UBU9.1	18.1105	18.942	13.7195	18.4484	17.9325	18.1765	18.174	18.0228	9.2882	9.2882	9.2882	9.2882	9.2882	18.7264	19.1078	18.8151	18.912	18.5898	19.2013	19.4822	18.3028	19.2227	19.0603	18.9822	18.7753	9.2882	18.8893	18.8996	19.1022	18.9426	19.7402	19.5427	18.9422	Q9UBU9	NXF1	Nuclear RNA export factor 1	1	APNLKILNLSGNELK	APNLK(UniMod:121)ILNLSGNELK	3	APNLK(UniMod:121)ILNLSGNELK3	24	1	502874	APNLK(UniMod:121)ILNLSGNELK	TRUE	6	0.0355518	4.53857
O00410.18	17.7584	17.9098	18.1126	18.5341	18.4582	18.8358	18.7502	17.7983	17.5795	18.1586	17.978	17.8413	17.1922	17.952	18.1796	18.1054	18.0713	17.7861	17.3725	17.8432	17.9119	17.8089	18.0667	18.1315	18.5705	18.1632	17.6232	17.4253	17.9434	17.4947	17.0878	17.5097	17.6346	O00410	IPO5	Importin-5	1	TKENVNATENCISAVGK	TK(UniMod:121)ENVNATENC(UniMod:4)ISAVGK	3	TK(UniMod:121)ENVNATENC(UniMod:4)ISAVGK3	27	1	262768	TK(UniMod:121)ENVNATENC(UniMod:4)ISAVGK	TRUE	3	-0.890648	-0.00676765
Q7Z2T5.5	13.7292	13.9869	14.0539	14.4759	14.1668	14.3485	14.2499	14.7586	13.7618	13.3435	13.1659	14.0231	14.245	14.0324	13.6831	14.2495	14.3905	14.4142	13.6416	14.3765	13.8254	13.5481	13.7081	13.6757	13.9748	13.9475	13.7866	14.2744	13.4205	13.7234	13.5547	13.7992	13.1353	Q7Z2T5	TRMT1L	TRMT1-like protein	1	SNEMITNLGKK	SNEMITNLGK(UniMod:121)K	2	SNEMITNLGK(UniMod:121)K2	23	0	15876.4	SNEMITNLGK(UniMod:121)K	TRUE	7	-0.806942	-0.00343205
Q9NV06.9	19.0551	19.4932	18.9438	19.1627	19.06	19.1362	19.0398	19.8286	18.931	18.5293	18.7051	18.4915	18.5536	19.3823	18.9651	18.3928	19.3443	19.0741	19.7872	19.9292	20.2501	19.903	19.9044	18.3892	18.948	19.1747	19.0402	18.819	19.4371	19.3415	19.2429	18.9148	19.2437	Q9NV06	DCAF13	DDB1- and CUL4-associated factor 13	1	PGSVPLVSEKK	PGSVPLVSEK(UniMod:121)K	3	PGSVPLVSEK(UniMod:121)K3	30	1	624752	PGSVPLVSEK(UniMod:121)K	FALSE	0	0.00179936	0.721725
Q6P0N0.36	17.9286	17.957	17.2624	19.694	17.7005	19.172	19.9518	18.3413	16.2351	15.9196	14.9991	15.9794	14.6314	17.6081	19.5685	15.1017	18.6346	19.8206	17.4063	18.2687	17.2883	18.4298	17.4429	18.3249	19.2039	19.2617	18.4671	17.5912	18.0162	17.3505	16.6554	17.3387	17.0767	Q6P0N0	MIS18BP1	Mis18-binding protein 1	1	TVPGETGLPGSMKDTCK	TVPGETGLPGSMK(UniMod:121)DTC(UniMod:4)K	3	TVPGETGLPGSMK(UniMod:121)DTC(UniMod:4)K3	20	1	386307	TVPGETGLPGSMK(UniMod:121)DTC(UniMod:4)K	TRUE	10	-2.55817	-0.00633452
Q8N5C6.7	18.5727	18.1364	18.2072	18.3952	18.619	18.6775	18.4657	18.4082	17.9482	17.9946	18.34	17.5113	17.7119	18.4542	17.6107	18.7839	17.9916	18.1382	17.8535	18.2537	18.3188	18.2888	17.6704	19.2446	18.4009	18.855	18.4134	18.922	18.4691	18.4429	18.2858	18.3737	18.3195	Q8N5C6	SRBD1	S1 RNA-binding domain-containing protein 1	1	TLMGVDPGYKHGCK	TLM(UniMod:35)GVDPGYK(UniMod:121)HGC(UniMod:4)K	4	TLM(UniMod:35)GVDPGYK(UniMod:121)HGC(UniMod:4)K4	18	0	360398	TLM(UniMod:35)GVDPGYK(UniMod:121)HGC(UniMod:4)K	TRUE	12	-0.776879	-0.00106901
Q14966.10	17.8408	17.9223	18.0873	18.5544	18.0951	18.2059	18.3934	19.0741	18.0151	17.2156	17.7765	17.9677	17.5748	18.0789	17.9054	18.1756	17.8655	18.2384	16.998	18.4696	18.1048	17.6965	17.6903	18.0966	18.8333	18.0948	17.392	18.0419	17.2467	17.8737	17.8492	17.4132	17.567	Q14966	ZNF638	Zinc finger protein 638	1	NLEDDTLSECKQVSDK	NLEDDTLSEC(UniMod:4)K(UniMod:121)QVSDK	3	NLEDDTLSEC(UniMod:4)K(UniMod:121)QVSDK3	27	1	259263	NLEDDTLSEC(UniMod:4)K(UniMod:121)QVSDK	TRUE	3	-1.0042	0.000699667
Q8TB36.1	17.9222	18.4558	18.8012	19.4525	18.7931	19.0391	18.9851	19.6855	17.7958	18.5045	18.8458	18.8626	18.0479	18.8257	18.3789	19.1861	18.1085	18.4514	18.1029	18.5393	18.6872	18.3151	17.9623	18.6113	17.7118	18.1019	18.2014	18.1351	17.7314	17.9411	17.7264	17.672	17.3894	Q8TB36	GDAP1	Ganglioside-induced differentiation-associated protein 1	1	LLDHDNVKYLK	LLDHDNVK(UniMod:121)YLK	3	LLDHDNVK(UniMod:121)YLK3	20	1	372257	LLDHDNVK(UniMod:121)YLK	TRUE	10	-0.921726	0.00122198
O43854.4	17.5283	17.6662	18.0707	18.3382	18.4179	18.0719	19.0531	18.2748	17.2658	18.2602	18.1595	17.0075	17.8576	18.0789	17.8977	18.0973	17.9737	18.0423	17.1776	17.6807	17.4618	17.2638	16.9881	17.8393	17.2155	17.7976	18.1394	17.8181	17.8517	17.4295	17.2503	16.7288	17.2125	O43854	EDIL3	EGF-like repeat and discoidin I-like domain-containing protein 3	1	SYKIAYSNDGK	SYK(UniMod:121)IAYSNDGK	3	SYK(UniMod:121)IAYSNDGK3	23	1	235559	SYK(UniMod:121)IAYSNDGK	TRUE	7	-0.93649	0.00176706
O60671.1	12.8625	13.5577	13.329	13.766	13.5032	13.1773	13.5062	14.1717	13.1402	13.0815	12.7671	13.0744	13.1025	13.7685	13.5057	13.8288	13.5095	13.2407	13.4881	14.2096	13.3319	13.6766	13.0179	12.6949	12.9886	13.1107	13.0585	13.3736	12.7243	12.7407	12.6725	12.732	12.5295	O60671	RAD1	Cell cycle checkpoint protein RAD1	1	ISLLKPSTK	ISLLK(UniMod:121)PSTK	2	ISLLK(UniMod:121)PSTK2	21	1	10507.9	ISLLK(UniMod:121)PSTK	TRUE	9	-0.732613	0.00168139
Q9UBT2.4	22.2675	22.3123	22.0533	22.4655	22.355	22.0905	22.3084	22.5673	21.454	21.6588	21.8086	21.8267	21.9982	22.1547	22.4322	22.7533	22.5346	22.3783	21.8119	21.9621	22.6329	22.2131	22.2497	22.035	22.6818	22.4971	22.4006	22.4845	22.331	21.9011	21.854	22.2835	22.2064	Q9UBT2	UBA2	SUMO-activating enzyme subunit 2	1	EWAKSTGYDPVK	EWAK(UniMod:121)STGYDPVK	3	EWAK(UniMod:121)STGYDPVK3	30	0	4984561	EWAK(UniMod:121)STGYDPVK	FALSE	0	-0.610861	0.00168356
P12956.21	18.8742	19.0917	19.3456	19.9016	19.7419	19.4125	19.7981	19.6572	19.1116	18.8193	18.7728	19.0033	19.2378	18.711	19.205	19.1661	19.6448	19.1056	19.1207	18.6928	19.1084	19.151	19.011	19.1154	18.9006	18.8404	19.0016	19.3075	19.2631	18.6706	18.3905	18.6665	18.5856	P12956	XRCC6	X-ray repair cross-complementing protein 6	1	MKAIVEK	MK(UniMod:121)AIVEK	2	MK(UniMod:121)AIVEK2	29	1	574684	MK(UniMod:121)AIVEK	TRUE	1	-0.638126	0.00246353
Q96K37.1	15.9074	16.6153	16.6969	17.7668	17.2247	17.5584	16.3152	17.6405	16.2284	16.0132	16.2192	16.2471	15.7557	17.2194	17.0619	17.0401	16.599	15.7445	16.3599	16.7035	16.4895	16.668	16.2673	15.8623	16.6164	15.9919	16.3646	16.1014	16.5596	15.5532	15.503	15.2413	15.2804	Q96K37	SLC35E1	Solute carrier family 35 member E1	1	KHLLPVTTADLSSK	K(UniMod:121)HLLPVTTADLSSK	3	K(UniMod:121)HLLPVTTADLSSK3	28	1	97718.1	K(UniMod:121)HLLPVTTADLSSK	TRUE	2	-1.12459	0.00496299
Q8NHP6.6	18.8389	18.7271	18.7076	19.1233	18.9568	19.1949	18.965	18.9039	18.2261	18.4665	18.5214	18.4049	18.3131	17.8433	18.57	19.3987	19.2245	18.7625	18.2939	18.7226	18.9943	18.868	18.5936	19.115	19.0823	19.2857	19.2654	18.5209	18.6233	18.1024	19.0115	18.7149	18.6676	Q8NHP6	MOSPD2	Motile sperm domain-containing protein 2	1	FEAEYVTDKSDK	FEAEYVTDKSDK(UniMod:121)	3	FEAEYVTDKSDK(UniMod:121)3	19	1	486653	FEAEYVTDKSDK(UniMod:121)	TRUE	11	-0.865057	0.00520417
Q8NCN4.4	20.5244	20.8406	20.8896	21.1985	20.5691	21.1659	20.6423	22.9132	20.4511	20.5394	20.6625	20.7992	19.9551	21.454	21.0228	21.1553	21.0577	21.1098	20.4578	20.2175	20.6914	20.9926	20.2476	20.605	20.503	21.0163	21.1139	20.8506	20.0698	20.4107	20.4045	19.7936	20.4767	Q8NCN4	RNF169	E3 ubiquitin-protein ligase RNF169	1	KGSVDQYLLR	K(UniMod:121)GSVDQYLLR	3	K(UniMod:121)GSVDQYLLR3	30	1	1909395	K(UniMod:121)GSVDQYLLR	FALSE	0	-1.18088	0.00749405
Q96PK6.1	20.3256	20.1315	20.2836	20.8122	19.7549	20.7526	20.6916	21.157	20.0004	19.9708	20.1792	19.7667	19.7503	20.0822	20.4087	20.3864	19.8233	20.1389	20.0468	20.212	19.838	20.1342	20.2445	20.5121	20.4553	20.4572	20.8394	20.2491	20.1019	20.2023	20.311	19.9262	20.2017	Q96PK6	RBM14	RNA-binding protein 14	1	ASYDDPYKK	ASYDDPYKK(UniMod:121)	3	ASYDDPYKK(UniMod:121)3	30	0	1.27535e+06	ASYDDPYKK(UniMod:121)	FALSE	0	-0.712875	0.00490222
P14868.16	23.3228	23.5988	23.9414	24.586	24.1892	24.1082	24.2297	24.1105	23.6857	23.6389	23.5905	23.7314	23.5438	23.7812	23.8575	23.425	23.8725	23.8976	23.5056	23.688	23.4731	23.3502	23.1374	23.3258	23.3157	23.5655	23.2936	23.7456	22.7834	23.239	23.2152	23.3439	23.4006	P14868	DARS1	Aspartate--tRNA ligase, cytoplasmic	1	QMVKFAANINK	QMVK(UniMod:121)FAANINK	3	QMVK(UniMod:121)FAANINK3	30	0	1.31581e+07	QMVK(UniMod:121)FAANINK	FALSE	0	-0.509802	0.00410452
Q9H4Z2.1	19.3999	20.0948	19.8385	20.2541	19.7085	20.2657	20.5598	20.6308	19.8046	19.2593	19.399	19.4198	19.0832	20.75	20.4211	19.9731	20.2954	20.8785	19.7562	20.1153	19.4377	19.3671	19.9542	20.0133	19.8918	19.6381	19.5763	18.9304	18.8716	19.3514	19.2766	19.1079	19.3417	Q9H4Z2	ZNF335	Zinc finger protein 335	1	EHMFNHVGSKPYK	EHMFNHVGSK(UniMod:121)PYK	4	EHMFNHVGSK(UniMod:121)PYK4	27	1	960630	EHMFNHVGSK(UniMod:121)PYK	TRUE	3	-0.847175	0.00688527
O60341.5	21.0287	21.2344	21.3298	21.812	21.7598	21.6761	21.6993	21.2295	21.2183	21.2369	20.9105	21.0035	20.752	21.5499	21.2436	21.4641	21.3747	21.5917	20.9914	21.4773	20.8067	20.9969	20.8474	21.1748	21.1283	21.0908	21.1052	21.2469	20.907	20.8109	21.0602	20.9122	20.851	O60341	KDM1A	Lysine-specific histone demethylase 1A	1	IKELHQQYK	IK(UniMod:121)ELHQQYK	3	IK(UniMod:121)ELHQQYK3	29	1	2.43968e+06	IK(UniMod:121)ELHQQYK	TRUE	1	-0.485877	0.00403351
P49321.1	21.0364	20.362	20.0885	20.4654	20.49	20.4013	20.093	21.5307	19.25	19.7569	19.7957	19.932	19.1697	20.1714	20.258	20.7116	20.5558	20.5127	19.4683	20.0747	21.0636	20.6697	20.1345	21.3166	21.5856	21.1621	21.3764	21.0546	21.1322	20.1919	20.5296	21.0255	20.9892	P49321	NASP	Nuclear autoantigenic sperm protein	1	DGSGLEEKVR	DGSGLEEK(UniMod:121)VR	3	DGSGLEEK(UniMod:121)VR3	27	0	1.70684e+06	DGSGLEEK(UniMod:121)VR	TRUE	3	-1.05979	0.00901191
Q86VN1.2	14.6322	14.6754	14.5111	14.8269	15.1623	14.7459	14.5364	15.0997	14.2869	13.8876	13.9146	14.2024	14.4489	15.3333	14.8584	14.408	15.086	13.4694	15.5769	14.6893	14.376	14.577	14.3797	14.026	14.3587	14.2681	14.6043	14.6169	14.7523	14.7319	15.0032	14.8036	15.1565	Q86VN1	VPS36	Vacuolar protein-sorting-associated protein 36	1	MLEALKLPLR	MLEALK(UniMod:121)LPLR	3	MLEALK(UniMod:121)LPLR3	23	1	26951.2	MLEALK(UniMod:121)LPLR	TRUE	7	-0.0109346	1.0403
P51531.1	15.8655	16.4587	16.3435	17.347	16.6753	16.3803	16.6151	16.4555	16.0012	15.9427	16.1923	16.2882	15.5375	16.8402	15.8748	16.9983	15.5088	15.993	16.3743	16.6144	16.9428	16.5215	16.9183	15.9751	15.8185	15.7618	16.2926	16.6753	15.7462	15.4479	15.6441	15.5611	15.7321	P51531	SMARCA2	Probable global transcription activator SNF2L2	1	DAKQIIETAK	DAK(UniMod:121)QIIETAK	2	DAK(UniMod:121)QIIETAK2	23	0	84262.7	DAK(UniMod:121)QIIETAK	TRUE	7	-0.967877	0.0111592
Q9Y4P3.13	20.3566	20.5422	20.3564	20.6973	20.45	20.7472	20.8007	20.5628	20.1279	20.0924	19.7032	20.3848	19.9982	20.5761	20.3804	20.4831	19.9807	20.4498	20.5196	20.8582	20.6131	20.929	20.6322	20.0163	20.4353	20.1808	20.5465	19.8509	20.7871	20.1945	20.8086	20.2396	20.5068	Q9Y4P3	TBL2	Transducin beta-like protein 2	1	MASVSKDGTWK	MASVSK(UniMod:121)DGTWK	3	MASVSK(UniMod:121)DGTWK3	29	0	1.44781e+06	MASVSK(UniMod:121)DGTWK	TRUE	1	-0.00733889	0.610101
Q9Y397	20.0614	20.3378	20.3233	20.8194	20.3788	20.5189	20.6484	20.8692	20.4293	19.8045	19.8441	20.1515	19.7691	20.2153	20.7656	20.0007	20.0887	20.5907	20.6341	20.6346	20.2144	19.964	20.2699	19.7442	19.6796	19.7602	20.292	19.9447	19.9872	20.656	20.419	20.204	19.9272	Q9Y397	ZDHHC9	Palmitoyltransferase ZDHHC9	1	FDHHCPWVGNCVGKR	FDHHC(UniMod:4)PWVGNC(UniMod:4)VGK(UniMod:121)R	4	FDHHC(UniMod:4)PWVGNC(UniMod:4)VGK(UniMod:121)R4	30	1	1.267e+06	FDHHC(UniMod:4)PWVGNC(UniMod:4)VGK(UniMod:121)R	FALSE	0	-0.0090807	0.718148
Q86T03.1	19.0948	18.6605	18.6431	19.1469	19.1626	18.6124	19.0725	19.0654	18.7261	18.0923	18.1875	18.6418	17.7239	18.9442	18.993	18.6536	19.1184	19.3525	18.8646	18.2717	18.1919	17.9436	18.2711	19.0976	19.2885	18.7921	19.6239	19.6267	19.0993	18.7521	18.9879	18.8595	18.8202	Q86T03	PIP4P1	Type 1 phosphatidylinositol 4,5-bisphosphate 4-phosphatase	1	MHQHVVKCGVCNEATPIK	M(UniMod:35)HQHVVK(UniMod:121)C(UniMod:4)GVC(UniMod:4)NEATPIK	4	M(UniMod:35)HQHVVK(UniMod:121)C(UniMod:4)GVC(UniMod:4)NEATPIK4	28	1	493268	M(UniMod:35)HQHVVK(UniMod:121)C(UniMod:4)GVC(UniMod:4)NEATPIK	TRUE	2	-0.773853	0.00993179
P30038.1	19.6017	19.8211	19.7556	20.4761	19.8592	20.0203	20.2808	19.8007	19.8003	19.4499	18.968	19.5285	19.3725	20.0787	19.7336	20.1233	19.6986	20.2139	19.3972	19.8173	19.8956	19.3553	19.8973	19.6926	19.568	20.116	19.5145	19.9379	19.2363	19.5173	19.6104	19.5695	19.2544	P30038	ALDH4A1	Delta-1-pyrroline-5-carboxylate dehydrogenase, mitochondrial	1	VAKFCYADK	VAK(UniMod:121)FC(UniMod:4)YADK	3	VAK(UniMod:121)FC(UniMod:4)YADK3	30	1	885194	VAK(UniMod:121)FC(UniMod:4)YADK	FALSE	0	-0.665215	0.00876786
Q13813.15	18.1309	18.9825	18.2774	18.8037	18.6056	18.3593	18.5587	18.9451	17.7853	17.9061	17.9946	17.7629	18.0527	18.9095	18.4513	19.1003	19.2319	18.8756	18.8505	19.3142	19.1515	19.1118	18.8283	18.0499	18.1182	18.5242	17.0509	17.9886	18.2051	18.2067	18.4827	18.4577	18.2251	Q13813	SPTAN1	Spectrin alpha chain, non-erythrocytic 1	1	DPTNLQGKLQK	DPTNLQGK(UniMod:121)LQK	3	DPTNLQGK(UniMod:121)LQK3	22	1	387797	DPTNLQGK(UniMod:121)LQK	TRUE	8	-0.0102393	0.748392
Q9P0M6.3	25.1098	24.7979	25.3479	25.4892	25.5625	25.5014	25.3005	26.7442	25.1583	24.9944	25.0337	24.943	24.7521	25.0026	25.0992	24.9083	24.8937	24.6285	24.8881	24.9473	24.3995	24.7996	24.4125	25.2905	25.1626	25.4185	25.2682	25.3028	24.9835	25.0471	24.929	24.9473	24.7482	Q9P0M6	MACROH2A2	Core histone macro-H2A.2	1	IHPELLAKK	IHPELLAKK(UniMod:121)	3	IHPELLAKK(UniMod:121)3	30	1	36915480	IHPELLAKK(UniMod:121)	FALSE	0	-0.725407	0.0103891
P55081.3	18.275	17.9935	17.8959	18.0335	18.0225	18.1	18.1571	19.2721	17.2754	17.4018	17.4216	17.6857	17.5898	18.1248	18.2771	18.373	17.4277	18.4161	18.4527	17.4104	17.8285	17.4724	18.1522	18.4979	18.3511	18.35	18.5772	18.77	18.3598	18.1165	17.7943	17.537	18.3956	P55081	MFAP1	Microfibrillar-associated protein 1	1	GAFFMDEDEEVYKR	GAFFM(UniMod:35)DEDEEVYK(UniMod:121)R	3	GAFFM(UniMod:35)DEDEEVYK(UniMod:121)R3	25	1	301999	GAFFM(UniMod:35)DEDEEVYK(UniMod:121)R	TRUE	5	-0.951004	0.013817
P30101.11	20.603	20.5466	20.8494	20.7861	21.2603	21.0683	21.0217	21.7371	20.5829	20.6577	20.7894	20.499	20.092	20.8999	21.0376	20.6784	20.807	20.6107	20.4035	20.3608	20.005	20.2763	20.3865	20.9045	20.5708	20.6842	20.8474	20.7953	20.3878	20.5818	20.4279	20.8487	19.9818	P30101	PDIA3	Protein disulfide-isomerase A3	1	VDCTANTNTCNKYGVSGYPTLK	VDC(UniMod:4)TANTNTC(UniMod:4)NK(UniMod:121)YGVSGYPTLK	3	VDC(UniMod:4)TANTNTC(UniMod:4)NK(UniMod:121)YGVSGYPTLK3	30	1	1.70474e+06	VDC(UniMod:4)TANTNTC(UniMod:4)NK(UniMod:121)YGVSGYPTLK	FALSE	0	-0.640076	0.0104294
Q6P2C8.3	21.0669	21.6003	21.2013	21.4687	21.7451	21.3441	21.3164	22.1352	21.228	21.1446	20.4392	20.0636	21.1283	21.5782	21.2652	22.078	21.3869	21.5142	21.4014	21.8882	21.3028	22.169	21.4193	20.0912	20.9741	20.8446	20.9734	21.1975	22.0283	20.9743	21.1727	21.3044	21.1081	Q6P2C8	MED27	Mediator of RNA polymerase II transcription subunit 27	1	TIVKGYNENVYTEDGK	TIVK(UniMod:121)GYNENVYTEDGK	3	TIVK(UniMod:121)GYNENVYTEDGK3	24	1	2.71514e+06	TIVK(UniMod:121)GYNENVYTEDGK	TRUE	6	-0.0169712	1.01984
P08754.1	18.0035	18.1669	17.8735	18.1406	17.8269	17.9664	18.0746	18.8329	17.4419	17.2818	17.6945	17.6482	17.8274	18.0031	18.0172	18.6189	18.3683	17.9196	17.7668	18.0648	18.4563	17.8754	18.5787	18.0569	18.6457	18.2261	17.9344	18.0818	18.1527	17.7176	17.7729	17.6456	17.8016	P08754	GNAI3	Guanine nucleotide-binding protein G(i) subunit alpha-3	1	IIHEDGYSEDECKQYK	IIHEDGYSEDEC(UniMod:4)K(UniMod:121)QYK	3	IIHEDGYSEDEC(UniMod:4)K(UniMod:121)QYK3	24	0	281679	IIHEDGYSEDEC(UniMod:4)K(UniMod:121)QYK	TRUE	6	-0.75572	0.0138353
Q92968.3	18.2681	18.5783	18.1451	18.9908	18.8173	18.6405	18.0587	18.5108	17.4845	17.2644	17.9544	18.3784	17.3513	18.7164	18.4581	18.7996	18.6116	18.0714	18.0427	18.3223	19.2095	18.7457	18.8057	18.3781	18.858	18.4118	18.6961	18.1506	18.2319	17.9138	17.5215	18.0776	18.4419	Q92968	PEX13	Peroxisomal membrane protein PEX13	1	VPVAPDSIGKDGEK	VPVAPDSIGK(UniMod:121)DGEK	3	VPVAPDSIGK(UniMod:121)DGEK3	27	1	353292	VPVAPDSIGK(UniMod:121)DGEK	TRUE	3	-0.940837	0.0177065
P16435.7	21.458	21.3728	21.8791	22.0887	21.9844	21.8118	22.4803	22.8614	21.6492	21.3078	21.7378	21.7514	21.1183	21.4693	21.5858	21.5887	21.3255	21.4788	21.4665	21.1474	21.3762	20.9396	21.3504	21.8376	21.4015	21.6579	21.5372	21.6246	21.4363	21.3809	21.2823	21.0818	21.3398	P16435	POR	NADPH--cytochrome P450 reductase	1	SYENQKPPFDAK	SYENQK(UniMod:121)PPFDAK	3	SYENQK(UniMod:121)PPFDAK3	30	0	3.19071e+06	SYENQK(UniMod:121)PPFDAK	FALSE	0	-0.628432	0.0133233
P52594.1	17.8082	17.9283	17.8485	18.4054	17.9208	17.9117	18.0606	18.6042	17.8944	17.6045	16.9077	17.4917	17.684	17.6593	17.9513	17.8934	18.4522	17.8716	17.3908	18.4221	17.8484	17.7483	18.0451	17.2987	17.712	17.6093	17.7575	17.6677	17.8919	18.1237	17.9293	18.5245	17.5677	P52594	AGFG1	Arf-GAP domain and FG repeat-containing protein 1	1	SLLGDSAPTLHLNKGTPSQSPVVGR	SLLGDSAPTLHLNK(UniMod:121)GTPSQSPVVGR	4	SLLGDSAPTLHLNK(UniMod:121)GTPSQSPVVGR4	19	1	251027	SLLGDSAPTLHLNK(UniMod:121)GTPSQSPVVGR	TRUE	11	-0.0173664	0.814128
P19338.34	19.6782	18.686	18.636	18.805	18.4841	19.1865	18.741	19.5855	17.9086	18.595	18.4993	18.0134	18.541	17.8281	18.9306	18.7066	18.522	19.1499	18.5646	19.1312	18.9953	18.2089	18.8227	19.3955	19.6413	19.6113	19.4265	19.2521	19.761	19.9536	19.8574	19.9651	19.9183	P19338	NCL	Nucleolin	1	VAVATPAKK	VAVATPAK(UniMod:121)K	2	VAVATPAK(UniMod:121)K2	30	1	581107	VAVATPAK(UniMod:121)K	FALSE	0	-0.0188142	0.870266
Q7Z7E8.6	19.039	19.1659	19.3353	19.1874	19.8981	20.2212	19.2318	20.0764	19.1221	18.6269	18.928	18.9211	19.1399	19.23	18.8126	19.2066	19.733	19.2437	19.0529	19.1171	19.0535	18.782	19.4278	18.9164	19.0192	18.2897	18.9555	18.9868	19.7261	19.218	19.1567	19.4029	18.7188	Q7Z7E8	UBE2Q1	Ubiquitin-conjugating enzyme E2 Q1	1	KGNTLLLQHLK	K(UniMod:121)GNTLLLQHLK	3	K(UniMod:121)GNTLLLQHLK3	23	1	627718	K(UniMod:121)GNTLLLQHLK	TRUE	7	-0.0188359	0.840761
Q14152.33	11.1378	19.8079	16.0502	20.3232	17.8641	18.0305	18.9074	19.4418	9.2882	9.2882	9.2882	19.3357	18.7345	19.1022	20.5501	18.9524	20.8156	20.2687	19.915	19.4152	20.1035	19.6061	19.3502	9.2882	9.2882	9.2882	9.2882	9.2882	18.1997	9.2882	9.2882	9.2882	18.8729	Q14152	EIF3A	Eukaryotic translation initiation factor 3 subunit A	1	VTKVLNWVR	VTK(UniMod:121)VLNWVR	3	VTK(UniMod:121)VLNWVR3	19	1	774963	VTK(UniMod:121)VLNWVR	TRUE	11	-0.185411	7.58389
O60858.3	17.1053	17.5292	17.8134	18.2625	17.5147	18.1887	18.7121	18.0109	17.6512	17.4098	17.519	17.4698	17.3954	17.8219	16.8534	17.6377	18.2516	17.8334	17.2835	17.5562	17.059	17.4063	17.5891	17.2788	16.9661	17.5526	17.3507	17.3189	16.9957	16.8321	16.9147	16.8623	16.9811	O60858	TRIM13	E3 ubiquitin-protein ligase TRIM13	1	ISPKMPVCK	ISPK(UniMod:121)MPVC(UniMod:4)K	3	ISPK(UniMod:121)MPVC(UniMod:4)K3	19	1	202620	ISPK(UniMod:121)MPVC(UniMod:4)K	TRUE	11	-0.771654	0.0190983
Q9Y483.4	19.6493	19.9884	20.0982	20.7275	20.1203	20.5015	20.3086	20.5026	19.9115	18.9827	19.7555	19.9904	20.1813	20.1609	19.9877	19.6641	20.1348	19.9158	19.9559	20.3968	19.5381	19.8925	20.2372	18.9291	20.1237	19.6789	19.3587	19.0442	19.6734	19.9928	19.4111	19.8574	20.4239	Q9Y483	MTF2	Metal-response element-binding transcription factor 2	1	MLQCCKCK	MLQC(UniMod:4)C(UniMod:4)K(UniMod:121)C(UniMod:4)K	3	MLQC(UniMod:4)C(UniMod:4)K(UniMod:121)C(UniMod:4)K3	24	0	1.01228e+06	MLQC(UniMod:4)C(UniMod:4)K(UniMod:121)C(UniMod:4)K	TRUE	6	-0.0244226	0.914012
Q86SK9	20.1777	20.1135	20.48	20.4606	20.6086	20.8061	20.9376	21.1232	20.4499	19.9825	19.765	20.4749	20.1916	20.6446	20.3621	19.9308	20.0336	20.3424	20.1668	20.3268	19.727	19.5788	20.0224	20.5219	20.5372	20.2295	20.0895	20.4931	20.6144	20.2017	20.1202	19.5509	19.4186	Q86SK9	SCD5	Stearoyl-CoA desaturase 5	1	AHHKYSETDADPHNAR	AHHK(UniMod:121)YSETDADPHNAR	4	AHHK(UniMod:121)YSETDADPHNAR4	30	0	1.28678e+06	AHHK(UniMod:121)YSETDADPHNAR	FALSE	0	-0.809063	0.0229086
Q16649.2	14.0337	11.7745	10.7154	13.9205	13.9591	9.2882	9.2882	14.2571	9.2882	9.2882	9.2882	9.2882	9.2882	14.4812	14.4198	13.8487	14.5313	14.0228	9.2882	9.2882	9.2882	9.2882	9.2882	14.5717	14.3207	13.0939	14.6231	9.2882	14.5513	14.7959	14.9401	14.5095	15.6427	Q16649	NFIL3	Nuclear factor interleukin-3-regulated protein	1	QGIANLSAEVVSLKR	QGIANLSAEVVSLK(UniMod:121)R	3	QGIANLSAEVVSLK(UniMod:121)R3	17	1	23424.1	QGIANLSAEVVSLK(UniMod:121)R	TRUE	13	-0.106008	3.52279
P22314.29	23.0127	23.3629	23.6708	24.5215	24.0599	24.1221	24.0496	23.3646	23.6832	23.3368	23.1813	23.2652	23.1241	23.4266	23.816	23.7131	23.5171	23.2231	23.2148	23.5211	23.0509	23.1623	22.984	23.1355	23.0194	22.9856	23.1126	23.6199	23.1714	22.8243	22.7178	22.7675	22.7726	P22314	UBA1	Ubiquitin-like modifier-activating enzyme 1	1	SKLIAGK	SK(UniMod:121)LIAGK	2	SK(UniMod:121)LIAGK2	30	1	1.1023e+07	SK(UniMod:121)LIAGK	FALSE	0	-0.668392	0.0206651
Q15853.2	19.4894	19.7908	19.7623	20.1594	19.5988	19.9541	20.1255	20.6165	19.0219	19.2833	19.4539	19.8835	19.5267	20.102	20.0137	19.3796	19.5379	19.804	19.6943	19.9121	19.9609	19.6585	19.8451	19.3606	19.2955	20.1967	19.6741	19.7901	19.42	19.289	19.3956	19.2106	19.2621	Q15853	USF2	Upstream stimulatory factor 2	1	IIPDCNADNSKTGASK	IIPDC(UniMod:4)NADNSK(UniMod:121)TGASK	3	IIPDC(UniMod:4)NADNSK(UniMod:121)TGASK3	29	1	858251	IIPDC(UniMod:4)NADNSK(UniMod:121)TGASK	TRUE	1	-0.71847	0.0225682
P49711.3	19.3537	19.3814	19.3847	19.5904	19.6437	19.7149	19.7573	19.6968	19.1043	19.4916	18.6598	19.0616	19.1265	19.517	19.9105	19.5618	19.569	18.9085	19.1907	18.6013	19.3926	19.3228	19.8392	19.9455	19.6857	19.6376	19.091	19.3591	19.3624	19.1192	19.153	18.786	19.3972	P49711	CTCF	Transcriptional repressor CTCF	1	FKCDQCDYACR	FK(UniMod:121)C(UniMod:4)DQC(UniMod:4)DYAC(UniMod:4)R	3	FK(UniMod:121)C(UniMod:4)DQC(UniMod:4)DYAC(UniMod:4)R3	30	1	698122	FK(UniMod:121)C(UniMod:4)DQC(UniMod:4)DYAC(UniMod:4)R	FALSE	0	-0.785581	0.0251381
P09110.1	17.1759	17.654	17.3558	18.5985	17.049	17.6257	17.8147	17.5551	16.9738	16.7896	17.0937	17.216	16.842	17.6441	17.5294	18.2858	17.3209	17.6	17.0485	17.1774	18.0581	17.7704	18.1055	16.9519	17.4661	17.4439	17.3659	17.7676	17.1439	16.8851	16.9085	16.8708	16.9548	P09110	ACAA1	3-ketoacyl-CoA thiolase, peroxisomal	1	EKQDTFALASQQK	EK(UniMod:121)QDTFALASQQK	3	EK(UniMod:121)QDTFALASQQK3	20	1	193336	EK(UniMod:121)QDTFALASQQK	TRUE	10	-0.922398	0.0295191
P23528.12	21.6477	20.8711	20.828	21.3103	21.0587	21.0727	21.4549	21.0872	20.5657	20.2244	20.5051	20.4527	20.5481	20.6579	21.1923	20.2929	20.496	21.2276	20.6045	20.9857	21.0219	20.8571	21.3752	21.8327	21.6009	21.775	21.9434	21.8339	21.3424	21.3313	21.5145	21.7966	21.5059	P23528	CFL1	Cofilin-1	1	LGGSAVISLEGKPL	LGGSAVISLEGK(UniMod:121)PL	2	LGGSAVISLEGK(UniMod:121)PL2	26	1	2.56826e+06	LGGSAVISLEGK(UniMod:121)PL	TRUE	4	-0.617908	0.0197827
Q63HN8.21	18.3945	18.653	18.7885	19.5895	18.9968	18.9411	19.095	18.8602	18.8385	18.5086	18.4525	18.5703	18.0322	18.0075	18.9711	18.5319	18.426	18.4772	19.2245	19.152	18.678	18.6292	18.4328	18.1144	17.9284	18.3861	18.5543	18.0847	18.5064	18.917	18.5654	18.2255	18.6624	Q63HN8	RNF213	E3 ubiquitin-protein ligase RNF213	1	GFLSKHSSDGLR	GFLSK(UniMod:121)HSSDGLR	3	GFLSK(UniMod:121)HSSDGLR3	24	1	408213	GFLSK(UniMod:121)HSSDGLR	TRUE	6	-0.0241691	0.747674
P35221.28	22.5528	23.0252	22.8987	23.5359	24.1354	22.8036	23.2329	22.9241	22.3548	22.4204	22.8618	22.3541	22.3638	23.3587	23.3802	23.4287	23.4076	23.1304	22.5109	22.8531	22.8658	22.7015	22.6152	22.5397	23.444	22.6186	22.681	22.6349	21.6778	22.2788	22.3702	23.2964	21.9868	P35221	CTNNA1	Catenin alpha-1	1	SDALNSAIDKMTK	SDALNSAIDK(UniMod:121)MTK	3	SDALNSAIDK(UniMod:121)MTK3	19	1	8.08505e+06	SDALNSAIDK(UniMod:121)MTK	TRUE	11	-0.954375	0.0311078
P62847.3	17.1255	17.7229	17.6988	18.8892	17.2239	18.5386	17.9256	17.9072	17.4204	17.2155	17.451	17.4302	16.9859	18.0674	17.2928	18.5802	18.101	17.8017	17.4117	17.8358	17.3072	17.2145	17.6167	17.2464	17.4328	16.9239	17.5366	17.6008	17.0779	16.8572	16.8783	16.8216	16.8791	P62847	RPS24	40S ribosomal protein S24	1	KQMVIDVLHPGK	K(UniMod:121)QM(UniMod:35)VIDVLHPGK	3	K(UniMod:121)QM(UniMod:35)VIDVLHPGK3	23	1	206822	K(UniMod:121)QM(UniMod:35)VIDVLHPGK	TRUE	7	-0.921357	0.0308077
Q9Y5Y5.1	17.2928	17.9935	17.9113	19.0675	18.1721	18.509	18.4825	17.4353	17.1603	17.7056	18.0289	16.9439	17.608	18.5497	17.6518	18.3489	18.3091	17.1235	17.1821	18.1624	18.3237	18.2046	18.0796	16.6222	17.1602	17.6341	16.5376	17.0723	17.3557	17.4067	17.5251	17.5259	18.0882	Q9Y5Y5	PEX16	Peroxisomal membrane protein PEX16	1	KLPVSLSQQK	K(UniMod:121)LPVSLSQQK	3	K(UniMod:121)LPVSLSQQK3	27	1	237177	K(UniMod:121)LPVSLSQQK	TRUE	3	-0.0417536	1.19184
P11387.6	20.0159	20.1542	20.4537	21.6661	20.7605	20.7586	20.9037	20.285	20.0454	19.8241	20.3032	20.1595	19.8315	20.5317	20.057	20.3731	20.4528	19.7422	19.5921	20.3139	20.0247	20.1384	20.3163	20.058	20.5084	19.9643	20.4431	20.1251	20.0755	19.9796	19.9823	19.8759	19.1471	P11387	TOP1	DNA topoisomerase 1	1	DAKVPSPPPGHK	DAK(UniMod:121)VPSPPPGHK	3	DAK(UniMod:121)VPSPPPGHK3	30	1	1.25667e+06	DAK(UniMod:121)VPSPPPGHK	FALSE	0	-0.845626	0.030263
P17480.13	19.2553	19.5806	19.1922	19.509	19.6786	20.0132	19.7115	19.4383	19.1486	18.543	18.4964	18.8588	18.5241	19.5061	19.9253	19.4227	20.2786	20.0404	18.7039	19.3592	20.0159	19.2004	19.3531	19.6984	19.0989	19.3674	19.7676	19.2859	19.2923	18.9316	19.0757	18.8878	19.1477	P17480	UBTF	Nucleolar transcription factor 1	1	NNLPSNDSSKFK	NNLPSNDSSK(UniMod:121)FK	3	NNLPSNDSSK(UniMod:121)FK3	28	1	699430	NNLPSNDSSK(UniMod:121)FK	TRUE	2	-0.781854	0.0286582
P24928.22	20.4707	20.6442	20.4507	21.0466	20.9711	20.5483	20.7887	21.2108	20.3792	20.342	20.1692	19.9913	19.0594	20.8075	20.7119	21.2837	20.7921	21.0719	20.5428	19.2392	20.9276	20.3989	20.6662	20.3781	20.6086	20.9317	21.0734	20.5478	20.2695	20.188	19.9711	20.3213	20.4176	P24928	POLR2A	DNA-directed RNA polymerase II subunit RPB1	1	TYQDIQNTIKK	TYQDIQNTIK(UniMod:121)K	3	TYQDIQNTIK(UniMod:121)K3	30	0	1.58296e+06	TYQDIQNTIK(UniMod:121)K	FALSE	0	-0.986091	0.0372682
Q96MU7.8	20.5223	20.6768	20.6606	21.068	21.0184	20.9416	20.9106	21.1858	20.4114	20.1531	20.1483	20.1258	20.6434	20.2995	20.7007	21.0486	20.8543	20.646	20.3562	21.4993	20.3245	20.5505	20.4883	20.4549	20.8177	20.5098	20.7917	20.8511	20.4045	20.2889	20.6073	20.3297	20.1673	Q96MU7	YTHDC1	YTH domain-containing protein 1	1	SAHLTNPWNEHKPVK	SAHLTNPWNEHK(UniMod:121)PVK	4	SAHLTNPWNEHK(UniMod:121)PVK4	30	0	1647188	SAHLTNPWNEHK(UniMod:121)PVK	FALSE	0	-0.677707	0.0267514
O75475.4	19.675	19.291	19.7371	20.3208	20.1055	19.8469	19.9058	20.8965	18.5854	19.7148	19.4159	19.4205	19.1592	19.5779	19.1296	19.6827	19.6159	19.5044	18.7582	18.3078	19.6424	19.2759	19.415	19.5946	20.1585	19.8572	19.9723	19.8564	19.2807	19.328	19.6523	19.6059	19.4443	O75475	PSIP1	PC4 and SFRS1-interacting protein	1	DIFPYSENKEK	DIFPYSENKEK(UniMod:121)	3	DIFPYSENKEK(UniMod:121)3	29	1	816298	DIFPYSENKEK(UniMod:121)	TRUE	1	-0.886572	0.0354849
Q5UIP0.36	16.088	15.8693	15.9825	16.3069	16.6844	15.6486	16.2351	16.7964	15.7262	15.6418	15.5306	15.6669	15.5882	15.6753	15.683	16.0766	15.7628	15.5356	15.8797	16.3353	15.9343	15.3322	16.4785	15.8489	16.9748	16.2272	16.2841	16.1776	16.5305	15.9297	15.79	15.539	15.578	Q5UIP0	RIF1	Telomere-associated protein RIF1	1	TVNGIENKSLSPDEER	TVNGIENK(UniMod:121)SLSPDEER	3	TVNGIENK(UniMod:121)SLSPDEER3	24	1	69175.4	TVNGIENK(UniMod:121)SLSPDEER	TRUE	6	-0.894038	0.0358712
Q99729.14	22.0878	21.3542	21.3655	21.2596	21.7418	21.603	21.5079	22.3677	21.0226	21.3023	20.817	21.172	20.8613	21.5584	21.7041	21.4851	21.2465	21.5344	20.9306	21.8059	20.695	21.1545	21.4271	21.8538	22.2071	21.8324	21.8706	21.8327	22.2114	22.3588	22.1396	22.4516	22.1198	Q99729	HNRNPAB	Heterogeneous nuclear ribonucleoprotein A/B	1	VLDQKEHR	VLDQK(UniMod:121)EHR	2	VLDQK(UniMod:121)EHR2	30	1	3.39503e+06	VLDQK(UniMod:121)EHR	FALSE	0	-0.0289015	0.702738
P35251.17	21.3938	21.6487	21.5511	21.6742	21.8037	22.1606	22.1004	21.4954	21.1849	20.9837	21.6605	21.3891	21.0587	21.3129	21.8368	22.0982	21.4691	21.7804	21.5053	21.5015	21.7146	21.5445	21.7232	21.5115	21.3048	22.025	21.7853	21.2031	21.4225	20.6302	21.2663	21.2844	21.5051	P35251	RFC1	Replication factor C subunit 1	1	SKALTYDQAK	SK(UniMod:121)ALTYDQAK	3	SK(UniMod:121)ALTYDQAK3	27	0	3.16529e+06	SK(UniMod:121)ALTYDQAK	TRUE	3	-0.718279	0.0297525
Q92576.12	18.2828	18.5255	18.7396	19.192	19.3914	19.0912	19.02	18.8511	18.7057	18.6142	18.5916	18.067	17.8713	18.7893	18.6216	18.4503	18.875	18.9959	17.9442	18.5848	18.2542	18.1035	18.6365	18.4855	18.2449	18.3416	18.7486	18.3509	17.9862	17.931	18.3389	18.134	18.2663	Q92576	PHF3	PHD finger protein 3	1	GVLNVHPAASASKPSADQIR	GVLNVHPAASASK(UniMod:121)PSADQIR	4	GVLNVHPAASASK(UniMod:121)PSADQIR4	26	1	382721	GVLNVHPAASASK(UniMod:121)PSADQIR	TRUE	4	-0.634355	0.0282699
P26358.10	19.5066	19.5579	19.5566	20.1059	19.6216	20.2791	19.6973	20.0388	18.353	19.163	19.4631	19.9155	18.9286	19.8839	19.612	19.2191	19.8296	19.3133	19.076	19.2481	20.087	19.757	19.5532	19.6873	19.854	19.4298	19.9723	19.6565	19.1646	19.2264	19.2714	19.0388	19.7649	P26358	DNMT1	DNA (cytosine-5)-methyltransferase 1	1	DSLTEKECVK	DSLTEK(UniMod:121)EC(UniMod:4)VK	3	DSLTEK(UniMod:121)EC(UniMod:4)VK3	26	0	804298	DSLTEK(UniMod:121)EC(UniMod:4)VK	TRUE	4	-0.894199	0.0406966
P29401.26	20.1126	20.7028	20.8571	21.9419	20.9799	21.0848	21.0481	20.7822	20.5061	20.5806	20.5581	20.8352	20.2539	20.8691	20.8096	20.9639	21.2364	20.9387	20.0589	20.3218	20.6734	20.6845	20.472	20.0495	19.919	20.5679	20.3915	20.5418	20.4771	19.421	19.8668	19.9435	19.9481	P29401	TKT	Transketolase	1	VGDKIATR	VGDK(UniMod:121)IATR	2	VGDK(UniMod:121)IATR2	29	1	1.61697e+06	VGDK(UniMod:121)IATR	TRUE	1	-0.760586	0.0353546
Q13428.12	18.5958	18.3221	18.4608	18.448	18.5593	18.6337	18.895	19.3578	18.0395	18.3508	18.1447	17.7167	18.4621	17.9668	17.8406	18.6163	18.6742	18.7882	18.0776	18.3012	18.0668	18.1333	18.7565	18.3905	18.941	18.5161	18.0503	18.0984	18.6054	18.7755	19.0402	19.0041	18.537	Q13428	TCOF1	Treacle protein	1	GLQVKAASVPVK	GLQVK(UniMod:121)AASVPVK	3	GLQVK(UniMod:121)AASVPVK3	30	1	373355	GLQVK(UniMod:121)AASVPVK	FALSE	0	-0.0394311	0.825838
O15440.4	16.9086	16.9794	17.3322	17.8403	17.2809	17.8587	17.7987	17.7589	17.5037	16.7986	16.0081	17.2592	17.2149	16.5798	17.0419	16.8467	17.178	16.9411	16.9183	17.0966	16.9406	17.0575	17.1936	17.0819	16.3282	16.7295	16.8527	16.6195	17.4793	16.9424	17.1333	17.071	16.8478	O15440	ABCC5	Multidrug resistance-associated protein 5	1	THMKECIAQLPLK	THMK(UniMod:121)EC(UniMod:4)IAQLPLK	3	THMK(UniMod:121)EC(UniMod:4)IAQLPLK3	28	0	143294	THMK(UniMod:121)EC(UniMod:4)IAQLPLK	TRUE	2	-0.0379778	0.782725
Q9HCK8.15	13.5693	13.7074	13.258	13.5397	13.5868	14.1049	13.1392	13.7679	13.0749	13.0649	12.8863	12.6798	12.7351	13.5411	14.2333	13.0969	13.7679	14.0158	13.878	13.7647	13.38	13.5473	13.849	13.886	13.7606	13.6014	13.8811	13.5547	13.4891	13.7272	13.0738	13.2228	13.4961	Q9HCK8	CHD8	Chromodomain-helicase-DNA-binding protein 8	1	QLVLQPVKGSAPAGNPGATGPPLK	QLVLQPVK(UniMod:121)GSAPAGNPGATGPPLK	3	QLVLQPVK(UniMod:121)GSAPAGNPGATGPPLK3	23	1	12402.3	QLVLQPVK(UniMod:121)GSAPAGNPGATGPPLK	TRUE	7	-0.704308	0.0344094
Q9UKV3.7	19.0616	18.4956	18.628	18.9937	19.0792	18.8195	19.0955	18.9717	17.8123	18.3184	18.2573	18.7826	18.15	18	18.4556	18.6174	19.1805	18.5442	18.3528	18.7535	18.4822	17.875	18.695	19.5276	19.1263	18.944	19.4595	19.1156	18.9235	18.9622	19.0102	18.9311	18.6158	Q9UKV3	ACIN1	Apoptotic chromatin condensation inducer in the nucleus	1	IKSHCFVTYSTVEEAVATR	IK(UniMod:121)SHC(UniMod:4)FVTYSTVEEAVATR	4	IK(UniMod:121)SHC(UniMod:4)FVTYSTVEEAVATR4	29	1	455397	IK(UniMod:121)SHC(UniMod:4)FVTYSTVEEAVATR	TRUE	1	-0.728425	0.0363192
Q14160.2	18.7602	18.4962	18.4881	18.8851	18.8917	18.5505	18.7768	18.8116	18.6765	18.1304	18.3038	18.2184	17.6359	18.4786	18.5298	18.6763	18.5874	18.678	18.059	18.7488	18.5911	18.2509	18.3619	18.5537	18.4076	18.8085	18.4811	18.8367	18.5544	18.9991	18.8759	19.2685	18.8162	Q14160	SCRIB	Protein scribble homolog	1	ELCIQKAPGER	ELC(UniMod:4)IQK(UniMod:121)APGER	3	ELC(UniMod:4)IQK(UniMod:121)APGER3	20	1	409373	ELC(UniMod:4)IQK(UniMod:121)APGER	TRUE	10	-0.030136	0.600754
P38646.4	16.5171	17.8026	17.7879	19.0256	18.125	17.7147	18.1181	18.3145	16.9908	17.1196	16.8496	17.9785	17.6421	17.4353	17.6332	17.4832	17.9687	18.3607	17.9595	18.3178	17.6963	17.1599	18.0109	16.318	16.2938	16.3478	16.3839	16.1667	16.6164	16.634	16.835	16.6833	16.8917	P38646	HSPA9	Stress-70 protein, mitochondrial	1	LVGMPAKR	LVGMPAK(UniMod:121)R	2	LVGMPAK(UniMod:121)R2	21	1	198616	LVGMPAK(UniMod:121)R	TRUE	9	-0.0455117	0.905557
Q96EA4.5	17.2974	17.6827	13.6274	20.6898	19.7784	19.7443	20.3328	9.2882	9.2882	9.2882	9.2882	9.2882	9.2882	19.9086	19.2705	20.2148	20.4966	20.5039	18.8176	19.7729	9.2882	19.2659	9.2882	19.2938	20.0232	18.8427	19.4572	19.5206	9.2882	9.2882	18.6823	19.1989	19.3792	Q96EA4	SPDL1	Protein Spindly	1	KLHPILYVSSK	K(UniMod:121)LHPILYVSSK	3	K(UniMod:121)LHPILYVSSK3	20	1	887831	K(UniMod:121)LHPILYVSSK	TRUE	10	-8.98651	0.466245
Q7Z4V5.7	20.53	19.4974	19.3161	19.9459	19.7886	19.5704	19.4342	19.6991	18.6518	18.8083	18.8628	19.1149	19.2848	19.5982	19.5292	19.8564	18.9003	19.4175	19.3116	19.541	19.7949	19.4643	19.5608	20.1049	20.5004	20.6124	20.2959	20.4576	20.4805	20.7495	20.5971	20.6627	20.8396	Q7Z4V5	HDGFL2	Hepatoma-derived growth factor-related protein 2	1	IEAVQKVNK	IEAVQK(UniMod:121)VNK	2	IEAVQK(UniMod:121)VNK2	30	0	1.00533e+06	IEAVQK(UniMod:121)VNK	FALSE	0	-0.0298114	0.573013
P49915.13	23.5511	23.47	23.3447	23.4379	23.6	23.3378	23.7106	24.182	23.1932	23.0534	23.0183	22.9655	22.9481	23.4011	23.3166	23.337	23.6411	23.7706	23.444	23.593	23.4173	23.2739	23.5057	23.4455	23.5016	23.3409	23.4365	23.4949	23.6296	23.7651	23.6024	23.5161	23.778	P49915	GMPS	GMP synthase [glutamine-hydrolyzing]	1	SGNIVAGIANESKK	SGNIVAGIANESK(UniMod:121)K	3	SGNIVAGIANESK(UniMod:121)K3	30	0	1.16975e+07	SGNIVAGIANESK(UniMod:121)K	FALSE	0	-0.0238151	0.452537
O75909	21.5667	21.3355	21.5345	22.0592	21.5968	21.8453	21.8291	22.0392	21.3001	21.1405	21.205	21.3204	21.0095	20.8459	21.5004	21.953	21.3021	21.3233	21.2424	20.9601	21.4988	21.3777	21.3511	21.6538	21.4072	21.5645	21.8151	22.0744	21.398	21.5412	21.3786	21.4287	21.4053	O75909	CCNK	Cyclin-K	1	DIIKTAR	DIIK(UniMod:121)TAR	2	DIIK(UniMod:121)TAR2	30	1	2981978	DIIK(UniMod:121)TAR	FALSE	0	-0.576577	0.0312317
P35251.9	19.5701	19.0467	19.3521	19.2208	19.6552	19.4916	19.5621	20.3246	18.535	19.2789	18.8467	18.9965	19.6099	19.1613	19.1511	18.9289	19.2336	19.2206	19.0817	19.1863	19.4412	18.6469	18.4157	19.8883	19.6809	19.7893	19.7336	19.6329	19.4114	19.3682	19.5468	19.2998	19.3496	P35251	RFC1	Replication factor C subunit 1	1	EIEPVASKR	EIEPVASK(UniMod:121)R	3	EIEPVASK(UniMod:121)R3	24	1	683413	EIEPVASK(UniMod:121)R	TRUE	6	-0.739803	0.0401573
Q96RE7.1	18.552	18.0664	18.1056	18.2951	17.8495	18.644	18.3606	19.1159	18.2675	18.1378	17.7619	17.2715	17.3519	18.2888	17.9664	18.6008	18.508	18.26	17.7161	17.283	17.8396	17.7796	18.422	18.6806	18.2701	18.9393	19.2057	18.8178	18.3124	18.7384	18.6334	17.5989	18.323	Q96RE7	NACC1	Nucleus accumbens-associated protein 1	1	TEQQESDSVQCMPVAKR	TEQQESDSVQC(UniMod:4)M(UniMod:35)PVAK(UniMod:121)R	3	TEQQESDSVQC(UniMod:4)M(UniMod:35)PVAK(UniMod:121)R3	29	1	333580	TEQQESDSVQC(UniMod:4)M(UniMod:35)PVAK(UniMod:121)R	TRUE	1	-0.976427	0.0533729
P58317.2	19.537	20.0807	19.2829	19.252	19.5342	18.8275	19.9262	20.6369	19.0801	18.9499	18.9187	19.174	18.5295	20.3923	19.9691	19.7144	20.2323	20.5613	19.7723	20.2385	20.0186	19.9782	19.9296	18.6737	19.2751	19.408	19.3833	19.8477	19.8969	19.7326	19.8975	19.6695	19.5855	P58317	ZNF121	Zinc finger protein 121	1	PFECKVCGK	PFEC(UniMod:4)K(UniMod:121)VC(UniMod:4)GK	3	PFEC(UniMod:4)K(UniMod:121)VC(UniMod:4)GK3	23	1	872531	PFEC(UniMod:4)K(UniMod:121)VC(UniMod:4)GK	TRUE	7	-0.0519825	0.929563
O15355.5	21.2903	20.8542	20.713	20.7787	20.9892	21.0777	21.019	22.1977	20.292	20.3435	20.1319	20.5327	19.7672	20.527	20.5578	21.1367	20.9104	21.2552	20.8603	20.5971	20.9518	20.9265	20.8192	21.3337	21.5025	21.3387	21.9019	21.3787	21.5616	21.1653	21.3166	20.7145	20.6894	O15355	PPM1G	Protein phosphatase 1G	1	NAGGKVTMDGR	NAGGK(UniMod:121)VTM(UniMod:35)DGR	3	NAGGK(UniMod:121)VTM(UniMod:35)DGR3	30	0	2.16429e+06	NAGGK(UniMod:121)VTM(UniMod:35)DGR	FALSE	0	-0.851327	0.0481438
O15164.1	18.6724	18.4136	18.5569	19.0171	18.5917	18.77	18.7732	19.1935	17.9328	18.0463	18.1196	18.6749	18.4497	18.6398	18.414	19.0476	18.5899	18.4819	17.7829	17.8686	19.0227	18.4658	17.8226	19.0201	18.8757	18.9093	18.9456	18.5008	18.7359	18.5394	18.4045	18.3406	18.4518	O15164	TRIM24	Transcription intermediary factor 1-alpha	1	EQLKLYCETCDK	EQLK(UniMod:121)LYC(UniMod:4)ETC(UniMod:4)DK	3	EQLK(UniMod:121)LYC(UniMod:4)ETC(UniMod:4)DK3	30	1	395553	EQLK(UniMod:121)LYC(UniMod:4)ETC(UniMod:4)DK	FALSE	0	-0.754766	0.0430009
P21964.6	18.9211	18.5494	18.8964	19.4276	19.3359	19.5298	19.1668	18.9081	18.6764	18.9217	18.519	18.1746	18.3043	18.7089	17.8653	18.9391	18.6022	18.7152	18.3179	18.943	18.7266	18.2872	18.3885	18.7237	18.8172	19.6237	19.7396	18.7635	18.8953	18.8841	19.1027	18.6235	18.0372	P21964	COMT	Catechol O-methyltransferase	1	MVDFAGVKDK	M(UniMod:35)VDFAGVK(UniMod:121)DK	3	M(UniMod:35)VDFAGVK(UniMod:121)DK3	25	1	491107	M(UniMod:35)VDFAGVK(UniMod:121)DK	TRUE	5	-0.901427	0.0514058
Q96AE4.6	18.4486	18.335	18.2963	18.1323	18.8391	18.169	18.8389	19.4877	18.0272	18.0272	17.7261	17.7017	18.0143	18.19	18.4954	18.6341	18.6757	18.2693	18.5363	18.1752	18.2011	18.0915	18.081	18.2683	18.4466	18.5724	17.8083	18.236	18.1342	18.7018	18.668	18.9712	18.6792	Q96AE4	FUBP1	Far upstream element-binding protein 1	1	SCMLTGTPESVQSAKR	SC(UniMod:4)MLTGTPESVQSAK(UniMod:121)R	3	SC(UniMod:4)MLTGTPESVQSAK(UniMod:121)R3	30	1	348869	SC(UniMod:4)MLTGTPESVQSAK(UniMod:121)R	FALSE	0	-0.0453557	0.774503
Q9BT73.1	19.0692	18.4875	19.1694	19.7127	19.6118	19.541	19.9212	19.0912	19.3479	18.0957	18.259	18.8859	19.2273	18.3755	18.9304	18.1208	19.1129	18.7782	19.0942	18.1529	17.9054	18.3969	18.008	19.3236	18.9702	19.1274	19.323	19.7136	18.899	18.6827	19.0528	18.9325	18.6676	Q9BT73	PSMG3	Proteasome assembly chaperone 3	1	SMEGLKALR	SM(UniMod:35)EGLK(UniMod:121)ALR	2	SM(UniMod:35)EGLK(UniMod:121)ALR2	30	1	522007	SM(UniMod:35)EGLK(UniMod:121)ALR	FALSE	0	-0.944905	0.055599
P39023.4	22.6306	23.8032	23.5028	23.5435	23.4629	23.6616	23.618	24.9447	23.3141	23.1022	22.6365	23.3912	23.3527	23.6855	24.0871	23.9782	23.8216	23.6412	23.7718	24.1148	23.5959	23.4904	23.8461	22.7619	22.816	22.9447	22.6051	22.9395	22.396	22.5076	22.5263	22.5392	22.2696	P39023	RPL3	60S ribosomal protein L3	1	FIDTTSKFGHGR	FIDTTSK(UniMod:121)FGHGR	3	FIDTTSK(UniMod:121)FGHGR3	30	0	1.12464e+07	FIDTTSK(UniMod:121)FGHGR	FALSE	0	-0.777281	0.0458753
Q9Y4B6.10	19.9818	20.3357	20.1026	20.4234	20.0456	20.0808	20.3015	21.6376	20.0506	19.4199	19.532	19.5296	20.0053	20.4296	20.7466	20.6655	20.8617	20.7983	19.7632	19.697	20.7245	19.6619	20.0084	20.336	20.0276	20.2366	20.1682	20.2045	19.642	20.161	19.9736	19.4786	19.5893	Q9Y4B6	DCAF1	DDB1- and CUL4-associated factor 1	1	QKSDHGAYSQSPAIK	QK(UniMod:121)SDHGAYSQSPAIK	4	QK(UniMod:121)SDHGAYSQSPAIK4	30	0	1.22008e+06	QK(UniMod:121)SDHGAYSQSPAIK	FALSE	0	-0.906234	0.0548205
Q05086.24	23.0226	23.3001	23.5134	24.0501	23.8752	23.5851	23.7653	23.9774	23.3731	23.4165	23.3769	22.7317	22.983	23.5816	23.4227	23.5865	23.5639	23.1597	23.0538	23.8681	22.876	22.5073	23.3817	23.2183	23.357	22.9886	23.1532	23.2268	23.0885	22.5539	22.6535	23.075	22.9111	Q05086	UBE3A	Ubiquitin-protein ligase E3A	1	LKMIIAK	LK(UniMod:121)MIIAK	2	LK(UniMod:121)MIIAK2	30	1	1.04316e+07	LK(UniMod:121)MIIAK	FALSE	0	-0.708363	0.0435892
Q00765.5	22.278	21.6242	22.4878	22.8198	22.9626	23.3073	22.6168	22.2632	22.1194	22.2472	22.4177	22.2335	21.8902	21.9314	22.0247	22.3264	21.4606	21.8233	20.9209	21.1034	21.3188	21.7082	21.6238	22.5642	22.271	22.3147	22.7557	22.2966	22.347	21.841	22.1896	22.0539	22.1468	Q00765	REEP5	Receptor expression-enhancing protein 5	1	HESQMDSVVKDLK	HESQM(UniMod:35)DSVVK(UniMod:121)DLK	3	HESQM(UniMod:35)DSVVK(UniMod:121)DLK3	30	1	4.83743e+06	HESQM(UniMod:35)DSVVK(UniMod:121)DLK	FALSE	0	-0.69233	0.0427385
Q5SVQ8.2	20.0894	20.4672	20.6757	21.3259	20.9768	20.6066	20.8167	21.3859	20.3367	20.8856	19.9358	19.9659	20.5214	20.2568	20.5702	20.6083	20.6284	20.6194	19.6052	21.0227	20.412	20.215	20.7333	20.5229	20.5549	20.0041	20.0629	20.2882	20.1373	19.7283	20.1909	19.5762	19.8282	Q5SVQ8	ZBTB41	Zinc finger and BTB domain-containing protein 41	1	ILQCPKCDK	ILQC(UniMod:4)PK(UniMod:121)C(UniMod:4)DK	3	ILQC(UniMod:4)PK(UniMod:121)C(UniMod:4)DK3	29	1	1.44433e+06	ILQC(UniMod:4)PK(UniMod:121)C(UniMod:4)DK	TRUE	1	-0.840906	0.0520498
O75367.14	25.5374	25.5388	25.5938	25.9126	25.6954	25.8515	25.8514	26.1498	25.4928	25.3143	25.5693	25.1843	24.9165	25.7549	25.7983	25.7787	25.6256	25.5129	25.2582	25.0383	25.6221	25.5233	25.4752	25.646	25.6201	25.7233	25.6613	25.5501	25.3252	25.4598	25.446	25.3511	25.591	O75367	MACROH2A1	Core histone macro-H2A.1	1	TVKNCLALADDK	TVK(UniMod:121)NC(UniMod:4)LALADDK	3	TVK(UniMod:121)NC(UniMod:4)LALADDK3	30	0	49935350	TVK(UniMod:121)NC(UniMod:4)LALADDK	FALSE	0	-0.438512	0.0274429
Q5VZL5	19.5375	19.4352	19.2574	19.9859	19.4205	19.472	19.1058	19.845	18.7574	19.0399	18.973	19.0469	18.9276	19.5804	19.5128	19.6004	19.1719	19.45	19.2177	19.4272	19.5013	19.7818	19.1085	19.3865	20.005	19.381	19.5966	20.1353	19.0857	19.9085	19.3106	19.0357	19.5306	Q5VZL5	ZMYM4	Zinc finger MYM-type protein 4	1	ALLCKPITQTK	ALLC(UniMod:4)K(UniMod:121)PITQTK	3	ALLC(UniMod:4)K(UniMod:121)PITQTK3	26	1	743954	ALLC(UniMod:4)K(UniMod:121)PITQTK	TRUE	4	-0.696962	0.043639
Q7Z3C6	19.3837	19.3409	19.5686	20.1615	19.3823	19.5062	19.7942	20.6281	19.4443	18.9757	19.2326	19.427	19.1339	19.5495	19.3146	19.1425	19.2606	19.0042	19.7304	19.3437	19.4529	19.0658	19.5443	19.0497	19.2285	19.3742	19.2349	19.2676	19.3845	19.5834	19.6611	19.4833	19.5703	Q7Z3C6	ATG9A	Autophagy-related protein 9A	1	EHQICIHKR	EHQIC(UniMod:4)IHK(UniMod:121)R	3	EHQIC(UniMod:4)IHK(UniMod:121)R3	23	1	728286	EHQIC(UniMod:4)IHK(UniMod:121)R	TRUE	7	-0.0411861	0.652284
Q13620.40	20.8678	20.8387	21.1448	21.3495	21.0742	21.2921	21.4285	22.7838	20.8029	20.911	20.2872	20.705	20.8138	20.9805	21.0041	20.8257	21.267	20.9685	20.8139	20.5005	20.6272	20.7048	20.6943	21.0912	21.016	20.9677	21.1371	21.0436	20.712	20.544	21.0725	20.6206	20.4735	Q13620	CUL4B	Cullin-4B	1	SATDGNTSTTPPTSAKK	SATDGNTSTTPPTSAKK(UniMod:121)	3	SATDGNTSTTPPTSAKK(UniMod:121)3	30	1	2.1132e+06	SATDGNTSTTPPTSAKK(UniMod:121)	FALSE	0	-0.783298	0.0500985
P50991.13	21.685	22.0196	22.0683	22.802	22.3062	22.4789	22.3205	22.3033	21.9841	21.4899	21.7622	21.6669	21.5695	22.2257	22.0553	22.1955	22.4585	22.496	21.3624	21.6808	21.9818	22.0042	21.7363	21.7098	21.8582	21.7863	21.7573	22.0012	21.7456	21.1893	21.5424	21.1875	22.0726	P50991	CCT4	T-complex protein 1 subunit delta	1	KTGCNVLLIQK	K(UniMod:121)TGC(UniMod:4)NVLLIQK	3	K(UniMod:121)TGC(UniMod:4)NVLLIQK3	30	0	4084644	K(UniMod:121)TGC(UniMod:4)NVLLIQK	FALSE	0	-0.587917	0.0377388
Q9Y223.10	21.5347	21.2421	21.298	21.6614	21.5814	22.204	21.3973	21.4107	20.8279	21.2326	21.4833	20.7546	20.4266	20.586	21.212	21.6452	21.1887	21.5341	20.5879	20.6655	21.7186	21.8049	21.4782	21.7729	21.6958	21.5018	22.1056	21.6792	21.3574	21.5843	21.0568	21.2064	21.3865	Q9Y223	GNE	Bifunctional UDP-N-acetylglucosamine 2-epimerase/N-acetylmannosamine kinase	1	NKDYMSIIR	NK(UniMod:121)DYM(UniMod:35)SIIR	3	NK(UniMod:121)DYM(UniMod:35)SIIR3	30	1	2816622	NK(UniMod:121)DYM(UniMod:35)SIIR	FALSE	0	-0.925215	0.0596405
Q92900.10	16.8631	16.6034	12.7695	9.2882	18.4543	17.1032	18.4823	17.926	9.2882	9.2882	9.2882	9.2882	9.2882	18.8939	18.5296	18.1295	9.2882	18.3173	18.561	18.2117	9.2882	17.8772	18.9378	18.6862	19.1373	17.957	19.4589	18.972	18.715	9.2882	9.2882	18.8009	18.3275	Q92900	UPF1	Regulator of nonsense transcripts 1	1	GIGHVIKVPDNYGDEIAIELR	GIGHVIK(UniMod:121)VPDNYGDEIAIELR	4	GIGHVIK(UniMod:121)VPDNYGDEIAIELR4	20	1	396318	GIGHVIK(UniMod:121)VPDNYGDEIAIELR	TRUE	10	-8.4661	0.54939
Q9C0J8.3	18.7434	18.7099	18.6733	19.246	18.6102	18.9691	19.3273	19.3735	18.8778	18.0761	17.3494	18.6774	18.2263	18.9635	18.986	19.0714	18.8623	18.9478	18.1501	18.8652	18.5672	18.5683	18.1175	18.7678	18.8328	18.8574	19.0775	19.1058	18.4324	18.9265	18.6484	18.3581	18.4273	Q9C0J8	WDR33	pre-mRNA 3' end processing protein WDR33	1	GLVVSGSKDSQQPIK	GLVVSGSK(UniMod:121)DSQQPIK	3	GLVVSGSK(UniMod:121)DSQQPIK3	29	1	444407	GLVVSGSK(UniMod:121)DSQQPIK	TRUE	1	-0.791388	0.0518867
Q9Y2K7.9	21.2516	21.0728	21.224	21.1678	21.3506	21.2123	21.557	22.3371	21.0572	20.6346	20.9508	20.9691	21.0041	21.0471	21.3235	20.9475	20.893	20.8788	21.1409	21.51	20.761	20.7984	21.4274	21.0162	21.2334	20.947	21.0229	21.2611	21.4087	21.5524	21.2204	21.3597	21.4947	Q9Y2K7	KDM2A	Lysine-specific demethylase 2A	1	SHLTKEFQK	SHLTK(UniMod:121)EFQK	3	SHLTK(UniMod:121)EFQK3	29	1	2.41591e+06	SHLTK(UniMod:121)EFQK	TRUE	1	-0.0439376	0.666049
Q5T8P6.1	18.5472	18.3021	17.9084	18.0573	18.7451	18.0944	18.0254	18.2928	16.9771	18.1529	17.1526	17.6162	17.9704	18.6636	18.1575	17.7861	18.2143	18.109	18.3832	18.7786	18.0515	18.9102	17.9673	18.5929	18.6675	19.1379	18.7665	18.5594	18.2995	18.7721	18.2161	18.1924	18.2676	Q5T8P6	RBM26	RNA-binding protein 26	1	AEIMKTLEVLTK	AEIMK(UniMod:121)TLEVLTK	3	AEIMK(UniMod:121)TLEVLTK3	25	1	348129	AEIMK(UniMod:121)TLEVLTK	TRUE	5	-0.846598	0.0559792
P59923.2	19.6924	19.9563	20.1737	19.9648	20.2808	20.3354	20.6318	21.1598	20.2253	19.9773	19.8726	19.4225	19.8664	20.6447	20.2575	20.4583	20.3778	20.1242	19.2478	19.754	19.4058	19.5788	19.7136	20.1341	19.6476	19.9888	19.5119	20.0406	19.8557	19.6774	19.731	19.1082	19.2283	P59923	ZNF445	Zinc finger protein 445	1	DVCGKDFSLSSHHQR	DVC(UniMod:4)GK(UniMod:121)DFSLSSHHQR	4	DVC(UniMod:4)GK(UniMod:121)DFSLSSHHQR4	30	1	1.04512e+06	DVC(UniMod:4)GK(UniMod:121)DFSLSSHHQR	FALSE	0	-0.737838	0.0488804
P30405.1	21.6748	21.822	21.877	22.3334	22.0427	22.0166	22.2853	22.2221	21.5309	21.7246	21.6412	21.8281	21.1446	22.036	21.8774	22.0718	21.9076	22.2064	21.7925	21.6896	21.3738	21.6613	21.604	21.7118	21.5219	21.3806	21.6799	21.5265	21.781	22.0988	21.8919	21.7737	21.3819	P30405	PPIF	Peptidyl-prolyl cis-trans isomerase F, mitochondrial	1	ALCTGEKGFGYK	ALC(UniMod:4)TGEK(UniMod:121)GFGYK	3	ALC(UniMod:4)TGEK(UniMod:121)GFGYK3	30	0	3.68002e+06	ALC(UniMod:4)TGEK(UniMod:121)GFGYK	FALSE	0	-0.0329566	0.47553
P23634.10	16.6478	16.9437	17.3559	18.3134	18.0361	18.1726	17.5721	17.0369	16.8287	16.7743	17.1093	16.7114	17.004	17.5141	16.6327	16.6727	17.5612	17.1179	16.4839	17.0673	16.8118	16.7805	16.7952	16.9955	17.3745	16.7422	16.5496	16.5408	16.3715	16.3812	16.3161	16.37	16.8366	P23634	ATP2B4	Plasma membrane calcium-transporting ATPase 4	1	LDKIWPK	LDK(UniMod:121)IWPK	2	LDK(UniMod:121)IWPK2	26	1	139334	LDK(UniMod:121)IWPK	TRUE	4	-0.828571	0.0577388
Q9Y5B0.5	18.1007	18.1021	17.5559	17.8169	18.148	17.4933	17.886	18.1474	17.6298	17.3433	17.2684	16.9081	16.9177	18.3778	18.4783	17.5403	17.9814	17.6111	18.3121	18.6277	17.9874	17.9765	18.1285	18.1745	17.9065	18.0089	17.7138	17.7105	17.8544	18.971	18.3863	18.6069	17.6743	Q9Y5B0	CTDP1	RNA polymerase II subunit A C-terminal domain phosphatase	1	VHTDYYAKYDR	VHTDYYAK(UniMod:121)YDR	3	VHTDYYAK(UniMod:121)YDR3	25	0	272071	VHTDYYAK(UniMod:121)YDR	TRUE	5	-0.0597481	0.851271
P43246.6	21.1097	21.0799	21.3514	21.457	21.5354	21.4653	21.6635	22.5528	21.4159	20.9866	20.8637	20.6027	20.9711	21.1415	21.1636	21.1597	20.7402	21.3583	21.1811	21.209	20.7102	20.8015	21.3338	21.2664	21.1276	21.3014	21.3193	21.4608	21.6861	21.0123	20.7825	20.5908	20.5493	P43246	MSH2	DNA mismatch repair protein Msh2	1	HVIECAKQK	HVIEC(UniMod:4)AK(UniMod:121)QK	3	HVIEC(UniMod:4)AK(UniMod:121)QK3	30	1	2.45062e+06	HVIEC(UniMod:4)AK(UniMod:121)QK	FALSE	0	-0.798444	0.0566009
Q9H2P0.23	16.5303	16.5468	16.5897	16.942	16.818	16.8954	16.9077	17.0097	16.3567	16.2043	16.3134	16.1819	16.2684	16.7105	17.1095	17.0341	16.9656	16.8665	15.789	15.5316	17.0321	16.1024	16.3268	16.3953	16.548	16.6491	17.0284	16.9195	16.6845	16.2348	16.7751	16.3377	15.7302	Q9H2P0	ADNP	Activity-dependent neuroprotector homeobox protein	1	SKPLMLIAPK	SK(UniMod:121)PLMLIAPK	3	SK(UniMod:121)PLMLIAPK3	25	1	100553	SK(UniMod:121)PLMLIAPK	TRUE	5	-0.76673	0.0554659
Q01105	25.9015	25.6131	25.7617	25.9969	25.9086	25.8797	25.9239	26.7092	25.5285	25.4533	25.5336	25.4042	25.279	25.5852	25.5966	25.8423	25.7539	25.7282	25.6	25.5033	25.7117	25.4512	25.3585	26.0482	25.9262	26.0456	25.9647	26.0341	26.0264	25.7602	25.7741	25.6982	25.7378	Q01105	SET	Protein SET	1	EFHLNESGDPSSKSTEIK	EFHLNESGDPSSK(UniMod:121)STEIK	4	EFHLNESGDPSSK(UniMod:121)STEIK4	30	0	5.77756e+07	EFHLNESGDPSSK(UniMod:121)STEIK	FALSE	0	-0.440869	0.0320343
O60870.2	22.0266	21.5952	21.1532	21.3054	21.9476	21.5073	21.0188	21.5119	20.5479	20.6979	21.0877	20.8339	21.0732	22.0415	22.2397	21.5556	21.13	21.6263	22.0713	21.6377	21.1969	21.144	21.3089	22.4158	22.1927	22.2997	22.4658	21.6799	21.7241	21.6346	21.9775	22.1455	21.7305	O60870	KIN	DNA/RNA-binding protein KIN17	1	TDYWLQPEIIVKIITK	TDYWLQPEIIVK(UniMod:121)IITK	3	TDYWLQPEIIVK(UniMod:121)IITK3	30	1	3.41418e+06	TDYWLQPEIIVK(UniMod:121)IITK	FALSE	0	-0.794462	0.0577807
Q99729.5	25.4632	24.2253	23.954	24.1525	24.238	24.1488	24.2042	24.9869	23.7919	23.4215	23.393	23.511	23.6919	23.8129	24.1895	24.2842	24.3452	24.5769	24.1377	24.6188	24.1943	23.8693	24.2246	25.2147	25.2078	25.487	25.4004	25.3212	25.4854	25.8972	25.5847	25.569	25.4649	Q99729	HNRNPAB	Heterogeneous nuclear ribonucleoprotein A/B	1	FHTVSGSKCEIK	FHTVSGSK(UniMod:121)C(UniMod:4)EIK	3	FHTVSGSK(UniMod:121)C(UniMod:4)EIK3	30	0	2.85209e+07	FHTVSGSK(UniMod:121)C(UniMod:4)EIK	FALSE	0	-0.0443252	0.592337
P62861.2	19.5073	20.1516	20.2175	21.0147	20.4045	20.3186	21.1717	20.5611	19.5584	20.15	19.1415	20.1	19.7544	19.9571	20.5572	20.1841	20.273	20.5632	19.4833	19.6917	19.9829	20.603	20.2202	19.4188	19.1906	19.646	19.2526	19.0962	19.2875	19.761	19.7026	19.9158	19.8017	P62861	FAU	40S ribosomal protein S30	1	GQTPKVAK	GQTPK(UniMod:121)VAK	2	GQTPK(UniMod:121)VAK2	29	1	1.08847e+06	GQTPK(UniMod:121)VAK	TRUE	1	-0.0617272	0.807501
O60216.12	18.3379	19.3747	19.191	20.1106	19.6502	19.4487	19.5008	19.3219	18.7228	18.4709	19.1561	18.8017	18.7262	19.3497	18.763	19.6901	19.8124	19.2957	18.6436	19.3733	19.7298	19.4042	19.6851	17.8985	18.8062	18.6088	18.8129	18.5109	18.4463	18.0085	18.1012	17.8785	18.3076	O60216	RAD21	Double-strand-break repair protein rad21 homolog	1	KLIVDSVK	K(UniMod:121)LIVDSVK	2	K(UniMod:121)LIVDSVK2	19	1	589951	K(UniMod:121)LIVDSVK	TRUE	11	-0.820892	0.0628342
A4D1E9	18.6294	18.5032	17.8318	18.4127	17.6824	18.268	18.0458	18.2651	16.5161	17.7676	17.5992	17.6179	18.1436	18.8912	18.8891	18.207	18.5256	18.3433	18.875	18.3793	18.1854	18.539	18.1972	18.6974	18.5831	18.8965	18.8372	19.0765	18.7142	18.5001	18.1981	18.4347	18.3565	A4D1E9	GTPBP10	GTP-binding protein 10	1	LLTNFLPLKGQK	LLTNFLPLK(UniMod:121)GQK	3	LLTNFLPLK(UniMod:121)GQK3	22	1	378148	LLTNFLPLK(UniMod:121)GQK	TRUE	8	-0.818162	0.0633647
Q5T5X7	18.4681	18.9807	18.6752	18.8372	18.6457	18.8831	19.349	19.3515	18.5993	18.0913	18.5203	18.3849	18.0893	19.2438	19.1279	18.8782	19.0483	19.2217	19.313	19.2937	18.559	18.4785	18.6425	17.7642	18.0421	18.3437	18.9246	18.3784	18.4169	18.8956	19.0104	18.3592	18.5463	Q5T5X7	BEND3	BEN domain-containing protein 3	1	KPLYGISHK	K(UniMod:121)PLYGISHK	3	K(UniMod:121)PLYGISHK3	26	1	446327	K(UniMod:121)PLYGISHK	TRUE	4	-0.0614484	0.77158
P78527.102	20.6731	21.0325	21.355	21.5612	21.5364	21.5965	21.9966	21.7196	21.2747	20.9149	20.8184	21.0391	21.0924	21.277	21.417	21.0728	21.1969	21.2321	20.5635	21.3088	20.7833	20.7917	20.6817	20.7456	20.9474	21.0746	20.3815	20.7902	20.503	20.5552	20.7614	20.5474	20.4251	P78527	PRKDC	DNA-dependent protein kinase catalytic subunit	1	QVSNMVAKNAEMHK	QVSNMVAK(UniMod:121)NAEMHK	4	QVSNMVAK(UniMod:121)NAEMHK4	30	0	2.17702e+06	QVSNMVAK(UniMod:121)NAEMHK	FALSE	0	-0.498842	0.0399662
Q9P016.4	20.9351	20.7508	20.5013	20.2315	20.9319	20.787	20.8163	21.4325	19.5158	20.1378	20.1747	20.4398	20.546	21.196	20.7281	20.8974	21.058	20.5239	20.6789	21.0735	20.9537	20.3841	20.0141	21.2723	21.1857	20.9783	21.2407	20.9105	20.6752	21.0636	20.7822	20.6682	20.5742	Q9P016	THYN1	Thymocyte nuclear protein 1	1	FSIEDLKAQPK	FSIEDLK(UniMod:121)AQPK	3	FSIEDLK(UniMod:121)AQPK3	30	1	1.81485e+06	FSIEDLK(UniMod:121)AQPK	FALSE	0	-0.79377	0.064199
P30519.14	18.4658	18.217	18.1193	18.7838	17.936	18.7232	18.655	18.5366	18.1153	17.6145	17.9928	17.8009	17.0344	18.0801	18.3343	18.7074	18.2729	18.1185	17.9973	18.4883	18.7979	17.7805	17.5926	18.1917	18.2844	17.4091	18.8596	18.5197	18.6623	18.8063	18.7683	18.6429	18.5137	P30519	HMOX2	Heme oxygenase 2	1	YMGDLSGGQVLKK	YM(UniMod:35)GDLSGGQVLK(UniMod:121)K	3	YM(UniMod:35)GDLSGGQVLK(UniMod:121)K3	21	1	335002	YM(UniMod:35)GDLSGGQVLK(UniMod:121)K	TRUE	9	-0.0753765	0.927034
Q6IA86.2	18.4106	18.9149	18.7706	19.2474	18.7449	19.1655	19.0473	19.1747	18.5146	18.8282	17.9509	18.575	18.4572	18.8351	18.8716	18.9623	18.7999	19.1425	18.531	18.9617	19.5463	18.8581	18.6403	17.998	18.232	18.8043	18.2539	17.9076	18.2539	18.6826	18.9806	18.1049	18.8885	Q6IA86	ELP2	Elongator complex protein 2	1	TLLASACKAAK	TLLASAC(UniMod:4)KAAK(UniMod:121)	3	TLLASAC(UniMod:4)KAAK(UniMod:121)3	25	1	429290	TLLASAC(UniMod:4)KAAK(UniMod:121)	TRUE	5	-0.0624296	0.748286
P15692.2	20.2277	21.2986	21.4371	22.0336	21.878	22.2678	22.2852	20.9046	21.2116	20.8975	20.2316	21.6345	21.0268	21.6402	21.5464	21.0321	21.6014	21.8334	21.2526	22.1155	20.22	20.7208	21.0242	20.1341	20.891	20.5137	20.5946	20.3207	20.0349	20.3571	20.1467	20.0125	19.2716	P15692	VEGFA	Vascular endothelial growth factor A	1	IKPHQGQHIGEMSFLQHNK	IK(UniMod:121)PHQGQHIGEMSFLQHNK	4	IK(UniMod:121)PHQGQHIGEMSFLQHNK4	29	1	2.35045e+06	IK(UniMod:121)PHQGQHIGEMSFLQHNK	TRUE	1	-1.14837	0.0958495
Q06587.2	20.6107	20.793	20.8042	21.0559	20.7654	21.0974	20.6669	21.9239	20.7466	20.3998	20.4845	20.5521	20.3496	20.8808	20.9029	21.0292	21.3226	21.2884	20.471	21.0254	20.3517	20.2548	20.4031	20.7357	20.7553	20.8922	20.9562	20.5341	20.8214	20.2442	20.0017	20.6531	20.513	Q06587	RING1	E3 ubiquitin-protein ligase RING1	1	YVKTTGNATVDHLSK	YVK(UniMod:121)TTGNATVDHLSK	3	YVK(UniMod:121)TTGNATVDHLSK3	28	0	1.79507e+06	YVK(UniMod:121)TTGNATVDHLSK	TRUE	2	-0.716231	0.0602112
P49848.17	18.8052	18.8136	18.5581	18.8562	19.1359	18.613	18.7644	18.9122	17.842	18.6377	18.1314	18.311	18.3774	18.9277	18.8916	18.9633	18.9285	19.1412	18.5888	18.8358	18.69	18.4922	18.6769	18.9763	18.6963	18.9057	19.1701	18.863	18.946	18.4886	18.6986	18.993	18.3141	P49848	TAF6	Transcription initiation factor TFIID subunit 6	1	VPLDVCLKAHWLSIEGCQPAIPENPPPAPK	VPLDVC(UniMod:4)LK(UniMod:121)AHWLSIEGC(UniMod:4)QPAIPENPPPAPK	4	VPLDVC(UniMod:4)LK(UniMod:121)AHWLSIEGC(UniMod:4)QPAIPENPPPAPK4	20	1	459030	VPLDVC(UniMod:4)LK(UniMod:121)AHWLSIEGC(UniMod:4)QPAIPENPPPAPK	TRUE	10	-0.512378	0.0439504
Q9Y2W1.16	21.1207	20.9309	20.9748	21.337	21.2576	21.1502	21.3017	21.5403	20.8586	20.7531	20.4078	20.5524	20.5894	21.2773	20.6433	21.3451	21.3066	21.2542	20.8204	20.6298	21.0919	20.2211	20.7195	21.2444	21.1415	20.9584	21.4102	21.4781	21.0647	21.064	20.7635	20.8939	21.1886	Q9Y2W1	THRAP3	Thyroid hormone receptor-associated protein 3	1	LGAKGDFPTGK	LGAK(UniMod:121)GDFPTGK	3	LGAK(UniMod:121)GDFPTGK3	30	1	2160066	LGAK(UniMod:121)GDFPTGK	FALSE	0	-0.550436	0.0472543
Q15750.2	20.7554	20.6381	20.542	20.6957	21.1013	20.4405	20.6621	21.4796	20.1221	20.1664	20.3781	20.0044	20.3703	20.621	20.7296	21.0251	20.9959	21.0016	20.0723	20.4185	20.2855	20.3889	20.843	20.9608	20.8269	20.9641	20.7911	20.9175	20.914	20.4838	20.3864	20.4975	20.8112	Q15750	TAB1	TGF-beta-activated kinase 1 and MAP3K7-binding protein 1	1	LSQLGLDAGKIK	LSQLGLDAGKIK(UniMod:121)	3	LSQLGLDAGKIK(UniMod:121)3	30	1	1.68699e+06	LSQLGLDAGKIK(UniMod:121)	FALSE	0	-0.598342	0.051375
Q92994.7	19.6029	20.2484	19.8091	19.4684	19.9085	20.1742	20.549	20.7071	19.3375	19.3805	19.5749	19.6493	19.342	20.3778	20.3764	20.4994	20.2156	20.6432	19.6682	19.797	20.1067	20.4807	20.3186	19.4642	19.9625	19.6997	19.8188	19.9503	19.6944	19.7169	19.1763	18.7972	19.7488	Q92994	BRF1	Transcription factor IIIB 90 kDa subunit	1	TVKEVISVVK	TVK(UniMod:121)EVISVVK	3	TVK(UniMod:121)EVISVVK3	30	0	1.01722e+06	TVK(UniMod:121)EVISVVK	FALSE	0	-0.772253	0.0675218
Q13415.3	19.6153	20.1631	19.7085	19.6522	19.8461	19.8073	19.742	21.2729	19.7251	19.2385	19.0565	19.3542	19.3907	20.3102	20.514	20.4773	20.0989	20.0763	20.05	20.2703	19.9474	19.8671	20.0193	19.5111	19.1598	19.7914	19.2075	19.5069	19.644	19.8173	19.9451	19.8067	19.7634	Q13415	ORC1	Origin recognition complex subunit 1	1	FCEVPACKR	FC(UniMod:4)EVPAC(UniMod:4)K(UniMod:121)R	3	FC(UniMod:4)EVPAC(UniMod:4)K(UniMod:121)R3	30	1	976565	FC(UniMod:4)EVPAC(UniMod:4)K(UniMod:121)R	FALSE	0	-0.0699245	0.789819
Q9BQG0.15	19.8574	19.6876	19.4047	19.741	18.9613	19.5769	19.7215	21.0344	19.5634	18.3117	18.6698	18.8295	19.6375	20.0494	19.6263	19.4251	19.8937	19.2171	19.4923	20.2073	19.3001	19.6997	19.965	19.7558	19.9427	19.1257	19.5236	19.7095	20.0291	20.2804	20.1768	19.989	20.0414	Q9BQG0	MYBBP1A	Myb-binding protein 1A	1	SSSSKQEQDLLHK	SSSSK(UniMod:121)QEQDLLHK	4	SSSSK(UniMod:121)QEQDLLHK4	29	0	868212	SSSSK(UniMod:121)QEQDLLHK	TRUE	1	-0.0956016	1.07933
P18615.2	21.2384	21.1307	20.8869	21.3259	21.0262	20.7136	21.8253	21.1083	21.2856	20.681	20.7856	20.1612	19.9562	20.7838	21.1375	21.0322	21.1661	21.405	21.3245	21.4106	21.3066	21.1692	20.5713	21.3382	20.6019	21.2162	21.0132	21.1015	21.3888	21.4128	21.3564	21.4026	21.5527	P18615	NELFE	Negative elongation factor E	1	QLVKSGAISAIK	QLVK(UniMod:121)SGAISAIK	3	QLVK(UniMod:121)SGAISAIK3	29	0	2.31387e+06	QLVK(UniMod:121)SGAISAIK	TRUE	1	-0.0718797	0.808766
P39023.12	10.8599	14.5725	12.9911	18.7743	17.9381	9.2882	18.3018	19.1677	9.2882	9.2882	9.2882	9.2882	9.2882	17.956	18.2904	17.3802	18.031	18.4967	9.2882	9.2882	9.2882	18.4178	9.2882	16.9481	9.2882	9.2882	9.2882	17.3456	9.2882	9.2882	9.2882	9.2882	9.2882	P39023	RPL3	60S ribosomal protein L3	1	KAFMGPLK	K(UniMod:121)AFMGPLK	2	K(UniMod:121)AFMGPLK2	12	1	288451	K(UniMod:121)AFMGPLK	TRUE	18	-6.90937	0.622421
Q5VT25.4	21.5277	21.6105	22.1314	22.5788	22.3284	22.2937	22.7019	22.288	22.0165	21.507	21.8485	21.8661	21.8848	22.1468	22.0052	21.8954	21.9052	21.9677	21.2809	21.3457	20.7221	21.599	21.2368	21.5145	21.715	21.6331	21.393	22.0104	21.3285	21.5204	21.1559	21.1876	21.8187	Q5VT25	CDC42BPA	Serine/threonine-protein kinase MRCK alpha	1	ATDMPWKMR	ATDMPWK(UniMod:121)MR	3	ATDMPWK(UniMod:121)MR3	30	0	3654190	ATDMPWK(UniMod:121)MR	FALSE	0	-0.551902	0.0499251
P17480.14	19.6947	19.672	19.8572	20.1926	20.2839	20.2069	20.1076	20.2059	19.695	18.9525	19.5859	19.6266	19.715	19.7835	19.0041	19.4625	20.0174	20.3327	19.2616	19.8803	19.4681	19.6512	19.8585	19.8013	20.0677	19.875	19.3685	20.1905	19.8069	19.505	19.3684	19.3866	19.5771	P17480	UBTF	Nucleolar transcription factor 1	1	PKTPQQLWYTHEK	PK(UniMod:121)TPQQLWYTHEK	4	PK(UniMod:121)TPQQLWYTHEK4	21	0	911684	PK(UniMod:121)TPQQLWYTHEK	TRUE	9	-0.729933	0.0663306
O95466.5	19.2617	19.6818	19.5466	19.5721	19.7031	20.1261	20.3635	19.5717	18.7694	20.0092	19.5876	19.0567	18.7063	19.6549	20.1088	19.8648	19.3509	19.2569	19.3051	19.6045	20.0247	19.7182	19.9295	19.255	19.5659	19.3956	19.4299	19.5839	19.3821	19.0448	19.0763	19.0744	18.8087	O95466	FMNL1	Formin-like protein 1	1	IAELEKQLSQAR	IAELEK(UniMod:121)QLSQAR	3	IAELEK(UniMod:121)QLSQAR3	25	1	793027	IAELEK(UniMod:121)QLSQAR	TRUE	5	-0.811473	0.0739418
P49736.2	20.738	19.1115	19.325	19.6609	19.8	19.4368	18.9976	20.889	18.8355	19.0505	18.6394	18.8489	19.0911	18.4093	19.0611	18.9287	18.4317	19.5788	19.1293	19.9011	19.1102	19.0729	19.4918	20.5961	20.7562	20.4745	20.0008	20.7295	20.8649	21.4988	20.6768	20.9067	20.8759	P49736	MCM2	DNA replication licensing factor MCM2	1	FSHDLKR	FSHDLK(UniMod:121)R	2	FSHDLK(UniMod:121)R2	28	1	1.09463e+06	FSHDLK(UniMod:121)R	TRUE	2	-0.0913318	0.99774
Q96SQ9	18.4154	18.0435	18.5383	17.9261	18.7374	18.9777	18.8672	19.7966	18.0206	18.2394	18.0113	18.3314	18.4753	17.9837	18.2351	18.2252	17.9507	18.231	18.3973	17.7712	17.8004	17.9581	17.8827	18.1024	18.5305	18.8878	18.4909	19.032	18.2675	18.1283	18.6426	17.8739	18.1977	Q96SQ9	CYP2S1	Cytochrome P450 2S1	1	HEAFLPFSLGKR	HEAFLPFSLGK(UniMod:121)R	3	HEAFLPFSLGK(UniMod:121)R3	26	1	349425	HEAFLPFSLGK(UniMod:121)R	TRUE	4	-0.851395	0.0779933
Q9NWK9.4	19.0268	19.129	18.8672	19.5135	18.9071	19.1797	19.1913	19.3931	18.5217	18.2725	18.5624	18.7245	18.4063	19.2777	18.579	18.9824	18.5791	19.0839	19.6576	19.8737	19.1623	18.8823	19.2117	18.7329	18.508	19.1334	18.9049	19.0759	19.1395	19.6043	19.2405	19.183	18.7453	Q9NWK9	ZNHIT6	Box C/D snoRNA protein 1	1	FVGQCIKEELMHGECVK	FVGQC(UniMod:4)IK(UniMod:121)EELMHGEC(UniMod:4)VK	4	FVGQC(UniMod:4)IK(UniMod:121)EELMHGEC(UniMod:4)VK4	24	1	548195	FVGQC(UniMod:4)IK(UniMod:121)EELMHGEC(UniMod:4)VK	TRUE	6	-0.0630395	0.686055
Q9UKX7.18	21.7007	21.1876	20.9017	20.7	20.852	21.4248	20.8609	22.1674	20.6633	20.3308	20.9767	20.6892	20.3523	21.3555	21.4719	21.4464	21.0561	20.9471	21.2643	20.8652	21.0664	21.2467	21.1566	21.7118	21.3162	21.3364	21.7688	21.5141	21.51	21.9032	21.9901	21.9836	21.9732	Q9UKX7	NUP50	Nuclear pore complex protein Nup50	1	VAAETQSPSLFGSTKLQQESTFLFHGNK	VAAETQSPSLFGSTK(UniMod:121)LQQESTFLFHGNK	4	VAAETQSPSLFGSTK(UniMod:121)LQQESTFLFHGNK4	30	1	2.69002e+06	VAAETQSPSLFGSTK(UniMod:121)LQQESTFLFHGNK	FALSE	0	-0.0693942	0.754542
P82979.9	14.5661	14.9987	15.6062	18.4921	18.2391	15.4666	14.9721	15.7425	14.0455	14.9138	15.1802	14.3612	14.6491	14.9625	15.4451	15.1649	15.0896	15.0283	14.0643	14.9841	15.1046	15.0613	15.0821	15.249	15.1876	14.9842	14.7709	14.631	14.0915	13.833	14.347	13.7788	14.7877	P82979	SARNP	SAP domain-containing ribonucleoprotein	1	VVKITSEIPQTER	VVK(UniMod:121)ITSEIPQTER	3	VVK(UniMod:121)ITSEIPQTER3	23	1	53166	VVK(UniMod:121)ITSEIPQTER	TRUE	7	-1.75722	0.163368
Q86XP3.7	20.2282	19.8731	20.1239	20.1538	20.1763	20.1837	20.227	21.5274	19.6843	19.5962	19.6625	20.1508	19.8775	20.0603	20.1267	19.5516	19.728	19.6514	20.0336	20.2945	19.9361	19.3564	19.9927	19.4655	20.5235	19.7252	20.441	19.9865	20.1303	20.6731	20.4345	20.5133	20.3887	Q86XP3	DDX42	ATP-dependent RNA helicase DDX42	1	SAPPQLPSFYKIGSK	SAPPQLPSFYK(UniMod:121)IGSK	3	SAPPQLPSFYK(UniMod:121)IGSK3	27	1	1.16273e+06	SAPPQLPSFYK(UniMod:121)IGSK	TRUE	3	-0.0823108	0.881541
Q8WY36.5	15.6684	11.6568	12.5696	17.7323	9.2882	16.834	17.6243	17.7759	9.2882	9.2882	9.2882	9.2882	9.2882	9.2882	16.6516	9.2882	17.0793	9.2882	9.2882	9.2882	17.8194	9.2882	9.2882	17.6701	17.5901	17.5264	17.4507	16.701	18.0259	9.2882	9.2882	16.4343	16.709	Q8WY36	BBX	HMG box transcription factor BBX	1	TGNVSSEPTKTSK	TGNVSSEPTK(UniMod:121)TSK	3	TGNVSSEPTK(UniMod:121)TSK3	15	1	170264	TGNVSSEPTK(UniMod:121)TSK	TRUE	15	-7.58732	0.710259
P33527.23	19.6637	19.8541	19.8207	20.3889	20.1813	20.1567	20.274	19.8439	19.6044	19.2227	20.0357	19.0945	19.4055	20.0493	19.8589	20.3293	20.3799	20.2056	19.7414	19.2964	19.9449	19.5972	19.1377	19.7709	19.937	19.5261	19.7726	20.0171	19.276	19.5715	19.3588	19.6057	19.8007	P33527	ABCC1	Multidrug resistance-associated protein 1	1	QPVKVVYSSK	QPVK(UniMod:121)VVYSSK	3	QPVK(UniMod:121)VVYSSK3	30	1	925474	QPVK(UniMod:121)VVYSSK	FALSE	0	-0.622801	0.0584429
P55786.8	18.8746	12.9013	14.4317	22.6114	22.0281	21.7797	22.1687	9.2882	9.2882	9.2882	9.2882	9.2882	9.2882	9.2882	21.2596	9.2882	21.9096	9.2882	9.2882	9.2882	9.2882	20.8264	9.2882	9.2882	21.3034	9.2882	20.7812	20.7595	21.2626	21.6736	21.9088	20.9372	21.5428	P55786	NPEPPS	Puromycin-sensitive aminopeptidase	1	GMNMYLTKFQQK	GM(UniMod:35)NMYLTK(UniMod:121)FQQK	3	GM(UniMod:35)NMYLTK(UniMod:121)FQQK3	15	1	3159256	GM(UniMod:35)NMYLTK(UniMod:121)FQQK	TRUE	15	-1.08706	11.4488
Q96Q89.42	18.0184	18.3345	17.9569	18.5311	18.3305	18.43	17.8615	18.4882	17.734	17.5577	17.7854	17.6777	17.1733	18.2237	17.933	18.4546	18.6349	18.4256	18.005	18.2366	18.5231	18.4496	18.4587	17.6509	17.7224	17.8667	17.9108	18.3042	18.0563	18.1458	18.3603	18.1286	18.0381	Q96Q89	KIF20B	Kinesin-like protein KIF20B	1	SHMENTFKCNDK	SHMENTFK(UniMod:121)C(UniMod:4)NDK	3	SHMENTFK(UniMod:121)C(UniMod:4)NDK3	22	1	288096	SHMENTFK(UniMod:121)C(UniMod:4)NDK	TRUE	8	-0.0538797	0.563526
Q9Y2K1.2	18.4818	18.3561	18.6639	19.0493	18.8918	18.8148	18.9581	19.6177	18.5558	17.9607	18.7972	17.8404	18.1536	17.8641	18.6522	18.7197	18.8178	18.6516	17.6165	18.627	18.4649	17.9817	18.1655	18.5222	18.6538	18.5589	18.6338	18.941	18.3391	18.3759	18.7325	17.9681	18.0929	Q9Y2K1	ZBTB1	Zinc finger and BTB domain-containing protein 1	1	DSNIKAEFGEK	DSNIK(UniMod:121)AEFGEK	3	DSNIK(UniMod:121)AEFGEK3	20	0	378331	DSNIK(UniMod:121)AEFGEK	TRUE	10	-0.796879	0.0763696
Q49A26.8	15.0172	15.2901	15.4373	16.64	15.0714	15.768	15.6211	16.0704	15.5326	14.8855	14.9158	15.0485	14.8195	15.2127	15.516	15.538	15.4516	15.671	15.2365	15.0447	15.2955	14.9114	15.0239	15.1167	14.8118	13.8797	15.0384	15.2172	15.0464	15.8325	15.211	15.1285	14.89	Q49A26	GLYR1	Putative oxidoreductase GLYR1	1	PAVCYQAITKK	PAVC(UniMod:4)YQAITK(UniMod:121)K	3	PAVC(UniMod:4)YQAITK(UniMod:121)K3	23	1	41848.5	PAVC(UniMod:4)YQAITK(UniMod:121)K	TRUE	7	-0.0877427	0.905617
P09874.13	24.964	24.9157	25.0706	25.2577	25.0777	25.1598	25.3849	26.0678	24.9688	24.6932	24.584	24.7825	24.7301	24.9398	25.0367	25.0575	24.859	24.9838	24.8717	24.9695	24.785	24.7459	24.9082	25.0732	25.2026	25.1808	24.8113	25.0926	24.7734	24.9767	24.8694	24.6641	24.9959	P09874	PARP1	Poly [ADP-ribose] polymerase 1	1	GGAAVDPDSGLEHSAHVLEKGGK	GGAAVDPDSGLEHSAHVLEK(UniMod:121)GGK	4	GGAAVDPDSGLEHSAHVLEK(UniMod:121)GGK4	30	0	33590540	GGAAVDPDSGLEHSAHVLEK(UniMod:121)GGK	FALSE	0	-0.479365	0.0470249
P84243.3	24.5236	24.3537	24.5471	24.7686	24.6841	24.9617	24.8802	25.0115	24.606	24.2554	24.2801	24.0408	23.9828	24.2937	24.5712	24.4775	24.3539	24.436	24.3541	24.3638	24.2295	24.0936	24.3641	24.233	24.3484	24.4381	24.588	24.5607	24.3885	24.6865	24.8543	24.5335	24.6052	P84243	H3-3A	Histone H3.3	1	SAPSTGGVKK	SAPSTGGVK(UniMod:121)K	2	SAPSTGGVK(UniMod:121)K2	30	1	2.3578e+07	SAPSTGGVK(UniMod:121)K	FALSE	0	-0.0392693	0.399198
Q96GS6.1	18.7956	19.1486	19.2572	19.9196	19.8227	19.5291	19.55	19.6119	18.1739	18.8616	19.2293	19.0817	18.7926	19.5354	18.536	19.3107	19.5132	19.1439	18.5535	19.5284	19.1778	18.632	19.5553	18.9693	18.9371	18.748	18.981	19.1998	18.54	18.5258	18.8588	18.5903	18.6061	Q96GS6	ABHD17A	Alpha/beta hydrolase domain-containing protein 17A	1	WKLHLTER	WK(UniMod:121)LHLTER	3	WK(UniMod:121)LHLTER3	24	1	582046	WK(UniMod:121)LHLTER	TRUE	6	-0.762727	0.0770791
P19338.28	23.9237	23.2664	22.9962	23.5442	23.2111	23.1888	23.2169	23.3226	22.9874	22.5837	22.7592	22.5616	22.5861	23.0885	23.3557	23.5409	23.5846	23.541	22.8242	23.0274	23.5654	23.0672	23.0691	23.7566	23.7499	23.9322	23.7634	23.9171	23.8242	24.1794	24.0935	23.9424	24.0784	P19338	NCL	Nucleolin	1	SQPSKTLFVK	SQPSK(UniMod:121)TLFVK	3	SQPSK(UniMod:121)TLFVK3	30	0	11771217	SQPSK(UniMod:121)TLFVK	FALSE	0	-0.0449287	0.444414
P06737	19.3381	19.8704	19.6661	20.0334	19.7468	20.0761	20.0244	20.053	20.0427	19.194	19.1417	19.5236	18.8249	20.0033	20.1259	19.2465	19.3971	19.8776	19.7017	20.7018	19.8602	20.0476	19.7424	19.4286	19.6602	19.6369	19.508	19.368	18.8499	19.133	19.3187	18.7445	19.7332	P06737	PYGL	Glycogen phosphorylase, liver form	1	AAPGYHMAKMIIK	AAPGYHMAK(UniMod:121)MIIK	4	AAPGYHMAK(UniMod:121)MIIK4	25	1	829748	AAPGYHMAK(UniMod:121)MIIK	TRUE	5	-0.811314	0.0823094
Q00839.26	14.7273	13.8589	13.5609	18.1996	14.3585	17.9877	18.7118	19.9101	9.2882	9.2882	9.2882	9.2882	9.2882	9.2882	9.2882	18.2145	18.5348	9.2882	9.2882	9.2882	18.4901	18.7183	18.1901	18.8976	9.2882	18.8633	19.0186	17.7899	9.2882	17.4337	9.2882	9.2882	18.1174	Q00839	HNRNPU	Heterogeneous nuclear ribonucleoprotein U	1	LSDKGLK	LSDK(UniMod:121)GLK	2	LSDK(UniMod:121)GLK2	16	1	365599	LSDK(UniMod:121)GLK	TRUE	14	-9.11044	0.933673
Q9Y2A7.2	15.1493	15.2925	15.1689	15.7642	15.6226	15.5645	15.2717	15.4514	13.997	15.3326	14.7453	15.3528	14.5864	15.4088	15.111	15.2815	15.6192	15.3445	15.0917	15.3341	15.4097	14.9545	15.37	15.4682	15.2063	15.2864	15.1826	15.4001	14.4526	15.3016	15.1717	15.0036	15.02	Q9Y2A7	NCKAP1	Nck-associated protein 1	1	AKPSYLIDK	AK(UniMod:121)PSYLIDK	3	AK(UniMod:121)PSYLIDK3	28	1	38734.9	AK(UniMod:121)PSYLIDK	TRUE	2	-0.710746	0.0730454
Q9NS37	18.9146	18.9332	18.9468	19.2925	18.9059	19.4673	19.0777	19.7333	18.4998	17.8901	18.85	18.7256	19.0257	18.9869	19.5144	19.1859	19.3819	18.706	18.6836	18.5001	18.4576	18.9592	18.956	19.0151	19.0066	19.0911	18.9258	19.3314	18.7594	18.4955	18.6688	19.1867	18.6659	Q9NS37	CREBZF	CREB/ATF bZIP transcription factor	1	DSPAGDHDYALPVGKQK	DSPAGDHDYALPVGK(UniMod:121)QK	3	DSPAGDHDYALPVGK(UniMod:121)QK3	30	0	514944	DSPAGDHDYALPVGK(UniMod:121)QK	FALSE	0	-0.711149	0.0736194
Q8IXT5.4	18.2219	18.2231	18.1262	18.615	18.5403	18.736	18.4963	18.6559	17.8206	17.304	17.6717	17.6426	17.7791	17.4054	18.5799	18.155	18.1708	18.3618	18.5937	18.9894	18.0693	17.8953	18.01	17.9979	17.7399	18.502	18.2763	17.7514	18.4129	18.3771	18.1024	18.7028	18.3567	Q8IXT5	RBM12B	RNA-binding protein 12B	1	QLDNFKHPQR	QLDNFK(UniMod:121)HPQR	3	QLDNFK(UniMod:121)HPQR3	20	1	332681	QLDNFK(UniMod:121)HPQR	TRUE	10	-0.0780315	0.751779
O75475.7	16.9567	13.1389	15.1227	18.9692	19.0344	19.3409	18.7183	19.7524	9.2882	9.2882	9.2882	9.2882	18.2586	18.2489	18.7053	9.2882	9.2882	9.2882	9.2882	9.2882	9.2882	19.3167	19.3886	19.0875	19.1326	18.8397	19.1066	19.0346	18.574	9.2882	18.5815	18.6342	9.2882	O75475	PSIP1	PC4 and SFRS1-interacting protein	1	FKNMFLVGEGDSVITQVLNK	FK(UniMod:121)NMFLVGEGDSVITQVLNK	3	FK(UniMod:121)NMFLVGEGDSVITQVLNK3	18	1	514523	FK(UniMod:121)NMFLVGEGDSVITQVLNK	TRUE	12	-9.29947	0.965544
O60231.2	17.4122	17.3557	17.0267	17.4152	17.41	16.6826	17.481	17.7191	16.9017	16.1654	16.4986	17.3447	16.649	17.3041	17.7806	16.8653	17.5126	17.1268	17.6485	17.0998	17.6381	17.2432	17.3381	17.5525	17.0446	17.5246	17.2719	16.7429	17.8629	17.7151	17.0645	17.5309	17.8121	O60231	DHX16	Pre-mRNA-splicing factor ATP-dependent RNA helicase DHX16	1	ATQLQGDEEPSAPPTSTQAQQKESIQAVR	ATQLQGDEEPSAPPTSTQAQQK(UniMod:121)ESIQAVR	4	ATQLQGDEEPSAPPTSTQAQQK(UniMod:121)ESIQAVR4	28	1	167212	ATQLQGDEEPSAPPTSTQAQQK(UniMod:121)ESIQAVR	TRUE	2	-0.0861475	0.825692
Q12959.3	19.5972	19.3506	19.1791	19.4695	18.9257	19.2037	19.6187	20.2633	18.9366	19.1198	18.9513	19.1818	18.1209	19.395	19.3363	18.7213	19.2583	19.6407	19.4073	19.7293	19.5723	19.0869	19.3587	19.7846	19.105	19.3478	19.3935	19.4169	19.4311	19.909	19.4856	20.2314	19.8673	Q12959	DLG1	Disks large homolog 1	1	DIQEHKFIEAGQYNNHLYGTSVQSVR	DIQEHK(UniMod:121)FIEAGQYNNHLYGTSVQSVR	4	DIQEHK(UniMod:121)FIEAGQYNNHLYGTSVQSVR4	29	1	715776	DIQEHK(UniMod:121)FIEAGQYNNHLYGTSVQSVR	TRUE	1	-0.0884911	0.839117
Q9BY44.14	17.5587	17.6675	17.9891	17.8218	18.4574	17.8977	18.411	19.0402	17.5771	17.9777	17.2722	17.7259	17.7097	17.0872	18.095	17.0473	17.5956	17.774	18.0293	17.8623	17.6504	17.8877	17.6459	17.0084	17.093	17.1656	17.7814	17.8011	17.5286	18.2079	17.8677	17.3975	17.7362	Q9BY44	EIF2A	Eukaryotic translation initiation factor 2A	1	NCKVCIFSK	NC(UniMod:4)K(UniMod:121)VC(UniMod:4)IFSK	2	NC(UniMod:4)K(UniMod:121)VC(UniMod:4)IFSK2	30	0	227256	NC(UniMod:4)K(UniMod:121)VC(UniMod:4)IFSK	FALSE	0	-0.0894988	0.84488
Q9NP72.4	17.5157	17.7213	17.7348	18.4117	17.9795	18.1923	18.2736	17.6048	18.0212	17.2724	17.8277	17.0716	16.6931	18.2042	17.4577	17.7435	17.7472	18.4501	17.2609	17.9029	17.7875	17.3702	17.2887	17.5685	17.3433	17.8833	18.109	17.5927	17.3079	17.5115	17.3332	17.2215	17.2859	Q9NP72	RAB18	Ras-related protein Rab-18	1	KHSMLFIEASAK	K(UniMod:121)HSM(UniMod:35)LFIEASAK	3	K(UniMod:121)HSM(UniMod:35)LFIEASAK3	26	1	214454	K(UniMod:121)HSM(UniMod:35)LFIEASAK	TRUE	4	-0.822026	0.0872794
Q14331.3	19.8882	20.3089	20.2973	21.0705	20.4469	20.5677	20.3719	21.0604	19.5371	19.968	20.1218	19.9892	19.8395	20.7743	20.5044	20.4093	20.5993	20.3285	19.7177	20.6574	19.8768	20.1502	20.0712	19.6533	20.0092	19.2491	19.7473	20.0108	19.8989	20.0115	20.0429	19.6998	20.5592	Q14331	FRG1	Protein FRG1	1	KFQSFQDHK	K(UniMod:121)FQSFQDHK	3	K(UniMod:121)FQSFQDHK3	30	1	1.21566e+06	K(UniMod:121)FQSFQDHK	FALSE	0	-0.0735907	0.690583
P07814.40	18.6142	18.6461	18.6729	19.2206	19.2258	19.0241	18.9723	18.8579	18.2841	18.4145	18.3158	18.0757	18.3382	18.8513	18.8103	18.9681	18.514	17.6961	18.4834	18.7632	18.7674	18.633	18.9742	18.9211	18.9831	18.8585	18.966	18.1158	18.7383	18.5653	18.1422	18.354	18.4976	P07814	EPRS1	Bifunctional glutamate/proline--tRNA ligase	1	NADGKIISLDAK	NADGK(UniMod:121)IISLDAK	3	NADGK(UniMod:121)IISLDAK3	27	1	424405	NADGK(UniMod:121)IISLDAK	TRUE	3	-0.693528	0.0747111
A0A0B4J2D5.1	20.1804	20.156	19.9574	20.2689	20.2475	20.0242	19.8025	21.2501	19.6768	19.6989	19.8955	19.398	19.3116	20.6945	20.4497	20.1653	20.4887	20.6598	20.1709	20.2614	19.4932	20.0788	19.098	20.1107	20.5643	20.4592	20.4474	20.2345	20.1427	19.808	20.1142	20.2312	19.6917	A0A0B4J2D5;P0DPI2	GATD3A;GATD3B	Glutamine amidotransferase-like class 1 domain-containing protein 3B, mitochondrial	0	EFHQAGKPIGLCCIAPVLAAK	EFHQAGK(UniMod:121)PIGLC(UniMod:4)C(UniMod:4)IAPVLAAK	4	EFHQAGK(UniMod:121)PIGLC(UniMod:4)C(UniMod:4)IAPVLAAK4	30	1	1.17755e+06	EFHQAGK(UniMod:121)PIGLC(UniMod:4)C(UniMod:4)IAPVLAAK	FALSE	0	-0.821382	0.0900865
P63165.7	19.5652	20.1663	19.8931	20.7454	20.2718	20.4749	20.3737	19.5956	19.5156	18.7827	19.3177	20.0661	19.7875	19.9691	20.6191	20.2162	20.5092	20.4566	19.3718	20.5205	19.6716	20.3359	19.9926	19.2467	19.5907	19.5484	19.0939	19.4294	19.7672	19.7354	19.6567	19.7946	19.789	P63165	SUMO1	Small ubiquitin-related modifier 1	1	VKMTTHLK	VK(UniMod:121)MTTHLK	2	VK(UniMod:121)MTTHLK2	29	1	1.01473e+06	VK(UniMod:121)MTTHLK	TRUE	1	-0.0907164	0.824247
P11169.4	21.3941	21.2688	21.3722	21.2885	21.538	21.8733	21.3317	22.9875	20.6379	21.0928	21.0547	21.0966	20.8212	21.1948	21.2876	21.4349	21.0709	21.0959	20.8993	20.7502	21.7025	21.7536	21.4983	21.7944	21.6081	21.706	21.3304	21.5041	21.6024	21.0745	21.1234	21.0505	21.1476	P11169	SLC2A3	Solute carrier family 2, facilitated glucose transporter member 3	1	SGKDGVMEMNSIEPAK	SGK(UniMod:121)DGVM(UniMod:35)EMNSIEPAK	3	SGK(UniMod:121)DGVM(UniMod:35)EMNSIEPAK3	30	1	2793958	SGK(UniMod:121)DGVM(UniMod:35)EMNSIEPAK	FALSE	0	-0.874972	0.0971751
Q9NP78	18.4972	19.1462	18.5945	18.6895	19.0108	19.0113	18.8893	19.0529	18.3859	18.5387	17.7852	18.7544	17.8271	19.4649	19.0931	19.0686	18.3677	18.7384	19.2673	19.4986	19.6276	18.9881	19.3472	18.6513	18.6319	19.1195	18.7874	18.2414	18.467	18.4829	17.4891	18.8946	18.2065	Q9NP78	ABCB9	ATP-binding cassette sub-family B member 9	1	ASNTAEETISAMKTVR	ASNTAEETISAMK(UniMod:121)TVR	3	ASNTAEETISAMK(UniMod:121)TVR3	29	1	468573	ASNTAEETISAMK(UniMod:121)TVR	TRUE	1	-0.851228	0.0946671
P48200.1	18.4707	19.143	18.948	19.6271	19.0337	19.3227	19.6181	19.0343	18.2551	18.6741	18.9183	19.0213	17.9752	18.7376	19.1717	19.16	19.3767	19.0308	19.2286	18.8247	18.9964	19.4494	19.4543	17.9972	18.5013	18.1886	18.6854	18.217	18.9282	18.4937	18.585	18.5811	18.53	P48200	IREB2	Iron-responsive element-binding protein 2	1	AVLAESYEKIHK	AVLAESYEK(UniMod:121)IHK	3	AVLAESYEK(UniMod:121)IHK3	24	1	506415	AVLAESYEK(UniMod:121)IHK	TRUE	6	-0.0766424	0.688056
P48739.2	19.6752	19.4267	19.1029	19.2782	19.5074	19.792	18.8007	19.7044	18.5143	18.4565	18.7324	19.0964	19.1463	19.6786	19.2469	19.5405	19.5612	19.8121	19.3396	19.3888	19.1654	18.9303	19.604	19.7497	19.6793	19.7677	20.1067	19.7796	19.5847	19.4145	19.2211	19.7317	19.7172	P48739	PITPNB	Phosphatidylinositol transfer protein beta isoform	1	DDFFIKIETWHK	DDFFIK(UniMod:121)IETWHK	3	DDFFIK(UniMod:121)IETWHK3	30	1	724060	DDFFIK(UniMod:121)IETWHK	FALSE	0	-0.636423	0.0708937
P21399.21	19.6043	19.5276	19.5403	20.1374	19.9318	20.2748	19.9341	19.5082	18.5641	19.8302	19.4598	19.1089	18.6537	19.6126	19.8814	19.3093	19.4216	19.9971	19.7901	19.6821	18.5531	19.6139	19.415	19.2049	19.5082	19.3976	19.6052	19.2632	20.0204	20.0959	20.3874	19.1601	19.4003	P21399	ACO1	Cytoplasmic aconitate hydratase	1	QGFKGFQVAPEHHNDHK	QGFK(UniMod:121)GFQVAPEHHNDHK	4	QGFK(UniMod:121)GFQVAPEHHNDHK4	30	1	808686	QGFK(UniMod:121)GFQVAPEHHNDHK	FALSE	0	-0.105917	0.939935
P49321	21.2069	20.3333	19.6878	19.7027	20.079	20.1017	19.9854	21.2459	18.1131	19.4678	19.4008	19.3083	19.4727	20.0616	20.2801	20.5817	20.9061	20.489	19.5968	19.5788	20.4212	20.7303	20.6873	21.4325	21.6584	21.4903	21.3305	21.2661	21.1401	20.7109	20.7424	21.1269	21.1714	P49321	NASP	Nuclear autoantigenic sperm protein	1	AKLVPSQEETK	AK(UniMod:121)LVPSQEETK	3	AK(UniMod:121)LVPSQEETK3	30	0	1.63968e+06	AK(UniMod:121)LVPSQEETK	FALSE	0	-1.0307	0.11622
Q9P1Z2.12	19.8652	19.9614	19.4831	19.5449	19.7451	19.3686	19.3041	21.2029	19.1983	19.3529	19.1023	18.723	19.289	19.4727	20.1355	19.8902	19.7727	20.1463	20.0068	20.322	19.8795	19.971	20.0169	19.5036	19.6789	19.6819	19.6454	19.8575	20.0055	20.2338	19.8139	19.9431	20.2879	Q9P1Z2	CALCOCO1	Calcium-binding and coiled-coil domain-containing protein 1	1	VAQMKDTLGQAQQR	VAQMK(UniMod:121)DTLGQAQQR	3	VAQMK(UniMod:121)DTLGQAQQR3	29	1	958080	VAQMK(UniMod:121)DTLGQAQQR	TRUE	1	-0.0978118	0.864594
P49915.15	23.4071	23.1991	22.8697	23.1826	22.8443	23.0488	22.847	24.2024	22.7461	22.5844	22.6151	22.2182	22.4077	22.8638	23.1393	23.3467	23.4095	23.4414	23.1575	23.1982	23.4385	23.2483	22.748	23.3348	23.1264	23.1379	23.1772	23.5007	23.6323	23.4986	23.5045	23.4763	23.6826	P49915	GMPS	GMP synthase [glutamine-hydrolyzing]	1	VADGFKVVAR	VADGFK(UniMod:121)VVAR	3	VADGFK(UniMod:121)VVAR3	30	0	9.79191e+06	VADGFK(UniMod:121)VVAR	FALSE	0	-0.0774476	0.684352
Q92922.12	19.9783	19.9097	19.9724	19.6711	20.335	20.3518	20.0942	20.9687	19.5589	19.4428	20.0225	19.8598	19.4195	19.9506	19.871	20.4061	20.3284	20.6037	19.2397	19.5433	19.8862	19.2986	19.9697	19.9819	20.2603	20.1678	20.1641	20.0876	19.7205	19.8209	19.8439	19.665	20.0713	Q92922	SMARCC1	SWI/SNF complex subunit SMARCC1	1	EQDSEVSEDTKSEEK	EQDSEVSEDTK(UniMod:121)SEEK	3	EQDSEVSEDTK(UniMod:121)SEEK3	30	1	1.04721e+06	EQDSEVSEDTK(UniMod:121)SEEK	FALSE	0	-0.695363	0.079404
P46379.3	18.9813	18.8237	18.6913	19.1123	18.3345	19.0883	19.2046	19.8568	18.3535	18.376	18.261	18.4013	17.9243	19.443	18.807	18.7265	18.6717	18.7926	17.7141	18.7735	19.2068	19.3839	18.7181	19.2004	18.9646	19.1345	18.9582	19.6959	18.5554	19.0067	19.0202	18.443	18.8345	P46379	BAG6	Large proline-rich protein BAG6	1	PQPPLSDAYLSGMPAKR	PQPPLSDAYLSGMPAK(UniMod:121)R	3	PQPPLSDAYLSGMPAK(UniMod:121)R3	24	1	509544	PQPPLSDAYLSGMPAK(UniMod:121)R	TRUE	6	-0.945704	0.108205
Q12789.15	17.1861	18.2745	17.8017	18.138	17.8404	18.2612	18.3883	17.9456	17.5225	17.0409	17.3552	18.1439	17.3813	18.3812	18.015	18.6414	18.0517	18.1764	17.8589	18.0516	19.0537	18.3285	18.1863	16.8735	17.4582	17.195	17.632	17.6676	16.6521	17.0055	16.6768	17.1724	17.5279	Q12789	GTF3C1	General transcription factor 3C polypeptide 1	1	KCAMLEYTTGSR	K(UniMod:121)C(UniMod:4)AMLEYTTGSR	3	K(UniMod:121)C(UniMod:4)AMLEYTTGSR3	27	1	243117	K(UniMod:121)C(UniMod:4)AMLEYTTGSR	TRUE	3	-0.80982	0.0932227
P19525.14	19.2122	19.7371	20.0886	20.5634	19.9552	20.9748	20.4214	20.2648	20.4448	19.4567	19.8206	19.8484	19.1359	19.4001	19.6149	19.6858	19.4754	19.8366	19.7069	20.4496	19.6122	19.2299	20.36	19.0923	18.8734	18.8489	18.8991	19.3873	19.3428	19.6531	19.7809	19.3508	18.8937	P19525	EIF2AK2	Interferon-induced, double-stranded RNA-activated protein kinase	1	MGQKEYSIGTGSTK	MGQK(UniMod:121)EYSIGTGSTK	3	MGQK(UniMod:121)EYSIGTGSTK3	19	1	824672	MGQK(UniMod:121)EYSIGTGSTK	TRUE	11	-0.100289	0.868388
Q7Z6Z7.35	19.4994	19.4064	19.169	19.3598	19.4949	19.9432	19.2835	19.2946	18.5615	19.456	19.0895	18.1673	19.0399	19.9058	19.3816	18.9801	19.5092	19.5261	19.171	19.361	19.1921	19.4182	19.6185	19.7574	19.6958	19.6139	19.7378	19.4677	19.2831	18.9433	19.4148	19.6004	19.4802	Q7Z6Z7	HUWE1	E3 ubiquitin-protein ligase HUWE1	1	LLEVVQPCLQAAKEQK	LLEVVQPC(UniMod:4)LQAAKEQK(UniMod:121)	3	LLEVVQPC(UniMod:4)LQAAKEQK(UniMod:121)3	20	1	709795	LLEVVQPC(UniMod:4)LQAAKEQK(UniMod:121)	TRUE	10	-0.702057	0.0817255
O95503.8	19.2174	20.4133	20.1732	20.7705	20.2643	20.7825	20.7572	19.9411	19.5408	20.0238	19.8862	20.3238	19.4423	20.5449	20.4884	20.3141	20.8462	20.6856	19.9167	19.5198	21.0441	20.4898	20.2832	18.9616	19.5313	19.4654	19.2629	19.828	19.5576	18.6441	18.9578	18.922	19.0429	O95503	CBX6	Chromobox protein homolog 6	1	VIDKGAGGGGAGQGAGALAR	VIDK(UniMod:121)GAGGGGAGQGAGALAR	3	VIDK(UniMod:121)GAGGGGAGQGAGALAR3	30	1	1.0953e+06	VIDK(UniMod:121)GAGGGGAGQGAGALAR	FALSE	0	-0.873273	0.103391
P51530	19.2682	19.6742	19.6387	20.0298	20.0468	19.7518	19.8136	20.1362	19.4711	19.3097	19.0857	19.3541	19.3881	20.0705	19.4613	19.6632	19.4789	19.8596	19.3225	19.8319	19.6871	19.5299	19.8371	19.1511	19.108	18.9751	19.3303	19.1872	19.5503	19.5935	18.7935	19.2995	19.6935	P51530	DNA2	DNA replication ATP-dependent helicase/nuclease DNA2	1	ALGMSESLFKR	ALGMSESLFK(UniMod:121)R	3	ALGMSESLFK(UniMod:121)R3	22	1	759590	ALGMSESLFK(UniMod:121)R	TRUE	8	-0.0633938	0.534786
Q86YP4.5	17.4805	17.4739	17.4345	17.621	18.1267	17.6682	17.6319	17.7559	16.8837	17.3797	17.5596	16.2868	17.4316	17.446	16.9975	17.7731	17.6267	17.1606	17.128	18.2547	17.4425	17.4187	17.4909	17.7196	17.8197	17.5086	17.3424	17.8608	17.5079	17.2672	17.339	17.1134	17.3267	Q86YP4	GATAD2A	Transcriptional repressor p66-alpha	1	ETSTEALMKSSPEER	ETSTEALM(UniMod:35)K(UniMod:121)SSPEER	3	ETSTEALM(UniMod:35)K(UniMod:121)SSPEER3	26	1	186403	ETSTEALM(UniMod:35)K(UniMod:121)SSPEER	TRUE	4	-0.770608	0.0918626
O95183	17.4532	18.0768	18.327	18.8426	18.5237	19.2433	17.5002	19.3994	17.8698	17.7593	17.8624	18.2938	17.9758	18.0392	18.3695	18.1242	18.0539	18.1819	17.7177	18.5698	18.0015	17.9981	17.7122	17.6329	17.8865	17.7091	17.2263	17.7913	17.44	16.7704	17.2895	17.2539	17.5323	O95183	VAMP5	Vesicle-associated membrane protein 5	1	GVKLAELQQR	GVK(UniMod:121)LAELQQR	3	GVK(UniMod:121)LAELQQR3	25	1	282705	GVK(UniMod:121)LAELQQR	TRUE	5	-0.890519	0.106511
Q07157.23	22.1208	21.2453	20.8131	20.848	20.9007	20.9001	21.1222	22.1634	20.2277	19.8654	20.5667	20.7463	20.791	21.1916	20.9325	20.8765	21.0808	20.7915	21.3081	21.512	21.1845	21.8182	21.7574	22.0791	21.9326	21.952	21.8403	22.0147	22.2194	22.2839	22.3095	22.2466	22.3303	Q07157	TJP1	Tight junction protein ZO-1	1	VVDTLYNGKLGSWLAIR	VVDTLYNGK(UniMod:121)LGSWLAIR	3	VVDTLYNGK(UniMod:121)LGSWLAIR3	25	1	3.35802e+06	VVDTLYNGK(UniMod:121)LGSWLAIR	TRUE	5	-0.0857577	0.71419
Q6P2Q9.30	19.9632	20.2955	20.5304	21.432	20.7515	21.0425	20.8332	20.1914	20.507	20.0232	20.1918	20.1397	20.1918	20.6005	20.5461	20.6239	20.4651	20.1307	20.1224	20.1406	20.2517	19.952	20.1222	19.7134	19.9642	20.1729	20.0331	20.6086	19.8614	19.5715	19.8546	19.8999	19.9528	Q6P2Q9	PRPF8	Pre-mRNA-processing-splicing factor 8	1	GVAKTVTK	GVAK(UniMod:121)TVTK	2	GVAK(UniMod:121)TVTK2	30	1	1.29296e+06	GVAK(UniMod:121)TVTK	FALSE	0	-0.615253	0.0744333
P39019.3	20.9924	21.6006	22.0307	22.5139	22.2132	22.0749	22.3416	22.5223	21.9821	21.8732	21.3605	21.7886	21.6372	21.461	21.9694	21.5771	21.6316	22.0114	21.9398	21.3262	21.4085	21.1781	21.5031	20.8425	20.659	20.6269	21.1373	20.9745	20.3739	21.1363	21.478	21.4057	21.2904	P39019	RPS19	40S ribosomal protein S19	1	IAGQVAAANKK	IAGQVAAANKK(UniMod:121)	3	IAGQVAAANKK(UniMod:121)3	30	1	3.19854e+06	IAGQVAAANKK(UniMod:121)	FALSE	0	-0.0799178	0.6576
P27348.12	19.4614	19.4428	19.623	20.1443	19.9089	19.8602	19.9686	20.1829	18.4577	19.3048	18.8007	19.7564	19.8452	19.6381	19.804	19.1369	19.587	19.976	19.3683	18.9399	19.4055	19.316	19.2559	19.6223	19.6739	19.7819	19.273	19.7981	19.4043	19.3497	19.1314	18.8511	19.728	P27348	YWHAQ	14-3-3 protein theta	1	YLAEVACGDDRK	YLAEVAC(UniMod:4)GDDRK(UniMod:121)	3	YLAEVAC(UniMod:4)GDDRK(UniMod:121)3	30	1	770233	YLAEVAC(UniMod:4)GDDRK(UniMod:121)	FALSE	0	-0.767084	0.0932427
Q9H7X3.2	18.5981	19.2721	18.5933	19.1598	18.5592	18.8213	18.7909	19.5315	18.1473	17.6011	18.3924	18.5413	18.388	19.1468	19.1487	19.1506	18.7362	19.3418	19.7045	19.5502	19.5367	19.22	19.185	17.8642	18.4315	18.8968	18.5165	18.5171	18.6801	18.6216	19.0224	18.6705	18.7607	Q9H7X3	ZNF696	Zinc finger protein 696	1	PYACADCGKAFGQR	PYAC(UniMod:4)ADC(UniMod:4)GK(UniMod:121)AFGQR	3	PYAC(UniMod:4)ADC(UniMod:4)GK(UniMod:121)AFGQR3	29	1	493075	PYAC(UniMod:4)ADC(UniMod:4)GK(UniMod:121)AFGQR	TRUE	1	-0.0846766	0.696332
P14868.15	21.3852	21.4573	21.8147	22.0498	21.8552	22.1671	22.5398	21.9843	21.8209	21.3848	21.547	21.7062	21.0919	21.2696	21.4892	21.4361	21.489	21.9612	21.3615	21.6699	21.5676	21.3386	20.9904	21.3478	21.3501	21.2247	21.8727	21.8496	20.8458	21.4833	21.5524	20.9541	21.3714	P14868	DARS1	Aspartate--tRNA ligase, cytoplasmic	1	QMVKFAANINK	QM(UniMod:35)VK(UniMod:121)FAANINK	3	QM(UniMod:35)VK(UniMod:121)FAANINK3	30	0	3.14194e+06	QM(UniMod:35)VK(UniMod:121)FAANINK	FALSE	0	-0.655684	0.0805362
P30825.1	21.3797	21.2856	21.5804	21.6569	21.6767	22.1059	21.6887	22.7619	21.3218	21.2586	21.2394	21.2647	20.8296	21.2787	21.1558	21.8282	21.626	21.9583	21.0486	20.6909	21.3079	21.1524	20.8091	21.6363	21.402	21.3907	21.7112	21.478	21.3659	21.3145	21.1554	21.0612	21.2819	P30825	SLC7A1	High affinity cationic amino acid transporter 1	1	TILSPKNMEPSK	TILSPK(UniMod:121)NM(UniMod:35)EPSK	3	TILSPK(UniMod:121)NM(UniMod:35)EPSK3	30	1	2889076	TILSPK(UniMod:121)NM(UniMod:35)EPSK	FALSE	0	-0.657306	0.0816215
Q9NRZ9.11	20.4453	20.4411	20.6051	21.37	20.529	20.7441	20.9405	21.7499	20.5646	19.9801	20.0823	20.1301	19.9605	20.2912	20.5664	20.5995	20.3416	20.7129	20.4761	20.5363	20.4723	19.9096	20.5054	20.101	20.4696	20.183	20.2901	20.4816	20.4613	20.6845	20.7121	20.711	20.3588	Q9NRZ9	HELLS	Lymphoid-specific helicase	1	LIIHKNHFK	LIIHK(UniMod:121)NHFK	3	LIIHK(UniMod:121)NHFK3	27	1	1.50502e+06	LIIHK(UniMod:121)NHFK	TRUE	3	-0.0796085	0.640575
Q9GZL7.1	19.2668	19.1066	18.9999	19.1455	19.0249	19.503	19.2523	19.6864	19.1918	18.9894	18.3421	18.3176	18.5461	18.9949	18.1412	19.1232	18.9986	19.0776	19.2037	19.9495	19.4267	19.0577	19.0929	18.8674	18.9049	19.1459	19.1529	19.3774	19.6571	19.9331	18.9028	19.1258	19.6008	Q9GZL7	WDR12	Ribosome biogenesis protein WDR12	1	FYTDNKK	FYTDNKK(UniMod:121)	2	FYTDNKK(UniMod:121)2	29	1	598641	FYTDNKK(UniMod:121)	TRUE	1	-0.101163	0.809555
P09874.3	21.7876	21.2639	20.717	21.1172	21.0601	21.0778	20.5781	21.4721	20.4269	20.4535	20.52	20.147	20.3175	21.1955	21.5253	21.3095	21.3828	20.987	21.2525	21.4444	20.8882	21.3389	21.3149	21.9412	21.7428	21.947	22.0351	21.783	21.5819	21.6711	21.7272	21.8459	21.601	P09874	PARP1	Poly [ADP-ribose] polymerase 1	1	AQNDLIWNIKDELK	AQNDLIWNIK(UniMod:121)DELK	3	AQNDLIWNIK(UniMod:121)DELK3	30	1	2703441	AQNDLIWNIK(UniMod:121)DELK	FALSE	0	-0.467644	0.0588342
Q8NCG7	16.1257	16.8981	16.7805	17.4317	17.7728	17.456	16.8759	16.8271	16.9461	16.4066	15.6005	16.3733	16.1152	16.3517	16.7091	17.6463	17.4625	16.2029	16.8193	16.7461	16.945	17.3495	16.749	16.287	16.0839	16.3042	16.5902	16.4266	16.4973	15.9645	15.3422	15.9173	15.8442	Q8NCG7	DAGLB	Diacylglycerol lipase-beta	1	LLCCCIGKDDHTR	LLC(UniMod:4)C(UniMod:4)C(UniMod:4)IGK(UniMod:121)DDHTR	4	LLC(UniMod:4)C(UniMod:4)C(UniMod:4)IGK(UniMod:121)DDHTR4	22	1	110553	LLC(UniMod:4)C(UniMod:4)C(UniMod:4)IGK(UniMod:121)DDHTR	TRUE	8	-0.973509	0.122965
Q49A26.3	21.4226	21.6924	21.9872	22.3744	21.9773	22.2302	22.0546	22.8133	21.7757	21.4496	21.6329	22.0212	21.5432	22.2264	21.8562	21.5937	21.3183	21.8166	22.0872	21.4662	21.0615	21.6716	21.8262	21.5224	21.6712	21.4015	21.6753	21.5468	21.323	21.4096	21.3001	21.4067	20.9695	Q49A26	GLYR1	Putative oxidoreductase GLYR1	1	DADPHFHHFLLSQTEKPAVCYQAITK	DADPHFHHFLLSQTEK(UniMod:121)PAVC(UniMod:4)YQAITK	4	DADPHFHHFLLSQTEK(UniMod:121)PAVC(UniMod:4)YQAITK4	30	1	3499001	DADPHFHHFLLSQTEK(UniMod:121)PAVC(UniMod:4)YQAITK	FALSE	0	-0.644775	0.0814627
P14625.23	23.1928	22.2588	22.7159	23.416	23.2314	23.6296	23.0734	22.6956	21.9785	21.6476	23.3774	22.0301	22.0793	22.3842	21.8979	23.0621	22.2361	21.8507	22.9762	22.6903	22.227	22.0646	21.1988	23.3403	23.2042	23.1978	22.6947	22.24	22.8078	23.6204	23.7205	23.4965	23.6053	P14625	HSP90B1	Endoplasmin	1	LIINSLYKNK	LIINSLYK(UniMod:121)NK	3	LIINSLYK(UniMod:121)NK3	29	1	7.77113e+06	LIINSLYK(UniMod:121)NK	TRUE	1	-0.149931	1.17933
P49368.10	19.5263	20.027	19.8026	19.9887	20.0959	20.4661	20.2818	19.9459	19.9485	18.9028	18.8089	19.9662	19.6209	20.2733	20.2861	19.9083	20.4167	20.4126	19.6337	19.9767	19.6421	19.7853	19.9356	19.7675	19.7328	19.6558	19.755	19.518	19.3201	19.1272	19.3977	20.0442	18.9449	P49368	CCT3	T-complex protein 1 subunit gamma	1	GVMINKDVTHPR	GVMINK(UniMod:121)DVTHPR	3	GVMINK(UniMod:121)DVTHPR3	28	1	945068	GVMINK(UniMod:121)DVTHPR	TRUE	2	-0.732639	0.0946617
P33991.1	20.2723	20.5881	20.2396	20.6906	20.3552	20.1057	20.4998	21.0136	19.5964	19.9963	19.9899	20.4309	19.7175	20.8949	20.6098	20.9884	20.9562	20.5085	20.0039	20.288	20.4719	20.553	20.6068	20.3622	20.577	19.9906	20.5431	20.5939	20.3202	20.0573	20.0892	19.7078	20.4815	P33991	MCM4	DNA replication licensing factor MCM4	1	EALKQSATDPR	EALK(UniMod:121)QSATDPR	3	EALK(UniMod:121)QSATDPR3	26	0	1.39594e+06	EALK(UniMod:121)QSATDPR	TRUE	4	-0.649337	0.0850158
P46782.1	21.662	23.0946	22.8448	23.6727	23.1061	23.3314	23.1591	22.8446	22.1937	22.4129	22.8274	22.4959	22.4039	23.4192	23.2474	23.1344	23.4545	23.4503	22.26	22.4161	23.3868	23.193	22.9841	21.7757	21.9899	21.638	22.0089	21.6104	21.457	21.182	21.6217	21.5653	21.7711	P46782	RPS5	40S ribosomal protein S5	1	KAQCPIVER	K(UniMod:121)AQC(UniMod:4)PIVER	3	K(UniMod:121)AQC(UniMod:4)PIVER3	30	0	6.74683e+06	K(UniMod:121)AQC(UniMod:4)PIVER	FALSE	0	-0.656762	0.0864556
O15062.4	19.5103	19.6568	18.8838	19.0192	19.4007	19.5399	18.5932	19.9854	18.6025	18.6908	18.1014	18.2147	18.6896	20.0857	19.8406	19.8406	19.7959	19.4312	19.1904	19.1743	19.9881	19.6616	19.5591	19.6468	19.8616	19.4085	19.6111	19.8369	19.5199	18.9463	19.5593	19.5767	19.1355	O15062	ZBTB5	Zinc finger and BTB domain-containing protein 5	1	SSFQCENPEVGLGEKEHMR	SSFQC(UniMod:4)ENPEVGLGEK(UniMod:121)EHMR	4	SSFQC(UniMod:4)ENPEVGLGEK(UniMod:121)EHMR4	30	1	716054	SSFQC(UniMod:4)ENPEVGLGEK(UniMod:121)EHMR	FALSE	0	-0.749746	0.0988925
P49916.12	17.9154	18.006	18.0366	18.6848	18.6944	18.01	18.2833	18.0278	17.8958	17.2988	18.0566	17.8384	17.5764	18.1564	18.1454	18.4316	18.1172	18.5649	17.2538	17.8529	18.0996	17.706	17.7321	18.1082	18.3042	17.8927	17.826	18.1034	17.8515	18.1066	17.7186	17.6078	17.6346	P49916	LIG3	DNA ligase 3	1	TVYNLNDKQIVK	TVYNLNDK(UniMod:121)QIVK	3	TVYNLNDK(UniMod:121)QIVK3	23	1	269374	TVYNLNDK(UniMod:121)QIVK	TRUE	7	-0.60635	0.0802328
P22102.24	20.4785	20.9972	21.0272	21.8486	21.5256	21.4606	21.3498	20.7701	20.1804	20.8497	20.9899	20.739	20.5588	21.2322	21.0864	21.2287	21.2092	21.1274	20.4992	20.1373	21.2648	21.2444	20.9426	20.694	20.9831	20.7879	20.4267	20.3334	20.6608	19.9714	19.939	20.426	20.5627	P22102	GART	Trifunctional purine biosynthetic protein adenosine-3	1	NGPKVLEFNCR	NGPK(UniMod:121)VLEFNC(UniMod:4)R	3	NGPK(UniMod:121)VLEFNC(UniMod:4)R3	30	1	1.95014e+06	NGPK(UniMod:121)VLEFNC(UniMod:4)R	FALSE	0	-0.767922	0.101765
Q86YP4.3	13.8345	14.0157	13.7957	14.3177	14.102	14.4541	14.3616	13.751	13.8356	13.4242	13.7075	13.3767	12.6271	14.1429	13.3662	13.9519	14.5453	14.2876	13.4015	14.0927	13.6249	14.1143	14.6299	14.148	14.3406	13.9569	13.8673	13.8774	14.4057	13.3247	13.5628	13.8067	13.055	Q86YP4	GATAD2A	Transcriptional repressor p66-alpha	1	EATAQKPTGSVGSTVTTPPPLVR	EATAQK(UniMod:121)PTGSVGSTVTTPPPLVR	3	EATAQK(UniMod:121)PTGSVGSTVTTPPPLVR3	29	1	15722.5	EATAQK(UniMod:121)PTGSVGSTVTTPPPLVR	TRUE	1	-0.939219	0.125116
P42285.13	18.5373	18.4941	18.3524	19.1771	18.9667	18.4164	18.2929	19.1855	17.6712	17.6502	18.0897	18.0855	17.9891	18.7405	18.8771	18.7143	18.2412	18.4483	17.9064	17.9138	18.4393	18.9297	18.7305	19.1057	18.3188	18.9841	18.5375	18.556	18.287	18.1399	18.3112	18.6114	18.5215	P42285	MTREX	Exosome RNA helicase MTR4	1	SNVKPNSGELDPLYVVEVLLR	SNVK(UniMod:121)PNSGELDPLYVVEVLLR	3	SNVK(UniMod:121)PNSGELDPLYVVEVLLR3	25	1	394367	SNVK(UniMod:121)PNSGELDPLYVVEVLLR	TRUE	5	-0.753638	0.101157
Q9NXV6.7	17.7938	17.4172	17.2789	18.3751	17.6629	17.3196	17.6778	17.9761	16.6975	17.2673	16.9168	15.8665	17.029	17.7684	16.835	18.003	18.334	17.6348	17.0339	16.6492	16.9145	17.3102	17.6895	18.2415	17.9932	17.6299	18.0968	18.0046	17.687	17.492	17.8078	17.6065	17.3784	Q9NXV6	CDKN2AIP	CDKN2A-interacting protein	1	GISSSNEGVEEPSKK	GISSSNEGVEEPSKK(UniMod:121)	3	GISSSNEGVEEPSKK(UniMod:121)3	23	1	211212	GISSSNEGVEEPSKK(UniMod:121)	TRUE	7	-0.921786	0.124031
A0AVT1.21	20.7404	21.3088	21.0961	22.0761	21.557	21.899	20.9156	20.5807	20.6681	20.9756	20.9333	20.6937	20.6619	21.3954	21.5726	21.8261	21.5683	21.5786	20.5375	21.1634	21.2888	21.1158	21.0419	20.807	20.7634	20.8439	21.1289	20.9593	20.7002	20.1243	20.5913	20.6432	20.8425	A0AVT1	UBA6	Ubiquitin-like modifier-activating enzyme 6	1	KINDFCR	K(UniMod:121)INDFC(UniMod:4)R	2	K(UniMod:121)INDFC(UniMod:4)R2	30	1	2266581	K(UniMod:121)INDFC(UniMod:4)R	FALSE	0	-0.740756	0.100338
Q9NQW7	17.9685	18.6488	18.529	18.6812	19.0487	18.8924	18.9766	18.6687	17.9659	18.0843	18.4657	18.4761	18.0301	18.755	18.9674	19.2663	18.9893	18.5554	18.1089	18.3861	18.4404	18.5963	18.4233	18.1936	18.1443	17.9312	19.0133	17.3277	17.7619	17.6269	17.8024	18.07	17.8134	Q9NQW7	XPNPEP1	Xaa-Pro aminopeptidase 1	1	ASYAVSETIPKDHR	ASYAVSETIPK(UniMod:121)DHR	4	ASYAVSETIPK(UniMod:121)DHR4	25	1	374984	ASYAVSETIPK(UniMod:121)DHR	TRUE	5	-0.71153	0.0972854
Q8IV32.5	20.2342	20.3249	20.037	20.3277	20.7432	19.7967	20.5075	20.6414	19.5045	18.9659	19.8209	19.9059	20.1568	20.7139	20.6776	20.0767	20.5567	20.1731	20.1011	20.5435	19.894	19.8151	20.6976	20.295	20.3387	20.5497	20.6465	20.1905	19.8746	19.8142	20.1386	20.5831	19.9112	Q8IV32	CCDC71	Coiled-coil domain-containing protein 71	1	LSVVLEALVPLKTPMPCLGAK	LSVVLEALVPLK(UniMod:121)TPMPC(UniMod:4)LGAK	3	LSVVLEALVPLK(UniMod:121)TPMPC(UniMod:4)LGAK3	30	1	1.25163e+06	LSVVLEALVPLK(UniMod:121)TPMPC(UniMod:4)LGAK	FALSE	0	-0.787803	0.108349
Q92878.20	19.0928	19.3927	19.4365	19.3778	20.3006	19.6043	19.6883	19.7732	19.2106	19.0845	19.0448	19.1868	19.094	19.6255	19.4777	19.3649	19.8097	19.4457	19.1458	19.4358	19.2547	19.419	18.9482	19.4704	19.8349	19.183	18.3215	19.422	19.1452	19.1997	18.8855	18.5153	18.9504	Q92878	RAD50	DNA repair protein RAD50	1	MEKVFQGTDEQLNDLYHNHQR	MEK(UniMod:121)VFQGTDEQLNDLYHNHQR	4	MEK(UniMod:121)VFQGTDEQLNDLYHNHQR4	16	1	693551	MEK(UniMod:121)VFQGTDEQLNDLYHNHQR	TRUE	14	-0.712442	0.0981431
Q5VWN6.7	16.3443	17.0764	16.8479	17.224	17.1866	16.958	17.1532	17.8152	16.5633	16.464	17.0917	15.7613	16.262	17.3912	16.9687	17.1321	16.8964	17.5541	17.4629	16.7383	16.9716	16.5226	17.1264	16.5547	16.4294	16.0979	16.7634	16.7304	16.4506	16.4079	16.1709	15.5973	16.241	Q5VWN6	TASOR2	Protein TASOR 2	1	NGTKSPEAATPVGK	NGTK(UniMod:121)SPEAATPVGK	3	NGTK(UniMod:121)SPEAATPVGK3	26	1	116619	NGTK(UniMod:121)SPEAATPVGK	TRUE	4	-0.792865	0.109637
Q96PZ0.6	20.2428	20.1653	20.4959	21.5613	20.7033	20.9582	21.101	20.2546	20.6772	20.0121	19.1655	20.3484	20.1776	19.5067	20.431	20.6395	20.2178	20.6553	20.0466	20.4218	19.7537	19.7827	20.1981	20.2209	20.3184	19.9934	20.8773	20.8145	20.3749	19.8639	20.0789	19.9722	19.9137	Q96PZ0	PUS7	Pseudouridylate synthase 7 homolog	1	HKIQEAYR	HK(UniMod:121)IQEAYR	3	HK(UniMod:121)IQEAYR3	29	1	1.35828e+06	HK(UniMod:121)IQEAYR	TRUE	1	-0.940147	0.131792
Q8IYI6.3	19.1815	19.2058	19.3163	19.6444	19.6749	19.7134	19.9589	19.1628	19.399	19.1768	19.0962	18.8861	18.4505	19.2319	18.2873	19.2219	19.4724	19.1812	19.2955	19.098	19.6098	19.4549	19.2054	18.9747	19.7556	19.3219	19.1252	19.5169	19.1895	19.3959	18.8495	18.9069	18.779	Q8IYI6	EXOC8	Exocyst complex component 8	1	ESLSTAAECVKVAK	ESLSTAAEC(UniMod:4)VK(UniMod:121)VAK	3	ESLSTAAEC(UniMod:4)VK(UniMod:121)VAK3	29	1	634185	ESLSTAAEC(UniMod:4)VK(UniMod:121)VAK	TRUE	1	-0.732147	0.102748
Q7KZ85.10	20.4914	21.019	20.9583	21.991	21.5397	21.398	21.4333	20.3224	20.3436	20.5892	20.8703	20.6787	20.4169	21.4087	21.0809	20.836	21.5147	21.3095	20.5667	20.5345	20.9737	21.0345	20.9305	20.5891	20.5547	20.5549	20.5961	20.9635	20.6578	20.0285	20.093	20.5194	20.3569	Q7KZ85	SUPT6H	Transcription elongation factor SPT6	1	KPHVVTVAGENR	K(UniMod:121)PHVVTVAGENR	3	K(UniMod:121)PHVVTVAGENR3	30	1	1938180	K(UniMod:121)PHVVTVAGENR	FALSE	0	-0.747649	0.106553
Q96G46	21.3292	20.2541	20.1202	20.4742	19.962	20.7983	20.1963	21.064	19.8804	19.8482	19.163	20.091	19.7249	20.1886	20.2978	20.1512	20.3761	20.7653	20.4262	20.1955	19.8167	20.0552	20.2688	21.3145	20.8285	21.0134	21.1122	21.6249	21.4211	21.5144	21.5258	21.1434	21.7942	Q96G46	DUS3L	tRNA-dihydrouridine(47) synthase [NAD(P)(+)]-like	1	EQFHQFLEAKGQEK	EQFHQFLEAK(UniMod:121)GQEK	4	EQFHQFLEAK(UniMod:121)GQEK4	29	0	1.78058e+06	EQFHQFLEAK(UniMod:121)GQEK	TRUE	1	-0.101432	0.70357
Q8IX21.6	17.1507	17.3988	17.3837	17.8638	17.6768	17.7195	17.4536	17.9259	17.4953	16.4925	16.7864	17.3409	17.0827	17.6485	17.2133	17.668	17.6296	17.9195	16.871	17.5388	17.3613	17.0102	17.1282	17.637	17.2641	16.9025	17.1543	17.5553	17.6216	17.0211	16.9457	16.4503	16.9549	Q8IX21	SLF2	SMC5-SMC6 complex localization factor protein 2	1	NSDQIQVAGTKETK	NSDQIQVAGTK(UniMod:121)ETK	3	NSDQIQVAGTK(UniMod:121)ETK3	22	1	164666	NSDQIQVAGTK(UniMod:121)ETK	TRUE	8	-0.71281	0.105046
Q14586.8	18.0039	18.7295	18.208	18.7919	18.3476	19.351	18.5421	18.3732	16.8915	17.9254	16.9722	18.1432	18.7416	19.3785	18.0332	18.6159	18.4103	18.802	18.5871	19.0394	19.3322	18.4965	18.6003	17.8548	16.8929	18.2976	17.9952	17.8047	18.4369	18.2459	18.0775	18.1614	18.2719	Q14586	ZNF267	Zinc finger protein 267	1	NVFIGEKNYHCNNSEK	NVFIGEK(UniMod:121)NYHC(UniMod:4)NNSEK	4	NVFIGEK(UniMod:121)NYHC(UniMod:4)NNSEK4	22	1	366537	NVFIGEK(UniMod:121)NYHC(UniMod:4)NNSEK	TRUE	8	-0.163905	1.10324
P48147.1	17.4647	17.4584	17.6681	17.9229	18.1331	17.8691	18.1599	18.129	17.3745	16.6152	16.8825	17.7375	17.8572	17.3065	17.6591	16.9584	17.9316	17.8154	17.0306	17.8587	17.488	16.6835	17.8523	17.6871	17.4586	17.556	17.8601	17.6854	17.9551	17.1845	17.157	17.0296	17.0734	P48147	PREP	Prolyl endopeptidase	1	FHKYTIGHAWTTDYGCSDSK	FHK(UniMod:121)YTIGHAWTTDYGC(UniMod:4)SDSK	4	FHK(UniMod:121)YTIGHAWTTDYGC(UniMod:4)SDSK4	30	1	195785	FHK(UniMod:121)YTIGHAWTTDYGC(UniMod:4)SDSK	FALSE	0	-0.867989	0.128983
P10809.31	18.8302	18.9759	18.7554	18.628	19.3889	19.0281	19.1792	19.1536	18.7641	17.9938	18.828	18.4829	18.1079	19.2675	19.2096	19.4259	19.1524	18.6776	18.3934	19.1009	19.067	18.7112	18.7538	18.984	19.0756	18.8048	18.6324	19.3403	18.9853	18.6868	18.553	18.6952	18.545	P10809	HSPD1	60 kDa heat shock protein, mitochondrial	1	VTKDGVTVAK	VTK(UniMod:121)DGVTVAK	2	VTK(UniMod:121)DGVTVAK2	28	1	486801	VTK(UniMod:121)DGVTVAK	TRUE	2	-0.644971	0.0962245
Q86YD3	18.5325	19.2008	18.9219	19.5847	19.0986	19.1804	19.4013	19.4849	18.3727	18.693	18.5155	18.5929	18.2953	19.0149	18.369	18.9404	19.7268	19.0374	19.836	20.8027	19.0479	18.8695	18.3629	18.5458	18.585	18.4608	18.7572	19.4504	18.1584	18.2615	18.2742	18.3717	18.4595	Q86YD3	TMEM25	Transmembrane protein 25	1	AVKPADR	AVK(UniMod:121)PADR	2	AVK(UniMod:121)PADR2	29	1	526559	AVK(UniMod:121)PADR	TRUE	1	-1.06947	0.159952
P48643.21	18.1892	18.2549	17.9661	17.5173	18.2107	18.5146	18.9914	18.9327	17.9275	17.6203	16.7511	18.2251	16.97	17.9518	18.4387	18.7482	17.5116	19.0322	18.2614	18.0413	18.4628	18.5059	17.595	18.518	18.3232	18.2997	18.7642	18.1951	18.1135	17.6965	17.9348	17.6084	18.4382	P48643	CCT5	T-complex protein 1 subunit epsilon	1	MLVIEQCKNSR	M(UniMod:35)LVIEQC(UniMod:4)K(UniMod:121)NSR	3	M(UniMod:35)LVIEQC(UniMod:4)K(UniMod:121)NSR3	29	1	309298	M(UniMod:35)LVIEQC(UniMod:4)K(UniMod:121)NSR	TRUE	1	-1.08627	0.162777
A3KN83.8	18.531	19.1409	18.9332	19.9773	18.9876	19.2511	19.2674	19.1734	18.8739	18.3129	18.2381	18.5927	18.6576	19.1579	18.8301	18.62	19.0813	19.4757	19.199	18.7259	19.7775	19.5372	19.0042	19.1147	18.997	18.1978	18.3689	18.8814	18.1187	18.3237	17.8702	18.3239	19.114	A3KN83	SBNO1	Protein strawberry notch homolog 1	1	NLCPVGSSKPTK	NLC(UniMod:4)PVGSSK(UniMod:121)PTK	3	NLC(UniMod:4)PVGSSK(UniMod:121)PTK3	27	1	506438	NLC(UniMod:4)PVGSSK(UniMod:121)PTK	TRUE	3	-0.852151	0.128439
Q13616	18.7501	18.6411	18.3263	18.6961	18.8055	18.8165	18.6226	18.6111	17.812	17.7819	17.8357	18.1759	18.1061	18.436	19.096	18.9153	19.1117	18.7585	18.3043	17.5038	18.5889	18.6611	19.0354	19.1516	18.97	18.7903	18.5202	19.0257	18.6412	18.4698	18.5369	18.7883	18.6072	Q13616	CUL1	Cullin-1	1	CIDILIEKEYLER	C(UniMod:4)IDILIEK(UniMod:121)EYLER	3	C(UniMod:4)IDILIEK(UniMod:121)EYLER3	18	1	434397	C(UniMod:4)IDILIEK(UniMod:121)EYLER	TRUE	12	-0.666588	0.100767
P18669	19.2463	19.6246	19.6329	20.6548	19.8518	19.5215	19.9643	19.8886	18.8288	19.1481	19.2164	19.5212	19.7339	19.4116	19.5804	19.358	20.0951	19.918	19.8203	19.7943	19.3241	19.5534	19.3913	19.5849	19.5003	19.2879	19.2545	19.3931	19.7224	18.5513	18.9919	18.8997	19.2771	P18669	PGAM1	Phosphoglycerate mutase 1	1	AAYKLVLIR	AAYK(UniMod:121)LVLIR	3	AAYK(UniMod:121)LVLIR3	30	1	766676	AAYK(UniMod:121)LVLIR	FALSE	0	-0.744518	0.113212
Q9NR30.23	22.6309	22.4462	22.0218	22.0608	22.1932	22.2723	22.689	22.3718	21.6018	21.7742	22.1404	21.6799	21.4344	22.1404	22.3945	22.677	22.3248	22.5535	22.2406	22.6127	22.4268	22.3665	22.7247	22.4758	22.3513	22.5143	22.6511	22.6573	22.7292	22.4474	22.8778	22.6771	22.9274	Q9NR30	DDX21	Nucleolar RNA helicase 2	1	QDAQSLHGDIPQKQR	QDAQSLHGDIPQK(UniMod:121)QR	4	QDAQSLHGDIPQK(UniMod:121)QR4	30	0	5.61964e+06	QDAQSLHGDIPQK(UniMod:121)QR	FALSE	0	-0.0727558	0.476415
P51825.6	20.4899	20.3663	19.7493	20.3057	19.9845	20.0574	19.9272	20.5058	19.4345	18.7572	19.3164	19.3932	19.8106	20.1642	20.3618	20.2287	20.4665	19.7581	21.5143	20.7054	20.3792	20.0488	20.0356	20.8718	20.4416	20.4937	20.6272	20.8631	20.6311	20.2994	20.4256	20.3786	19.8667	P51825	AFF1	AF4/FMR2 family member 1	1	TDLKVPAK	TDLK(UniMod:121)VPAK	2	TDLK(UniMod:121)VPAK2	30	1	1.30344e+06	TDLK(UniMod:121)VPAK	FALSE	0	-0.800837	0.122397
Q9NQY0.2	18.177	18.3074	18.2335	18.9356	18.2834	18.8326	18.8595	18.452	18.5816	17.5184	17.8692	17.5588	17.444	17.7829	18.9986	18.3378	18.3897	17.9572	17.9036	17.8175	18.9735	18.159	18.7539	18.1012	17.9824	18.2002	18.7856	18.7802	17.6691	17.9097	17.9383	17.9781	18.4251	Q9NQY0	BIN3	Bridging integrator 3	1	STDADLAMSKSAVK	STDADLAM(UniMod:35)SK(UniMod:121)SAVK	3	STDADLAM(UniMod:35)SK(UniMod:121)SAVK3	27	1	320617	STDADLAM(UniMod:35)SK(UniMod:121)SAVK	TRUE	3	-0.913383	0.14168
Q13867	19.8767	20.2991	20.1905	20.9766	20.4338	20.4331	20.72	19.9557	19.8604	19.4253	20.0494	19.9351	20.1156	20.301	20.5882	20.1387	20.5532	20.5959	19.8858	20.6536	19.9025	20.0355	20.3364	19.7257	20.2771	19.934	20.072	20.0517	20.1081	19.318	19.7444	19.7354	19.8003	Q13867	BLMH	Bleomycin hydrolase	1	AQHVFQHAVPQEGKPITNQK	AQHVFQHAVPQEGK(UniMod:121)PITNQK	4	AQHVFQHAVPQEGK(UniMod:121)PITNQK4	30	1	1.17207e+06	AQHVFQHAVPQEGK(UniMod:121)PITNQK	FALSE	0	-0.64165	0.0998855
P49368.25	18.8546	18.7881	18.9557	19.1668	19.599	19.2959	19.2032	18.9803	19.0949	18.7102	18.7626	18.4465	18.2974	18.8821	18.938	19.0157	18.6628	19.0492	18.4631	19.3067	19.1131	18.3472	18.1026	18.882	19.0385	18.8245	19.1611	19.1145	18.9751	18.8391	18.6623	18.9817	18.0673	P49368	CCT3	T-complex protein 1 subunit gamma	1	TCLGPKSMMK	TC(UniMod:4)LGPK(UniMod:121)SMM(UniMod:35)K	2	TC(UniMod:4)LGPK(UniMod:121)SMM(UniMod:35)K2	30	0	488889	TC(UniMod:4)LGPK(UniMod:121)SMM(UniMod:35)K	FALSE	0	-0.708802	0.110813
Q9NR09.28	20.5181	20.5053	20.454	20.898	20.8443	21.043	20.9468	20.6378	19.8183	20.4121	20.2688	19.6878	19.9836	19.8381	20.5538	20.9356	20.3301	20.7569	20.3954	20.8139	20.1174	20.7767	20.5347	20.3635	20.3014	20.8536	19.3825	20.8102	20.8783	20.8129	21.0007	20.6674	20.1105	Q9NR09	BIRC6	Baculoviral IAP repeat-containing protein 6	1	NPSPCFKEVIHK	NPSPC(UniMod:4)FK(UniMod:121)EVIHK	3	NPSPC(UniMod:4)FK(UniMod:121)EVIHK3	30	0	1.5336e+06	NPSPC(UniMod:4)FK(UniMod:121)EVIHK	FALSE	0	-0.132413	0.835852
Q00839.14	19.6948	18.6107	18.7067	19.0302	18.4617	18.9443	18.9386	19.6528	18.6417	18.0974	18.3653	18.4771	18.4581	18.6036	18.2857	18.7976	17.7931	18.7046	18.7053	19.1386	19.0313	18.5664	18.4813	19.8199	19.5185	19.9953	19.931	19.9068	19.6267	19.2948	19.6067	19.6744	19.5736	Q00839	HNRNPU	Heterogeneous nuclear ribonucleoprotein U	1	GLKAELMER	GLK(UniMod:121)AELM(UniMod:35)ER	3	GLK(UniMod:121)AELM(UniMod:35)ER3	25	1	613792	GLK(UniMod:121)AELM(UniMod:35)ER	TRUE	5	-0.663787	0.105656
Q01831.2	16.7832	17.4648	17.5224	18.1188	17.1536	17.523	18.4841	18.9264	17.2965	16.5285	17.047	17.2009	16.945	17.8162	17.2749	17.5485	17.696	17.6431	17.5521	17.3209	17.5125	17.0417	17.2422	17.378	16.9554	16.4897	16.9518	17.0114	16.5795	16.7037	16.2219	16.8713	16.6696	Q01831	XPC	DNA repair protein complementing XP-C cells	1	GCSHPGGSADGPAKK	GC(UniMod:4)SHPGGSADGPAK(UniMod:121)K	3	GC(UniMod:4)SHPGGSADGPAK(UniMod:121)K3	18	1	163945	GC(UniMod:4)SHPGGSADGPAK(UniMod:121)K	TRUE	12	-0.830043	0.133932
P39687	23.5349	23.2234	23.4205	23.8041	23.7299	23.8626	23.1376	24.0573	23.4083	23.0964	23.258	22.8262	23.0242	22.9176	23.2827	23.0711	23.3507	23.5775	23.1668	23.4424	23.014	23.1029	23.3084	23.6422	23.3354	23.4824	23.4262	23.2498	23.6017	23.6619	23.8555	23.6734	23.4204	P39687	ANP32A	Acidic leucine-rich nuclear phosphoprotein 32 family member A	1	CPNLTHLNLSGNKIK	C(UniMod:4)PNLTHLNLSGNK(UniMod:121)IK	4	C(UniMod:4)PNLTHLNLSGNK(UniMod:121)IK4	30	0	1.12394e+07	C(UniMod:4)PNLTHLNLSGNK(UniMod:121)IK	FALSE	0	-0.0836943	0.514384
Q5SSJ5.19	18.5737	18.7638	18.4891	18.5041	19.2731	18.6876	18.7564	19.0886	18.3599	17.6062	17.8116	18.3079	18.4955	18.8457	18.7512	18.7043	19.3226	18.9679	18.7544	18.6836	18.4938	18.6014	18.5129	18.3553	18.6329	18.4107	18.4057	18.4224	18.6127	19.0545	18.7592	18.9333	18.1505	Q5SSJ5	HP1BP3	Heterochromatin protein 1-binding protein 3	1	YVLENHPGTNSNYQMHLLKK	YVLENHPGTNSNYQMHLLK(UniMod:121)K	4	YVLENHPGTNSNYQMHLLK(UniMod:121)K4	23	1	412405	YVLENHPGTNSNYQMHLLK(UniMod:121)K	TRUE	7	-0.101254	0.614511
O60216.17	20.0312	19.9314	19.7394	19.7332	20.3765	19.9853	19.9793	20.833	19.2353	19.6896	19.3267	18.0564	20.1784	20.1586	20.2595	19.9463	19.9654	19.6242	19.8657	20.1118	19.5429	19.9215	19.9182	20.2882	19.9664	20.5774	20.3662	19.9018	19.7413	19.9021	20.0312	19.9027	19.6349	O60216	RAD21	Double-strand-break repair protein rad21 homolog	1	LTKAHVFECNLESSVESIISPK	LTK(UniMod:121)AHVFEC(UniMod:4)NLESSVESIISPK	4	LTK(UniMod:121)AHVFEC(UniMod:4)NLESSVESIISPK4	25	1	1.0775e+06	LTK(UniMod:121)AHVFEC(UniMod:4)NLESSVESIISPK	TRUE	5	-0.904343	0.149243
Q7Z4V5.11	22.277	21.921	22.2252	22.8493	22.3576	22.6764	22.74	22.2951	21.9154	21.7382	22.1248	21.9791	21.5766	22.1662	22.1602	22.1411	22.319	21.8709	21.6914	22.0034	21.6664	21.3253	21.8665	22.3994	22.3878	22.3675	22.4157	22.304	22.5267	22.1235	21.8605	22.2331	22.1518	Q7Z4V5	HDGFL2	Hepatoma-derived growth factor-related protein 2	1	LQKLHSEIK	LQK(UniMod:121)LHSEIK	3	LQK(UniMod:121)LHSEIK3	30	0	4.73108e+06	LQK(UniMod:121)LHSEIK	FALSE	0	-0.469148	0.07765
O75940.1	17.1491	16.6564	16.766	17.0994	16.731	17.0387	17.002	17.6642	16.7271	16.3754	16.4344	16.6829	15.9045	16.1408	16.6174	16.7272	16.6409	16.979	16.4139	17.0252	16.7913	16.6788	16.5498	17.258	16.5265	16.8806	17.3527	17.0311	17.0243	17.448	17.5263	17.0113	17.4321	O75940	SMNDC1	Survival of motor neuron-related-splicing factor 30	1	PMTQYQDTSKYNVR	PM(UniMod:35)TQYQDTSK(UniMod:121)YNVR	3	PM(UniMod:35)TQYQDTSK(UniMod:121)YNVR3	21	1	130599	PM(UniMod:35)TQYQDTSK(UniMod:121)YNVR	TRUE	9	-0.110733	0.668036
Q9UHY1.1	21.556	21.6358	21.4348	22.3928	21.6901	21.3248	21.4957	21.7517	21.3409	20.6118	21.2404	21.2546	21.2449	21.6791	21.5849	21.9026	21.7956	21.9728	20.8882	21.6581	21.7773	21.5569	21.5427	21.4699	21.7486	21.8441	21.5599	21.8245	21.6906	21.6041	21.4119	21.3981	21.008	Q9UHY1	NRBP1	Nuclear receptor-binding protein	1	FHKYWADIK	FHK(UniMod:121)YWADIK	3	FHK(UniMod:121)YWADIK3	23	1	3.04848e+06	FHK(UniMod:121)YWADIK	TRUE	7	-0.639985	0.106256
Q13769	16.0664	16.027	16.2948	17.0725	16.485	16.3948	16.2749	17.0544	15.8121	16.365	15.3432	16.0409	16.1053	16.138	16.2613	16.3426	16.0286	16.1383	15.6842	16.2603	16.2945	15.2185	15.9036	16.6816	15.4834	16.5044	16.2793	16.1943	16.1764	15.9244	15.6954	15.865	15.8596	Q13769	THOC5	THO complex subunit 5 homolog	1	SDGAPAEGKR	SDGAPAEGK(UniMod:121)R	2	SDGAPAEGK(UniMod:121)R2	26	1	74526.1	SDGAPAEGK(UniMod:121)R	TRUE	4	-0.77853	0.129626
Q9H4A4.4	13.4046	13.4616	13.3884	15.4701	16.0698	16.9928	16.6316	15.6398	9.2882	9.2882	9.2882	9.2882	15.9268	16.2778	15.9895	16.3592	9.2882	15.9789	16.4141	9.2882	9.2882	9.2882	16.4434	15.6188	9.2882	16.3106	16.4357	16.3958	16.6232	15.5088	9.2882	9.2882	9.2882	Q9H4A4	RNPEP	Aminopeptidase B	1	TYQLVYFLDKILQK	TYQLVYFLDK(UniMod:121)ILQK	3	TYQLVYFLDK(UniMod:121)ILQK3	18	1	76065.9	TYQLVYFLDK(UniMod:121)ILQK	TRUE	12	-6.74395	1.12297
Q96C00.6	20.0959	20.9821	19.0435	18.8491	19.551	19.2307	19.5725	20.8318	17.8411	19.0004	18.7481	18.8052	18.0053	20.5402	20.8696	21.2266	21.0633	20.8964	21.3108	21.0736	20.7797	21.2106	20.8505	19.8378	19.992	19.9319	20.1925	19.5913	20.2373	20.1327	20.3273	20.3991	20.3168	Q96C00	ZBTB9	Zinc finger and BTB domain-containing protein 9	1	LGGTPPADGKR	LGGTPPADGK(UniMod:121)R	3	LGGTPPADGK(UniMod:121)R3	29	1	1.34373e+06	LGGTPPADGK(UniMod:121)R	TRUE	1	-0.151043	0.898126
Q9UHB7.3	21.9832	21.7916	21.1192	21.4821	21.2452	21.4399	21.5762	21.7096	20.9273	20.6183	20.8345	20.6177	20.7409	21.8125	21.8726	21.5777	21.5876	21.4839	22.6484	21.7152	21.7714	21.6957	21.751	22.555	21.7783	22.2212	21.9352	22.027	22.227	22.0187	21.588	21.819	21.6626	Q9UHB7	AFF4	AF4/FMR2 family member 4	1	FPFPTKESQQSNFGTGEQK	FPFPTK(UniMod:121)ESQQSNFGTGEQK	3	FPFPTK(UniMod:121)ESQQSNFGTGEQK3	30	1	3.49142e+06	FPFPTK(UniMod:121)ESQQSNFGTGEQK	FALSE	0	-0.578024	0.0974855
P35869.2	21.8398	21.0595	21.2389	21.8427	21.5931	21.7881	21.6263	21.2709	21.342	21.0159	20.5573	20.6779	20.6749	21.6495	21.3838	21.4734	21.2116	21.8785	20.4324	20.5886	20.8033	20.7796	20.394	22.1637	21.6436	21.954	22.0896	21.8821	21.6538	21.9142	21.789	21.5692	21.7389	P35869	AHR	Aryl hydrocarbon receptor	1	HMQNEKFFR	HM(UniMod:35)QNEK(UniMod:121)FFR	3	HM(UniMod:35)QNEK(UniMod:121)FFR3	30	1	2.91652e+06	HM(UniMod:35)QNEK(UniMod:121)FFR	FALSE	0	-0.51406	0.0868707
O60306.3	18.9292	18.9841	17.9798	18.5228	18.4819	18.5416	18.899	18.6017	16.5208	17.7133	17.5688	17.3898	17.5583	19.0155	19.0997	19.0892	18.9395	18.9764	18.9185	19.0299	18.2811	19.4186	19.0726	18.1666	18.9213	19.5605	18.3365	18.7334	19.0365	19.5095	18.3277	19.6237	19.0759	O60306	AQR	RNA helicase aquarius	1	HDLVKLGFK	HDLVK(UniMod:121)LGFK	3	HDLVK(UniMod:121)LGFK3	19	1	496685	HDLVK(UniMod:121)LGFK	TRUE	11	-0.151461	0.893413
Q15833.9	18.8259	18.8251	19.0768	19.4345	19.2347	19.2903	19.5003	19.7428	19.0806	18.5277	18.1471	19.3523	18.4582	19.3242	19.2332	18.2737	18.5964	18.8472	19.1278	19.5969	18.0012	18.3188	18.9317	18.9391	18.5938	19.2369	18.9445	19.3466	18.8686	18.7259	18.6651	18.6143	18.3239	Q15833	STXBP2	Syntaxin-binding protein 2	1	HMHIADVSKK	HMHIADVSKK(UniMod:121)	3	HMHIADVSKK(UniMod:121)3	30	1	510676	HMHIADVSKK(UniMod:121)	FALSE	0	-0.898631	0.153393
Q14571.4	19.7118	19.8815	20.3822	20.8648	20.2407	20.2689	20.8825	21.3464	19.9986	19.8502	19.8582	20.2444	20.2675	20.0902	19.8831	20.0271	19.7564	19.9334	19.927	18.9236	20.1365	20.1791	19.9591	19.8734	19.905	19.6403	20.0641	19.8456	19.8907	19.9394	19.1707	19.3045	19.484	Q14571	ITPR2	Inositol 1,4,5-trisphosphate receptor type 2	1	QAKQGNHTEAALLK	QAK(UniMod:121)QGNHTEAALLK	4	QAK(UniMod:121)QGNHTEAALLK4	26	0	1.08042e+06	QAK(UniMod:121)QGNHTEAALLK	TRUE	4	-0.743497	0.127889
Q8IY18.21	17.3976	18.0648	18.2021	19.3747	18.4601	18.3011	18.707	18.5571	18.2094	17.1985	17.9681	17.8677	17.377	17.9591	18.1781	18.13	18.8007	18.4926	17.5941	17.7374	18.1672	17.6384	17.9508	17.6272	17.5479	17.5558	17.3675	17.6259	17.3072	17.2477	16.853	17.708	17.1359	Q8IY18	SMC5	Structural maintenance of chromosomes protein 5	1	VNAVIAPKSSYADK	VNAVIAPK(UniMod:121)SSYADK	3	VNAVIAPK(UniMod:121)SSYADK3	27	1	260276	VNAVIAPK(UniMod:121)SSYADK	TRUE	3	-0.712165	0.123159
O00410.13	20.769	20.6673	20.8337	21.522	20.9374	21.0153	20.7931	21.6488	20.7376	20.2677	20.7247	20.032	20.6585	20.7373	21.0026	20.4773	20.936	20.5675	20.4869	21.291	20.2552	20.3292	20.5903	20.5201	20.7344	20.7687	20.4926	20.6435	21.0006	21.082	20.4939	21.0738	20.8801	O00410	IPO5	Importin-5	1	MCKILGK	MC(UniMod:4)K(UniMod:121)ILGK	2	MC(UniMod:4)K(UniMod:121)ILGK2	30	1	1.81445e+06	MC(UniMod:4)K(UniMod:121)ILGK	FALSE	0	-0.114916	0.663338
Q93009.22	20.901	21.0741	20.9979	21.263	21.2737	21.1469	21.5315	21.5428	20.8672	20.5553	20.5107	20.8882	20.3996	21.2118	21.3959	21.1592	21.5601	21.261	20.843	20.7735	20.8817	20.8601	20.7949	21.127	21.1497	21.1125	20.5761	21.0258	21.0863	20.4719	20.9724	20.4657	21.0228	Q93009	USP7	Ubiquitin carboxyl-terminal hydrolase 7	1	MKGTCVEGTIPK	MK(UniMod:121)GTC(UniMod:4)VEGTIPK	3	MK(UniMod:121)GTC(UniMod:4)VEGTIPK3	30	1	2.12506e+06	MK(UniMod:121)GTC(UniMod:4)VEGTIPK	FALSE	0	-0.470429	0.0816431
P48643.22	17.6036	17.7903	18.0636	18.3658	18.2401	18.0595	18.3376	18.9281	17.6759	17.6446	17.7667	17.6695	17.9488	17.8975	17.9715	18.1599	18.0123	17.7642	17.4653	18.0585	17.7699	17.1237	17.68	17.5503	17.7393	17.5754	17.3923	17.2228	17.8929	17.5976	17.5232	17.7723	17.7698	P48643	CCT5	T-complex protein 1 subunit epsilon	1	MIIEEAKR	MIIEEAK(UniMod:121)R	2	MIIEEAK(UniMod:121)R2	29	1	236602	MIIEEAK(UniMod:121)R	TRUE	1	-0.0907636	0.521011
O75369.89	20.2612	20.4896	20.2374	20.993	20.2774	20.6088	20.7224	20.5483	20.1649	19.6623	20.0198	19.7915	19.5852	20.74	20.2796	20.8987	20.7129	20.7293	19.825	20.3473	20.8225	20.5512	19.9892	20.3565	20.6305	20.079	20.3604	20.5018	20.2807	20.1172	19.9585	19.8736	20.4541	O75369	FLNB	Filamin-B	1	VKVLPTYDASK	VK(UniMod:121)VLPTYDASK	3	VK(UniMod:121)VLPTYDASK3	29	0	1.35975e+06	VK(UniMod:121)VLPTYDASK	TRUE	1	-0.602774	0.10522
P53992.6	17.3993	13.4089	15.2993	19.4539	19.501	19.4258	19.3853	18.6827	19.3912	9.2882	9.2882	9.2882	9.2882	9.2882	19.5364	9.2882	9.2882	19.5172	9.2882	9.2882	9.2882	19.7769	19.5294	19.338	9.2882	19.6675	19.6485	9.2882	19.0549	19.4971	19.3964	19.1418	19.6722	P53992	SEC24C	Protein transport protein Sec24C	1	LFLFHTSLPIAEAPGKLK	LFLFHTSLPIAEAPGKLK(UniMod:121)	3	LFLFHTSLPIAEAPGKLK(UniMod:121)3	18	0	714315	LFLFHTSLPIAEAPGKLK(UniMod:121)	TRUE	12	-1.6749	9.48772
Q9Y5B9.21	15.0342	15.3988	15.4933	16.0047	15.6894	15.5898	15.9602	15.845	15.1679	15.3407	14.9084	15.5044	14.9224	15.4117	15.0969	16.4141	15.4416	15.6655	14.8728	15.5668	15.5559	15.2056	14.757	15.5126	15.3213	14.6967	15.2626	15.2183	15.3899	14.3521	14.429	15.4113	14.7478	Q9Y5B9	SUPT16H	FACT complex subunit SPT16	1	MIEAIKESK	MIEAIK(UniMod:121)ESK	2	MIEAIK(UniMod:121)ESK2	22	0	42393.3	MIEAIK(UniMod:121)ESK	TRUE	8	-0.817063	0.14448
P33991.16	21.4899	21.5745	21.5078	21.6984	21.6893	21.5359	21.5566	22.5744	21.5209	21.0039	21.0954	21.3441	21.0585	21.7877	21.4518	21.7344	21.3948	21.452	21.251	21.4783	21.9095	21.5331	21.7524	21.6341	21.9029	21.684	21.4567	21.3669	21.67	21.3783	21.2723	21.2055	21.3283	P33991	MCM4	DNA replication licensing factor MCM4	1	VEAIDVEEAKR	VEAIDVEEAK(UniMod:121)R	3	VEAIDVEEAK(UniMod:121)R3	30	1	3.07397e+06	VEAIDVEEAK(UniMod:121)R	FALSE	0	-0.578765	0.102703
Q96L50.13	17.1754	17.6059	17.647	18.4934	18.3481	17.8146	17.8499	17.6465	18.1131	17.1988	16.422	17.1049	17.4783	17.3884	18.1261	17.5993	17.4505	17.9854	17.3027	18.3642	17.2519	17.4094	17.1809	17.0293	17.2786	16.9676	17.7076	17.8403	17.2969	16.6282	17.059	16.9852	16.9615	Q96L50	LRR1	Leucine-rich repeat protein 1	1	MVITSKK	MVITSK(UniMod:121)K	2	MVITSK(UniMod:121)K2	24	1	200379	MVITSK(UniMod:121)K	TRUE	6	-0.920851	0.163862
P23246.13	19.9742	19.673	19.732	20.1155	20.1692	20.2396	19.7511	19.9707	19.5106	19.7152	19.1464	18.9929	19.7091	19.7363	19.9422	19.6201	19.895	19.6975	19.8187	20.1672	18.7105	19.3807	19.7614	20.0138	19.6538	20.0916	19.8929	19.537	20.2246	20.3096	20.1725	19.9411	19.9054	P23246	SFPQ	Splicing factor, proline- and glutamine-rich	1	NPMYQKER	NPMYQK(UniMod:121)ER	2	NPMYQK(UniMod:121)ER2	30	0	937374	NPMYQK(UniMod:121)ER	FALSE	0	-0.122758	0.668428
[truncated: 45,221 more rows]
[truncated: 38 more columns]
