# Supplementary material for: Global analysis of cancer cell responses to USP9X inhibition
Source: EMBO J. 2026 Apr 7;45(9):3306–31. doi: 10.1038/s44318-026-00742-y (PMC13144739; doi:10.1038/s44318-026-00742-y)
Supplement: Supplementary file 11 — Source data Fig. 4 [file 44318_2026_742_MOESM11_ESM.zip › FIgure 4/4F/Comparison.csv]

SK-MEL-2	MDA-MB-231	DLD-1	UO-31
CEP131	AAR2	MICAL2	BFAR
PCM1	ABCE1	ZC2HC1A	CEP131
RNF31	ABCF1	SORBS3	BNIP3
PTK2	ABCF2	ARHGAP12	ZFYVE16
OSBPL2	ABCF3	KIAA1107	PCM1
GGA3	ABLIM3	EFHD2	LARP4
CALCOCO2	ACACA	TNKS1BP1	OSBPL2
EIF5B	ACBD6	TBC1D9B	ARIH1
OFD1	ACYP1	PATJ	PIK3C3
DHX57	ADD3	ZFYVE9	MAP1LC3A
USP9X	ADRM1	TPD52	UBA5
ZFYVE19	AFAP1L2	MTFR1L	LASP1
PIBF1	AFDN	EPS8L2	RACGAP1
APC	AGTPBP1	ZFYVE16	RNF31
ARHGAP12	AHCTF1	MAGI1	OSBPL1A
RIOK3	AHCYL1	C18orf32	NUP155
SLAIN2	AHNAK	NUFIP2	BIN1
SPATA5L1	AHNAK2	PIK3C2A	CLINT1
MIB1	AIDA	TUT7	OFD1
PDLIM5	AIF1L	HAUS6	ARFGAP1
RABGEF1	AIMP1	TRIM25	KIF20B
SCYL3	AKAP1	WASHC2C	RIOK3
NPLOC4	AKAP11	YTHDF3	RGS4
AFF4	AKAP12	RPAP2	TRIM26
DUSP3	AKAP13	KANSL1	SDR39U1
CCDC43	AKAP2	TRAF3IP1	PLK1
MTA1	AKAP9	CSPP1	CEP290
MAPK3	AKT2	WASH6P	PACS1
IRF3	AMMECR1L	MAPKAP1	MFN2
CCDC138	AMOTL1	EIF5B	AATF
DENND4A	AMZ2	PTK2	ADRM1
ZP3	ANKHD1	OCRL	ELOVL5
EVI5L	ANKLE2	TJP3	FLNB
AP3D1	ANKRD13D	KIFAP3	CDV3
AURKAIP1	ANKRD17	CEP55	NEMF
NFX1	ANKRD27	NRBF2	PAX6
TPX2	ANKRD44	MTMR6	GNAQ
SH3RF1	ANKS1A	MYO18A	DENND1B
CCDC14	ANKS6	MAP3K1	KIAA0753
ODF2L	ANKZF1	SMC3	TTLL5
PHLDB1	ANLN	CEP43	GAPVD1
RAB28	ANO10	LUZP1	BUB1
CEP290	AP1AR	OXR1	MYLK
AHNAK	AP3D1	C2orf69	OCRL
CEP44	APBB1IP	OLA1	NCK2
KIAA0753	APC	PCM1	AIDA
NOTCH2	APLF	C1orf226	BZW2
ARHGEF39	APPBP2	CLASP1	FAM111B
CEP97	APPL1	KIF7	HAGH
NCK1	ARAF	PTPN12	EIF1AD
HMMR	ARAP1	ZFYVE19	PTK2
TOM1L2	ARCN1	UBA5	INPP4B
CEP350	ARHGAP12	PRR14L	RAB28
TBC1D31	ARHGAP17	GIGYF2	SPATA2
MAPRE3	ARHGAP21	SLK	FBXL20
ANKZF1	ARHGAP29	UPF2	DENR
MAP3K1	ARHGAP5	DHX57	CARD19
TRIM25	ARHGDIB	CENPM	GRB2
ITGA10	ARHGEF1	LAD1	RTN4
EFL1	ARHGEF2	EIF2A	TOMM70
OCRL	ARHGEF28	PROSER2	ITSN1
FRMD4A	ARHGEF7	SHROOM2	SMC2
WASHC2A	ARMC9	NCOA7	FNDC3B
AP1AR	ARMCX2	ANKRD17	PRMT7
CYP2J2	ARPC5	PACS1	CENPF
AJUBA	ARPIN	ARL3	CKAP2
NBAS	ARPP19	VASP	ZNF267
TWF2	ASAP1	DOCK7	SYAP1
USP15	ASPM	GOPC	SH3RF1
PCNT	ATOX1	TTF2	KIF14
CHAMP1	ATP5MPL	SPG11	NUP214
NCOA7	ATXN2L	EPHX1	DDX49
ACVR1	AVEN	ZFYVE1	CD2AP
SHC1	BACH1	NCK1	PCNX1
RPRD2	BAG1	MKRN2	NCK1
RNF135	BBS10	WBP11	POM121
HSPD1	BBS2	PIBF1	SYNRG
TMEM64	BCL10	DENND4C	STAT3
MAP3K2	BCL3	EDF1	ALDOA
AVEN	BICC1	ITSN2	PATJ
IFT81	BICD2	CEP131	PJA2
PXN	BIN1	TRAK1	CSPP1
ITPKB	BIRC2	PDCD11	KIF23
LARS1	BIRC6	ARHGEF18	ITGB8
PRKAR2A	BLOC1S2	NFATC2IP	CEP170
NR4A1	BLZF1	CEP170	GGA3
MED13	BMPR2	RMI1	MAP2
TTLL5	BOD1L1	PRKCZ	TMCO3
NFATC3	BRAP	CHMP2B	USP37
DYNC1H1	BSDC1	MAP4K3	RPRD2
CEP162	BZW1	ERC1	AKAP12
MTMR14	C12orf4	SMG9	APC
SHROOM2	C2CD3	SLC44A1	MAK16
N4BP2	C2orf76	SUZ12	ARHGEF12
XIAP	C5orf51	MAPRE3	DNAJB11
REPS1	C9orf78	EIF4G1	ATAD3A
PARP4	CAB39	SH3PXD2B	PIBF1
TRIP4	CAD	NEK1	CEP350
PPFIBP1	CADPS2	BAIAP2L1	PRRC2C
NECAP2	CALD1	ARMC1	PPP1R7
NOP56	CAMLG	CC2D1A	PPP1R9B
VEZF1	CAP2	SYAP1	NCKAP1
EPS15L1	CAPN7	ARFGEF1	PYGB
ZC3H7A	CARHSP1	ITPRID2	TOM1L2
NUMB	CASC3	NMD3	PDS5B
CD2AP	CASKIN2	SH3RF1	GKAP1
ITGA4	CASP4	RABGGTB	PPP2R3A
CPEB2	CASP8AP2	KLHL11	MICAL3
AGTPBP1	CAST	TRAFD1	TNFAIP1
USP54	CBL	NOP16	GNPAT
SRPK2	CC2D1A	SYDE2	ILRUN
CASP4	CC2D1B	COBL	MBD2
ARAP3	CCAR1	AFDN	LIMA1
YTHDC2	CCDC124	N4BP1	RNGTT
ORC3	CCDC138	CENPF	OGFRL1
PNPLA2	CCDC14	GOLGA5	TRAF3IP1
CDK18	CCDC43	CCNB1	NUP88
BUB1	CCDC50	SPATA5	GALE
EFHD2	CCDC61	RAB11FIP5	RAPGEF6
PIK3R3	CCDC77	AHNAK	AKAP13
GTPBP10	CCDC85C	CCDC14	TRIP4
MTMR6	CCDC88A	CDK5RAP2	STAM2
SYNRG	CCDC9	RABGEF1	ENAH
XRCC1	CCP110	LASP1	AEN
AFDN	CCSER2	MAP7D1	NSFL1C
RBM28	CD2AP	TBC1D12	PRICKLE1
GTSE1	CD9	CKAP2	ADAM9
TEDC2	CDA	CFAP36	MINK1
TDRD3	CDC27	ALKBH4	GGA1
ZNF318	CDC37	NFKB1	NEK2
RANBP1	CDC42BPB	KLC2	UACA
NDUFA2	CDC42EP3	ARFGAP1	ZNF185
TACC3	CDV3	BAHD1	RANBP2
PDCD11	CENPE	R3HDM1	EIF4G3
No	CENPF	FBXO5	KIAA1328
CHMP2B	CEP112	RPL13	WDR19
ALDH1A3	CEP120	PPP1R12A	TNIK
CTNND1	CEP131	ITSN1	AHCTF1
TRAF5	CEP164	FNDC3B	UBXN2A
MAPRE1	CEP170	EPS15L1	TACC1
THYN1	CEP192	SMURF1	CCDC43
YTHDF3	CEP20	NASP	CHST11
HDLBP	CEP250	PHF6	CUEDC1
MYO9B	CEP290	NKRF	ARID2
ANKRD13B	CEP350	AGTPBP1	CLSPN
CSPP1	CEP41	TSTD1	RAD51AP1
RAPGEF6	CEP43	ARHGAP35	FGF5
CENPM	CEP44	PARVA	SLMAP
PIK3C2B	CEP55	AP1AR	RAPH1
ITPR1	CEP89	MED13	DIS3L2
DHDDS	CEP97	TDRD3	HMMR
CMTR1	CETN3	CAMSAP3	ZNF146
UHRF1BP1L	CFAP298	PHLDB2	AFTPH
EHD1	CFAP36	YTHDC2	CENPE
USP18	CFAP97	SHROOM3	TBCK
CXorf56	CFLAR	GGNBP2	ARIH2
TOPBP1	CGAS	RAB28	OTUD4
IFRD1	CHEK1	PRR5	NARF
PJA2	CHMP1A	MAPRE1	OTUD7B
METAP1	CHMP1B	MIA3	ZFP30
DIP2B	CHMP2B	RICTOR	H1-10
CC2D1A	CHMP3	IBTK	TARDBP
SPATA2	CHMP4A	USP25	NCAPD3
UBL4A	CHMP4B	WNK1	PMM1
SCLY	CHMP7	ATXN2L	ETF1
CEP72	CHRAC1	OTUD4	PLCG1
ANKH	CHTF8	ZFAND6	RBL2
STK36	CKAP5	GEN1	OPHN1
NCK2	CLASP1	HBS1L	PRKACA
BUB1B	CLASP2	CGN	CHAF1A
EEA1	CLIC4	ARSD	PEAK1
OSER1	CLIP1	AJUBA	OGA
ARID2	CLIP4	GIT1	AP1AR
MRE11	CLMN	ALG2	MAP3K1
GOLGA3	CMIP	N4BP2	PHLDB2
FAIM	CNOT2	CPNE7	ANKRD17
ITSN1	CNOT9	CYLD	SMCHD1
FHOD1	CNST	LMTK2	EPN2
KNL1	CNTRL	TRIOBP	APOL1
GAS8	CNTROB	KTN1	SEC14L1
KHNYN	COL8A1	OTUD7B	NPTN
PTPRG	COMMD5	AAMDC	AP3D1
CNOT3	COMMD8	IRS2	CRYBG3
TYK2	COPB2	TTK	WDR7
CEP164	CPEB2	C1orf131	BAIAP2L1
KIN	CPNE8	LIMA1	SEC22A
NEK9	CRAT	SMC4	CHMP4A
ANAPC16	CREB3L1	CHMP2A	PDZD8
SYNM	CRYBG3	MED25	AHNAK2
BIRC2	CRYZL1	PAICS	PPP1R12A
UPF2	CSDE1	DYNC1LI2	CGRRF1
TANGO2	CSK	CTTN	HIP1
GOPC	CTF1	DMWD	MRPS2
TBC1D5	CTNNA1	ZC4H2	PTGES2
TOM1L1	CTNND1	OFD1	OSBPL8
AKAP9	CTTN	PRRC2C	ANKFY1
GIT1	CTTNBP2NL	SECISBP2	CCDC93
PLEKHA5	CUL1	LPP	UQCC3
OTUD4	CUL3	DRG1	EIF5B
KIAA1328	CUL5	NOB1	ENC1
ARHGEF10	CYCS	LAMTOR2	NEURL4
ARPIN	CYP1B1	SSX2IP	ERCC6L
ACBD6	CYTH1	KHNYN	SH3GLB2
RWDD2A	DAPK3	PSME4	LIMCH1
TRIM3	DARS1	WDR59	TXLNA
ATAD3A	DBN1	KIAA0513	No
TRIM5	DBNL	TXNL4B	ODF2L
NAA10	DCP1A	TTLL5	CEP162
COA5	DCTN4	SH3GLB2	FLNC
TNIK	DCTN6	KNSTRN	TINF2
FAM13B	DDX19A	IST1	GIGYF2
MCC	DDX24	SIRT2	CYRIB
DTX3L	DDX54	GCC2	NAV1
MIA2	DDX60	CDV3	TXNRD1
TRIM41	DENND1A	MCM10	KLHDC4
GAB2	DENND4A	LTV1	UIMC1
OARD1	DENND4C	CBL	ZFYVE9
IQCJ-SCHIP1;SCHIP1	DHX29	C2CD3	EIF2AK2
FGD6	DHX58	EVI5	FOSL2
TIPARP	DIAPH1	MACC1	FAM118B
CHMP4B	DIAPH2	UBAP2L	NSMCE2
PRADC1	DICER1	EXOC2	ANKZF1
HAUS4	DLC1	PHF23	TAX1BP1
ZNF777	DLG5	PTER	TXLNG
NSFL1C	DLGAP5	WRAP73	IPO9
IKBKG	DNAAF2	VPS8	OSBP
DNAJC7	DNAJB12	HPGD	ARAP2
DENND4C	DNAJB4	CEP350	PKN1
STRN	DNAJC21	PPA1	HSPA4L
N4BP1	DNMBP	MAP4	SNX27
FAT1	DOCK5	SMN1	ANKRD50
SMURF1	DOCK9	ID1	CCDC61
PIN1	DOK1	EBNA1BP2	MAGI1
APLF	DPCD	BAIAP2	DHX57
OTULIN	DPYD	IK	HK2
CCDC61	DRG1	SPTY2D1	POLR3A
SASH1	DSP	NOL8	EIF3C
NCOR2	DST	GYS1	CLASP1
ELL2	DTX3L	TRIP11	PRRC2A
ZNF33B	DUSP3	EXOC7	DHX16
ACACA	DUSP6	CNTLN	FAM114A1
RPA2	DYNC1H1	MTDH	UPF3B
LAP3	DYNC1LI1	TPD52L2	KIAA1217
LIMK1	DYNC1LI2	USE1	MAD1L1
AAMDC	DYSF	APBA3	FNBP1
ZNF551	DZIP3	CCDC138	SOAT1
MAP7D3	E2F5	UTP14A	DRG2
PUS1	EDC4	PRRC1	SOGA1
ERCC6L	EDF1	CAPN2	CDKN2AIP
IBTK	EEF2K	TCERG1	CLUAP1
AP4E1	EFHD1	URI1	NSA2
APTX	EFHD2	ZC3H11A	CNOT6L
HS1BP3	EGLN1	OSTF1	TAOK1
ZC3H7B	EHBP1	CAST	MLKL
NAV2	EHBP1L1	RBM4	ATP11B
AP4B1	EHD4	CDC123	CHMP1B
SHMT2	EIF1AD	BLZF1	ROCK1
MPP1	EIF1AX	NUDT15	PSMA3
GMNN	EIF1B	ARAP1	USP34
PLCB3	EIF2A	ATG13	CD59
ZC3H14	EIF2AK4	TBC1D31	MTDH
ACAP2	EIF2D	RABEP1	NSD2
MTUS1	EIF2S2	PLK1	HOXA5
PPP1R13L	EIF3A	C2orf68	CRK
EIF1AX	EIF3C	ZWINT	POGLUT3
GIGYF2	EIF3G	RPL3	FAM135A
PRAG1	EIF4E2	WDR45B	CDC6
KIF11	EIF4ENIF1	AKT1	RNF168
SH3D19	EIF4G1	FNDC3A	WASHC2A
CDKAL1	EIF5	NAPA	RHOG
C17orf75	EIF5B	CNKSR1	SMARCA4
C4orf33	ELMO2	OCIAD2	SRPK2
SPAG5	ENSA	NDUFS5	FKBP4
NOL11	EPN1	DGCR8	ELOA
TTF2	EPRS1	RARS1	NGLY1
CCDC186	EPS15	CEP192	ARHGAP12
MAP1A	EPS15L1	ZFAND5	PCGF3
KIF2A	EPS8L2	CCS	ZNRD2
GRB10	ERBIN	OS9	PEG10
CEP250	ERCC6L	RPL36A	STAG1
ZNHIT2	ERRFI1	TAF7	TRAPPC4
KLHL7	EVI5L	ZNF580	TOM1
YTHDF2	EXOC1	TPT1	ARHGEF11
RPA3	EXOC7	ZNF440	HAUS6
C16orf70	EXOG	NLRP2	RPS6KC1
HGS	FAM107B	WEE1	TFE3
CDV3	FAM111A	ATAD2	TDRD3
ALKBH1	FAM120A	SLAIN2	ACAD8
AHCYL1	FAM13B	UBR1	ANKS6
CRYBG3	FAM193B	SH3BP5	CHMP7
STK26	FAM210B	PITPNB	MAP1LC3B;MAP1LC3B2
TJP1	FAM219A	GCH1	ABLIM1
ZNFX1	FAM76A	COX5B	TRIOBP
HAUS8	FARSB	RAB3A	EIF4H
NEMF	FBXO5	SDR16C5	ZFYVE19
TMEM68	FCHO2	METTL3	CCDC124
SMG9	FEM1A	CNOT3	KIAA0754
SEC23B	FEN1	WDR76	CEP170B
KIF1C	FER	HSPA4	CEP97
HSD17B4	FERMT2	TAF5	DENND2B
VPS36	FGD6	DROSHA	SPECC1L
SGF29	FHL1	PLEKHA1	USP45
ARFGAP2	FHL2	NSD2	NPLOC4
CLUAP1	FHOD3	TRAF2	C16orf70
UBXN4	FILIP1L	RPA1	PSMD1
DENND6A	FIP1L1	CTNNA1	GEN1
AKAP11	FLCN	TCEAL8	IP6K1
SNX29	FLNB	NCOR2	ZC3H7A
NUDT12	FNBP1	BMS1	RANBP1
ZC3HAV1	FNDC3B	MAPK6	BICD2
NCAPH	FNIP1	CEP120	TSFM
ARHGAP31	FOSL2	C9orf78	DENND1C
OXSR1	FOXRED1	PTOV1	CFAP298
YTHDF1	FXR1	STT3B	HELZ
UQCRH	FXR2	RPL8	GYG2
WASL	FYCO1	DTX3L	PRKCE
GTPBP2	G0S2	MRPS22	RFC3
IP6K2	GAK	MED29	RABEP1
PRPF31	GAS2L3	MICAL3	UBAC1
MAGED4	GBP2	DUS2	MAP4
WDR44	GCC1	IFT52	MITF
SUPT4H1	GCFC2	SRC	MPHOSPH9
ZFYVE16	GGA1	PSMD14	PIK3C2A
RNF111	GGA2	DDRGK1	ELAC1
UBXN2B	GGA3	ECD	CEP89
ANAPC10	GGCX	ASCC1	SMG6
NSMCE3	GIGYF2	CEP290	MARK2
RIF1	GIT2	TP53BP2	TULP3
LCP2	GKAP1	NUP153	MASTL
MRPL19	GLI3	MARF1	ERBIN
LZTS1	GNA12		ATP6V0D1
MEX3C	GOLGA4		ZFAND5
CCDC124	GOLGB1		BTBD10
MAPK6	GOLPH3		ABCF1
DPP9	GOLPH3L		IGBP1
ID2	GPBP1		TRIM16
COX6B1	GPN3		ARHGEF28
SIKE1	GPRASP2		PLEKHA5
LYAR	GRB2		EPS15
CHMP7	GTF2H5		APBB1
SETD6	GTPBP1		AKAP9
SLC35B2	HABP4		TBC1D22A
TLR6	HAUS1		STAU1
PEAK1	HAUS3		RASA2
TRAPPC8	HAUS5		PYCARD
TAF7	HBS1L		OARD1
LSM4	HDAC8		BMP2K
SUPT5H	HEBP1		BRIP1
MAP3K7	HECTD1		UBE2O
RNPS1	HIKESHI		DLGAP5
ING4	HIPK1		MAP3K7
UPF3B	HLA-E		LPIN1
DAPK3	HMGCS1		ARHGAP21
DDX3Y	HMMR		LUZP1
IFFO2	HPS3		EPB41L1
APBB2	HUWE1		EHBP1L1
NEK1	HYLS1		TRIM25
MCM3	IBTK		UFL1
SENP6	IFIT1		DIAPH2
POP1	IFIT3		CCDC9
ANKS1A	IFRD2		ANKRD42
ARHGEF40	IFT46		NCOA7
TMEM51	IGBP1		ACBD6
RTF1	IKBKG		ASB6
SMN1	ILRUN		ICAM3
RNF34	INPP4A		FNBP1L
TMEM160	INPP5F		IRGQ
TMF1	IQCE		CBX4
ANKRD52	IQSEC1		TNKS
CLIP1	IRF3		ANKRD1
RPL15	IRS2		SH2D4A
TSR1	ISG20		PFDN1
DZIP3	ITGA2		STRN
ARHGAP21	ITGAV		SNX1
RPP25	ITPRID2		ODF2
ZRANB1	ITSN1		HERC2
FER	JAK1		RABGAP1
LYRM2	JPT1		PUM1
RTCA	JUN		NBEAL1
ASAH1	KANK1		EFHD2
AMD1	KATNA1		MED16
FANCB	KATNB1		DRG1
KCTD5	KAZN		DHX29
ABLIM1	KCNQ5		EHBP1
CEP63	KDM3A		HAUS8
TP53BP2	KHNYN		PPP1R11
PI4K2A	KIAA0586		EPAS1
DDX56	KIAA0754		MACC1
ARCN1	KIAA1107		NOS1AP
PCLO	KIAA1109		ORC1
PKN2	KIAA1191		RMDN1
ANKS6	KIAA1217		BZW1
POLK	KIAA1328		RBM43
DCUN1D4	KIAA1671		SH2B1
ROCK1	KIF11		SBF1
TSPYL5	KIF14		SPIN2A;SPIN2B
PLAA	KIF15		MPDZ
CAMSAP2	KIF20B		SHANK2
ACTR5	KIF23		COPZ2
RSRP1	KIF4A		CTIF
SSX2IP	KIF5B		RELCH
GGNBP2	KIFC3		ZNF526
TRNT1	KLC1		MTMR14
HDDC2	KLC2		CASP4
PLK4	KLHDC4		RLF
RRS1	KLHL11		MEX3A
ATF6	KNL1		BIRC2
TDRKH	KYNU		C2CD3
MIS18BP1	LAMC2		LMO7
BICD2	LANCL1		UBA7
ABCF2	LASP1		GOLGA2
AACS	LIMA1		SNF8
SMS	LIMCH1		GCFC2
AFF3	LIMD1		RBMS2
BLOC1S6	LIMD2		AHNAK
TUT7	LIMS2		SH3GL1
AFF1	LMO7		INPP5B
CENPE	LRBA		MYO1B
MYO19	LRCH1		TBC1D9B
LASP1	LRIG1		SLC9A1
FARSA	LRRC47		MLF1
LIN28B	LSG1		TBX3
TEX13C	LSM12		C2orf76
SRP54	LTV1		RAI14
RNF10	LUZP1		INTS13
ADD3	LZTFL1		N4BP1
RWDD1	MACF1		AKT2
HUWE1	MADD		SNAP29
WDHD1	MAP10		WDFY3
CNOT11	MAP1B		MAP4K3
ENTPD6	MAP1LC3A		TPD52L1
TNKS1BP1	MAP2		MEA1
SNX1	MAP3K1		USP6NL
PUS7L	MAP3K20		STAM
MMADHC	MAP4		FLAD1
MARK3	MAP4K4		MTF2
PAK2	MAP7D1		ADAM10
FBXO9	MAP7D3		PFDN2
CTTN	MAP9		LAD1
NAA15	MAPK7		ACADVL
GOLGA5	MAPKAP1		ARHGEF26
RWDD4	MAPRE1		FRA10AC1
FANCD2	MAPRE2		DENND4A
KDM6A	MAPRE3		GNL3L
MED4	MARCKS		CLNS1A
ZFYVE9	MARF1		TJP2
ZC3H3	MARK2		STOML1
PJA1	MARK3		UBXN2B
ZNF414	MAVS		LGALS8
TRRAP	MCTS1		EIF4E2
GINS1	MELK		FCHO2
RAB27A	MET		FRYL
CEP120	METTL2B		SUGT1
SRPRA	MEX3D		PELI1
CFLAR	MFN2		AGTPBP1
ATP2C1	MIB1		GPRASP2
SPECC1L	MID1		PRR5
KIAA0232	MKI67		SPATS2L
RGP1	MLF1		RWDD1
NACC1	MLPH		SEC31A
RIDA	MMS22L		SPAG9
RIOK1	MOCOS		CDR2
ANXA4	MPDZ		CYGB
ANKIB1	MPP5		CCDC80
AZI2	MPP6		RIPK2
CCDC93	MPRIP		PIK3R4
KAT8	MRE11		PLCB3
ITPRID2	MRM3		BSDC1
METTL25	MSN		VASP
DHX29	MT2A		PCGF6
ATM	MTA2		BAG2
NAV1	MTCL1		GIT2
GNL3	MTFR1L		CNTLN
TBCE	MTFR2		NEDD1
TXNDC9	MTMR14		GDPD1
ATP5PB	MTMR6		FAM32A
CEP192	MYCBP2		PAWR
MSI2	MYH10		ZFAND6
C8orf33	MYO18A		USP35
NFIX	MYO6		ZFYVE21
LYSMD2	MYO9A		ATXN10
USP45	MYO9B		RNF135
STRIP2	N4BP2		CEP192
FAM92A	NAP1L1		KANK2
UBAP1	NARS1		RASAL2
SLC7A11	NAV1		PUM2
HNRNPA1	NAV2		EIF5
PIK3C2A	NCAPD2		FGD6
CAMSAP1	NCAPG		FHL2
DHX8	NCAPH		TNKS1BP1
CNOT2	NCBP2		ARHGAP29
ZRANB2	NCK1		WDR20
DNAAF2	NCK2		CTF1
MIOS	NCOA7		GCC2
RHOBTB2	NDC80		TRIM3
BCAR1	NDUFAF2		CEP41
RBMS1	NECAP1		SH3KBP1
VCPIP1	NEDD1		NSD3
TRIM9	NEDD9		ANKS1A
EIF5	NEK1		FRS2
OTUD7A	NEK7		TEDC2
ZNF608	NEMF		CHMP1A
ZNF267	NES		GAK
SPATS2L	NEXN		PIK3C2B
LRRCC1	NFATC3		FRMD4A
RSPRY1	NFKB1		BBS4
TNKS2	NFX1		MAP1B
OBI1	NGLY1		SMAD3
KIAA0586	NIN		LMTK2
PIN4	NIPAL2		PARP9
CASP8	NOL10		GOLGB1
PATL1	NR3C1		APLF
CCNB2	NRBP1		PJA1
GPS2	NSFL1C		ATG3
RUBCN	NTAQ1		SIPA1
WWTR1	NUB1		TJP1
CSNK1E	NUDC		DAPK3
MYSM1	NUDT21		RAD50
MTFR1L	NUMB		METTL2B
PBLD	NXN		CCP110
OGFRL1	OARD1		HSPA14
HBS1L	OBI1		KATNB1
GOLPH3L	OCRL		DHX32
KANSL3	OFD1		CIT
BIRC5	OLA1		ORC5
KIAA1755	ORC4		PDLIM7
NBR1	OSBPL3		ARHGEF37
DENND1B	OSBPL9		RNF214
ASCC3	OSER1		HOMER1
RPL4	OSMR		WASL
	OTUD4		SMC3
	OTUD6B		PCMTD1
	OTUD7B		ACIN1
	PACS1		CCDC14
	PAIP1		ZWILCH
	PAK2		CBLB
	PAK4		PHYH
	PALLD		MOSPD1
	PALM2		PNISR
	PAQR3		TAOK2
	PARD3		SBF2
	PARP14		PHLDB1
	PATJ		PARP8
	PATL1		USP32
	PAWR		PRKDC
	PBK		TBC1D22B
	PCLAF		ANXA4
	PCM1		DCAF17
	PCMT1		SINHCAF
	PCNT		SSBP1
	PCNX1		PPP6R3
	PDAP1		YLPM1
	PDCD5		KDM5B
	PDCL		ATG4C
	PDHB		KIFC1
	PDLIM1		PTPN14
	PDLIM2		KIAA1107
	PDPK1		UFC1
	PDS5A		N4BP2
	PEA15		MACF1
	PEAK1		SCRIB
	PEX19		PRPSAP1
	PEX5		TTK
	PFDN4		GRIPAP1
	PHAX		CCDC186
	PHF3		ARHGEF40
	PHLDB2		RALGAPB
	PIBF1		KIF11
	PIK3C2A		EAPP
	PIK3C3		EHD3
	PIN4		PARP1
	PJA2		EIF2A
	PKN2		CBL
	PLCB3		ATP5PB
	PLCD1		MTOR
	PLCG1		TRAF3IP2
	PLEC		WDR73
	PLEK2		DPM1
	PLEKHA2		SYNPO
	PLEKHA6		SKA3
	PLEKHO2		MALT1
	PLK1		CERK
	PLS1		MTHFD1
	PLXND1		SPAG1
	PMM2		USP40
	POGZ		LIMS1
	POLR2B		VPS33B
	POLR2M		BICC1
	POLR3C		DDX20
	POMP		ARL10
	PPIP5K2		GORASP1
	PPP1R12A		CEP120
	PPP1R13L		LRCH4
	PPP1R18		DUSP11
	PPP1R2		PSMD8
	PPP1R21		PBDC1
	PPP2R1B		NFX1
	PPP2R3A		PLAUR
	PPP3CA		AP4B1
	PPP6C		MCM4
	PRICKLE2		TRIM23
	PRMT2		DAB2
	PRMT3		TBC1D31
	PRRC1		PPP4R2
	PRRC2A		SPCS2
	PRRC2C		STXBP4
	PTK2		PEX1
	PTK2B		NEXN
	PUM1		HECTD1
	PXK		ARL11
	PXN		YTHDC1
	PYCARD		NUMA1
	PYM1		STMN1
	RAB11FIP1		IVNS1ABP
	RAB11FIP2		SURF2
	RAB3GAP2		TCF25
	RAB8B		ALMS1
	RABEP1		ADNP
	RABGEF1		SAMHD1
	RAF1		CNOT9
	RAI14		ZC3H3
	RALGPS2		PKN2
	RANBP2		NFKB2
	RAPGEF1		CYLD
	RAPGEF6		MLXIP
	RARS1		PIGA
	RASA3		RFFL
	RASAL2		FCHO1
	RASSF8		KATNIP
	RB1CC1		RNF213
	RBMS1		EXOC7
	RBMS3		GEMIN5
	RBSN		LRRFIP1
	RC3H2		BIRC5
	RCC2		FXR2
	RFC2		MAP3K14
	RICTOR		MAT2A
	RIOK2		PSMD6
	RIOK3		TRIP10
	RIPOR1		CKAP5
	RIT1		ASCC3
	RND3		SBNO1
	RNF10		PATL1
	RNF114		DDHD1
	RNF123		HSP90AB1
	RNF135		TRIO
	RNF14		SASH1
	RNF213		NF2
	RNF214		PRPF8
	RNF31		MOAP1
	RNF34		MID1IP1
	ROCK1		ANKHD1
	RPAP2		PSMA4
	RPF1		GAB1
	RPL7L1		ZRANB1
	RPS27		SPATA2L
	RPS6KC1		CPNE2
	RPS9		NECAP2
	RRAD		KIAA0586
	RRBP1		FAF1
	RSPRY1		SOX13
	RTL8B		SECISBP2L
	RUFY2		ARFGEF2
	RUNX1		UQCRB
	RWDD1		EXOC2
	S100A4		JMJD6
	SART1		ATXN2L
	SBDS		CNOT3
	SBF1		DEF8
	SBF2		CMTR1
	SCFD2		FER
	SCYL1		KLHL7
	SEC14L1		FABP5
	SEC23B		IFT81
	SECISBP2		BAZ1A
	SEH1L		BRAP
	SEPTIN10		LYAR
	SEPTIN9		TRAPPC13
	SERBP1		CEP72
	SERPINE1		COPS5
	SH3BP4		SH3BGRL
	SH3RF1		GOLGA3
	SH3RF3		RP9
	SHCBP1		KIFBP
	SIPA1		LARP1
	SIPA1L1		HEATR3
	SIRT1		KIFC3
	SIX1		EVI5L
	SKA3		EPB41L5
	SKIL		TM7SF2
	SLAIN2		PPP1R2
	SLC12A2		COPS6
	SLC7A6OS		CAPN5
	SLK		ITCH
	SMAD3		PABPC4
	SMAD5		AREL1
	SMAP1		ZC3H12A
	SMC1A		TNS2
	SMC4		ACBD5
	SMPD4		PLEKHG3
	SMU1		SVIL
	SMURF1		PLEKHA6
	SNRPB2		PTPN12
	SNTB2		CDK5RAP2
	SNX13		MAPKAPK3
	SNX15		WRAP73
	SNX3		LTBP3
	SNX7		EPS8L2
	SOGA1		ATXN3
	SPATS2L		DST
	SPC25		RWDD2A
	SPECC1L		EIF3J
	SPG7		RPS6KA1
	SPHK1		CC2D1A
	SPRED2		ELF3
	SPTBN1		MAPK14
	SRGAP2		BIRC3
	SRPK2		CNOT2
	SSX2IP		SAP130
	STAMBP		MTRR
	STARD7		OGT
	STAT2		METTL25
	STK10		MDN1
	STK24		RPRD1B
	STK4		CREBL2
	STRN		PSPC1
	STRN4		IBTK
	STX5		SF3B1
	STXBP1		RABL2B
	SVIL		TNRC6A
	SWAP70		USP4
	SYAP1		PXN
	SYNJ1		NCKAP5L
	SYNJ2		RBM17
	SYTL4		DTX3L
	TAB2		PHF12
	TACC1		IGF2BP1
	TACC3		TP53BP1
	TAX1BP1		SHQ1
	TBC1D22A		PTEN
	TBC1D23		SIN3A
	TBC1D2B		GOLGA4
	TBC1D31		CARD10
	TBC1D9		C20orf194
	TBCEL		JPH1
	TCHP		RHPN2
	TDRD3		NECAP1
	TDRD7		LMNA
	TEC		VPS4B
	TECPR2		MRTFA
	TELO2		UBL4A
	TENT5C		GAS2L3
	TEX30		FLNA
	TGS1		LPXN
	THEMIS2		ZFAND2A
	TIAL1		TRAIP
	TJP2		RNF115
	TLN1		AMOTL1
	TMEM43		RNF20
	TMOD3		ARCN1
	TNIP2		CEP152
	TNKS1BP1		ANLN
	TNS2		SGO1
	TNS4		ECT2
	TOM1
	TP53BP2
	TPD52
	TPD52L2
	TPT1
	TRAF1
	TRAF6
	TRAFD1
	TRAPPC2L
	TRAPPC5
	TRIM2
	TRIM25
	TRIM34
	TRIM37
	TRIM38
	TRIO
	TRIP12
	TRIP4
	TRPC4AP
	TRPT1
	TSR2
	TTF2
	TTK
	TTLL5
	TUBGCP4
	TUT7
	TXLNG
	TXNDC9
	TXNIP
	TXNL4A
	TXNL4B
	UACA
	UAP1
	UBA5
	UBAP1
	UBAP2L
	UBE2O
	UBXN2A
	UBXN6
	UHRF1BP1L
	UPF2
	UPF3B
	USP15
	USP16
	USP24
	USP40
	USP9X
	VCPIP1
	VPS26C
	VPS37B
	VPS41
	VPS45
	VPS4A
	WASH6P
	WASHC2A
	WASHC3
	WASL
	WDR26
	WDR35
	WDR44
	WDR62
	WIPI2
	WNK1
	WWC3
	YAE1
	YJU2
	YOD1
	YTHDF1
	ZC3H15
	ZC3H7A
	ZC3H7B
	ZC3HAV1
	ZC3HAV1L
	ZFAND6
	ZFP36L1
	ZFYVE16
	ZFYVE9
	ZGPAT
	ZKSCAN8
	ZNF106
	ZNF185
	ZNF622
	ZNF644
	ZNF706
	ZNF770
	ZWILCH
	ZWINT
