# Supplementary material for: Global analysis of cancer cell responses to USP9X inhibition
Source: EMBO J. 2026 Apr 7;45(9):3306–31. doi: 10.1038/s44318-026-00742-y (PMC13144739; doi:10.1038/s44318-026-00742-y)
Supplement: Supplementary file 11 — Source data Fig. 4 [file 44318_2026_742_MOESM11_ESM.zip › FIgure 4/4G/High_conf.csv]

SK-MEL-2	UO-31	MDA-MB-231
ABLIM1	ACBD6	ABLIM3
ACBD6	ANKS6	ACBD6
ARHGAP12	ARHGEF28	AIF1L
ARHGAP31	CARD10	AMOTL1
CASP4	CASP4	AVEN
CC2D1A	CC2D1A	BCL3
CCDC138	CCDC14	BRAP
CCDC14	CCDC61	C2CD3
CCDC43	CEP72	CC2D1A
CCDC61	CEP89	CCDC138
CCNB2	CUEDC1	CCDC14
CENPM	DENND1B	CCDC61
CEP164	DENND1C	CCSER2
CEP97	DENND2B	CDC42EP3
CHMP2B	DTX3L	CEP112
CYP2J2	FCHO1	CEP164
DTX3L	GAB1	CEP55
DZIP3	GEN1	CEP89
FAIM	GPRASP2	CFAP97
FAM13B	KIAA0753	CHEK1
KHNYN	KIAA1107	CHMP2B
KIAA0586	KIFC3	CHMP3
KIAA1755	METTL25	CNTRL
LCP2	MLPH	CYP1B1
LYSMD2	NFX1	DTX3L
LZTS1	OFD1	EDF1
MAP3K2	PARP8	EEF2K
MAPK6	PCM1	FAM13B
METTL25	PJA2	FBXO5
N4BP2	PKN2	GPBP1
NAV2	PRR5	GPRASP2
NCK1	RBM43	HECTD1
NFATC3	RNF115	HMMR
NFX1	RNF135	HYLS1
NR4A1	SASH1	IQCE
OARD1	SKA3	LIMD2
PJA1	SMAD3	MAP9
PJA2	SNAP29	MIB1
PKN2	TBC1D31	MLPH
RNF10	TRAF3IP2	NAV1
RNF111	TTK	NAV2
RNF135	TTLL5	NDC80
RNF34	TULP3	NEDD9
SGF29	UBXN2B	NFX1
SSX2IP	ZRANB1	OARD1
TAF7		OFD1
TSR3		PARP14
TXNDC9		PCLAF
UBXN2B		PDCL
USP18		PIBF1
XIAP		PJA2
		PLK1
		POGZ
		PYM1
		RIT1
		RNF10
		RNF135
		RNF34
		RPAP2
		SECISBP2
		SKA3
		SMAD3
		SSX2IP
		TCHP
		TNIP2
		TNS4
		TTK
		TTLL5
		ZNF706
