# Supplementary material for: Global analysis of cancer cell responses to USP9X inhibition
Source: EMBO J. 2026 Apr 7;45(9):3306–31. doi: 10.1038/s44318-026-00742-y (PMC13144739; doi:10.1038/s44318-026-00742-y)
Supplement: Supplementary file 12 — Source data Fig. 5 [file 44318_2026_742_MOESM12_ESM.zip]

Archive with 18 entries (12 files):
- FIgure 5/
- FIgure 5/5A/
- FIgure 5/.DS_Store
- __MACOSX/FIgure 5/._.DS_Store
- FIgure 5/5C/
- FIgure 5/5D/
- FIgure 5/5E/
- FIgure 5/5B/
- FIgure 5/5A/WEHI-092_vs_FT709.xlsx
- __MACOSX/FIgure 5/5A/._WEHI-092_vs_FT709.xlsx
- FIgure 5/5C/Proteomics_cellLines.xlsx
- __MACOSX/FIgure 5/5C/._Proteomics_cellLines.xlsx
- FIgure 5/5D/AllCellLines.xlsx
- __MACOSX/FIgure 5/5D/._AllCellLines.xlsx
- FIgure 5/5E/WesternBlot_uncropped.xlsx
- __MACOSX/FIgure 5/5E/._WesternBlot_uncropped.xlsx
- FIgure 5/5B/Protein_counts.xlsx
- __MACOSX/FIgure 5/5B/._Protein_counts.xlsx
