# Supplementary material for: Global analysis of cancer cell responses to USP9X inhibition
Source: EMBO J. 2026 Apr 7;45(9):3306–31. doi: 10.1038/s44318-026-00742-y (PMC13144739; doi:10.1038/s44318-026-00742-y)
Supplement: Supplementary file 12 — Source data Fig. 5 [file 44318_2026_742_MOESM12_ESM.zip › FIgure 5/5A/WEHI-092_vs_FT709.xlsx]

## Sheet: Sheet1
name	Int_WEHI-092_vs_DMSO	Int_FT709_vs_DMSO	MDA_DMSO_2	MDA_DMSO_4	MDA_DMSO_5	MDA_DMSO_6	MDA_FT709_1	MDA_FT709_2	MDA_FT709_4	MDA_FT709_5	MDA_FT709_6	MDA_WEHI-092_2	MDA_WEHI-092_3	MDA_WEHI-092_4	MDA_WEHI-092_5	MDA_WEHI-092_6	Protein.Group	peptide_count	Protein.Ids	Protein.Names	Genes	Description	ID	imputed	num_NAs	WEHI-092_vs_DMSO_CI.L	WEHI-092_vs_DMSO_CI.R	WEHI-092_vs_DMSO_diff	WEHI-092_vs_DMSO_p.adj	WEHI-092_vs_DMSO_p.val	FT709_vs_DMSO_CI.L	FT709_vs_DMSO_CI.R	FT709_vs_DMSO_diff	FT709_vs_DMSO_p.adj	FT709_vs_DMSO_p.val	WEHI-092_vs_DMSO_significant	FT709_vs_DMSO_significant	significant	FDR_FT709_vs_DMSO	Cutoff_FT709_vs_DMSO	Stat_FT709_vs_DMSO	FDR_WEHI-092_vs_DMSO	Cutoff_WEHI-092_vs_DMSO	Stat_WEHI-092_vs_DMSO	Colour_FT709_vs_DMSO	Colour_WEHI-092_vs_DMSO
ZFAND2A	7.70128	7.70128	7.72515	7.72515	7.5103	7.72515	7.72515	7.72515	7.72515	7.72515	7.72515	7.72515	7.72515	7.72515	7.72515	7.72515	Q8N6M9	4	Q8N6M9	ZFN2A_HUMAN	ZFAND2A	AN1-type zinc finger protein 2A	Q8N6M9	TRUE	13	-0.0653445	0.172769	0.0537121	0.879238	0.355563	-0.0653445	0.172769	0.0537121	0.961534	0.355563	FALSE	FALSE	TRUE	0.642272	No	Not Significant	0.536949	No	Not Significant	Unchanged	Unchanged
HSPA1A	16.4465	16.3743	16.419	16.4821	16.3649	16.4016	16.3941	16.2728	16.3311	16.3568	16.3459	16.5074	16.4402	16.4953	16.5123	16.3959	P0DMV8;P0DMV9	22	P0DMV9;P0DMV8	HS71A_HUMAN;HS71B_HUMAN	HSPA1A;HSPA1B	Heat shock 70 kDa protein 1A	P0DMV8	FALSE	0	-0.0256236	0.132313	0.0533448	0.846663	0.172801	-0.15569	0.00224671	-0.0767216	0.900312	0.0561704	FALSE	FALSE	TRUE	0.259522	No	Not Significant	0.333635	No	Not Significant	Unchanged	Unchanged
KLF6	9.77742	9.76523	9.77742	9.77742	9.77742	9.77742	9.77742	9.77742	9.77742	9.77742	9.66773	9.77742	9.77742	9.77742	9.77742	9.77742	Q99612	4	Q99612	KLF6_HUMAN	KLF6	Krueppel-like factor 6	Q99612	TRUE	13	-0.104	0.104	3.55271e-15	0.918856	1	-0.125936	0.0820627	-0.0219369	0.972533	0.662767	FALSE	FALSE	TRUE	0.845399	No	Not Significant	1	No	Not Significant	Unchanged	Unchanged
DNAJB1	15.3158	15.2429	15.2668	15.2304	15.2742	15.293	15.2329	15.2278	15.1721	15.2351	15.254	15.3294	15.3464	15.3481	15.3487	15.4055	P25685	15	P25685	DNJB1_HUMAN	DNAJB1	DnaJ homolog subfamily B member 1	P25685	FALSE	0	0.0340974	0.144954	0.0895256	0.523418	0.0032575	-0.0971439	0.0137124	-0.0417158	0.935527	0.131166	FALSE	FALSE	TRUE	0.398581	No	Not Significant	0.0183941	No	Not Significant	Unchanged	Unchanged
HSPA1A.1	16.4611	16.4129	16.4831	16.4034	16.3931	16.4178	16.4428	16.52	16.2568	16.3755	16.4233	16.5089	16.46	16.5424	16.5176	16.4235	P0DMV8;P0DMV9;P34931	10	P0DMV9;P34931;P0DMV8	HS71A_HUMAN;HS71B_HUMAN;HS71L_HUMAN	HSPA1A;HSPA1B;HSPA1L	Heat shock 70 kDa protein 1A	P0DMV8	FALSE	0	-0.0317673	0.164018	0.0661255	0.846668	0.17282	-0.11856	0.0772259	-0.0206669	0.972527	0.662491	FALSE	FALSE	TRUE	0.845192	No	Not Significant	0.333635	No	Not Significant	Unchanged	Unchanged
RASD1	9.55119	9.55119	9.45299	9.56347	9.56347	9.56347	9.56347	9.56347	9.56347	9.56347	9.56347	9.56347	9.56347	9.56347	9.56347	9.56347	Q9Y272	6	Q9Y272	RASD1_HUMAN	RASD1	Dexamethasone-induced Ras-related protein 1	Q9Y272	TRUE	13	-0.0881019	0.143344	0.0276211	0.901283	0.621946	-0.0881019	0.143344	0.0276211	0.97154	0.621946	FALSE	FALSE	TRUE	0.821176	No	Not Significant	0.761508	No	Not Significant	Unchanged	Unchanged
HSPA6	17.2835	17.1626	17.2411	17.203	17.1673	17.1697	17.2669	17.0204	17.1617	17.1433	17.0901	17.5242	17.3426	17.3268	17.2713	17.3057	P17066	39	P17066;P48741	HSP76_HUMAN	HSPA6	Heat shock 70 kDa protein 6	P17066	FALSE	0	0.0489649	0.268709	0.158837	0.608787	0.00711236	-0.168698	0.0510468	-0.0588254	0.956022	0.275255	FALSE	FALSE	TRUE	0.570851	No	Not Significant	0.0332744	No	Not Significant	Unchanged	Unchanged
PPP1R15A	9.11256	9.1248	9.1248	9.1248	9.1248	9.1248	9.1248	9.1248	9.1248	9.1248	9.1248	9.1248	9.1248	9.1248	9.1248	9.01471	O75807	3	O75807	PR15A_HUMAN	PPP1R15A	Protein phosphatase 1 regulatory subunit 15A	O75807	TRUE	13	-0.137556	0.0935205	-0.022018	0.905356	0.69344	-0.115538	0.115538	-3.55271e-15	0.978435	1	FALSE	FALSE	TRUE	1	No	Not Significant	0.814041	No	Not Significant	Unchanged	Unchanged
BHLHE40	11.6477	11.6519	11.6451	11.648	11.648	11.648	11.648	11.648	11.648	11.648	11.6863	11.648	11.648	11.648	11.648	11.648	O14503	3	O14503	BHE40_HUMAN	BHLHE40	Class E basic helix-loop-helix protein 40	O14503	TRUE	12	-0.0797104	0.0811513	0.000720432	0.918305	0.985185	-0.0720533	0.0888085	0.00837759	0.975848	0.829151	FALSE	FALSE	TRUE	0.927315	No	Not Significant	0.991575	No	Not Significant	Unchanged	Unchanged
GADD45B	7.12199	7.13747	7.13747	7.13747	7.13747	7.13747	7.13747	7.13747	7.13747	7.13747	7.13747	7.13747	7.13747	7.13747	7.13747	6.99814	O75293	3	O75293	GA45B_HUMAN	GADD45B	Growth arrest and DNA damage-inducible protein GADD45 beta	O75293	TRUE	13	-0.178174	0.122439	-0.0278674	0.905775	0.701309	-0.150306	0.150306	-1.77636e-15	0.978435	1	FALSE	FALSE	TRUE	1	No	Not Significant	0.819336	No	Not Significant	Unchanged	Unchanged
ANKRD1	10.9263	10.7343	10.769	10.222	10.6012	10.5796	11.1322	10.7581	10.8567	10.8035	10.8862	11.2296	11.2969	11.2604	11.2017	11.1764	Q15327	16	Q15327	ANKR1_HUMAN	ANKRD1	Ankyrin repeat domain-containing protein 1	Q15327	FALSE	0	0.50777	0.87235	0.69006	0.00672136	2.82178e-07	0.162145	0.526725	0.344435	0.361921	0.000907712	TRUE	FALSE	TRUE	0.0268963	No	Not Significant	2.09915e-05	Yes	Q-val	Unchanged	Unchanged
CCND1	12.1568	12.1329	11.945	12.1304	12.2226	12.1289	12.2832	12.1039	12.2585	12.0306	12.0929	12.1213	12.2363	12.1055	12.3245	12.1965	P24385	10	P24385	CCND1_HUMAN	CCND1	G1/S-specific cyclin-D1	P24385	FALSE	0	-0.0507567	0.230977	0.09011	0.852646	0.195532	-0.0937487	0.187985	0.0471181	0.967609	0.491001	FALSE	FALSE	TRUE	0.740728	No	Not Significant	0.362449	No	Not Significant	Unchanged	Unchanged
LAMB3	13.0977	12.8576	12.8271	12.8958	12.8245	12.8705	12.8158	12.8343	12.9099	12.8334	12.9074	13.2613	13.2392	13.3447	13.3145	13.3016	Q13751	49	Q13751	LAMB3_HUMAN	LAMB3	Laminin subunit beta-3	Q13751	FALSE	0	0.373446	0.502166	0.437806	1.71355e-09	3.2947e-11	-0.0586704	0.07005	0.00568982	0.976276	0.85465	FALSE	FALSE	TRUE	0.939125	No	Not Significant	2.23081e-08	No	Not Significant	Unchanged	Unchanged
MCL1	10.7232	10.6277	10.9593	10.7478	10.8195	10.8265	10.4844	10.4012	10.325	10.4524	10.633	10.4363	10.4459	10.9844	10.8515	10.4377	Q07820	5	Q07820	MCL1_HUMAN	MCL1	Induced myeloid leukemia cell differentiation protein Mcl-1	Q07820	FALSE	0	-0.423794	0.00957849	-0.207108	0.786875	0.0598758	-0.595761	-0.162389	-0.379075	0.48492	0.00174445	FALSE	FALSE	TRUE	0.0409939	No	Not Significant	0.160347	No	Not Significant	Unchanged	Unchanged
BAG3	13.7596	13.789	13.772	13.7785	13.8365	13.7887	13.7717	13.8043	13.8215	13.8064	13.7216	13.7501	13.7247	13.7243	13.7104	13.7512	O95817	25	O95817	BAG3_HUMAN	BAG3	BAG family molecular chaperone regulator 3	O95817	FALSE	0	-0.122997	-0.000581105	-0.0617893	0.772346	0.0480823	-0.0700184	0.052398	-0.00881019	0.9747	0.765687	FALSE	FALSE	TRUE	0.893906	No	Not Significant	0.137631	No	Not Significant	Unchanged	Unchanged
MORF4L2	13.4479	13.4651	13.3956	13.3589	13.4153	13.3639	13.625	13.5251	13.3747	13.5915	13.5356	13.6054	13.4685	13.4728	13.5758	13.3748	Q15014	7	Q15014	MO4L2_HUMAN	MORF4L2	Mortality factor 4-like protein 2	Q15014	FALSE	0	0.011905	0.220197	0.116051	0.740665	0.030956	0.0428128	0.251104	0.146959	0.738188	0.00832598	FALSE	FALSE	TRUE	0.0960882	No	Not Significant	0.0997232	No	Not Significant	Unchanged	Unchanged
ATF4	8.78104	8.77834	9.06746	8.74523	8.74523	8.74523	8.74523	8.74523	8.74523	8.74523	8.72098	8.74523	8.74523	8.74523	8.74523	8.74523	P18848	3	P18848	ATF4_HUMAN	ATF4	Cyclic AMP-dependent transcription factor ATF-4	P18848	TRUE	12	-0.23671	0.0755976	-0.0805563	0.870962	0.292561	-0.241561	0.0707469	-0.085407	0.955179	0.265385	FALSE	FALSE	TRUE	0.562079	No	Not Significant	0.470421	No	Not Significant	Unchanged	Unchanged
CTNNB1.1	12.684	12.7284	12.6071	12.6208	12.7148	12.8968	12.647	12.7542	12.7894	12.7645	12.7609	12.758	12.5806	12.7174	12.6518	12.6088	P35222	31	P35222	CTNB1_HUMAN	CTNNB1	Catenin beta-1	P35222	FALSE	0	-0.155551	0.0624278	-0.0465615	0.882096	0.381069	-0.0756759	0.142303	0.0333134	0.96888	0.528655	FALSE	FALSE	TRUE	0.766293	No	Not Significant	0.56102	No	Not Significant	Unchanged	Unchanged
SNAPC1	11.2989	11.1982	11.1001	11.2691	10.8976	11.1544	11.226	11.3848	11.0646	11.43	11.2574	11.512	11.2992	11.5894	11.3338	11.5346	Q16533	11	Q16533	SNPC1_HUMAN	SNAPC1	snRNA-activating protein complex subunit 1	Q16533	FALSE	0	0.17268	0.524425	0.348553	0.332563	0.000590421	-0.00856661	0.343179	0.167306	0.904431	0.0609751	FALSE	FALSE	TRUE	0.268247	No	Not Significant	0.00519988	No	Not Significant	Unchanged	Unchanged
APOB	13.6893	13.8121	13.8465	13.8251	13.9176	13.8464	13.7213	13.8818	13.7753	13.7665	13.7281	13.5811	13.5428	13.6081	13.5156	13.5202	P04114	9	P04114	APOB_HUMAN	APOB	Apolipoprotein B-100	P04114	FALSE	0	-0.384585	-0.226068	-0.305327	0.00557073	2.20324e-07	-0.163533	-0.00501496	-0.0842739	0.878841	0.0384313	FALSE	FALSE	TRUE	0.21734	No	Not Significant	1.84379e-05	No	Not Significant	Unchanged	Unchanged
MYC	10.5274	10.4307	10.075	10.5126	10.6095	9.92952	10.8035	10.3875	10.5034	10.6183	10.4375	10.4404	10.808	10.4491	11.0383	10.8839	P01106	8	P01106	MYC_HUMAN	MYC	Myc proto-oncogene protein	P01106	TRUE	1	0.140022	0.744584	0.442303	0.600443	0.00656346	-0.0339006	0.570662	0.268381	0.916065	0.078494	FALSE	FALSE	TRUE	0.304705	No	Not Significant	0.0312163	No	Not Significant	Unchanged	Unchanged
RND3	10.9077	10.9094	10.9168	10.8781	10.7939	11.0508	10.7722	10.8414	11.025	11.0467	10.8598	10.8486	10.9807	10.9453	11.0149	10.74	P61587	9	P61587	RND3_HUMAN	RND3	Rho-related GTP-binding protein RhoE	P61587	FALSE	0	-0.195268	0.187261	-0.00400364	0.917557	0.965387	-0.192166	0.190363	-0.000901301	0.97833	0.992205	FALSE	FALSE	TRUE	0.997558	No	Not Significant	0.981464	No	Not Significant	Unchanged	Unchanged
DUSP4	13.9531	13.8837	13.9609	13.9327	13.9578	13.8293	13.7298	13.8863	13.9014	13.867	13.8885	13.8258	14.0089	14.026	13.9964	14.0398	Q13115	10	Q13115	DUS4_HUMAN	DUSP4	Dual specificity protein phosphatase 4	Q13115	FALSE	0	-0.0465297	0.164993	0.0592318	0.864822	0.2545	-0.171328	0.040195	-0.0655665	0.949281	0.209032	FALSE	FALSE	TRUE	0.503679	No	Not Significant	0.432272	No	Not Significant	Unchanged	Unchanged
TPX2	13.9725	13.876	13.8114	13.7648	13.8183	13.8342	14.0073	13.9989	13.8684	13.884	13.8968	14.174	14.0915	14.0878	14.1181	14.0521	Q9ULW0	32	Q9ULW0	TPX2_HUMAN	TPX2	Targeting protein for Xklp2	Q9ULW0	FALSE	0	0.221518	0.37358	0.297549	0.00463913	1.7598e-07	0.0478742	0.199937	0.123906	0.586208	0.00304556	FALSE	FALSE	TRUE	0.0560031	No	Not Significant	1.57915e-05	No	Not Significant	Unchanged	Unchanged
SCD	12.5769	12.3908	12.5207	12.2595	12.357	12.5082	12.289	12.5707	12.1739	12.4009	12.4372	12.7823	12.8372	12.7878	12.5778	12.5614	O00767	9	O00767	SCD_HUMAN	SCD	Stearoyl-CoA desaturase	O00767	FALSE	0	0.122354	0.473535	0.297945	0.479155	0.0022289	-0.212585	0.138596	-0.0369944	0.972542	0.663135	FALSE	FALSE	TRUE	0.845448	No	Not Significant	0.0138919	No	Not Significant	Unchanged	Unchanged
MAGEF1	9.37866	9.29327	8.94386	9.28876	9.40008	8.72724	9.51109	9.58246	9.26933	9.50235	9.41424	9.49723	9.60257	9.82982	9.61856	9.49981	Q9HAY2	2	Q9HAY2	MAGF1_HUMAN	MAGEF1	Melanoma-associated antigen F1	Q9HAY2	TRUE	9	0.26531	0.773917	0.519613	0.308607	0.000443843	0.111608	0.620215	0.365912	0.721748	0.00733579	FALSE	FALSE	TRUE	0.0914671	No	Not Significant	0.00417392	No	Not Significant	Unchanged	Unchanged
CENPF	12.5613	12.5137	12.5465	12.4512	12.5171	12.4835	12.523	12.5666	12.4837	12.5307	12.5212	12.5048	12.6736	12.5954	12.6228	12.6571	P49454	108	P49454	CENPF_HUMAN	CENPF	Centromere protein F	P49454	FALSE	0	0.0395074	0.182762	0.111135	0.556637	0.0043722	-0.0461436	0.0971107	0.0254836	0.966616	0.464221	FALSE	FALSE	FALSE	0.722121	No	Not Significant	0.0231753	No	Not Significant	Unchanged	Unchanged
AHR	11.9365	11.3797	11.6508	11.2835	11.4387	11.3279	11.4914	11.2566	11.3246	11.2565	11.3876	12.3183	12.2162	12.4173	12.3794	12.3964	P35869	17	P35869	AHR_HUMAN	AHR	Aryl hydrocarbon receptor	P35869	FALSE	0	0.7802	1.06042	0.920308	8.46667e-09	5.85307e-11	-0.221988	0.0582291	-0.0818793	0.95228	0.235182	TRUE	FALSE	TRUE	0.532936	No	Not Significant	3.6328e-08	Yes	Q-val	Unchanged	Up
AZIN1	7.52523	7.51746	7.42204	7.42204	7.42204	8.35072	7.42204	7.42204	7.35214	7.42204	7.42204	7.42204	7.42204	7.42204	7.42204	7.42204	O14977	4	O14977	AZIN1_HUMAN	AZIN1	Antizyme inhibitor 1	O14977	TRUE	12	-0.596389	0.13205	-0.23217	0.853009	0.197027	-0.610369	0.118069	-0.24615	0.944019	0.172615	FALSE	FALSE	TRUE	0.456224	No	Not Significant	0.364042	No	Not Significant	Unchanged	Unchanged
TAF9.1	11.4165	11.4722	11.2568	11.5333	11.2172	11.2102	11.5279	11.4773	11.6685	11.6372	11.7217	11.4149	11.3741	11.6512	11.4976	11.5936	Q16594;Q9HBM6	4	Q16594;Q9HBM6	TAF9B_HUMAN;TAF9_HUMAN	TAF9;TAF9B	Transcription initiation factor TFIID subunit 9	Q16594	FALSE	0	0.0557448	0.348051	0.201898	0.638192	0.00952592	0.155988	0.448294	0.302141	0.23661	0.00039709	FALSE	FALSE	TRUE	0.0153799	No	Not Significant	0.0412129	No	Not Significant	Unchanged	Unchanged
CCND1.1	10.9875	10.8156	11.0801	10.9397	11.2688	10.9738	10.7529	10.9453	10.3455	10.2665	10.7677	10.8546	11.4035	10.6888	10.9088	10.7694	P24385;P30281	3	P24385;P30279;P30281	CCND1_HUMAN;CCND3_HUMAN	CCND1;CCND3	G1/S-specific cyclin-D1	P24385	TRUE	1	-0.450879	0.169724	-0.140578	0.879008	0.353602	-0.760297	-0.139693	-0.449995	0.714813	0.00696664	FALSE	FALSE	TRUE	0.0888485	No	Not Significant	0.535203	No	Not Significant	Unchanged	Unchanged
OSER1	9.5144	9.21574	9.16752	9.40034	9.44433	9.44766	9.0568	9.02809	9.24018	9.24015	8.91658	9.83661	9.6091	9.40975	9.548	9.76628	Q9NX31	5	Q9NX31	OSER1_HUMAN	OSER1	Oxidative stress-responsive serine-rich protein 1	Q9NX31	TRUE	5	0.0687701	0.469199	0.268985	0.654706	0.0113051	-0.468815	-0.0683861	-0.268601	0.775574	0.0114031	FALSE	FALSE	TRUE	0.114616	No	Not Significant	0.0465968	No	Not Significant	Unchanged	Unchanged
KIF20A	11.8501	11.9841	12.122	12.0289	12.0149	12.0963	11.8366	11.942	12.0044	11.8332	11.9788	11.6972	11.8161	11.6637	11.6594	11.5522	O95235	41	O95235	KI20A_HUMAN	KIF20A	Kinesin-like protein KIF20A	O95235	FALSE	0	-0.491248	-0.284333	-0.38779	0.00745926	3.24269e-07	-0.24998	-0.043065	-0.146523	0.735194	0.00813238	FALSE	FALSE	TRUE	0.0954285	No	Not Significant	2.25165e-05	No	Not Significant	Unchanged	Unchanged
RNASEH2A	12.3801	12.5534	12.5704	12.4592	12.5004	12.5749	12.7103	12.5986	12.4528	12.5438	12.5702	12.309	12.2553	12.2639	12.3121	12.1754	O75792	14	O75792	RNH2A_HUMAN	RNASEH2A	Ribonuclease H2 subunit A	O75792	FALSE	0	-0.363169	-0.162947	-0.263058	0.116736	3.13444e-05	-0.0511946	0.149027	0.0489162	0.959215	0.318032	FALSE	FALSE	TRUE	0.612822	No	Not Significant	0.000583633	No	Not Significant	Unchanged	Unchanged
ID1	8.55784	8.94012	8.90335	8.6315	8.98494	8.56909	9.10694	9.08058	9.20219	9.01688	8.96564	8.59529	8.55552	8.49685	8.26162	8.02243	P41134	3	P41134	ID1_HUMAN	ID1	DNA-binding protein inhibitor ID-1	P41134	TRUE	9	-0.668187	-0.103571	-0.385879	0.644599	0.0101736	0.0199156	0.584532	0.302224	0.876921	0.0372728	FALSE	FALSE	TRUE	0.214534	No	Not Significant	0.0429551	No	Not Significant	Unchanged	Unchanged
LAMB2	12.1544	12.159	12.1478	12.1247	12.1295	12.3073	12.1407	12.1231	12.227	12.0756	12.155	12.0424	12.1631	12.2424	12.1954	12.0367	P55268	31	P55268	LAMB2_HUMAN	LAMB2	Laminin subunit beta-2	P55268	FALSE	0	-0.1424	0.0597414	-0.0413293	0.88421	0.40137	-0.13411	0.0680314	-0.0330393	0.967951	0.500765	FALSE	FALSE	TRUE	0.748499	No	Not Significant	0.580917	No	Not Significant	Unchanged	Unchanged
CTNNA1.1	13.9265	14.0012	13.957	14.031	14.0109	13.9896	13.9644	14.0218	14.0008	14.0488	13.9862	13.8279	13.8886	13.9019	13.8497	13.8817	P35221	37	P35221	CTNA1_HUMAN	CTNNA1	Catenin alpha-1	P35221	FALSE	0	-0.185412	-0.0689292	-0.127171	0.253067	0.0002322	-0.0509604	0.0655227	0.00728114	0.975258	0.795693	FALSE	FALSE	FALSE	0.909698	No	Not Significant	0.00257356	No	Not Significant	Unchanged	Unchanged
ASPM	11.481	11.4508	11.4179	11.4749	11.392	11.4661	11.544	11.4459	11.4141	11.4281	11.4745	11.4281	11.5286	11.586	11.5358	11.4995	Q8IZT6	39	Q8IZT6	ASPM_HUMAN	ASPM	Abnormal spindle-like microcephaly-associated protein	Q8IZT6	FALSE	0	0.00334822	0.152392	0.0778701	0.762141	0.0415027	-0.0509169	0.0981269	0.023605	0.9684	0.513977	FALSE	FALSE	FALSE	0.757445	No	Not Significant	0.123843	No	Not Significant	Unchanged	Unchanged
TRPC4AP	10.5963	10.5478	10.3617	10.3814	10.5248	10.7949	10.6113	10.5107	10.6946	10.5028	10.5477	10.6669	10.7355	10.6285	10.5335	10.7392	Q8TEL6	6	Q8TEL6	TP4AP_HUMAN	TRPC4AP	Short transient receptor potential channel 4-associated protein	Q8TEL6	TRUE	1	-0.0699929	0.360025	0.145016	0.846844	0.173439	-0.157283	0.272735	0.0577259	0.970405	0.57948	FALSE	FALSE	TRUE	0.795737	No	Not Significant	0.334742	No	Not Significant	Unchanged	Unchanged
NQO1	11.2072	11.4637	11.7008	11.2828	11.6155	11.2056	11.4283	11.6027	11.3253	11.5383	11.4738	11.6814	10.7864	10.9247	11.0904	10.5775	P15559	18	P15559	NQO1_HUMAN	NQO1	NAD(P)H dehydrogenase [quinone] 1	P15559	FALSE	0	-0.76857	-0.10962	-0.439095	0.659276	0.011866	-0.306971	0.351978	0.0225035	0.976803	0.887431	FALSE	FALSE	TRUE	0.952115	No	Not Significant	0.0485593	No	Not Significant	Unchanged	Unchanged
ATIC	15.9415	16.0555	16.0184	16.0272	16.0753	16.0184	16.0624	16.0539	16.0829	16.073	16.0876	15.8406	15.854	15.8685	15.8836	15.8875	P31939	50	P31939	PUR9_HUMAN	ATIC	Bifunctional purine biosynthesis protein ATIC	P31939	FALSE	0	-0.219408	-0.116559	-0.167984	0.0265584	2.11177e-06	-0.0142792	0.0885705	0.0371456	0.939067	0.146396	FALSE	FALSE	FALSE	0.419206	No	Not Significant	7.74801e-05	No	Not Significant	Unchanged	Unchanged
NUSAP1	12.6657	12.6412	12.5964	12.5684	12.6151	12.6899	12.6148	12.7344	12.6877	12.5764	12.6878	12.7371	12.8129	12.6416	12.6902	12.6394	Q9BXS6	16	Q9BXS6	NUSAP_HUMAN	NUSAP1	Nucleolar and spindle-associated protein 1	Q9BXS6	FALSE	0	-0.00606765	0.179597	0.0867648	0.7923	0.0651978	-0.0500821	0.135583	0.0427503	0.960973	0.345911	FALSE	FALSE	FALSE	0.635664	No	Not Significant	0.16961	No	Not Significant	Unchanged	Unchanged
MORF4L1.1	12.2349	12.2679	12.4872	12.3405	12.2452	12.2325	12.3163	12.1343	12.2369	12.1819	12.2359	12.233	12.3267	12.1419	12.04	12.0669	Q9UBU8	10	Q9UBU8	MO4L1_HUMAN	MORF4L1	Mortality factor 4-like protein 1	Q9UBU8	FALSE	0	-0.296086	-0.0331972	-0.164641	0.691645	0.0169637	-0.2367	0.0261879	-0.105256	0.929328	0.109703	FALSE	FALSE	TRUE	0.365901	No	Not Significant	0.0632044	No	Not Significant	Unchanged	Unchanged
RPL7L1	14.6682	14.6313	14.6068	14.5168	14.5104	14.6242	14.6836	14.729	14.6426	14.6819	14.6861	14.7957	14.7362	14.7462	14.7104	14.7667	Q6DKI1	14	Q6DKI1	RL7L_HUMAN	RPL7L1	60S ribosomal protein L7-like 1	Q6DKI1	FALSE	0	0.120933	0.252028	0.186481	0.0743576	1.21973e-05	0.0545253	0.185621	0.120073	0.412238	0.00118772	FALSE	FALSE	FALSE	0.0320513	No	Not Significant	0.00029117	No	Not Significant	Unchanged	Unchanged
ECT2	12.3476	12.2169	12.2439	12.2764	12.217	12.3926	12.1294	12.2022	12.1734	12.1404	12.1769	12.392	12.4175	12.4429	12.3373	12.409	Q9H8V3	27	Q9H8V3	ECT2_HUMAN	ECT2	Protein ECT2	Q9H8V3	FALSE	0	0.0108404	0.223724	0.117282	0.744673	0.0326459	-0.224425	-0.0115409	-0.117983	0.866349	0.0317434	FALSE	FALSE	FALSE	0.195554	No	Not Significant	0.103643	No	Not Significant	Unchanged	Unchanged
FAM83D	11.3429	11.2071	11.2031	11.2623	11.0488	11.353	10.9538	11.3087	11.2427	11.1955	11.2963	11.2725	11.598	11.5084	11.5843	11.2559	Q9H4H8	4	Q9H4H8	FA83D_HUMAN	FAM83D	Protein FAM83D	Q9H4H8	FALSE	0	0.0266992	0.427378	0.227039	0.734442	0.0285416	-0.217728	0.182951	-0.017388	0.976319	0.857271	FALSE	FALSE	TRUE	0.939813	No	Not Significant	0.0943112	No	Not Significant	Unchanged	Unchanged
CDCA7L	11.0565	11.0708	11.1113	10.9609	11.1291	10.921	11.1396	11.2704	10.96	10.9884	11.1564	11.3096	10.8605	10.9917	11.069	11.1559	Q96GN5	10	Q96GN5	CDA7L_HUMAN	CDCA7L	Cell division cycle-associated 7-like protein	Q96GN5	FALSE	0	-0.12473	0.218238	0.0467539	0.898223	0.573668	-0.0990667	0.243901	0.072417	0.963189	0.386454	FALSE	FALSE	TRUE	0.665813	No	Not Significant	0.726893	No	Not Significant	Unchanged	Unchanged
RAD21	13.0042	12.9841	12.9473	12.8893	13.0539	12.9928	13.0934	12.9642	12.9578	12.9868	12.971	12.9378	13.0593	13.0705	13.0538	13.033	O60216	27	O60216	RAD21_HUMAN	RAD21	Double-strand-break repair protein rad21 homolog	O60216	FALSE	0	-0.0321013	0.15212	0.0600092	0.850711	0.187792	-0.0683081	0.115913	0.0238024	0.970797	0.593666	FALSE	FALSE	FALSE	0.806277	No	Not Significant	0.352772	No	Not Significant	Unchanged	Unchanged
ANLN	14.7382	14.6379	14.6426	14.6738	14.6373	14.6446	14.6703	14.5968	14.5685	14.6285	14.6783	14.8404	14.8314	14.8126	14.8147	14.7463	Q9NQW6	58	Q9NQW6	ANLN_HUMAN	ANLN	Anillin	Q9NQW6	FALSE	0	0.0944428	0.224597	0.15952	0.160615	6.87023e-05	-0.0861395	0.0440146	-0.0210624	0.968096	0.504965	FALSE	FALSE	FALSE	0.751631	No	Not Significant	0.00102339	No	Not Significant	Unchanged	Unchanged
PLIN2	11.394	11.627	11.4957	11.8167	11.3245	11.2327	11.9173	11.6134	11.7099	11.7099	11.8229	11.235	11.4363	11.335	11.4999	11.17	Q99541	15	Q99541	PLIN2_HUMAN	PLIN2	Perilipin-2	Q99541	FALSE	0	-0.335933	0.0716352	-0.132149	0.851208	0.189745	0.083494	0.491062	0.287278	0.738974	0.0083779	FALSE	FALSE	TRUE	0.0961457	No	Not Significant	0.354725	No	Not Significant	Unchanged	Unchanged
NUDT5	15.6738	15.6169	15.7188	15.635	15.6584	15.6344	15.6114	15.544	15.5993	15.5871	15.5634	15.6924	15.6358	15.6428	15.7152	15.7318	Q9UKK9	16	Q9UKK9	NUDT5_HUMAN	NUDT5	ADP-sugar pyrophosphatase	Q9UKK9	FALSE	0	-0.0406731	0.084517	0.0219219	0.890606	0.47113	-0.143218	-0.0180279	-0.0806229	0.800878	0.0144934	FALSE	FALSE	FALSE	0.130919	No	Not Significant	0.644965	No	Not Significant	Unchanged	Unchanged
CDC20	12.5426	12.3994	12.5107	12.4067	12.4295	12.4264	12.4088	12.284	12.3245	12.2777	12.526	12.601	12.831	12.5518	12.5419	12.5847	Q12834	14	Q12834	CDC20_HUMAN	CDC20	Cell division cycle protein 20 homolog	Q12834	FALSE	0	0.0559649	0.301572	0.178768	0.604017	0.00679232	-0.20195	0.0436569	-0.0791465	0.947056	0.192346	FALSE	FALSE	TRUE	0.484311	No	Not Significant	0.0319982	No	Not Significant	Unchanged	Unchanged
DNAJB4	12.2383	12.0698	11.9784	12.1744	11.9349	12.0844	12.1058	12.1091	12.0778	12.1192	12.0437	12.3727	12.4271	12.3852	12.4753	12.3126	Q9UDY4	10	Q9UDY4	DNJB4_HUMAN	DNAJB4	DnaJ homolog subfamily B member 4	Q9UDY4	FALSE	0	0.257046	0.446015	0.351531	0.00803276	3.59931e-07	-0.0464013	0.142567	0.048083	0.957873	0.298936	FALSE	FALSE	FALSE	0.59627	No	Not Significant	2.40947e-05	No	Not Significant	Unchanged	Unchanged
CTNNB1	12.7765	12.8713	13.05	12.8799	12.7702	12.8966	13.0203	12.8238	12.8321	12.8216	12.7473	12.6688	12.6804	12.7857	12.7231	12.5341	P14923;P35222	6	P35222;P14923	CTNB1_HUMAN;PLAK_HUMAN	CTNNB1;JUP	Junction plakoglobin	P14923	FALSE	0	-0.386455	-0.0550318	-0.220743	0.659538	0.011899	-0.215864	0.115559	-0.0501524	0.969008	0.532676	FALSE	FALSE	TRUE	0.768871	No	Not Significant	0.0486205	No	Not Significant	Unchanged	Unchanged
FAT1	13.6112	13.5887	13.5228	13.5325	13.5371	13.4965	13.7212	13.6324	13.689	13.5884	13.5783	13.644	13.6433	13.7415	13.672	13.7112	Q14517	93	Q14517	FAT1_HUMAN	FAT1	Protocadherin Fat 1	Q14517	FALSE	0	0.085022	0.235374	0.160198	0.27371	0.000295802	0.0444555	0.194808	0.119632	0.616404	0.00363758	FALSE	FALSE	FALSE	0.0610196	No	Not Significant	0.00308927	No	Not Significant	Unchanged	Unchanged
BMP4	8.86447	8.92214	8.83388	8.83388	8.83388	8.83388	8.83388	8.83388	9.62824	8.83388	8.83388	8.83388	8.83388	8.80766	9.13537	8.83388	P12644	2	P12644	BMP4_HUMAN	BMP4	Bone morphogenetic protein 4	P12644	TRUE	11	-0.240702	0.350812	0.0550548	0.905715	0.700172	-0.136885	0.45463	0.158873	0.955894	0.273721	FALSE	FALSE	TRUE	0.569022	No	Not Significant	0.818822	No	Not Significant	Unchanged	Unchanged
HIF1A	11.1732	11.129	11.2788	10.7407	10.6699	11.2903	11.5381	11.4861	11.2153	11.2871	10.6544	11.4447	11.2674	12.1148	10.2986	11.4539	Q16665	19	Q16665	HIF1A_HUMAN	HIF1A	Hypoxia-inducible factor 1-alpha	Q16665	TRUE	9	-0.214828	0.856732	0.320952	0.859047	0.224123	-0.294519	0.777041	0.241261	0.961585	0.356447	FALSE	FALSE	TRUE	0.643125	No	Not Significant	0.397067	No	Not Significant	Unchanged	Unchanged
UBE2N	16.5289	16.4831	16.3973	16.6042	16.46	16.5828	16.3713	16.4355	16.5138	16.5017	16.481	16.5741	16.5014	16.5486	16.5746	16.5167	P61088	9	P61088	UBE2N_HUMAN	UBE2N	Ubiquitin-conjugating enzyme E2 N	P61088	FALSE	0	-0.0750012	0.139033	0.0320159	0.89572	0.53735	-0.157409	0.0566249	-0.0503923	0.960338	0.335435	FALSE	FALSE	FALSE	0.628034	No	Not Significant	0.699333	No	Not Significant	Unchanged	Unchanged
DCAF7	12.324	12.2685	12.3209	12.3432	12.3633	12.2813	12.1751	12.2209	12.3113	12.1732	12.2269	12.2818	12.353	12.2541	12.4035	12.3146	P61962	11	P61962	DCAF7_HUMAN	DCAF7	DDB1- and CUL4-associated factor 7	P61962	FALSE	0	-0.081383	0.0698891	-0.00574691	0.913935	0.874881	-0.181305	-0.0300328	-0.105669	0.746151	0.00887332	FALSE	FALSE	FALSE	0.0997789	No	Not Significant	0.929678	No	Not Significant	Unchanged	Unchanged
GGCT	14.1262	14.1199	14.1148	14.101	14.1014	14.1719	14.0759	14.128	14.0976	14.1909	14.0977	14.0684	14.0973	14.1417	14.1328	14.2068	O75223	10	O75223	GGCT_HUMAN	GGCT	Gamma-glutamylcyclotransferase	O75223	FALSE	0	-0.0619487	0.0762157	0.00713348	0.912026	0.8306	-0.0733498	0.0648146	-0.0042676	0.976969	0.898118	FALSE	FALSE	FALSE	0.955735	No	Not Significant	0.900878	No	Not Significant	Unchanged	Unchanged
ALDOA	18.1465	18.1004	18.0905	18.1397	18.1128	18.1324	18.0566	18.0445	18.0799	18.1457	18.1013	18.1553	18.1351	18.1773	18.1746	18.2005	P04075	42	P04075	ALDOA_HUMAN	ALDOA	Fructose-bisphosphate aldolase A	P04075	FALSE	0	-0.00489215	0.104361	0.0497344	0.798304	0.0717996	-0.0878878	0.0213652	-0.0332613	0.950241	0.216913	FALSE	FALSE	FALSE	0.513859	No	Not Significant	0.18146	No	Not Significant	Unchanged	Unchanged
GMNN	12.3159	12.293	12.5717	12.5937	12.4233	12.3996	12.1683	12.06	12.1414	12.1348	12.1443	12.2944	12.3225	12.0123	12.0424	12.1833	O75496	8	O75496	GEMI_HUMAN	GMNN	Geminin	O75496	FALSE	0	-0.457119	-0.195069	-0.326094	0.149577	5.80604e-05	-0.498342	-0.236292	-0.367317	0.0170755	1.45793e-05	FALSE	FALSE	TRUE	0.00121615	No	Not Significant	0.000899031	No	Not Significant	Unchanged	Unchanged
BUB1	10.887	10.8955	10.9282	10.972	10.9322	11.0021	10.9274	10.9456	10.792	10.7285	10.8319	10.6418	10.792	10.7385	11.1257	10.8503	O43683	19	O43683	BUB1_HUMAN	BUB1	Mitotic checkpoint serine/threonine-protein kinase BUB1	O43683	FALSE	0	-0.282941	0.0250347	-0.128953	0.815188	0.0954529	-0.267514	0.0404619	-0.113526	0.937356	0.138721	FALSE	FALSE	TRUE	0.408538	No	Not Significant	0.221337	No	Not Significant	Unchanged	Unchanged
TMEM59	12.0516	12.036	12.0398	11.959	12.1611	12.1274	12.0298	12.0475	11.92	12.0202	12.019	12.0022	12.0681	12.1054	12.0866	11.9147	Q9BXS4	13	Q9BXS4	TMM59_HUMAN	TMEM59	Transmembrane protein 59	Q9BXS4	FALSE	0	-0.14535	0.0724709	-0.0364396	0.892215	0.490878	-0.173462	0.0443591	-0.0645514	0.951602	0.22886	FALSE	FALSE	FALSE	0.526014	No	Not Significant	0.66139	No	Not Significant	Unchanged	Unchanged
PTOV1	9.22654	9.11509	9.13927	8.6886	9.20828	8.46676	9.34349	9.319	9.43957	9.15996	9.27093	9.48178	9.61945	9.71601	9.44919	9.26948	Q86YD1	3	Q86YD1	PTOV1_HUMAN	PTOV1	Prostate tumor-overexpressed gene 1 protein	Q86YD1	TRUE	2	0.317877	0.945038	0.631457	0.320222	0.000509161	0.117283	0.744443	0.430863	0.758779	0.00985032	FALSE	FALSE	TRUE	0.105258	No	Not Significant	0.00464734	Yes	BH-val	Unchanged	Unchanged
ATAD2	12.2398	12.1509	12.376	12.2132	12.2833	12.1891	12.1308	12.1241	11.8743	12.0791	12.0885	12.0944	12.285	12.1438	12.2611	12.312	Q6PL18	35	Q6PL18	ATAD2_HUMAN	ATAD2	ATPase family AAA domain-containing protein 2	Q6PL18	FALSE	0	-0.177298	0.0851086	-0.0460948	0.890491	0.469753	-0.337229	-0.0748223	-0.206026	0.632427	0.00401016	FALSE	FALSE	TRUE	0.0642316	No	Not Significant	0.643383	No	Not Significant	Unchanged	Unchanged
UTP11	13.0347	12.9914	12.8165	12.9847	12.8411	13.0106	13.0363	13.0023	13.0045	13.0818	13.1447	13.0749	13.1083	13.1989	13.1197	13.1576	Q9Y3A2	11	Q9Y3A2	UTP11_HUMAN	UTP11	Probable U3 small nucleolar RNA-associated protein 11	Q9Y3A2	FALSE	0	0.120336	0.316981	0.218659	0.237884	0.000192896	0.0423914	0.239037	0.140714	0.72641	0.0075992	FALSE	FALSE	FALSE	0.0925927	No	Not Significant	0.00224483	No	Not Significant	Unchanged	Unchanged
DDX24	13.4817	13.4668	13.4781	13.3092	13.4486	13.3696	13.612	13.4858	13.5439	13.482	13.4716	13.569	13.5055	13.5882	13.5034	13.5636	Q9GZR7	39	Q9GZR7	DDX24_HUMAN	DDX24	ATP-dependent RNA helicase DDX24	Q9GZR7	FALSE	0	0.0630376	0.226121	0.144579	0.436735	0.00156228	0.0361576	0.199241	0.117699	0.718977	0.00718513	FALSE	FALSE	FALSE	0.0903991	No	Not Significant	0.0105877	No	Not Significant	Unchanged	Unchanged
GNAS	14.5447	14.6299	14.6872	14.6588	14.6552	14.6354	14.6387	14.6391	14.5741	14.6398	14.5412	14.4833	14.4297	14.5201	14.4002	14.4323	P63092;Q5JWF2	19	P63092;Q5JWF2	GNAS1_HUMAN;GNAS2_HUMAN	GNAS	Guanine nucleotide-binding protein G(s) subunit alpha isoforms short	P63092	FALSE	0	-0.273155	-0.138902	-0.206028	0.0436495	4.73573e-06	-0.1197	0.0145528	-0.0525736	0.931674	0.117156	FALSE	FALSE	FALSE	0.376272	No	Not Significant	0.000139967	No	Not Significant	Unchanged	Unchanged
ETS1	11.8872	11.7738	11.7427	11.6353	11.9757	11.6951	11.6979	11.8281	11.9208	11.708	11.7604	11.8551	12.0791	11.9444	12.0563	12.0008	P14921	13	P14921	ETS1_HUMAN	ETS1	Protein C-ets-1	P14921	FALSE	0	0.0684946	0.381409	0.224952	0.612484	0.0073725	-0.13561	0.177304	0.0208467	0.975018	0.782605	FALSE	FALSE	TRUE	0.902335	No	Not Significant	0.0341695	No	Not Significant	Unchanged	Unchanged
NFE2L1	10.3425	10.4126	10.6228	10.9188	10.0283	10.5894	10.394	10.0047	10.4252	10.3625	10.368	10.3328	10.2598	9.79448	10.2817	10.2546	Q14494	6	Q14494	NF2L1_HUMAN	NFE2L1	Endoplasmic reticulum membrane sensor NFE2L1	Q14494	TRUE	9	-0.649105	-0.0612226	-0.355164	0.708273	0.0206137	-0.522872	0.0650102	-0.228931	0.932242	0.119076	FALSE	FALSE	TRUE	0.378546	No	Not Significant	0.0738841	No	Not Significant	Unchanged	Unchanged
ZFAND5	11.5651	11.6318	11.7072	11.6666	11.3651	11.4916	11.7444	11.5895	11.6642	11.5857	11.8721	11.682	11.7082	11.4348	11.6406	11.3897	O76080	6	O76080	ZFAN5_HUMAN	ZFAND5	AN1-type zinc finger protein 5	O76080	FALSE	0	-0.159871	0.186746	0.0134372	0.913829	0.872348	-0.0397643	0.306852	0.133544	0.933302	0.122784	FALSE	FALSE	TRUE	0.384326	No	Not Significant	0.928045	No	Not Significant	Unchanged	Unchanged
KIFC1	13.0587	13.0581	13.0622	13.05	13.1991	13.2143	13.036	12.9336	12.9842	13.0526	12.9912	12.9701	13.0178	13.0051	12.9778	13.0314	Q9BW19	35	Q9BW19	KIFC1_HUMAN	KIFC1	Kinesin-like protein KIFC1	Q9BW19	FALSE	0	-0.212219	-0.049721	-0.13097	0.525123	0.00330631	-0.213158	-0.05066	-0.131909	0.591143	0.00313373	FALSE	FALSE	FALSE	0.0562314	No	Not Significant	0.0185852	No	Not Significant	Unchanged	Unchanged
CMPK1	15.6818	15.6741	15.7321	15.7181	15.6528	15.7635	15.574	15.6418	15.656	15.6574	15.6708	15.6219	15.6956	15.5951	15.674	15.6829	P30085	17	P30085	KCY_HUMAN	CMPK1	UMP-CMP kinase	P30085	FALSE	0	-0.142962	0.0174236	-0.0627693	0.82669	0.117363	-0.156841	0.00354468	-0.0766483	0.903532	0.0598752	FALSE	FALSE	FALSE	0.265949	No	Not Significant	0.25559	No	Not Significant	Unchanged	Unchanged
ACAT2	15.8566	15.8938	15.9585	15.8742	16.0352	15.9585	15.8692	15.8531	15.8571	15.814	15.8245	15.7854	15.7678	15.7911	15.8431	15.6954	Q9BWD1	16	Q9BWD1	THIC_HUMAN	ACAT2	Acetyl-CoA acetyltransferase, cytosolic	Q9BWD1	FALSE	0	-0.263051	-0.097018	-0.180035	0.258859	0.000248625	-0.196053	-0.0300199	-0.113037	0.765331	0.010418	FALSE	FALSE	FALSE	0.108219	No	Not Significant	0.00271917	No	Not Significant	Unchanged	Unchanged
SOX9	12.2426	12.1912	12.0825	12.1175	12.2315	11.9441	12.2932	12.4214	12.2559	12.2141	12.1605	12.356	12.4728	12.3832	12.3639	12.2317	P48436	6	P57073;P48436;P56693	SOX9_HUMAN	SOX9	Transcription factor SOX-9	P48436	FALSE	0	0.132393	0.402768	0.267581	0.333529	0.000597371	0.0399156	0.310291	0.175103	0.797622	0.0140322	FALSE	FALSE	TRUE	0.129248	No	Not Significant	0.00522822	No	Not Significant	Unchanged	Unchanged
IPO5	16.1927	16.1711	16.2439	16.1448	16.2012	16.1679	16.1285	16.1659	16.1472	16.1533	16.1873	16.2359	16.1741	16.1647	16.2177	16.1842	O00410	76	O00410	IPO5_HUMAN	IPO5	Importin-5	O00410	FALSE	0	-0.0607939	0.0725784	0.00589223	0.913079	0.854729	-0.0996582	0.0337141	-0.0329721	0.958836	0.312468	FALSE	FALSE	FALSE	0.607113	No	Not Significant	0.915184	No	Not Significant	Unchanged	Unchanged
CDCA8	12.619	12.5498	12.2582	12.5499	12.5135	12.5431	12.6232	12.5684	12.7236	12.6577	12.5103	12.832	12.8399	12.7652	12.6809	12.5887	Q53HL2	10	Q53HL2	BOREA_HUMAN	CDCA8	Borealin	Q53HL2	FALSE	0	0.104655	0.445626	0.27514	0.524108	0.00327716	-0.0200063	0.320964	0.150479	0.91694	0.0801108	FALSE	FALSE	TRUE	0.307559	No	Not Significant	0.0184632	No	Not Significant	Unchanged	Unchanged
TLN1	15.7628	15.8044	15.8257	15.8358	15.8592	15.8391	15.7918	15.7537	15.7685	15.7848	15.7809	15.7152	15.6746	15.7211	15.7195	15.6751	Q9Y490	157	Q9Y490	TLN1_HUMAN	TLN1	Talin-1	Q9Y490	FALSE	0	-0.189715	-0.0879912	-0.138853	0.0956611	2.00314e-05	-0.11487	-0.0131459	-0.064008	0.81361	0.0165261	FALSE	FALSE	FALSE	0.141503	No	Not Significant	0.000419084	No	Not Significant	Unchanged	Unchanged
BAG6	14.2825	14.34	14.3575	14.2746	14.3352	14.3089	14.3499	14.297	14.3651	14.4067	14.3653	14.2631	14.1581	14.2685	14.2725	14.3041	P46379	32	P46379	BAG6_HUMAN	BAG6	Large proline-rich protein BAG6	P46379	FALSE	0	-0.134794	0.00319661	-0.0657986	0.787428	0.0603925	-0.0312539	0.106736	0.0377413	0.955173	0.265324	FALSE	FALSE	FALSE	0.562079	No	Not Significant	0.161104	No	Not Significant	Unchanged	Unchanged
OLA1	15.1343	15.1054	15.1008	15.1269	15.1517	15.1058	15.0913	15.0603	15.0816	15.1235	15.1066	15.1424	15.1131	15.1106	15.174	15.1836	Q9NTK5	37	Q9NTK5	OLA1_HUMAN	OLA1	Obg-like ATPase 1	Q9NTK5	FALSE	0	-0.0359954	0.0828781	0.0234414	0.885847	0.417976	-0.0880757	0.0307978	-0.0286389	0.95965	0.324608	FALSE	FALSE	FALSE	0.618791	No	Not Significant	0.598901	No	Not Significant	Unchanged	Unchanged
PNPLA2	11.654	11.632	11.4845	11.651	11.583	11.4616	11.6699	11.5693	11.681	11.8039	11.7841	11.5907	11.7322	11.6474	11.9395	11.7957	Q96AD5	8	Q96AD5	PLPL2_HUMAN	PNPLA2	Patatin-like phospholipase domain-containing protein 2	Q96AD5	FALSE	0	0.0565571	0.335652	0.196105	0.627471	0.00854825	0.0170738	0.296169	0.156621	0.86221	0.0299097	FALSE	FALSE	TRUE	0.188467	No	Not Significant	0.038147	No	Not Significant	Unchanged	Unchanged
FKBP1A	17.4166	17.419	17.4438	17.4224	17.4459	17.4617	17.4137	17.3801	17.3777	17.4364	17.3889	17.4225	17.278	17.4185	17.3506	17.5063	P62942	13	P62942	FKB1A_HUMAN	FKBP1A	Peptidyl-prolyl cis-trans isomerase FKBP1A	P62942	FALSE	0	-0.138555	0.0419723	-0.0482915	0.868355	0.275597	-0.134343	0.0461843	-0.0440795	0.959233	0.318301	FALSE	FALSE	FALSE	0.612902	No	Not Significant	0.453323	No	Not Significant	Unchanged	Unchanged
ANXA6	16.5486	16.5247	16.5217	16.5789	16.5739	16.5909	16.503	16.4516	16.4818	16.5255	16.4953	16.5584	16.5321	16.5265	16.5118	16.5429	P08133	66	P08133	ANXA6_HUMAN	ANXA6	Annexin A6	P08133	FALSE	0	-0.0903226	0.0262758	-0.0320234	0.866356	0.263406	-0.133225	-0.0166265	-0.0749257	0.802128	0.0146763	FALSE	FALSE	FALSE	0.131697	No	Not Significant	0.442087	No	Not Significant	Unchanged	Unchanged
GDI2	17.1651	17.1666	17.2103	17.1816	17.1608	17.1345	17.1488	17.1183	17.1897	17.1825	17.1733	17.1523	17.1227	17.1554	17.1951	17.173	P50395	34	P50395	GDIB_HUMAN	GDI2	Rab GDP dissociation inhibitor beta	P50395	FALSE	0	-0.0745659	0.0504438	-0.012061	0.90516	0.689805	-0.0717684	0.0532413	-0.00926355	0.974571	0.75897	FALSE	FALSE	FALSE	0.8922	No	Not Significant	0.811638	No	Not Significant	Unchanged	Unchanged
MAEA	11.6265	11.6581	11.6345	11.6328	11.5353	11.5815	11.8294	11.6565	11.6824	11.5753	11.7951	11.5651	11.7044	11.5904	11.6647	11.7296	Q7L5Y9	12	Q7L5Y9	MAEA_HUMAN	MAEA	E3 ubiquitin-protein transferase MAEA	Q7L5Y9	FALSE	0	-0.0548331	0.164424	0.0547953	0.873091	0.307373	0.00206492	0.221322	0.111693	0.889852	0.046261	FALSE	FALSE	FALSE	0.240273	No	Not Significant	0.486281	No	Not Significant	Unchanged	Unchanged
FABP5	15.2665	15.3285	15.3321	15.3147	15.4091	15.3353	15.3598	15.2138	15.3848	15.3046	15.3023	15.2519	15.2063	15.1996	15.1578	15.1915	Q01469	13	Q01469	FABP5_HUMAN	FABP5	Fatty acid-binding protein 5	Q01469	FALSE	0	-0.243588	-0.0491153	-0.146352	0.58004	0.00541581	-0.131975	0.0624975	-0.0347388	0.966545	0.462392	FALSE	FALSE	FALSE	0.720778	No	Not Significant	0.0268913	No	Not Significant	Unchanged	Unchanged
DNTTIP2	12.9134	12.8793	12.8135	12.8603	12.7307	12.8128	12.9404	12.9601	12.9741	12.9591	12.8624	12.9588	13.0441	12.9982	12.9775	13.0246	Q5QJE6	31	Q5QJE6	TDIF2_HUMAN	DNTTIP2	Deoxynucleotidyltransferase terminal-interacting protein 2	Q5QJE6	FALSE	0	0.120049	0.272575	0.196312	0.127994	3.97038e-05	0.0586503	0.211176	0.134913	0.467671	0.00159184	FALSE	FALSE	FALSE	0.0392331	No	Not Significant	0.000678006	No	Not Significant	Unchanged	Unchanged
CYRIB	14.7343	14.8109	14.8244	14.8473	14.7469	14.8746	14.7623	14.733	14.8535	14.8671	14.789	14.6391	14.6985	14.6545	14.6402	14.6834	Q9NUQ9	19	Q9NUQ9;Q9H0Q0	CYRIB_HUMAN	CYRIB	CYFIP-related Rac1 interactor B	Q9NUQ9	FALSE	0	-0.237137	-0.0832515	-0.160194	0.293234	0.000370956	-0.0992986	0.0545866	-0.022356	0.969515	0.549004	FALSE	FALSE	FALSE	0.779596	No	Not Significant	0.0036643	No	Not Significant	Unchanged	Unchanged
HMGCR	10.7897	10.7412	10.4887	10.7559	10.6665	10.5752	10.3467	10.6886	11.0266	11.1236	10.9989	11.216	10.6231	10.7494	10.7304	11.3019	P04035	10	P04035	HMDH_HUMAN	HMGCR	3-hydroxy-3-methylglutaryl-coenzyme A reductase	P04035	FALSE	0	-0.0187021	0.623902	0.3026	0.790484	0.0633525	-0.106002	0.536602	0.2153	0.944593	0.176103	FALSE	FALSE	TRUE	0.460056	No	Not Significant	0.166379	No	Not Significant	Unchanged	Unchanged
TAF7	11.3754	11.2416	11.7724	11.2834	11.4672	11.4033	11.0119	10.9691	11.0918	10.8963	11.2786	11.2763	11.4447	11.1158	11.4189	11.1964	Q15545	12	Q15545	TAF7_HUMAN	TAF7	Transcription initiation factor TFIID subunit 7	Q15545	FALSE	0	-0.382329	-7.82408e-05	-0.191204	0.774883	0.0499159	-0.623188	-0.240937	-0.432063	0.142733	0.000163029	FALSE	FALSE	TRUE	0.00867313	No	Not Significant	0.141603	No	Not Significant	Unchanged	Unchanged
ENC1	10.6048	10.6749	10.362	10.4525	10.5474	10.3095	10.8531	10.881	11.0348	10.7374	10.896	10.5217	10.8855	10.9882	10.5153	10.8611	O14682	9	O14682	ENC1_HUMAN	ENC1	Ectoderm-neural cortex protein 1	O14682	FALSE	0	0.114728	0.558301	0.336514	0.573982	0.00512077	0.240821	0.684394	0.462607	0.226682	0.000364438	FALSE	FALSE	TRUE	0.0147018	No	Not Significant	0.0259611	No	Not Significant	Unchanged	Unchanged
MTCH1	13.9465	13.8329	13.7679	13.7637	13.7012	13.8618	13.999	13.9056	13.8138	13.8631	13.8196	14.1539	14.0982	14.1884	14.0703	13.9127	Q9NZJ7	12	Q9NZJ7	MTCH1_HUMAN	MTCH1	Mitochondrial carrier homolog 1	Q9NZJ7	FALSE	0	0.193351	0.428796	0.311073	0.113645	2.93744e-05	-0.0111188	0.224326	0.106604	0.913002	0.0732048	FALSE	FALSE	FALSE	0.293396	No	Not Significant	0.000556693	No	Not Significant	Unchanged	Unchanged
EEF2	17.9848	17.9994	17.9945	18.0377	17.9643	18.042	17.9718	17.9962	17.9635	18.0454	17.9791	17.9902	17.916	17.9817	17.954	17.9831	P13639	83	P13639	EF2_HUMAN	EEF2	Elongation factor 2	P13639	FALSE	0	-0.10311	0.0138696	-0.0446204	0.830638	0.126316	-0.0769046	0.0400753	-0.0184146	0.968484	0.516499	FALSE	FALSE	FALSE	0.758605	No	Not Significant	0.268668	No	Not Significant	Unchanged	Unchanged
CCND3	10.2912	10.4748	10.393	10.1281	10.2714	10.4824	10.6218	10.2029	10.9376	10.6477	10.5878	10.4887	10.1418	10.2049	10.5627	9.94795	P30281	6	P30281	CCND3_HUMAN	CCND3	G1/S-specific cyclin-D3	P30281	FALSE	0	-0.346034	0.247017	-0.0495085	0.907247	0.729689	-0.0156934	0.577358	0.280833	0.905262	0.0620201	FALSE	FALSE	TRUE	0.271234	No	Not Significant	0.837399	No	Not Significant	Unchanged	Unchanged
BTG1	10.3	10.3831	10.397	10.4952	10.5086	10.4866	10.3179	10.4101	10.3316	10.1679	10.333	10.2051	9.9656	10.2014	10.2057	10.2347	P62324	2	P62324	BTG1_HUMAN	BTG1	Protein BTG1	P62324	TRUE	11	-0.500781	-0.117921	-0.309351	0.522974	0.00324491	-0.351193	0.0316674	-0.159763	0.924516	0.0965002	FALSE	FALSE	TRUE	0.341766	No	Not Significant	0.0183509	No	Not Significant	Unchanged	Unchanged
CMIP	11.2423	11.2795	11.1325	11.5151	11.1628	11.1616	11.338	11.2702	11.4067	11.138	11.3902	11.5002	11.2413	11.112	11.0279	11.3268	Q8IY22	9	Q8IY22	CMIP_HUMAN	CMIP	C-Maf-inducing protein	Q8IY22	FALSE	0	-0.197194	0.194493	-0.00135027	0.918433	0.988596	-0.130217	0.261469	0.065626	0.967581	0.490225	FALSE	FALSE	TRUE	0.740214	No	Not Significant	0.992862	No	Not Significant	Unchanged	Unchanged
PNP	15.6316	15.5508	15.5601	15.6093	15.5367	15.5198	15.5263	15.5383	15.5449	15.5822	15.5393	15.7373	15.6456	15.6442	15.7046	15.7263	P00491	33	P00491	PNPH_HUMAN	PNP	Purine nucleoside phosphorylase	P00491	FALSE	0	0.0659616	0.204282	0.135122	0.343274	0.000672879	-0.0794548	0.058866	-0.0102944	0.974552	0.75796	FALSE	FALSE	FALSE	0.891549	No	Not Significant	0.00562469	No	Not Significant	Unchanged	Unchanged
PPIL1	14.4938	14.4861	14.5891	14.4997	14.5721	14.5364	14.3611	14.4801	14.4493	14.4051	14.4819	14.4649	14.333	14.4496	14.5187	14.4803	Q9Y3C6	9	Q9Y3C6	PPIL1_HUMAN	PPIL1	Peptidyl-prolyl cis-trans isomerase-like 1	Q9Y3C6	FALSE	0	-0.189147	-0.0109215	-0.100034	0.737977	0.0298832	-0.202943	-0.0247174	-0.11383	0.805559	0.015196	FALSE	FALSE	FALSE	0.134221	No	Not Significant	0.0974475	No	Not Significant	Unchanged	Unchanged
CTNNA1	13.4466	13.5538	13.4965	13.5002	13.5762	13.4646	13.6528	13.5886	13.542	13.5626	13.601	13.4691	13.3058	13.3628	13.3933	13.4508	P26232;P35221	12	P26232;P35221	CTNA1_HUMAN;CTNA2_HUMAN	CTNNA1;CTNNA2	Catenin alpha-2	P26232	FALSE	0	-0.195712	-0.0303053	-0.113009	0.64479	0.0101936	-0.00268339	0.162723	0.0800198	0.901141	0.05709	FALSE	FALSE	FALSE	0.260703	No	Not Significant	0.0430153	No	Not Significant	Unchanged	Unchanged
AK1	14.8422	14.8356	14.8032	14.8951	14.8379	14.8533	14.8493	14.8856	14.7734	14.8137	14.8086	14.8303	14.8473	14.8204	14.8512	14.8407	P00568	18	P00568	KAD1_HUMAN	AK1	Adenylate kinase isoenzyme 1	P00568	FALSE	0	-0.0802275	0.0614103	-0.00940858	0.909863	0.783221	-0.0920781	0.0495598	-0.0212592	0.969112	0.535973	FALSE	FALSE	FALSE	0.771235	No	Not Significant	0.870254	No	Not Significant	Unchanged	Unchanged
DUSP1	10.09	10.3766	10.0978	10.81	10.6181	10.5588	9.815	10.4266	10.5274	10.2972	10.2389	9.69185	9.9883	9.27487	9.49712	10.2729	P28562	13	P28562	DUS1_HUMAN	DUSP1	Dual specificity protein phosphatase 1	P28562	TRUE	1	-1.15287	-0.399428	-0.776148	0.301878	0.000410207	-0.636845	0.116595	-0.260125	0.942516	0.163958	FALSE	FALSE	TRUE	0.444543	No	Not Significant	0.00396782	Yes	BH-val	Unchanged	Down
CAPG	15.2033	15.2307	15.2083	15.2968	15.2266	15.3056	15.1329	15.1562	15.2272	15.2773	15.2458	15.1087	15.1002	15.1975	15.2087	15.1771	P40121	18	P40121	CAPG_HUMAN	CAPG	Macrophage-capping protein	P40121	FALSE	0	-0.183892	-0.0178292	-0.100861	0.705907	0.0200395	-0.134472	0.0315909	-0.0514407	0.949317	0.209324	FALSE	FALSE	FALSE	0.504056	No	Not Significant	0.0723833	No	Not Significant	Unchanged	Unchanged
WDR1	16.9966	17.0412	17.0702	17.0667	16.9884	17.0717	17.0744	17.0289	17.0318	17.0625	16.9765	16.9985	16.9055	16.9232	16.9705	16.9744	O75083	39	O75083	WDR1_HUMAN	WDR1	WD repeat-containing protein 1	O75083	FALSE	0	-0.162105	-0.0275533	-0.0948291	0.625528	0.008384	-0.0817066	0.052845	-0.0144308	0.972409	0.657451	FALSE	FALSE	FALSE	0.841935	No	Not Significant	0.0375716	No	Not Significant	Unchanged	Unchanged
MTHFD1	16.3647	16.3741	16.3773	16.3389	16.373	16.3575	16.4101	16.3777	16.3463	16.4126	16.3737	16.3863	16.325	16.4017	16.3856	16.3372	P11586	62	P11586	C1TC_HUMAN	MTHFD1	C-1-tetrahydrofolate synthase, cytoplasmic	P11586	FALSE	0	-0.0489331	0.059848	0.00545744	0.912234	0.835319	-0.0319714	0.0768097	0.0224191	0.963744	0.397686	FALSE	FALSE	FALSE	0.674937	No	Not Significant	0.902955	No	Not Significant	Unchanged	Unchanged
SH3BGRL	14.5128	14.4504	14.4251	14.6546	14.5441	14.6762	14.3501	14.398	14.2824	14.3782	14.3448	14.5022	14.3789	14.495	14.4666	14.4724	O75368	6	O75368	SH3L1_HUMAN	SH3BGRL	SH3 domain-binding glutamic acid-rich-like protein	O75368	FALSE	0	-0.216127	-0.00783748	-0.111982	0.753001	0.0365397	-0.328466	-0.120177	-0.224322	0.19213	0.000266068	FALSE	FALSE	FALSE	0.0121575	No	Not Significant	0.112878	No	Not Significant	Unchanged	Unchanged
CREB3L2	8.99027	8.84825	8.82279	8.82279	8.82279	8.82279	8.82279	8.82279	9.05189	8.82279	8.82279	9.68985	9.48574	8.82279	8.80013	8.82279	Q70SY1	2	Q96BA8;Q70SY1	CR3L2_HUMAN	CREB3L2	Cyclic AMP-responsive element-binding protein 3-like protein 2	Q70SY1	TRUE	10	-0.0495119	0.65245	0.301469	0.810402	0.087863	-0.30516	0.396802	0.0458207	0.975097	0.786881	FALSE	FALSE	TRUE	0.904567	No	Not Significant	0.208741	No	Not Significant	Unchanged	Unchanged
ANXA3	16.4056	16.5207	16.5031	16.4888	16.4719	16.5896	16.5169	16.5005	16.5248	16.5958	16.4947	16.3301	16.2967	16.3107	16.3563	16.3028	P12429	24	P12429	ANXA3_HUMAN	ANXA3	Annexin A3	P12429	FALSE	0	-0.277244	-0.110818	-0.194031	0.19841	0.000117886	-0.0700389	0.0963868	0.013174	0.974261	0.743136	FALSE	FALSE	FALSE	0.884431	No	Not Significant	0.00154308	No	Not Significant	Unchanged	Unchanged
SMARCA4	12.8913	12.9381	12.8456	12.8838	12.9321	12.8627	13.0271	13.0229	13.0101	12.9076	12.9509	12.9542	12.9789	12.8415	12.8855	12.8371	P51532	27	P51532	SMCA4_HUMAN	SMARCA4	Transcription activator BRG1	P51532	FALSE	0	-0.0622652	0.0991301	0.0184325	0.902177	0.636914	0.0219998	0.183395	0.102697	0.807614	0.0155203	FALSE	FALSE	FALSE	0.135834	No	Not Significant	0.772848	No	Not Significant	Unchanged	Unchanged
KIF20B	11.3112	11.2948	11.2433	11.2004	11.3197	11.21	11.3412	11.3209	11.2436	11.4822	11.2917	11.3109	11.4913	11.2398	11.3703	11.4147	Q96Q89	29	Q96Q89	KI20B_HUMAN	KIF20B	Kinesin-like protein KIF20B	Q96Q89	FALSE	0	-0.00325463	0.247301	0.122023	0.782068	0.0556083	-0.0327175	0.217838	0.0925604	0.937169	0.137917	FALSE	FALSE	FALSE	0.407714	No	Not Significant	0.152213	No	Not Significant	Unchanged	Unchanged
CDC6	13.5063	13.6045	13.8449	13.8656	13.6754	13.4866	13.5099	13.3533	13.6122	13.5995	13.4931	13.425	13.5138	13.4733	12.9339	13.3377	Q99741	10	Q99741	CDC6_HUMAN	CDC6	Cell division control protein 6 homolog	Q99741	FALSE	0	-0.616878	-0.145895	-0.381387	0.521091	0.00319214	-0.440039	0.0309438	-0.204548	0.919248	0.0846275	FALSE	FALSE	TRUE	0.317001	No	Not Significant	0.0181212	No	Not Significant	Unchanged	Unchanged
TMX2	12.8001	12.678	12.6842	12.571	12.5585	12.5722	12.7778	12.7898	12.7088	12.729	12.7105	12.9745	13.0593	12.959	12.8809	12.9417	Q9Y320	12	Q9Y320	TMX2_HUMAN	TMX2	Thioredoxin-related transmembrane protein 2	Q9Y320	FALSE	0	0.277348	0.455883	0.366615	0.0024912	8.7741e-08	0.0574516	0.235987	0.146719	0.574919	0.00285488	FALSE	FALSE	FALSE	0.0544075	No	Not Significant	1.00538e-05	No	Not Significant	Unchanged	Unchanged
ATF6	11.0409	10.9489	10.8659	10.768	10.9987	10.8886	11.1179	10.9613	11.2686	10.7771	10.8945	11.0753	11.2426	11.1829	11.2628	11.083	P18850	10	P18850	ATF6A_HUMAN	ATF6	Cyclic AMP-dependent transcription factor ATF-6 alpha	P18850	FALSE	0	0.104438	0.473617	0.289027	0.549323	0.00409427	-0.0610053	0.308173	0.123584	0.94465	0.176458	FALSE	FALSE	TRUE	0.46066	No	Not Significant	0.0219552	No	Not Significant	Unchanged	Unchanged
ASXL2	10.5356	10.3527	10.1902	10.1911	10.452	10.3883	10.3236	10.1442	10.3294	10.4898	10.6659	10.8414	10.575	10.6748	10.8251	10.6821	Q76L83	3	Q76L83	ASXL2_HUMAN	ASXL2	Putative Polycomb group protein ASXL2	Q76L83	FALSE	0	0.195361	0.633232	0.414297	0.369913	0.000895822	-0.133746	0.304126	0.0851901	0.964963	0.424123	FALSE	FALSE	TRUE	0.697785	No	Not Significant	0.00692125	No	Not Significant	Unchanged	Unchanged
CENPU	12.3202	12.2831	12.1618	12.4649	12.2083	12.2372	12.2917	12.1742	12.4465	12.2774	12.2861	12.4375	12.3338	12.3908	12.2349	12.4124	Q71F23	14	Q71F23	CENPU_HUMAN	CENPU	Centromere protein U	Q71F23	FALSE	0	-0.0454729	0.233066	0.0937967	0.847011	0.174029	-0.112144	0.166395	0.0271259	0.973085	0.687061	FALSE	FALSE	FALSE	0.857013	No	Not Significant	0.335448	No	Not Significant	Unchanged	Unchanged
JUN	12.3692	12.2637	12.1366	12.327	12.206	12.1526	12.3395	12.2536	12.2079	12.4094	12.3411	12.3334	12.3526	12.7233	12.6091	12.482	P05412	8	P05412	JUN_HUMAN	JUN	Transcription factor AP-1	P05412	FALSE	0	0.12821	0.460827	0.294519	0.43794	0.00157805	-0.061595	0.271022	0.104714	0.948418	0.202316	FALSE	FALSE	TRUE	0.495186	No	Not Significant	0.0106654	No	Not Significant	Unchanged	Unchanged
MCM10	11.8529	11.7512	11.8166	11.3108	11.9146	11.901	11.5806	11.794	11.8778	11.7884	11.7766	11.9936	12.113	11.8745	11.7224	12.0297	Q7L590	10	Q7L590	MCM10_HUMAN	MCM10	Protein MCM10 homolog	Q7L590	FALSE	0	-0.0412694	0.463015	0.210873	0.815429	0.0958558	-0.224423	0.279861	0.0277186	0.975687	0.819853	FALSE	FALSE	TRUE	0.92168	No	Not Significant	0.221925	No	Not Significant	Unchanged	Unchanged
LASP1	17.1671	17.1578	17.2354	17.2724	17.2848	17.2708	16.9532	17.0502	17.0989	17.1133	17.1407	17.082	17.0939	17.0595	17.1267	17.0782	Q14847	22	Q14847	LASP1_HUMAN	LASP1	LIM and SH3 domain protein 1	Q14847	FALSE	0	-0.253281	-0.102327	-0.177804	0.190622	0.000105721	-0.270055	-0.119101	-0.194578	0.0441937	3.90358e-05	FALSE	FALSE	FALSE	0.00269202	No	Not Significant	0.00142388	No	Not Significant	Unchanged	Unchanged
FRMD6	11.9865	11.9614	12.1879	12.0876	12.2257	12.1318	11.9415	11.8305	11.682	11.7434	11.8226	11.8564	11.8784	11.8868	11.8185	11.8049	Q96NE9	21	Q96NE9	FRMD6_HUMAN	FRMD6	FERM domain-containing protein 6	Q96NE9	FALSE	0	-0.404772	-0.213701	-0.309237	0.0285358	2.38129e-06	-0.449796	-0.258725	-0.354261	0.000188466	3.77098e-07	FALSE	FALSE	FALSE	7.76875e-05	No	Not Significant	8.45103e-05	No	Not Significant	Unchanged	Unchanged
PLIN3	15.4153	15.3912	15.4103	15.4351	15.3746	15.3809	15.3215	15.3603	15.441	15.4031	15.3937	15.4416	15.4552	15.4385	15.3797	15.4216	O60664	29	O60664	PLIN3_HUMAN	PLIN3	Perilipin-3	O60664	FALSE	0	-0.0366614	0.0908068	0.0270727	0.88238	0.383731	-0.0800818	0.0473864	-0.0163477	0.97087	0.59638	FALSE	FALSE	FALSE	0.807571	No	Not Significant	0.564047	No	Not Significant	Unchanged	Unchanged
PRC1	13.0345	12.9655	13.0744	13.0374	12.9748	13.043	12.973	12.8211	12.9136	12.9512	12.9009	12.9671	13.0889	13.045	12.9431	13.1364	O43663	23	O43663	PRC1_HUMAN	PRC1	Protein regulator of cytokinesis 1	O43663	FALSE	0	-0.0900641	0.0974539	0.00369488	0.916375	0.934893	-0.214216	-0.0266978	-0.120457	0.802324	0.0147053	FALSE	FALSE	FALSE	0.131799	No	Not Significant	0.965793	No	Not Significant	Unchanged	Unchanged
VCL	15.9855	15.9402	15.888	15.9565	15.9204	15.9361	15.9156	15.9317	15.9669	15.9738	15.9731	16.0501	16.029	16.0192	16.061	16.0093	P18206	101	P18206	VINC_HUMAN	VCL	Vinculin	P18206	FALSE	0	0.0493574	0.167665	0.108511	0.402317	0.00117366	-0.0321841	0.0861232	0.0269695	0.96125	0.350617	FALSE	FALSE	FALSE	0.638952	No	Not Significant	0.00850333	No	Not Significant	Unchanged	Unchanged
DDAH1	14.2487	14.1751	14.2271	14.2022	14.2119	14.1694	14.141	14.1147	14.1786	14.1658	14.1656	14.3399	14.2627	14.2497	14.3151	14.2602	O94760	22	O94760	DDAH1_HUMAN	DDAH1	N(G),N(G)-dimethylarginine dimethylaminohydrolase 1	O94760	FALSE	0	0.0114424	0.15433	0.0828861	0.725347	0.0254177	-0.120953	0.0219344	-0.0495093	0.942257	0.162528	FALSE	FALSE	FALSE	0.442557	No	Not Significant	0.0867862	No	Not Significant	Unchanged	Unchanged
CLSPN	11.6199	11.7082	11.7228	11.7473	11.5577	11.7788	11.6513	11.6199	11.7524	11.8019	11.742	11.5713	11.5121	11.5333	11.71	11.4459	Q9HAW4	22	Q9HAW4	CLSPN_HUMAN	CLSPN	Claspin	Q9HAW4	FALSE	0	-0.298924	0.00467274	-0.147125	0.783347	0.0567055	-0.139956	0.16364	0.0118423	0.976551	0.871565	FALSE	FALSE	TRUE	0.944374	No	Not Significant	0.154616	No	Not Significant	Unchanged	Unchanged
PGM1	15.4269	15.3793	15.3227	15.3787	15.4016	15.4719	15.3961	15.3182	15.3564	15.3829	15.3847	15.4845	15.4404	15.4739	15.4719	15.3967	P36871	39	P36871	PGM1_HUMAN	PGM1	Phosphoglucomutase-1	P36871	FALSE	0	-0.00773494	0.127135	0.0596999	0.804324	0.0792842	-0.0935534	0.0413163	-0.0261185	0.965055	0.426225	FALSE	FALSE	FALSE	0.69908	No	Not Significant	0.194055	No	Not Significant	Unchanged	Unchanged
TMBIM6	12.3196	12.4364	12.3494	12.5579	12.4246	12.3426	12.3801	12.2876	12.6595	12.3651	12.5611	12.3949	11.8562	12.5105	12.4182	12.0222	P55061	4	P55061	BI1_HUMAN	TMBIM6	Bax inhibitor 1	P55061	FALSE	0	-0.441607	0.0851042	-0.178252	0.846435	0.172003	-0.231318	0.295394	0.0320382	0.975355	0.801061	FALSE	FALSE	TRUE	0.912241	No	Not Significant	0.332858	No	Not Significant	Unchanged	Unchanged
FBXO11	10.7523	10.731	10.5197	10.6297	10.797	10.5312	10.859	10.975	10.6647	10.7339	10.8689	10.9588	10.8136	10.7977	10.8103	10.9128	Q86XK2	13	Q86XK2	FBX11_HUMAN	FBXO11	F-box only protein 11	Q86XK2	FALSE	0	0.107337	0.371166	0.239251	0.413943	0.00129267	0.0689748	0.332803	0.200889	0.666814	0.00499075	FALSE	FALSE	FALSE	0.072037	No	Not Significant	0.00917807	No	Not Significant	Unchanged	Unchanged
CENPE	11.1199	10.9925	11.1032	11.1214	11.0914	11.2471	10.8249	10.7257	10.9042	10.9311	10.9834	11.1436	11.191	11.0214	11.0436	11.1163	Q02224	35	Q02224	CENPE_HUMAN	CENPE	Centromere-associated protein E	Q02224	FALSE	0	-0.170032	0.094805	-0.0376133	0.897159	0.557896	-0.399349	-0.134512	-0.266931	0.268529	0.000504196	FALSE	FALSE	FALSE	0.0184251	No	Not Significant	0.713922	No	Not Significant	Unchanged	Unchanged
PPA1	16.5739	16.5138	16.5217	16.5326	16.4869	16.5216	16.4219	16.4968	16.4998	16.6332	16.5092	16.6141	16.6195	16.5798	16.6537	16.6349	Q15181	24	Q15181	IPYR_HUMAN	PPA1	Inorganic pyrophosphatase	Q15181	FALSE	0	0.0223107	0.187091	0.104701	0.684537	0.0156466	-0.0859018	0.0788784	-0.00351168	0.977444	0.929597	FALSE	FALSE	FALSE	0.971875	No	Not Significant	0.0597373	No	Not Significant	Unchanged	Unchanged
HJURP	11.1296	11.1984	11.1406	11.0246	11.2752	10.8978	11.0782	11.1064	11.5154	11.4486	11.2986	11.079	11.2357	11.15	11.1764	11.1871	Q8NCD3	8	Q8NCD3	HJURP_HUMAN	HJURP	Holliday junction recognition protein	Q8NCD3	FALSE	0	-0.102711	0.264906	0.0810978	0.880437	0.366009	0.0211055	0.388723	0.204914	0.864465	0.0308882	FALSE	FALSE	TRUE	0.192576	No	Not Significant	0.547068	No	Not Significant	Unchanged	Unchanged
PAICS	16.1417	16.1336	16.0925	16.1016	16.1608	16.1017	16.1946	16.0837	16.1399	16.1665	16.161	16.1909	16.1534	16.1991	16.1007	16.1742	P22234	26	P22234	PUR6_HUMAN	PAICS	Multifunctional protein ADE2	P22234	FALSE	0	-0.0252157	0.124245	0.0495145	0.848862	0.180751	-0.0397441	0.109716	0.0349861	0.960506	0.338156	FALSE	FALSE	FALSE	0.63075	No	Not Significant	0.344393	No	Not Significant	Unchanged	Unchanged
SMARCA1.1	12.8911	12.866	12.9245	12.8498	12.9419	13.0181	12.7869	12.7304	12.8971	12.8065	12.8386	12.8577	12.8443	12.8296	12.8806	12.873	P28370	28	P28370	SMCA1_HUMAN	SMARCA1	Probable global transcription activator SNF2L1	P28370	FALSE	0	-0.150741	-0.00236612	-0.0765538	0.765954	0.0438206	-0.195886	-0.0475104	-0.121698	0.577511	0.00289736	FALSE	FALSE	FALSE	0.0544938	No	Not Significant	0.128398	No	Not Significant	Unchanged	Unchanged
ARL3	14.7722	14.6881	14.7138	14.7116	14.6456	14.7464	14.6502	14.6502	14.6336	14.6783	14.7631	14.9366	14.7939	14.7965	14.8582	14.7468	P36405	8	P36405	ARL3_HUMAN	ARL3	ADP-ribosylation factor-like protein 3	P36405	FALSE	0	0.0342858	0.20987	0.122078	0.634126	0.00914031	-0.117044	0.0585407	-0.0292515	0.967667	0.492661	FALSE	FALSE	FALSE	0.74188	No	Not Significant	0.0400516	No	Not Significant	Unchanged	Unchanged
CTPS1	14.5937	14.6692	14.6628	14.6322	14.757	14.7056	14.5963	14.6509	14.6404	14.704	14.6735	14.5292	14.5	14.4413	14.5378	14.5769	P17812	30	P17812	PYRG1_HUMAN	CTPS1	CTP synthase 1	P17812	FALSE	0	-0.250626	-0.0941197	-0.172373	0.245771	0.000212538	-0.114649	0.0418578	-0.0363955	0.960694	0.341248	FALSE	FALSE	FALSE	0.632803	No	Not Significant	0.00242046	No	Not Significant	Unchanged	Unchanged
UGP2	15.5592	15.5379	15.4847	15.5158	15.4841	15.5336	15.5933	15.4785	15.5743	15.5954	15.5813	15.6131	15.5783	15.6267	15.5578	15.6383	Q16851	33	Q16851	UGPA_HUMAN	UGP2	UTP--glucose-1-phosphate uridylyltransferase	Q16851	FALSE	0	0.0329938	0.163559	0.0982764	0.579898	0.00540868	-0.00528058	0.125285	0.060002	0.910561	0.0693688	FALSE	FALSE	FALSE	0.285883	No	Not Significant	0.0268738	No	Not Significant	Unchanged	Unchanged
RNH1	16.304	16.3372	16.3659	16.4133	16.5159	16.328	16.2446	16.2277	16.3155	16.2766	16.3471	16.1734	16.2221	16.2174	16.2381	16.2619	P13489	27	P13489	RINI_HUMAN	RNH1	Ribonuclease inhibitor	P13489	FALSE	0	-0.270103	-0.0962591	-0.183181	0.283081	0.000329789	-0.210369	-0.0365255	-0.123447	0.732885	0.00798734	FALSE	FALSE	FALSE	0.0947976	No	Not Significant	0.00336015	No	Not Significant	Unchanged	Unchanged
AHCY	16.7219	16.7888	16.7852	16.8006	16.7829	16.7959	16.8159	16.7418	16.7947	16.7882	16.7941	16.7439	16.6492	16.6279	16.656	16.6559	P23526	37	P23526	SAHH_HUMAN	AHCY	Adenosylhomocysteinase	P23526	FALSE	0	-0.191518	-0.0576931	-0.124606	0.386719	0.00103081	-0.0711062	0.0627188	-0.00419369	0.976946	0.896646	FALSE	FALSE	FALSE	0.955293	No	Not Significant	0.00770414	No	Not Significant	Unchanged	Unchanged
PHGDH	14.3514	14.4377	14.3985	14.3871	14.4683	14.4173	14.3978	14.4588	14.4409	14.4533	14.5172	14.318	14.2873	14.3195	14.3129	14.2539	O43175	35	O43175	SERA_HUMAN	PHGDH	D-3-phosphoglycerate dehydrogenase	O43175	FALSE	0	-0.185683	-0.0533412	-0.119512	0.418198	0.00133917	-0.0304077	0.101934	0.0357634	0.955654	0.270887	FALSE	FALSE	FALSE	0.568167	No	Not Significant	0.00945418	No	Not Significant	Unchanged	Unchanged
FLNC	15.8309	15.6914	15.7429	15.7077	15.7247	15.7238	15.6294	15.6782	15.6666	15.6688	15.6803	15.9352	15.9268	15.9008	15.904	15.9118	Q14315	169	Q14315	FLNC_HUMAN	FLNC	Filamin-C	Q14315	FALSE	0	0.129024	0.252829	0.190927	0.0420073	4.449e-06	-0.122027	0.00177816	-0.0601242	0.900369	0.0562332	FALSE	FALSE	FALSE	0.259522	No	Not Significant	0.000133077	No	Not Significant	Unchanged	Unchanged
DTL	11.1401	11.2398	11.3762	11.2173	10.9521	11.2197	11.3736	11.304	11.2529	11.3194	11.1427	11.0991	11.0952	10.9449	11.1323	11.2239	Q9NZJ0	8	Q9NZJ0	DTL_HUMAN	DTL	Denticleless protein homolog	Q9NZJ0	FALSE	0	-0.261201	0.0767282	-0.0922363	0.866836	0.266272	-0.081778	0.256151	0.0871865	0.957388	0.292445	FALSE	FALSE	TRUE	0.588221	No	Not Significant	0.444762	No	Not Significant	Unchanged	Unchanged
KIF5B	15.4789	15.5417	15.5435	15.5677	15.5312	15.5788	15.4956	15.5259	15.5469	15.5618	15.524	15.3492	15.3856	15.4294	15.4747	15.4495	P33176	70	P33176;Q12840;O60282	KINH_HUMAN	KIF5B	Kinesin-1 heavy chain	P33176	FALSE	0	-0.198478	-0.0767441	-0.137611	0.224144	0.000162863	-0.0853219	0.0364125	-0.0244547	0.964302	0.409483	FALSE	FALSE	FALSE	0.684893	No	Not Significant	0.00198854	No	Not Significant	Unchanged	Unchanged
DUSP6	10.1697	10.2886	10.0913	9.78342	10.311	9.94615	10.4099	11.0589	10.3168	9.7987	10.8812	10.0402	10.3286	9.8871	10.0125	11.1274	Q16828	9	Q16828	DUS6_HUMAN	DUSP6	Dual specificity protein phosphatase 6	Q16828	TRUE	3	-0.261607	0.753973	0.246183	0.875036	0.321712	-0.0476489	0.967931	0.460141	0.912893	0.0730273	FALSE	FALSE	TRUE	0.293396	No	Not Significant	0.501593	No	Not Significant	Unchanged	Unchanged
SMTN	12.8692	12.6081	12.5886	12.5863	12.7115	12.6323	12.5279	12.6466	12.5152	12.6047	12.6593	13.0106	13.0878	13.0554	13.0432	13.1074	P53814	25	P53814	SMTN_HUMAN	SMTN	Smoothelin	P53814	FALSE	0	0.354358	0.508064	0.431211	2.93512e-06	7.46013e-10	-0.115762	0.037944	-0.0389088	0.95805	0.301357	FALSE	FALSE	FALSE	0.598282	No	Not Significant	2.92437e-07	No	Not Significant	Unchanged	Unchanged
LDLR	13.609	13.6981	13.7696	13.7276	13.6737	13.7516	13.7224	13.6386	13.6558	13.6863	13.6574	13.4964	13.5187	13.4878	13.5246	13.5309	P01130	36	P01130	LDLR_HUMAN	LDLR	Low-density lipoprotein receptor	P01130	FALSE	0	-0.277945	-0.159931	-0.218938	0.00824585	3.73965e-07	-0.117511	0.000503357	-0.0585038	0.896055	0.0517822	FALSE	FALSE	FALSE	0.252427	No	Not Significant	2.44324e-05	No	Not Significant	Unchanged	Unchanged
PTTG1	12.378	12.5339	12.4484	12.8487	12.6652	12.5333	12.493	12.264	12.4318	12.5683	12.5527	11.7985	12.567	12.2097	11.924	12.4068	O95997	4	O95997	PTTG1_HUMAN	PTTG1	Securin	O95997	FALSE	0	-0.708428	-0.177007	-0.442718	0.495947	0.0025705	-0.427686	0.103735	-0.161976	0.95018	0.216401	FALSE	FALSE	TRUE	0.513462	No	Not Significant	0.0155021	No	Not Significant	Unchanged	Unchanged
HPRT1	15.0892	15.0497	15.0836	15.1296	15.1083	15.1373	14.9436	15.0077	14.9941	15.0888	14.9547	15.0763	15.0907	14.9897	15.1091	15.0778	P00492	16	P00492	HPRT_HUMAN	HPRT1	Hypoxanthine-guanine phosphoribosyltransferase	P00492	FALSE	0	-0.132377	0.0404241	-0.0459764	0.868751	0.278098	-0.203341	-0.0305397	-0.11694	0.769544	0.0108079	FALSE	FALSE	FALSE	0.110878	No	Not Significant	0.456186	No	Not Significant	Unchanged	Unchanged
GSTM3	13.7746	13.7682	13.7745	13.8117	13.771	13.7994	13.7108	13.6915	13.7721	13.7677	13.8156	13.7021	13.6673	13.7851	13.7679	13.8927	P21266	19	P21266	GSTM3_HUMAN	GSTM3	Glutathione S-transferase Mu 3	P21266	FALSE	0	-0.10908	0.0568217	-0.0261293	0.894177	0.516284	-0.120573	0.0453287	-0.0376223	0.961392	0.353071	FALSE	FALSE	FALSE	0.64029	No	Not Significant	0.682464	No	Not Significant	Unchanged	Unchanged
ATF6B	11.7603	11.6027	11.6651	11.5063	11.8229	11.5997	11.7009	11.4312	11.5262	11.5144	11.6572	11.799	11.7884	11.6278	12.0506	11.9829	Q99941	11	Q99941	ATF6B_HUMAN	ATF6B	Cyclic AMP-dependent transcription factor ATF-6 beta	Q99941	FALSE	0	0.031109	0.371374	0.201241	0.717424	0.0230342	-0.252666	0.0875986	-0.0825338	0.95944	0.321418	FALSE	FALSE	TRUE	0.616514	No	Not Significant	0.0806575	No	Not Significant	Unchanged	Unchanged
USP10	12.9702	12.9987	12.9982	12.9426	13.005	13.0346	12.9647	13.0394	12.9871	13.024	12.9924	12.9018	12.9623	12.9618	12.9734	12.9517	Q14694	27	Q14694	UBP10_HUMAN	USP10	Ubiquitin carboxyl-terminal hydrolase 10	Q14694	FALSE	0	-0.107399	0.0176404	-0.0448795	0.839164	0.148772	-0.0560842	0.0689557	0.00643574	0.975881	0.831119	FALSE	FALSE	FALSE	0.928062	No	Not Significant	0.301347	No	Not Significant	Unchanged	Unchanged
SGK1	9.31017	9.15896	9.16055	9.16055	9.16055	9.16055	9.16055	9.16055	9.16055	9.14621	9.16055	9.62517	9.30556	9.16055	9.8975	9.16055	O00141	4	O00141	SGK1_HUMAN	SGK1	Serine/threonine-protein kinase Sgk1	O00141	TRUE	10	0.0171422	0.521488	0.269315	0.755229	0.0376781	-0.255041	0.249305	-0.00286821	0.978179	0.981188	FALSE	FALSE	TRUE	0.993055	No	Not Significant	0.115722	No	Not Significant	Unchanged	Unchanged
UBE2V2	12.9447	12.8997	13.0239	12.9413	13.0982	12.9507	12.7336	12.8182	12.9301	12.9204	12.6809	12.808	12.9075	12.9375	12.8881	12.9466	Q15819	5	Q15819	UB2V2_HUMAN	UBE2V2	Ubiquitin-conjugating enzyme E2 variant 2	Q15819	FALSE	0	-0.237338	0.025299	-0.10602	0.821629	0.107018	-0.318244	-0.0556071	-0.186926	0.73098	0.00787033	FALSE	FALSE	FALSE	0.0942415	No	Not Significant	0.239433	No	Not Significant	Unchanged	Unchanged
PMM2	13.7634	13.7626	13.7984	13.7694	13.8331	13.7184	13.6762	13.8206	13.7239	13.7569	13.7667	13.788	13.7859	13.7425	13.7062	13.7288	O15305	10	O15305	PMM2_HUMAN	PMM2	Phosphomannomutase 2	O15305	FALSE	0	-0.111261	0.0521697	-0.0295458	0.889414	0.457096	-0.112693	0.0507378	-0.0309777	0.965473	0.435939	FALSE	FALSE	FALSE	0.705996	No	Not Significant	0.632445	No	Not Significant	Unchanged	Unchanged
TPI1	17.6658	17.6485	17.6261	17.6579	17.6702	17.6056	17.6512	17.6863	17.6372	17.6851	17.6166	17.7224	17.689	17.7037	17.6568	17.6607	P60174	33	P60174	TPIS_HUMAN	TPI1	Triosephosphate isomerase	P60174	FALSE	0	-0.0162354	0.109373	0.046569	0.834758	0.136595	-0.0474869	0.0781219	0.0153175	0.971347	0.614417	FALSE	FALSE	FALSE	0.816737	No	Not Significant	0.283387	No	Not Significant	Unchanged	Unchanged
BPNT1	14.5467	14.4465	14.4354	14.5327	14.4384	14.4658	14.4354	14.3141	14.4981	14.4644	14.4347	14.5521	14.6622	14.6845	14.5748	14.5739	O95861	17	O95861	BPNT1_HUMAN	BPNT1	3'(2'),5'-bisphosphate nucleotidase 1	O95861	FALSE	0	0.0530113	0.229906	0.141458	0.531792	0.00350516	-0.127198	0.0496964	-0.0387507	0.962295	0.369293	FALSE	FALSE	FALSE	0.652395	No	Not Significant	0.0194244	No	Not Significant	Unchanged	Unchanged
HLA-E	11.1071	11.1874	11.2127	11.0992	11.2149	11.1899	11.4755	10.9361	11.1312	11.2113	11.2159	11.0346	11.2361	11.0396	10.9627	10.9747	P13747	10	P13747	HLAE_HUMAN	HLA-E	HLA class I histocompatibility antigen, alpha chain E	P13747	FALSE	0	-0.315693	0.0564415	-0.129626	0.842977	0.160429	-0.171213	0.200922	0.0148548	0.976503	0.868594	FALSE	FALSE	TRUE	0.943972	No	Not Significant	0.317871	No	Not Significant	Unchanged	Unchanged
DUT	15.4175	15.387	15.484	15.3627	15.5192	15.4474	15.463	15.269	15.3024	15.3286	15.3064	15.4401	15.3902	15.4017	15.385	15.3269	P33316	12	P33316	DUT_HUMAN	DUT	Deoxyuridine 5'-triphosphate nucleotidohydrolase, mitochondrial	P33316	FALSE	0	-0.150246	0.021192	-0.0645268	0.832601	0.131087	-0.205172	-0.0337343	-0.119453	0.748118	0.00901629	FALSE	FALSE	FALSE	0.0997789	No	Not Significant	0.27627	No	Not Significant	Unchanged	Unchanged
SIN3B	11.3534	11.3772	11.438	11.305	11.419	11.3812	11.3166	11.3948	11.3635	11.3605	11.4163	11.257	11.165	11.4845	11.3608	11.3705	O75182	15	O75182	SIN3B_HUMAN	SIN3B	Paired amphipathic helix protein Sin3b	O75182	FALSE	0	-0.16642	0.0499542	-0.0582331	0.867903	0.272781	-0.123639	0.0927351	-0.0154522	0.974733	0.767437	FALSE	FALSE	FALSE	0.894918	No	Not Significant	0.451183	No	Not Significant	Unchanged	Unchanged
RRP36	12.5461	12.4891	12.5897	12.4343	12.4921	12.3546	12.4599	12.5642	12.6145	12.3224	12.5701	12.4176	12.5818	12.7474	12.7567	12.5402	Q96EU6	6	Q96EU6	RRP36_HUMAN	RRP36	Ribosomal RNA processing protein 36 homolog	Q96EU6	FALSE	0	-0.0260926	0.308298	0.141103	0.813754	0.0930958	-0.128642	0.205749	0.0385534	0.971836	0.633731	FALSE	FALSE	TRUE	0.828802	No	Not Significant	0.217838	No	Not Significant	Unchanged	Unchanged
ADK	14.9822	14.951	15.0308	15.0175	15.0472	15.0119	14.8349	14.8217	14.9026	14.9625	14.93	14.9562	15.0106	14.8549	14.9205	14.9906	P55263	26	P55263	ADK_HUMAN	ADK	Adenosine kinase	P55263	FALSE	0	-0.16768	0.00714428	-0.0802679	0.796385	0.0696019	-0.223908	-0.0490832	-0.136495	0.638959	0.00417591	FALSE	FALSE	FALSE	0.0660117	No	Not Significant	0.177776	No	Not Significant	Unchanged	Unchanged
CKB	15.2825	15.1676	15.151	15.1869	15.164	15.1946	15.1443	15.1158	15.2056	15.1476	15.1987	15.3675	15.3574	15.2998	15.3804	15.4411	P12277	24	P12277	KCRB_HUMAN	CKB	Creatine kinase B-type	P12277	FALSE	0	0.10808	0.282121	0.1951	0.231133	0.000177529	-0.0987756	0.0752655	-0.0117551	0.974964	0.779684	FALSE	FALSE	FALSE	0.901301	No	Not Significant	0.00210448	No	Not Significant	Unchanged	Unchanged
TKT	17.3335	17.3077	17.302	17.3277	17.2833	17.3569	17.2692	17.2729	17.2969	17.3073	17.3532	17.3608	17.3101	17.3716	17.3564	17.333	P29401	41	P29401	TKT_HUMAN	TKT	Transketolase	P29401	FALSE	0	-0.0308599	0.0886872	0.0289136	0.875176	0.322774	-0.0773699	0.0421772	-0.0175963	0.969356	0.543806	FALSE	FALSE	FALSE	0.776359	No	Not Significant	0.502722	No	Not Significant	Unchanged	Unchanged
RPS12	17.5654	17.5337	17.6422	17.4839	17.6484	17.5428	17.505	17.5054	17.4877	17.4808	17.5073	17.6724	17.5034	17.5068	17.5262	17.563	P25398	11	P25398	RS12_HUMAN	RPS12	40S ribosomal protein S12	P25398	FALSE	0	-0.119719	0.0698447	-0.0249372	0.899099	0.587038	-0.176839	0.0127246	-0.0820573	0.919707	0.0855705	FALSE	FALSE	FALSE	0.318908	No	Not Significant	0.737436	No	Not Significant	Unchanged	Unchanged
GOT1	15.1443	15.1189	15.0608	15.09	15.1294	15.1151	15.0526	15.1374	15.0857	15.1863	15.213	15.2012	15.1931	15.1697	15.1928	15.1464	P17174	29	P17174	AATC_HUMAN	GOT1	Aspartate aminotransferase, cytoplasmic	P17174	FALSE	0	0.0102484	0.153384	0.0818164	0.731121	0.0273485	-0.0353764	0.10776	0.0361916	0.958089	0.301897	FALSE	FALSE	FALSE	0.598282	No	Not Significant	0.0912189	No	Not Significant	Unchanged	Unchanged
TALDO1	16.5227	16.4347	16.4295	16.4811	16.4017	16.4628	16.4225	16.4259	16.3808	16.4868	16.4214	16.5674	16.6114	16.5686	16.6409	16.5411	P37837	23	P37837	TALDO_HUMAN	TALDO1	Transaldolase	P37837	FALSE	0	0.0729506	0.211252	0.142101	0.303992	0.000420468	-0.0854277	0.0528739	-0.0162769	0.971661	0.62674	FALSE	FALSE	FALSE	0.823563	No	Not Significant	0.00400979	No	Not Significant	Unchanged	Unchanged
SRM	15.8758	15.9204	15.9711	16.0145	15.869	15.8712	15.9045	15.902	15.9806	15.9393	15.8316	15.8743	15.7724	15.7979	15.8273	15.8846	P19623	22	P19623	SPEE_HUMAN	SRM	Spermidine synthase	P19623	FALSE	0	-0.186904	-0.0134888	-0.100196	0.726923	0.0259276	-0.106588	0.0668271	-0.0198805	0.971883	0.635643	FALSE	FALSE	FALSE	0.829796	No	Not Significant	0.0879864	No	Not Significant	Unchanged	Unchanged
ANXA1	18.1187	18.091	18.0347	18.057	18.092	18.1339	18.0396	18.111	18.0452	18.1579	18.148	18.1973	18.1368	18.1323	18.149	18.1354	P04083	35	P04083	ANXA1_HUMAN	ANXA1	Annexin A1	P04083	FALSE	0	0.00276608	0.138758	0.0707619	0.763391	0.0422456	-0.0470607	0.0889309	0.0209351	0.968785	0.525686	FALSE	FALSE	FALSE	0.764512	No	Not Significant	0.125431	No	Not Significant	Unchanged	Unchanged
DTYMK	15.2417	15.2869	15.3411	15.3213	15.339	15.2416	15.2726	15.2708	15.2087	15.275	15.3125	15.1609	15.1722	15.1932	15.2014	15.2042	P23919	18	P23919	KTHY_HUMAN	DTYMK	Thymidylate kinase	P23919	FALSE	0	-0.188109	-0.0605718	-0.12434	0.344773	0.000685134	-0.106594	0.0209425	-0.042826	0.944444	0.175187	FALSE	FALSE	FALSE	0.459534	No	Not Significant	0.00570791	No	Not Significant	Unchanged	Unchanged
PLAU	12.9393	12.9912	13.0266	13.0745	12.9652	13.1348	12.8822	12.9867	12.9921	12.9507	12.908	12.8127	12.8275	12.7615	12.8666	12.9847	P00749	17	P00749	UROK_HUMAN	PLAU	Urokinase-type plasminogen activator	P00749	FALSE	0	-0.308508	-0.0907869	-0.199647	0.402552	0.00117595	-0.215175	0.00254602	-0.106315	0.89925	0.0550244	FALSE	FALSE	FALSE	0.258557	No	Not Significant	0.00851167	No	Not Significant	Unchanged	Unchanged
PSAT1	15.3963	15.4637	15.3407	15.3332	15.411	15.3893	15.5446	15.5639	15.5096	15.5497	15.5316	15.4001	15.4099	15.4199	15.3973	15.4652	Q9Y617	25	Q9Y617	SERC_HUMAN	PSAT1	Phosphoserine aminotransferase	Q9Y617	FALSE	0	-0.0135014	0.113347	0.0499227	0.8258	0.115455	0.10788	0.234728	0.171304	0.0263904	2.27352e-05	FALSE	FALSE	FALSE	0.00172788	No	Not Significant	0.252692	No	Not Significant	Unchanged	Unchanged
PBRM1	12.2171	12.2382	12.2563	12.1393	12.2024	12.2674	12.212	12.305	12.1546	12.3833	12.2233	12.1899	12.1976	12.239	12.1662	12.2957	Q86U86	34	Q86U86	PB1_HUMAN	PBRM1	Protein polybromo-1	Q86U86	FALSE	0	-0.0933825	0.0960877	0.0013526	0.917974	0.976387	-0.0554193	0.134051	0.0393158	0.96359	0.394532	FALSE	FALSE	FALSE	0.672882	No	Not Significant	0.987256	No	Not Significant	Unchanged	Unchanged
CAD	15.4342	15.5319	15.5226	15.519	15.5547	15.5431	15.5085	15.4932	15.5249	15.5538	15.5676	15.3283	15.3183	15.3418	15.375	15.4053	P27708	117	P27708	PYR1_HUMAN	CAD	CAD protein	P27708	FALSE	0	-0.238882	-0.12338	-0.181131	0.0367008	3.58804e-06	-0.0630309	0.0524705	-0.00528021	0.976195	0.84974	FALSE	FALSE	FALSE	0.937838	No	Not Significant	0.000113718	No	Not Significant	Unchanged	Unchanged
CSE1L	16.7465	16.7833	16.7951	16.7569	16.7984	16.7848	16.7942	16.7744	16.7464	16.8171	16.7823	16.7497	16.6913	16.6835	16.741	16.7179	P55060	63	P55060	XPO2_HUMAN	CSE1L	Exportin-2	P55060	FALSE	0	-0.127449	-0.00679361	-0.0671214	0.741215	0.0311813	-0.0612373	0.0594182	-0.000909557	0.978095	0.975065	FALSE	FALSE	FALSE	0.991709	No	Not Significant	0.100189	No	Not Significant	Unchanged	Unchanged
PRDX6	17.7251	17.654	17.5602	17.7033	17.6214	17.717	17.5611	17.6058	17.6991	17.7304	17.6878	17.8082	17.7521	17.8305	17.7535	17.7792	P30041	21	P30041	PRDX6_HUMAN	PRDX6	Peroxiredoxin-6	P30041	FALSE	0	0.0520628	0.216321	0.134192	0.513397	0.00298609	-0.0758099	0.0884488	0.00631945	0.976579	0.873308	FALSE	FALSE	FALSE	0.945358	No	Not Significant	0.0173347	No	Not Significant	Unchanged	Unchanged
ACTN1.2	17.3071	17.3289	17.3777	17.3448	17.3539	17.3828	17.2668	17.2823	17.2742	17.3435	17.3335	17.2021	17.2263	17.2942	17.2696	17.3128	P12814	64	P12814	ACTN1_HUMAN	ACTN1	Alpha-actinin-1	P12814	FALSE	0	-0.174757	-0.032954	-0.103855	0.599692	0.00651651	-0.135645	0.0061577	-0.0647436	0.911644	0.0710323	FALSE	FALSE	FALSE	0.290061	No	Not Significant	0.0310922	No	Not Significant	Unchanged	Unchanged
CSRP1	15.0183	15.0125	15.0971	15.0382	15.0372	14.9962	14.9646	14.9771	15.0026	15.0427	14.957	14.9952	14.9647	15.0416	15.0339	14.9604	P21291	13	P21291	CSRP1_HUMAN	CSRP1	Cysteine and glycine-rich protein 1	P21291	FALSE	0	-0.11744	0.0314733	-0.0429833	0.86231	0.240701	-0.127821	0.0210918	-0.0533648	0.939694	0.14937	FALSE	FALSE	FALSE	0.424297	No	Not Significant	0.418294	No	Not Significant	Unchanged	Unchanged
GLRX3	15.2066	15.0789	15.1151	15.0366	15.1108	15.1105	15.0688	15.0653	15.0663	15.0591	15.0773	15.3456	15.2536	15.2595	15.321	15.3067	O76003	19	O76003	GLRX3_HUMAN	GLRX3	Glutaredoxin-3	O76003	FALSE	0	0.13303	0.275026	0.204028	0.0695498	1.07865e-05	-0.0969001	0.0450964	-0.0259018	0.966179	0.45312	FALSE	FALSE	FALSE	0.716374	No	Not Significant	0.000263403	No	Not Significant	Unchanged	Unchanged
OXSR1	14.6168	14.6407	14.6474	14.6254	14.6098	14.7684	14.6399	14.5369	14.6162	14.6797	14.6424	14.6015	14.5371	14.5905	14.5898	14.5814	O95747	18	O95747	OXSR1_HUMAN	OXSR1	Serine/threonine-protein kinase OSR1	O95747	FALSE	0	-0.160559	-0.00487168	-0.0827153	0.756867	0.038543	-0.117603	0.038084	-0.0397597	0.957747	0.297224	FALSE	FALSE	FALSE	0.594256	No	Not Significant	0.11785	No	Not Significant	Unchanged	Unchanged
CISD1	12.021	12.071	11.8052	12.0844	11.9782	11.8231	12.2103	12.0362	12.3071	12.1659	12.2285	12.2412	11.925	12.1788	12.1362	12.0168	Q9NZ45	6	Q9NZ45	CISD1_HUMAN	CISD1	CDGSH iron-sulfur domain-containing protein 1	Q9NZ45	FALSE	0	0.0119892	0.341736	0.176863	0.753781	0.036933	0.101987	0.431734	0.26686	0.595082	0.00320636	FALSE	FALSE	FALSE	0.0566651	No	Not Significant	0.113762	No	Not Significant	Unchanged	Unchanged
MORF4L1	13.453	13.5461	13.5929	13.4785	13.507	13.6879	13.6875	13.6947	13.2876	13.5683	13.4102	13.4364	13.344	13.3861	13.3016	13.3427	Q15014;Q9UBU8	4	Q15014;Q9UBU8	MO4L1_HUMAN;MO4L2_HUMAN	MORF4L1;MORF4L2	Mortality factor 4-like protein 2	Q15014	FALSE	0	-0.387545	-0.0212849	-0.204415	0.740043	0.0307033	-0.220041	0.146219	-0.0369108	0.972856	0.676819	FALSE	FALSE	TRUE	0.852786	No	Not Significant	0.0991285	No	Not Significant	Unchanged	Unchanged
MAP1S	13.7632	13.811	13.8516	13.9188	13.9079	13.8378	13.7247	13.7513	13.7779	13.7467	13.7824	13.5833	13.6548	13.6936	13.6915	13.7291	Q66K74	25	Q66K74	MAP1S_HUMAN	MAP1S	Microtubule-associated protein 1S	Q66K74	FALSE	0	-0.279982	-0.137138	-0.20856	0.0621176	8.85501e-06	-0.193846	-0.0510012	-0.122423	0.515643	0.00205672	FALSE	FALSE	FALSE	0.0453208	No	Not Significant	0.000225093	No	Not Significant	Unchanged	Unchanged
PAFAH1B1	14.8369	14.8758	14.9226	14.9302	14.8088	14.8767	14.8619	14.8183	14.9026	14.9038	14.8569	14.8128	14.8187	14.8044	14.7595	14.7986	P43034	25	P43034	LIS1_HUMAN	PAFAH1B1	Platelet-activating factor acetylhydrolase IB subunit beta	P43034	FALSE	0	-0.148061	-0.0235016	-0.0857815	0.63999	0.0097026	-0.0781779	0.046382	-0.0158979	0.970917	0.598131	FALSE	FALSE	FALSE	0.807615	No	Not Significant	0.04182	No	Not Significant	Unchanged	Unchanged
PLAAT3	10.94	10.9619	11.0181	11.1252	11.1885	11.0249	10.5701	10.7811	11.0488	10.8164	11.084	11.0072	10.4672	10.9112	11.1077	10.61	P53816	3	P53816	PLAT3_HUMAN	PLAAT3	Phospholipase A and acyltransferase 3	P53816	FALSE	0	-0.512053	-0.0249686	-0.268511	0.744457	0.0325516	-0.472626	0.0144586	-0.229084	0.906516	0.0636487	FALSE	FALSE	TRUE	0.275019	No	Not Significant	0.103564	No	Not Significant	Unchanged	Unchanged
TLN1.1	15.206	15.2308	15.2765	15.3027	15.2993	15.305	15.2248	15.1453	15.176	15.2257	15.1214	15.16	15.1505	15.0799	15.0705	15.2098	Q9Y490;Q9Y4G6	12	Q9Y490;Q9Y4G6	TLN1_HUMAN;TLN2_HUMAN	TLN1;TLN2	Talin-1	Q9Y490	FALSE	0	-0.244381	-0.0791304	-0.161756	0.341777	0.000660604	-0.199885	-0.0346348	-0.11726	0.733489	0.00802493	FALSE	FALSE	FALSE	0.0950233	No	Not Significant	0.00556222	No	Not Significant	Unchanged	Unchanged
NARS1	15.4727	15.4582	15.5109	15.4392	15.4477	15.4201	15.4287	15.4357	15.4651	15.5305	15.4456	15.4874	15.4573	15.4909	15.5211	15.4796	O43776	32	O43776	SYNC_HUMAN	NARS1	Asparagine--tRNA ligase, cytoplasmic	O43776	FALSE	0	-0.0361078	0.10165	0.0327712	0.876185	0.330564	-0.0622478	0.0755102	0.00663121	0.976064	0.841893	FALSE	FALSE	FALSE	0.933153	No	Not Significant	0.511752	No	Not Significant	Unchanged	Unchanged
POLR1A	12.7214	12.6676	12.5712	12.6911	12.6047	12.6558	12.7028	12.727	12.6721	12.7154	12.6678	12.808	12.7738	12.8082	12.7763	12.803	O95602	64	O95602	RPA1_HUMAN	POLR1A	DNA-directed RNA polymerase I subunit RPA1	O95602	FALSE	0	0.103486	0.222795	0.16314	0.0947085	1.96212e-05	0.00664718	0.125956	0.0663016	0.865468	0.0313393	FALSE	FALSE	FALSE	0.193866	No	Not Significant	0.000412179	No	Not Significant	Unchanged	Unchanged
DCTD	13.8397	13.96	13.9362	13.9935	14.1797	13.9723	13.8404	13.8659	14.0111	13.919	13.922	13.7165	13.6386	13.6569	13.7478	13.7162	P32321	12	P32321	DCTD_HUMAN	DCTD	Deoxycytidylate deaminase	P32321	FALSE	0	-0.423067	-0.227432	-0.325249	0.0228376	1.66972e-06	-0.206581	-0.0109465	-0.108764	0.865327	0.0312752	FALSE	FALSE	FALSE	0.193792	No	Not Significant	6.54529e-05	No	Not Significant	Unchanged	Unchanged
ACYP1	12.7979	12.8276	13.0016	12.9764	13.0074	12.9037	12.5734	12.8524	12.7944	12.6586	12.6808	12.7204	12.5692	12.7044	12.7329	12.5655	P07311	5	P07311	ACYP1_HUMAN	ACYP1	Acylphosphatase-1	P07311	FALSE	0	-0.433322	-0.194292	-0.313807	0.117154	3.16212e-05	-0.379871	-0.140841	-0.260356	0.180378	0.000237676	FALSE	FALSE	FALSE	0.0112265	No	Not Significant	0.000587319	No	Not Significant	Unchanged	Unchanged
CPNE3	15.1327	15.0364	15.0939	15.0503	15.0352	15.0892	15.06	14.966	15.0138	15.0018	15.0174	15.2064	15.21	15.1569	15.1553	15.1968	O75131	26	O75131	CPNE3_HUMAN	CPNE3	Copine-3	O75131	FALSE	0	0.0518838	0.183988	0.117936	0.429766	0.0014743	-0.121389	0.0107146	-0.0553373	0.924037	0.0953208	FALSE	FALSE	FALSE	0.339668	No	Not Significant	0.0101766	No	Not Significant	Unchanged	Unchanged
NIT2	13.8728	13.8912	13.9539	13.8615	13.9101	13.8662	13.864	13.8965	13.882	13.9194	13.8672	13.8062	13.8482	13.8094	13.8645	13.9355	Q9NQR4	19	Q9NQR4	NIT2_HUMAN	NIT2	Omega-amidase NIT2	Q9NQR4	FALSE	0	-0.118797	0.0284904	-0.0451534	0.856872	0.21386	-0.0857742	0.0615135	-0.0121304	0.974061	0.733172	FALSE	FALSE	FALSE	0.878736	No	Not Significant	0.385673	No	Not Significant	Unchanged	Unchanged
HSPA4.1	16.0169	15.9524	15.9604	15.9732	15.987	15.9516	15.9316	15.8967	15.9467	15.9744	15.9504	16.096	16.0295	16.0253	16.0804	16.0492	P34932	75	P34932	HSP74_HUMAN	HSPA4	Heat shock 70 kDa protein 4	P34932	FALSE	0	0.0248602	0.151202	0.088031	0.632778	0.00901655	-0.0912384	0.0351032	-0.0280676	0.961936	0.362724	FALSE	FALSE	FALSE	0.647858	No	Not Significant	0.0396293	No	Not Significant	Unchanged	Unchanged
ETF1	15.4932	15.4368	15.4377	15.3977	15.419	15.385	15.4802	15.4501	15.4196	15.495	15.4465	15.5633	15.5544	15.5404	15.5545	15.5863	P62495	29	P62495	ERF1_HUMAN	ETF1	Eukaryotic peptide chain release factor subunit 1	P62495	FALSE	0	0.0920819	0.207782	0.149932	0.124291	3.67302e-05	-0.00943382	0.106266	0.0484162	0.924166	0.0956352	FALSE	FALSE	FALSE	0.340248	No	Not Significant	0.000645204	No	Not Significant	Unchanged	Unchanged
DCAF15	10.9672	11.0497	10.8265	11.0706	10.8158	11.1065	11.3183	11.2278	11.0657	11.1165	10.9	11.2157	11.1526	10.9004	10.8267	10.7898	Q66K64	4	Q66K64	DCA15_HUMAN	DCAF15	DDB1- and CUL4-associated factor 15	Q66K64	FALSE	0	-0.218842	0.263215	0.0221865	0.91282	0.848737	-0.0702431	0.411814	0.170786	0.940591	0.153786	FALSE	FALSE	TRUE	0.431408	No	Not Significant	0.912336	No	Not Significant	Unchanged	Unchanged
PEBP1	16.4413	16.4406	16.6127	16.5189	16.3997	16.3916	16.3585	16.4159	16.3807	16.5053	16.3821	16.5394	16.4096	16.3706	16.3199	16.4095	P30086	19	P30086	PEBP1_HUMAN	PEBP1	Phosphatidylethanolamine-binding protein 1	P30086	FALSE	0	-0.17394	0.0320121	-0.070964	0.844304	0.164751	-0.17522	0.0307324	-0.0722437	0.941348	0.15767	FALSE	FALSE	FALSE	0.437202	No	Not Significant	0.323678	No	Not Significant	Unchanged	Unchanged
GSTO1	16.9264	16.921	16.9297	17.001	16.9064	16.9554	16.8219	16.8143	16.9503	16.9442	16.9659	16.8999	16.8168	16.9154	16.9482	16.965	P78417	16	P78417	GSTO1_HUMAN	GSTO1	Glutathione S-transferase omega-1	P78417	FALSE	0	-0.128663	0.0505925	-0.0390355	0.881115	0.372072	-0.13841	0.0408455	-0.0487824	0.955375	0.26764	FALSE	FALSE	FALSE	0.564377	No	Not Significant	0.553036	No	Not Significant	Unchanged	Unchanged
POLR2A	13.254	13.2991	13.3011	13.2513	13.2613	13.3212	13.3286	13.3212	13.276	13.2939	13.3374	13.2819	13.2437	13.2309	13.1578	13.2366	P24928	69	P24928	RPB1_HUMAN	POLR2A	DNA-directed RNA polymerase II subunit RPB1	P24928	FALSE	0	-0.12008	0.0130346	-0.0535226	0.822295	0.108312	-0.0388352	0.0942792	0.027722	0.963508	0.392854	FALSE	FALSE	FALSE	0.671749	No	Not Significant	0.241746	No	Not Significant	Unchanged	Unchanged
EIF2B4	13.5912	13.5619	13.6118	13.6094	13.5353	13.5567	13.455	13.5675	13.5397	13.5703	13.6115	13.6027	13.5416	13.6031	13.6243	13.6362	Q9UI10	24	Q9UI10	EI2BD_HUMAN	EIF2B4	Translation initiation factor eIF-2B subunit delta	Q9UI10	FALSE	0	-0.053489	0.100002	0.0232563	0.895346	0.532163	-0.10626	0.0472308	-0.0295145	0.965195	0.429443	FALSE	FALSE	FALSE	0.701692	No	Not Significant	0.694263	No	Not Significant	Unchanged	Unchanged
CCNB1	13.4407	13.2538	13.3208	13.4207	13.4796	13.4671	13.0237	13.2303	13.1975	12.9084	13.2356	13.4853	13.539	13.4132	13.4105	13.4299	P14635	13	P14635	CCNB1_HUMAN	CCNB1	G2/mitotic-specific cyclin-B1	P14635	FALSE	0	-0.0944016	0.161445	0.0335215	0.899195	0.588528	-0.430882	-0.175036	-0.302959	0.0998237	9.98753e-05	FALSE	FALSE	FALSE	0.00599896	No	Not Significant	0.738053	No	Not Significant	Unchanged	Unchanged
IER2	10.0316	10.2053	9.76445	10.0591	10.3477	10.2533	10.363	10.4557	9.53477	10.9529	10.1166	10.0724	9.79424	9.97451	9.93178	10.0871	Q9BTL4	3	Q9BTL4	IER2_HUMAN	IER2	Immediate early response gene 2 protein	Q9BTL4	TRUE	7	-0.5654	0.297125	-0.134138	0.894566	0.521512	-0.252789	0.609735	0.178473	0.963654	0.395838	FALSE	FALSE	TRUE	0.673275	No	Not Significant	0.685895	No	Not Significant	Unchanged	Unchanged
PREP	13.8203	13.8205	13.8354	13.8254	13.8412	13.7844	13.8253	13.7686	13.8548	13.7902	13.8596	13.809	13.821	13.8072	13.8097	13.8498	P48147	50	P48147	PPCE_HUMAN	PREP	Prolyl endopeptidase	P48147	FALSE	0	-0.0605989	0.0561099	-0.00224451	0.916436	0.93645	-0.0602661	0.0564427	-0.00191168	0.977681	0.945857	FALSE	FALSE	FALSE	0.979797	No	Not Significant	0.966763	No	Not Significant	Unchanged	Unchanged
TSPYL1	10.653	10.6241	10.7306	10.7679	10.6428	10.2211	10.714	10.9152	10.5327	10.6557	10.4375	10.8183	10.6163	10.5299	10.6367	10.9137	Q9H0U9	6	Q9H0U9	TSYL1_HUMAN	TSPYL1	Testis-specific Y-encoded-like protein 1	Q9H0U9	FALSE	0	-0.1327	0.357528	0.112414	0.878324	0.347846	-0.184689	0.305539	0.060425	0.971249	0.610638	FALSE	FALSE	TRUE	0.815059	No	Not Significant	0.529374	No	Not Significant	Unchanged	Unchanged
CDKN1A	10.1687	10.2115	10.1757	10.2861	10.2817	10.2895	9.96064	10.3719	10.1456	10.2674	10.1253	10.563	9.58497	10.0573	10.1004	10.1799	P38936	3	P38936	CDN1A_HUMAN	CDKN1A	Cyclin-dependent kinase inhibitor 1	P38936	TRUE	4	-0.458158	0.135951	-0.161103	0.867334	0.26929	-0.381106	0.213002	-0.0840519	0.969826	0.559404	FALSE	FALSE	TRUE	0.784482	No	Not Significant	0.447495	No	Not Significant	Unchanged	Unchanged
RAP1GDS1	14.0325	14.0105	13.9554	14.0065	14.023	13.9874	13.9358	14.0505	14.051	14.0477	14.0371	14.0555	14.0689	14.0567	14.0764	14.063	P52306	35	P52306	GDS1_HUMAN	RAP1GDS1	Rap1 GTPase-GDP dissociation stimulator 1	P52306	FALSE	0	0.00765261	0.134409	0.0710307	0.73857	0.0301159	-0.0320043	0.0947519	0.0313738	0.958798	0.311908	FALSE	FALSE	FALSE	0.607113	No	Not Significant	0.0979491	No	Not Significant	Unchanged	Unchanged
TARS1	16.0852	16.12	16.0531	16.1215	16.0988	16.0976	16.096	16.1024	16.1519	16.1952	16.1638	16.0705	16.0861	16.1092	16.0445	16.0859	P26639	47	A2RTX5;P26639	SYTC_HUMAN	TARS1	Threonine--tRNA ligase 1, cytoplasmic	P26639	FALSE	0	-0.0750135	0.0479972	-0.0135081	0.902932	0.649854	-0.012407	0.110604	0.0490984	0.929667	0.110734	FALSE	FALSE	FALSE	0.367208	No	Not Significant	0.782803	No	Not Significant	Unchanged	Unchanged
FDFT1	11.567	11.3361	11.4508	11.2834	11.5041	11.4943	11.1035	11.2571	11.3371	11.186	11.4089	11.5747	11.6724	11.5844	11.6778	11.861	P37268	18	P37268	FDFT_HUMAN	FDFT1	Squalene synthase	P37268	FALSE	0	0.0863189	0.395563	0.240941	0.553205	0.00423921	-0.329226	-0.0199826	-0.174604	0.860112	0.0290402	FALSE	FALSE	FALSE	0.185817	No	Not Significant	0.0226172	No	Not Significant	Unchanged	Unchanged
PHLDA2	12.519	12.6509	12.7787	12.63	12.5875	12.8098	12.6478	12.5564	12.6162	12.6612	12.5702	12.5022	12.1197	12.405	12.4264	12.4121	Q53GA4	5	Q53GA4	PHLA2_HUMAN	PHLDA2	Pleckstrin homology-like domain family A member 2	Q53GA4	FALSE	0	-0.502283	-0.154524	-0.328403	0.371935	0.000911116	-0.265	0.0827587	-0.0911204	0.956829	0.285226	FALSE	FALSE	TRUE	0.579935	No	Not Significant	0.00700309	No	Not Significant	Unchanged	Unchanged
RAN	18.5156	18.562	18.5802	18.6543	18.5774	18.5914	18.5059	18.4558	18.574	18.6142	18.5051	18.4039	18.4394	18.4531	18.4251	18.5157	P62826	12	P62826	RAN_HUMAN	RAN	GTP-binding nuclear protein Ran	P62826	FALSE	0	-0.229404	-0.077436	-0.15342	0.318109	0.000496538	-0.145814	0.00615424	-0.0698297	0.910581	0.0693981	FALSE	FALSE	FALSE	0.285883	No	Not Significant	0.00456007	No	Not Significant	Unchanged	Unchanged
CTNNAL1	13.1139	13.146	12.9898	13.0169	13.2083	13.2574	13.3744	13.2591	13.2007	13.0255	12.9817	13.1374	13.2017	13.1825	13.0816	12.9498	Q9UBT7	19	Q9UBT7	CTNL1_HUMAN	CTNNAL1	Alpha-catulin	Q9UBT7	FALSE	0	-0.170793	0.155774	-0.00750952	0.915945	0.924051	-0.113109	0.213458	0.0501745	0.96881	0.526489	FALSE	FALSE	FALSE	0.765129	No	Not Significant	0.95921	No	Not Significant	Unchanged	Unchanged
EEF1G	18.1851	18.1594	18.1518	18.1405	18.1534	18.195	18.1524	18.1448	18.1662	18.1697	18.161	18.2449	18.1937	18.1701	18.1751	18.241	P26641	35	P26641	EF1G_HUMAN	EEF1G	Elongation factor 1-gamma	P26641	FALSE	0	-0.0135348	0.10306	0.0447624	0.829663	0.124027	-0.0596738	0.0569206	-0.0013766	0.977897	0.960958	FALSE	FALSE	FALSE	0.986459	No	Not Significant	0.265371	No	Not Significant	Unchanged	Unchanged
CDC25B	9.44029	9.46595	9.33351	9.40557	9.73999	9.73807	9.61769	9.59126	9.31272	9.18528	9.26941	9.38731	8.96936	9.36686	8.687	10.335	P30305	4	P30305	MPIP2_HUMAN	CDC25B	M-phase inducer phosphatase 2	P30305	TRUE	3	-0.670735	0.260362	-0.205186	0.880493	0.366505	-0.624563	0.306534	-0.159014	0.967284	0.482003	FALSE	FALSE	TRUE	0.734414	No	Not Significant	0.547479	No	Not Significant	Unchanged	Unchanged
PSMD5	14.4509	14.4387	14.4863	14.3858	14.5069	14.466	14.4293	14.4011	14.42	14.431	14.4215	14.3709	14.483	14.4749	14.4435	14.441	Q16401	35	Q16401	PSMD5_HUMAN	PSMD5	26S proteasome non-ATPase regulatory subunit 5	Q16401	FALSE	0	-0.0870868	0.0498659	-0.0186104	0.898303	0.574873	-0.109157	0.0277962	-0.0406802	0.951488	0.227826	FALSE	FALSE	FALSE	0.524554	No	Not Significant	0.727677	No	Not Significant	Unchanged	Unchanged
TAF9	10.1998	10.1871	9.84328	10.3039	10.1924	10.2113	10.1728	10.1138	10.1957	10.2373	10.4132	10.49	10.2272	10.0102	10.1251	10.3952	Q16594	5	Q16594	TAF9_HUMAN	TAF9	Transcription initiation factor TFIID subunit 9	Q16594	FALSE	0	-0.107947	0.331587	0.11182	0.871906	0.299017	-0.130913	0.30862	0.0888535	0.964167	0.40659	FALSE	FALSE	TRUE	0.68266	No	Not Significant	0.477504	No	Not Significant	Unchanged	Unchanged
VARS1	15.1364	15.1856	15.1816	15.2123	15.1902	15.1694	15.1256	15.2201	15.1764	15.177	15.2175	15.1053	15.0904	15.1026	15.1232	15.0522	P26640	75	P26640	SYVC_HUMAN	VARS1	Valine--tRNA ligase	P26640	FALSE	0	-0.151323	-0.0359995	-0.0936612	0.518534	0.00312199	-0.0627379	0.0525854	-0.00507625	0.976286	0.855252	FALSE	FALSE	FALSE	0.939378	No	Not Significant	0.0178317	No	Not Significant	Unchanged	Unchanged
TIMP3	14.0032	14.0698	14.0864	14.013	14.1482	14.1133	14.02	14.0628	14.1027	13.9226	14.1595	13.9253	13.9363	13.9217	13.9395	13.9453	P35625	9	P35625	TIMP3_HUMAN	TIMP3	Metalloproteinase inhibitor 3	P35625	FALSE	0	-0.246854	-0.0663259	-0.15659	0.458114	0.00186745	-0.126995	0.0535327	-0.0367312	0.964027	0.403612	FALSE	FALSE	FALSE	0.679742	No	Not Significant	0.0121148	No	Not Significant	Unchanged	Unchanged
ACTR3	15.9199	15.8777	15.8407	15.8863	15.92	15.9304	15.8581	15.8168	15.8536	15.9046	15.8893	15.9655	15.9104	15.9003	15.9508	15.9747	P61158	28	P61158	ARP3_HUMAN	ACTR3	Actin-related protein 3	P61158	FALSE	0	-0.0175852	0.109614	0.0460146	0.838124	0.145779	-0.0934701	0.0337295	-0.0298703	0.960413	0.336656	FALSE	FALSE	FALSE	0.629055	No	Not Significant	0.296899	No	Not Significant	Unchanged	Unchanged
PCMT1	14.89	14.842	14.812	14.8696	14.8846	14.8625	14.7926	14.8012	14.8158	14.8736	14.8661	14.96	14.9139	14.8893	14.8761	14.9422	P22061	17	P22061	PIMT_HUMAN	PCMT1	Protein-L-isoaspartate(D-aspartate) O-methyltransferase	P22061	FALSE	0	-0.00313976	0.121351	0.0591056	0.788492	0.0614027	-0.0895772	0.0349135	-0.0273318	0.962239	0.368253	FALSE	FALSE	FALSE	0.651794	No	Not Significant	0.163098	No	Not Significant	Unchanged	Unchanged
PFAS	14.1324	14.1425	14.1414	14.2135	14.0818	14.1718	14.0224	14.0868	14.1781	14.2359	14.1511	14.0666	14.116	14.1334	14.1715	14.0957	O15067	39	O15067	PUR4_HUMAN	PFAS	Phosphoribosylformylglycinamidine synthase	O15067	FALSE	0	-0.121639	0.0506166	-0.035511	0.883823	0.397554	-0.103429	0.0688261	-0.0173015	0.972878	0.677832	FALSE	FALSE	FALSE	0.852786	No	Not Significant	0.57769	No	Not Significant	Unchanged	Unchanged
BLVRA	14.4817	14.4118	14.4193	14.5516	14.392	14.4738	14.3148	14.3447	14.4482	14.3801	14.3816	14.5266	14.3806	14.4592	14.5618	14.5701	P53004	12	P53004	BIEA_HUMAN	BLVRA	Biliverdin reductase A	P53004	FALSE	0	-0.0520745	0.133057	0.0404913	0.880888	0.370031	-0.177858	0.00727395	-0.0852918	0.910138	0.0687345	FALSE	FALSE	FALSE	0.284947	No	Not Significant	0.550978	No	Not Significant	Unchanged	Unchanged
LCP1.1	16.143	16.0742	16.0877	16.0868	16.1444	16.1233	16.0215	15.9926	15.9742	16.1268	16.1106	16.2413	16.0986	16.1626	16.186	16.1565	P13796;P13797	7	P13796;P13797	PLSL_HUMAN;PLST_HUMAN	LCP1;PLS3	Plastin-2	P13796	FALSE	0	-0.0243433	0.141283	0.0584696	0.841303	0.155176	-0.148205	0.0174212	-0.0653917	0.930827	0.114379	FALSE	FALSE	FALSE	0.372495	No	Not Significant	0.310101	No	Not Significant	Unchanged	Unchanged
RCC2	14.878	14.9159	14.9268	14.8794	14.977	14.8934	14.8334	14.8703	14.9434	14.9564	14.963	14.8166	14.8463	14.8508	14.8173	14.8944	Q9P258	32	Q9P258	RCC2_HUMAN	RCC2	Protein RCC2	Q9P258	FALSE	0	-0.144233	-0.00390597	-0.0740694	0.758947	0.0396781	-0.0760261	0.0643008	-0.00586262	0.976405	0.862534	FALSE	FALSE	FALSE	0.942429	No	Not Significant	0.12018	No	Not Significant	Unchanged	Unchanged
IMPA1	14.2266	14.2783	14.2461	14.4015	14.4139	14.3041	14.2585	14.2194	14.1146	14.2296	14.3173	14.1327	14.1297	14.1582	14.1085	14.1445	P29218	13	P29218	IMPA1_HUMAN	IMPA1	Inositol monophosphatase 1	P29218	FALSE	0	-0.292597	-0.120695	-0.206646	0.175032	8.48927e-05	-0.19944	-0.0275388	-0.113489	0.785924	0.0125399	FALSE	FALSE	FALSE	0.121674	No	Not Significant	0.00120206	No	Not Significant	Unchanged	Unchanged
CYP51A1	13.8566	13.4126	13.4334	13.2764	13.2469	13.3686	13.5394	13.4785	13.479	13.4407	13.4505	14.3268	14.2878	14.1734	14.3168	14.2797	Q16850	23	Q16850	CP51A_HUMAN	CYP51A1	Lanosterol 14-alpha demethylase	Q16850	FALSE	0	0.855527	1.03561	0.94557	2.17085e-13	2.14429e-14	0.0562495	0.236335	0.146292	0.590197	0.00311659	TRUE	FALSE	TRUE	0.0562314	No	Not Significant	7.98535e-11	Yes	Q-val	Unchanged	Up
ADSS2	15.2967	15.3484	15.2492	15.3216	15.2978	15.3756	15.3596	15.3625	15.4017	15.3681	15.3991	15.2893	15.3194	15.2424	15.3204	15.2545	P30520	28	P30520	PURA2_HUMAN	ADSS2	Adenylosuccinate synthetase isozyme 2	P30520	FALSE	0	-0.091806	0.0401306	-0.0258377	0.88615	0.421138	0.00120943	0.133146	0.0671777	0.889969	0.0463572	FALSE	FALSE	FALSE	0.240578	No	Not Significant	0.601942	No	Not Significant	Unchanged	Unchanged
AFF4	11.3655	11.4676	11.3114	11.4099	11.4321	11.5266	11.5912	11.4349	11.5512	11.504	11.4474	11.3548	11.2515	11.2244	11.4278	11.3509	Q9UHB7	19	Q9UHB7	AFF4_HUMAN	AFF4	AF4/FMR2 family member 4	Q9UHB7	FALSE	0	-0.233958	0.0376906	-0.0981337	0.838308	0.146303	-0.0501033	0.221545	0.085721	0.948285	0.201304	FALSE	FALSE	FALSE	0.493896	No	Not Significant	0.297584	No	Not Significant	Unchanged	Unchanged
DARS1	15.6491	15.7098	15.714	15.6661	15.71	15.6618	15.7363	15.6961	15.7432	15.7362	15.7243	15.6424	15.5892	15.6397	15.6326	15.5863	P14868	54	P14868	SYDC_HUMAN	DARS1	Aspartate--tRNA ligase, cytoplasmic	P14868	FALSE	0	-0.123008	-0.0168468	-0.0699274	0.665693	0.0127108	-0.013837	0.0923242	0.0392436	0.937113	0.137677	FALSE	FALSE	FALSE	0.407714	No	Not Significant	0.0510903	No	Not Significant	Unchanged	Unchanged
ZFP36L1	12.0288	11.9867	12.1776	11.8539	11.9108	12.2752	12.0525	11.8779	11.5722	12.1339	12.0265	12.0044	11.9053	11.9911	12.1187	12.0223	Q07352	7	Q07352	TISB_HUMAN	ZFP36L1	mRNA decay activator protein ZFP36L1	Q07352	FALSE	0	-0.275458	0.183449	-0.0460047	0.90454	0.678413	-0.351227	0.10768	-0.121774	0.956357	0.279339	FALSE	FALSE	TRUE	0.573776	No	Not Significant	0.803182	No	Not Significant	Unchanged	Unchanged
TXN	18.3293	18.3663	18.3071	18.378	18.3835	18.4985	18.3725	18.3118	18.344	18.4052	18.2965	18.2826	18.2047	18.3472	18.1599	18.4024	P10599	9	P10599	THIO_HUMAN	TXN	Thioredoxin	P10599	FALSE	0	-0.214658	-0.0101563	-0.112407	0.745474	0.0329971	-0.148038	0.0564635	-0.0457873	0.961732	0.359065	FALSE	FALSE	FALSE	0.644568	No	Not Significant	0.104399	No	Not Significant	Unchanged	Unchanged
APOE	11.2804	11.2947	11.4068	11.1803	11.4401	11.4431	10.8871	11.6077	11.1625	11.2994	11.2255	11.2979	11.2439	10.9117	11.2415	11.3587	P02649	2	P02649	APOE_HUMAN	APOE	Apolipoprotein E	P02649	FALSE	0	-0.418658	0.105035	-0.156812	0.859072	0.224249	-0.39294	0.130754	-0.131093	0.958427	0.306604	FALSE	FALSE	TRUE	0.602334	No	Not Significant	0.397102	No	Not Significant	Unchanged	Unchanged
POLR2B	13.4262	13.3739	13.3789	13.4859	13.3599	13.4025	13.3154	13.3574	13.3482	13.3813	13.3355	13.4299	13.4383	13.4762	13.4146	13.4497	P30876	57	P30876	RPB2_HUMAN	POLR2B	DNA-directed RNA polymerase II subunit RPB2	P30876	FALSE	0	-0.0267229	0.0966139	0.0349455	0.863866	0.249135	-0.120907	0.00242992	-0.0592385	0.902564	0.0587238	FALSE	FALSE	FALSE	0.263365	No	Not Significant	0.427914	No	Not Significant	Unchanged	Unchanged
KIF22	13.0384	12.9816	12.9385	12.954	12.9584	12.941	13.0103	13.1903	12.7748	13.0642	13.003	12.9651	13.1691	13.2319	13.0104	13.1772	Q14807	25	Q14807	KIF22_HUMAN	KIF22	Kinesin-like protein KIF22	Q14807	FALSE	0	0.0207471	0.304716	0.162732	0.730134	0.0270062	-0.0814711	0.202498	0.0605134	0.962972	0.382176	FALSE	FALSE	FALSE	0.663662	No	Not Significant	0.0903198	No	Not Significant	Unchanged	Unchanged
AK6	12.9552	12.9471	13.0297	12.9608	12.9771	13.059	12.8577	12.9565	12.8836	12.8568	12.9428	12.9953	12.9286	12.8538	12.856	12.9369	Q9Y3D8	9	Q9Y3D8	KAD6_HUMAN	AK6	Adenylate kinase isoenzyme 6	Q9Y3D8	FALSE	0	-0.189476	0.00445125	-0.0925125	0.787317	0.060289	-0.204117	-0.0101896	-0.107153	0.867321	0.0321982	FALSE	FALSE	FALSE	0.196729	No	Not Significant	0.161025	No	Not Significant	Unchanged	Unchanged
UBA1	15.5396	15.5883	15.5929	15.5871	15.6221	15.617	15.5503	15.5419	15.5904	15.5953	15.5976	15.4567	15.4986	15.519	15.4747	15.4886	P22314	68	P22314	UBA1_HUMAN	UBA1	Ubiquitin-like modifier-activating enzyme 1	P22314	FALSE	0	-0.170032	-0.0645201	-0.117276	0.238219	0.00019369	-0.0824372	0.0230748	-0.0296812	0.953997	0.252413	FALSE	FALSE	FALSE	0.549268	No	Not Significant	0.00225055	No	Not Significant	Unchanged	Unchanged
HMGCS1	12.4398	12.4768	12.5445	12.5012	12.541	12.618	12.4799	12.3324	12.3894	12.4559	12.4286	12.4159	12.363	12.3333	12.3017	12.3398	Q01581	14	Q01581	HMCS1_HUMAN	HMGCS1	Hydroxymethylglutaryl-CoA synthase, cytoplasmic	Q01581	FALSE	0	-0.278103	-0.122707	-0.200405	0.126913	3.88109e-05	-0.211626	-0.0562301	-0.133928	0.507329	0.00196657	FALSE	FALSE	FALSE	0.0441176	No	Not Significant	0.00067281	No	Not Significant	Unchanged	Unchanged
SARS1	16.0649	16.0074	16.0418	15.9551	15.9699	16.0047	16.0299	15.9698	16.0578	16.0451	15.9926	16.1318	16.086	16.1078	16.1595	16.1273	P49591	38	P49591	SYSC_HUMAN	SARS1	Serine--tRNA ligase, cytoplasmic	P49591	FALSE	0	0.0556018	0.203615	0.129608	0.448909	0.00172913	-0.0478354	0.100178	0.0261712	0.966718	0.466881	FALSE	FALSE	FALSE	0.723818	No	Not Significant	0.0114374	No	Not Significant	Unchanged	Unchanged
TGM2	16.629	16.7882	16.6859	16.655	16.7539	16.7198	16.8211	16.8598	16.8814	16.8227	16.8946	16.5746	16.6095	16.594	16.5364	16.5319	P21980	33	P21980	TGM2_HUMAN	TGM2	Protein-glutamine gamma-glutamyltransferase 2	P21980	FALSE	0	-0.203939	-0.0647298	-0.134335	0.352421	0.000751689	0.0826757	0.221885	0.15228	0.175945	0.000227674	FALSE	FALSE	FALSE	0.0109401	No	Not Significant	0.00609486	No	Not Significant	Unchanged	Unchanged
NCOA4	11.0422	11.0595	11.3024	11.409	11.3824	11.1441	10.2045	10.9516	11.2249	10.8497	11.0671	10.7606	10.6535	10.9189	10.9445	10.8644	Q13772	9	Q13772	NCOA4_HUMAN	NCOA4	Nuclear receptor coactivator 4	Q13772	FALSE	0	-0.771252	-0.19099	-0.481121	0.500231	0.00266639	-0.74004	-0.159778	-0.449909	0.646906	0.00438959	FALSE	FALSE	TRUE	0.0675489	No	Not Significant	0.0158747	No	Not Significant	Unchanged	Unchanged
TSEN34	12.2551	12.2167	12.1463	12.2153	12.2399	12.2636	12.4447	12.0491	12.1128	12.3016	12.1767	12.1903	12.3051	12.2792	12.3276	12.3288	Q9BSV6	10	Q9BSV6	SEN34_HUMAN	TSEN34	tRNA-splicing endonuclease subunit Sen34	Q9BSV6	FALSE	0	-0.0774947	0.217337	0.0699209	0.87637	0.332018	-0.146713	0.148118	0.000702408	0.978329	0.992119	FALSE	FALSE	FALSE	0.997558	No	Not Significant	0.51315	No	Not Significant	Unchanged	Unchanged
KCTD10	11.5718	11.5635	11.5523	11.4116	11.6218	11.6046	11.6016	11.7253	11.5605	11.4919	11.5021	11.4978	11.5133	11.6724	11.5442	11.7281	Q9H3F6	9	Q9H3F6	BACD3_HUMAN	KCTD10	BTB/POZ domain-containing adapter for CUL3-mediated RhoA degradation protein 3	Q9H3F6	FALSE	0	-0.106237	0.19339	0.0435767	0.896513	0.54857	-0.121085	0.178542	0.0287282	0.973185	0.691629	FALSE	FALSE	FALSE	0.859258	No	Not Significant	0.706877	No	Not Significant	Unchanged	Unchanged
MIS18BP1	11.4262	11.4134	11.365	11.2201	11.4901	11.5435	11.2384	11.6406	11.3295	11.3815	11.5118	11.5659	11.3435	11.3376	11.5684	11.4016	Q6P0N0	16	Q6P0N0	M18BP_HUMAN	MIS18BP1	Mis18-binding protein 1	Q6P0N0	FALSE	0	-0.129068	0.206523	0.0387277	0.901971	0.633417	-0.152145	0.183446	0.0156504	0.976145	0.846756	FALSE	FALSE	FALSE	0.936259	No	Not Significant	0.770235	No	Not Significant	Unchanged	Unchanged
NME2	17.0629	17.1028	17.0115	17.1926	17.0779	17.1681	17.1049	17.1164	17.0976	17.0654	17.0907	17.0731	17.0025	16.9916	17.0218	17.0264	O60361;P22392	11	P22392;O60361	NDK8_HUMAN;NDKB_HUMAN	NME2;NME2P1	Putative nucleoside diphosphate kinase	O60361	FALSE	0	-0.167479	-0.0114095	-0.0894443	0.730105	0.0269959	-0.0955458	0.0605238	-0.017511	0.972059	0.64281	FALSE	FALSE	FALSE	0.834957	No	Not Significant	0.0903198	No	Not Significant	Unchanged	Unchanged
EIF5A	16.9316	16.9646	16.8832	17.2083	17.1872	17.1402	16.7359	16.7593	16.9249	16.8584	16.984	16.6072	16.81	16.7887	16.8513	16.9086	P63241	7	P63241;Q6IS14	IF5A1_HUMAN	EIF5A	Eukaryotic translation initiation factor 5A-1	P63241	FALSE	0	-0.485368	-0.137855	-0.311611	0.425347	0.00142112	-0.426011	-0.0784976	-0.252254	0.713831	0.0069164	FALSE	FALSE	FALSE	0.0883591	No	Not Significant	0.00990129	No	Not Significant	Unchanged	Unchanged
MARCHF7	9.68213	9.76474	10.0645	10.0212	9.97823	9.59636	9.86321	9.31631	9.82275	9.06969	10.1503	9.11996	9.70448	9.6093	9.47094	9.57412	Q9H992	7	Q9H992	MARH7_HUMAN	MARCHF7	E3 ubiquitin-protein ligase MARCHF7	Q9H992	TRUE	3	-0.804595	-0.0340698	-0.419332	0.748911	0.0345591	-0.655896	0.114629	-0.270633	0.941251	0.157163	FALSE	FALSE	TRUE	0.436259	No	Not Significant	0.10815	No	Not Significant	Unchanged	Unchanged
PTGES3	16.5896	16.518	16.6844	16.6434	16.5623	16.5613	16.4177	16.4005	16.3201	16.5856	16.4866	16.6652	16.5027	16.526	16.592	16.5695	Q15185	9	Q15185	TEBP_HUMAN	PTGES3	Prostaglandin E synthase 3	Q15185	FALSE	0	-0.149517	0.0659834	-0.0417671	0.886597	0.425859	-0.278522	-0.0630214	-0.170772	0.621367	0.00374814	FALSE	FALSE	FALSE	0.0620633	No	Not Significant	0.605882	No	Not Significant	Unchanged	Unchanged
GMPS	15.161	15.1224	15.1394	15.13	15.0859	15.1552	15.1235	15.1031	15.0868	15.1645	15.1132	15.1562	15.2284	15.1726	15.2045	15.1767	P49915	55	P49915	GUAA_HUMAN	GMPS	GMP synthase [glutamine-hydrolyzing]	P49915	FALSE	0	-0.00501517	0.125132	0.0600586	0.795232	0.0683214	-0.0744856	0.055662	-0.00941178	0.974679	0.764593	FALSE	FALSE	FALSE	0.893497	No	Not Significant	0.175521	No	Not Significant	Unchanged	Unchanged
VBP1	15.0151	15.0346	14.9887	15.0639	15.1327	15.1551	14.9057	14.9475	15.0185	15.0736	15.0255	14.9647	14.9149	14.9612	14.9048	15.0503	P61758	11	P61758	PFD3_HUMAN	VBP1	Prefoldin subunit 3	P61758	FALSE	0	-0.242704	-0.0091965	-0.12595	0.751918	0.0360017	-0.207696	0.0258112	-0.0909426	0.93223	0.119034	FALSE	FALSE	FALSE	0.378546	No	Not Significant	0.111539	No	Not Significant	Unchanged	Unchanged
MLX	9.10121	9.05814	8.90042	8.98267	9.33212	8.41116	9.2883	9.29115	9.38899	9.29161	8.63686	9.28091	9.51507	8.94221	9.06922	9.47707	Q9UH92	3	Q9UH92	MLX_HUMAN	MLX	Max-like protein X	Q9UH92	TRUE	3	-0.0297114	0.73032	0.350304	0.795509	0.0686259	-0.107225	0.652806	0.272791	0.939569	0.148773	FALSE	FALSE	TRUE	0.423085	No	Not Significant	0.176129	No	Not Significant	Unchanged	Unchanged
PA2G4	16.1734	16.0966	16.1375	16.0318	16.068	16.0884	16.1401	16.1391	16.0578	16.1119	16.0949	16.3309	16.2065	16.1957	16.2803	16.2213	Q9UQ80	36	Q9UQ80	PA2G4_HUMAN	PA2G4	Proliferation-associated protein 2G4	Q9UQ80	FALSE	0	0.0950503	0.235999	0.165525	0.192897	0.000109141	-0.0431405	0.0978085	0.027334	0.965027	0.42559	FALSE	FALSE	FALSE	0.698347	No	Not Significant	0.0014594	No	Not Significant	Unchanged	Unchanged
BOLA2	13.8592	13.7509	13.8709	13.9202	13.7227	14.2125	13.3558	13.5567	13.7391	13.6218	13.7579	13.7177	13.8241	13.7457	13.8495	13.8696	Q9H3K6	6	Q9H3K6	BOLA2_HUMAN	BOLA2	BolA-like protein 2	Q9H3K6	FALSE	0	-0.315011	0.0544839	-0.130264	0.841474	0.155704	-0.510036	-0.140541	-0.325288	0.475004	0.00165492	FALSE	FALSE	TRUE	0.0400189	No	Not Significant	0.31074	No	Not Significant	Unchanged	Unchanged
PPP1R15B	8.04451	8.24136	8.17047	8.31635	8.45286	8.06537	8.13688	8.32513	8.20801	8.22279	8.27442	7.99244	7.96942	7.89045	8.25079	7.2924	Q5SWA1	3	Q5SWA1	PR15B_HUMAN	PPP1R15B	Protein phosphatase 1 regulatory subunit 15B	Q5SWA1	TRUE	8	-0.74544	0.00111328	-0.372163	0.775821	0.0506167	-0.391094	0.355459	-0.0178172	0.977319	0.921186	FALSE	FALSE	TRUE	0.968341	No	Not Significant	0.142682	No	Not Significant	Unchanged	Unchanged
SUGT1	15.3019	15.2033	15.3515	15.3676	15.3267	15.2973	14.9899	15.0906	15.1309	15.1494	15.1262	15.2488	15.2585	15.2513	15.2905	15.325	Q9Y2Z0	23	Q9Y2Z0	SGT1_HUMAN	SUGT1	Protein SGT1 homolog	Q9Y2Z0	FALSE	0	-0.146082	0.0241197	-0.0609812	0.839395	0.149449	-0.323517	-0.153315	-0.238416	0.0172049	1.46957e-05	FALSE	FALSE	FALSE	0.00121615	No	Not Significant	0.301898	No	Not Significant	Unchanged	Unchanged
CBR3	12.8007	12.9336	12.9595	12.9809	13.0048	13.0262	12.9628	12.8169	12.9046	12.7894	12.9575	12.706	12.4925	12.6557	12.6812	12.6997	O75828	14	O75828	CBR3_HUMAN	CBR3	Carbonyl reductase [NADPH] 3	O75828	FALSE	0	-0.453343	-0.238317	-0.34583	0.0299767	2.58517e-06	-0.214095	0.000931704	-0.106582	0.896084	0.051811	FALSE	FALSE	FALSE	0.252427	No	Not Significant	8.95551e-05	No	Not Significant	Unchanged	Unchanged
TPT1	16.1411	16.1842	16.2858	16.2986	16.2447	16.2096	16.1701	16.1912	16.1052	16.0816	16.071	16.0842	16.0722	16.0072	16.0967	15.9711	P13693	12	Q56UQ5;P13693	TCTP_HUMAN	TPT1	Translationally-controlled tumor protein	P13693	FALSE	0	-0.301926	-0.124907	-0.213416	0.172816	8.22623e-05	-0.224385	-0.0473659	-0.135876	0.658137	0.00471631	FALSE	FALSE	FALSE	0.0696966	No	Not Significant	0.00117125	No	Not Significant	Unchanged	Unchanged
TOP2A	14.8807	14.7992	14.752	14.701	14.7097	14.8069	14.8297	14.9288	14.7996	14.8771	14.7881	14.9767	15.0523	15.0279	14.9521	14.9473	P11388	72	P11388	TOP2A_HUMAN	TOP2A	DNA topoisomerase 2-alpha	P11388	FALSE	0	0.171726	0.325979	0.248852	0.0292632	2.48315e-06	0.0251349	0.179388	0.102262	0.783284	0.012235	FALSE	FALSE	FALSE	0.119949	No	Not Significant	8.68286e-05	No	Not Significant	Unchanged	Unchanged
CAPN2	16.1468	16.1597	16.1731	16.232	16.1836	16.2386	16.1092	16.0528	16.1399	16.1163	16.1922	16.0331	16.0884	16.1358	16.0733	16.1629	P17655	43	P17655	CAN2_HUMAN	CAPN2	Calpain-2 catalytic subunit	P17655	FALSE	0	-0.186278	-0.0300327	-0.108155	0.636852	0.00939673	-0.162888	-0.00664241	-0.0847652	0.872995	0.0350615	FALSE	FALSE	FALSE	0.207252	No	Not Significant	0.0408086	No	Not Significant	Unchanged	Unchanged
OTUB1	14.715	14.7108	14.7272	14.9189	14.6592	14.8484	14.4744	14.6424	14.7537	14.71	14.6629	14.6349	14.5883	14.6787	14.659	14.7207	Q96FW1	17	Q96FW1	OTUB1_HUMAN	OTUB1	Ubiquitin thioesterase OTUB1	Q96FW1	FALSE	0	-0.248971	-0.015175	-0.132073	0.735588	0.0289681	-0.256622	-0.022826	-0.139724	0.838119	0.021821	FALSE	FALSE	FALSE	0.160611	No	Not Significant	0.0954662	No	Not Significant	Unchanged	Unchanged
MPP5	11.8901	11.9173	12.1348	11.9621	11.964	11.9305	11.7954	11.7666	11.8813	11.9143	11.9072	11.729	11.8926	11.8396	11.8947	11.6637	Q8N3R9	16	Q8N3R9	MPP5_HUMAN	MPP5	MAGUK p55 subfamily member 5	Q8N3R9	FALSE	0	-0.323066	-0.0647351	-0.193901	0.581985	0.00551463	-0.274056	-0.0157244	-0.14489	0.862395	0.0299883	FALSE	FALSE	FALSE	0.188704	No	Not Significant	0.0272753	No	Not Significant	Unchanged	Unchanged
DDX19A.1	13.3707	13.3275	13.402	13.3777	13.4309	13.3933	13.2674	13.1659	13.2786	13.2733	13.3582	13.3834	13.3573	13.3412	13.296	13.3545	Q9NUU7;Q9UMR2	26	Q9NUU7;Q9UMR2	DD19A_HUMAN;DD19B_HUMAN	DDX19A;DDX19B	ATP-dependent RNA helicase DDX19A	Q9NUU7	FALSE	0	-0.139174	0.0302921	-0.0544409	0.852188	0.193663	-0.217012	-0.0475462	-0.132279	0.639244	0.00418334	FALSE	FALSE	FALSE	0.0660117	No	Not Significant	0.359507	No	Not Significant	Unchanged	Unchanged
ACTN4	17.8502	17.8389	17.8209	17.8366	17.8238	17.8519	17.832	17.8096	17.8407	17.8643	17.8704	17.8459	17.8382	17.8527	17.8891	17.893	O43707	79	O43707	ACTN4_HUMAN	ACTN4	Alpha-actinin-4	O43707	FALSE	0	-0.0279605	0.0888868	0.0304632	0.870214	0.28757	-0.0483009	0.0685464	0.0101227	0.97379	0.719942	FALSE	FALSE	FALSE	0.871749	No	Not Significant	0.466311	No	Not Significant	Unchanged	Unchanged
GDI1	14.5165	14.5214	14.4995	14.4919	14.4889	14.5552	14.5306	14.5759	14.5327	14.5037	14.5141	14.5413	14.5011	14.5537	14.5365	14.48	P31150	23	P31150	GDIA_HUMAN	GDI1	Rab GDP dissociation inhibitor alpha	P31150	FALSE	0	-0.0479772	0.075314	0.0136684	0.902753	0.646752	-0.0391175	0.0841738	0.0225282	0.966149	0.452362	FALSE	FALSE	FALSE	0.716087	No	Not Significant	0.780841	No	Not Significant	Unchanged	Unchanged
FERMT2	14.0335	14.0256	14.0455	14.1598	14.0153	14.0823	13.9429	13.9638	13.9652	14.061	13.9945	13.9382	14.0206	14.0261	13.9987	14.0147	Q96AC1	44	Q96AC1	FERM2_HUMAN	FERMT2	Fermitin family homolog 2	Q96AC1	FALSE	0	-0.15866	0.00654039	-0.0760598	0.795756	0.068899	-0.172844	-0.00764361	-0.0902438	0.870903	0.0339627	FALSE	FALSE	FALSE	0.203349	No	Not Significant	0.176647	No	Not Significant	Unchanged	Unchanged
PAK2	14.946	14.9646	14.9599	15.0187	14.9575	15.0126	14.9752	14.9244	14.9672	14.957	14.9092	14.9763	14.8781	14.8628	14.9586	14.8897	Q13177	25	Q13177	PAK2_HUMAN	PAK2	Serine/threonine-protein kinase PAK 2	Q13177	FALSE	0	-0.141763	-0.00639096	-0.0740771	0.747028	0.0336923	-0.108248	0.0271245	-0.0405615	0.951057	0.223959	FALSE	FALSE	FALSE	0.52208	No	Not Significant	0.106241	No	Not Significant	Unchanged	Unchanged
CBX6	10.832	10.8495	10.5973	10.3242	10.4318	10.7328	11.4754	10.8667	11.2613	11.0295	10.9262	11.3499	11.0018	11.0192	11.1672	10.8636	O95503	3	O95503	CBX6_HUMAN	CBX6	Chromobox protein homolog 6	O95503	TRUE	3	0.275606	0.842046	0.558826	0.33591	0.00061489	0.307073	0.873513	0.590293	0.227539	0.000367151	FALSE	FALSE	TRUE	0.0147018	Yes	BH-val	0.00530672	No	Not Significant	Unchanged	Unchanged
DPP3	14.4235	14.5755	14.4919	14.5663	14.5263	14.6065	14.6527	14.5435	14.6329	14.5851	14.5742	14.3787	14.2701	14.3443	14.3164	14.3111	Q9NY33	31	Q9NY33	DPP3_HUMAN	DPP3	Dipeptidyl peptidase 3	Q9NY33	FALSE	0	-0.290645	-0.156634	-0.223639	0.0221331	1.5881e-06	-0.0170715	0.11694	0.0499342	0.936415	0.134752	FALSE	FALSE	FALSE	0.402642	No	Not Significant	6.35923e-05	No	Not Significant	Unchanged	Unchanged
PLK2	9.97585	10.0364	10.1588	9.89374	10.0931	10.294	10.2022	11.367	9.84426	8.65778	9.81658	10.312	9.64502	9.80047	9.11041	10.475	Q9NYY3	17	Q9NYY3	PLK2_HUMAN	PLK2	Serine/threonine-protein kinase PLK2	Q9NYY3	TRUE	4	-0.995245	0.512631	-0.241307	0.893675	0.509644	-0.886268	0.621608	-0.13233	0.973717	0.716469	FALSE	FALSE	TRUE	0.869948	No	Not Significant	0.677343	No	Not Significant	Unchanged	Unchanged
MMP14	15.6673	15.8715	15.7966	15.8219	15.8495	15.8199	15.8328	15.9099	15.9585	15.9937	15.8609	15.5854	15.4723	15.6256	15.5442	15.4905	P50281	25	P50281	MMP14_HUMAN	MMP14	Matrix metalloproteinase-14	P50281	FALSE	0	-0.358391	-0.198319	-0.278355	0.0155637	9.12738e-07	0.0091699	0.169242	0.0892059	0.864539	0.0309214	FALSE	FALSE	FALSE	0.192576	No	Not Significant	4.42119e-05	No	Not Significant	Unchanged	Unchanged
CCNB2	11.6171	11.5683	11.6635	11.5387	11.7987	11.6156	11.5943	11.5098	11.5625	11.3314	11.4998	11.6425	11.774	11.5083	11.5832	11.4291	O95067	12	O95067	CCNB2_HUMAN	CCNB2	G2/mitotic-specific cyclin-B2	O95067	FALSE	0	-0.220057	0.0866852	-0.0666857	0.881201	0.372853	-0.307921	-0.00117948	-0.15455	0.892429	0.0484413	FALSE	FALSE	FALSE	0.245092	No	Not Significant	0.553707	No	Not Significant	Unchanged	Unchanged
ABCE1	15.2391	15.2142	15.2197	15.1796	15.2675	15.1334	15.2614	15.222	15.154	15.2391	15.251	15.2733	15.2578	15.26	15.2731	15.2876	P61221	40	P61221	ABCE1_HUMAN	ABCE1	ATP-binding cassette sub-family E member 1	P61221	FALSE	0	0.00553253	0.135024	0.0702783	0.749843	0.0349985	-0.039297	0.0901945	0.0254487	0.964759	0.419524	FALSE	FALSE	FALSE	0.693259	No	Not Significant	0.109203	No	Not Significant	Unchanged	Unchanged
PAIP1	13.5229	13.5764	13.5978	13.5874	13.6247	13.6416	13.4889	13.5537	13.5481	13.5757	13.5697	13.4888	13.397	13.4812	13.4029	13.4843	Q9H074	13	Q9H074	PAIP1_HUMAN	PAIP1	Polyadenylate-binding protein-interacting protein 1	Q9H074	FALSE	0	-0.237328	-0.0868006	-0.162064	0.264913	0.000266866	-0.140937	0.00959029	-0.0656733	0.918603	0.0833266	FALSE	FALSE	FALSE	0.314395	No	Not Significant	0.00286813	No	Not Significant	Unchanged	Unchanged
PGLS	15.4994	15.5444	15.4811	15.6709	15.6221	15.6497	15.3015	15.3908	15.6069	15.5535	15.6229	15.4043	15.3376	15.4855	15.4065	15.4366	O95336	15	O95336	6PGL_HUMAN	PGLS	6-phosphogluconolactonase	O95336	FALSE	0	-0.320311	-0.063366	-0.191838	0.585899	0.00571984	-0.239294	0.0176508	-0.110822	0.920208	0.0866196	FALSE	FALSE	FALSE	0.320584	No	Not Significant	0.028056	No	Not Significant	Unchanged	Unchanged
AIP	14.6769	14.7347	14.7935	14.7847	14.7951	14.766	14.624	14.6798	14.7415	14.729	14.6985	14.6365	14.5987	14.5334	14.5885	14.5955	O00170	18	O00170	AIP_HUMAN	AIP	AH receptor-interacting protein	O00170	FALSE	0	-0.267728	-0.12086	-0.194294	0.112936	2.89392e-05	-0.163713	-0.0168444	-0.0902785	0.825334	0.0187901	FALSE	FALSE	FALSE	0.150421	No	Not Significant	0.000549844	No	Not Significant	Unchanged	Unchanged
PDLIM7	15.1602	15.2227	15.4149	15.3972	15.4046	15.266	15.0705	15.0942	15.172	15.0608	15.1245	14.9451	14.9743	14.9878	14.9933	15.0592	Q9NR12	17	Q9NR12	PDLI7_HUMAN	PDLIM7	PDZ and LIM domain protein 7	Q9NR12	FALSE	0	-0.45595	-0.301573	-0.378762	0.000104917	6.08552e-09	-0.343479	-0.189102	-0.266291	0.000782622	1.01845e-06	FALSE	FALSE	FALSE	0.000164901	No	Not Significant	1.51083e-06	No	Not Significant	Unchanged	Unchanged
CDT1	9.1009	9.33909	9.528	9.43493	8.86025	9.16723	9.15522	9.30676	9.46515	9.26519	9.86906	8.44576	9.26406	9.09085	9.20988	8.9071	Q9H211	4	Q9H211	CDT1_HUMAN	CDT1	DNA replication factor Cdt1	Q9H211	TRUE	4	-0.697781	0.169636	-0.264072	0.857534	0.216924	-0.269035	0.598383	0.164674	0.965443	0.435231	FALSE	FALSE	TRUE	0.705308	No	Not Significant	0.389501	No	Not Significant	Unchanged	Unchanged
PTPN11	14.2317	14.2895	14.3694	14.3046	14.2604	14.2865	14.247	14.2089	14.3375	14.3184	14.2732	14.1061	14.1343	14.2346	14.1667	14.2228	Q06124	39	Q06124	PTN11_HUMAN	PTPN11	Tyrosine-protein phosphatase non-receptor type 11	Q06124	FALSE	0	-0.214377	-0.0503342	-0.132355	0.524211	0.00328011	-0.110263	0.0537795	-0.0282417	0.967156	0.478521	FALSE	FALSE	FALSE	0.731983	No	Not Significant	0.0184658	No	Not Significant	Unchanged	Unchanged
SYF2	11.7041	11.6756	11.7329	11.4674	11.6565	11.6259	11.7067	11.7441	11.7956	11.8124	11.5388	11.658	11.59	12.0526	11.7776	11.7762	O95926	8	O95926	SYF2_HUMAN	SYF2	Pre-mRNA-splicing factor SYF2	O95926	FALSE	0	-0.0150801	0.315456	0.150188	0.798716	0.0722823	-0.0664486	0.264087	0.0988193	0.951168	0.224943	FALSE	FALSE	FALSE	0.522901	No	Not Significant	0.181995	No	Not Significant	Unchanged	Unchanged
USP22	12.2708	12.4286	12.4102	12.2635	12.3084	12.4132	12.4776	12.3824	12.5337	12.5432	12.525	12.3185	12.2044	12.2124	12.3895	11.917	Q9UPT9	9	Q9UPT9	UBP22_HUMAN	USP22	Ubiquitin carboxyl-terminal hydrolase 22	Q9UPT9	FALSE	0	-0.314058	0.0331394	-0.140459	0.821261	0.106311	-0.0300426	0.317155	0.143556	0.925637	0.0993541	FALSE	FALSE	FALSE	0.347082	No	Not Significant	0.238423	No	Not Significant	Unchanged	Unchanged
LAP3	14.8866	14.844	14.9003	14.8217	14.8967	14.8118	14.8469	14.7519	14.8502	14.8752	14.841	14.8837	14.9252	14.8951	14.8821	14.9629	P28838	39	P28838	AMPL_HUMAN	LAP3	Cytosol aminopeptidase	P28838	FALSE	0	-0.0173099	0.121678	0.0521838	0.832959	0.131982	-0.0940623	0.0449253	-0.0245685	0.966723	0.467003	FALSE	FALSE	FALSE	0.723818	No	Not Significant	0.277214	No	Not Significant	Unchanged	Unchanged
LTA4H	15.702	15.6013	15.5742	15.6756	15.6375	15.6537	15.5102	15.5176	15.6307	15.5692	15.6428	15.6926	15.7586	15.7953	15.7516	15.7784	P09960	41	P09960	LKHA4_HUMAN	LTA4H	Leukotriene A-4 hydrolase	P09960	FALSE	0	0.0487721	0.191326	0.120049	0.486055	0.00236301	-0.132432	0.010122	-0.0611551	0.920938	0.0881838	FALSE	FALSE	FALSE	0.323384	No	Not Significant	0.0144735	No	Not Significant	Unchanged	Unchanged
NUDC	16.4112	16.3588	16.3937	16.3505	16.385	16.3669	16.3264	16.333	16.324	16.4097	16.34	16.4593	16.4182	16.4736	16.4947	16.3589	Q9Y266	30	Q9Y266	NUDC_HUMAN	NUDC	Nuclear migration protein nudC	Q9Y266	FALSE	0	-0.00730236	0.141051	0.0668741	0.800458	0.0743706	-0.101606	0.0467467	-0.0274298	0.965936	0.447091	FALSE	FALSE	FALSE	0.713201	No	Not Significant	0.185619	No	Not Significant	Unchanged	Unchanged
FASN	16.1683	16.1834	16.1516	16.158	16.1845	16.2112	16.156	16.1655	16.178	16.2275	16.2182	16.1227	16.1469	16.1613	16.1597	16.219	P49327	151	P49327	FAS_HUMAN	FASN	Fatty acid synthase	P49327	FALSE	0	-0.0787052	0.0498644	-0.0144204	0.90253	0.642927	-0.0515676	0.0770021	0.0127172	0.972982	0.682441	FALSE	FALSE	FALSE	0.855335	No	Not Significant	0.777483	No	Not Significant	Unchanged	Unchanged
PABPC1.2	16.1334	16.1131	16.1157	16.1858	16.0431	16.1066	16.082	16.0827	16.1159	16.1528	16.1331	16.2067	16.1383	16.1065	16.1046	16.1932	P11940;Q13310;Q4VXU2;Q9H361	2	P11940;Q13310;Q9H361;Q4VXU2	PABP1_HUMAN;PABP3_HUMAN;PABP4_HUMAN;PAP1L_HUMAN	PABPC1;PABPC1L;PABPC3;PABPC4	Polyadenylate-binding protein 1	P11940	FALSE	0	-0.0386555	0.112817	0.0370808	0.874421	0.317085	-0.0752266	0.0762461	0.000509726	0.978285	0.988868	FALSE	FALSE	FALSE	0.99622	No	Not Significant	0.496876	No	Not Significant	Unchanged	Unchanged
WLS	11.9132	12.1064	12.0615	11.8468	12.0979	11.9047	12.1807	12.4223	12.2886	12.0225	12.1332	11.9538	11.8195	11.958	11.928	11.6483	Q5T9L3	5	Q5T9L3	WLS_HUMAN	WLS	Protein wntless homolog	Q5T9L3	FALSE	0	-0.286834	0.0544693	-0.116182	0.845751	0.169632	0.0610977	0.402401	0.231749	0.767195	0.010588	FALSE	FALSE	FALSE	0.109527	No	Not Significant	0.330033	No	Not Significant	Unchanged	Unchanged
THOP1	13.2253	13.2015	13.2618	13.2432	13.2599	13.1396	13.1939	13.1867	13.1786	13.1317	13.2184	13.1951	13.1933	13.2446	13.2808	13.2091	P52888	30	P52888	THOP1_HUMAN	THOP1	Thimet oligopeptidase	P52888	FALSE	0	-0.0739204	0.0708794	-0.00152053	0.917552	0.965272	-0.116639	0.0281603	-0.0442396	0.950056	0.215357	FALSE	FALSE	FALSE	0.511309	No	Not Significant	0.981464	No	Not Significant	Unchanged	Unchanged
JAK1	12.2469	12.2971	12.403	12.302	12.2033	12.3889	12.2643	12.2239	12.3333	12.2953	12.2596	12.1999	12.1414	12.2678	12.2077	12.1083	P23458	19	P23458	JAK1_HUMAN	JAK1	Tyrosine-protein kinase JAK1	P23458	FALSE	0	-0.243013	-0.0356273	-0.13932	0.654661	0.0112998	-0.152767	0.0546187	-0.0490741	0.96019	0.333058	FALSE	FALSE	FALSE	0.625813	No	Not Significant	0.0465968	No	Not Significant	Unchanged	Unchanged
EBNA1BP2	15.2371	15.2026	15.0919	15.0719	15.1985	15.1518	15.3382	15.2484	15.3138	15.2395	15.1692	15.3106	15.31	15.3884	15.3076	15.3029	Q99848	18	Q99848	EBP2_HUMAN	EBNA1BP2	Probable rRNA-processing protein EBP2	Q99848	FALSE	0	0.113077	0.277682	0.19538	0.184747	9.73588e-05	0.0510134	0.215618	0.133316	0.594083	0.00318776	FALSE	FALSE	FALSE	0.0565295	No	Not Significant	0.00133787	No	Not Significant	Unchanged	Unchanged
PCLAF	12.5445	12.6372	12.7649	12.8979	12.6988	12.8596	12.5562	12.6192	12.5837	12.4215	12.3332	12.3157	12.5416	12.2572	12.3654	12.1996	Q15004	4	Q15004	PAF15_HUMAN	PCLAF	PCNA-associated factor	Q15004	FALSE	0	-0.638989	-0.299783	-0.469386	0.0882397	1.70205e-05	-0.472115	-0.132908	-0.302512	0.454805	0.00148714	FALSE	FALSE	FALSE	0.0374196	No	Not Significant	0.000368514	No	Not Significant	Unchanged	Unchanged
STK17A	11.2601	11.1658	11.0171	11.2589	11.1513	11.1113	11.3671	11.1359	11.2841	11.3342	10.8319	11.6129	11.402	11.3939	11.4415	10.9519	Q9UEE5	8	Q9UEE5	ST17A_HUMAN	STK17A	Serine/threonine-protein kinase 17A	Q9UEE5	FALSE	0	-0.00970318	0.461275	0.225786	0.786092	0.0591537	-0.179485	0.291494	0.0560044	0.971572	0.623195	FALSE	FALSE	TRUE	0.821293	No	Not Significant	0.158995	No	Not Significant	Unchanged	Unchanged
XPOT	13.7938	13.9092	13.7988	13.8547	13.895	13.8794	13.946	13.9214	13.9854	13.9709	13.9314	13.7732	13.688	13.7614	13.7328	13.7613	O43592	40	O43592	XPOT_HUMAN	XPOT	Exportin-T	O43592	FALSE	0	-0.178223	-0.0490526	-0.113638	0.44433	0.00166433	0.0294565	0.158627	0.0940417	0.711135	0.00678111	FALSE	FALSE	FALSE	0.0875315	No	Not Significant	0.0111075	No	Not Significant	Unchanged	Unchanged
DPYD	11.7391	11.5673	11.2846	11.5519	11.3238	11.7081	11.7092	11.4801	11.79	11.5624	11.6959	11.845	11.9162	12.1366	12.0134	11.8725	Q12882	20	Q12882	DPYD_HUMAN	DPYD	Dihydropyrimidine dehydrogenase [NADP(+)]	Q12882	FALSE	0	0.304189	0.675144	0.489667	0.114146	2.96853e-05	-0.00503004	0.365925	0.180448	0.900034	0.055867	FALSE	FALSE	FALSE	0.259312	No	Not Significant	0.000561157	No	Not Significant	Unchanged	Unchanged
LACTB2	13.4795	13.4982	13.531	13.4779	13.5509	13.4405	13.5422	13.4364	13.5507	13.4831	13.4709	13.4246	13.4622	13.5112	13.464	13.4532	Q53H82	14	Q53H82	LACB2_HUMAN	LACTB2	Endoribonuclease LACTB2	Q53H82	FALSE	0	-0.116842	0.0427654	-0.0370385	0.877645	0.342241	-0.0832132	0.0763946	-0.00340925	0.977441	0.929436	FALSE	FALSE	FALSE	0.971875	No	Not Significant	0.523621	No	Not Significant	Unchanged	Unchanged
ATP6V1D	12.1629	11.982	12.0097	11.959	11.9431	11.9612	12.0083	12.1412	12.0905	11.8704	11.8547	12.3341	12.3904	12.3502	12.2701	12.248	Q9Y5K8	12	Q9Y5K8	VATD_HUMAN	ATP6V1D	V-type proton ATPase subunit D	Q9Y5K8	FALSE	0	0.241002	0.45962	0.350311	0.0308715	2.71286e-06	-0.0845213	0.134097	0.024788	0.971974	0.639327	FALSE	FALSE	FALSE	0.832531	No	Not Significant	9.2262e-05	No	Not Significant	Unchanged	Unchanged
TUBB3.2	16.0997	16.1802	16.161	16.1802	16.263	16.2229	16.1171	16.1703	16.2081	16.2262	16.0726	16.0427	16.0003	15.9666	15.9964	16.0643	Q13509;Q9BUF5	4	Q13509;Q9BUF5	TBB3_HUMAN;TBB6_HUMAN	TUBB3;TUBB6	Tubulin beta-3 chain	Q13509	FALSE	0	-0.269827	-0.115666	-0.192746	0.146403	5.50776e-05	-0.125004	0.0291562	-0.0479241	0.949122	0.207774	FALSE	FALSE	FALSE	0.502122	No	Not Significant	0.000867268	No	Not Significant	Unchanged	Unchanged
UBR5	12.9125	12.9014	12.9676	12.8942	12.8429	12.863	12.8921	12.9577	12.8435	12.9189	12.9323	12.91	12.9013	12.9368	12.9406	12.9561	O95071	59	O95071	UBR5_HUMAN	UBR5	E3 ubiquitin-protein ligase UBR5	O95071	FALSE	0	-0.030812	0.104898	0.0370429	0.866833	0.266253	-0.0508816	0.0848282	0.0169733	0.971112	0.605444	FALSE	FALSE	FALSE	0.811709	No	Not Significant	0.444762	No	Not Significant	Unchanged	Unchanged
FAR1	12.5781	12.4813	12.3172	12.4413	12.3815	12.3961	12.6946	12.5251	12.4866	12.5634	12.526	12.756	12.9003	12.7292	12.7109	12.5706	Q8WVX9	16	Q8WVX9	FACR1_HUMAN	FAR1	Fatty acyl-CoA reductase 1	Q8WVX9	FALSE	0	0.23445	0.464329	0.34939	0.046953	5.35379e-06	0.0601625	0.290041	0.175102	0.666427	0.00497807	FALSE	FALSE	FALSE	0.072037	No	Not Significant	0.000153366	No	Not Significant	Unchanged	Unchanged
TBC1D13	13.2799	13.1688	13.0635	13.186	13.1722	13.2093	13.1307	13.117	13.2347	13.1613	13.2442	13.3988	13.343	13.4633	13.3257	13.3572	Q9NVG8	16	Q9NVG8	TBC13_HUMAN	TBC1D13	TBC1 domain family member 13	Q9NVG8	FALSE	0	0.131847	0.307806	0.219827	0.146933	5.55647e-05	-0.068158	0.107801	0.0198213	0.972027	0.641492	FALSE	FALSE	FALSE	0.834119	No	Not Significant	0.000869425	No	Not Significant	Unchanged	Unchanged
DCTN2	14.706	14.6971	14.72	14.7148	14.7378	14.7763	14.618	14.68	14.705	14.6521	14.6696	14.6538	14.6838	14.7303	14.6327	14.7045	Q13561	24	Q13561	DCTN2_HUMAN	DCTN2	Dynactin subunit 2	Q13561	FALSE	0	-0.126566	0.0141336	-0.056216	0.823346	0.110395	-0.142622	-0.00192305	-0.0722727	0.887838	0.0446588	FALSE	FALSE	FALSE	0.236571	No	Not Significant	0.245255	No	Not Significant	Unchanged	Unchanged
LDHA	19.4075	19.4166	19.4108	19.4346	19.3794	19.4206	19.4676	19.4022	19.4067	19.4058	19.4212	19.4136	19.415	19.3965	19.3286	19.4682	P00338	34	P00338	LDHA_HUMAN	LDHA	L-lactate dehydrogenase A chain	P00338	FALSE	0	-0.0877142	0.073747	-0.00698361	0.913208	0.857739	-0.0713617	0.0900996	0.00936894	0.975515	0.810027	FALSE	FALSE	FALSE	0.917294	No	Not Significant	0.917484	No	Not Significant	Unchanged	Unchanged
MCTS1	15.2094	15.2483	15.3185	15.2752	15.2849	15.2034	15.184	15.1822	15.2689	15.2076	15.3097	15.2327	15.1779	15.2159	15.0498	15.1266	Q9ULC4	16	Q9ULC4	MCTS1_HUMAN	MCTS1	Malignant T-cell-amplified sequence 1	Q9ULC4	FALSE	0	-0.19553	-0.0242806	-0.109905	0.679468	0.0147828	-0.125657	0.0455927	-0.0400322	0.960545	0.338796	FALSE	FALSE	FALSE	0.630896	No	Not Significant	0.0570772	No	Not Significant	Unchanged	Unchanged
PPP5C	13.5748	13.6296	13.6727	13.6385	13.6523	13.5896	13.6548	13.5419	13.6883	13.675	13.5536	13.5518	13.4936	13.5171	13.4919	13.5662	P53041	28	P53041	PPP5_HUMAN	PPP5C	Serine/threonine-protein phosphatase 5	P53041	FALSE	0	-0.194386	-0.0339468	-0.114166	0.619278	0.0078803	-0.0957469	0.064692	-0.0155275	0.973125	0.688894	FALSE	FALSE	FALSE	0.857863	No	Not Significant	0.0358195	No	Not Significant	Unchanged	Unchanged
PPP2R1A	16.3149	16.3112	16.3574	16.311	16.3058	16.3151	16.3525	16.309	16.2831	16.297	16.2703	16.4088	16.2731	16.2796	16.3174	16.2656	P30153	37	P30153	2AAA_HUMAN	PPP2R1A	Serine/threonine-protein phosphatase 2A 65 kDa regulatory subunit A alpha isoform	P30153	FALSE	0	-0.0806755	0.0537795	-0.013448	0.904578	0.679106	-0.087195	0.0472601	-0.0199675	0.969246	0.540251	FALSE	FALSE	FALSE	0.77455	No	Not Significant	0.80362	No	Not Significant	Unchanged	Unchanged
NGDN	12.9915	12.9473	12.847	12.8118	12.993	12.8162	12.9896	13.118	12.9945	13.0307	12.9249	13.1155	13.0706	13.1861	13.0222	13.0609	Q8NEJ9	16	Q8NEJ9	NGDN_HUMAN	NGDN	Neuroguidin	Q8NEJ9	FALSE	0	0.127914	0.32022	0.224067	0.198873	0.000118652	0.0483808	0.240687	0.144534	0.680408	0.00546453	FALSE	FALSE	FALSE	0.0763599	No	Not Significant	0.00154688	No	Not Significant	Unchanged	Unchanged
CNDP2	16.1996	16.2001	16.1636	16.2824	16.2266	16.2591	16.0706	16.1506	16.2482	16.1673	16.2324	16.1791	16.1338	16.1655	16.2305	16.1563	Q96KP4	36	Q96KP4	CNDP2_HUMAN	CNDP2	Cytosolic non-specific dipeptidase	Q96KP4	FALSE	0	-0.137099	0.0173313	-0.0598841	0.828131	0.120537	-0.136318	0.0181126	-0.0591028	0.933948	0.125132	FALSE	FALSE	FALSE	0.388975	No	Not Significant	0.260446	No	Not Significant	Unchanged	Unchanged
PEPD	13.9271	13.8962	13.9453	13.9512	13.9027	13.8891	13.8472	13.7889	13.9013	13.9342	13.9057	13.8754	13.9636	13.9904	13.8912	13.9349	P12955	28	P12955	PEPD_HUMAN	PEPD	Xaa-Pro dipeptidase	P12955	FALSE	0	-0.0915736	0.109726	0.00907629	0.912952	0.851775	-0.14721	0.0540897	-0.0465602	0.960847	0.343787	FALSE	FALSE	FALSE	0.634736	No	Not Significant	0.913851	No	Not Significant	Unchanged	Unchanged
SEMA7A	12.4558	12.4983	12.5483	12.4913	12.586	12.6298	12.2732	12.4194	12.5415	12.4991	12.4959	12.4308	12.338	12.2874	12.372	12.4186	O75326	20	O75326	SEM7A_HUMAN	SEMA7A	Semaphorin-7A	O75326	FALSE	0	-0.303836	-0.0852243	-0.19453	0.433026	0.00151482	-0.227383	-0.0087716	-0.118077	0.874306	0.0357772	FALSE	FALSE	FALSE	0.209818	No	Not Significant	0.0103129	No	Not Significant	Unchanged	Unchanged
CHCHD2	13.9092	13.8315	13.7639	13.8737	14.0708	13.6533	14.0366	13.7316	13.9274	13.6568	13.7692	13.9475	13.8758	14.0432	13.891	14.0634	Q9Y6H1	2	Q5T1J5;Q9Y6H1	CHCH2_HUMAN	CHCHD2	Coiled-coil-helix-coiled-coil-helix domain-containing protein 2	Q9Y6H1	FALSE	0	-0.271314	0.518845	0.123766	0.894347	0.518563	-0.411183	0.378976	-0.0161037	0.977489	0.932664	FALSE	FALSE	TRUE	0.97317	No	Not Significant	0.684014	No	Not Significant	Unchanged	Unchanged
RLIM	10.3853	10.4254	10.2596	10.614	10.3935	10.2347	10.4903	10.4227	10.4456	10.4359	10.5327	10.3132	10.3858	10.1989	10.4657	10.602	Q9NVW2	7	Q9NVW2	RNF12_HUMAN	RLIM	E3 ubiquitin-protein ligase RLIM	Q9NVW2	FALSE	0	-0.183803	0.219181	0.017689	0.913118	0.855651	-0.111502	0.291481	0.0899894	0.961802	0.360301	FALSE	FALSE	TRUE	0.645542	No	Not Significant	0.915908	No	Not Significant	Unchanged	Unchanged
PIN4	14.3374	14.262	14.428	14.4623	14.3581	14.3957	14.0735	14.1017	14.175	14.1607	14.2035	14.3089	14.2908	14.2869	14.208	14.2983	Q9Y237	11	Q9Y237	PIN4_HUMAN	PIN4	Peptidyl-prolyl cis-trans isomerase NIMA-interacting 4	Q9Y237	FALSE	0	-0.207561	-0.0573261	-0.132444	0.442288	0.00163625	-0.343246	-0.193011	-0.268128	0.000412499	6.39804e-07	FALSE	FALSE	FALSE	0.000113459	No	Not Significant	0.0109692	No	Not Significant	Unchanged	Unchanged
CAND1	14.8929	14.8933	14.8991	14.849	14.8837	14.9297	14.9459	14.8925	14.8905	14.89	14.8591	14.9345	14.8721	14.8685	14.9387	14.8608	Q86VP6	62	Q86VP6	CAND1_HUMAN	CAND1	Cullin-associated NEDD8-dissociated protein 1	Q86VP6	FALSE	0	-0.0551932	0.0642813	0.00454408	0.913929	0.874739	-0.0545104	0.0649641	0.00522688	0.9763	0.856126	FALSE	FALSE	FALSE	0.939464	No	Not Significant	0.92966	No	Not Significant	Unchanged	Unchanged
RPL12	17.6964	17.7009	17.7196	17.6339	17.7152	17.662	17.7077	17.6704	17.6984	17.7527	17.7484	17.724	17.6788	17.7213	17.7047	17.7085	P30050	11	P30050	RL12_HUMAN	RPL12	60S ribosomal protein L12	P30050	FALSE	0	-0.0348984	0.0844821	0.0247918	0.883474	0.39416	-0.0268556	0.0925249	0.0328347	0.954945	0.262744	FALSE	FALSE	FALSE	0.559919	No	Not Significant	0.57394	No	Not Significant	Unchanged	Unchanged
PFKP	15.6589	15.6658	15.6404	15.6537	15.6967	15.6506	15.6053	15.6209	15.7011	15.736	15.6875	15.6605	15.6374	15.7066	15.6351	15.6487	Q01813	43	Q01813	PFKAP_HUMAN	PFKP	ATP-dependent 6-phosphofructokinase, platelet type	Q01813	FALSE	0	-0.0690543	0.0637335	-0.00266037	0.916332	0.933803	-0.0565606	0.0762272	0.00983333	0.974574	0.759127	FALSE	FALSE	FALSE	0.8922	No	Not Significant	0.965029	No	Not Significant	Unchanged	Unchanged
NR2F1	12.6414	12.4666	12.3624	12.5094	12.4881	12.5498	12.2962	12.3827	12.5158	12.5335	12.5618	12.8056	12.7316	12.7629	12.7914	12.7718	P10589;P24468	5	P10589;P24468	COT1_HUMAN;COT2_HUMAN	NR2F1;NR2F2	COUP transcription factor 1	P10589	FALSE	0	0.183782	0.406684	0.295233	0.112275	2.85395e-05	-0.130885	0.0920171	-0.019434	0.973754	0.718233	FALSE	FALSE	FALSE	0.871096	No	Not Significant	0.000546079	No	Not Significant	Unchanged	Unchanged
DCAF13	13.0604	13.006	13.0527	12.929	12.9618	12.9475	13.0804	13.0344	13.0201	12.9675	13.0603	13.1175	13.2003	13.0859	13.0936	13.1549	Q9NV06	26	Q9NV06	DCA13_HUMAN	DCAF13	DDB1- and CUL4-associated factor 13	Q9NV06	FALSE	0	0.0810059	0.234356	0.157681	0.303384	0.00041749	-0.0169044	0.136446	0.0597707	0.932152	0.118767	FALSE	FALSE	FALSE	0.378546	No	Not Significant	0.00398649	No	Not Significant	Unchanged	Unchanged
POLR2G	12.6013	12.5985	12.6704	12.6534	12.5788	12.5842	12.6446	12.5409	12.5445	12.5445	12.6248	12.4448	12.5758	12.697	12.6099	12.5973	P62487	9	P62487	RPB7_HUMAN	POLR2G	DNA-directed RNA polymerase II subunit RPB7	P62487	FALSE	0	-0.132959	0.0594612	-0.0367487	0.887219	0.432531	-0.138053	0.0543664	-0.0418435	0.962479	0.372726	FALSE	FALSE	FALSE	0.654785	No	Not Significant	0.611465	No	Not Significant	Unchanged	Unchanged
ANXA7	14.4538	14.4169	14.4595	14.4711	14.4716	14.4815	14.3898	14.3838	14.3511	14.3505	14.3931	14.4863	14.3936	14.4433	14.3874	14.4897	P20073	30	P20073	ANXA7_HUMAN	ANXA7	Annexin A7	P20073	FALSE	0	-0.100078	0.0383482	-0.0308647	0.879869	0.361012	-0.166474	-0.0280484	-0.0972614	0.741531	0.00854982	FALSE	FALSE	FALSE	0.0976672	No	Not Significant	0.542319	No	Not Significant	Unchanged	Unchanged
XPNPEP1	13.1264	13.0615	13.0281	13.1024	13.0703	13.0243	13.1268	13.0161	13.0408	13.0768	13.0679	13.1942	13.2007	13.1626	13.1774	13.1773	Q9NQW7	26	Q9NQW7	XPP1_HUMAN	XPNPEP1	Xaa-Pro aminopeptidase 1	Q9NQW7	FALSE	0	0.0531563	0.199233	0.126195	0.462016	0.00192951	-0.0636201	0.082457	0.00941842	0.975144	0.789424	FALSE	FALSE	FALSE	0.906511	No	Not Significant	0.0124102	No	Not Significant	Unchanged	Unchanged
PAXX	11.8606	11.8402	11.8253	11.8668	12.0946	12.1164	11.7116	11.8599	11.6946	11.5628	11.83	11.8275	11.7084	11.8463	11.6913	11.7693	Q9BUH6	6	Q9BUH6	PAXX_HUMAN	PAXX	Protein PAXX	Q9BUH6	FALSE	0	-0.37168	-0.0427206	-0.2072	0.688867	0.0164334	-0.408432	-0.0794727	-0.243952	0.693756	0.00598985	FALSE	FALSE	FALSE	0.0806734	No	Not Significant	0.0618475	No	Not Significant	Unchanged	Unchanged
SON	14.0762	14.1045	13.9851	14.0467	14.0502	14.0592	14.0971	14.1931	14.1507	14.1936	14.1645	14.0663	14.1621	14.1422	14.0655	14.108	P18583	54	P18583	SON_HUMAN	SON	Protein SON	P18583	FALSE	0	0.00135779	0.145662	0.0735097	0.76971	0.0462642	0.0523303	0.196634	0.124482	0.505961	0.00195215	FALSE	FALSE	FALSE	0.0439645	No	Not Significant	0.133828	No	Not Significant	Unchanged	Unchanged
ARHGEF1	14.1677	14.1878	14.3285	14.3005	14.283	14.294	14.0872	14.091	14.1325	14.0879	14.0856	14.031	13.9958	14.0238	14.1234	14.1291	Q92888	38	Q92888	ARHG1_HUMAN	ARHGEF1	Rho guanine nucleotide exchange factor 1	Q92888	FALSE	0	-0.317157	-0.164647	-0.240902	0.0345061	3.26822e-06	-0.280932	-0.128422	-0.204677	0.028385	2.44677e-05	FALSE	FALSE	FALSE	0.00184076	No	Not Significant	0.000104921	No	Not Significant	Unchanged	Unchanged
CNN2	14.5489	14.4177	14.5708	14.5206	14.5782	14.5259	14.2451	14.3389	14.3083	14.3092	14.3626	14.4624	14.4817	14.5641	14.6722	14.5642	Q99439	16	Q99439	CNN2_HUMAN	CNN2	Calponin-2	Q99439	FALSE	0	-0.0830069	0.0831641	7.86235e-05	0.918799	0.998435	-0.319096	-0.152925	-0.236011	0.0146251	1.24279e-05	FALSE	FALSE	FALSE	0.00107631	No	Not Significant	0.999643	No	Not Significant	Unchanged	Unchanged
CCT2	16.9109	16.8993	16.8709	16.8783	16.8761	16.8391	16.9769	16.9102	16.8947	16.9483	16.8991	17.0081	16.9223	16.9451	16.9682	16.8902	P78371	57	P78371	TCPB_HUMAN	CCT2	T-complex protein 1 subunit beta	P78371	FALSE	0	0.0190483	0.142311	0.0806798	0.669129	0.0131929	-0.00190716	0.121356	0.0597244	0.90083	0.0567429	FALSE	FALSE	FALSE	0.260369	No	Not Significant	0.0526019	No	Not Significant	Unchanged	Unchanged
ARMT1	12.8083	12.7035	12.7305	12.757	12.5988	12.8801	12.5842	12.6896	12.7053	12.6544	12.7319	12.9287	12.7334	12.782	12.9745	12.8894	Q9H993	10	Q9H993	ARMT1_HUMAN	ARMT1	Damage-control phosphatase ARMT1	Q9H993	FALSE	0	0.000509843	0.239426	0.119968	0.773809	0.0491294	-0.188001	0.0509152	-0.0685428	0.953128	0.243463	FALSE	FALSE	FALSE	0.540158	No	Not Significant	0.139769	No	Not Significant	Unchanged	Unchanged
SWAP70	13.4647	13.4273	13.494	13.475	13.4588	13.5026	13.3558	13.3069	13.4526	13.3673	13.4325	13.362	13.4951	13.4634	13.4744	13.4572	Q9UH65	30	Q9UH65	SWP70_HUMAN	SWAP70	Switch-associated protein 70	Q9UH65	FALSE	0	-0.116356	0.0520196	-0.032168	0.887204	0.432371	-0.183775	-0.0153995	-0.0995871	0.842499	0.0230275	FALSE	FALSE	FALSE	0.164754	No	Not Significant	0.611465	No	Not Significant	Unchanged	Unchanged
RARS1	15.5103	15.4612	15.4374	15.4017	15.433	15.4737	15.4956	15.4637	15.4758	15.5069	15.4626	15.5883	15.573	15.5519	15.5692	15.5642	P54136	52	P54136	SYRC_HUMAN	RARS1	Arginine--tRNA ligase, cytoplasmic	P54136	FALSE	0	0.0794341	0.186298	0.132866	0.150159	5.86235e-05	-0.00897761	0.0978867	0.0444546	0.924899	0.0974618	FALSE	FALSE	FALSE	0.343149	No	Not Significant	0.000903407	No	Not Significant	Unchanged	Unchanged
ARHGDIA	17.0946	17.1314	17.1091	17.2204	17.1232	17.1426	17.0051	17.0943	17.1729	17.2093	17.1055	16.9798	17.0632	17.0583	17.0184	17.1362	P52565	13	P52565	GDIR1_HUMAN	ARHGDIA	Rho GDP-dissociation inhibitor 1	P52565	FALSE	0	-0.189479	-0.00577107	-0.0976248	0.756792	0.0385032	-0.12326	0.0604475	-0.0314063	0.967267	0.481557	FALSE	FALSE	FALSE	0.734317	No	Not Significant	0.11785	No	Not Significant	Unchanged	Unchanged
UBE2K	14.5201	14.5105	14.4317	14.5457	14.6377	14.4421	14.4907	14.4324	14.4976	14.546	14.5703	14.5044	14.4665	14.5592	14.508	14.5857	P61086	16	P61086	UBE2K_HUMAN	UBE2K	Ubiquitin-conjugating enzyme E2 K	P61086	FALSE	0	-0.0850072	0.105936	0.0104645	0.91157	0.820374	-0.10237	0.088573	-0.00689874	0.976701	0.880958	FALSE	FALSE	FALSE	0.949136	No	Not Significant	0.893567	No	Not Significant	Unchanged	Unchanged
EIF4E	15.8156	15.7832	15.8282	15.8815	15.7528	15.7566	15.6756	15.7107	15.8188	15.828	15.7962	15.8248	15.8459	15.8446	15.8325	15.7732	P06730	11	P06730	IF4E_HUMAN	EIF4E	Eukaryotic translation initiation factor 4E	P06730	FALSE	0	-0.0649319	0.103761	0.0194147	0.902025	0.634332	-0.123266	0.0454275	-0.0389191	0.960918	0.344985	FALSE	FALSE	FALSE	0.635226	No	Not Significant	0.770707	No	Not Significant	Unchanged	Unchanged
IRGQ	13.688	13.5761	13.447	13.6144	13.6281	13.6753	13.5447	13.481	13.6087	13.5878	13.5981	13.757	13.7206	13.774	13.8267	13.7486	Q8WZA9	19	Q8WZA9	IRGQ_HUMAN	IRGQ	Immunity-related GTPase family Q protein	Q8WZA9	FALSE	0	0.0835859	0.264822	0.174204	0.355301	0.000778648	-0.11776	0.0634763	-0.0271417	0.969141	0.536878	FALSE	FALSE	FALSE	0.771607	No	Not Significant	0.00624259	No	Not Significant	Unchanged	Unchanged
MYH10.2	13.939	13.7945	13.8397	13.7594	13.7887	13.8388	13.8026	13.756	13.7344	13.7798	13.8513	14.0459	14.042	14.0655	14.036	14.0346	P35580	100	P35580	MYH10_HUMAN	MYH10	Myosin-10	P35580	FALSE	0	0.177691	0.298611	0.238151	0.0042771	1.60371e-07	-0.0823018	0.0386184	-0.0218417	0.966352	0.457477	FALSE	FALSE	FALSE	0.718466	No	Not Significant	1.45664e-05	No	Not Significant	Unchanged	Unchanged
MLF2	11.0843	10.8262	10.9346	11.1591	10.8748	10.7415	10.6074	10.744	10.8501	10.9038	10.6205	11.0509	11.1454	11.0932	11.4912	11.2681	Q15773	13	Q15773	MLF2_HUMAN	MLF2	Myeloid leukemia factor 2	Q15773	FALSE	0	0.0631079	0.50136	0.282234	0.677693	0.014494	-0.401502	0.0367497	-0.182376	0.924854	0.097347	FALSE	FALSE	TRUE	0.343133	No	Not Significant	0.0563421	No	Not Significant	Unchanged	Unchanged
KLF5	10.5361	10.6936	10.7543	10.5805	10.0293	10.7906	10.5501	10.5869	10.9596	10.9185	11.0728	10.6272	10.5964	10.6364	10.2456	10.5645	Q13887	3	Q13887	KLF5_HUMAN	KLF5	Krueppel-like factor 5	Q13887	FALSE	0	-0.389923	0.380573	-0.00467501	0.918108	0.97993	-0.106365	0.664132	0.278883	0.938889	0.145567	FALSE	FALSE	TRUE	0.418114	No	Not Significant	0.989436	No	Not Significant	Unchanged	Unchanged
TAP2	12.7386	12.5455	12.5177	12.4224	12.4137	12.6603	12.4814	12.5737	12.5413	12.5663	12.7324	12.9013	12.8527	12.9549	12.9501	12.9739	Q03519	19	Q03519	TAP2_HUMAN	TAP2	Antigen peptide transporter 2	Q03519	FALSE	0	0.298232	0.547903	0.423067	0.0194867	1.29469e-06	-0.0493403	0.200331	0.0754953	0.950593	0.219913	FALSE	FALSE	FALSE	0.517525	No	Not Significant	5.60629e-05	No	Not Significant	Unchanged	Unchanged
FDPS	16.5972	16.5721	16.5694	16.5209	16.7121	16.6007	16.5285	16.4713	16.5038	16.6281	16.6142	16.4836	16.6679	16.6078	16.6267	16.5858	P14324	16	P14324	FPPS_HUMAN	FDPS	Farnesyl pyrophosphate synthase	P14324	FALSE	0	-0.109089	0.0962439	-0.00642266	0.914846	0.896835	-0.154275	0.0510582	-0.0516083	0.958291	0.304703	FALSE	FALSE	FALSE	0.600219	No	Not Significant	0.943051	No	Not Significant	Unchanged	Unchanged
CCT8	17.7407	17.6916	17.6495	17.6776	17.6761	17.724	17.6912	17.6859	17.6897	17.7288	17.7015	17.8348	17.7663	17.7534	17.811	17.7731	P50990	58	P50990	TCPQ_HUMAN	CCT8	T-complex protein 1 subunit theta	P50990	FALSE	0	0.0440244	0.167815	0.10592	0.471172	0.00208379	-0.0443108	0.0794798	0.0175845	0.969779	0.557825	FALSE	FALSE	FALSE	0.783138	No	Not Significant	0.0131861	No	Not Significant	Unchanged	Unchanged
CLIC1	18.4156	18.3903	18.3073	18.3879	18.4182	18.3226	18.4783	18.4065	18.3738	18.4415	18.3765	18.5516	18.4194	18.4693	18.4866	18.3776	O00299	23	O00299	CLIC1_HUMAN	CLIC1	Chloride intracellular channel protein 1	O00299	FALSE	0	0.0227504	0.181063	0.101907	0.677929	0.014532	-0.0228345	0.135478	0.0563219	0.940267	0.152172	FALSE	FALSE	FALSE	0.42931	No	Not Significant	0.0564601	No	Not Significant	Unchanged	Unchanged
FARSB	14.1855	14.2039	14.146	14.2116	14.2178	14.2087	14.193	14.1671	14.204	14.2717	14.2148	14.1895	14.1236	14.2082	14.1769	14.1876	Q9NSD9	32	Q9NSD9	SYFB_HUMAN	FARSB	Phenylalanine--tRNA ligase beta subunit	Q9NSD9	FALSE	0	-0.084122	0.0464456	-0.0188382	0.896733	0.551724	-0.05116	0.0794076	0.0141238	0.972344	0.654714	FALSE	FALSE	FALSE	0.841338	No	Not Significant	0.709242	No	Not Significant	Unchanged	Unchanged
SUB1	15.8671	15.8311	15.8086	15.786	15.8081	15.8324	15.8563	15.8405	15.8282	15.8942	15.8257	15.9123	15.8666	15.9679	15.9396	15.8823	P53999	10	P53999	TCP4_HUMAN	SUB1	Activated RNA polymerase II transcriptional coactivator p15	P53999	FALSE	0	0.0354674	0.174485	0.104976	0.577488	0.00528919	-0.0292847	0.109733	0.0402241	0.952738	0.239608	FALSE	FALSE	FALSE	0.537806	No	Not Significant	0.0264211	No	Not Significant	Unchanged	Unchanged
PGM3	13.7851	13.7009	13.6556	13.6409	13.7322	13.7945	13.7276	13.617	13.7227	13.7151	13.7023	13.888	13.8465	13.8351	13.8575	13.8158	O95394	25	O95394	AGM1_HUMAN	PGM3	Phosphoacetylglucosamine mutase	O95394	FALSE	0	0.065521	0.220021	0.142771	0.394588	0.00110061	-0.0861036	0.068396	-0.00885382	0.975555	0.812335	FALSE	FALSE	FALSE	0.917714	No	Not Significant	0.00813517	No	Not Significant	Unchanged	Unchanged
IQGAP1	15.3132	15.3555	15.3518	15.3788	15.3546	15.4161	15.3018	15.3089	15.3729	15.3746	15.3397	15.2779	15.2343	15.2694	15.2664	15.2697	P46940	106	P46940	IQGA1_HUMAN	IQGAP1	Ras GTPase-activating-like protein IQGAP1	P46940	FALSE	0	-0.166979	-0.0566132	-0.111796	0.315441	0.000481083	-0.0909476	0.0194181	-0.0357647	0.946717	0.189981	FALSE	FALSE	FALSE	0.481804	No	Not Significant	0.00446905	No	Not Significant	Unchanged	Unchanged
CTPS1.1	13.5749	13.6709	13.5991	13.6167	13.7151	13.6701	13.7073	13.5805	13.7471	13.8401	13.5619	13.4668	13.5166	13.5047	13.5475	13.5375	P17812;Q9NRF8	3	P17812;Q9NRF8	PYRG1_HUMAN;PYRG2_HUMAN	CTPS1;CTPS2	CTP synthase 1	P17812	FALSE	0	-0.242792	-0.0284738	-0.135633	0.686532	0.0160033	-0.0700449	0.144273	0.037114	0.967061	0.475977	FALSE	FALSE	FALSE	0.730792	No	Not Significant	0.0606578	No	Not Significant	Unchanged	Unchanged
TXNDC17	16.0455	15.9976	15.9786	16.0851	16.0288	15.9556	16.1077	15.9023	15.968	16.0384	15.9144	16.0959	16.0472	16.1085	15.9572	16.1522	Q9BRA2	8	Q9BRA2	TXD17_HUMAN	TXNDC17	Thioredoxin domain-containing protein 17	Q9BRA2	FALSE	0	-0.055549	0.175889	0.06017	0.870411	0.288871	-0.141593	0.0898447	-0.0258742	0.972087	0.643994	FALSE	FALSE	FALSE	0.835658	No	Not Significant	0.467125	No	Not Significant	Unchanged	Unchanged
NSA2	12.8811	12.8984	12.61	12.7408	12.6726	12.8227	13.2688	13.0343	12.9161	13.0427	12.9773	12.9589	13.028	13.0877	13.0678	12.9415	O95478	12	O95478	NSA2_HUMAN	NSA2	Ribosome biogenesis protein NSA2 homolog	O95478	FALSE	0	0.168826	0.441701	0.305264	0.232853	0.000181324	0.199898	0.472773	0.336336	0.0691487	6.45541e-05	FALSE	FALSE	FALSE	0.00407457	No	Not Significant	0.00214025	No	Not Significant	Unchanged	Unchanged
INTS11	12.5361	12.466	12.4747	12.3591	12.3971	12.6014	12.4254	12.4168	12.4735	12.5014	12.5442	12.6613	12.5518	12.6003	12.5817	12.5976	Q5TA45	10	Q5TA45	INT11_HUMAN	INTS11	Integrator complex subunit 11	Q5TA45	FALSE	0	0.0461989	0.234752	0.140475	0.587462	0.00580421	-0.0800509	0.108502	0.0142254	0.974489	0.754753	FALSE	FALSE	FALSE	0.890152	No	Not Significant	0.0284204	No	Not Significant	Unchanged	Unchanged
KLC2	12.9728	13.0228	12.9799	13.0348	12.9974	13.1065	13.0115	12.9503	13.0696	13.0268	13.0286	12.9278	12.9393	12.9315	12.9441	12.894	Q9H0B6	21	Q9H0B6	KLC2_HUMAN	KLC2	Kinesin light chain 2	Q9H0B6	FALSE	0	-0.170573	-0.0340024	-0.102288	0.58358	0.0055972	-0.0805507	0.0560201	-0.0122653	0.973585	0.710165	FALSE	FALSE	FALSE	0.867385	No	Not Significant	0.0275714	No	Not Significant	Unchanged	Unchanged
UBE2V1.1	16.1339	16.139	16.1623	16.2353	16.0333	16.298	15.9262	16.1233	16.1592	16.1818	16.1314	16.1056	16.0768	16.0846	16.1707	16.0389	Q13404;Q15819	7	Q15819;Q13404	UB2V1_HUMAN;UB2V2_HUMAN	UBE2V1;UBE2V2	Ubiquitin-conjugating enzyme E2 variant 1	Q13404	FALSE	0	-0.21157	0.0377373	-0.0869164	0.842871	0.160088	-0.202501	0.046806	-0.0778477	0.948877	0.205846	FALSE	FALSE	FALSE	0.499556	No	Not Significant	0.317618	No	Not Significant	Unchanged	Unchanged
UHRF1	12.7707	12.9969	13.0061	12.928	12.9547	12.9488	12.8965	13.0782	13.0695	12.9988	13.0915	12.4381	12.6466	12.5727	12.6782	12.7633	Q96T88	28	Q96T88	UHRF1_HUMAN	UHRF1	E3 ubiquitin-protein ligase UHRF1	Q96T88	FALSE	0	-0.451928	-0.227287	-0.339607	0.0488162	5.72869e-06	-0.0447856	0.179855	0.0675348	0.950888	0.222473	FALSE	FALSE	FALSE	0.520573	No	Not Significant	0.000162233	No	Not Significant	Unchanged	Unchanged
ALDOA.1	15.9069	15.8015	15.9855	15.8503	15.8142	15.9234	15.779	15.6574	15.6061	15.8504	15.747	15.9647	15.9367	15.9178	15.8047	15.9644	P04075;P09972	7	P09972;P04075	ALDOA_HUMAN;ALDOC_HUMAN	ALDOA;ALDOC	Fructose-bisphosphate aldolase A	P04075	FALSE	0	-0.115458	0.164035	0.0242889	0.906706	0.719105	-0.305123	-0.0256299	-0.165376	0.842329	0.022979	FALSE	FALSE	FALSE	0.164565	No	Not Significant	0.83157	No	Not Significant	Unchanged	Unchanged
CIAPIN1	14.0065	13.9978	13.9856	14.0192	14.0304	14.0477	13.9201	13.9142	14.0125	14.0444	14.006	13.9211	13.983	14.0111	14.0049	14.0553	Q6FI81	16	Q6FI81	CPIN1_HUMAN	CIAPIN1	Anamorsin	Q6FI81	FALSE	0	-0.103148	0.0518601	-0.025644	0.892591	0.495633	-0.118806	0.0362024	-0.0413017	0.956201	0.277429	FALSE	FALSE	FALSE	0.57217	No	Not Significant	0.664916	No	Not Significant	Unchanged	Unchanged
AATF	12.4001	12.3765	12.2516	12.3098	12.382	12.304	12.309	12.4633	12.589	12.4013	12.3783	12.4373	12.614	12.4549	12.3909	12.4566	Q9NY61	23	Q9NY61	AATF_HUMAN	AATF	Protein AATF	Q9NY61	FALSE	0	0.0422278	0.275605	0.158916	0.646774	0.0104052	-0.000345172	0.233032	0.116343	0.894825	0.0506116	FALSE	FALSE	FALSE	0.250384	No	Not Significant	0.0436609	No	Not Significant	Unchanged	Unchanged
PGM2	14.8162	14.7521	14.7033	14.748	14.7686	14.7234	14.7665	14.7198	14.7507	14.8485	14.7399	14.907	14.87	14.9088	14.8043	14.9127	Q96G03	30	Q96G03	PGM2_HUMAN	PGM2	Phosphoglucomutase-2	Q96G03	FALSE	0	0.0698776	0.21966	0.144769	0.351238	0.000740929	-0.0456477	0.104134	0.0292433	0.964892	0.422525	FALSE	FALSE	FALSE	0.696077	No	Not Significant	0.00604429	No	Not Significant	Unchanged	Unchanged
ZFAND1	12.1043	12.0891	12.1717	12.1277	12.1399	12.1498	12.1066	11.9539	11.9434	12.1266	12.0826	12.0976	12.0632	12.0586	12.164	11.966	Q8TCF1	9	Q8TCF1	ZFAN1_HUMAN	ZFAND1	AN1-type zinc finger protein 1	Q8TCF1	FALSE	0	-0.213911	0.0591668	-0.0773722	0.863866	0.249135	-0.241189	0.0318894	-0.10465	0.93382	0.124664	FALSE	FALSE	FALSE	0.387855	No	Not Significant	0.427914	No	Not Significant	Unchanged	Unchanged
ARHGDIB	14.637	14.7944	14.8034	14.7042	14.8264	14.8178	14.8106	14.6216	14.8843	14.9022	14.7792	14.5472	14.4587	14.5083	14.5514	14.5159	P52566	12	P52566	GDIR2_HUMAN	ARHGDIB	Rho GDP-dissociation inhibitor 2	P52566	FALSE	0	-0.375912	-0.167401	-0.271657	0.121356	3.45352e-05	-0.0926343	0.115877	0.0116211	0.975644	0.817384	FALSE	FALSE	FALSE	0.920314	No	Not Significant	0.000615355	No	Not Significant	Unchanged	Unchanged
PDLIM1	15.0117	15.0291	15.0172	15.0247	15.0646	15.0732	15.0541	14.9535	15.0208	15.0393	15.0145	15.0474	15.0281	15.0129	14.912	14.9251	O00151	23	O00151	PDLI1_HUMAN	PDLIM1	PDZ and LIM domain protein 1	O00151	FALSE	0	-0.132183	0.0125081	-0.0598373	0.81743	0.0992922	-0.100856	0.0438346	-0.0285108	0.964705	0.418322	FALSE	FALSE	FALSE	0.692227	No	Not Significant	0.227267	No	Not Significant	Unchanged	Unchanged
RAD21.1	12.8663	12.7321	12.9677	12.8921	12.5941	12.7976	12.6696	12.3259	12.7587	12.843	12.74	13.0246	12.7743	12.8484	13.0136	12.8848	O60216;Q9H4I0	2	O60216;Q9H4I0	RAD21_HUMAN;RD21L_HUMAN	RAD21;RAD21L1	Double-strand-break repair protein rad21 homolog	O60216	FALSE	0	-0.107278	0.299847	0.0962841	0.876536	0.333325	-0.348962	0.0581628	-0.1454	0.939965	0.150685	FALSE	FALSE	TRUE	0.42738	No	Not Significant	0.514718	No	Not Significant	Unchanged	Unchanged
PLEKHB2	12.2547	12.1927	12.1942	12.3624	12.1904	12.0624	12.2638	12.2303	12.1828	12.1146	12.1331	12.1277	12.4245	12.2573	12.4185	12.255	Q96CS7	3	Q96CS7	PKHB2_HUMAN	PLEKHB2	Pleckstrin homology domain-containing family B member 2	Q96CS7	FALSE	0	-0.100397	0.288892	0.0942475	0.875114	0.322304	-0.212084	0.177205	-0.0174395	0.976244	0.852716	FALSE	FALSE	FALSE	0.939125	No	Not Significant	0.502306	No	Not Significant	Unchanged	Unchanged
CFL1	18.716	18.6701	18.5957	18.6697	18.7785	18.6851	18.7205	18.633	18.6188	18.6415	18.6881	18.813	18.7477	18.7193	18.7192	18.716	P23528	12	P23528	COF1_HUMAN	CFL1	Cofilin-1	P23528	FALSE	0	-0.0406094	0.16222	0.0608052	0.858965	0.223728	-0.123288	0.0795408	-0.0218738	0.972367	0.655691	FALSE	FALSE	FALSE	0.84156	No	Not Significant	0.396556	No	Not Significant	Unchanged	Unchanged
ISG15	14.0838	14.0128	14.116	14.1619	14.0935	14.1971	13.8489	13.8399	14.0362	13.853	13.9686	14.0342	14.114	13.9685	13.9806	14.0881	P05161	13	P05161	ISG15_HUMAN	ISG15	Ubiquitin-like protein ISG15	P05161	FALSE	0	-0.204816	-0.0052329	-0.105024	0.759913	0.0402191	-0.332564	-0.132981	-0.232773	0.113086	0.000117433	FALSE	FALSE	FALSE	0.00688692	No	Not Significant	0.121161	No	Not Significant	Unchanged	Unchanged
CBR1.1	15.1164	15.1062	15.0659	15.0689	15.2271	15.0929	15.1669	15.0137	15.0848	15.1353	15.0999	15.0835	15.1129	15.1385	15.1778	15.0805	P16152	16	P16152	CBR1_HUMAN	CBR1	Carbonyl reductase [NADPH] 1	P16152	FALSE	0	-0.0919226	0.10178	0.00492846	0.915623	0.915996	-0.110425	0.0832776	-0.0135735	0.974814	0.771668	FALSE	FALSE	FALSE	0.897048	No	Not Significant	0.955064	No	Not Significant	Unchanged	Unchanged
NANS	16.3026	16.2934	16.2891	16.3472	16.2855	16.4392	16.239	16.2531	16.2859	16.2373	16.264	16.2103	16.2538	16.2916	16.2879	16.3191	Q9NR45	20	Q9NR45	SIAS_HUMAN	NANS	Sialic acid synthase	Q9NR45	FALSE	0	-0.182309	0.0468989	-0.067705	0.8603	0.230316	-0.198979	0.0302287	-0.0843752	0.937474	0.139228	FALSE	FALSE	FALSE	0.409062	No	Not Significant	0.404574	No	Not Significant	Unchanged	Unchanged
GSTP1	15.9691	16.0344	16.0962	16.0531	16.08	16.0794	15.8053	16.0553	16.0694	16.0209	16.0501	15.8972	15.8714	15.915	15.854	15.8754	P09211	15	P09211	GSTP1_HUMAN	GSTP1	Glutathione S-transferase P	P09211	FALSE	0	-0.305143	-0.0840268	-0.194585	0.444039	0.00166029	-0.187527	0.0335898	-0.0769683	0.94192	0.160703	FALSE	FALSE	FALSE	0.440528	No	Not Significant	0.0110905	No	Not Significant	Unchanged	Unchanged
NOMO1.1	13.7753	13.7086	13.6884	13.6461	13.6826	13.6778	13.8086	13.7076	13.7037	13.7567	13.7059	13.8817	13.8772	13.8853	13.7794	13.8588	Q15155;Q5JPE7	55	P69849;Q5JPE7;Q15155	NOMO1_HUMAN;NOMO2_HUMAN	NOMO1;NOMO2	Nodal modulator 1	Q15155	FALSE	0	0.113283	0.252221	0.182752	0.116103	3.0931e-05	-0.00669511	0.132244	0.0627742	0.913342	0.0737645	FALSE	FALSE	FALSE	0.29399	No	Not Significant	0.00057883	No	Not Significant	Unchanged	Unchanged
GSS	14.6512	14.68	14.6025	14.6987	14.612	14.7202	14.7869	14.6391	14.6843	14.7337	14.6428	14.6597	14.678	14.6292	14.606	14.6544	P48637	33	P48637	GSHB_HUMAN	GSS	Glutathione synthetase	P48637	FALSE	0	-0.0926556	0.0668874	-0.0128841	0.907674	0.738154	-0.0407524	0.118791	0.0390191	0.959181	0.317536	FALSE	FALSE	FALSE	0.612538	No	Not Significant	0.842394	No	Not Significant	Unchanged	Unchanged
CDK5	12.9323	12.887	12.8918	12.9221	12.9013	13.041	12.7847	12.8157	12.9551	12.8161	12.855	12.8678	12.9598	12.9548	12.9763	12.8757	Q00535	10	Q00535	CDK5_HUMAN	CDK5	Cyclin-dependent-like kinase 5	Q00535	FALSE	0	-0.0947883	0.0704353	-0.0121765	0.908765	0.760245	-0.176317	-0.0110931	-0.0937049	0.858552	0.0284181	FALSE	FALSE	FALSE	0.184017	No	Not Significant	0.855997	No	Not Significant	Unchanged	Unchanged
UBA6	13.9217	13.8407	13.812	13.9072	13.8833	13.9068	13.7478	13.774	13.8512	13.8185	13.8652	13.9264	13.9333	13.9621	13.9441	14.0198	A0AVT1	53	A0AVT1	UBA6_HUMAN	UBA6	Ubiquitin-like modifier-activating enzyme 6	A0AVT1	FALSE	0	0.0080966	0.151539	0.0798179	0.741125	0.0311444	-0.137669	0.00577376	-0.0659476	0.910491	0.0692625	FALSE	FALSE	FALSE	0.285883	No	Not Significant	0.100164	No	Not Significant	Unchanged	Unchanged
TERF2IP	11.6771	11.6384	11.6244	11.6622	11.4562	11.5781	11.6617	11.6195	11.7187	11.7127	11.7117	11.7325	11.7281	11.8114	11.8683	11.6331	Q9NYB0	18	Q9NYB0	TE2IP_HUMAN	TERF2IP	Telomeric repeat-binding factor 2-interacting protein 1	Q9NYB0	FALSE	0	0.0755109	0.273366	0.174438	0.442208	0.00163516	0.00570827	0.203563	0.104636	0.880288	0.0393413	FALSE	FALSE	FALSE	0.220542	No	Not Significant	0.0109692	No	Not Significant	Unchanged	Unchanged
TTLL12	13.8859	13.8999	13.8951	13.8671	13.8626	13.949	13.7672	13.9285	13.9259	13.9671	13.9368	13.8068	13.8844	13.9303	13.9686	13.8094	Q14166	41	Q14166	TTL12_HUMAN	TTLL12	Tubulin--tyrosine ligase-like protein 12	Q14166	FALSE	0	-0.108301	0.0811731	-0.0135642	0.909086	0.766887	-0.0830801	0.106394	0.0116571	0.975315	0.798836	FALSE	FALSE	FALSE	0.911277	No	Not Significant	0.859689	No	Not Significant	Unchanged	Unchanged
CST3	13.4466	13.4111	13.4118	13.4143	13.5103	13.4794	13.1524	13.3577	13.5752	13.3883	13.4102	13.2862	13.5656	13.523	13.3614	13.4677	P01034	4	P01034	CYTC_HUMAN	CST3	Cystatin-C	P01034	FALSE	0	-0.1838	0.15751	-0.013145	0.913864	0.873174	-0.247829	0.0934806	-0.0771743	0.96147	0.354444	FALSE	FALSE	FALSE	0.641843	No	Not Significant	0.928394	No	Not Significant	Unchanged	Unchanged
CAPZB	16.7037	16.696	16.6927	16.7127	16.7711	16.7049	16.6158	16.6514	16.7068	16.7065	16.7019	16.6573	16.6977	16.6877	16.6987	16.7102	P47756	21	P47756	CAPZB_HUMAN	CAPZB	F-actin-capping protein subunit beta	P47756	FALSE	0	-0.110104	0.0500258	-0.030039	0.887956	0.440605	-0.123966	0.0361632	-0.0439016	0.955076	0.264219	FALSE	FALSE	FALSE	0.561469	No	Not Significant	0.618941	No	Not Significant	Unchanged	Unchanged
ARF4	16.7194	16.6464	16.7507	16.6241	16.699	16.6997	16.6346	16.5931	16.5967	16.6766	16.5435	16.7355	16.7203	16.7615	16.6707	16.8135	P18085	8	P18085	ARF4_HUMAN	ARF4	ADP-ribosylation factor 4	P18085	FALSE	0	-0.0437635	0.137575	0.0469055	0.870767	0.291249	-0.175165	0.00617324	-0.0844958	0.908181	0.0659129	FALSE	FALSE	FALSE	0.279408	No	Not Significant	0.469225	No	Not Significant	Unchanged	Unchanged
MFN2	12.1813	12.1986	12.206	12.2016	12.0703	12.1978	12.2735	12.2108	12.2407	12.2728	12.1141	12.0197	12.346	12.1942	12.1963	12.1995	O95140	19	O95140	MFN2_HUMAN	MFN2	Mitofusin-2	O95140	FALSE	0	-0.0956019	0.140077	0.0222376	0.905507	0.696266	-0.0643586	0.17132	0.0534809	0.961374	0.352764	FALSE	FALSE	FALSE	0.640241	No	Not Significant	0.815761	No	Not Significant	Unchanged	Unchanged
LGALS3BP	14.7153	14.7323	14.8249	14.7729	14.6322	14.7588	14.6952	14.7151	14.742	14.7173	14.7322	14.6738	14.6625	14.7817	14.6473	14.6837	Q08380	22	Q08380	LG3BP_HUMAN	LGALS3BP	Galectin-3-binding protein	Q08380	FALSE	0	-0.14359	0.0287742	-0.0574078	0.848264	0.178544	-0.113018	0.0593458	-0.0268362	0.968634	0.521043	FALSE	FALSE	FALSE	0.761076	No	Not Significant	0.341324	No	Not Significant	Unchanged	Unchanged
INCENP	12.3958	12.3291	12.2557	12.2186	12.409	12.4588	12.3426	12.2214	12.4055	12.3363	12.3138	12.3064	12.5191	12.4048	12.4554	12.5344	Q9NQS7	17	Q9NQS7	INCE_HUMAN	INCENP	Inner centromere protein	Q9NQS7	FALSE	0	-0.00797181	0.225007	0.108518	0.793074	0.0660049	-0.128084	0.104895	-0.0115949	0.975975	0.836616	FALSE	FALSE	FALSE	0.930918	No	Not Significant	0.171231	No	Not Significant	Unchanged	Unchanged
UBE2V1	14.229	14.2064	14.2183	14.3291	14.1786	14.2888	13.9787	14.271	14.1432	14.2164	14.2331	14.1998	14.2241	14.1657	14.1928	14.2639	Q13404	4	Q13404	UB2V1_HUMAN	UBE2V1	Ubiquitin-conjugating enzyme E2 variant 1	Q13404	FALSE	0	-0.175195	0.0862972	-0.044449	0.891666	0.484028	-0.215981	0.0455116	-0.0852346	0.946358	0.187523	FALSE	FALSE	FALSE	0.477981	No	Not Significant	0.654628	No	Not Significant	Unchanged	Unchanged
PRPSAP2	13.4608	13.4442	13.4909	13.4103	13.3836	13.4555	13.4723	13.3759	13.4354	13.4864	13.4877	13.4978	13.4652	13.5117	13.5091	13.4235	O60256	19	O60256	KPRB_HUMAN	PRPSAP2	Phosphoribosyl pyrophosphate synthase-associated protein 2	O60256	FALSE	0	-0.0219931	0.114832	0.0464195	0.846147	0.170998	-0.0519067	0.0849184	0.0165058	0.971444	0.618203	FALSE	FALSE	FALSE	0.818918	No	Not Significant	0.331705	No	Not Significant	Unchanged	Unchanged
DNAJB6	14.0578	14.0316	14.0969	14.1249	14.1592	14.2174	13.7216	14.0822	13.9891	13.9589	13.9342	13.9982	14.0111	13.9783	13.9809	13.9534	O75190	10	O75190	DNJB6_HUMAN	DNAJB6	DnaJ homolog subfamily B member 6	O75190	FALSE	0	-0.272778	-0.0577193	-0.165249	0.564173	0.00468102	-0.319942	-0.104884	-0.212413	0.294645	0.000608395	FALSE	FALSE	FALSE	0.0204114	No	Not Significant	0.0242754	No	Not Significant	Unchanged	Unchanged
HDGF	16.0772	16.0845	16.1529	16.1519	16.023	16.1494	16.0692	16.0021	16.032	16.13	16.0496	16.0768	16.0114	16.0142	16.0392	16.0764	P51858	23	P51858	HDGF_HUMAN	HDGF	Hepatoma-derived growth factor	P51858	FALSE	0	-0.150428	-0.000953131	-0.0756908	0.771429	0.0474396	-0.137429	0.0120467	-0.062691	0.923883	0.0949458	FALSE	FALSE	FALSE	0.339001	No	Not Significant	0.13621	No	Not Significant	Unchanged	Unchanged
MYH9	17.1092	17.1855	17.1694	17.1971	17.1205	17.1987	17.1802	17.1886	17.2066	17.225	17.1837	17.0566	17.0529	17.0485	17.0767	17.062	P35579	179	P35579	MYH9_HUMAN	MYH9	Myosin-9	P35579	FALSE	0	-0.166834	-0.0573059	-0.11207	0.30737	0.000437444	-0.0293659	0.0801623	0.0253982	0.960775	0.342589	FALSE	FALSE	FALSE	0.634058	No	Not Significant	0.00412938	No	Not Significant	Unchanged	Unchanged
TWF1	14.8455	14.7827	14.8276	14.8394	14.804	14.8283	14.7398	14.6759	14.7356	14.8554	14.7378	14.9294	14.7995	14.8468	14.8651	14.869	Q12792	18	Q12792	TWF1_HUMAN	TWF1	Twinfilin-1	Q12792	FALSE	0	-0.0353988	0.109636	0.0371185	0.8715	0.296221	-0.148441	-0.00340648	-0.0759237	0.88302	0.0411494	FALSE	FALSE	FALSE	0.225188	No	Not Significant	0.474421	No	Not Significant	Unchanged	Unchanged
TUBA1C.6	19.6227	19.6597	19.6272	19.7118	19.7032	19.6981	19.6532	19.6063	19.6494	19.7203	19.5679	19.6244	19.5565	19.6342	19.5211	19.5278	Q9BQE3	14	Q71U36;P68363;Q9BQE3	TBA1C_HUMAN	TUBA1C	Tubulin alpha-1C chain	Q9BQE3	FALSE	0	-0.197361	-0.0271476	-0.112255	0.665028	0.01262	-0.130727	0.0394873	-0.0456196	0.955976	0.27471	FALSE	FALSE	FALSE	0.570246	No	Not Significant	0.0508073	No	Not Significant	Unchanged	Unchanged
RBM23.1	9.47988	9.87668	9.87517	9.53289	9.7983	9.99246	10.2492	9.95467	9.50007	10.0474	9.94003	9.27597	9.39645	9.46631	8.43315	9.54817	Q86U06	2	Q86U06	RBM23_HUMAN	RBM23	Probable RNA-binding protein 23	Q86U06	TRUE	1	-0.958072	-0.19332	-0.575696	0.579811	0.00540429	-0.243817	0.520934	0.138558	0.966299	0.456126	FALSE	FALSE	TRUE	0.717582	No	Not Significant	0.0268738	No	Not Significant	Unchanged	Unchanged
TBCB	14.2286	14.2884	14.3852	14.4231	14.4298	14.4949	14.1438	14.1725	14.1444	14.2329	14.1689	14.0957	14.0276	14.0217	14.0294	14.1498	Q99426	14	Q99426	TBCB_HUMAN	TBCB	Tubulin-folding cofactor B	Q99426	FALSE	0	-0.43941	-0.297471	-0.368441	2.73253e-05	2.53854e-09	-0.331729	-0.189789	-0.260759	0.000228682	4.28687e-07	FALSE	FALSE	FALSE	8.40227e-05	No	Not Significant	7.87794e-07	No	Not Significant	Unchanged	Unchanged
CAP1	17.0045	16.9054	16.8708	16.9491	16.9343	16.9626	16.8145	16.844	16.9024	16.9699	16.9014	17.0382	17.0709	17.1332	17.0031	17.0787	Q01518	38	Q01518	CAP1_HUMAN	CAP1	Adenylyl cyclase-associated protein 1	Q01518	FALSE	0	0.0544005	0.216876	0.135638	0.494051	0.00252926	-0.123992	0.0384842	-0.0427537	0.956672	0.283244	FALSE	FALSE	FALSE	0.578765	No	Not Significant	0.0152781	No	Not Significant	Unchanged	Unchanged
TUBB.1	18.9005	18.9013	18.9391	18.9998	18.9337	18.9344	18.8124	18.8795	18.8451	18.8299	18.9379	18.9589	18.7842	18.7696	18.9479	18.8365	P04350;P07437;P68371;Q13509;Q13885;Q9BUF5;Q9BVA1	10	P68371;Q13885;Q13509;P04350;P07437;Q9BVA1;Q9BUF5	TBB2A_HUMAN;TBB2B_HUMAN;TBB3_HUMAN;TBB4A_HUMAN;TBB4B_HUMAN;TBB5_HUMAN;TBB6_HUMAN	TUBB;TUBB2A;TUBB2B;TUBB3;TUBB4A;TUBB4B;TUBB6	Tubulin beta-4A chain	P04350	FALSE	0	-0.177619	-0.00703749	-0.0923282	0.750758	0.0354364	-0.176069	-0.00548714	-0.0907779	0.878563	0.0382602	FALSE	FALSE	FALSE	0.216988	No	Not Significant	0.110293	No	Not Significant	Unchanged	Unchanged
DCK	13.6936	13.7714	13.6874	13.7641	13.8006	13.8772	13.7227	13.8118	13.721	13.7873	13.771	13.6493	13.6302	13.5867	13.6424	13.6045	P27707	11	P27707	DCK_HUMAN	DCK	Deoxycytidine kinase	P27707	FALSE	0	-0.241161	-0.0782351	-0.159698	0.340762	0.000652431	-0.101041	0.0618849	-0.019578	0.971479	0.619561	FALSE	FALSE	FALSE	0.819379	No	Not Significant	0.00552822	No	Not Significant	Unchanged	Unchanged
FAM111A	11.6972	11.9161	11.7402	11.7976	11.8725	11.9956	11.9664	11.9199	11.8317	12.1421	11.9789	11.4424	11.6119	11.6656	11.5389	11.6097	Q96PZ2	15	Q96PZ2	F111A_HUMAN	FAM111A	Serine protease FAM111A	Q96PZ2	FALSE	0	-0.406706	-0.148813	-0.277759	0.264605	0.000265908	-0.0126518	0.245241	0.116295	0.913648	0.0742739	FALSE	FALSE	FALSE	0.295351	No	Not Significant	0.00286196	No	Not Significant	Unchanged	Unchanged
EIF3B	15.7244	15.6786	15.7408	15.697	15.6623	15.7266	15.6521	15.617	15.6708	15.6882	15.6526	15.7065	15.7485	15.7386	15.6821	15.8175	P55884	47	P55884	EIF3B_HUMAN	EIF3B	Eukaryotic translation initiation factor 3 subunit B	P55884	FALSE	0	-0.0347936	0.0986886	0.0319475	0.875818	0.327704	-0.117298	0.0161844	-0.0505567	0.93493	0.128833	FALSE	FALSE	FALSE	0.395201	No	Not Significant	0.508488	No	Not Significant	Unchanged	Unchanged
ADSL	14.6787	14.7047	14.8207	14.7521	14.6736	14.7204	14.6166	14.6804	14.6577	14.7233	14.6974	14.4943	14.6396	14.6103	14.7104	14.687	P30566	26	P30566	PUR8_HUMAN	ADSL	Adenylosuccinate lyase	P30566	FALSE	0	-0.203605	-0.0231725	-0.113389	0.689984	0.0166442	-0.15683	0.0236027	-0.0666138	0.937223	0.13815	FALSE	FALSE	FALSE	0.408104	No	Not Significant	0.0623885	No	Not Significant	Unchanged	Unchanged
MYH10.1	15.2702	15.2809	15.349	15.2912	15.3905	15.274	15.3231	15.2077	15.1561	15.256	15.2805	15.2537	15.2075	15.1797	15.1858	15.3003	P35579;P35580;Q7Z406	5	P35579;P35580;P35749;Q7Z406	MYH10_HUMAN;MYH14_HUMAN;MYH9_HUMAN	MYH10;MYH14;MYH9	Myosin-9	P35579	FALSE	0	-0.194869	-0.00665724	-0.100763	0.754386	0.0372419	-0.17559	0.012621	-0.0814847	0.919685	0.0855253	FALSE	FALSE	FALSE	0.318908	No	Not Significant	0.114571	No	Not Significant	Unchanged	Unchanged
LYPLA1	13.9144	13.8541	13.8456	13.8489	13.7993	14.0447	13.7941	13.8898	13.7937	13.845	13.826	14.0039	13.8759	13.9435	13.9686	13.8996	O75608	9	O75608	LYPA1_HUMAN	LYPLA1	Acyl-protein thioesterase 1	O75608	FALSE	0	-0.0707443	0.178064	0.0536598	0.881611	0.37659	-0.179305	0.0695036	-0.0549006	0.962111	0.365903	FALSE	FALSE	FALSE	0.649592	No	Not Significant	0.556406	No	Not Significant	Unchanged	Unchanged
NAP1L1	17.7025	17.7392	17.7406	17.7135	17.734	17.7144	17.7673	17.7395	17.7395	17.7801	17.724	17.6905	17.7321	17.7278	17.6695	17.5999	P55209	16	P55209	NP1L1_HUMAN	NAP1L1	Nucleosome assembly protein 1-like 1	P55209	FALSE	0	-0.114683	0.0313543	-0.0416642	0.863294	0.245989	-0.0485693	0.0974675	0.0244491	0.967593	0.490556	FALSE	FALSE	FALSE	0.740214	No	Not Significant	0.424767	No	Not Significant	Unchanged	Unchanged
RPS20	17.6776	17.7055	17.6756	17.7403	17.6411	17.7119	17.6784	17.7559	17.6866	17.7273	17.7324	17.6895	17.6541	17.6817	17.6401	17.6639	P60866	7	P60866	RS20_HUMAN	RPS20	40S ribosomal protein S20	P60866	FALSE	0	-0.100181	0.0473857	-0.0263975	0.889815	0.461763	-0.0499177	0.0976487	0.0238655	0.968105	0.505224	FALSE	FALSE	FALSE	0.751829	No	Not Significant	0.636632	No	Not Significant	Unchanged	Unchanged
CDCA5	11.7938	11.7586	11.7324	11.7036	11.8651	11.8529	11.5563	11.8813	11.7287	11.7437	11.7632	11.8923	11.8985	11.7435	11.8254	11.6307	Q96FF9	5	Q96FF9	CDCA5_HUMAN	CDCA5	Sororin	Q96FF9	FALSE	0	-0.139972	0.159162	0.00959512	0.914739	0.894223	-0.2034	0.0957341	-0.053833	0.966417	0.459113	FALSE	FALSE	FALSE	0.719737	No	Not Significant	0.941905	No	Not Significant	Unchanged	Unchanged
RNPEP	14.0422	14.0754	14.1169	14.1363	14.072	14.0742	13.95	14.0206	14.1468	14.0577	14.1038	13.9529	13.9821	14.0646	13.9336	14.0473	Q9H4A4	33	Q9H4A4	AMPB_HUMAN	RNPEP	Aminopeptidase B	Q9H4A4	FALSE	0	-0.191924	-0.015593	-0.103758	0.719538	0.0236422	-0.132227	0.0441038	-0.0440616	0.958486	0.307436	FALSE	FALSE	FALSE	0.603369	No	Not Significant	0.0823222	No	Not Significant	Unchanged	Unchanged
ZNF281	11.7289	11.7307	11.5677	11.5512	11.5817	11.7017	11.8283	11.763	11.6824	11.9606	11.9396	11.8928	11.8789	11.7698	11.6795	11.9372	Q9Y2X9	16	Q9Y2X9	ZN281_HUMAN	ZNF281	Zinc finger protein 281	Q9Y2X9	FALSE	0	0.0898704	0.372213	0.231042	0.51195	0.00294899	0.0930377	0.375381	0.234209	0.562213	0.00265709	FALSE	FALSE	FALSE	0.0522244	No	Not Significant	0.0172132	No	Not Significant	Unchanged	Unchanged
GNPNAT1	13.9039	14.0369	14.1253	14.0966	14.0056	13.9698	13.9618	13.9901	14.0215	14.0989	14.0623	13.7989	13.6773	13.8794	13.8545	13.7277	Q96EK6	10	Q96EK6	GNA1_HUMAN	GNPNAT1	Glucosamine 6-phosphate N-acetyltransferase	Q96EK6	FALSE	0	-0.378326	-0.145146	-0.261736	0.230045	0.000175163	-0.138985	0.094195	-0.0223948	0.973175	0.69114	FALSE	FALSE	FALSE	0.859258	No	Not Significant	0.00208739	No	Not Significant	Unchanged	Unchanged
IK	13.4995	13.4802	13.5121	13.54	13.4624	13.4322	13.5471	13.4666	13.4657	13.4736	13.4224	13.5256	13.4734	13.5865	13.5128	13.4505	Q13123	21	Q13123	RED_HUMAN	IK	Protein Red	Q13123	FALSE	0	-0.0657456	0.111872	0.0230632	0.899408	0.591848	-0.100408	0.0772094	-0.0115994	0.975095	0.786784	FALSE	FALSE	FALSE	0.904567	No	Not Significant	0.740104	No	Not Significant	Unchanged	Unchanged
THOC7	13.1795	13.1406	13.0292	13.216	13.0662	13.076	13.0816	13.151	13.2495	13.2136	13.1827	13.2487	13.3539	13.2754	13.1898	13.1607	Q6I9Y2	9	Q6I9Y2	THOC7_HUMAN	THOC7	THO complex subunit 7 homolog	Q6I9Y2	FALSE	0	0.0356208	0.262109	0.148865	0.666867	0.0128731	-0.0344223	0.192065	0.0788216	0.941936	0.160786	FALSE	FALSE	FALSE	0.440592	No	Not Significant	0.0515202	No	Not Significant	Unchanged	Unchanged
LIN9	10.0062	10.0849	9.64732	9.87416	9.91957	10.1479	10.3602	9.9165	10.3941	10.128	10.3762	10.1736	10.1823	10.0451	9.97765	10.0881	Q5TKA1	7	Q5TKA1	LIN9_HUMAN	LIN9	Protein lin-9 homolog	Q5TKA1	FALSE	0	-0.0245956	0.416789	0.196097	0.803558	0.078278	0.117051	0.558436	0.337744	0.661526	0.0048211	FALSE	FALSE	TRUE	0.0707922	No	Not Significant	0.192424	No	Not Significant	Unchanged	Unchanged
FSTL1	12.0034	11.9686	12.0775	12.034	11.9593	11.7897	11.807	11.9467	12.1414	12.0726	11.889	11.9217	11.874	12.2286	12.1853	11.9602	Q12841	10	Q12841	FSTL1_HUMAN	FSTL1	Follistatin-related protein 1	Q12841	FALSE	0	-0.132588	0.270333	0.0688725	0.89147	0.48162	-0.195209	0.207712	0.00625186	0.977722	0.948707	FALSE	FALSE	FALSE	0.98084	No	Not Significant	0.652738	No	Not Significant	Unchanged	Unchanged
PITPNB	14.2918	14.2954	14.3174	14.3466	14.2877	14.2248	14.2813	14.2152	14.2909	14.4087	14.2863	14.2947	14.2524	14.2683	14.2737	14.3604	P48739	21	P48739	PIPNB_HUMAN	PITPNB	Phosphatidylinositol transfer protein beta isoform	P48739	FALSE	0	-0.0798947	0.0715143	-0.00419022	0.915328	0.908663	-0.0733396	0.0780695	0.00236494	0.977717	0.948366	FALSE	FALSE	FALSE	0.980691	No	Not Significant	0.951191	No	Not Significant	Unchanged	Unchanged
NRDC	14.1544	14.1167	14.2018	14.1451	14.0736	14.1612	14.0556	14.0974	14.1023	14.1325	14.0813	14.1553	14.1497	14.1781	14.1804	14.1446	O43847	49	O43847	NRDC_HUMAN	NRDC	Nardilysin	O43847	FALSE	0	-0.0519888	0.0843858	0.0161985	0.901381	0.623577	-0.119778	0.0165968	-0.0515905	0.935041	0.129262	FALSE	FALSE	FALSE	0.395391	No	Not Significant	0.762502	No	Not Significant	Unchanged	Unchanged
USP9X.1	13.2493	13.1899	13.1925	13.2365	13.1272	13.2152	13.0921	13.1631	13.2257	13.2428	13.2144	13.2471	13.252	13.296	13.3142	13.3629	Q93008	42	Q93008	USP9X_HUMAN	USP9X	Probable ubiquitin carboxyl-terminal hydrolase FAF-X	Q93008	FALSE	0	0.0221885	0.180985	0.101587	0.681107	0.0150556	-0.0846258	0.0741708	-0.0052275	0.976866	0.891461	FALSE	FALSE	FALSE	0.953962	No	Not Significant	0.0578908	No	Not Significant	Unchanged	Unchanged
MICU1	11.4347	11.4455	11.3345	11.2996	11.5576	11.2015	11.5847	11.5659	11.5373	11.467	11.4612	11.4156	11.4678	11.5669	11.6014	11.4678	Q9BPX6	7	Q9BPX6	MICU1_HUMAN	MICU1	Calcium uptake protein 1, mitochondrial	Q9BPX6	FALSE	0	0.0224379	0.288777	0.155607	0.722465	0.0245169	0.0417718	0.308111	0.174941	0.789118	0.0129237	FALSE	FALSE	FALSE	0.123246	No	Not Significant	0.0845378	No	Not Significant	Unchanged	Unchanged
GEMIN5	13.8456	13.7643	13.7732	13.7741	13.8044	13.7057	13.7538	13.753	13.7502	13.7847	13.7798	13.8944	13.9095	13.8672	13.9164	13.9657	Q8TEQ6	69	Q8TEQ6	GEMI5_HUMAN	GEMIN5	Gem-associated protein 5	Q8TEQ6	FALSE	0	0.0835222	0.209058	0.14629	0.198766	0.000118475	-0.0628107	0.0627255	-4.25987e-05	0.97842	0.998877	FALSE	FALSE	FALSE	1	No	Not Significant	0.00154688	No	Not Significant	Unchanged	Unchanged
MAT2B	14.8818	14.8248	14.8115	14.8097	14.906	14.8985	14.7287	14.8579	14.7674	14.857	14.7866	14.8594	14.8994	14.8654	14.8928	14.9934	Q9NZL9	21	Q9NZL9	MAT2B_HUMAN	MAT2B	Methionine adenosyltransferase 2 subunit beta	Q9NZL9	FALSE	0	-0.036438	0.127801	0.0456816	0.865363	0.257595	-0.139002	0.0252377	-0.056882	0.942289	0.162707	FALSE	FALSE	FALSE	0.4426	No	Not Significant	0.436137	No	Not Significant	Unchanged	Unchanged
CFL2	15.2015	15.182	15.1857	15.1435	15.1899	15.1786	15.3524	15.1676	15.1111	15.1573	15.1523	15.2766	15.1633	15.2223	15.2073	15.2459	Q9Y281	9	Q9Y281	COF2_HUMAN	CFL2	Cofilin-2	Q9Y281	FALSE	0	-0.0429812	0.140312	0.0486654	0.868905	0.279077	-0.0779196	0.105374	0.0137271	0.974523	0.756493	FALSE	FALSE	FALSE	0.890808	No	Not Significant	0.45743	No	Not Significant	Unchanged	Unchanged
ASNS	15.2789	15.4358	15.3629	15.4099	15.3776	15.3447	15.464	15.4584	15.5029	15.5536	15.4483	15.2397	15.1614	15.2137	15.249	15.1513	P08243	40	P08243	ASNS_HUMAN	ASNS	Asparagine synthetase [glutamine-hydrolyzing]	P08243	FALSE	0	-0.236486	-0.104976	-0.170731	0.123292	3.59679e-05	0.0459124	0.177422	0.111667	0.529235	0.0022142	FALSE	FALSE	FALSE	0.0479958	No	Not Significant	0.000636315	No	Not Significant	Unchanged	Unchanged
TAX1BP1	12.757	12.6007	12.6942	12.5436	12.452	12.6094	12.6296	12.59	12.6016	12.6637	12.6223	12.9611	12.9222	12.8471	12.8411	12.9426	Q86VP1	25	Q86VP1	TAXB1_HUMAN	TAX1BP1	Tax1-binding protein 1	Q86VP1	FALSE	0	0.233286	0.422777	0.328031	0.0161436	9.70314e-07	-0.0480911	0.1414	0.0466545	0.958968	0.31439	FALSE	FALSE	FALSE	0.60813	No	Not Significant	4.57293e-05	No	Not Significant	Unchanged	Unchanged
UBE2M	15.1563	15.0594	15.0874	15.1752	15.0818	15.1769	15.062	14.962	14.9206	15.0493	15.0194	15.159	15.1152	15.1742	15.1843	15.2524	P61081	10	P61081	UBC12_HUMAN	UBE2M	NEDD8-conjugating enzyme Ubc12	P61081	FALSE	0	-0.0363506	0.129772	0.0467106	0.864489	0.252615	-0.210706	-0.0445837	-0.127645	0.656988	0.00468148	FALSE	FALSE	FALSE	0.0695344	No	Not Significant	0.431036	No	Not Significant	Unchanged	Unchanged
IMPDH2	16.3859	16.3904	16.3522	16.3605	16.3621	16.3549	16.4588	16.3857	16.3658	16.4652	16.4081	16.4855	16.3948	16.4039	16.4159	16.3437	P12268	38	P12268	IMDH2_HUMAN	IMPDH2	Inosine-5'-monophosphate dehydrogenase 2	P12268	FALSE	0	-0.020287	0.122881	0.0512968	0.839391	0.149437	-0.0122814	0.130886	0.0593025	0.92542	0.0987907	FALSE	FALSE	FALSE	0.345605	No	Not Significant	0.301898	No	Not Significant	Unchanged	Unchanged
IFIT5	13.8916	13.7707	13.7864	13.705	13.836	13.6597	13.8703	13.8314	13.7411	13.7432	13.7632	14.0197	14.0397	13.972	14.0217	13.9838	Q13325	21	Q13325	IFIT5_HUMAN	IFIT5	Interferon-induced protein with tetratricopeptide repeats 5	Q13325	FALSE	0	0.165958	0.355216	0.260587	0.0909378	1.80675e-05	-0.051562	0.137697	0.0430672	0.961298	0.351451	FALSE	FALSE	FALSE	0.639545	No	Not Significant	0.000386686	No	Not Significant	Unchanged	Unchanged
MAP4	16.2361	16.2361	16.197	16.2698	16.2579	16.2554	16.2297	16.223	16.2215	16.2379	16.2326	16.2895	16.2313	16.2475	16.2165	16.1601	P27816	60	P27816	MAP4_HUMAN	MAP4	Microtubule-associated protein 4	P27816	FALSE	0	-0.0803165	0.0482308	-0.0160428	0.900316	0.606215	-0.080356	0.0481914	-0.0160823	0.971109	0.605335	FALSE	FALSE	FALSE	0.811709	No	Not Significant	0.749723	No	Not Significant	Unchanged	Unchanged
TTC37	8.9541	9.02037	8.9415	8.9415	8.9415	8.9415	8.9415	8.9415	8.9415	8.9415	9.65133	8.9415	8.9415	8.93071	9.06565	8.9415	Q6PGP7	2	Q6PGP7	TTC37_HUMAN	TTC37	Tetratricopeptide repeat protein 37	Q6PGP7	TRUE	11	-0.276467	0.321808	0.0226705	0.913949	0.875199	-0.157171	0.441103	0.141966	0.960107	0.331747	FALSE	FALSE	TRUE	0.624741	No	Not Significant	0.929883	No	Not Significant	Unchanged	Unchanged
GALE	13.1597	13.1553	13.2337	13.1531	13.2895	13.2215	13.1025	13.0244	13.0731	13.1305	13.1695	12.989	13.1676	13.1325	13.0604	13.1897	Q14376	14	Q14376	GALE_HUMAN	GALE	UDP-glucose 4-epimerase	Q14376	FALSE	0	-0.219117	-0.0141253	-0.116621	0.732927	0.0279897	-0.22697	-0.021978	-0.124474	0.831063	0.0200659	FALSE	FALSE	FALSE	0.155146	No	Not Significant	0.0928585	No	Not Significant	Unchanged	Unchanged
SLBP	12.756	12.6884	12.9879	12.8341	12.7608	12.708	12.5053	12.8316	12.541	12.6092	12.4183	12.5222	12.6665	12.7404	12.7811	12.8035	Q14493	5	Q14493	SLBP_HUMAN	SLBP	Histone RNA hairpin-binding protein	Q14493	FALSE	0	-0.293662	0.0538416	-0.11991	0.84413	0.164175	-0.415355	-0.0678509	-0.241603	0.749806	0.00914152	FALSE	FALSE	FALSE	0.100758	No	Not Significant	0.322841	No	Not Significant	Unchanged	Unchanged
CD2AP	14.0163	13.9608	13.9761	14.0131	13.9729	14.0855	13.8357	13.9257	13.9791	13.952	13.9075	14.0599	13.9242	14.014	14.0241	14.0767	Q9Y5K6	32	Q9Y5K6	CD2AP_HUMAN	CD2AP	CD2-associated protein	Q9Y5K6	FALSE	0	-0.0726355	0.0883894	0.00787695	0.912412	0.839366	-0.172436	-0.0114112	-0.0919236	0.856212	0.0275218	FALSE	FALSE	FALSE	0.180442	No	Not Significant	0.90616	No	Not Significant	Unchanged	Unchanged
GTF3C3	11.3011	11.3232	11.3317	11.1509	11.14	11.1133	11.6181	11.5809	11.1167	11.3658	11.4914	11.6022	11.3666	11.3508	11.3768	11.2781	Q9Y5Q9	23	Q9Y5Q9	TF3C3_HUMAN	GTF3C3	General transcription factor 3C polypeptide 3	Q9Y5Q9	FALSE	0	0.00705085	0.414774	0.210913	0.765172	0.0433323	0.0467312	0.454455	0.250593	0.825394	0.0188027	FALSE	FALSE	FALSE	0.150421	No	Not Significant	0.127565	No	Not Significant	Unchanged	Unchanged
FKBP4	15.5598	15.4515	15.4308	15.4232	15.4128	15.4357	15.4285	15.4171	15.5109	15.5531	15.4513	15.6926	15.6641	15.6716	15.6678	15.6399	Q02790	48	Q02790	FKBP4_HUMAN	FKBP4	Peptidyl-prolyl cis-trans isomerase FKBP4	Q02790	FALSE	0	0.175576	0.307573	0.241575	0.00951232	4.51938e-07	-0.019441	0.112556	0.0465573	0.940931	0.155514	FALSE	FALSE	FALSE	0.43467	No	Not Significant	2.794e-05	No	Not Significant	Unchanged	Unchanged
NME1	17.8861	17.9325	17.6988	18.0005	18.1404	18.0775	17.7462	17.919	17.8739	17.9688	17.9675	17.6412	17.9112	17.7855	17.8388	17.8808	O60361;P15531;P22392	6	P22392;P15531;O60361	NDK8_HUMAN;NDKA_HUMAN;NDKB_HUMAN	NME1;NME2;NME2P1	Putative nucleoside diphosphate kinase	O60361	FALSE	0	-0.326355	-0.0092496	-0.167802	0.758147	0.0392364	-0.242787	0.0743183	-0.0842344	0.956318	0.27885	FALSE	FALSE	FALSE	0.573374	No	Not Significant	0.119133	No	Not Significant	Unchanged	Unchanged
DNAJA1	15.657	15.6613	15.8241	15.8365	15.6876	15.8108	15.4961	15.5812	15.5949	15.5523	15.5679	15.5295	15.5635	15.5222	15.5419	15.597	P31689	23	P31689	DNJA1_HUMAN	DNAJA1	DnaJ homolog subfamily A member 1	P31689	FALSE	0	-0.323486	-0.154437	-0.238961	0.0774052	1.31655e-05	-0.315801	-0.146753	-0.231277	0.0226182	1.94965e-05	FALSE	FALSE	FALSE	0.0015126	No	Not Significant	0.000303378	No	Not Significant	Unchanged	Unchanged
AHCTF1	13.0038	12.9752	12.9901	12.8823	12.9388	12.9784	13.0289	13.0138	13.0126	12.9502	12.9816	13.016	13.0297	13.0628	13.0562	13.0799	Q8WYP5	74	Q8WYP5	ELYS_HUMAN	AHCTF1	Protein ELYS	Q8WYP5	FALSE	0	0.0376869	0.165292	0.10149	0.536358	0.00364892	-0.0138129	0.113793	0.0499898	0.931635	0.117023	FALSE	FALSE	FALSE	0.37601	No	Not Significant	0.0200866	No	Not Significant	Unchanged	Unchanged
ADH5	15.4401	15.4625	15.3971	15.461	15.4904	15.4545	15.5606	15.4204	15.4826	15.4963	15.3997	15.5096	15.4164	15.4576	15.3699	15.4047	P11766	17	P11766	ADHX_HUMAN	ADH5	Alcohol dehydrogenase class-3	P11766	FALSE	0	-0.123021	0.0847929	-0.0191138	0.905893	0.703528	-0.0827422	0.125071	0.0211645	0.972783	0.673612	FALSE	FALSE	FALSE	0.850841	No	Not Significant	0.820654	No	Not Significant	Unchanged	Unchanged
CORO1B	15.1955	15.1541	15.2143	15.1803	15.1641	15.2038	15.0798	15.1067	15.1617	15.1702	15.1058	15.1716	15.2369	15.1701	15.1445	15.2742	Q9BR76	20	Q9BR76	COR1B_HUMAN	CORO1B	Coronin-1B	Q9BR76	FALSE	0	-0.0615183	0.0792712	0.00887646	0.910366	0.793972	-0.136156	0.00463391	-0.0657608	0.907753	0.0653196	FALSE	FALSE	FALSE	0.278159	No	Not Significant	0.87652	No	Not Significant	Unchanged	Unchanged
ACOT7	15.6009	15.6338	15.6403	15.6214	15.5883	15.6406	15.675	15.595	15.6371	15.7387	15.5681	15.6003	15.5294	15.6331	15.5614	15.593	O00154	20	O00154	BACH_HUMAN	ACOT7	Cytosolic acyl coenzyme A thioester hydrolase	O00154	FALSE	0	-0.117246	0.0388204	-0.0392129	0.872738	0.304856	-0.0578987	0.0981681	0.0201347	0.970811	0.594211	FALSE	FALSE	FALSE	0.806317	No	Not Significant	0.483817	No	Not Significant	Unchanged	Unchanged
FBXO28	11.3463	11.2861	11.1663	11.4003	11.213	11.0882	11.2675	11.3778	11.4638	11.2369	11.3608	11.4416	11.4783	11.6064	11.1363	11.5866	Q9NVF7	9	Q9NVF7	FBX28_HUMAN	FBXO28	F-box only protein 28	Q9NVF7	FALSE	0	0.0457488	0.420083	0.232916	0.694765	0.0175843	-0.0627387	0.311596	0.124428	0.945114	0.179366	FALSE	FALSE	FALSE	0.464384	No	Not Significant	0.0649963	No	Not Significant	Unchanged	Unchanged
BBX	11.6911	11.5282	11.4778	11.2369	11.5314	11.5429	11.6171	11.5857	11.5203	11.6831	11.5588	12.0032	11.8377	11.8936	11.883	11.8131	Q8WY36	14	Q8WY36	BBX_HUMAN	BBX	HMG box transcription factor BBX	Q8WY36	FALSE	0	0.316349	0.56135	0.438849	0.0119277	6.08631e-07	0.0232228	0.268224	0.145723	0.840154	0.0223696	FALSE	FALSE	FALSE	0.161763	No	Not Significant	3.43415e-05	No	Not Significant	Unchanged	Unchanged
XAB2	12.6638	12.6081	12.6182	12.5657	12.5731	12.6033	12.6281	12.5949	12.631	12.6	12.659	12.8007	12.7322	12.7906	12.6166	12.674	Q9HCS7	36	Q9HCS7	SYF1_HUMAN	XAB2	Pre-mRNA-splicing factor SYF1	Q9HCS7	FALSE	0	0.0484321	0.217092	0.132762	0.544902	0.00393594	-0.0517996	0.11686	0.0325303	0.965135	0.428063	FALSE	FALSE	FALSE	0.700552	No	Not Significant	0.0213563	No	Not Significant	Unchanged	Unchanged
PAPSS2	14.2728	14.3577	14.2708	14.3082	14.3103	14.3784	14.3597	14.3822	14.4064	14.4657	14.3378	14.2312	14.2284	14.2328	14.2475	14.248	O95340	31	O95340	PAPS2_HUMAN	PAPSS2	Bifunctional 3'-phosphoadenosine 5'-phosphosulfate synthase 2	O95340	FALSE	0	-0.143386	-0.0152842	-0.0793353	0.696973	0.0180404	0.00940566	0.137508	0.0734568	0.854582	0.026922	FALSE	FALSE	FALSE	0.178872	No	Not Significant	0.0663202	No	Not Significant	Unchanged	Unchanged
RWDD1	13.3088	13.2898	13.3562	13.161	13.4272	13.4224	13.0548	13.4361	13.1455	13.2658	13.3392	13.401	13.2479	13.2389	13.1758	13.3491	Q9H446	3	Q9H446	RWDD1_HUMAN	RWDD1	RWD domain-containing protein 1	Q9H446	FALSE	0	-0.227705	0.1093	-0.0592022	0.890489	0.469728	-0.261934	0.0750709	-0.0934315	0.954616	0.259082	FALSE	FALSE	FALSE	0.555613	No	Not Significant	0.643383	No	Not Significant	Unchanged	Unchanged
JUNB	11.7314	11.6069	11.5028	11.4854	11.6645	11.6117	11.5304	11.7127	11.5544	11.8285	11.5721	11.8214	12.0055	11.6895	11.8635	11.9383	P17275	8	P17275	JUNB_HUMAN	JUNB	Transcription factor jun-B	P17275	FALSE	0	0.15222	0.442913	0.297566	0.307025	0.000435676	-0.0718372	0.218856	0.0735095	0.958085	0.301843	FALSE	FALSE	FALSE	0.598282	No	Not Significant	0.00412314	No	Not Significant	Unchanged	Unchanged
UNG	12.8803	12.9565	13.0224	12.8617	12.7497	12.8241	13.1596	13.1062	13.0048	12.965	12.9153	12.8769	13.0964	12.7789	12.7952	12.9174	P13051	11	P13051	UNG_HUMAN	UNG	Uracil-DNA glycosylase	P13051	FALSE	0	-0.124663	0.18163	0.0284833	0.905728	0.700418	0.0125926	0.318886	0.165739	0.873765	0.0354793	FALSE	FALSE	FALSE	0.208893	No	Not Significant	0.818822	No	Not Significant	Unchanged	Unchanged
PRPS2	13.5804	13.5457	13.6787	13.6468	13.6375	13.6774	13.5232	13.4451	13.4326	13.5627	13.3069	13.3791	13.5182	13.5166	13.7047	13.4645	P11908	8	P11908	PRPS2_HUMAN	PRPS2	Ribose-phosphate pyrophosphokinase 2	P11908	FALSE	0	-0.28411	-0.00281856	-0.143464	0.769361	0.0460308	-0.346619	-0.0653277	-0.205974	0.705837	0.00652558	FALSE	FALSE	FALSE	0.0851917	No	Not Significant	0.1334	No	Not Significant	Unchanged	Unchanged
SPTY2D1	12.1163	11.9402	11.8834	11.676	12.0177	11.7615	12.1432	11.9	11.8813	12.0725	12.126	12.2963	12.3519	12.3865	12.4038	12.2699	Q68D10	10	Q68D10	SPT2_HUMAN	SPTY2D1	Protein SPT2 homolog	Q68D10	FALSE	0	0.340831	0.673191	0.507011	0.0456845	5.10966e-06	0.023764	0.356124	0.189944	0.855809	0.0273717	FALSE	FALSE	FALSE	0.180077	No	Not Significant	0.000148081	No	Not Significant	Unchanged	Unchanged
MKI67	14.9459	15.0481	15.0128	14.953	14.9827	15.0062	15.1142	15.1203	15.048	15.138	15.0578	14.9055	14.9431	14.8934	14.9335	14.8826	P46013	142	P46013	KI67_HUMAN	MKI67	Proliferation marker protein Ki-67	P46013	FALSE	0	-0.138172	-0.0159138	-0.0770429	0.688634	0.0163899	0.0458721	0.16813	0.107001	0.484048	0.00173637	FALSE	FALSE	FALSE	0.0409939	No	Not Significant	0.0617461	No	Not Significant	Unchanged	Unchanged
TPD52L2	15.8024	15.8292	15.8267	15.9784	15.8327	15.9117	15.6762	15.7577	15.8251	15.8516	15.8027	15.7817	15.6638	15.7394	15.7518	15.735	O43399	18	O43399	TPD54_HUMAN	TPD52L2	Tumor protein D54	O43399	FALSE	0	-0.27985	-0.0261554	-0.153003	0.709035	0.0208028	-0.231542	0.0221526	-0.104695	0.925867	0.0999547	FALSE	FALSE	FALSE	0.348205	No	Not Significant	0.0744186	No	Not Significant	Unchanged	Unchanged
PLK1	12.4116	12.4263	12.4008	12.2964	12.6102	12.4127	12.315	12.4978	12.4737	12.3902	12.4394	12.4842	12.3043	12.299	12.3939	12.5028	P53350	19	P53350	PLK1_HUMAN	PLK1	Serine/threonine-protein kinase PLK1	P53350	FALSE	0	-0.162439	0.0960271	-0.0332058	0.899657	0.595745	-0.136026	0.12244	-0.00679336	0.9772	0.913235	FALSE	FALSE	FALSE	0.964242	No	Not Significant	0.742597	No	Not Significant	Unchanged	Unchanged
FLNA.2	18.4055	18.3744	18.4131	18.3899	18.3409	18.3836	18.3192	18.3602	18.3778	18.3923	18.3929	18.4142	18.4275	18.4104	18.4333	18.4367	P21333	178	P21333	FLNA_HUMAN	FLNA	Filamin-A	P21333	FALSE	0	-0.02024	0.105355	0.0425576	0.846289	0.171494	-0.0761643	0.0494309	-0.0133667	0.972466	0.659903	FALSE	FALSE	FALSE	0.842587	No	Not Significant	0.332282	No	Not Significant	Unchanged	Unchanged
MAPRE1	16.2493	16.2804	16.5322	16.4067	16.5003	16.4997	16.0727	16.1567	16.0458	16.1476	16.1618	16.059	16.0553	16.1015	16.0305	16.0583	Q15691	21	Q15691	MARE1_HUMAN	MAPRE1	Microtubule-associated protein RP/EB family member 1	Q15691	FALSE	0	-0.514805	-0.332804	-0.423804	0.000314429	1.35256e-08	-0.458829	-0.276827	-0.367828	2.37844e-05	1.10562e-07	FALSE	FALSE	FALSE	2.94094e-05	No	Not Significant	2.7983e-06	No	Not Significant	Unchanged	Unchanged
RHOBTB3	10.3272	10.2233	10.1804	10.2917	10.0439	10.4098	10.3168	10.2058	10.12	10.2045	10.2365	10.5559	10.2852	10.273	10.5369	10.3681	O94955	3	O94955	RHBT3_HUMAN	RHOBTB3	Rho-related BTB domain-containing protein 3	O94955	FALSE	0	-0.0554192	0.400199	0.17239	0.831835	0.1292	-0.24251	0.213108	-0.0147007	0.976899	0.893603	FALSE	FALSE	FALSE	0.954442	No	Not Significant	0.273288	No	Not Significant	Unchanged	Unchanged
PGP	13.408	13.374	13.4611	13.405	13.4059	13.342	13.2644	13.2762	13.4605	13.4143	13.337	13.3786	13.3969	13.4779	13.3434	13.4617	A6NDG6	14	A6NDG6	PGP_HUMAN	PGP	Glycerol-3-phosphate phosphatase	A6NDG6	FALSE	0	-0.0841153	0.100514	0.0081992	0.913047	0.853981	-0.145338	0.0392907	-0.0530238	0.95308	0.242989	FALSE	FALSE	FALSE	0.539912	No	Not Significant	0.914909	No	Not Significant	Unchanged	Unchanged
RRP7A	12.2141	12.2032	12.138	11.9893	12.1445	11.9304	12.4488	12.2748	12.3323	12.3707	12.1997	12.4209	12.2807	12.2967	12.385	12.3418	Q9Y3A4	14	Q9Y3A4	RRP7A_HUMAN	RRP7A	Ribosomal RNA-processing protein 7 homolog A	Q9Y3A4	FALSE	0	0.181935	0.407003	0.294469	0.119038	3.28958e-05	0.162172	0.38724	0.274706	0.0760301	7.191e-05	FALSE	FALSE	FALSE	0.00450072	No	Not Significant	0.000599409	No	Not Significant	Unchanged	Unchanged
PPP4R1	13.8906	13.8534	13.7931	13.9046	13.8575	13.9062	13.9497	13.7854	13.7844	13.8512	13.8486	13.8964	13.9033	13.9589	13.91	13.8854	Q8TF05	34	Q8TF05	PP4R1_HUMAN	PPP4R1	Serine/threonine-protein phosphatase 4 regulatory subunit 1	Q8TF05	FALSE	0	-0.0354383	0.126355	0.0454581	0.864552	0.252967	-0.102376	0.0594165	-0.02148	0.970521	0.583628	FALSE	FALSE	FALSE	0.798175	No	Not Significant	0.431349	No	Not Significant	Unchanged	Unchanged
USP1	10.6314	10.6301	10.8517	10.5765	10.6581	10.6835	10.4552	10.5165	10.6649	10.7258	10.5386	10.579	10.7125	10.4135	10.4726	10.7354	O94782	18	O94782	UBP1_HUMAN	USP1	Ubiquitin carboxyl-terminal hydrolase 1	O94782	FALSE	0	-0.276987	0.0572917	-0.109848	0.849759	0.184125	-0.279375	0.0549042	-0.112235	0.944452	0.175236	FALSE	FALSE	FALSE	0.459534	No	Not Significant	0.348592	No	Not Significant	Unchanged	Unchanged
TEX10	12.1981	12.2133	12.2126	12.1215	12.1346	12.1957	12.2782	12.2513	12.2042	12.3046	12.2171	12.2134	12.2893	12.2147	12.162	12.2395	Q9NXF1	35	Q9NXF1	TEX10_HUMAN	TEX10	Testis-expressed protein 10	Q9NXF1	FALSE	0	-0.0178769	0.133153	0.057638	0.83056	0.126133	0.00942495	0.160455	0.0849398	0.861465	0.0295964	FALSE	FALSE	FALSE	0.187758	No	Not Significant	0.268641	No	Not Significant	Unchanged	Unchanged
PGK1	17.9341	17.9011	17.8459	17.8747	17.8857	17.9124	17.9512	17.8821	17.8562	17.9405	17.9612	18.0257	17.9231	18.0403	18.0326	17.8667	P00558	42	P00558	PGK1_HUMAN	PGK1	Phosphoglycerate kinase 1	P00558	FALSE	0	0.00786404	0.188192	0.0980279	0.749291	0.0347372	-0.051561	0.128767	0.0386029	0.962863	0.380056	FALSE	FALSE	FALSE	0.661214	No	Not Significant	0.108616	No	Not Significant	Unchanged	Unchanged
NCAPG2	12.0343	12.0903	12.0947	11.9552	12.1004	11.9296	12.1166	12.1767	12.1506	12.2129	12.076	12.029	11.9606	12.04	12.2138	11.9852	Q86XI2	25	Q86XI2	CNDG2_HUMAN	NCAPG2	Condensin-2 complex subunit G2	Q86XI2	FALSE	0	-0.0976798	0.149106	0.025713	0.903882	0.666575	0.00318261	0.249968	0.126575	0.888207	0.0449458	FALSE	FALSE	FALSE	0.237416	No	Not Significant	0.794316	No	Not Significant	Unchanged	Unchanged
PM20D2	12.4066	12.463	12.5458	12.5701	12.4932	12.5196	12.3078	12.4404	12.3726	12.4572	12.4603	12.2009	12.3464	12.2165	12.4275	12.3396	Q8IYS1	9	Q8IYS1	P20D2_HUMAN	PM20D2	Peptidase M20 domain-containing protein 2	Q8IYS1	FALSE	0	-0.328212	-0.123846	-0.226029	0.242317	0.000203698	-0.22674	-0.0223749	-0.124558	0.829345	0.01967	FALSE	FALSE	FALSE	0.154213	No	Not Significant	0.00233641	No	Not Significant	Unchanged	Unchanged
GART	15.3595	15.361	15.2318	15.2896	15.3747	15.3626	15.4799	15.3625	15.375	15.3956	15.3771	15.4435	15.3506	15.4219	15.3703	15.3902	P22102	65	P22102	PUR2_HUMAN	GART	Trifunctional purine biosynthetic protein adenosine-3	P22102	FALSE	0	0.00440542	0.156827	0.0806163	0.758306	0.0393241	0.00710762	0.159529	0.0833185	0.870699	0.0338584	FALSE	FALSE	FALSE	0.203205	No	Not Significant	0.119253	No	Not Significant	Unchanged	Unchanged
KIF18B	10.3394	10.3669	10.3573	10.0057	10.3473	10.0615	10.2812	10.454	10.4444	10.9213	10.4294	10.3762	10.3285	10.5356	10.4953	10.5469	Q86Y91	6	Q86Y91	KI18B_HUMAN	KIF18B	Kinesin-like protein KIF18B	Q86Y91	FALSE	0	-0.0530986	0.580285	0.263593	0.816299	0.0973307	-0.00353943	0.629844	0.313152	0.896632	0.0523466	FALSE	FALSE	FALSE	0.252644	No	Not Significant	0.224235	No	Not Significant	Unchanged	Unchanged
ELK3	10.8767	10.9121	11.1012	10.8375	10.8445	10.8699	10.7642	10.9701	10.857	10.8771	11.0877	11.1066	10.9132	10.5008	11.093	10.6237	P41970	4	P41970	ELK3_HUMAN	ELK3	ETS domain-containing protein Elk-3	P41970	FALSE	0	-0.302523	0.170857	-0.065833	0.897712	0.566038	-0.238754	0.234626	-0.00206358	0.97824	0.985579	FALSE	FALSE	FALSE	0.994526	No	Not Significant	0.720782	No	Not Significant	Unchanged	Unchanged
GSDME	13.237	13.3455	13.3231	13.3726	13.3445	13.3465	13.3193	13.3241	13.3106	13.3663	13.4029	13.113	13.1926	13.1898	13.1108	13.1401	O60443	17	O60443	GSDME_HUMAN	GSDME	Gasdermin-E	O60443	FALSE	0	-0.275057	-0.119724	-0.197391	0.135744	4.58925e-05	-0.0796847	0.0756482	-0.00201828	0.977841	0.957038	FALSE	FALSE	FALSE	0.98543	No	Not Significant	0.00075288	No	Not Significant	Unchanged	Unchanged
PGD	16.0663	16.1154	16.1741	16.2121	16.0246	16.2181	16.0571	15.9947	16.1384	16.1487	16.0708	15.971	15.9619	15.9699	16.0337	16.031	P52209	35	P52209	6PGD_HUMAN	PGD	6-phosphogluconate dehydrogenase, decarboxylating	P52209	FALSE	0	-0.253356	-0.0740901	-0.163723	0.406695	0.00121714	-0.164911	0.0143553	-0.0752777	0.923729	0.0945716	FALSE	FALSE	FALSE	0.338383	No	Not Significant	0.0087334	No	Not Significant	Unchanged	Unchanged
KNL1	11.2278	11.2561	11.2566	11.3903	11.2673	11.3698	11.1524	11.1948	11.1791	11.3225	11.1719	11.1622	11.1335	11.1241	11.2017	11.1445	Q8NG31	32	Q8NG31	KNL1_HUMAN	KNL1	Kinetochore scaffold 1	Q8NG31	FALSE	0	-0.252849	-0.0827718	-0.167811	0.335822	0.000614237	-0.201897	-0.0318197	-0.116858	0.75869	0.00984294	FALSE	FALSE	FALSE	0.105258	No	Not Significant	0.00530672	No	Not Significant	Unchanged	Unchanged
MED12	11.7656	11.8199	11.7771	11.6971	11.8726	11.7599	11.8869	11.8795	11.8274	11.8814	11.7974	11.7249	11.8652	11.7526	11.712	11.7288	Q93074	23	Q93074	MED12_HUMAN	MED12	Mediator of RNA polymerase II transcription subunit 12	Q93074	FALSE	0	-0.114973	0.0750699	-0.0199514	0.903749	0.664207	-0.0171855	0.172857	0.0778359	0.926762	0.102347	FALSE	FALSE	FALSE	0.353233	No	Not Significant	0.792663	No	Not Significant	Unchanged	Unchanged
MAGED1	8.93266	9.10383	8.66612	8.66612	8.66612	8.66612	8.66612	9.99586	9.28415	9.78614	9.53777	8.58184	8.66612	10.1376	8.66612	9.67778	Q9Y5V3	3	Q9Y5V3	MAGD1_HUMAN	MAGED1	Melanoma-associated antigen D1	Q9Y5V3	TRUE	7	-0.219318	1.17888	0.47978	0.844801	0.166408	0.0887921	1.48699	0.787889	0.860794	0.0293187	FALSE	FALSE	FALSE	0.186957	No	Not Significant	0.326074	No	Not Significant	Unchanged	Unchanged
DPYSL2	16.1209	16.0969	16.0795	16.1052	16.0606	16.155	16.1202	16.024	16.1323	16.1086	16.0865	16.1261	16.0946	16.1423	16.1612	16.1634	Q16555	44	Q16555	DPYL2_HUMAN	DPYSL2	Dihydropyrimidinase-related protein 2	Q16555	FALSE	0	-0.0264595	0.101393	0.0374665	0.861003	0.233883	-0.0696506	0.0582015	-0.00572457	0.976245	0.852793	FALSE	FALSE	FALSE	0.939125	No	Not Significant	0.408911	No	Not Significant	Unchanged	Unchanged
EIF2B1	14.7127	14.7301	14.6194	14.6946	14.7103	14.7062	14.8005	14.7475	14.785	14.8166	14.691	14.789	14.7142	14.7549	14.7068	14.7191	Q14232	16	Q14232	EI2BA_HUMAN	EIF2B1	Translation initiation factor eIF-2B subunit alpha	Q14232	FALSE	0	-0.0255931	0.133962	0.0541844	0.846031	0.170597	0.00572071	0.165276	0.0854982	0.876611	0.0370905	FALSE	FALSE	FALSE	0.213816	No	Not Significant	0.331406	No	Not Significant	Unchanged	Unchanged
NAMPT	16.5548	16.4758	16.3774	16.4439	16.5011	16.4051	16.4922	16.4983	16.5168	16.5141	16.5329	16.6846	16.5954	16.6732	16.6749	16.6375	P43490	39	P43490	NAMPT_HUMAN	NAMPT	Nicotinamide phosphoribosyltransferase	P43490	FALSE	0	0.151784	0.290668	0.221226	0.0323653	2.9312e-06	0.00952058	0.148404	0.0789623	0.857671	0.0280755	FALSE	FALSE	FALSE	0.182466	No	Not Significant	9.83406e-05	No	Not Significant	Unchanged	Unchanged
TERF2	11.4182	11.4338	11.4301	11.3521	11.2272	11.399	11.4128	11.5564	11.4805	11.3822	11.6635	11.3687	11.3262	11.5904	11.5279	11.5426	Q15554	18	Q15554	TERF2_HUMAN	TERF2	Telomeric repeat-binding factor 2	Q15554	FALSE	0	-0.0273068	0.265422	0.119058	0.820349	0.104585	0.000616133	0.293345	0.14698	0.893219	0.0491413	FALSE	FALSE	FALSE	0.246883	No	Not Significant	0.235546	No	Not Significant	Unchanged	Unchanged
BRD8	11.2908	11.5297	11.6183	11.4457	11.4752	11.338	11.5601	11.6426	11.6633	11.6005	11.4236	11.1467	11.0791	11.124	11.186	11.2042	Q9H0E9	12	Q9H0E9	BRD8_HUMAN	BRD8	Bromodomain-containing protein 8	Q9H0E9	FALSE	0	-0.453973	-0.188618	-0.321296	0.169623	7.84917e-05	-0.0239665	0.241388	0.108711	0.926731	0.102261	FALSE	FALSE	FALSE	0.353138	No	Not Significant	0.00113864	No	Not Significant	Unchanged	Unchanged
DBNL	13.5073	13.3435	13.4597	13.4119	13.4005	13.4563	13.1931	13.1752	13.3652	13.2626	13.3672	13.3922	13.5976	13.619	13.5975	13.6312	Q9UJU6	28	Q9UJU6	DBNL_HUMAN	DBNL	Drebrin-like protein	Q9UJU6	FALSE	0	0.0211738	0.249546	0.13536	0.716509	0.0227769	-0.273638	-0.0452662	-0.159452	0.746512	0.0088993	FALSE	FALSE	FALSE	0.0997789	No	Not Significant	0.0799068	No	Not Significant	Unchanged	Unchanged
RPL3	17.6288	17.6062	17.6627	17.6252	17.6044	17.6132	17.5356	17.6119	17.6122	17.5805	17.6104	17.6047	17.6217	17.6146	17.6322	17.6806	P39023	24	P39023	RL3_HUMAN	RPL3	60S ribosomal protein L3	P39023	FALSE	0	-0.0657728	0.0744966	0.00436193	0.914871	0.897433	-0.106413	0.0338565	-0.0362782	0.957301	0.291305	FALSE	FALSE	FALSE	0.588028	No	Not Significant	0.943546	No	Not Significant	Unchanged	Unchanged
PLS3	16.2715	16.2291	16.2698	16.2546	16.2005	16.2037	16.2121	16.2634	16.1879	16.243	16.2265	16.3959	16.2708	16.294	16.2552	16.2988	P13797	36	P13797	PLST_HUMAN	PLS3	Plastin-3	P13797	FALSE	0	-0.0147604	0.156307	0.0707732	0.81736	0.0991691	-0.0911037	0.0799635	-0.00557007	0.976884	0.892636	FALSE	FALSE	FALSE	0.953996	No	Not Significant	0.227125	No	Not Significant	Unchanged	Unchanged
TPP2	13.4262	13.3667	13.367	13.3926	13.2932	13.4168	13.3735	13.4068	13.3444	13.3834	13.3227	13.4758	13.4515	13.5152	13.4804	13.4433	P29144	58	P29144	TPP2_HUMAN	TPP2	Tripeptidyl-peptidase 2	P29144	FALSE	0	0.0416259	0.169994	0.10581	0.505514	0.00278997	-0.0654318	0.0629364	-0.00124767	0.977994	0.967855	FALSE	FALSE	FALSE	0.988956	No	Not Significant	0.0164526	No	Not Significant	Unchanged	Unchanged
CCNA2	12.6116	12.6581	12.5757	12.5053	12.7766	12.7733	12.793	12.6201	12.539	12.5961	12.7441	12.6479	12.6346	12.6081	12.5611	12.4213	P20248	12	P20248	CCNA2_HUMAN	CCNA2	Cyclin-A2	P20248	FALSE	0	-0.251058	0.0848435	-0.0831072	0.873744	0.312093	-0.167228	0.168673	0.000722608	0.978339	0.992883	FALSE	FALSE	FALSE	0.997975	No	Not Significant	0.491431	No	Not Significant	Unchanged	Unchanged
LAMC1	12.5724	12.5322	12.4815	12.5806	12.6667	12.6341	12.4553	12.5271	12.4842	12.4726	12.4876	12.467	12.6295	12.5608	12.6661	12.4653	P11047	27	P11047	LAMC1_HUMAN	LAMC1	Laminin subunit gamma-1	P11047	FALSE	0	-0.123367	0.0573537	-0.0330068	0.88902	0.452565	-0.195746	-0.0150254	-0.105386	0.848201	0.0247527	FALSE	FALSE	FALSE	0.170072	No	Not Significant	0.628277	No	Not Significant	Unchanged	Unchanged
CDV3	15.1125	15.067	15.1822	15.1191	15.0765	15.26	14.9735	14.9729	14.9406	15.117	14.9612	15.1179	15.1213	15.1045	14.9772	15.0535	Q9UKY7	11	Q9UKY7	CDV3_HUMAN	CDV3	Protein CDV3 homolog	Q9UKY7	FALSE	0	-0.190951	0.0218461	-0.0845524	0.824257	0.11224	-0.2728	-0.0600033	-0.166402	0.637152	0.00412921	FALSE	FALSE	FALSE	0.0654348	No	Not Significant	0.247914	No	Not Significant	Unchanged	Unchanged
G6PD	15.4843	15.3599	15.3421	15.3964	15.3052	15.3545	15.3147	15.3159	15.4373	15.3832	15.3897	15.5796	15.5762	15.6551	15.5842	15.5659	P11413	50	P11413	G6PD_HUMAN	G6PD	Glucose-6-phosphate 1-dehydrogenase	P11413	FALSE	0	0.171589	0.313786	0.242688	0.0183228	1.17562e-06	-0.0524427	0.0897543	0.0186558	0.970643	0.588035	FALSE	FALSE	FALSE	0.801994	No	Not Significant	5.21193e-05	No	Not Significant	Unchanged	Unchanged
HSPBP1	13.6237	13.6581	13.7613	13.7981	13.7613	13.5786	13.5191	13.6092	13.7125	13.58	13.6028	13.6024	13.4431	13.5757	13.5511	13.5413	Q9NZL4	22	Q9NZL4	HPBP1_HUMAN	HSPBP1	Hsp70-binding protein 1	Q9NZL4	FALSE	0	-0.293547	-0.0706537	-0.1821	0.513366	0.0029853	-0.231554	-0.00866065	-0.120107	0.874995	0.0361628	FALSE	FALSE	FALSE	0.210867	No	Not Significant	0.0173347	No	Not Significant	Unchanged	Unchanged
GSPT2	12.6912	12.7259	12.7982	12.9354	12.8684	12.7309	12.8638	12.3991	12.7101	12.6794	12.5477	12.6725	12.5063	12.5661	12.5226	12.62	Q8IYD1	14	Q8IYD1	ERF3B_HUMAN	GSPT2	Eukaryotic peptide chain release factor GTP-binding subunit ERF3B	Q8IYD1	FALSE	0	-0.41655	-0.0949149	-0.255732	0.536607	0.00365697	-0.354009	-0.0323743	-0.193192	0.835927	0.0212522	FALSE	FALSE	FALSE	0.158545	No	Not Significant	0.0201012	No	Not Significant	Unchanged	Unchanged
UAP1	15.7097	15.5987	15.6209	15.5353	15.5397	15.4692	15.6599	15.6092	15.6331	15.732	15.5888	15.9144	15.845	15.81	15.8413	15.8114	Q16222	45	Q16222	UAP1_HUMAN	UAP1	UDP-N-acetylhexosamine pyrophosphorylase	Q16222	FALSE	0	0.218858	0.387484	0.303171	0.011491	5.78221e-07	0.0190342	0.187661	0.103347	0.826742	0.0190922	FALSE	FALSE	FALSE	0.152247	No	Not Significant	3.31276e-05	No	Not Significant	Unchanged	Unchanged
PHPT1	13.0597	13.12	13.2374	13.1604	13.0464	13.0899	12.9794	13.0997	13.1719	13.1432	13.1513	13.059	12.888	12.9289	13.0677	13.0593	Q9NRX4	10	Q9NRX4	PHP14_HUMAN	PHPT1	14 kDa phosphohistidine phosphatase	Q9NRX4	FALSE	0	-0.244141	-0.0217587	-0.13295	0.712841	0.0217808	-0.135623	0.0867594	-0.0244318	0.972225	0.649703	FALSE	FALSE	FALSE	0.838645	No	Not Significant	0.0768043	No	Not Significant	Unchanged	Unchanged
CENPQ	11.6855	11.7461	11.7694	11.5893	11.4842	11.628	11.8712	11.7714	11.9181	11.8501	11.833	11.8452	11.7893	11.7934	11.4129	11.8578	Q7L2Z9	7	Q7L2Z9	CENPQ_HUMAN	CENPQ	Centromere protein Q	Q7L2Z9	FALSE	0	-0.0755931	0.319587	0.121997	0.8562	0.210809	0.0334473	0.428627	0.231037	0.847191	0.0244335	FALSE	FALSE	FALSE	0.168657	No	Not Significant	0.381712	No	Not Significant	Unchanged	Unchanged
NAA10	14.8203	14.7696	14.6996	14.7642	14.7282	14.7748	14.7826	14.6959	14.8429	14.8264	14.8115	14.9487	14.8026	14.8996	14.8967	14.8682	P41227	20	P41227	NAA10_HUMAN	NAA10	N-alpha-acetyltransferase 10	P41227	FALSE	0	0.0509099	0.231945	0.141427	0.551055	0.00415826	-0.0403466	0.140688	0.0501709	0.954632	0.25926	FALSE	FALSE	FALSE	0.555642	No	Not Significant	0.0222491	No	Not Significant	Unchanged	Unchanged
IGFBP1	11.3733	11.5895	11.5081	11.7748	11.5565	11.5592	11.613	11.7623	11.268	11.6359	11.628	11.1643	11.2005	11.4713	10.9843	11.141	P08833	2	P08833	IBP1_HUMAN	IGFBP1	Insulin-like growth factor-binding protein 1	P08833	FALSE	0	-0.630209	-0.184535	-0.407372	0.40584	0.00120852	-0.241034	0.20464	-0.0181967	0.976455	0.865623	FALSE	FALSE	FALSE	0.943167	No	Not Significant	0.00867991	No	Not Significant	Unchanged	Unchanged
PJA2	9.36077	9.55434	9.33401	8.7463	9.67911	9.5893	9.73595	9.58699	9.58868	10.1311	9.59764	9.46619	9.22337	9.45956	9.3815	9.36758	O43164	3	O43164	PJA2_HUMAN	PJA2	E3 ubiquitin-protein ligase Praja-2	O43164	TRUE	6	-0.282122	0.367038	0.0424579	0.910016	0.78647	0.0663005	0.71546	0.39088	0.834845	0.0209793	FALSE	FALSE	FALSE	0.157832	No	Not Significant	0.871876	No	Not Significant	Unchanged	Unchanged
OS9	12.4426	12.1112	12.1052	12.1868	12.1158	12.1979	11.9315	12.1349	12.1721	12.0776	12.0789	12.564	12.7624	12.6799	12.6844	12.6869	Q13438	14	Q13438	OS9_HUMAN	OS9	Protein OS-9	Q13438	FALSE	0	0.415076	0.633115	0.524096	0.000162243	8.33774e-09	-0.181448	0.0365908	-0.0724286	0.945157	0.179636	FALSE	FALSE	FALSE	0.464559	No	Not Significant	1.8818e-06	No	Not Significant	Unchanged	Unchanged
KPNB1	16.6721	16.7536	16.7998	16.7195	16.8028	16.7463	16.7793	16.8215	16.7071	16.6861	16.72	16.6487	16.5366	16.5911	16.6388	16.5655	Q14974	68	Q14974	IMB1_HUMAN	KPNB1	Importin subunit beta-1	Q14974	FALSE	0	-0.241547	-0.100331	-0.170939	0.169832	7.87328e-05	-0.0948843	0.0463321	-0.0242761	0.967179	0.47916	FALSE	FALSE	FALSE	0.732509	No	Not Significant	0.00113864	No	Not Significant	Unchanged	Unchanged
GPS2	11.7355	11.7267	11.6434	11.5665	11.6794	11.6966	11.7399	11.5149	11.9373	11.8727	11.8899	11.9917	11.9895	11.5395	11.8348	11.6778	Q13227	2	Q13227	GPS2_HUMAN	GPS2	G protein pathway suppressor 2	Q13227	FALSE	0	-0.0596578	0.379954	0.160148	0.837181	0.143132	-0.0753403	0.364271	0.144466	0.945848	0.184113	FALSE	FALSE	FALSE	0.473178	No	Not Significant	0.293191	No	Not Significant	Unchanged	Unchanged
ARPC2	15.7817	15.7337	15.7232	15.7193	15.7236	15.8062	15.7613	15.6626	15.7252	15.7755	15.706	15.8055	15.7575	15.7919	15.8187	15.8897	O15144	29	O15144	ARPC2_HUMAN	ARPC2	Actin-related protein 2/3 complex subunit 2	O15144	FALSE	0	-0.00092622	0.140129	0.0696014	0.778603	0.0527675	-0.0874528	0.0536024	-0.0169252	0.971492	0.620067	FALSE	FALSE	FALSE	0.819422	No	Not Significant	0.146663	No	Not Significant	Unchanged	Unchanged
CDC5L	14.2212	14.2193	14.1256	14.2372	14.0966	14.2539	14.2759	14.2562	14.2861	14.1852	14.2572	14.251	14.2911	14.2615	14.2335	14.2409	Q99459	44	Q99459	CDC5L_HUMAN	CDC5L	Cell division cycle 5-like protein	Q99459	FALSE	0	0.00616675	0.14843	0.0772982	0.749455	0.0348144	0.00269135	0.144954	0.0738228	0.885291	0.0427496	FALSE	FALSE	FALSE	0.231227	No	Not Significant	0.108766	No	Not Significant	Unchanged	Unchanged
AIMP2	14.8599	14.8937	15.0188	14.8611	14.9893	14.8003	14.7612	14.8021	14.9938	14.83	14.9869	14.8658	14.8116	14.8323	14.8158	14.7437	Q13155	12	Q13155	AIMP2_HUMAN	AIMP2	Aminoacyl tRNA synthase complex-interacting multifunctional protein 2	Q13155	FALSE	0	-0.218523	0.0114249	-0.103549	0.80068	0.0746425	-0.157562	0.0723856	-0.0425885	0.965905	0.446335	FALSE	FALSE	FALSE	0.712299	No	Not Significant	0.186057	No	Not Significant	Unchanged	Unchanged
FYTTD1	12.8835	12.6371	12.4134	12.5112	12.6788	12.5857	12.8577	12.7521	12.7637	12.5329	12.6386	13.2355	13.2843	13.097	13.1838	12.9619	Q96QD9	9	Q96QD9	UIF_HUMAN	FYTTD1	UAP56-interacting factor	Q96QD9	FALSE	0	0.446612	0.76386	0.605236	0.00616363	2.52369e-07	0.00308778	0.320335	0.161711	0.889704	0.0461403	TRUE	FALSE	TRUE	0.240149	No	Not Significant	1.93045e-05	Yes	Q-val	Unchanged	Unchanged
TSN	14.2002	14.1451	14.2001	14.17	14.1233	14.123	14.0815	14.148	14.1965	14.2059	14.0575	14.1913	14.1864	14.2285	14.1588	14.4201	Q15631	15	Q15631	TSN_HUMAN	TSN	Translin	Q15631	FALSE	0	-0.0392479	0.205047	0.0828996	0.846119	0.170902	-0.138402	0.105893	-0.016254	0.975023	0.78288	FALSE	FALSE	FALSE	0.902335	No	Not Significant	0.331651	No	Not Significant	Unchanged	Unchanged
SHCBP1	13.0744	12.9455	13.0474	13.0403	13.1067	12.9261	12.8919	12.9187	12.8346	12.925	12.8188	13.1819	13.1934	13.0605	13.0171	13.096	Q8NEM2	24	Q8NEM2	SHCBP_HUMAN	SHCBP1	SHC SH2 domain-binding protein 1	Q8NEM2	FALSE	0	-0.0142338	0.173525	0.0796455	0.812769	0.0915177	-0.246186	-0.0584274	-0.152307	0.59206	0.00315047	FALSE	FALSE	FALSE	0.0562314	No	Not Significant	0.215023	No	Not Significant	Unchanged	Unchanged
PRIM2	13.0303	13.0156	13.0163	13.0605	12.9781	13.0727	12.9579	13.0735	12.9483	12.9452	13.0878	12.9799	13.0836	13.0341	13.0292	13.0182	P49643	18	P49643	PRI2_HUMAN	PRIM2	DNA primase large subunit	P49643	FALSE	0	-0.0988165	0.0930549	-0.00288083	0.916979	0.950364	-0.125294	0.0665779	-0.0293579	0.968865	0.528178	FALSE	FALSE	FALSE	0.76609	No	Not Significant	0.974251	No	Not Significant	Unchanged	Unchanged
ELF1	11.3385	11.3901	11.4747	11.3686	11.1375	11.3743	11.3678	11.5443	11.531	11.5098	11.2033	11.3843	11.2519	11.4506	11.1863	11.4183	P32519	5	P32519	ELF1_HUMAN	ELF1	ETS-related transcription factor Elf-1	P32519	FALSE	0	-0.169334	0.168343	-0.000495514	0.918677	0.995145	-0.0763677	0.261309	0.0924706	0.955123	0.264757	FALSE	FALSE	FALSE	0.561651	No	Not Significant	0.997261	No	Not Significant	Unchanged	Unchanged
AURKB	12.1594	12.0572	12.1863	11.9869	12.0843	12.1006	11.8082	11.9428	12.0954	12.1546	12.156	12.1242	12.2389	12.2275	12.2822	12.2036	Q96GD4	18	Q96GD4	AURKB_HUMAN	AURKB	Aurora kinase B	Q96GD4	FALSE	0	-0.0366389	0.288129	0.125745	0.828366	0.121064	-0.220497	0.104271	-0.0581128	0.966515	0.461638	FALSE	FALSE	FALSE	0.720663	No	Not Significant	0.261131	No	Not Significant	Unchanged	Unchanged
CCHCR1	9.31714	9.49925	8.84655	9.5584	9.34119	9.90932	10.578	9.60139	9.41104	9.70567	8.54165	9.49808	9.25489	8.99217	9.51547	8.9382	Q8TD31	3	Q8TD31	CCHCR_HUMAN	CCHCR1	Coiled-coil alpha-helical rod protein 1	Q8TD31	TRUE	2	-0.765628	0.41742	-0.174104	0.896184	0.543876	-0.437832	0.745215	0.153692	0.970742	0.591665	FALSE	FALSE	FALSE	0.804881	No	Not Significant	0.704852	No	Not Significant	Unchanged	Unchanged
GBE1	15.2908	15.3745	15.4102	15.44	15.3745	15.3473	15.2657	15.3681	15.4073	15.4018	15.3555	15.2098	15.1385	15.1945	15.2191	15.2834	Q04446	39	Q04446	GLGB_HUMAN	GBE1	1,4-alpha-glucan-branching enzyme	Q04446	FALSE	0	-0.28074	-0.0871208	-0.18393	0.365729	0.00086464	-0.130105	0.0635142	-0.0332953	0.967174	0.47902	FALSE	FALSE	FALSE	0.732445	No	Not Significant	0.00676453	No	Not Significant	Unchanged	Unchanged
NABP1	11.3884	11.1993	11.1629	11.1591	11.2753	11.3305	11.3003	11.2201	11.2056	11.3097	10.8302	11.5336	11.5585	11.3932	11.783	11.2994	Q96AH0	2	Q96AH0	SOSB2_HUMAN	NABP1	SOSS complex subunit B2	Q96AH0	FALSE	0	0.0375199	0.525696	0.281608	0.727556	0.0261358	-0.302852	0.185323	-0.0587645	0.971464	0.618951	FALSE	FALSE	FALSE	0.819255	No	Not Significant	0.0884817	No	Not Significant	Unchanged	Unchanged
MYG1	15.0289	15.0688	15.0633	15.1001	15.0983	15.1649	14.9742	14.9794	15.0985	15.0322	15.1083	15.0216	14.8666	14.9083	14.9594	15.0772	Q9HB07	15	Q9HB07	MYG1_HUMAN	MYG1	MYG1 exonuclease	Q9HB07	FALSE	0	-0.23306	-0.0470195	-0.14004	0.57986	0.00540676	-0.161141	0.0248991	-0.0681211	0.937927	0.141212	FALSE	FALSE	FALSE	0.411861	No	Not Significant	0.0268738	No	Not Significant	Unchanged	Unchanged
PCBP2	16.313	16.3686	16.5389	16.3749	16.4415	16.3899	16.2645	16.3458	16.3054	16.3524	16.3039	16.1848	16.1827	16.2041	16.2605	16.2398	Q15366	8	Q15366	PCBP2_HUMAN	PCBP2	Poly(rC)-binding protein 2	Q15366	FALSE	0	-0.316987	-0.126861	-0.221924	0.197513	0.000116418	-0.216958	-0.0268327	-0.121895	0.80342	0.0148689	FALSE	FALSE	FALSE	0.132627	No	Not Significant	0.00153195	No	Not Significant	Unchanged	Unchanged
CLIC4.1	16.5369	16.4955	16.4928	16.4822	16.4849	16.4344	16.475	16.4767	16.5364	16.5563	16.521	16.5737	16.5964	16.6159	16.5539	16.598	Q9Y696	27	Q9Y696	CLIC4_HUMAN	CLIC4	Chloride intracellular channel protein 4	Q9Y696	FALSE	0	0.0426358	0.185378	0.114007	0.532833	0.00353739	-0.031864	0.110878	0.0395072	0.954686	0.259859	FALSE	FALSE	FALSE	0.556477	No	Not Significant	0.0195704	No	Not Significant	Unchanged	Unchanged
FEZ2	11.3759	11.3328	11.3213	11.4541	11.4098	11.5918	11.298	10.9122	11.2867	11.2496	11.4715	11.5565	11.3669	11.2546	11.2179	11.2105	Q9UHY8	4	Q9UHY8	FEZ2_HUMAN	FEZ2	Fasciculation and elongation protein zeta-2	Q9UHY8	FALSE	0	-0.317891	0.0720215	-0.122935	0.854115	0.201673	-0.395586	-0.00567329	-0.20063	0.887415	0.0443326	FALSE	FALSE	FALSE	0.236018	No	Not Significant	0.369601	No	Not Significant	Unchanged	Unchanged
CSTB	15.8597	15.8948	16.0295	16.1878	15.9453	16.1074	15.4106	15.8125	15.8565	15.8045	15.8994	15.4867	15.6518	15.8175	15.6539	15.8569	P04080	8	P04080	CYTB_HUMAN	CSTB	Cystatin-B	P04080	FALSE	0	-0.56473	-0.183528	-0.374129	0.339807	0.000644841	-0.501396	-0.120194	-0.310795	0.585448	0.00303225	FALSE	FALSE	FALSE	0.0559014	No	Not Significant	0.00549166	No	Not Significant	Unchanged	Unchanged
GMDS	13.3154	13.2905	13.2885	13.2487	13.3636	13.239	13.2885	13.2055	13.3563	13.3445	13.2804	13.4375	13.3137	13.2958	13.3122	13.3401	O60547	19	O60547	GMDS_HUMAN	GMDS	GDP-mannose 4,6 dehydratase	O60547	FALSE	0	-0.0255386	0.135352	0.0549068	0.845453	0.168613	-0.0703616	0.0905291	0.0100838	0.975248	0.795162	FALSE	FALSE	FALSE	0.909698	No	Not Significant	0.328665	No	Not Significant	Unchanged	Unchanged
USP14	16.414	16.3659	16.4105	16.3423	16.2978	16.3984	16.3844	16.3609	16.316	16.4148	16.3677	16.4874	16.4029	16.4452	16.4644	16.4769	P54578	38	P54578	UBP14_HUMAN	USP14	Ubiquitin carboxyl-terminal hydrolase 14	P54578	FALSE	0	0.0196731	0.166492	0.0930823	0.685639	0.0158425	-0.0668766	0.0799419	0.00653263	0.97626	0.853703	FALSE	FALSE	FALSE	0.939125	No	Not Significant	0.0602628	No	Not Significant	Unchanged	Unchanged
CNOT8	10.5648	10.6907	10.6072	10.7877	10.504	10.5576	11.3599	10.7832	10.3114	10.8662	10.4391	10.7002	10.5118	10.4752	10.5323	10.407	Q9UFF9	5	Q9UFF9	CNOT8_HUMAN	CNOT8	CCR4-NOT transcription complex subunit 8	Q9UFF9	TRUE	1	-0.392534	0.214884	-0.0888246	0.896362	0.546405	-0.165879	0.441539	0.13783	0.961375	0.352786	FALSE	FALSE	FALSE	0.640241	No	Not Significant	0.706063	No	Not Significant	Unchanged	Unchanged
ALDH9A1	14.6744	14.7102	14.6759	14.7314	14.6816	14.6666	14.7793	14.6744	14.7567	14.7172	14.7085	14.6318	14.6775	14.6827	14.6665	14.6553	P49189	32	P49189	AL9A1_HUMAN	ALDH9A1	4-trimethylaminobutyraldehyde dehydrogenase	P49189	FALSE	0	-0.0817291	0.029548	-0.0260906	0.877046	0.337389	-0.0172705	0.0940065	0.038368	0.942611	0.164482	FALSE	FALSE	FALSE	0.444668	No	Not Significant	0.518866	No	Not Significant	Unchanged	Unchanged
TRIM25	14.6282	14.5649	14.8162	14.7122	14.7184	14.7458	14.4119	14.4033	14.4377	14.4301	14.4082	14.5099	14.4965	14.5093	14.5789	14.5666	Q14258	45	Q14258	TRI25_HUMAN	TRIM25	E3 ubiquitin/ISG15 ligase TRIM25	Q14258	FALSE	0	-0.282669	-0.149187	-0.215928	0.0286399	2.39624e-06	-0.396638	-0.263156	-0.329897	2.90628e-08	5.43748e-09	FALSE	FALSE	FALSE	2.573e-06	No	Not Significant	8.45103e-05	No	Not Significant	Unchanged	Unchanged
DDRGK1	12.5054	12.5623	12.583	12.6032	12.4282	12.5694	12.6888	12.4835	12.5352	12.581	12.5888	12.4906	12.6403	12.51	12.5091	12.2151	Q96HY6	11	Q96HY6	DDRGK_HUMAN	DDRGK1	DDRGK domain-containing protein 1	Q96HY6	FALSE	0	-0.205495	0.0596829	-0.0729061	0.866275	0.262927	-0.103069	0.162109	0.0295203	0.972121	0.645394	FALSE	FALSE	FALSE	0.83671	No	Not Significant	0.441751	No	Not Significant	Unchanged	Unchanged
EIF6	17.2559	17.2256	17.2257	17.1453	17.2744	17.1914	17.2173	17.246	17.2278	17.2684	17.2344	17.3193	17.2898	17.305	17.294	17.2586	P56537	11	P56537	IF6_HUMAN	EIF6	Eukaryotic translation initiation factor 6	P56537	FALSE	0	0.0174281	0.150806	0.0841169	0.688243	0.0163171	-0.0371188	0.0962587	0.0295699	0.961989	0.363686	FALSE	FALSE	FALSE	0.648332	No	Not Significant	0.061503	No	Not Significant	Unchanged	Unchanged
TPD52	13.0898	13.1691	13.1422	13.2793	13.2417	13.1792	13.079	13.3002	13.1062	13.1013	13.0926	13.1188	12.9373	13.0175	12.9696	12.9226	P55327	6	P55327	TPD52_HUMAN	TPD52	Tumor protein D52	P55327	FALSE	0	-0.343029	-0.0918022	-0.217416	0.460322	0.00190231	-0.200355	0.0508714	-0.074742	0.951411	0.227121	FALSE	FALSE	FALSE	0.524101	No	Not Significant	0.0122883	No	Not Significant	Unchanged	Unchanged
USP5	14.6692	14.7371	14.63	14.7191	14.7622	14.7368	14.7456	14.7958	14.7453	14.78	14.7187	14.6722	14.6401	14.6511	14.6535	14.558	P45974	44	P45974	UBP5_HUMAN	USP5	Ubiquitin carboxyl-terminal hydrolase 5	P45974	FALSE	0	-0.14762	-0.00646074	-0.0770402	0.747936	0.0341069	-0.0254981	0.115661	0.0450814	0.94759	0.196166	FALSE	FALSE	FALSE	0.487665	No	Not Significant	0.107132	No	Not Significant	Unchanged	Unchanged
NCKAP1	13.7386	13.7664	13.758	13.7631	13.7674	13.7455	13.7691	13.7768	13.7275	13.8481	13.7417	13.7268	13.7399	13.7283	13.6945	13.7236	Q9Y2A7	53	Q9Y2A7	NCKP1_HUMAN	NCKAP1	Nck-associated protein 1	Q9Y2A7	FALSE	0	-0.108271	0.0364886	-0.0358912	0.873608	0.311104	-0.0582439	0.0865156	0.0141359	0.973067	0.686259	FALSE	FALSE	FALSE	0.856549	No	Not Significant	0.490526	No	Not Significant	Unchanged	Unchanged
EFHD2	14.5792	14.4972	14.5694	14.598	14.5322	14.374	14.4618	14.4568	14.4744	14.5891	14.4192	14.6441	14.6159	14.6496	14.5497	14.6803	Q96C19	9	Q96C19	EFHD2_HUMAN	EFHD2	EF-hand domain-containing protein D2	Q96C19	FALSE	0	0.010593	0.208478	0.109536	0.743004	0.0319283	-0.137067	0.0608185	-0.0381241	0.965157	0.428574	FALSE	FALSE	FALSE	0.700873	No	Not Significant	0.101886	No	Not Significant	Unchanged	Unchanged
ADI1	13.7472	13.991	14.0695	14.1385	13.9144	14.0729	13.7781	13.8967	14.0102	13.9846	14.0539	13.4155	13.4096	13.5167	13.5966	13.5909	Q9BV57	18	Q9BV57	MTND_HUMAN	ADI1	1,2-dihydroxy-3-keto-5-methylthiopentene dioxygenase	Q9BV57	FALSE	0	-0.684232	-0.401757	-0.542994	0.00569349	2.26688e-07	-0.245377	0.0370978	-0.10414	0.937345	0.138672	FALSE	FALSE	FALSE	0.408538	No	Not Significant	1.87287e-05	No	Not Significant	Unchanged	Unchanged
SEPTIN7	15.2003	15.1792	15.3234	15.276	15.2942	15.2985	14.9462	15.1311	15.1315	15.1056	15.106	15.0896	15.1171	15.1568	15.0762	15.1712	Q16181	24	Q16181	SEPT7_HUMAN	SEPTIN7	Septin-7	Q16181	FALSE	0	-0.259771	-0.0919246	-0.175848	0.287898	0.00034873	-0.297905	-0.130059	-0.213982	0.0495127	4.4245e-05	FALSE	FALSE	FALSE	0.00302328	No	Not Significant	0.00350046	No	Not Significant	Unchanged	Unchanged
CPNE1	15.1683	15.2525	15.2431	15.2141	15.2203	15.203	15.3397	15.2035	15.2674	15.2941	15.287	15.1477	15.1204	15.1283	15.1133	15.125	Q99829	18	Q99829	CPNE1_HUMAN	CPNE1	Copine-1	Q99829	FALSE	0	-0.167879	-0.0184278	-0.0931533	0.693931	0.0174159	-0.0164595	0.132991	0.058266	0.932126	0.118678	FALSE	FALSE	FALSE	0.378546	No	Not Significant	0.064534	No	Not Significant	Unchanged	Unchanged
UBA2	13.8833	13.915	13.9143	13.8947	13.9672	13.8807	13.9811	13.9459	13.8926	13.8376	13.921	13.881	13.8441	13.8781	13.8649	13.8251	Q9UBT2	33	Q9UBT2	SAE2_HUMAN	UBA2	SUMO-activating enzyme subunit 2	Q9UBT2	FALSE	0	-0.118563	0.00733666	-0.0556132	0.804758	0.0798597	-0.0615423	0.0643573	0.00140749	0.977926	0.96303	FALSE	FALSE	FALSE	0.987043	No	Not Significant	0.195015	No	Not Significant	Unchanged	Unchanged
FHL1	11.7672	11.9157	11.9311	11.8512	12.007	11.9895	11.8455	11.8285	11.9208	11.8996	11.9685	11.6644	11.57	11.7631	11.546	11.5821	Q13642	8	Q13642	FHL1_HUMAN	FHL1	Four and a half LIM domains protein 1	Q13642	FALSE	0	-0.425882	-0.213296	-0.319589	0.050787	6.14777e-06	-0.158426	0.0541601	-0.0521328	0.959095	0.316261	FALSE	FALSE	FALSE	0.610759	No	Not Significant	0.000172138	No	Not Significant	Unchanged	Unchanged
EPB41L2	14.8274	14.7432	14.7637	14.7273	14.6995	14.6706	14.7137	14.734	14.7651	14.8393	14.7758	14.9619	14.9177	14.8806	14.9187	14.9067	O43491	51	O43491	E41L2_HUMAN	EPB41L2	Band 4.1-like protein 2	O43491	FALSE	0	0.128015	0.275627	0.201821	0.0947665	1.9646e-05	-0.0235405	0.124072	0.0502659	0.94349	0.169492	FALSE	FALSE	FALSE	0.451818	No	Not Significant	0.000412179	No	Not Significant	Unchanged	Unchanged
SERPINB1	14.3815	14.5947	14.5178	14.6266	14.5393	14.5836	14.5496	14.5631	14.6435	14.6909	14.6385	14.2059	14.202	14.29	14.2315	14.2365	P30740	27	P30740	ILEU_HUMAN	SERPINB1	Leukocyte elastase inhibitor	P30740	FALSE	0	-0.406713	-0.260535	-0.333624	0.000447434	1.83226e-08	-0.0227962	0.123382	0.0502929	0.942766	0.165347	FALSE	FALSE	FALSE	0.445874	No	Not Significant	3.29667e-06	No	Not Significant	Unchanged	Unchanged
ARPC1B	15.0381	15.0564	15.0852	15.0869	15.1215	15.0858	14.9379	15.038	15.0213	15.085	15.0462	14.9952	15.0396	14.9648	15.0175	14.9468	O15143	22	O15143	ARC1B_HUMAN	ARPC1B	Actin-related protein 2/3 complex subunit 1B	O15143	FALSE	0	-0.173445	-0.0307045	-0.102075	0.616016	0.00763154	-0.140523	0.00221761	-0.0691527	0.900857	0.0567722	FALSE	FALSE	FALSE	0.260369	No	Not Significant	0.0349694	No	Not Significant	Unchanged	Unchanged
UBE2C	13.2218	13.3602	13.3721	13.4191	13.5404	13.3708	13.2038	13.3612	13.2877	13.2172	13.4693	13.2037	12.9369	13.0528	13.0166	13.0841	O00762	8	O00762	UBE2C_HUMAN	UBE2C	Ubiquitin-conjugating enzyme E2 C	O00762	FALSE	0	-0.544244	-0.189335	-0.366789	0.299228	0.000397727	-0.295219	0.0596899	-0.117765	0.945228	0.180092	FALSE	FALSE	FALSE	0.465575	No	Not Significant	0.00388156	No	Not Significant	Unchanged	Unchanged
TOMM34	15.0498	15.1716	15.1461	15.1525	15.1221	15.1142	15.1788	15.1426	15.1894	15.2747	15.2238	14.9848	14.9808	15.0133	15.0122	14.9224	Q15785	23	Q15785	TOM34_HUMAN	TOMM34	Mitochondrial import receptor subunit TOM34	Q15785	FALSE	0	-0.254276	-0.0477622	-0.151019	0.600759	0.00658337	-0.0350974	0.171416	0.0681595	0.945573	0.182308	FALSE	FALSE	FALSE	0.469675	No	Not Significant	0.031264	No	Not Significant	Unchanged	Unchanged
NAA50	15.0793	15.0161	15.0177	14.9808	15.0925	15.0495	15.0807	14.9704	14.9935	14.996	14.9641	15.1615	15.0546	15.078	15.136	15.1432	Q9GZZ1	16	Q9GZZ1	NAA50_HUMAN	NAA50	N-alpha-acetyltransferase 50	Q9GZZ1	FALSE	0	-0.0148841	0.173952	0.0795341	0.814103	0.0936625	-0.128587	0.0602491	-0.0341691	0.966322	0.456702	FALSE	FALSE	FALSE	0.717922	No	Not Significant	0.218683	No	Not Significant	Unchanged	Unchanged
TBCD	13.3994	13.4107	13.462	13.3387	13.4782	13.4174	13.3981	13.3398	13.4063	13.4406	13.4151	13.4826	13.3553	13.3963	13.3259	13.3383	Q9BTW9	45	Q9BTW9	TBCD_HUMAN	TBCD	Tubulin-specific chaperone D	Q9BTW9	FALSE	0	-0.126052	0.0373066	-0.0443725	0.867206	0.268509	-0.10578	0.057578	-0.024101	0.969327	0.542876	FALSE	FALSE	FALSE	0.776074	No	Not Significant	0.446709	No	Not Significant	Unchanged	Unchanged
GALK1	12.8764	12.9139	12.7615	12.9918	12.9127	12.928	12.9836	12.8532	12.924	12.922	12.9485	12.8113	12.8876	12.8581	12.866	12.8704	P51570	15	P51570	GALK1_HUMAN	GALK1	Galactokinase	P51570	FALSE	0	-0.127472	0.0478492	-0.0398116	0.878871	0.352443	-0.0598943	0.115427	0.0277666	0.9684	0.513981	FALSE	FALSE	FALSE	0.757445	No	Not Significant	0.53397	No	Not Significant	Unchanged	Unchanged
EIF2AK2	13.8817	13.9972	13.9344	13.9624	13.9225	13.9793	14.0292	13.9599	14.0422	14.0519	14.0931	13.8813	13.806	13.8335	13.7611	13.8544	P19525	23	P19525	E2AK2_HUMAN	EIF2AK2	Interferon-induced, double-stranded RNA-activated protein kinase	P19525	FALSE	0	-0.188889	-0.0558521	-0.122371	0.399368	0.00114524	0.0190864	0.152123	0.0856049	0.801356	0.0145629	FALSE	FALSE	FALSE	0.130919	No	Not Significant	0.00834612	No	Not Significant	Unchanged	Unchanged
BLZF1	9.2299	9.40383	9.43529	8.79919	8.95891	9.49836	9.66336	9.796	9.39171	9.5655	9.52617	9.35284	8.89539	9.16711	9.32973	9.6323	Q9H2G9	2	Q9H2G9	GO45_HUMAN	BLZF1	Golgin-45	Q9H2G9	TRUE	4	-0.30672	0.511798	0.102539	0.900232	0.60486	0.00635581	0.824874	0.415615	0.890624	0.0468981	FALSE	FALSE	FALSE	0.241276	No	Not Significant	0.748776	No	Not Significant	Unchanged	Unchanged
RGS10	13.0189	13.0898	13.0439	13.065	13.0777	13.1108	12.9569	13.0718	13.1549	13.1737	13.1533	13.0011	12.9855	12.9385	13.0228	12.9249	O43665	9	O43665	RGS10_HUMAN	RGS10	Regulator of G-protein signaling 10	O43665	FALSE	0	-0.198353	-0.00118842	-0.0997705	0.771626	0.0475765	-0.0707884	0.126376	0.0277936	0.969867	0.560803	FALSE	FALSE	FALSE	0.784977	No	Not Significant	0.136445	No	Not Significant	Unchanged	Unchanged
SORD	13.9489	13.8953	13.9736	13.8345	13.9909	13.9085	13.8275	13.7859	13.8265	13.9655	13.9451	13.8808	13.9735	13.9315	14.0916	13.9548	Q00796	21	Q00796	DHSO_HUMAN	SORD	Sorbitol dehydrogenase	Q00796	FALSE	0	-0.0645546	0.143622	0.0395338	0.887454	0.435085	-0.1609	0.0472773	-0.0568111	0.955263	0.266352	FALSE	FALSE	FALSE	0.562937	No	Not Significant	0.613502	No	Not Significant	Unchanged	Unchanged
AKR1A1	13.2987	13.3876	13.2028	13.444	13.4319	13.4188	13.3717	13.3146	13.4256	13.4273	13.4519	13.1915	13.2079	13.1947	13.3035	13.2935	P14550	22	P14550	AK1A1_HUMAN	AKR1A1	Aldo-keto reductase family 1 member A1	P14550	FALSE	0	-0.237262	-0.0349398	-0.136101	0.653891	0.0112086	-0.0772939	0.125029	0.0238673	0.971641	0.625937	FALSE	FALSE	FALSE	0.823482	No	Not Significant	0.0463528	No	Not Significant	Unchanged	Unchanged
PLS1	15.4044	15.3576	15.4233	15.4366	15.4545	15.3325	15.1358	15.2914	15.4154	15.3519	15.3773	15.2839	15.4268	15.3836	15.5085	15.3899	P13797;Q14651	3	Q14651;P13797	PLSI_HUMAN;PLST_HUMAN	PLS1;PLS3	Plastin-3	P13797	FALSE	0	-0.14376	0.117352	-0.013204	0.912177	0.83403	-0.227927	0.0331853	-0.0973709	0.936344	0.134462	FALSE	FALSE	FALSE	0.402311	No	Not Significant	0.902281	No	Not Significant	Unchanged	Unchanged
CCT7	16.0293	15.9966	15.9632	15.9849	16.043	15.9416	16.0248	15.9793	15.9857	16.0544	15.9923	16.117	16.0477	16.0701	16.083	16.0135	Q99832	49	Q99832	TCPH_HUMAN	CCT7	T-complex protein 1 subunit eta	Q99832	FALSE	0	0.016954	0.149159	0.0830563	0.690128	0.0166717	-0.0420029	0.0902017	0.0240994	0.966191	0.453421	FALSE	FALSE	FALSE	0.716697	No	Not Significant	0.0624602	No	Not Significant	Unchanged	Unchanged
TXNRD1	15.2782	15.2128	15.2619	15.1769	15.2106	15.191	15.1594	15.164	15.2597	15.2115	15.28	15.2719	15.4049	15.288	15.2747	15.4242	Q16881	29	Q16881	TRXR1_HUMAN	TXNRD1	Thioredoxin reductase 1, cytoplasmic	Q16881	FALSE	0	0.0391684	0.206106	0.122637	0.597545	0.00638446	-0.0786446	0.0882928	0.00482407	0.977069	0.904648	FALSE	FALSE	FALSE	0.959667	No	Not Significant	0.0305994	No	Not Significant	Unchanged	Unchanged
NAA25	14.3927	14.4007	14.3459	14.3992	14.4341	14.364	14.4245	14.3769	14.4367	14.4282	14.3973	14.4612	14.4158	14.3718	14.3591	14.3832	Q14CX7	37	Q14CX7	NAA25_HUMAN	NAA25	N-alpha-acetyltransferase 25, NatB auxiliary subunit	Q14CX7	FALSE	0	-0.0543333	0.0791761	0.0124214	0.905721	0.700284	-0.0398397	0.0936698	0.0269151	0.964226	0.40786	FALSE	FALSE	FALSE	0.68356	No	Not Significant	0.818822	No	Not Significant	Unchanged	Unchanged
PFKL.1	14.0252	14.0854	14.066	14.0793	13.9923	14.0502	14.1093	14.0479	14.0675	14.18	14.1763	13.9153	14.0165	14.0161	14.0229	14.0682	P17858	38	P17858	PFKAL_HUMAN	PFKL	ATP-dependent 6-phosphofructokinase, liver type	P17858	FALSE	0	-0.119249	0.0408315	-0.0392087	0.874387	0.316838	-0.0108078	0.149272	0.0692323	0.919832	0.0858298	FALSE	FALSE	FALSE	0.319273	No	Not Significant	0.496801	No	Not Significant	Unchanged	Unchanged
SUPT6H	12.8791	12.8342	12.8719	12.7844	12.8516	12.816	12.8635	12.7831	12.8379	12.8586	12.8406	12.8454	12.9458	12.8936	12.9297	12.9732	Q7KZ85	65	Q7KZ85	SPT6H_HUMAN	SUPT6H	Transcription elongation factor SPT6	Q7KZ85	FALSE	0	0.0205713	0.152576	0.0865738	0.668055	0.0130399	-0.0602596	0.0717455	0.00574296	0.976313	0.856916	FALSE	FALSE	FALSE	0.939681	No	Not Significant	0.0520756	No	Not Significant	Unchanged	Unchanged
TRIP12	13.4338	13.4298	13.5652	13.5801	13.5283	13.5953	13.3058	13.3131	13.271	13.2875	13.4219	13.1978	13.4169	13.3391	13.3787	13.3029	Q14669	72	Q14669	TRIPC_HUMAN	TRIP12	E3 ubiquitin-protein ligase TRIP12	Q14669	FALSE	0	-0.329493	-0.150911	-0.240202	0.103759	2.38354e-05	-0.336706	-0.158124	-0.247415	0.0195466	1.67762e-05	FALSE	FALSE	FALSE	0.00135815	No	Not Significant	0.000479801	No	Not Significant	Unchanged	Unchanged
ERGIC3	12.9259	12.8936	12.9467	12.9326	12.7089	12.9315	12.8766	12.8853	12.895	12.89	12.9756	13.0253	12.9056	12.9559	12.9487	12.9781	Q9Y282	8	Q9Y282	ERGI3_HUMAN	ERGIC3	Endoplasmic reticulum-Golgi intermediate compartment protein 3	Q9Y282	FALSE	0	-0.0289584	0.194601	0.0828214	0.834864	0.136873	-0.0871843	0.136375	0.0245956	0.972214	0.649247	FALSE	FALSE	FALSE	0.838203	No	Not Significant	0.283726	No	Not Significant	Unchanged	Unchanged
TBC1D4	12.5419	12.5017	12.44	12.4437	12.4387	12.4926	12.5846	12.4375	12.5741	12.5823	12.5216	12.5824	12.5602	12.7033	12.601	12.6149	O60343	34	O60343	TBCD4_HUMAN	TBC1D4	TBC1 domain family member 4	O60343	FALSE	0	0.0777133	0.239486	0.1586	0.340612	0.000651233	0.00533999	0.167113	0.0862263	0.87812	0.0379901	FALSE	FALSE	FALSE	0.216488	No	Not Significant	0.00552436	No	Not Significant	Unchanged	Unchanged
PSMD9	14.8303	14.9077	14.925	14.8663	15.0092	14.9054	14.8422	14.8419	14.8639	14.9106	15.0044	14.7597	14.7535	14.7706	14.7598	14.7231	O00233	15	O00233	PSMD9_HUMAN	PSMD9	26S proteasome non-ATPase regulatory subunit 9	O00233	FALSE	0	-0.258883	-0.0872996	-0.173091	0.31871	0.000500089	-0.119642	0.0519417	-0.0338501	0.964681	0.41778	FALSE	FALSE	FALSE	0.691933	No	Not Significant	0.00458138	No	Not Significant	Unchanged	Unchanged
ORC1	9.97606	9.7527	9.72569	10.1247	9.97689	9.94017	9.25229	9.99002	9.717	9.41918	9.62841	10.3242	9.70243	9.85131	9.91122	10.2279	Q13415	5	Q13415	ORC1_HUMAN	ORC1	Origin recognition complex subunit 1	Q13415	FALSE	0	-0.224392	0.347488	0.0615484	0.903304	0.656341	-0.626424	-0.0545441	-0.340484	0.839734	0.0222548	FALSE	FALSE	FALSE	0.161763	No	Not Significant	0.787126	No	Not Significant	Unchanged	Unchanged
GAMT	13.4496	13.5188	13.7038	13.5818	13.6241	13.4736	13.2979	13.3772	13.6559	13.288	13.6671	13.1091	13.2495	13.4643	13.3597	13.4802	Q14353	5	Q14353	GAMT_HUMAN	GAMT	Guanidinoacetate N-methyltransferase	Q14353	FALSE	0	-0.451909	-0.0746486	-0.263279	0.631789	0.00892701	-0.327245	0.0500153	-0.138615	0.937635	0.139928	FALSE	FALSE	FALSE	0.410147	No	Not Significant	0.0394122	No	Not Significant	Unchanged	Unchanged
IPO7	15.6702	15.702	15.7076	15.6854	15.7396	15.6858	15.7475	15.7621	15.6534	15.6986	15.6384	15.6591	15.6538	15.6252	15.6359	15.6395	O95373	54	O95373	IPO7_HUMAN	IPO7	Importin-7	O95373	FALSE	0	-0.126714	0.00291385	-0.0619002	0.787071	0.0600582	-0.0694227	0.0602053	-0.00460871	0.97673	0.882842	FALSE	FALSE	FALSE	0.949509	No	Not Significant	0.160731	No	Not Significant	Unchanged	Unchanged
HMOX1	10.2087	10.6694	10.5397	10.6412	10.7087	10.7066	10.4697	11.0926	10.8636	10.5972	10.4048	10.2355	9.39427	9.6118	9.96574	10.0752	P09601	11	P09601	HMOX1_HUMAN	HMOX1	Heme oxygenase 1	P09601	TRUE	1	-1.1436	-0.44155	-0.792577	0.225241	0.000165083	-0.314508	0.387544	0.0365181	0.975851	0.829355	FALSE	FALSE	FALSE	0.927315	No	Not Significant	0.00200577	Yes	BH-val	Unchanged	Down
CCZ1	12.3775	12.3486	12.4476	12.4059	12.315	12.3258	12.359	12.3567	12.1501	12.3915	12.3855	12.1219	12.4464	12.3845	12.4335	12.5171	P86790;P86791	20	P86790;P86791	CCZ1B_HUMAN;CCZ1_HUMAN	CCZ1;CCZ1B	Vacuolar fusion protein CCZ1 homolog B	P86790	FALSE	0	-0.136405	0.150628	0.00711135	0.915712	0.918194	-0.188511	0.0985217	-0.0449947	0.968541	0.518235	FALSE	FALSE	FALSE	0.759657	No	Not Significant	0.9559	No	Not Significant	Unchanged	Unchanged
ZPR1	13.5391	13.4796	13.516	13.5587	13.4686	13.4596	13.4465	13.4056	13.4649	13.4891	13.5079	13.5879	13.5076	13.5785	13.59	13.5848	O75312	29	O75312	ZPR1_HUMAN	ZPR1	Zinc finger protein ZPR1	O75312	FALSE	0	-0.00417051	0.14222	0.0690247	0.79017	0.0630402	-0.111113	0.035278	-0.0379173	0.957248	0.290615	FALSE	FALSE	FALSE	0.586904	No	Not Significant	0.165949	No	Not Significant	Unchanged	Unchanged
INTS2	12.0838	12.1753	12.0384	12.0662	12.1424	12.1369	12.2124	12.2591	12.1547	12.2733	12.294	12.0802	12.0902	12.0773	12.0019	12.1203	Q9H0H0	19	Q9H0H0	INT2_HUMAN	INTS2	Integrator complex subunit 2	Q9H0H0	FALSE	0	-0.103001	0.059062	-0.0219697	0.898363	0.575786	0.0616801	0.223743	0.142712	0.474593	0.00165132	FALSE	FALSE	FALSE	0.0400189	No	Not Significant	0.728461	No	Not Significant	Unchanged	Unchanged
HEBP1	14.5002	14.3688	14.4011	14.5306	14.2968	14.3503	14.2706	14.3508	14.3756	14.4084	14.3349	14.6641	14.5327	14.5339	14.6771	14.5153	Q9NRV9	15	Q9NRV9	HEBP1_HUMAN	HEBP1	Heme-binding protein 1	Q9NRV9	FALSE	0	0.077174	0.302679	0.189927	0.485949	0.00236088	-0.159413	0.0660921	-0.0466605	0.963654	0.395847	FALSE	FALSE	FALSE	0.673275	No	Not Significant	0.0144723	No	Not Significant	Unchanged	Unchanged
RAPH1	13.1306	13.1119	13.2828	13.2508	13.2499	13.1923	12.9495	12.9652	12.9644	13.11	13.0425	12.9189	13.0957	12.9969	13.046	13.1416	Q70E73	27	Q70E73	RAPH1_HUMAN	RAPH1	Ras-associated and pleckstrin homology domains-containing protein 1	Q70E73	FALSE	0	-0.312286	-0.0959329	-0.20411	0.372978	0.000919104	-0.345822	-0.129469	-0.237646	0.171688	0.000218407	FALSE	FALSE	FALSE	0.010632	No	Not Significant	0.0070572	No	Not Significant	Unchanged	Unchanged
PAPSS1	13.7647	13.7599	13.8067	13.7657	13.7361	13.766	13.7874	13.6479	13.818	13.7817	13.7298	13.7016	13.7638	13.7313	13.7803	13.8305	O43252	27	O43252	PAPS1_HUMAN	PAPSS1	Bifunctional 3'-phosphoadenosine 5'-phosphosulfate synthase 1	O43252	FALSE	0	-0.0878604	0.073613	-0.00712369	0.913087	0.85493	-0.0964036	0.0650699	-0.0156668	0.973109	0.688157	FALSE	FALSE	FALSE	0.857519	No	Not Significant	0.915268	No	Not Significant	Unchanged	Unchanged
PKMYT1	9.6678	9.77007	8.80854	9.65841	9.68395	9.3636	10.3794	10.1313	10.2816	9.7654	9.85852	9.87192	10.0397	9.87957	9.69856	10.006	Q99640	3	Q99640	PMYT1_HUMAN	PKMYT1	Membrane-associated tyrosine- and threonine-specific cdc2-inhibitory kinase	Q99640	FALSE	0	0.157747	0.883293	0.52052	0.613862	0.00747237	0.341835	1.06738	0.704609	0.318165	0.000709768	FALSE	FALSE	FALSE	0.0226882	Yes	BH-val	0.0344822	No	Not Significant	Unchanged	Unchanged
STIP1	16.9073	16.852	16.7851	16.8232	16.8056	16.8172	16.8728	16.8658	16.8834	16.9299	16.885	17.0449	16.9648	16.9769	17.0097	16.9387	P31948	60	P31948	STIP1_HUMAN	STIP1	Stress-induced-phosphoprotein 1	P31948	FALSE	0	0.118982	0.239401	0.179191	0.0544267	6.98839e-06	0.0193797	0.139798	0.0795888	0.78522	0.0124575	FALSE	FALSE	FALSE	0.121445	No	Not Significant	0.000186557	No	Not Significant	Unchanged	Unchanged
CSK	13.5952	13.6329	13.6942	13.7184	13.7399	13.6081	13.5359	13.5642	13.5872	13.6929	13.5557	13.4577	13.5121	13.6419	13.4906	13.494	P41240	21	P41240	CSK_HUMAN	CSK	Tyrosine-protein kinase CSK	P41240	FALSE	0	-0.259091	-0.0826561	-0.170874	0.349745	0.000727599	-0.191182	-0.0147463	-0.102964	0.847906	0.0246589	FALSE	FALSE	FALSE	0.169584	No	Not Significant	0.00595512	No	Not Significant	Unchanged	Unchanged
TP53	13.0867	13.2909	13.288	13.2363	13.1183	13.2724	13.1965	13.4014	13.3108	13.3913	13.4027	13.0187	13.0571	12.9918	12.8379	12.9599	P04637	17	P04637	P53_HUMAN	TP53	Cellular tumor antigen p53	P04637	FALSE	0	-0.368271	-0.143064	-0.255668	0.220569	0.000155823	-0.000794916	0.224412	0.111809	0.895732	0.0514708	FALSE	FALSE	FALSE	0.252427	No	Not Significant	0.00192466	No	Not Significant	Unchanged	Unchanged
RECQL	12.7534	12.7379	12.6966	12.7513	12.8342	12.7612	12.628	12.7049	12.747	12.807	12.711	12.8501	12.7261	12.6632	12.765	12.7325	P46063	39	P46063	RECQ1_HUMAN	RECQL	ATP-dependent DNA helicase Q1	P46063	FALSE	0	-0.109826	0.0829796	-0.0134232	0.909384	0.773103	-0.137648	0.0551571	-0.0412456	0.962879	0.380377	FALSE	FALSE	FALSE	0.661463	No	Not Significant	0.864315	No	Not Significant	Unchanged	Unchanged
EEF1D	17.7312	17.7575	17.7685	17.7795	17.7739	17.6991	17.6871	17.7731	17.714	17.818	17.8042	17.7	17.67	17.7532	17.7078	17.7291	P29692	24	P29692	EF1D_HUMAN	EEF1D	Elongation factor 1-delta	P29692	FALSE	0	-0.119434	0.03289	-0.0432722	0.863649	0.247938	-0.072144	0.0801804	0.00401818	0.977195	0.91292	FALSE	FALSE	FALSE	0.964242	No	Not Significant	0.426772	No	Not Significant	Unchanged	Unchanged
TAF1A	9.96508	9.879	10.0967	9.88588	10.1055	9.63052	10.0343	10.0181	9.64758	9.70669	9.78582	10.3612	10.1741	9.92966	9.85246	9.64974	Q15573	2	Q15573	TAF1A_HUMAN	TAF1A	TATA box-binding protein-associated factor RNA polymerase I subunit A	Q15573	TRUE	1	-0.209973	0.337566	0.0637965	0.901777	0.630165	-0.364911	0.182628	-0.0911416	0.96768	0.493014	FALSE	FALSE	FALSE	0.742166	No	Not Significant	0.767911	No	Not Significant	Unchanged	Unchanged
CAPN1	14.5301	14.479	14.4226	14.5697	14.5254	14.5714	14.4938	14.3318	14.4417	14.4812	14.4738	14.4993	14.5545	14.5518	14.5392	14.5366	P07384	43	P07384	CAN1_HUMAN	CAPN1	Calpain-1 catalytic subunit	P07384	FALSE	0	-0.0710022	0.0989723	0.0139851	0.907436	0.733423	-0.162813	0.00716151	-0.0778257	0.911177	0.0703071	FALSE	FALSE	FALSE	0.288511	No	Not Significant	0.840218	No	Not Significant	Unchanged	Unchanged
MAFF	12.1922	12.2447	11.8876	12.003	11.8732	12.2057	12.5703	12.3692	12.3987	12.5805	12.314	12.4058	12.3529	12.4661	12.3214	12.2144	Q9ULX9	4	Q9ULX9	MAFF_HUMAN	MAFF	Transcription factor MafF	Q9ULX9	FALSE	0	0.197165	0.522357	0.359761	0.242093	0.000203138	0.291568	0.61676	0.454164	0.0177983	1.52348e-05	FALSE	FALSE	FALSE	0.00124691	No	Not Significant	0.00233483	No	Not Significant	Unchanged	Unchanged
ZYX	14.482	14.4541	14.5146	14.5205	14.598	14.5482	14.1978	14.3916	14.3835	14.484	14.4493	14.327	14.4933	14.408	14.4995	14.4287	Q15942	20	Q15942	ZYX_HUMAN	ZYX	Zyxin	Q15942	FALSE	0	-0.240423	0.01239	-0.114017	0.800355	0.0742449	-0.290506	-0.0376925	-0.164099	0.796294	0.0138503	FALSE	FALSE	FALSE	0.129024	No	Not Significant	0.185489	No	Not Significant	Unchanged	Unchanged
UROD	14.6778	14.655	14.6619	14.7566	14.6338	14.6737	14.5582	14.6193	14.6569	14.6991	14.6356	14.6714	14.6416	14.7206	14.6593	14.6814	P06132	18	P06132	DCUP_HUMAN	UROD	Uroporphyrinogen decarboxylase	P06132	FALSE	0	-0.102491	0.0892103	-0.00664059	0.914392	0.885829	-0.143525	0.0481768	-0.0476741	0.958643	0.309681	FALSE	FALSE	FALSE	0.605063	No	Not Significant	0.937566	No	Not Significant	Unchanged	Unchanged
LRRFIP1	13.6353	13.6522	13.7162	13.6007	13.6169	13.6407	13.6229	13.6175	13.6908	13.6896	13.6743	13.6096	13.6897	13.5465	13.6235	13.6738	Q32MZ4	34	Q32MZ4	LRRF1_HUMAN	LRRFIP1	Leucine-rich repeat flightless-interacting protein 1	Q32MZ4	FALSE	0	-0.0846744	0.0546597	-0.0150073	0.90329	0.656094	-0.054296	0.0850381	0.015371	0.972193	0.648361	FALSE	FALSE	FALSE	0.838135	No	Not Significant	0.787126	No	Not Significant	Unchanged	Unchanged
COPG1.1	14.7547	14.7568	14.7256	14.7672	14.7543	14.7511	14.7259	14.7573	14.7811	14.7729	14.776	14.7614	14.7066	14.7769	14.8251	14.7239	Q9Y678	52	Q9Y678	COPG1_HUMAN	COPG1	Coatomer subunit gamma-1	Q9Y678	FALSE	0	-0.0510629	0.0695676	0.00925238	0.908304	0.75082	-0.0472006	0.0734299	0.0131147	0.972306	0.653097	FALSE	FALSE	FALSE	0.840405	No	Not Significant	0.85077	No	Not Significant	Unchanged	Unchanged
NSFL1C	14.2613	14.1825	14.3405	14.2482	14.2975	14.3778	13.9759	14.109	14.1155	14.1257	14.0522	14.238	14.211	14.2371	14.2576	14.144	Q9UNZ2	24	Q9UNZ2	NSF1C_HUMAN	NSFL1C	NSFL1 cofactor p47	Q9UNZ2	FALSE	0	-0.1771	-0.0198216	-0.0984607	0.691837	0.0170012	-0.31895	-0.161672	-0.240311	0.00548581	5.00645e-06	FALSE	FALSE	FALSE	0.000528099	No	Not Significant	0.0632809	No	Not Significant	Unchanged	Unchanged
CCT3	16.4981	16.447	16.4802	16.4256	16.4267	16.4683	16.4581	16.4347	16.4563	16.4245	16.4486	16.5708	16.5368	16.5281	16.5602	16.4859	P49368	52	P49368	TCPG_HUMAN	CCT3	T-complex protein 1 subunit gamma	P49368	FALSE	0	0.022744	0.149588	0.0861659	0.648195	0.01056	-0.069195	0.057649	-0.00577302	0.976206	0.850398	FALSE	FALSE	FALSE	0.938196	No	Not Significant	0.0442439	No	Not Significant	Unchanged	Unchanged
EIF2S3	15.1564	15.1103	15.1195	15.0867	15.051	15.0987	15.0992	15.1456	15.1136	15.1487	15.1297	15.2252	15.2492	15.2061	15.1756	15.196	P41091	29	P41091;Q2VIR3	IF2G_HUMAN	EIF2S3	Eukaryotic translation initiation factor 2 subunit 3	P41091	FALSE	0	0.0514041	0.191522	0.121463	0.458713	0.00187684	-0.0316746	0.108444	0.0383846	0.955109	0.264588	FALSE	FALSE	FALSE	0.561651	No	Not Significant	0.0121448	No	Not Significant	Unchanged	Unchanged
GTF3C1	11.8188	11.7977	11.8897	11.5076	11.9018	11.8169	11.8487	11.8435	11.7084	11.8508	11.8122	11.7776	11.7087	11.8725	11.8636	12.0306	Q12789	40	Q12789	TF3C1_HUMAN	GTF3C1	General transcription factor 3C polypeptide 1	Q12789	FALSE	0	-0.080013	0.223208	0.0715975	0.87663	0.334072	-0.117907	0.185314	0.0337038	0.972133	0.645896	FALSE	FALSE	FALSE	0.837214	No	Not Significant	0.515148	No	Not Significant	Unchanged	Unchanged
PPID	14.2623	14.2744	14.1615	14.1923	14.2834	14.2851	14.3343	14.2589	14.321	14.3178	14.3157	14.323	14.2761	14.3275	14.2615	14.2501	Q08752	24	Q08752	PPID_HUMAN	PPID	Peptidyl-prolyl cis-trans isomerase D	Q08752	FALSE	0	-0.0110404	0.125156	0.057058	0.815089	0.095288	0.0108367	0.147034	0.0789352	0.850583	0.0255308	FALSE	FALSE	FALSE	0.173182	No	Not Significant	0.221023	No	Not Significant	Unchanged	Unchanged
GPI	16.3298	16.2847	16.2474	16.3819	16.2175	16.399	16.1656	16.2315	16.2998	16.3092	16.3102	16.3438	16.3321	16.3497	16.3597	16.3369	P06744	39	P06744	G6PI_HUMAN	GPI	Glucose-6-phosphate isomerase	P06744	FALSE	0	-0.0632628	0.129255	0.032996	0.891376	0.48046	-0.144455	0.0480622	-0.0481966	0.958423	0.306556	FALSE	FALSE	FALSE	0.602334	No	Not Significant	0.652528	No	Not Significant	Unchanged	Unchanged
FSCN1	14.5985	14.8086	14.8734	14.8701	14.8078	14.87	14.8266	14.7108	14.7918	14.7861	14.7413	14.2406	14.4347	14.4783	14.3902	14.4216	Q16658	26	Q16658	FSCN1_HUMAN	FSCN1	Fascin	Q16658	FALSE	0	-0.549957	-0.374515	-0.462236	1.86033e-05	2.01099e-09	-0.171731	0.00371148	-0.0840096	0.903152	0.0594189	FALSE	FALSE	FALSE	0.26516	No	Not Significant	6.80812e-07	No	Not Significant	Unchanged	Unchanged
SEPTIN11.2	14.334	14.333	14.439	14.3628	14.4081	14.343	14.1891	14.2346	14.3066	14.4143	14.2994	14.1985	14.2481	14.3483	14.3064	14.3514	Q9NVA2	13	Q9NVA2	SEP11_HUMAN	SEPTIN11	Septin-11	Q9NVA2	FALSE	0	-0.192612	-0.00273458	-0.097673	0.766847	0.0443872	-0.194357	-0.00447985	-0.0994183	0.882967	0.0411129	FALSE	FALSE	FALSE	0.225188	No	Not Significant	0.129747	No	Not Significant	Unchanged	Unchanged
TCEAL4	12.2055	12.2727	12.1226	12.1774	12.2678	12.4293	12.2146	12.5134	12.1428	12.3011	12.2853	12	12.0982	12.1467	12.3646	12.2432	Q96EI5	9	Q96EI5	TCAL4_HUMAN	TCEAL4	Transcription elongation factor A protein-like 4	Q96EI5	FALSE	0	-0.250652	0.0931854	-0.0787334	0.878404	0.348514	-0.129736	0.214102	0.0421833	0.971292	0.612293	FALSE	FALSE	FALSE	0.815668	No	Not Significant	0.529741	No	Not Significant	Unchanged	Unchanged
BNIP3L	10.2864	10.3594	10.2677	9.61867	10.7152	10.2123	10.9109	10.6188	10.2084	10.9538	9.72859	9.97486	10.4057	10.7372	10.1015	10.5441	O60238	2	O60238	BNI3L_HUMAN	BNIP3L	BCL2/adenovirus E1B 19 kDa protein-interacting protein 3-like	O60238	FALSE	0	-0.344094	0.642473	0.149189	0.895404	0.532954	-0.212651	0.773916	0.280632	0.95351	0.247339	FALSE	FALSE	FALSE	0.543738	No	Not Significant	0.695174	No	Not Significant	Unchanged	Unchanged
HARS1.1	15.1504	15.0853	15.0164	15.1773	15.0557	15.136	15.0759	15.0205	15.0361	15.1166	15.1336	15.2047	15.1317	15.1837	15.2067	15.2412	P12081;P49590	7	P12081;P49590	HARS1_HUMAN;SYHM_HUMAN	HARS1;HARS2	Histidine--tRNA ligase, cytoplasmic	P12081	FALSE	0	0.00553228	0.188992	0.0972621	0.757553	0.0389127	-0.111529	0.0719307	-0.0197991	0.972362	0.655461	FALSE	FALSE	FALSE	0.84156	No	Not Significant	0.11844	No	Not Significant	Unchanged	Unchanged
NUDCD1	15.519	15.4786	15.4613	15.4547	15.3428	15.4283	15.5209	15.443	15.5376	15.5501	15.5687	15.583	15.5532	15.6091	15.6068	15.6315	Q96RS6	37	Q96RS6	NUDC1_HUMAN	NUDCD1	NudC domain-containing protein 1	Q96RS6	FALSE	0	0.106838	0.243	0.174919	0.12902	4.05718e-05	0.0341651	0.170327	0.102246	0.681313	0.00549817	FALSE	FALSE	FALSE	0.0765472	No	Not Significant	0.000688334	No	Not Significant	Unchanged	Unchanged
RANBP1	15.6256	15.6127	15.718	15.7365	15.6894	15.564	15.3361	15.6188	15.6455	15.5696	15.6367	15.559	15.5152	15.5695	15.6735	15.6054	P43487	12	P43487	RANG_HUMAN	RANBP1	Ran-specific GTPase-activating protein	P43487	FALSE	0	-0.219011	0.0341107	-0.0924501	0.836829	0.142158	-0.242208	0.0109139	-0.115647	0.911533	0.0708592	FALSE	FALSE	FALSE	0.289978	No	Not Significant	0.291597	No	Not Significant	Unchanged	Unchanged
MPI	12.4342	12.4891	12.5679	12.3963	12.5073	12.4381	12.4454	12.4338	12.6003	12.4906	12.5217	12.4729	12.4486	12.4363	12.3303	12.3099	P34949	11	P34949	MPI_HUMAN	MPI	Mannose-6-phosphate isomerase	P34949	FALSE	0	-0.1832	0.0276124	-0.077794	0.835411	0.13832	-0.084451	0.126362	0.0209554	0.972949	0.680962	FALSE	FALSE	FALSE	0.854428	No	Not Significant	0.285891	No	Not Significant	Unchanged	Unchanged
TXLNG	12.4812	12.4868	12.5388	12.5233	12.4169	12.5252	12.4548	12.5303	12.4513	12.4739	12.4662	12.472	12.425	12.4123	12.5012	12.5166	Q9NUQ3	17	Q9NUQ3	TXLNG_HUMAN	TXLNG	Gamma-taxilin	Q9NUQ3	FALSE	0	-0.131586	0.0602889	-0.0356486	0.888345	0.444931	-0.121668	0.0702067	-0.0257309	0.970416	0.579868	FALSE	FALSE	FALSE	0.79598	No	Not Significant	0.621618	No	Not Significant	Unchanged	Unchanged
GCN1	14.915	14.955	14.9169	14.9182	14.9064	14.9129	14.9894	14.9646	14.976	15.0123	14.9981	14.9382	14.8908	14.9215	14.9159	14.9145	Q92616	178	Q92616	GCN1_HUMAN	GCN1	eIF-2-alpha kinase activator GCN1	Q92616	FALSE	0	-0.0458959	0.0510548	0.00257941	0.91547	0.912177	0.0259855	0.122936	0.0744608	0.657489	0.00469663	FALSE	FALSE	FALSE	0.0695438	No	Not Significant	0.952875	No	Not Significant	Unchanged	Unchanged
NR2F2	12.013	11.8857	11.8627	11.7689	12.0483	11.8092	11.726	11.8954	12.1008	11.845	11.9151	12.1697	12.1206	12.1227	12.1013	12.1134	P24468	10	P10589;P24468	COT2_HUMAN	NR2F2	COUP transcription factor 2	P24468	FALSE	0	0.100698	0.405824	0.253261	0.499278	0.00264472	-0.128379	0.176747	0.024184	0.974255	0.742821	FALSE	FALSE	FALSE	0.884431	No	Not Significant	0.0158089	No	Not Significant	Unchanged	Unchanged
SDC1	13.2685	13.3404	13.4533	13.479	13.3648	13.3033	13.1479	13.4477	13.2319	13.2882	13.3477	13.0505	13.2197	13.2797	13.1898	13.0765	P18827	4	P18827	SDC1_HUMAN	SDC1	Syndecan-1	P18827	FALSE	0	-0.366162	-0.107567	-0.236864	0.403697	0.0011872	-0.236727	0.0218674	-0.10743	0.925062	0.0978745	FALSE	FALSE	FALSE	0.343865	No	Not Significant	0.00855979	No	Not Significant	Unchanged	Unchanged
UTP6	12.5359	12.5041	12.4686	12.43	12.4376	12.3872	12.5554	12.6218	12.5036	12.6001	12.5329	12.6154	12.63	12.6902	12.5558	12.6083	Q9NYH9	31	Q9NYH9	UTP6_HUMAN	UTP6	U3 small nucleolar RNA-associated protein 6 homolog	Q9NYH9	FALSE	0	0.106954	0.271283	0.189119	0.209099	0.00013515	0.0497762	0.214105	0.131941	0.605163	0.00340185	FALSE	FALSE	FALSE	0.0580494	No	Not Significant	0.00171482	No	Not Significant	Unchanged	Unchanged
TOP2A.1	15.2019	15.1539	15.0522	14.9989	15.1624	15.0957	15.218	15.3038	15.1815	15.1934	15.1797	15.353	15.2786	15.3604	15.2747	15.241	P11388;Q02880	20	P11388;Q02880	TOP2A_HUMAN;TOP2B_HUMAN	TOP2A;TOP2B	DNA topoisomerase 2-alpha	P11388	FALSE	0	0.128689	0.319765	0.224227	0.193453	0.000109993	0.0424126	0.233488	0.13795	0.718664	0.00716837	FALSE	FALSE	FALSE	0.0903991	No	Not Significant	0.00146815	No	Not Significant	Unchanged	Unchanged
XPO1	15.2021	15.2383	15.2477	15.2546	15.1716	15.2248	15.27	15.2424	15.2599	15.2719	15.2018	15.2085	15.1434	15.2175	15.2004	15.1504	O14980	80	O14980	XPO1_HUMAN	XPO1	Exportin-1	O14980	FALSE	0	-0.100205	0.0189195	-0.0406429	0.845484	0.168717	-0.0350406	0.0840842	0.0245218	0.96377	0.398235	FALSE	FALSE	FALSE	0.675319	No	Not Significant	0.328782	No	Not Significant	Unchanged	Unchanged
EHD1.1	15.6744	15.6789	15.7075	15.7185	15.663	15.6932	15.6638	15.622	15.6591	15.7302	15.6531	15.7264	15.5893	15.6647	15.6833	15.624	Q9H4M9	36	Q9NZN3;Q9H4M9	EHD1_HUMAN	EHD1	EH domain-containing protein 1	Q9H4M9	FALSE	0	-0.107679	0.0317418	-0.0379687	0.867008	0.267312	-0.099626	0.0397951	-0.0299155	0.962807	0.378972	FALSE	FALSE	FALSE	0.660717	No	Not Significant	0.4457	No	Not Significant	Unchanged	Unchanged
NAE1	12.7924	12.8339	12.8394	12.8657	12.8978	12.8479	12.7449	12.821	12.7875	12.8881	12.8132	12.7773	12.7681	12.7708	12.7168	12.6481	Q13564	23	Q13564	ULA1_HUMAN	NAE1	NEDD8-activating enzyme E1 regulatory subunit	Q13564	FALSE	0	-0.204136	-0.0488494	-0.126493	0.515951	0.00305284	-0.129402	0.0258849	-0.0517586	0.944936	0.178238	FALSE	FALSE	FALSE	0.462387	No	Not Significant	0.0175759	No	Not Significant	Unchanged	Unchanged
YWHAE	17.7565	17.7826	17.8442	17.9817	17.8496	17.897	17.4202	17.7619	17.7846	17.6602	17.8442	17.6351	17.6065	17.7203	17.643	17.6312	P62258	29	P62258	1433E_HUMAN	YWHAE	14-3-3 protein epsilon	P62258	FALSE	0	-0.391232	-0.100551	-0.245892	0.481895	0.00228116	-0.344217	-0.0535371	-0.198877	0.761788	0.0101055	FALSE	FALSE	FALSE	0.106608	No	Not Significant	0.0141	No	Not Significant	Unchanged	Unchanged
VASP	14.2995	14.1347	14.1321	14.2512	14.0993	14.1307	14.0607	14.0869	14.174	14.1334	14.1439	14.4425	14.4056	14.3949	14.4645	14.3742	P50552	26	P50552	VASP_HUMAN	VASP	Vasodilator-stimulated phosphoprotein	P50552	FALSE	0	0.171103	0.354937	0.26302	0.0715738	1.13638e-05	-0.125479	0.0583554	-0.0335616	0.966164	0.452748	FALSE	FALSE	FALSE	0.716374	No	Not Significant	0.000273908	No	Not Significant	Unchanged	Unchanged
ACP1	14.6121	14.6086	14.7218	14.6167	14.9354	14.5833	14.4589	14.4793	14.5347	14.6618	14.4853	14.4154	14.4745	14.481	14.5218	14.759	P24666	7	P24666	PPAC_HUMAN	ACP1	Low molecular weight phosphotyrosine protein phosphatase	P24666	FALSE	0	-0.347279	-0.0206176	-0.183948	0.73677	0.0294165	-0.353616	-0.0269553	-0.190286	0.848619	0.0248869	FALSE	FALSE	FALSE	0.170679	No	Not Significant	0.0965598	No	Not Significant	Unchanged	Unchanged
KLHL21	9.51443	9.57535	8.88086	9.55445	9.55592	9.5269	9.52278	9.65055	9.75033	9.76708	9.96924	9.5285	9.94406	9.74602	9.39322	9.4999	Q9UJP4	3	Q9UJP4	KLH21_HUMAN	KLHL21	Kelch-like protein 21	Q9UJP4	TRUE	9	-0.178368	0.663986	0.242809	0.862427	0.241321	-0.068712	0.773642	0.352465	0.924176	0.0956605	FALSE	FALSE	FALSE	0.340248	No	Not Significant	0.418596	No	Not Significant	Unchanged	Unchanged
SNX1.1	13.5409	13.4551	13.4886	13.5501	13.5252	13.5209	13.3491	13.4476	13.3671	13.4272	13.4204	13.5317	13.5475	13.5577	13.5418	13.6041	Q13596	20	Q13596	SNX1_HUMAN	SNX1	Sorting nexin-1	Q13596	FALSE	0	-0.0302684	0.101021	0.0353763	0.867813	0.272228	-0.184583	-0.0532937	-0.118938	0.429879	0.00130379	FALSE	FALSE	FALSE	0.0342286	No	Not Significant	0.450668	No	Not Significant	Unchanged	Unchanged
SERPINB6	15.1149	15.1952	15.0792	15.2041	15.2331	15.2412	15.1724	15.1761	15.2748	15.1373	15.2386	15.0445	15.028	15.0987	15.0703	15.0353	P35237	33	P35237	SPB6_HUMAN	SERPINB6	Serpin B6	P35237	FALSE	0	-0.215587	-0.0524631	-0.134025	0.508381	0.00285963	-0.0711003	0.0920234	0.0104616	0.975164	0.790516	FALSE	FALSE	FALSE	0.907065	No	Not Significant	0.0167705	No	Not Significant	Unchanged	Unchanged
PRMT1	15.9416	15.9593	15.9521	16.0132	15.9405	15.9618	15.9349	15.9737	15.9446	15.9536	15.9591	15.8981	15.9077	15.9082	15.9276	15.9651	Q99873	32	Q99873	ANM1_HUMAN	PRMT1	Protein arginine N-methyltransferase 1	Q99873	FALSE	0	-0.105327	0.0142467	-0.0455402	0.830865	0.126858	-0.073492	0.0460819	-0.013705	0.971885	0.635717	FALSE	FALSE	FALSE	0.829796	No	Not Significant	0.269569	No	Not Significant	Unchanged	Unchanged
EIF4H	15.9101	15.8767	15.9428	15.9889	15.9762	15.9174	15.7462	15.834	15.8172	15.8551	15.8121	15.8207	15.9232	15.8806	15.89	15.8507	Q15056	14	Q15056	IF4H_HUMAN	EIF4H	Eukaryotic translation initiation factor 4H	Q15056	FALSE	0	-0.157497	-0.00910028	-0.0832987	0.737948	0.0298717	-0.217609	-0.069212	-0.14341	0.325215	0.000741833	FALSE	FALSE	FALSE	0.023215	No	Not Significant	0.0974475	No	Not Significant	Unchanged	Unchanged
GAPVD1	13.8738	13.7648	13.7874	13.7735	13.7922	13.7683	13.7122	13.6706	13.8297	13.7894	13.7597	13.8946	13.9643	13.9754	13.9183	13.9898	Q14C86	44	Q14C86	GAPD1_HUMAN	GAPVD1	GTPase-activating protein and VPS9 domain-containing protein 1	Q14C86	FALSE	0	0.0936077	0.24269	0.168149	0.22602	0.000166678	-0.102584	0.0464983	-0.0280431	0.965617	0.439378	FALSE	FALSE	FALSE	0.70833	No	Not Significant	0.00201857	No	Not Significant	Unchanged	Unchanged
PRPS1.1	14.8033	14.7523	14.7133	14.7636	15.0167	14.7659	14.7053	14.6848	14.6477	14.7584	14.7155	14.7549	14.806	14.8654	14.7507	14.7931	P60891	11	P60891	PRPS1_HUMAN	PRPS1	Ribose-phosphate pyrophosphokinase 1	P60891	FALSE	0	-0.140996	0.0993382	-0.0208287	0.906744	0.719839	-0.232714	0.00762023	-0.112547	0.907293	0.0646907	FALSE	FALSE	FALSE	0.276906	No	Not Significant	0.831994	No	Not Significant	Unchanged	Unchanged
RPL5	16.2665	16.2863	16.3617	16.1797	16.3372	16.2205	16.3667	16.2546	16.2405	16.2855	16.3304	16.2338	16.2234	16.3289	16.2893	16.224	P46777	30	P46777	RL5_HUMAN	RPL5	60S ribosomal protein L5	P46777	FALSE	0	-0.100607	0.0708164	-0.0148955	0.906707	0.719138	-0.0649181	0.106506	0.0207937	0.971395	0.61628	FALSE	FALSE	FALSE	0.8179	No	Not Significant	0.83157	No	Not Significant	Unchanged	Unchanged
GARS1	15.9706	15.9057	15.7916	15.8917	15.8049	15.9013	15.9879	15.9491	15.9072	16.0006	15.9168	16.1333	16.0025	16.0077	16.1011	16.1008	P41250	51	P41250	GARS_HUMAN	GARS1	Glycine--tRNA ligase	P41250	FALSE	0	0.132806	0.310595	0.2217	0.148184	5.67325e-05	0.0160306	0.19382	0.104925	0.8434	0.023288	FALSE	FALSE	FALSE	0.16519	No	Not Significant	0.000883983	No	Not Significant	Unchanged	Unchanged
ROCK1	12.8701	12.8088	12.9685	12.9824	12.9636	12.7952	12.6362	12.7991	12.7013	12.7617	12.6714	12.9401	12.8849	12.772	12.6861	12.8381	O75116;Q13464	10	Q13464;O75116	ROCK1_HUMAN;ROCK2_HUMAN	ROCK1;ROCK2	Rho-associated protein kinase 2	O75116	FALSE	0	-0.217249	0.0108868	-0.103181	0.799733	0.0734927	-0.32756	-0.0994241	-0.213492	0.377384	0.00098658	FALSE	FALSE	FALSE	0.0283708	No	Not Significant	0.183999	No	Not Significant	Unchanged	Unchanged
CDC42BPB	13.1229	13.163	13.1404	13.1236	13.2191	13.2039	13.1627	13.1243	13.1939	13.1172	13.1814	13.0703	13.1119	13.1202	13.0597	13.0567	Q9Y5S2	38	Q9Y5S2	MRCKB_HUMAN	CDC42BPB	Serine/threonine-protein kinase MRCK beta	Q9Y5S2	FALSE	0	-0.158741	-0.0172632	-0.0880018	0.694912	0.0176143	-0.086588	0.0548893	-0.0158493	0.972071	0.643318	FALSE	FALSE	FALSE	0.835472	No	Not Significant	0.0650749	No	Not Significant	Unchanged	Unchanged
NSF	14.5187	14.5788	14.5491	14.59	14.569	14.5929	14.5791	14.5486	14.6254	14.6038	14.551	14.4801	14.477	14.4427	14.5152	14.452	P46459	44	P46459	NSF_HUMAN	NSF	Vesicle-fusing ATPase	P46459	FALSE	0	-0.160729	-0.0429631	-0.101846	0.460986	0.00191292	-0.0525707	0.0651947	0.00631202	0.975763	0.824256	FALSE	FALSE	FALSE	0.924889	No	Not Significant	0.0123354	No	Not Significant	Unchanged	Unchanged
POLR1D	13.7177	13.6207	13.6573	13.8004	13.6579	13.6922	13.4857	13.5702	13.6014	13.6483	13.4729	13.7833	13.6292	13.7796	13.6768	13.7827	P0DPB6	5	P0DPB6	RPAC2_HUMAN	POLR1D	DNA-directed RNA polymerases I and III subunit RPAC2	P0DPB6	FALSE	0	-0.0690035	0.125751	0.0283736	0.896465	0.547883	-0.24362	-0.0488655	-0.146243	0.681322	0.00549849	FALSE	FALSE	FALSE	0.0765472	No	Not Significant	0.706359	No	Not Significant	Unchanged	Unchanged
ARCN1	16.1396	16.1528	16.1346	16.1618	16.1474	16.1763	16.0753	16.1262	16.1753	16.1997	16.1782	16.101	16.1201	16.1328	16.1295	16.1534	P48444	43	P48444	COPD_HUMAN	ARCN1	Coatomer subunit delta	P48444	FALSE	0	-0.0902423	0.0348647	-0.0276888	0.880265	0.36449	-0.0666158	0.0584912	-0.00406228	0.976889	0.892932	FALSE	FALSE	FALSE	0.953996	No	Not Significant	0.545563	No	Not Significant	Unchanged	Unchanged
EIF2S1	16.0172	15.9324	15.9392	15.9387	15.9644	16.0109	15.9352	15.8228	15.907	15.9717	15.9013	16.0549	16.0907	16.0776	16.0278	16.0502	P05198	35	P05198	IF2A_HUMAN	EIF2S1	Eukaryotic translation initiation factor 2 subunit 1	P05198	FALSE	0	0.0236788	0.170149	0.0969141	0.663218	0.0123767	-0.12894	0.017531	-0.0557043	0.934546	0.127367	FALSE	FALSE	FALSE	0.392318	No	Not Significant	0.050017	No	Not Significant	Unchanged	Unchanged
IDE	13.6372	13.6672	13.6237	13.7702	13.674	13.7074	13.5683	13.6339	13.661	13.706	13.6599	13.6339	13.5522	13.5709	13.5987	13.6042	P14735	46	P14735	IDE_HUMAN	IDE	Insulin-degrading enzyme	P14735	FALSE	0	-0.171167	-0.0325574	-0.101862	0.597298	0.00636945	-0.117319	0.0212902	-0.0480144	0.942276	0.162631	FALSE	FALSE	FALSE	0.442557	No	Not Significant	0.030587	No	Not Significant	Unchanged	Unchanged
PAFAH1B3	15.5719	15.6497	15.7231	15.7159	15.6726	15.6159	15.5242	15.5607	15.7622	15.6553	15.6174	15.4385	15.4987	15.4423	15.5237	15.5163	Q15102	13	Q15102	PA1B3_HUMAN	PAFAH1B3	Platelet-activating factor acetylhydrolase IB subunit alpha1	Q15102	FALSE	0	-0.314527	-0.0814422	-0.197985	0.47805	0.00220819	-0.174482	0.0586033	-0.0579392	0.958658	0.309895	FALSE	FALSE	FALSE	0.605063	No	Not Significant	0.0138091	No	Not Significant	Unchanged	Unchanged
PPP1R14B	11.0536	11.0859	11.2575	11.3917	11.0077	11.1072	10.8278	11.1446	10.7131	10.9696	11.3542	11.1713	10.639	11.0724	11.098	10.7378	Q96C90	5	Q96C90	PP14B_HUMAN	PPP1R14B	Protein phosphatase 1 regulatory subunit 14B	Q96C90	FALSE	0	-0.540203	0.0456525	-0.247275	0.813708	0.09302	-0.482056	0.1038	-0.189128	0.946948	0.191592	FALSE	FALSE	FALSE	0.483972	No	Not Significant	0.217729	No	Not Significant	Unchanged	Unchanged
EFL1	12.9801	12.9678	13.0442	12.9546	13.0419	13.0026	12.8831	12.8658	13.0248	12.9651	12.928	12.9313	12.899	12.9049	12.9994	13.0433	Q7Z2Z2	24	Q7Z2Z2	EFL1_HUMAN	EFL1	Elongation factor-like GTPase 1	Q7Z2Z2	FALSE	0	-0.140652	0.0301652	-0.0552432	0.851482	0.190829	-0.162858	0.00795865	-0.0774497	0.912777	0.0728389	FALSE	FALSE	FALSE	0.292929	No	Not Significant	0.356036	No	Not Significant	Unchanged	Unchanged
CORO1C	16.5995	16.5546	16.5147	16.5476	16.5118	16.556	16.6422	16.5684	16.5588	16.5513	16.5404	16.7113	16.6305	16.6346	16.6657	16.6232	Q9ULV4	26	Q9ULV4	COR1C_HUMAN	CORO1C	Coronin-1C	Q9ULV4	FALSE	0	0.0550908	0.185965	0.120528	0.398112	0.00113335	-0.0257494	0.105125	0.039688	0.950445	0.218641	FALSE	FALSE	FALSE	0.516152	No	Not Significant	0.00827565	No	Not Significant	Unchanged	Unchanged
LGALS1	18.8885	18.8843	18.8174	18.8714	18.8895	19.0089	18.8606	18.832	18.875	18.8886	18.9156	18.9725	18.8611	18.8799	18.8544	18.8413	P09382	14	P09382	LEG1_HUMAN	LGALS1	Galectin-1	P09382	FALSE	0	-0.101395	0.0715522	-0.0149215	0.906805	0.721035	-0.108894	0.0640534	-0.0224203	0.970763	0.592445	FALSE	FALSE	FALSE	0.8055	No	Not Significant	0.832729	No	Not Significant	Unchanged	Unchanged
USO1	14.3375	14.3307	14.3242	14.3215	14.3001	14.3511	14.3067	14.3335	14.4011	14.3617	14.2765	14.3702	14.3377	14.3247	14.3291	14.3787	O60763	46	O60763	USO1_HUMAN	USO1	General vesicular transport factor p115	O60763	FALSE	0	-0.0383606	0.0860544	0.0238469	0.887068	0.430899	-0.0505416	0.0738734	0.0116659	0.973326	0.698062	FALSE	FALSE	FALSE	0.862003	No	Not Significant	0.610372	No	Not Significant	Unchanged	Unchanged
PYGB.1	15.1908	15.2346	15.2173	15.3402	15.2339	15.2873	15.1333	15.1434	15.2619	15.2311	15.2631	15.0944	15.1116	15.1481	15.1328	15.1516	P11216	71	P11216	PYGB_HUMAN	PYGB	Glycogen phosphorylase, brain form	P11216	FALSE	0	-0.21812	-0.0658498	-0.141985	0.385214	0.00101797	-0.139257	0.0130136	-0.0631216	0.925326	0.0985504	FALSE	FALSE	FALSE	0.345259	No	Not Significant	0.00765434	No	Not Significant	Unchanged	Unchanged
MELK	11.0736	11.075	11.335	11.1074	11.3534	11.1124	11.1164	10.9006	10.9747	10.8993	10.8757	10.9099	11.0472	10.7371	11.0658	10.9944	Q14680	8	Q14680	MELK_HUMAN	MELK	Maternal embryonic leucine zipper kinase	Q14680	FALSE	0	-0.425924	-0.126467	-0.276196	0.396566	0.00111886	-0.423463	-0.124006	-0.273734	0.415443	0.00120804	FALSE	FALSE	FALSE	0.0322491	No	Not Significant	0.00820205	No	Not Significant	Unchanged	Unchanged
PGAM1	18.1187	18.0562	18.0733	18.219	17.9202	18.1494	17.9195	17.9698	18.1073	18.0759	18.071	18.1199	18.129	18.1214	18.1764	18.1595	P18669	24	P18669	PGAM1_HUMAN	PGAM1	Phosphoglycerate mutase 1	P18669	FALSE	0	-0.0714235	0.172931	0.0507537	0.883466	0.394083	-0.183932	0.0604223	-0.0617549	0.958106	0.302121	FALSE	FALSE	FALSE	0.598282	No	Not Significant	0.57394	No	Not Significant	Unchanged	Unchanged
KIF18A	10.9923	10.8706	10.9398	10.817	10.7299	10.835	10.9724	10.9351	11.0927	10.7825	10.7314	11.2065	11.1465	10.8649	11.1907	11.2002	Q8NI77	10	Q8NI77	KI18A_HUMAN	KIF18A	Kinesin-like protein KIF18A	Q8NI77	FALSE	0	0.113547	0.469106	0.291326	0.510826	0.00292054	-0.105375	0.250184	0.0724047	0.964009	0.403226	FALSE	FALSE	FALSE	0.679742	No	Not Significant	0.0170605	No	Not Significant	Unchanged	Unchanged
WDR46	12.9	12.8857	12.852	12.9135	12.8448	12.7087	13.0324	12.8811	12.9344	12.8273	12.9774	12.9287	12.927	12.9586	12.9407	13.026	O15213	20	O15213	WDR46_HUMAN	WDR46	WD repeat-containing protein 46	O15213	FALSE	0	0.02527	0.227582	0.126426	0.692702	0.0171709	-0.000389863	0.201923	0.100766	0.895024	0.0507982	FALSE	FALSE	FALSE	0.250721	No	Not Significant	0.063785	No	Not Significant	Unchanged	Unchanged
DDT	15.6981	15.6271	15.4954	15.6844	15.8196	15.737	15.6132	15.4931	15.5377	15.519	15.7446	15.7256	15.7055	15.7141	15.7531	15.648	P30046	6	A6NHG4;P30046	DOPD_HUMAN	DDT	D-dopachrome decarboxylase	P30046	FALSE	0	-0.0979867	0.148273	0.0251431	0.904232	0.672843	-0.225739	0.0205209	-0.102609	0.924699	0.0969573	FALSE	FALSE	FALSE	0.34257	No	Not Significant	0.799367	No	Not Significant	Unchanged	Unchanged
PALLD	13.6302	13.6761	13.7442	13.8038	13.7943	13.8286	13.4858	13.5613	13.645	13.5928	13.6293	13.4458	13.5383	13.507	13.5393	13.4703	Q8WX93	30	Q8WX93	PALLD_HUMAN	PALLD	Palladin	Q8WX93	FALSE	0	-0.368354	-0.21675	-0.292552	0.00545789	2.14591e-07	-0.285651	-0.134047	-0.209849	0.0197507	1.69598e-05	FALSE	FALSE	FALSE	0.00135824	No	Not Significant	1.81622e-05	No	Not Significant	Unchanged	Unchanged
GFPT1.1	14.6031	14.6148	14.5903	14.6007	14.6256	14.5686	14.6409	14.6135	14.6378	14.6544	14.6009	14.5996	14.5996	14.6123	14.6208	14.6102	Q06210	41	Q06210	GFPT1_HUMAN	GFPT1	Glutamine--fructose-6-phosphate aminotransferase [isomerizing] 1	Q06210	FALSE	0	-0.0616333	0.0860046	0.0121857	0.907396	0.732616	-0.0406042	0.107034	0.0332147	0.961605	0.356813	FALSE	FALSE	FALSE	0.643175	No	Not Significant	0.839724	No	Not Significant	Unchanged	Unchanged
MKLN1	10.8989	10.9506	10.9296	10.861	10.8882	10.7279	10.9837	10.9564	11.0446	11.0309	11.133	11.1086	10.938	10.7549	10.8563	11.0257	Q9UL63	16	Q9UL63	MKLN1_HUMAN	MKLN1	Muskelin	Q9UL63	FALSE	0	-0.0479493	0.21796	0.0850055	0.852699	0.195749	0.0450537	0.310963	0.178008	0.77692	0.0115424	FALSE	FALSE	FALSE	0.115859	No	Not Significant	0.362672	No	Not Significant	Unchanged	Unchanged
MED25.1	10.7264	10.6548	10.687	10.3762	10.7269	10.7655	10.6319	10.5299	10.6208	10.7869	10.7682	11.2315	11.0475	10.3824	10.6757	10.6446	Q71SY5;Q86YD1	2	Q86YD1;Q71SY5	MED25_HUMAN;PTOV1_HUMAN	MED25;PTOV1	Mediator of RNA polymerase II transcription subunit 25	Q71SY5	FALSE	0	-0.175998	0.490809	0.157406	0.876646	0.3342	-0.304766	0.36204	0.0286373	0.976343	0.858732	FALSE	FALSE	FALSE	0.940841	No	Not Significant	0.515239	No	Not Significant	Unchanged	Unchanged
SMARCA1	14.198	14.1847	14.1351	14.191	14.1059	14.311	14.2313	14.1951	14.2201	14.1002	14.1721	14.2597	14.184	14.1841	14.2097	14.2012	O60264;P28370	15	O60264;P28370	SMCA1_HUMAN;SMCA5_HUMAN	SMARCA1;SMARCA5	SWI/SNF-related matrix-associated actin-dependent regulator of chromatin subfamily A member 5	O60264	FALSE	0	-0.0600167	0.104013	0.0219982	0.89863	0.579844	-0.0840003	0.0800295	-0.00198539	0.977883	0.959976	FALSE	FALSE	FALSE	0.986329	No	Not Significant	0.730705	No	Not Significant	Unchanged	Unchanged
UGCG	12.1582	12.2948	12.2752	12.1962	12.1463	12.1312	12.4393	12.5037	12.273	12.3508	12.3376	12.2163	12.1873	12.0903	12.1401	12.0408	Q16739	10	Q16739	CEGT_HUMAN	UGCG	Ceramide glucosyltransferase	Q16739	FALSE	0	-0.16476	0.0602548	-0.0522527	0.877605	0.341918	0.0811453	0.30616	0.193653	0.509457	0.00198922	FALSE	FALSE	FALSE	0.0443583	No	Not Significant	0.523441	No	Not Significant	Unchanged	Unchanged
ABCF1	14.8014	14.8048	14.8671	14.8779	14.9001	14.883	14.7074	14.6942	14.7453	14.8024	14.7657	14.7005	14.7425	14.7725	14.7287	14.7402	Q8NE71	47	Q8NE71	ABCF1_HUMAN	ABCF1	ATP-binding cassette sub-family F member 1	Q8NE71	FALSE	0	-0.212903	-0.077413	-0.145158	0.269077	0.000280199	-0.206792	-0.0713019	-0.139047	0.245211	0.00042526	FALSE	FALSE	FALSE	0.0160779	No	Not Significant	0.00297875	No	Not Significant	Unchanged	Unchanged
CGAS	13.3251	13.4534	13.4668	13.4358	13.4112	13.4033	13.454	13.4583	13.4978	13.4886	13.4645	13.1781	13.3153	13.3122	13.2596	13.1437	Q8N884	29	Q8N884	CGAS_HUMAN	CGAS	Cyclic GMP-AMP synthase	Q8N884	FALSE	0	-0.258962	-0.116017	-0.187489	0.117669	3.19645e-05	-0.0281125	0.114833	0.0433604	0.950431	0.21852	FALSE	FALSE	FALSE	0.516152	No	Not Significant	0.000589286	No	Not Significant	Unchanged	Unchanged
ANXA11	14.0497	14.0268	14.0586	14.0463	13.9582	14.1122	14.0972	13.9362	14.0179	13.985	14.0299	14.0821	14.05	14.0328	14.082	14.0255	P50995	26	P50995	ANX11_HUMAN	ANXA11	Annexin A11	P50995	FALSE	0	-0.0632788	0.084597	0.0106591	0.909011	0.765333	-0.104518	0.0433576	-0.0305803	0.963667	0.396112	FALSE	FALSE	FALSE	0.673417	No	Not Significant	0.85861	No	Not Significant	Unchanged	Unchanged
RACGAP1	13.4521	13.483	13.4659	13.5048	13.4978	13.5526	13.4895	13.4122	13.4599	13.4055	13.5589	13.3527	13.4324	13.3229	13.5275	13.4123	Q9H0H5	22	Q9H0H5	RGAP1_HUMAN	RACGAP1	Rac GTPase-activating protein 1	Q9H0H5	FALSE	0	-0.196707	0.00528077	-0.0957132	0.788967	0.0618613	-0.141058	0.0609297	-0.0400643	0.964569	0.415308	FALSE	FALSE	FALSE	0.689791	No	Not Significant	0.163732	No	Not Significant	Unchanged	Unchanged
PAFAH1B2	16.6587	16.6593	16.7166	16.8193	16.6144	16.6772	16.6026	16.449	16.698	16.5919	16.7648	16.5839	16.6092	16.6595	16.6525	16.5958	P68402	10	P68402	PA1B2_HUMAN	PAFAH1B2	Platelet-activating factor acetylhydrolase IB subunit alpha2	P68402	FALSE	0	-0.222262	0.0488816	-0.0866903	0.852685	0.195693	-0.221179	0.049965	-0.0856069	0.948254	0.201077	FALSE	FALSE	FALSE	0.493774	No	Not Significant	0.362657	No	Not Significant	Unchanged	Unchanged
EML4	13.7392	13.7442	13.7296	13.7633	13.7376	13.6509	13.8172	13.7119	13.7735	13.7499	13.7641	13.7138	13.7341	13.7413	13.7883	13.794	Q9HC35	41	Q9HC35	EMAL4_HUMAN	EML4	Echinoderm microtubule-associated protein-like 4	Q9HC35	FALSE	0	-0.0331334	0.101027	0.0339468	0.87227	0.301555	-0.0241085	0.110052	0.0429717	0.947418	0.19492	FALSE	FALSE	FALSE	0.486811	No	Not Significant	0.479808	No	Not Significant	Unchanged	Unchanged
UBE2L3	15.0957	15.0916	15.1908	14.9947	15.2114	14.9902	15.1015	15.0461	15.0917	15.1053	15.0926	15.0157	15.12	15.1479	15.1814	15.0096	P68036	11	P68036;A0A1B0GUS4	UB2L3_HUMAN	UBE2L3	Ubiquitin-conjugating enzyme E2 L3	P68036	FALSE	0	-0.114722	0.111008	-0.00185687	0.917838	0.972792	-0.122184	0.103545	-0.00931936	0.976431	0.864139	FALSE	FALSE	FALSE	0.942927	No	Not Significant	0.985092	No	Not Significant	Unchanged	Unchanged
EIF5B	15.4401	15.2971	15.4311	15.4044	15.3495	15.4518	15.2067	15.2037	15.1409	15.2534	15.2322	15.4571	15.4411	15.4747	15.4823	15.4687	O60841	57	O60841	IF2P_HUMAN	EIF5B	Eukaryotic translation initiation factor 5B	O60841	FALSE	0	-0.00911097	0.120267	0.0555778	0.810352	0.0877868	-0.266505	-0.137127	-0.201816	0.00405305	3.84227e-06	FALSE	FALSE	FALSE	0.000440265	No	Not Significant	0.208627	No	Not Significant	Unchanged	Unchanged
PEF1	12.6151	12.6747	12.7341	12.9267	12.7203	12.8493	12.5257	12.587	12.7221	12.4621	12.545	12.4174	12.5623	12.5511	12.3661	12.4083	Q9UBV8	5	Q9UBV8	PEF1_HUMAN	PEF1	Peflin	Q9UBV8	FALSE	0	-0.479507	-0.213646	-0.346576	0.121036	3.43045e-05	-0.372149	-0.106288	-0.239218	0.440728	0.00138062	FALSE	FALSE	FALSE	0.0358288	No	Not Significant	0.000614091	No	Not Significant	Unchanged	Unchanged
ERCC6L	13.2989	13.3156	13.4752	13.3769	13.4103	13.386	13.1791	13.2343	13.2936	13.2692	13.2157	13.2249	13.1776	13.2061	13.222	13.2108	Q2NKX8	42	Q2NKX8	ERC6L_HUMAN	ERCC6L	DNA excision repair protein ERCC-6-like	Q2NKX8	FALSE	0	-0.273812	-0.13381	-0.203811	0.0634553	9.18213e-06	-0.24373	-0.103728	-0.173729	0.0648583	5.99038e-05	FALSE	FALSE	FALSE	0.00384624	No	Not Significant	0.000231826	No	Not Significant	Unchanged	Unchanged
ATP6V1H	13.1848	12.9991	13.0553	13.0379	12.9496	12.9403	13.0182	12.8937	13.0548	13.0813	12.9607	13.3223	13.3598	13.3017	13.3524	13.3434	Q9UI12	20	Q9UI12	VATH_HUMAN	ATP6V1H	V-type proton ATPase subunit H	Q9UI12	FALSE	0	0.251256	0.42909	0.340173	0.00599671	2.43002e-07	-0.0829701	0.0948632	0.00594655	0.976839	0.88976	FALSE	FALSE	FALSE	0.953516	No	Not Significant	1.90514e-05	No	Not Significant	Unchanged	Unchanged
ERRFI1	12.3544	12.1316	12.2026	12.2638	12.3317	12.1948	12.1105	11.9472	12.0861	11.9604	12.0868	12.4468	12.3417	12.4825	12.4544	12.4717	Q9UJM3	10	Q9UJM3	ERRFI_HUMAN	ERRFI1	ERBB receptor feedback inhibitor 1	Q9UJM3	FALSE	0	0.0646004	0.317775	0.191188	0.577455	0.00528759	-0.336596	-0.083422	-0.210009	0.562241	0.0026575	FALSE	FALSE	FALSE	0.0522244	No	Not Significant	0.0264211	No	Not Significant	Unchanged	Unchanged
DFFA	13.4796	13.3878	13.4056	13.3933	13.4242	13.2691	13.4628	13.2823	13.3733	13.4519	13.4283	13.5669	13.4857	13.6753	13.5469	13.5499	O00273	20	O00273	DFFA_HUMAN	DFFA	DNA fragmentation factor subunit alpha	O00273	FALSE	0	0.0808377	0.302945	0.191891	0.461942	0.00192832	-0.084375	0.137732	0.0266785	0.971483	0.619705	FALSE	FALSE	FALSE	0.819379	No	Not Significant	0.0124102	No	Not Significant	Unchanged	Unchanged
PPP1CA.1	15.7847	15.6765	15.9137	15.6724	15.7804	15.8199	15.7064	15.6049	15.5207	15.568	15.5022	15.8791	15.6541	15.6549	15.7793	15.9085	P36873;P62136;P62140	14	P62136;P62140;P36873	PP1A_HUMAN;PP1B_HUMAN;PP1G_HUMAN	PPP1CA;PPP1CB;PPP1CC	Serine/threonine-protein phosphatase PP1-gamma catalytic subunit	P36873	FALSE	0	-0.146509	0.103702	-0.0214032	0.906922	0.723313	-0.341274	-0.0910631	-0.216169	0.503696	0.00192856	FALSE	FALSE	FALSE	0.0437924	No	Not Significant	0.833564	No	Not Significant	Unchanged	Unchanged
ZNF217	10.621	10.7901	10.8319	10.7489	10.5113	10.7926	10.7788	10.8759	10.8636	10.9215	10.7862	10.5636	10.6836	10.4152	10.5621	10.48	O75362	17	O75362	ZN217_HUMAN	ZNF217	Zinc finger protein 217	O75362	FALSE	0	-0.32526	-0.0352744	-0.180267	0.695201	0.0176733	-0.0209779	0.269007	0.124015	0.921357	0.0891008	FALSE	FALSE	FALSE	0.325146	No	Not Significant	0.0651959	No	Not Significant	Unchanged	Unchanged
AARS1	14.7629	14.7668	14.6248	14.7393	14.6698	14.6107	14.8354	14.8567	14.855	14.9116	14.7974	14.8593	14.8147	14.8727	14.8365	14.838	P49588	74	P49588	SYAC_HUMAN	AARS1	Alanine--tRNA ligase, cytoplasmic	P49588	FALSE	0	0.111001	0.255158	0.183079	0.136128	4.62059e-05	0.118014	0.262172	0.190093	0.0346754	3.00454e-05	FALSE	FALSE	FALSE	0.0021939	No	Not Significant	0.000756355	No	Not Significant	Unchanged	Unchanged
BLVRB	13.4279	13.2034	13.3527	13.0982	13.1742	13.2874	13.162	13.1273	13.301	13.2934	13.0346	13.6274	13.5914	13.4668	13.6036	13.6494	P30043	11	P30043	BLVRB_HUMAN	BLVRB	Flavin reductase (NADPH)	P30043	FALSE	0	0.227288	0.49189	0.359589	0.0980833	2.11083e-05	-0.176764	0.0878378	-0.0444632	0.967536	0.488971	FALSE	FALSE	FALSE	0.739736	No	Not Significant	0.000435498	No	Not Significant	Unchanged	Unchanged
UBE2S	13.9622	14.0337	13.914	14.1211	14.1959	14.0273	13.9962	14.0425	14.035	13.9973	13.9736	13.8631	13.9145	13.7611	13.9958	13.8666	Q16763	11	Q16763	UBE2S_HUMAN	UBE2S	Ubiquitin-conjugating enzyme E2 S	Q16763	FALSE	0	-0.304421	-0.0643073	-0.184364	0.564749	0.00470563	-0.175748	0.0643655	-0.0556912	0.960769	0.342489	FALSE	FALSE	FALSE	0.634058	No	Not Significant	0.0243555	No	Not Significant	Unchanged	Unchanged
ABHD14B	12.9843	13.1152	13.2211	13.256	13.0681	13.1867	12.8367	13.0572	13.3761	13.0347	13.0001	12.7552	12.8113	12.7977	12.8992	12.8633	Q96IU4	10	Q96IU4	ABHEB_HUMAN	ABHD14B	Protein ABHD14B	Q96IU4	FALSE	0	-0.528817	-0.186486	-0.357651	0.290235	0.000358287	-0.293208	0.0491238	-0.122042	0.940105	0.151371	FALSE	FALSE	FALSE	0.42851	No	Not Significant	0.00358191	No	Not Significant	Unchanged	Unchanged
USP15	12.9149	12.8012	12.8027	12.8428	12.8251	12.8661	12.6677	12.817	12.8033	12.7707	12.8151	13.0194	12.9608	12.9807	13.0022	12.9344	Q9Y4E8	44	Q9Y4E8	UBP15_HUMAN	USP15	Ubiquitin carboxyl-terminal hydrolase 15	Q9Y4E8	FALSE	0	0.0767077	0.213916	0.145312	0.278826	0.000313879	-0.128054	0.00915362	-0.0594504	0.919575	0.0852968	FALSE	FALSE	FALSE	0.318579	No	Not Significant	0.00323343	No	Not Significant	Unchanged	Unchanged
EIF3C	15.7167	15.7072	15.7529	15.6975	15.7546	15.7631	15.6864	15.6328	15.7135	15.6764	15.6876	15.71	15.6886	15.6613	15.7373	15.6852	Q99613	53	B5ME19;Q99613	EIF3C_HUMAN	EIF3C	Eukaryotic translation initiation factor 3 subunit C	Q99613	FALSE	0	-0.106536	0.0154638	-0.0455361	0.833806	0.134129	-0.123678	-0.00167857	-0.0626784	0.887794	0.044625	FALSE	FALSE	FALSE	0.236571	No	Not Significant	0.280379	No	Not Significant	Unchanged	Unchanged
EPS15L1	13.4764	13.3634	13.4015	13.3844	13.3757	13.3733	13.2684	13.3419	13.3311	13.3725	13.4216	13.5279	13.5733	13.5349	13.5368	13.5801	Q9UBC2	35	Q9UBC2	EP15R_HUMAN	EPS15L1	Epidermal growth factor receptor substrate 15-like 1	Q9UBC2	FALSE	0	0.102147	0.231572	0.16686	0.127082	3.89496e-05	-0.101351	0.0280743	-0.0366382	0.953723	0.249536	FALSE	FALSE	FALSE	0.54647	No	Not Significant	0.00067281	No	Not Significant	Unchanged	Unchanged
DDX39B	15.5718	15.5939	15.6455	15.6529	15.5814	15.5821	15.6196	15.4993	15.5125	15.6256	15.6266	15.5732	15.4905	15.5639	15.5211	15.5361	Q13838	16	Q13838	DX39B_HUMAN	DDX39B	Spliceosome RNA helicase DDX39B	Q13838	FALSE	0	-0.154962	-0.00200554	-0.0784836	0.767591	0.0448654	-0.115192	0.0377645	-0.0387136	0.958055	0.301424	FALSE	FALSE	FALSE	0.598282	No	Not Significant	0.130888	No	Not Significant	Unchanged	Unchanged
GPAT2	9.90372	10.2041	9.77524	10.1706	10.2641	9.9428	10.1527	10.3646	9.60535	11.0791	10.4825	9.93675	10.2295	8.65644	10.179	9.97901	Q6NUI2	7	Q6NUI2	GPAT2_HUMAN	GPAT2	Glycerol-3-phosphate acyltransferase 2, mitochondrial	Q6NUI2	FALSE	0	-0.83256	0.348433	-0.242063	0.884094	0.400223	-0.291848	0.889145	0.298649	0.958085	0.301838	FALSE	FALSE	FALSE	0.598282	No	Not Significant	0.579896	No	Not Significant	Unchanged	Unchanged
RPP21	10.6369	10.625	10.6853	10.3017	10.1433	10.8473	11.2129	10.6882	10.6334	10.5487	10.564	10.7555	10.7795	10.8988	10.6827	10.6378	Q9H633	2	Q9H633	RPP21_HUMAN	RPP21	Ribonuclease P protein subunit p21	Q9H633	FALSE	0	-0.0587685	0.571688	0.25646	0.82032	0.104532	-0.0801763	0.55028	0.235052	0.936363	0.13454	FALSE	FALSE	FALSE	0.402311	No	Not Significant	0.235546	No	Not Significant	Unchanged	Unchanged
SUMO1	14.7559	14.6858	14.6322	14.5967	14.5588	14.7342	14.7155	14.7087	14.6854	14.7272	14.8133	14.912	14.7808	14.9155	14.693	14.9797	P63165	6	P63165;G2XKQ0	SUMO1_HUMAN	SUMO1	Small ubiquitin-related modifier 1	P63165	FALSE	0	0.109927	0.34158	0.225753	0.345085	0.000687712	-0.0162636	0.215389	0.0995629	0.920687	0.0876408	FALSE	FALSE	FALSE	0.322035	No	Not Significant	0.00571793	No	Not Significant	Unchanged	Unchanged
HSPB1	15.4215	15.2884	15.4495	15.3435	15.4321	15.4514	15.0789	15.296	15.251	15.1051	15.1878	15.4027	15.4963	15.333	15.3475	15.5373	P04792	21	P04792	HSPB1_HUMAN	HSPB1	Heat shock protein beta-1	P04792	FALSE	0	-0.108351	0.116846	0.0042475	0.916484	0.937672	-0.347914	-0.122717	-0.235315	0.224526	0.000357698	FALSE	FALSE	FALSE	0.0145581	No	Not Significant	0.967416	No	Not Significant	Unchanged	Unchanged
AXL	13.8885	13.8583	13.9563	13.8479	13.8374	13.8086	13.7252	13.9886	13.8812	13.9085	13.7711	13.8597	13.9218	13.8877	13.9484	13.9285	P30530	31	P30530	UFO_HUMAN	AXL	Tyrosine-protein kinase receptor UFO	P30530	FALSE	0	-0.0580032	0.151307	0.0466519	0.879889	0.361192	-0.112317	0.0969937	-0.00766141	0.976676	0.879411	FALSE	FALSE	FALSE	0.948292	No	Not Significant	0.542479	No	Not Significant	Unchanged	Unchanged
PMVK	13.4145	13.4376	13.3455	13.4696	13.4909	13.4764	13.4199	13.4064	13.4128	13.4937	13.4229	13.4198	13.3282	13.2875	13.4249	13.4872	Q15126	12	Q15126	PMVK_HUMAN	PMVK	Phosphomevalonate kinase	Q15126	FALSE	0	-0.158697	0.0466049	-0.056046	0.866822	0.266191	-0.117075	0.0882267	-0.0144241	0.974803	0.771086	FALSE	FALSE	FALSE	0.896511	No	Not Significant	0.444762	No	Not Significant	Unchanged	Unchanged
GCLM	14.333	14.3301	14.4376	14.5222	14.4872	14.4772	14.1624	14.1966	14.2044	14.2411	14.2424	14.1816	14.3038	14.1742	14.1647	14.2485	P48507	15	P48507	GSH0_HUMAN	GCLM	Glutamate--cysteine ligase regulatory subunit	P48507	FALSE	0	-0.350266	-0.182751	-0.266508	0.0326726	2.97778e-06	-0.355467	-0.187953	-0.27171	0.00211721	2.31333e-06	FALSE	FALSE	FALSE	0.000277898	No	Not Significant	9.9455e-05	No	Not Significant	Unchanged	Unchanged
SELENOS	9.3625	9.34767	8.86292	9.00185	10.2205	8.99882	9.37329	9.70303	8.81463	9.39385	9.76013	9.26431	9.28703	10.2294	9.52052	8.87713	Q9BQE4	3	Q9BQE4	SELS_HUMAN	SELENOS	Selenoprotein S	Q9BQE4	FALSE	0	-0.461564	0.790886	0.164661	0.899113	0.587261	-0.488264	0.764187	0.137961	0.972204	0.648847	FALSE	FALSE	FALSE	0.838135	No	Not Significant	0.737468	No	Not Significant	Unchanged	Unchanged
SDC4	12.1656	12.3852	12.356	12.3631	12.513	12.4075	12.2113	12.4837	12.3046	12.3411	12.4865	11.7816	11.9169	12.0187	12.0012	12.1329	P31431	5	P31431	SDC4_HUMAN	SDC4	Syndecan-4	P31431	FALSE	0	-0.625482	-0.253858	-0.43967	0.187236	0.00010082	-0.23029	0.141334	-0.0444781	0.971515	0.620948	FALSE	FALSE	FALSE	0.820149	No	Not Significant	0.00137277	No	Not Significant	Unchanged	Unchanged
CLASP2	13.0204	13.0035	13.0937	13.0565	12.9871	13.1313	13.0573	12.8576	12.9226	12.9755	12.9494	12.9185	12.979	13.0383	13.0294	12.9497	O75122	31	O75122	CLAP2_HUMAN	CLASP2	CLIP-associating protein 2	O75122	FALSE	0	-0.18671	0.0183946	-0.0841575	0.81882	0.101769	-0.2172	-0.0120954	-0.114647	0.863535	0.030479	FALSE	FALSE	FALSE	0.190923	No	Not Significant	0.231797	No	Not Significant	Unchanged	Unchanged
GSPT1	14.7959	14.7758	14.9602	14.779	14.6319	14.8148	14.8775	14.7011	14.7592	14.735	14.7238	14.809	14.765	14.7537	14.7674	14.8821	P15170	17	P15170	ERF3A_HUMAN	GSPT1	Eukaryotic peptide chain release factor GTP-binding subunit ERF3A	P15170	FALSE	0	-0.116636	0.114559	-0.00103871	0.918303	0.985138	-0.15278	0.0784153	-0.0371821	0.968185	0.507569	FALSE	FALSE	FALSE	0.753964	No	Not Significant	0.991575	No	Not Significant	Unchanged	Unchanged
HINT1	14.1468	14.0964	14.3079	14.4296	14.0942	14.1558	13.9616	13.9141	13.9389	13.9757	14.0895	14.063	13.9115	13.9687	14.1785	14.2119	P49773	12	P49773	HINT1_HUMAN	HINT1	Histidine triad nucleotide-binding protein 1	P49773	FALSE	0	-0.361411	0.00107554	-0.180168	0.776634	0.0512338	-0.452196	-0.0897096	-0.270953	0.685935	0.00567426	FALSE	FALSE	FALSE	0.0775569	No	Not Significant	0.143779	No	Not Significant	Unchanged	Unchanged
NRBP1	13.7115	13.6936	13.7548	13.7241	13.695	13.7072	13.7506	13.7184	13.6303	13.6657	13.5962	13.6069	13.617	13.6369	13.8006	13.8614	Q9UHY1	14	Q9UHY1	NRBP_HUMAN	NRBP1	Nuclear receptor-binding protein	Q9UHY1	FALSE	0	-0.133765	0.102301	-0.0157318	0.909831	0.782539	-0.166072	0.0699942	-0.0480387	0.964024	0.403541	FALSE	FALSE	FALSE	0.679742	No	Not Significant	0.869954	No	Not Significant	Unchanged	Unchanged
NHLRC2	13.2257	13.3189	13.224	13.3819	13.2915	13.3239	13.289	13.3835	13.3251	13.3047	13.3465	13.1726	13.2133	13.1921	13.1506	13.0813	Q8NBF2	22	Q8NBF2	NHLC2_HUMAN	NHLRC2	NHL repeat-containing protein 2	Q8NBF2	FALSE	0	-0.237679	-0.0490069	-0.143343	0.57288	0.0050691	-0.0699068	0.118765	0.0244292	0.970776	0.592889	FALSE	FALSE	FALSE	0.805654	No	Not Significant	0.0258063	No	Not Significant	Unchanged	Unchanged
MED17	13.1285	13.1333	13.2032	13.1941	13.1251	13.103	13.0699	13.0813	13.1056	13.1406	13.1766	13.036	13.0823	13.0498	13.209	13.1544	Q9NVC6	16	Q9NVC6	MED17_HUMAN	MED17	Mediator of RNA polymerase II transcription subunit 17	Q9NVC6	FALSE	0	-0.13939	0.0392915	-0.0500491	0.8648	0.254374	-0.1309	0.0477811	-0.0415595	0.960689	0.341166	FALSE	FALSE	FALSE	0.632803	No	Not Significant	0.432255	No	Not Significant	Unchanged	Unchanged
HELLS	13.6316	13.6601	13.6433	13.6304	13.6212	13.5678	13.6889	13.6726	13.6923	13.7945	13.6303	13.6502	13.7024	13.6002	13.6101	13.6583	Q9NRZ9	22	Q9NRZ9	HELLS_HUMAN	HELLS	Lymphoid-specific helicase	Q9NRZ9	FALSE	0	-0.0495344	0.106632	0.0285488	0.888983	0.45215	0.00194103	0.158107	0.0800242	0.888429	0.0451204	FALSE	FALSE	FALSE	0.237992	No	Not Significant	0.628044	No	Not Significant	Unchanged	Unchanged
MAP2K7	11.0816	11.2295	11.1279	11.3574	11.2626	11.1474	11.306	11.0147	11.2021	11.3528	11.2943	10.9095	11.0244	11.0034	10.983	10.9191	O14733	8	O14733	MP2K7_HUMAN	MAP2K7	Dual specificity mitogen-activated protein kinase kinase 7	O14733	FALSE	0	-0.394857	-0.11698	-0.255919	0.398071	0.00113296	-0.128737	0.149139	0.0102008	0.976671	0.879063	FALSE	FALSE	FALSE	0.948191	No	Not Significant	0.00827565	No	Not Significant	Unchanged	Unchanged
GDI1.1	17.0581	17.073	17.0267	17.1447	17.016	17.0249	17.0177	17.1055	17.0939	17.1608	17.0666	17.0272	17.0197	17.0819	17.1161	17.0659	P31150;P50395	20	P31150;P50395	GDIA_HUMAN;GDIB_HUMAN	GDI1;GDI2	Rab GDP dissociation inhibitor alpha	P31150	FALSE	0	-0.0778507	0.096104	0.00912668	0.911906	0.827905	-0.0511321	0.122823	0.0358453	0.963747	0.397761	FALSE	FALSE	FALSE	0.674937	No	Not Significant	0.899	No	Not Significant	Unchanged	Unchanged
TUBB.8	18.3159	18.3184	18.385	18.3323	18.3057	18.4076	18.3312	18.2379	18.3201	18.3496	18.1961	18.3599	18.2012	18.3259	18.3903	18.1349	P07437;P68371;Q13885;Q9BVA1	3	A6NNZ2;Q9H4B7;Q3ZCM7;P68371;Q13885;P07437;Q9BVA1	TBB2A_HUMAN;TBB2B_HUMAN;TBB4B_HUMAN;TBB5_HUMAN	TUBB;TUBB2A;TUBB2B;TUBB4B	Tubulin beta chain	P07437	FALSE	0	-0.178033	0.0275441	-0.0752446	0.836539	0.141362	-0.173486	0.0320912	-0.0706975	0.942798	0.165527	FALSE	FALSE	FALSE	0.446037	No	Not Significant	0.290446	No	Not Significant	Unchanged	Unchanged
TAGLN	11.733	12.1488	12.0388	12.3417	12.1121	12.1234	12.155	12.0982	12.2226	12.0111	12.2365	11.4386	11.302	11.4688	11.3048	11.4666	Q01995	9	Q01995	TAGL_HUMAN	TAGLN	Transgelin	Q01995	FALSE	0	-0.935656	-0.579942	-0.757799	0.00147959	5.12005e-08	-0.18716	0.168555	-0.00930236	0.977206	0.91367	TRUE	FALSE	TRUE	0.964242	No	Not Significant	6.93348e-06	Yes	Q-val	Unchanged	Down
TUBGCP3	12.6409	12.7075	12.7296	12.672	12.8185	12.7764	12.6867	12.7481	12.6954	12.6402	12.6003	12.5246	12.5045	12.5385	12.6059	12.598	Q96CW5	28	Q96CW5	GCP3_HUMAN	TUBGCP3	Gamma-tubulin complex component 3	Q96CW5	FALSE	0	-0.286004	-0.103663	-0.194834	0.271313	0.000287639	-0.166124	0.0162164	-0.0749539	0.926334	0.101191	FALSE	FALSE	FALSE	0.350762	No	Not Significant	0.0030259	No	Not Significant	Unchanged	Unchanged
SEPTIN9	14.9431	14.9306	14.982	14.9889	14.951	15.0746	14.8596	14.8016	14.9115	14.9452	14.8612	14.9099	14.8615	14.9059	14.9118	14.9021	Q9UHD8	35	Q9UHD8	SEPT9_HUMAN	SEPTIN9	Septin-9	Q9UHD8	FALSE	0	-0.17022	-0.0315045	-0.100862	0.604728	0.00683891	-0.192642	-0.0539267	-0.123284	0.460211	0.00153023	FALSE	FALSE	FALSE	0.0381176	No	Not Significant	0.0321974	No	Not Significant	Unchanged	Unchanged
GNE	14.0195	14.1547	14.078	14.1537	14.1496	14.1501	14.1499	14.162	14.2152	14.1482	14.186	13.9254	13.9424	13.9718	13.9175	13.8866	Q9Y223	28	Q9Y223	GLCNE_HUMAN	GNE	Bifunctional UDP-N-acetylglucosamine 2-epimerase/N-acetylmannosamine kinase	Q9Y223	FALSE	0	-0.272223	-0.135961	-0.204092	0.0521006	6.44076e-06	-0.0287126	0.10755	0.0394186	0.952748	0.239703	FALSE	FALSE	FALSE	0.537806	No	Not Significant	0.00017767	No	Not Significant	Unchanged	Unchanged
FANCL	9.76993	9.83122	9.70227	10.0012	9.94464	9.68446	9.43981	9.77264	10.0446	10.0586	9.83273	9.61372	9.71346	10.0599	9.3204	9.88929	Q9NW38	2	Q9NW38	FANCL_HUMAN	FANCL	E3 ubiquitin-protein ligase FANCL	Q9NW38	TRUE	2	-0.440607	0.213014	-0.113797	0.890816	0.473647	-0.330276	0.323346	-0.00346496	0.978197	0.982464	FALSE	FALSE	FALSE	0.993401	No	Not Significant	0.646815	No	Not Significant	Unchanged	Unchanged
SCRIB	13.1212	13.136	13.1562	13.0896	13.1432	13.2739	13.1626	13.0842	13.0882	13.1522	13.074	13.0788	13.0336	13.1329	13.0359	13.1472	Q14160	39	Q14160	SCRIB_HUMAN	SCRIB	Protein scribble homolog	Q14160	FALSE	0	-0.164583	0.00452716	-0.0800279	0.789289	0.0621743	-0.138006	0.031104	-0.0534511	0.948192	0.200604	FALSE	FALSE	FALSE	0.493393	No	Not Significant	0.164211	No	Not Significant	Unchanged	Unchanged
XPO7	13.6261	13.5946	13.6	13.6011	13.5956	13.6641	13.5297	13.5996	13.5748	13.6194	13.5668	13.6804	13.5986	13.598	13.654	13.6428	Q9UIA9	49	Q9UIA9	XPO7_HUMAN	XPO7	Exportin-7	Q9UIA9	FALSE	0	-0.0532617	0.0924045	0.0195714	0.898585	0.579153	-0.109934	0.0357325	-0.0371006	0.95784	0.298483	FALSE	FALSE	FALSE	0.595831	No	Not Significant	0.73024	No	Not Significant	Unchanged	Unchanged
GLUL	10.625	10.6191	10.6774	10.8614	10.7222	10.8493	10.5791	10.5082	10.2399	10.5901	10.5441	10.3345	10.4871	10.5139	10.7672	10.4118	P15104	6	P15104	GLNA_HUMAN	GLUL	Glutamine synthetase	P15104	FALSE	0	-0.449306	-0.100034	-0.27467	0.545682	0.00396338	-0.459921	-0.110649	-0.285285	0.583038	0.0029905	FALSE	FALSE	FALSE	0.0558227	No	Not Significant	0.021477	No	Not Significant	Unchanged	Unchanged
TUBA3E	17.439	17.5041	17.5079	17.4047	17.5673	17.3863	17.6211	17.5627	17.5379	17.5279	17.421	17.544	17.3754	17.4357	17.4091	17.3207	P68366;Q6PEY2	7	P0DPH7;P0DPH8;Q71U36;P68363;P68366;Q6PEY2	TBA3E_HUMAN;TBA4A_HUMAN	TUBA3E;TUBA4A	Tubulin alpha-4A chain	P68366	FALSE	0	-0.156645	0.0575092	-0.0495679	0.877794	0.34346	-0.0395126	0.174641	0.0675644	0.948296	0.201391	FALSE	FALSE	FALSE	0.493896	No	Not Significant	0.524951	No	Not Significant	Unchanged	Unchanged
AARSD1	12.6532	12.6836	12.7663	12.6874	12.7131	12.6775	12.7751	12.612	12.6944	12.5806	12.6459	12.58	12.5781	12.5745	12.621	12.6806	Q9BTE6	20	Q9BTE6	AASD1_HUMAN	AARSD1	Alanyl-tRNA editing protein Aarsd1	Q9BTE6	FALSE	0	-0.202496	-0.00594999	-0.104223	0.757482	0.0388743	-0.147739	0.048807	-0.0494659	0.958246	0.304075	FALSE	FALSE	FALSE	0.600093	No	Not Significant	0.11842	No	Not Significant	Unchanged	Unchanged
SERPINB9	13.5772	13.7368	13.6531	13.7496	13.7746	13.7343	13.6637	13.7431	13.7498	13.7425	13.8206	13.3088	13.4442	13.6185	13.4787	13.4327	P50453	23	P50453	SPB9_HUMAN	SERPINB9	Serpin B9	P50453	FALSE	0	-0.37696	-0.165663	-0.271312	0.129274	4.07891e-05	-0.0895853	0.121711	0.016063	0.974454	0.752948	FALSE	FALSE	FALSE	0.889446	No	Not Significant	0.000690449	No	Not Significant	Unchanged	Unchanged
FKBP3	14.8714	14.8459	14.7804	14.9445	14.8807	14.9101	14.7594	14.7152	14.9211	14.9112	14.7904	14.8169	14.8448	14.8751	14.8572	14.9328	Q00688	13	Q00688	FKBP3_HUMAN	FKBP3	Peptidyl-prolyl cis-trans isomerase FKBP3	Q00688	FALSE	0	-0.108204	0.0811138	-0.0135451	0.909092	0.767018	-0.154118	0.0351997	-0.0594592	0.948553	0.20334	FALSE	FALSE	FALSE	0.496471	No	Not Significant	0.859706	No	Not Significant	Unchanged	Unchanged
ZMYND8	11.7344	11.8677	11.9032	11.8502	11.815	11.7173	11.8557	11.8662	11.8925	11.9724	11.9364	11.6302	11.6809	11.6723	11.6842	11.6564	Q9ULU4	24	Q9ULU4	PKCB1_HUMAN	ZMYND8	Protein kinase C-binding protein 1	Q9ULU4	FALSE	0	-0.23859	-0.0747308	-0.156661	0.359915	0.000816805	0.00126649	0.165126	0.0831964	0.89064	0.046912	FALSE	FALSE	FALSE	0.241276	No	Not Significant	0.00647877	No	Not Significant	Unchanged	Unchanged
ZNF121	9.76423	9.7389	9.39801	10.14	9.71755	9.7074	9.59105	9.28511	9.85894	10.0114	9.94059	10.1478	9.7525	9.6989	9.64891	9.66699	P58317	3	P58317	ZN121_HUMAN	ZNF121	Zinc finger protein 121	P58317	FALSE	0	-0.281653	0.366197	0.042272	0.910039	0.786962	-0.327251	0.320599	-0.00332628	0.978205	0.983016	FALSE	FALSE	FALSE	0.993505	No	Not Significant	0.872086	No	Not Significant	Unchanged	Unchanged
MSN.1	15.0978	15.0161	15.2815	14.9628	15.1455	15.045	15.1316	14.7603	14.8274	15.0172	14.9737	15.2238	15.0417	14.8418	15.1765	15.1612	P26038;P35241	6	P26038;P35241	MOES_HUMAN;RADI_HUMAN	MSN;RDX	Moesin	P26038	FALSE	0	-0.231152	0.191694	-0.0197287	0.912731	0.846686	-0.378088	0.0447576	-0.166665	0.931003	0.114948	FALSE	FALSE	FALSE	0.373458	No	Not Significant	0.910778	No	Not Significant	Unchanged	Unchanged
PDLIM5	15.8596	15.832	16.0209	15.9845	15.9848	15.968	15.5727	15.6799	15.7533	15.7893	15.7348	15.7294	15.7714	15.7823	15.7498	15.7455	Q96HC4	35	Q96HC4	PDLI5_HUMAN	PDLIM5	PDZ and LIM domain protein 5	Q96HC4	FALSE	0	-0.319214	-0.148556	-0.233885	0.0934656	1.9097e-05	-0.3689	-0.198243	-0.283572	0.00141827	1.68162e-06	FALSE	FALSE	FALSE	0.000219732	No	Not Significant	0.00040293	No	Not Significant	Unchanged	Unchanged
OVCA2	11.4957	11.5612	11.8404	11.4893	11.6927	11.5612	11.5674	11.4973	11.4989	11.5351	11.3684	11.3229	11.3703	11.3002	11.2628	11.6216	Q8WZ82	7	Q8WZ82	OVCA2_HUMAN	OVCA2	Esterase OVCA2	Q8WZ82	FALSE	0	-0.454602	-0.0861413	-0.270372	0.598355	0.00643392	-0.336729	0.0317327	-0.152498	0.925519	0.0990465	FALSE	FALSE	FALSE	0.346175	No	Not Significant	0.0308166	No	Not Significant	Unchanged	Unchanged
CHPF	11.2809	11.2741	11.0708	11.2747	11.335	10.6283	11.585	11.2973	11.566	11.2204	11.4891	11.5478	11.5134	11.509	11.4832	11.1658	Q8IZ52	3	Q8IZ52	CHSS2_HUMAN	CHPF	Chondroitin sulfate synthase 2	Q8IZ52	FALSE	0	0.0762361	0.656992	0.366614	0.687773	0.0162301	0.0639731	0.644729	0.354351	0.828834	0.0195546	FALSE	FALSE	FALSE	0.153794	No	Not Significant	0.0613303	No	Not Significant	Unchanged	Unchanged
ARPC1A	14.1592	14.0844	13.9822	14.1876	14.1442	14.0687	14.1051	13.9718	14.0362	14.1712	14.0925	14.2259	14.2179	14.2515	14.1884	14.167	Q92747	23	Q92747	ARC1A_HUMAN	ARPC1A	Actin-related protein 2/3 complex subunit 1A	Q92747	FALSE	0	0.0161239	0.212784	0.114454	0.72403	0.0250011	-0.118638	0.0780221	-0.0203078	0.972685	0.669353	FALSE	FALSE	FALSE	0.84892	No	Not Significant	0.0858104	No	Not Significant	Unchanged	Unchanged
MAPK1.2	14.535	14.5622	14.5377	14.5505	14.5272	14.5399	14.6115	14.6179	14.519	14.6093	14.5468	14.4965	14.4524	14.5403	14.5346	14.6363	P28482	18	P28482	MK01_HUMAN	MAPK1	Mitogen-activated protein kinase 1	P28482	FALSE	0	-0.0877161	0.0741473	-0.00678438	0.913394	0.862092	-0.0388411	0.123022	0.0420906	0.957106	0.288774	FALSE	FALSE	FALSE	0.584612	No	Not Significant	0.920933	No	Not Significant	Unchanged	Unchanged
KLC1	14.5365	14.5383	14.5268	14.5998	14.5342	14.558	14.5316	14.5268	14.4926	14.5924	14.4824	14.5521	14.4729	14.5756	14.489	14.5197	Q07866	23	Q07866	KLC1_HUMAN	KLC1	Kinesin light chain 1	Q07866	FALSE	0	-0.0965289	0.0309177	-0.0328056	0.871105	0.293526	-0.0932365	0.0342101	-0.0295132	0.960813	0.343228	FALSE	FALSE	FALSE	0.634364	No	Not Significant	0.471363	No	Not Significant	Unchanged	Unchanged
EFHD1	14.995	14.9409	14.9296	14.9308	14.8799	15.1131	14.9944	14.8353	14.9822	14.9466	14.8564	15.0742	14.9498	15.0975	14.9916	14.9883	Q96C19;Q9BUP0	3	Q9BUP0;Q96C19	EFHD1_HUMAN;EFHD2_HUMAN	EFHD1;EFHD2	EF-hand domain-containing protein D2	Q96C19	FALSE	0	-0.0870654	0.200913	0.056924	0.885742	0.416885	-0.184363	0.103616	-0.0403738	0.96993	0.562925	FALSE	FALSE	FALSE	0.78637	No	Not Significant	0.597912	No	Not Significant	Unchanged	Unchanged
CDC37	16.5903	16.3852	16.2818	16.3721	16.3824	16.4127	16.4209	16.4386	16.3377	16.3855	16.4354	16.8653	16.7506	16.7516	16.818	16.6777	Q16543	16	Q16543	CDC37_HUMAN	CDC37	Hsp90 co-chaperone Cdc37	Q16543	FALSE	0	0.321256	0.499502	0.410379	0.000386358	1.60594e-08	-0.0477725	0.130473	0.0413503	0.960763	0.342391	FALSE	FALSE	FALSE	0.634058	No	Not Significant	3.14763e-06	No	Not Significant	Unchanged	Unchanged
RRM2	14.3395	14.5055	14.6306	14.5506	14.5967	14.6017	14.5907	14.3804	14.3154	14.4374	14.4459	14.0019	14.2549	14.2201	14.1096	14.0896	P31350	21	P31350	RIR2_HUMAN	RRM2	Ribonucleoside-diphosphate reductase subunit M2	P31350	FALSE	0	-0.572064	-0.347265	-0.459665	0.00263577	9.33201e-08	-0.273328	-0.0485291	-0.160929	0.726045	0.00757811	FALSE	FALSE	FALSE	0.0925274	No	Not Significant	1.03739e-05	No	Not Significant	Unchanged	Unchanged
TATDN1	12.0839	12.0864	12.1711	12.129	12.152	11.9628	11.968	12.106	11.9681	12.1288	12.1915	12.0703	12.0125	11.9965	12.2132	12.0475	Q6P1N9	12	Q6P1N9	TATD1_HUMAN	TATDN1	Putative deoxyribonuclease TATDN1	Q6P1N9	FALSE	0	-0.150765	0.0793353	-0.0357146	0.894626	0.522317	-0.146278	0.0838223	-0.0312277	0.970288	0.575363	FALSE	FALSE	FALSE	0.793077	No	Not Significant	0.686469	No	Not Significant	Unchanged	Unchanged
MAP2K2	13.1218	13.1183	13.1792	13.1419	13.2013	13.2066	13.0171	13.1439	13.0553	12.9785	13.1413	12.9719	12.9741	13.1202	13.2188	13.0821	P36507	15	P36507	MP2K2_HUMAN	MAP2K2	Dual specificity mitogen-activated protein kinase kinase 2	P36507	FALSE	0	-0.232218	0.0146506	-0.108783	0.805259	0.080533	-0.238413	0.00845566	-0.114978	0.90826	0.0660233	FALSE	FALSE	FALSE	0.279716	No	Not Significant	0.196337	No	Not Significant	Unchanged	Unchanged
NIBAN1	12.9001	12.95	12.9713	12.9651	12.9797	12.9665	12.8872	12.9765	12.883	12.9655	12.9553	12.8959	12.8501	12.7823	12.8742	12.816	Q9BZQ8	26	Q9BZQ8	NIBA1_HUMAN	NIBAN1	Protein Niban 1	Q9BZQ8	FALSE	0	-0.206649	-0.0472254	-0.126937	0.535427	0.00361909	-0.116861	0.0425635	-0.0371485	0.960637	0.340303	FALSE	FALSE	FALSE	0.632222	No	Not Significant	0.0199667	No	Not Significant	Unchanged	Unchanged
CMBL	13.9574	14.0237	14.0221	14.0218	13.982	13.9981	14.0884	14.032	14.0241	14.0346	14.0106	14.012	13.9325	13.9947	13.8488	13.8046	Q96DG6	11	Q96DG6	CMBL_HUMAN	CMBL	Carboxymethylenebutenolidase homolog	Q96DG6	FALSE	0	-0.184682	0.00973494	-0.0874737	0.800866	0.0748712	-0.0652824	0.129135	0.0319262	0.967882	0.49878	FALSE	FALSE	FALSE	0.746607	No	Not Significant	0.186377	No	Not Significant	Unchanged	Unchanged
ACLY	15.9908	15.995	15.9446	16.0346	15.981	16.019	15.9962	15.9581	15.9909	16.0475	15.9833	16.0113	15.964	15.9949	15.9556	16.0126	P53396	95	P53396	ACLY_HUMAN	ACLY	ATP-citrate synthase	P53396	FALSE	0	-0.0666639	0.052404	-0.00712997	0.910832	0.804084	-0.0591508	0.0599171	0.00038314	0.978291	0.989355	FALSE	FALSE	FALSE	0.99622	No	Not Significant	0.883185	No	Not Significant	Unchanged	Unchanged
TCP1	16.5875	16.5511	16.4876	16.5149	16.5456	16.5401	16.5887	16.5452	16.5364	16.6015	16.5995	16.653	16.6049	16.6848	16.6336	16.6233	P17987	49	P17987	TCPA_HUMAN	TCP1	T-complex protein 1 subunit alpha	P17987	FALSE	0	0.0568518	0.178862	0.117857	0.351673	0.000744867	-0.00878379	0.113226	0.0522212	0.921248	0.0888606	FALSE	FALSE	FALSE	0.324569	No	Not Significant	0.0060612	No	Not Significant	Unchanged	Unchanged
PITHD1	12.8176	12.8254	12.8617	12.7637	12.8954	12.8225	12.94	12.739	12.8312	12.8175	12.7574	12.9409	12.8082	12.7352	12.7346	12.7963	Q9GZP4	12	Q9GZP4	PITH1_HUMAN	PITHD1	PITH domain-containing protein 1	Q9GZP4	FALSE	0	-0.137452	0.0718796	-0.0327863	0.894349	0.51859	-0.123442	0.08589	-0.0187759	0.973592	0.710518	FALSE	FALSE	FALSE	0.867523	No	Not Significant	0.684014	No	Not Significant	Unchanged	Unchanged
NOC2L	14.207	14.1388	14.0785	14.0712	14.0244	14.0266	14.212	14.3043	14.1635	14.2548	14.1139	14.3705	14.3321	14.3153	14.3193	14.3255	Q9Y3T9	26	Q9Y3T9	NOC2L_HUMAN	NOC2L	Nucleolar complex protein 2 homolog	Q9Y3T9	FALSE	0	0.207357	0.357417	0.282387	0.00715102	3.06161e-07	0.084495	0.234555	0.159525	0.205624	0.000302457	FALSE	FALSE	FALSE	0.0129244	No	Not Significant	2.1717e-05	No	Not Significant	Unchanged	Unchanged
TUBB6	15.241	15.2774	15.3525	15.3981	15.271	15.3695	14.9792	15.2495	15.2667	15.322	15.2878	15.218	15.1285	15.0798	15.2365	15.1146	Q9BUF5	18	Q9BUF5	TBB6_HUMAN	TUBB6	Tubulin beta-6 chain	Q9BUF5	FALSE	0	-0.323776	-0.0608073	-0.192292	0.600803	0.00658609	-0.258229	0.00474065	-0.126744	0.901882	0.0579323	FALSE	FALSE	FALSE	0.261979	No	Not Significant	0.031264	No	Not Significant	Unchanged	Unchanged
CAPZA1.1	16.4986	16.487	16.5857	16.4423	16.5027	16.5548	16.3602	16.4656	16.5181	16.4451	16.5087	16.3926	16.4953	16.4939	16.54	16.4803	P52907	17	P52907	CAZA1_HUMAN	CAPZA1	F-actin-capping protein subunit alpha-1	P52907	FALSE	0	-0.136783	0.0548786	-0.040952	0.882081	0.380932	-0.15765	0.0340113	-0.0618193	0.947001	0.191957	FALSE	FALSE	FALSE	0.483972	No	Not Significant	0.560929	No	Not Significant	Unchanged	Unchanged
FNDC3B	12.2647	12.1821	12.4084	12.3395	12.3605	12.3575	12.0515	11.9219	12.09	12.0264	12.0831	12.0409	12.2631	12.2285	12.269	12.1153	Q53EP0	26	Q53EP0	FND3B_HUMAN	FNDC3B	Fibronectin type III domain-containing protein 3B	Q53EP0	FALSE	0	-0.2835	-0.0827027	-0.183101	0.408296	0.00123344	-0.432268	-0.23147	-0.331869	0.00153699	1.80574e-06	FALSE	FALSE	FALSE	0.00023023	No	Not Significant	0.00883329	No	Not Significant	Unchanged	Unchanged
CARS1	14.7311	14.6961	14.6548	14.616	14.6224	14.7065	14.6414	14.6794	14.8365	14.7387	14.7691	14.7789	14.704	14.7841	14.8316	14.8812	P49589	46	P49589	SYCC_HUMAN	CARS1	Cysteine--tRNA ligase, cytoplasmic	P49589	FALSE	0	0.0626822	0.229362	0.146022	0.448451	0.00172254	-0.000272475	0.166407	0.0830673	0.894895	0.0506764	FALSE	FALSE	FALSE	0.250384	No	Not Significant	0.011404	No	Not Significant	Unchanged	Unchanged
A2M.1	10.7007	10.8614	10.8048	10.8659	10.6529	10.8091	10.8209	10.8151	10.8469	11.1201	11.0174	10.5098	10.8596	10.5424	10.7385	10.5238	P01023;P20742	4	P20742;P01023	A2MG_HUMAN;PZP_HUMAN	A2M;PZP	Alpha-2-macroglobulin	P01023	TRUE	4	-0.357732	0.0610505	-0.148341	0.840872	0.153858	-0.0684614	0.350321	0.14093	0.944298	0.174299	FALSE	FALSE	FALSE	0.458397	No	Not Significant	0.308462	No	Not Significant	Unchanged	Unchanged
GLOD4	14.7043	14.7203	14.6646	14.656	14.7483	14.8113	14.754	14.7288	14.6285	14.7717	14.7192	14.7944	14.6931	14.6383	14.708	14.6251	Q9HC38	20	Q9HC38	GLOD4_HUMAN	GLOD4	Glyoxalase domain-containing protein 4	Q9HC38	FALSE	0	-0.134824	0.0783502	-0.0282369	0.898933	0.584479	-0.106189	0.106985	0.000397692	0.978352	0.993828	FALSE	FALSE	FALSE	0.998117	No	Not Significant	0.734966	No	Not Significant	Unchanged	Unchanged
MCM3	15.1129	15.1524	15.1811	15.1411	15.1851	15.1886	15.144	15.1355	15.1164	15.1612	15.1183	15.004	15.1217	15.1056	15.0534	15.0358	P25205	52	P25205	MCM3_HUMAN	MCM3	DNA replication licensing factor MCM3	P25205	FALSE	0	-0.170175	-0.0495878	-0.109882	0.40903	0.00124098	-0.0992062	0.0213814	-0.0389124	0.946973	0.191767	FALSE	FALSE	FALSE	0.483972	No	Not Significant	0.0088688	No	Not Significant	Unchanged	Unchanged
PEG10	11.224	11.1965	11.4303	11.5955	11.6541	11.5322	11.005	10.8886	10.9606	10.8913	10.811	10.9128	10.9249	10.8644	11.0709	11.0314	Q86TG7	16	Q86TG7	PEG10_HUMAN	PEG10	Retrotransposon-derived protein PEG10	Q86TG7	FALSE	0	-0.699711	-0.484613	-0.592162	5.23238e-06	1.00653e-09	-0.749249	-0.534151	-0.6417	2.83172e-12	2.78932e-10	TRUE	TRUE	TRUE	2.59686e-07	Yes	Q-val	3.74831e-07	Yes	Q-val	Down	Down
NUDCD2	12.5852	12.6308	12.6165	12.9063	12.7533	12.825	12.2873	12.5395	12.5325	12.5507	12.6662	12.3107	12.418	12.6181	12.5168	12.3021	Q8WVJ2	6	Q8WVJ2	NUDC2_HUMAN	NUDCD2	NudC domain-containing protein 2	Q8WVJ2	FALSE	0	-0.525624	-0.158625	-0.342125	0.385472	0.00102017	-0.44355	-0.0765506	-0.26005	0.734662	0.00809866	FALSE	FALSE	FALSE	0.0954285	No	Not Significant	0.00765947	No	Not Significant	Unchanged	Unchanged
BCAT1	13.7166	13.7093	13.6726	13.7396	13.7239	13.6704	13.6593	13.6896	13.7571	13.6754	13.7954	13.7688	13.693	13.7578	13.7368	13.6862	P54687	12	P54687	BCAT1_HUMAN	BCAT1	Branched-chain-amino-acid aminotransferase, cytosolic	P54687	FALSE	0	-0.062134	0.115868	0.0268668	0.895459	0.533718	-0.0752681	0.102734	0.0137328	0.974385	0.749413	FALSE	FALSE	FALSE	0.887896	No	Not Significant	0.695682	No	Not Significant	Unchanged	Unchanged
PPAT	14.3732	14.3081	14.3701	14.3337	14.2484	14.2889	14.2921	14.2844	14.3183	14.3114	14.3257	14.4027	14.4546	14.4368	14.4216	14.4023	Q06203	18	Q06203	PUR1_HUMAN	PPAT	Amidophosphoribosyltransferase	Q06203	FALSE	0	0.0405747	0.186009	0.113292	0.553348	0.00424466	-0.0766136	0.0688207	-0.00389646	0.977174	0.911564	FALSE	FALSE	FALSE	0.964119	No	Not Significant	0.0226301	No	Not Significant	Unchanged	Unchanged
KYAT3	12.8264	12.9278	12.8965	12.8925	12.919	12.9841	12.9205	12.9187	12.9645	12.873	12.9811	12.7623	12.7424	12.7862	12.6277	12.8265	Q6YP21	17	Q6YP21	KAT3_HUMAN	KYAT3	Kynurenine--oxoglutarate transaminase 3	Q6YP21	FALSE	0	-0.275968	-0.0720638	-0.174016	0.473623	0.00212724	-0.093411	0.110493	0.00854101	0.976399	0.862179	FALSE	FALSE	FALSE	0.9424	No	Not Significant	0.0134155	No	Not Significant	Unchanged	Unchanged
DIAPH1	14.4145	14.3931	14.3974	14.4752	14.4526	14.4859	14.3577	14.2753	14.3435	14.397	14.3536	14.3256	14.4165	14.4097	14.3823	14.3853	O60610	60	O60610	DIAP1_HUMAN	DIAPH1	Protein diaphanous homolog 1	O60610	FALSE	0	-0.148365	0.0106165	-0.068874	0.808695	0.0853398	-0.186798	-0.0278169	-0.107307	0.771346	0.0109811	FALSE	FALSE	FALSE	0.112345	No	Not Significant	0.204048	No	Not Significant	Unchanged	Unchanged
F3	15.1035	15.0313	15.0955	15.0142	15.0036	14.9525	15.0646	15.0721	14.9857	15.0563	15.0376	15.1504	15.2292	15.1816	15.1829	15.1213	P13726	12	P13726	TF_HUMAN	F3	Tissue factor	P13726	FALSE	0	0.0833549	0.229897	0.156626	0.27108	0.000286856	-0.0464772	0.100065	0.0267939	0.966137	0.452075	FALSE	FALSE	FALSE	0.716077	No	Not Significant	0.00302193	No	Not Significant	Unchanged	Unchanged
YWHAQ	17.0143	17.0161	17.1223	17.1025	17.0737	17.0338	16.8802	16.9916	16.9831	16.9804	16.9771	16.8956	17.0029	17.0002	16.9074	16.9907	P27348	17	P27348	1433T_HUMAN	YWHAQ	14-3-3 protein theta	P27348	FALSE	0	-0.289968	0.0425676	-0.1237	0.834285	0.135363	-0.286842	0.0456936	-0.120574	0.938744	0.144901	FALSE	FALSE	FALSE	0.417751	No	Not Significant	0.281897	No	Not Significant	Unchanged	Unchanged
PITPNA.1	12.6308	12.5806	12.6146	12.722	12.4773	12.6004	12.5876	12.53	12.622	12.5252	12.546	12.6651	12.6902	12.621	12.6905	12.5963	Q00169	17	Q00169	PIPNA_HUMAN	PITPNA	Phosphatidylinositol transfer protein alpha isoform	Q00169	FALSE	0	-0.0492707	0.147267	0.048998	0.87325	0.308516	-0.139712	0.0568255	-0.0414433	0.96322	0.387073	FALSE	FALSE	FALSE	0.666418	No	Not Significant	0.487518	No	Not Significant	Unchanged	Unchanged
GTF2B	12.121	12.0654	11.9389	12.1247	11.9199	12.0441	12.1194	12.0541	12.1358	12.1804	12.0713	12.2836	12.1718	12.2193	12.1691	12.2179	Q00403	15	Q00403	TF2B_HUMAN	GTF2B	Transcription initiation factor IIB	Q00403	FALSE	0	0.109131	0.301734	0.205432	0.272815	0.000292751	0.0089816	0.201585	0.105283	0.870698	0.033858	FALSE	FALSE	FALSE	0.203205	No	Not Significant	0.00306237	No	Not Significant	Unchanged	Unchanged
STRIP1.1	11.0929	11.1376	11.0164	11.1298	10.6956	10.7111	11.2675	11.1497	11.1908	11.7025	11.3751	11.3411	11.4791	11.0059	10.9997	11.4571	Q5VSL9;Q9ULQ0	2	Q9ULQ0;Q5VSL9	STRP1_HUMAN;STRP2_HUMAN	STRIP1;STRIP2	Striatin-interacting protein 1	Q5VSL9	FALSE	0	0.100476	0.636196	0.368336	0.640982	0.00980174	0.181048	0.716768	0.448908	0.548146	0.00245667	FALSE	FALSE	FALSE	0.0511893	No	Not Significant	0.0420768	No	Not Significant	Unchanged	Unchanged
RPIA	12.9505	13.0137	12.9926	12.9688	12.9604	12.8805	13.0151	13.0049	13.0598	13.2104	13.031	12.9585	12.8891	12.9451	13.0599	12.8999	P49247	13	P49247	RPIA_HUMAN	RPIA	Ribose-5-phosphate isomerase	P49247	FALSE	0	-0.108483	0.108365	-5.93054e-05	0.918823	0.999095	0.00526009	0.222108	0.113684	0.882633	0.0408853	FALSE	FALSE	FALSE	0.224273	No	Not Significant	0.999926	No	Not Significant	Unchanged	Unchanged
GMFB.1	15.0511	14.9975	15.0318	15.0516	14.937	15.0732	14.9704	15.015	15.0106	14.9169	14.9715	15.1796	14.9737	15.1455	15.0844	14.9834	P60983	7	P60983	GMFB_HUMAN	GMFB	Glia maturation factor beta	P60983	FALSE	0	-0.0856161	0.18546	0.0499218	0.888694	0.448867	-0.182049	0.0890269	-0.046511	0.96721	0.479987	FALSE	FALSE	FALSE	0.733322	No	Not Significant	0.625241	No	Not Significant	Unchanged	Unchanged
GNB1L	12.2993	12.1405	12.004	12.1734	12.3431	12.2031	12.192	11.9724	12.0876	12.1169	12.1721	12.3042	12.4382	12.4649	12.4574	12.3053	Q9BYB4	12	Q9BYB4	GNB1L_HUMAN	GNB1L	Guanine nucleotide-binding protein subunit beta-like protein 1	Q9BYB4	FALSE	0	0.0881774	0.338091	0.213134	0.474274	0.00213895	-0.197641	0.0522733	-0.0726837	0.9525	0.23729	FALSE	FALSE	FALSE	0.535233	No	Not Significant	0.0134551	No	Not Significant	Unchanged	Unchanged
IL6ST	12.2783	12.3953	12.4221	12.3011	12.2732	12.3435	12.4375	12.4053	12.4826	12.4335	12.4586	12.2317	12.1989	12.2024	12.2832	12.2482	P40189	15	P40189	IL6RB_HUMAN	IL6ST	Interleukin-6 receptor subunit beta	P40189	FALSE	0	-0.169387	-0.0347862	-0.102086	0.574187	0.00513042	0.0412324	0.175833	0.108533	0.599769	0.00329549	FALSE	FALSE	FALSE	0.0572627	No	Not Significant	0.0259765	No	Not Significant	Unchanged	Unchanged
PABPC1	16.7023	16.6571	16.7219	16.6956	16.6679	16.6064	16.5399	16.7113	16.7021	16.6156	16.6536	16.6793	16.6686	16.7748	16.8763	16.6298	P11940	15	P11940	PABP1_HUMAN	PABPC1	Polyadenylate-binding protein 1	P11940	FALSE	0	-0.0566411	0.162252	0.0528057	0.875335	0.323983	-0.137911	0.0809827	-0.0284641	0.970733	0.591314	FALSE	FALSE	FALSE	0.80455	No	Not Significant	0.503973	No	Not Significant	Unchanged	Unchanged
EIF3G	15.4254	15.3235	15.4178	15.418	15.303	15.4816	15.2368	15.2328	15.2339	15.3338	15.2541	15.4206	15.3976	15.3426	15.519	15.5283	O75821	17	O75821	EIF3G_HUMAN	EIF3G	Eukaryotic translation initiation factor 3 subunit G	O75821	FALSE	0	-0.0674174	0.140493	0.0365376	0.890475	0.469564	-0.250748	-0.0428381	-0.146793	0.737613	0.0082883	FALSE	FALSE	FALSE	0.0960775	No	Not Significant	0.643383	No	Not Significant	Unchanged	Unchanged
IGF2BP2.1	14.0777	13.9675	13.8959	13.9297	13.9746	13.9176	13.9122	14.023	13.9995	14.0325	14.0222	14.1856	14.1561	14.2572	14.2013	14.1816	Q9Y6M1	27	Q9Y6M1	IF2B2_HUMAN	IGF2BP2	Insulin-like growth factor 2 mRNA-binding protein 2	Q9Y6M1	FALSE	0	0.200829	0.333008	0.266918	0.0030817	1.11872e-07	0.00236039	0.134539	0.0684499	0.885811	0.0431291	FALSE	FALSE	FALSE	0.232233	No	Not Significant	1.1414e-05	No	Not Significant	Unchanged	Unchanged
APEX1	18.1702	18.1815	18.2352	18.2346	18.1865	18.1909	18.055	18.1778	18.1483	18.233	18.1724	18.0957	18.0924	18.1676	18.1583	18.1703	P27695	21	P27695	APEX1_HUMAN	APEX1	DNA-(apurinic or apyrimidinic site) endonuclease	P27695	FALSE	0	-0.165698	0.0158142	-0.0749417	0.817722	0.0998065	-0.145237	0.0362753	-0.0544806	0.95097	0.22319	FALSE	FALSE	FALSE	0.521716	No	Not Significant	0.228094	No	Not Significant	Unchanged	Unchanged
AP2A1.1	14.9976	14.9342	14.9759	14.9235	14.9508	14.9235	14.9615	14.9011	14.909	14.907	14.9552	15.0268	15.0628	15.0914	15.0612	14.9626	O95782	43	O95782	AP2A1_HUMAN	AP2A1	AP-2 complex subunit alpha-1	O95782	FALSE	0	0.0338778	0.161232	0.0975549	0.566578	0.00478472	-0.0803375	0.0470167	-0.0166604	0.970672	0.589099	FALSE	FALSE	FALSE	0.802857	No	Not Significant	0.0246082	No	Not Significant	Unchanged	Unchanged
UBE2I	16.0082	16.0174	16.1257	16.1551	16.0086	16.0613	15.7633	15.9372	16.0335	15.9485	16.1237	15.9348	15.9054	15.9639	15.9582	15.9605	P63279	8	P63279	UBC9_HUMAN	UBE2I	SUMO-conjugating enzyme UBC9	P63279	FALSE	0	-0.361465	0.0752276	-0.143118	0.850051	0.185242	-0.344763	0.0919293	-0.126417	0.952716	0.239386	FALSE	FALSE	FALSE	0.537806	No	Not Significant	0.349819	No	Not Significant	Unchanged	Unchanged
DSTN	15.7683	15.6992	15.7224	15.7398	15.8054	15.7131	15.6555	15.5482	15.6101	15.7373	15.7613	15.7934	15.7217	15.8131	15.7038	15.9018	P60981	12	P60981	DEST_HUMAN	DSTN	Destrin	P60981	FALSE	0	-0.0701147	0.153267	0.0415763	0.888273	0.444133	-0.194397	0.0289855	-0.0827055	0.936976	0.137096	FALSE	FALSE	FALSE	0.406648	No	Not Significant	0.62097	No	Not Significant	Unchanged	Unchanged
DDX56	13.222	13.2281	13.1449	13.1404	13.0735	13.2233	13.3317	13.2925	13.3116	13.3153	13.2201	13.3456	13.2067	13.2298	13.3146	13.3194	Q9NY93	31	Q9NY93	DDX56_HUMAN	DDX56	Probable ATP-dependent RNA helicase DDX56	Q9NY93	FALSE	0	0.0467071	0.228636	0.137672	0.575892	0.00521173	0.0577354	0.239665	0.1487	0.582143	0.00297517	FALSE	FALSE	FALSE	0.0556761	No	Not Significant	0.0261923	No	Not Significant	Unchanged	Unchanged
PRPF8	14.5611	14.5446	14.542	14.5282	14.4931	14.5322	14.5347	14.5582	14.5755	14.5671	14.5707	14.5671	14.6247	14.5868	14.5585	14.6171	Q6P2Q9	146	Q6P2Q9	PRP8_HUMAN	PRPF8	Pre-mRNA-processing-splicing factor 8	Q6P2Q9	FALSE	0	0.0126585	0.121285	0.0669716	0.699074	0.0184878	-0.0169672	0.0916589	0.0373458	0.942817	0.165639	FALSE	FALSE	FALSE	0.446176	No	Not Significant	0.0677309	No	Not Significant	Unchanged	Unchanged
ANXA5	18.3628	18.3577	18.2504	18.2966	18.403	18.4216	18.4335	18.4228	18.3444	18.3776	18.269	18.5305	18.3291	18.3426	18.3951	18.2959	P08758	32	P08758	ANXA5_HUMAN	ANXA5	Annexin A5	P08758	FALSE	0	-0.0686373	0.140049	0.0357058	0.891437	0.481203	-0.0778002	0.130886	0.0265429	0.970951	0.599391	FALSE	FALSE	FALSE	0.807815	No	Not Significant	0.652738	No	Not Significant	Unchanged	Unchanged
MORC4	10.3217	10.7307	10.9666	10.6851	10.6037	10.4702	10.4925	11.0864	10.6136	10.5841	11.0744	9.28963	10.5309	9.32766	10.636	10.3853	Q8TE76	8	Q8TE76	MORC4_HUMAN	MORC4	MORC family CW-type zinc finger protein 4	Q8TE76	FALSE	0	-1.16428	-0.130724	-0.647504	0.69149	0.0169336	-0.42798	0.60558	0.0888001	0.973835	0.722151	FALSE	FALSE	FALSE	0.872721	No	Not Significant	0.063124	No	Not Significant	Unchanged	Unchanged
PSMB8	13.8242	13.876	13.8712	13.8514	13.8682	13.7813	13.8817	13.8792	13.8887	13.9495	13.9131	13.8254	13.7382	13.8034	13.8369	13.8422	P28062	14	P28062	PSB8_HUMAN	PSMB8	Proteasome subunit beta type-8	P28062	FALSE	0	-0.107619	0.0400611	-0.033779	0.878466	0.349035	-0.014425	0.133255	0.0594151	0.928796	0.108114	FALSE	FALSE	FALSE	0.363208	No	Not Significant	0.530064	No	Not Significant	Unchanged	Unchanged
DYNC1I2	14.8953	14.8428	14.9918	14.9241	14.8044	14.9528	14.6883	14.688	14.8468	14.8587	14.8299	14.7902	14.8997	14.8564	14.8699	14.9682	Q13409	19	Q13409	DC1I2_HUMAN	DYNC1I2	Cytoplasmic dynein 1 intermediate chain 2	Q13409	FALSE	0	-0.165905	0.0830619	-0.0414217	0.892401	0.493227	-0.260445	-0.0114775	-0.135961	0.870997	0.0340112	FALSE	FALSE	FALSE	0.203466	No	Not Significant	0.662498	No	Not Significant	Unchanged	Unchanged
EPRS1	15.3185	15.3122	15.2935	15.319	15.2403	15.2808	15.3031	15.294	15.3333	15.3765	15.3696	15.3835	15.3315	15.3377	15.3288	15.3518	P07814	114	P07814	SYEP_HUMAN	EPRS1	Bifunctional glutamate/proline--tRNA ligase	P07814	FALSE	0	0.00517195	0.121427	0.0632996	0.748741	0.0344796	-0.00619781	0.110057	0.0519298	0.915123	0.0768078	FALSE	FALSE	FALSE	0.301087	No	Not Significant	0.107992	No	Not Significant	Unchanged	Unchanged
HSPA4L	13.9471	13.929	13.9311	13.8635	13.8837	13.8908	14.018	13.8594	13.9822	13.9602	13.9718	14.0042	13.9658	14.0155	14.0116	13.9579	O95757	46	O95757	HS74L_HUMAN	HSPA4L	Heat shock 70 kDa protein 4L	O95757	FALSE	0	0.0307259	0.166758	0.0987418	0.605907	0.00691709	-0.00195861	0.134073	0.0660573	0.900384	0.0562495	FALSE	FALSE	FALSE	0.259522	No	Not Significant	0.0324343	No	Not Significant	Unchanged	Unchanged
MSN	17.5665	17.5537	17.4257	17.5156	17.5326	17.5517	17.5632	17.6415	17.5418	17.6293	17.5816	17.6796	17.568	17.6283	17.629	17.5676	P26038	45	P26038	MOES_HUMAN	MSN	Moesin	P26038	FALSE	0	0.0332978	0.182939	0.108118	0.609078	0.00713242	0.0102757	0.159916	0.0850961	0.857596	0.0280469	FALSE	FALSE	FALSE	0.18244	No	Not Significant	0.0333473	No	Not Significant	Unchanged	Unchanged
ACTN1.3	15.1028	15.0618	15.0754	15.0239	15.3765	15.3064	15.2355	14.7878	14.9129	14.9794	14.858	15.0029	15.0956	15.0107	14.9112	15.1228	P12814;P35609	4	P12814;P35609	ACTN1_HUMAN;ACTN2_HUMAN	ACTN1;ACTN2	Alpha-actinin-1	P12814	FALSE	0	-0.362426	0.0286127	-0.166907	0.81159	0.0896739	-0.436343	-0.0453048	-0.240824	0.824422	0.0185981	FALSE	FALSE	FALSE	0.149933	No	Not Significant	0.211626	No	Not Significant	Unchanged	Unchanged
TXNIP	10.0605	10.2813	10.2662	10.0099	9.49864	10.8045	10.5321	10.6361	10.6399	10.1816	9.96291	10.2312	9.70323	10.1978	9.66435	10.1686	Q9H3M7	4	Q9H3M7	TXNIP_HUMAN	TXNIP	Thioredoxin-interacting protein	Q9H3M7	TRUE	1	-0.591214	0.287664	-0.151775	0.891108	0.477185	-0.19375	0.685129	0.245689	0.954266	0.25528	FALSE	FALSE	FALSE	0.551268	No	Not Significant	0.649981	No	Not Significant	Unchanged	Unchanged
STRAP	15.4457	15.4305	15.4698	15.4315	15.5169	15.4708	15.2597	15.4274	15.406	15.4893	15.4027	15.3293	15.4363	15.498	15.3805	15.4779	Q9Y3F4	30	Q9Y3F4	STRAP_HUMAN	STRAP	Serine-threonine kinase receptor-associated protein	Q9Y3F4	FALSE	0	-0.139834	0.0441379	-0.047848	0.870384	0.288692	-0.167203	0.0167692	-0.0752167	0.926968	0.102909	FALSE	FALSE	FALSE	0.353906	No	Not Significant	0.467125	No	Not Significant	Unchanged	Unchanged
PLPBP	11.8298	11.8801	11.7486	12.0101	11.8888	12.0584	11.8624	11.7795	11.827	11.9097	11.8364	11.6755	11.6713	11.8243	11.7237	11.8679	O94903	13	O94903	PLPHP_HUMAN	PLPBP	Pyridoxal phosphate homeostasis protein	O94903	FALSE	0	-0.314863	-0.0329968	-0.17393	0.698673	0.0184012	-0.224394	0.0574724	-0.0834609	0.951643	0.229237	FALSE	FALSE	FALSE	0.526346	No	Not Significant	0.067447	No	Not Significant	Unchanged	Unchanged
GTF3C2	11.4428	11.4955	11.6101	11.2592	11.5045	11.5288	11.4737	11.6003	11.5365	11.5411	11.4054	11.3849	11.4388	11.3657	11.4184	11.4746	Q8WUA4	11	Q8WUA4	TF3C2_HUMAN	GTF3C2	General transcription factor 3C polypeptide 2	Q8WUA4	FALSE	0	-0.195927	0.0775731	-0.0591772	0.881445	0.375073	-0.101027	0.172474	0.0357237	0.970688	0.589673	FALSE	FALSE	FALSE	0.803051	No	Not Significant	0.554895	No	Not Significant	Unchanged	Unchanged
PSMC1.1	16.7025	16.6487	16.7086	16.6937	16.7228	16.6939	16.6448	16.579	16.5257	16.6423	16.6281	16.7527	16.7023	16.6227	16.7233	16.7031	P62191	37	P62191	PRS4_HUMAN	PSMC1	26S proteasome regulatory subunit 4	P62191	FALSE	0	-0.0723972	0.0645842	-0.0039065	0.915216	0.905892	-0.169236	-0.0322541	-0.100745	0.701717	0.00633585	FALSE	FALSE	FALSE	0.0838178	No	Not Significant	0.950026	No	Not Significant	Unchanged	Unchanged
OSBP	13.0914	13.0019	13.102	13.006	13.0827	13.0173	12.8716	12.9472	12.9951	12.9638	13.0317	13.1092	13.1034	13.1639	13.0931	13.145	P22059	29	P22059	OSBP1_HUMAN	OSBP	Oxysterol-binding protein 1	P22059	FALSE	0	-0.00748886	0.149303	0.0709071	0.799754	0.0735173	-0.168507	-0.0117151	-0.090111	0.853749	0.0266232	FALSE	FALSE	FALSE	0.17752	No	Not Significant	0.183999	No	Not Significant	Unchanged	Unchanged
IARS1	16.0067	16.0353	16.0217	16.0386	15.9278	15.9742	16.0545	16.089	16.0903	16.0556	16.0662	16.0231	16.031	16.0431	15.9848	16.0155	P41252	69	P41252	SYIC_HUMAN	IARS1	Isoleucine--tRNA ligase, cytoplasmic	P41252	FALSE	0	-0.0267175	0.0845425	0.0289125	0.870443	0.289085	0.0248958	0.136156	0.0805258	0.716458	0.00705185	FALSE	FALSE	FALSE	0.0894755	No	Not Significant	0.467153	No	Not Significant	Unchanged	Unchanged
CIAO1	13.3547	13.3094	13.4778	13.4611	13.3667	13.3581	13.0926	13.3438	13.3396	13.1853	13.1601	13.2374	13.2169	13.3643	13.3336	13.3765	O76071	13	O76071	CIAO1_HUMAN	CIAO1	Probable cytosolic iron-sulfur protein assembly protein CIAO1	O76071	FALSE	0	-0.251113	0.0307508	-0.110181	0.826876	0.117767	-0.332589	-0.0507247	-0.191657	0.766211	0.0104977	FALSE	FALSE	FALSE	0.108771	No	Not Significant	0.256246	No	Not Significant	Unchanged	Unchanged
RAB9A	12.5466	12.4922	12.3497	12.4117	12.4112	12.4459	12.6177	12.533	12.5298	12.489	12.6418	12.6411	12.663	12.6031	12.6753	12.7184	P51151	11	P51151;Q9NP90	RAB9A_HUMAN	RAB9A	Ras-related protein Rab-9A	P51151	FALSE	0	0.179255	0.331872	0.255563	0.0214976	1.51721e-06	0.0813329	0.233951	0.157642	0.237391	0.000399775	FALSE	FALSE	FALSE	0.0153799	No	Not Significant	6.17498e-05	No	Not Significant	Unchanged	Unchanged
SMARCE1	13.1313	13.1642	13.2027	13.1443	13.1452	13.089	13.1588	13.2172	13.2504	13.1202	13.1501	13.1787	13.0931	13.158	13.0791	13.0918	Q969G3	15	Q969G3	SMCE1_HUMAN	SMARCE1	SWI/SNF-related matrix-associated actin-dependent regulator of chromatin subfamily E member 1	Q969G3	FALSE	0	-0.108947	0.0585241	-0.0252113	0.895535	0.534775	-0.0497163	0.117754	0.034019	0.964063	0.404363	FALSE	FALSE	FALSE	0.680287	No	Not Significant	0.696695	No	Not Significant	Unchanged	Unchanged
BRD2.1	11.7737	11.7645	11.9034	11.7772	11.6274	11.9075	11.7566	11.8641	11.8636	11.5969	11.584	11.6935	11.9472	11.6486	11.6673	11.7913	P25440	17	P25440	BRD2_HUMAN	BRD2	Bromodomain-containing protein 2	P25440	FALSE	0	-0.208732	0.100126	-0.0543027	0.890459	0.469365	-0.225281	0.0835772	-0.0708519	0.961077	0.347662	FALSE	FALSE	FALSE	0.637027	No	Not Significant	0.643383	No	Not Significant	Unchanged	Unchanged
CLNS1A	14.3407	14.337	14.3913	14.4361	14.388	14.2841	14.1875	14.2707	14.5135	14.2654	14.2965	14.3114	14.2119	14.2738	14.3836	14.3858	P54105	4	P54105	ICLN_HUMAN	CLNS1A	Methylosome subunit pICln	P54105	FALSE	0	-0.20363	0.080383	-0.0616233	0.881302	0.37377	-0.210215	0.0737977	-0.0682086	0.959746	0.326092	FALSE	FALSE	FALSE	0.620208	No	Not Significant	0.554219	No	Not Significant	Unchanged	Unchanged
PRMT5	15.3538	15.326	15.31	15.3175	15.3335	15.3246	15.3595	15.3245	15.3049	15.3292	15.33	15.4488	15.3441	15.424	15.3153	15.3667	O14744	30	O14744	ANM5_HUMAN	PRMT5	Protein arginine N-methyltransferase 5	O14744	FALSE	0	-0.0102749	0.127003	0.0583641	0.81234	0.0908417	-0.0604295	0.0768484	0.00820946	0.975413	0.80434	FALSE	FALSE	FALSE	0.913888	No	Not Significant	0.213907	No	Not Significant	Unchanged	Unchanged
CARM1	13.7569	13.7141	13.6731	13.7551	13.7184	13.6377	13.7051	13.6038	13.7174	13.8109	13.8055	13.7516	13.7965	13.8637	13.7901	13.8262	Q86X55	17	Q86X55	CARM1_HUMAN	CARM1	Histone-arginine methyltransferase CARM1	Q86X55	FALSE	0	0.0255759	0.193498	0.109537	0.670955	0.013458	-0.0514956	0.116426	0.0324652	0.965088	0.426981	FALSE	FALSE	FALSE	0.699858	No	Not Significant	0.0532601	No	Not Significant	Unchanged	Unchanged
RTCB	15.1728	15.052	15.0499	15.0595	15.0291	15.1456	15.0256	14.965	15.0545	15.07	15.0686	15.2731	15.223	15.2361	15.253	15.2859	Q9Y3I0	35	Q9Y3I0	RTCB_HUMAN	RTCB	RNA-splicing ligase RtcB homolog	Q9Y3I0	FALSE	0	0.110695	0.255718	0.183207	0.139535	4.90447e-05	-0.106798	0.0382251	-0.0342863	0.960216	0.33348	FALSE	FALSE	FALSE	0.626422	No	Not Significant	0.000790661	No	Not Significant	Unchanged	Unchanged
RPL18	17.0172	16.9898	16.9692	17.0017	16.9295	17.0396	16.9527	17.0138	16.9874	17.0508	16.9636	17.0186	17.0267	17.07	17.0388	17.0609	Q07020	8	Q07020	RL18_HUMAN	RPL18	60S ribosomal protein L18	Q07020	FALSE	0	-0.0121845	0.128162	0.0579886	0.81759	0.099573	-0.0615287	0.0788175	0.00864439	0.975311	0.798613	FALSE	FALSE	FALSE	0.911162	No	Not Significant	0.227737	No	Not Significant	Unchanged	Unchanged
THOC6	12.3977	12.445	12.3775	12.3989	12.4947	12.4289	12.4195	12.4584	12.4288	12.5211	12.4776	12.4357	12.4329	12.3387	12.3406	12.3316	Q86W42	20	Q86W42	THOC6_HUMAN	THOC6	THO complex subunit 6 homolog	Q86W42	FALSE	0	-0.129273	0.0310921	-0.0490903	0.857012	0.214504	-0.0440897	0.116275	0.0360928	0.961594	0.35662	FALSE	FALSE	FALSE	0.643175	No	Not Significant	0.386554	No	Not Significant	Unchanged	Unchanged
LIMCH1	12.8005	12.8411	12.737	12.7401	12.7367	12.8008	12.9267	12.9315	12.9278	12.8649	12.9046	12.8012	12.8164	12.8929	12.8498	12.8298	Q9UPQ0	39	Q9UPQ0	LIMC1_HUMAN	LIMCH1	LIM and calponin homology domains-containing protein 1	Q9UPQ0	FALSE	0	0.0113786	0.157424	0.0844013	0.726835	0.0258988	0.0844349	0.23048	0.157458	0.190998	0.000263205	FALSE	FALSE	FALSE	0.0121575	No	Not Significant	0.0879864	No	Not Significant	Unchanged	Unchanged
ZNF185	14.1484	14.0173	14.1791	14.0893	14.1198	14.058	13.91	13.8673	13.9796	13.9999	13.953	14.1597	14.1746	14.1636	14.2121	14.1791	O15231	31	O15231	ZN185_HUMAN	ZNF185	Zinc finger protein 185	O15231	FALSE	0	-0.00695565	0.139479	0.0662618	0.799626	0.0733644	-0.242824	-0.0963891	-0.169607	0.1194	0.000126361	FALSE	FALSE	FALSE	0.00730704	No	Not Significant	0.183928	No	Not Significant	Unchanged	Unchanged
ROCK2	13.2949	13.3167	13.4004	13.3416	13.3181	13.336	13.2536	13.289	13.2569	13.371	13.2835	13.2054	13.2695	13.2977	13.2962	13.189	O75116	44	O75116	ROCK2_HUMAN	ROCK2	Rho-associated protein kinase 2	O75116	FALSE	0	-0.173585	-0.0212999	-0.0974426	0.680997	0.015037	-0.134391	0.0178948	-0.0582479	0.934003	0.125337	FALSE	FALSE	FALSE	0.389288	No	Not Significant	0.0578788	No	Not Significant	Unchanged	Unchanged
ECD	11.8019	11.7606	11.8741	12.0819	12.047	11.892	11.4549	11.5916	11.776	11.5358	11.5918	11.6875	11.7526	11.8653	11.5699	11.4463	O95905	12	O95905	ECD_HUMAN	ECD	Protein ecdysoneless homolog	O95905	FALSE	0	-0.467362	-0.151499	-0.30943	0.34118	0.000655788	-0.541659	-0.225797	-0.383728	0.0794547	7.56849e-05	FALSE	FALSE	FALSE	0.00469751	No	Not Significant	0.00553851	No	Not Significant	Unchanged	Unchanged
VTA1	13.8082	13.7839	13.7883	13.9093	13.7946	13.7132	13.7322	13.9002	13.6854	13.8212	13.711	13.9953	13.8223	13.8776	13.6238	13.7493	Q9NP79	12	Q9NP79	VTA1_HUMAN	VTA1	Vacuolar protein sorting-associated protein VTA1 homolog	Q9NP79	FALSE	0	-0.142337	0.166982	0.0123224	0.913681	0.868857	-0.186009	0.12331	-0.0313496	0.972817	0.675095	FALSE	FALSE	FALSE	0.852041	No	Not Significant	0.925758	No	Not Significant	Unchanged	Unchanged
WARS1	14.4243	14.3677	14.3378	14.3664	14.1999	14.3652	14.4047	14.3686	14.4135	14.4383	14.4153	14.4884	14.44	14.5	14.5637	14.5574	P23381	43	P23381	SYWC_HUMAN	WARS1	Tryptophan--tRNA ligase, cytoplasmic	P23381	FALSE	0	0.101214	0.283898	0.192556	0.282823	0.000328801	-0.000614694	0.18207	0.0907275	0.895659	0.0514012	FALSE	FALSE	FALSE	0.252427	No	Not Significant	0.00335927	No	Not Significant	Unchanged	Unchanged
SFN.1	15.3025	15.1798	15.2127	15.394	15.1812	15.3088	14.9321	15.2785	15.1505	15.0542	15.1062	15.5066	15.2115	15.3796	15.2324	15.2957	P31947	18	P31947	1433S_HUMAN	SFN	14-3-3 protein sigma	P31947	FALSE	0	-0.14168	0.243654	0.050987	0.898959	0.584874	-0.362568	0.0227664	-0.169901	0.917076	0.0803669	FALSE	FALSE	FALSE	0.308384	No	Not Significant	0.735338	No	Not Significant	Unchanged	Unchanged
OXSR1.1	13.2273	13.2832	13.1835	13.2593	13.3032	13.4218	13.2044	13.1455	13.3226	13.271	13.4377	13.1906	13.2201	13.1548	13.1544	13.1577	O95747;Q9UEW8	9	Q9UEW8;O95747	OXSR1_HUMAN;STK39_HUMAN	OXSR1;STK39	Serine/threonine-protein kinase OSR1	O95747	FALSE	0	-0.238719	0.00584174	-0.116439	0.787802	0.0607452	-0.137975	0.106586	-0.0156947	0.975161	0.790381	FALSE	FALSE	FALSE	0.90705	No	Not Significant	0.161813	No	Not Significant	Unchanged	Unchanged
ACTN1.1	16.7792	16.7623	16.7914	16.7587	16.8854	16.6356	16.8159	16.6892	16.7563	16.7803	16.7479	16.7346	16.755	16.8399	16.721	16.8914	O43707;P12814;P35609	15	P12814;P35609;O43707;Q08043	ACTN1_HUMAN;ACTN2_HUMAN;ACTN4_HUMAN	ACTN1;ACTN2;ACTN4	Alpha-actinin-4	O43707	FALSE	0	-0.0907997	0.132019	0.0206095	0.905809	0.701942	-0.121256	0.101562	-0.00984669	0.976277	0.854687	FALSE	FALSE	FALSE	0.939125	No	Not Significant	0.819434	No	Not Significant	Unchanged	Unchanged
WBP2	13.4393	13.3756	13.1632	13.5261	13.4909	13.5712	13.3997	13.3605	13.3225	13.2516	13.2949	13.6761	13.5441	13.1797	13.4013	13.4014	Q969T9	5	Q969T9	WBP2_HUMAN	WBP2	WW domain-binding protein 2	Q969T9	FALSE	0	-0.192724	0.19804	0.00265823	0.918016	0.977498	-0.307425	0.0833392	-0.112043	0.953153	0.243722	FALSE	FALSE	FALSE	0.540158	No	Not Significant	0.98771	No	Not Significant	Unchanged	Unchanged
DCUN1D1	13.528	13.499	13.5038	13.5313	13.5479	13.5196	13.4026	13.3913	13.5438	13.4048	13.6458	13.4741	13.5004	13.5857	13.5491	13.5403	Q96GG9	12	Q96GG9	DCNL1_HUMAN	DCUN1D1	DCN1-like protein 1	Q96GG9	FALSE	0	-0.115028	0.123588	0.00428016	0.916603	0.940718	-0.167291	0.0713259	-0.0479824	0.964281	0.409026	FALSE	FALSE	FALSE	0.684437	No	Not Significant	0.969351	No	Not Significant	Unchanged	Unchanged
RAB35	15.4199	15.4247	15.4073	15.3929	15.3363	15.421	15.4325	15.4327	15.5271	15.4333	15.4388	15.521	15.438	15.3706	15.4513	15.4409	Q15286	11	Q15286	RAB35_HUMAN	RAB35	Ras-related protein Rab-35	Q15286	FALSE	0	-0.0161622	0.126137	0.0549872	0.82867	0.121751	-0.00764575	0.134653	0.0635036	0.915267	0.077061	FALSE	FALSE	FALSE	0.301603	No	Not Significant	0.262082	No	Not Significant	Unchanged	Unchanged
RPS21	17.1353	17.1392	17.067	17.1115	17.114	17.1852	17.1113	17.2478	17.1601	17.1068	17.1494	17.1989	17.0835	17.0949	17.2429	17.1197	P63220	12	P63220	RS21_HUMAN	RPS21	40S ribosomal protein S21	P63220	FALSE	0	-0.0572136	0.114326	0.0285561	0.892382	0.492982	-0.0501166	0.121423	0.0356531	0.963553	0.393778	FALSE	FALSE	FALSE	0.672674	No	Not Significant	0.662497	No	Not Significant	Unchanged	Unchanged
NR2C2AP	12.1376	12.2835	12.2208	12.4559	12.3144	12.2171	12.1228	12.2615	12.2767	12.4536	12.2286	12.0286	11.8761	11.9806	12.1312	12.0136	Q86WQ0	7	Q86WQ0	NR2CA_HUMAN	NR2C2AP	Nuclear receptor 2C2-associated protein	Q86WQ0	FALSE	0	-0.44484	-0.147262	-0.296051	0.329524	0.000569145	-0.18219	0.115388	-0.0334008	0.972056	0.642686	FALSE	FALSE	FALSE	0.834957	No	Not Significant	0.00505243	No	Not Significant	Unchanged	Unchanged
MVK	13.3912	13.437	13.4836	13.626	13.4364	13.5496	13.4214	13.3951	13.2556	13.307	13.4586	13.3305	13.3716	13.1993	13.3111	13.2129	Q03426	10	Q03426	KIME_HUMAN	MVK	Mevalonate kinase	Q03426	FALSE	0	-0.360018	-0.117665	-0.238842	0.336708	0.000620892	-0.277585	-0.0352321	-0.156408	0.799653	0.0143173	FALSE	FALSE	FALSE	0.13068	No	Not Significant	0.00533995	No	Not Significant	Unchanged	Unchanged
PAK4	14.048	13.943	14.0482	14.0897	14.0606	14.0825	13.8577	13.8726	13.761	13.8217	13.8932	14.061	13.969	14.0664	14.0461	14.0084	O96013	21	O96013	PAK4_HUMAN	PAK4	Serine/threonine-protein kinase PAK 4	O96013	FALSE	0	-0.11843	0.038264	-0.0400832	0.871533	0.296448	-0.307366	-0.150672	-0.229019	0.0102704	8.74201e-06	FALSE	FALSE	FALSE	0.00083475	No	Not Significant	0.474421	No	Not Significant	Unchanged	Unchanged
RIF1	12.6966	12.7211	12.7369	12.6496	12.7194	12.6557	12.6538	12.7955	12.7431	12.797	12.739	12.6223	12.8012	12.7295	12.7379	12.6172	Q5UIP0	55	Q5UIP0	RIF1_HUMAN	RIF1	Telomere-associated protein RIF1	Q5UIP0	FALSE	0	-0.0791327	0.101507	0.0111871	0.910531	0.797537	-0.0350485	0.145591	0.0552713	0.949978	0.214706	FALSE	FALSE	FALSE	0.510805	No	Not Significant	0.878836	No	Not Significant	Unchanged	Unchanged
ESD	13.6598	13.7377	13.6882	13.7267	13.7913	13.6812	13.7469	13.7823	13.7888	13.8433	13.5907	13.5923	13.5985	13.7042	13.5657	13.5901	P10768	14	P10768	ESTD_HUMAN	ESD	S-formylglutathione hydrolase	P10768	FALSE	0	-0.209918	-0.013401	-0.11166	0.733404	0.0281621	-0.0697053	0.126812	0.0285533	0.969513	0.54895	FALSE	FALSE	FALSE	0.779596	No	Not Significant	0.0932227	No	Not Significant	Unchanged	Unchanged
DHX34	10.3782	10.3882	10.1831	10.4047	10.3552	10.2186	10.2648	10.8039	10.6266	10.1563	10.4805	10.3495	10.4821	10.4643	10.5002	10.4461	Q14147	8	Q14147	DHX34_HUMAN	DHX34	Probable ATP-dependent RNA helicase DHX34	Q14147	FALSE	0	-0.0914859	0.407512	0.158013	0.853674	0.199806	-0.0735283	0.425469	0.175971	0.940946	0.155589	FALSE	FALSE	FALSE	0.43467	No	Not Significant	0.367158	No	Not Significant	Unchanged	Unchanged
MCM7	14.3739	14.4205	14.504	14.4669	14.4501	14.4257	14.3753	14.4026	14.4154	14.3864	14.3576	14.2752	14.3063	14.3529	14.3299	14.2537	P33993	44	P33993	MCM7_HUMAN	MCM7	DNA replication licensing factor MCM7	P33993	FALSE	0	-0.219268	-0.0969057	-0.158087	0.125938	3.80231e-05	-0.135383	-0.0130212	-0.0742023	0.831664	0.0202071	FALSE	FALSE	FALSE	0.155146	No	Not Significant	0.000663222	No	Not Significant	Unchanged	Unchanged
EIF4A1.1	17.6397	17.6638	17.7321	17.703	17.6574	17.6489	17.6352	17.7268	17.5891	17.7186	17.5635	17.6975	17.5754	17.5785	17.6287	17.5361	P60842	28	P60842	IF4A1_HUMAN	EIF4A1	Eukaryotic initiation factor 4A-I	P60842	FALSE	0	-0.172203	0.00799776	-0.0821028	0.798111	0.0715745	-0.128816	0.0513848	-0.0387158	0.962775	0.378367	FALSE	FALSE	FALSE	0.66028	No	Not Significant	0.181253	No	Not Significant	Unchanged	Unchanged
EPS8L2	13.7602	13.8116	13.7914	13.8262	13.7774	13.8584	13.7341	13.7511	13.8651	13.8426	13.858	13.603	13.7612	13.8098	13.7033	13.7111	Q9H6S3	30	Q9H6S3	ES8L2_HUMAN	EPS8L2	Epidermal growth factor receptor kinase substrate 8-like protein 2	Q9H6S3	FALSE	0	-0.183503	-0.00779785	-0.0956503	0.748808	0.034511	-0.0910015	0.0847033	-0.00314909	0.977607	0.940767	FALSE	FALSE	FALSE	0.976313	No	Not Significant	0.108045	No	Not Significant	Unchanged	Unchanged
LRRC20	12.5943	12.7413	12.8468	12.7402	12.8586	12.8926	12.4696	12.8326	12.5208	12.7902	12.7201	12.3548	12.4285	12.3434	12.421	12.4633	Q8TCA0	9	Q8TCA0	LRC20_HUMAN	LRRC20	Leucine-rich repeat-containing protein 20	Q8TCA0	FALSE	0	-0.648784	-0.215949	-0.432366	0.326392	0.000548116	-0.384324	0.0485102	-0.167907	0.932627	0.120402	FALSE	FALSE	FALSE	0.380949	No	Not Significant	0.00490669	No	Not Significant	Unchanged	Unchanged
PBDC1	14.3354	14.5163	14.4282	14.5003	14.5428	14.4873	14.5126	14.5026	14.596	14.5948	14.4822	14.2712	14.1534	14.2572	14.214	14.1644	Q9BVG4	14	Q9BVG4	PBDC1_HUMAN	PBDC1	Protein PBDC1	Q9BVG4	FALSE	0	-0.356526	-0.198653	-0.27759	0.0141792	7.84836e-07	-0.0309168	0.126956	0.0480195	0.950289	0.217313	FALSE	FALSE	FALSE	0.514193	No	Not Significant	4.05935e-05	No	Not Significant	Unchanged	Unchanged
AMOTL2	10.1391	10.1863	10.3922	10.106	10.6314	10.6273	9.38273	9.80275	10.1865	10.116	10.4318	10.0563	9.57178	9.79029	10.3161	9.76082	Q9Y2J4	10	Q9Y2J4	AMOL2_HUMAN	AMOTL2	Angiomotin-like protein 2	Q9Y2J4	FALSE	0	-0.915127	-0.165251	-0.540189	0.611097	0.00727364	-0.830205	-0.0803292	-0.455267	0.831132	0.0200819	FALSE	FALSE	FALSE	0.155146	No	Not Significant	0.0337744	No	Not Significant	Unchanged	Unchanged
NKIRAS1	11.5986	11.2671	11.4071	11.1887	11.544	11.5536	11.3638	11.1338	10.92	11.0494	11.2431	11.8099	11.7091	11.8667	11.6851	11.6236	Q9NYS0	4	Q9NYS0	KBRS1_HUMAN	NKIRAS1	NF-kappa-B inhibitor-interacting Ras-like protein 1	Q9NYS0	FALSE	0	0.0886785	0.542391	0.315535	0.633961	0.00912508	-0.508171	-0.0544591	-0.281315	0.82112	0.0179265	FALSE	FALSE	FALSE	0.146902	No	Not Significant	0.0400492	No	Not Significant	Unchanged	Unchanged
YWHAZ	17.5131	17.4866	17.4089	17.5394	17.4858	17.5083	17.3963	17.5676	17.5501	17.4564	17.4667	17.6634	17.4669	17.4886	17.6599	17.3972	P63104	20	P63104	1433Z_HUMAN	YWHAZ	14-3-3 protein zeta/delta	P63104	FALSE	0	-0.110229	0.20949	0.0496304	0.894623	0.52227	-0.158011	0.161708	0.00184884	0.978175	0.980871	FALSE	FALSE	FALSE	0.993055	No	Not Significant	0.686469	No	Not Significant	Unchanged	Unchanged
DNTTIP1	12.2037	12.2504	12.2639	12.0674	12.3069	12.1704	12.1841	12.2108	12.3257	12.4144	12.3096	12.2391	12.4091	12.5252	11.8846	11.9665	Q9H147	7	Q9H147	TDIF1_HUMAN	DNTTIP1	Deoxynucleotidyltransferase terminal-interacting protein 1	Q9H147	FALSE	0	-0.218628	0.224113	0.00274245	0.918092	0.97951	-0.134585	0.308157	0.0867857	0.964812	0.420709	FALSE	FALSE	FALSE	0.694457	No	Not Significant	0.989206	No	Not Significant	Unchanged	Unchanged
CZIB	14.3233	14.4677	14.529	14.5129	14.5602	14.4616	14.444	14.0854	14.5303	14.5826	14.5037	13.9861	14.1732	14.1861	14.3002	14.2002	Q9NWV4	8	Q9NWV4	CZIB_HUMAN	CZIB	CXXC motif containing zinc binding protein	Q9NWV4	FALSE	0	-0.514452	-0.179124	-0.346788	0.298672	0.000395157	-0.254387	0.0809419	-0.0867223	0.957303	0.291329	FALSE	FALSE	FALSE	0.588028	No	Not Significant	0.00386745	No	Not Significant	Unchanged	Unchanged
EHD4	13.8822	13.8749	13.9252	13.8242	13.8844	13.9143	13.8719	13.8709	13.8486	13.8671	13.8673	13.9168	13.9016	13.9202	13.8244	13.8289	Q9H223	25	Q9H223;Q9NZN3	EHD4_HUMAN	EHD4	EH domain-containing protein 4	Q9H223	FALSE	0	-0.0749731	0.0577258	-0.00862365	0.910078	0.787798	-0.0882014	0.0444975	-0.0218519	0.967841	0.497599	FALSE	FALSE	FALSE	0.746448	No	Not Significant	0.872299	No	Not Significant	Unchanged	Unchanged
SLC38A2	12.5796	12.6176	12.5786	12.7244	12.3207	12.7769	12.4435	12.8467	12.57	12.6226	12.6753	12.8133	12.4995	12.3895	12.7005	12.4132	Q96QD8	11	Q96QD8	S38A2_HUMAN	SLC38A2	Sodium-coupled neutral amino acid transporter 2	Q96QD8	FALSE	0	-0.252096	0.178138	-0.0369788	0.906857	0.722047	-0.183661	0.246573	0.031456	0.974631	0.762081	FALSE	FALSE	FALSE	0.892723	No	Not Significant	0.833185	No	Not Significant	Unchanged	Unchanged
VAT1	15.6778	15.479	15.5706	15.4975	15.4931	15.4938	15.5703	15.4045	15.407	15.452	15.4219	15.8587	15.6832	15.8378	15.8652	15.8002	Q99536	27	Q99536	VAT1_HUMAN	VAT1	Synaptic vesicle membrane protein VAT-1 homolog	Q99536	FALSE	0	0.208056	0.382446	0.295251	0.0196265	1.30962e-06	-0.149798	0.0245925	-0.0626025	0.939556	0.14871	FALSE	FALSE	FALSE	0.423085	No	Not Significant	5.62591e-05	No	Not Significant	Unchanged	Unchanged
TRIP10	14.1251	13.9495	13.9758	13.9558	14.0084	14.053	13.8431	13.9689	13.9233	13.9293	13.888	14.251	14.2269	14.296	14.1716	14.1877	Q15642	30	Q15642	CIP4_HUMAN	TRIP10	Cdc42-interacting protein 4	Q15642	FALSE	0	0.138974	0.317797	0.228385	0.13254	4.33542e-05	-0.177157	0.0016654	-0.087746	0.898239	0.0539658	FALSE	FALSE	FALSE	0.256829	No	Not Significant	0.000724679	No	Not Significant	Unchanged	Unchanged
YBX1.1	16.9747	16.9823	17.0607	17.0103	16.9484	17.0114	16.8217	17.008	16.9825	17.0367	16.9609	16.8888	16.9884	16.907	16.9818	16.9754	P67809	15	P67809	YBOX1_HUMAN	YBX1	Y-box-binding protein 1	P67809	FALSE	0	-0.156968	0.0381248	-0.0594218	0.857489	0.216712	-0.143274	0.0518189	-0.0457277	0.960468	0.337541	FALSE	FALSE	FALSE	0.630077	No	Not Significant	0.389308	No	Not Significant	Unchanged	Unchanged
RANGAP1	14.8936	14.9285	14.9697	14.8554	14.9462	14.8657	14.9661	14.948	14.9181	14.9744	14.9134	14.8797	14.8767	14.841	14.8782	14.9298	P46060	30	P46060	RAGP1_HUMAN	RANGAP1	Ran GTPase-activating protein 1	P46060	FALSE	0	-0.0955724	0.0392443	-0.0281641	0.883189	0.39141	-0.0326258	0.102191	0.0347825	0.957388	0.292452	FALSE	FALSE	FALSE	0.588221	No	Not Significant	0.571155	No	Not Significant	Unchanged	Unchanged
TCF20	10.6805	10.6605	10.4799	10.5431	10.6962	10.5029	10.8487	10.8773	10.618	10.6586	10.7199	10.6671	10.758	10.7558	10.9211	10.8008	Q9UGU0	13	Q9UGU0	TCF20_HUMAN	TCF20	Transcription factor 20	Q9UGU0	FALSE	0	0.0802931	0.369749	0.225021	0.554988	0.00430772	0.0442199	0.333675	0.188948	0.792917	0.0134027	FALSE	FALSE	FALSE	0.126358	No	Not Significant	0.0229007	No	Not Significant	Unchanged	Unchanged
LRR1	11.6867	11.6167	11.6757	11.5605	11.7286	11.8085	11.5877	11.5953	11.5162	11.4496	11.6286	11.694	11.7091	11.6101	11.6138	11.78	Q96L50	5	Q96L50	LLR1_HUMAN	LRR1	Leucine-rich repeat protein 1	Q96L50	FALSE	0	-0.130789	0.106911	-0.0119392	0.912226	0.835129	-0.256718	-0.0190179	-0.137868	0.850291	0.0254335	FALSE	FALSE	FALSE	0.172994	No	Not Significant	0.902894	No	Not Significant	Unchanged	Unchanged
DDX27	14.1242	14.1219	13.9852	14.0089	14.1122	14.0136	14.244	14.2155	14.183	14.1958	14.1391	14.2712	14.1763	14.231	14.1649	14.1543	Q96GQ7	43	Q96GQ7	DDX27_HUMAN	DDX27	Probable ATP-dependent RNA helicase DDX27	Q96GQ7	FALSE	0	0.0919104	0.247184	0.169547	0.252935	0.000231834	0.087855	0.243129	0.165492	0.20296	0.000294922	FALSE	FALSE	FALSE	0.0129244	No	Not Significant	0.00257333	No	Not Significant	Unchanged	Unchanged
KDM1A	13.1467	13.1749	13.1444	13.0043	13.1565	13.084	13.2962	13.2182	13.1945	13.2452	13.2304	13.1196	13.2305	13.1039	13.2497	13.2273	O60341	35	O60341	KDM1A_HUMAN	KDM1A	Lysine-specific histone demethylase 1A	O60341	FALSE	0	0.00934983	0.168446	0.088898	0.739617	0.0305321	0.0600368	0.219133	0.139585	0.48027	0.00170184	FALSE	FALSE	FALSE	0.0407566	No	Not Significant	0.098957	No	Not Significant	Unchanged	Unchanged
TIPRL	13.8129	13.8354	13.8382	13.9669	13.7326	13.8419	13.7675	13.7092	13.9065	13.8484	13.9071	13.7549	13.8023	13.7194	13.8573	13.8026	O75663	18	O75663	TIPRL_HUMAN	TIPRL	TIP41-like protein	O75663	FALSE	0	-0.168019	0.0528493	-0.0575848	0.870211	0.28755	-0.127568	0.0932996	-0.0171344	0.974359	0.748074	FALSE	FALSE	FALSE	0.887206	No	Not Significant	0.466311	No	Not Significant	Unchanged	Unchanged
UBE2O	14.6586	14.6292	14.7613	14.7618	14.7403	14.661	14.45	14.6127	14.5678	14.5594	14.5489	14.6937	14.5437	14.5974	14.5856	14.5829	Q9C0C9	38	Q9C0C9	UBE2O_HUMAN	UBE2O	(E3-independent) E2 ubiquitin-conjugating enzyme	Q9C0C9	FALSE	0	-0.220789	-0.0400965	-0.130443	0.609656	0.00717253	-0.273692	-0.0929991	-0.183346	0.259862	0.000473458	FALSE	FALSE	FALSE	0.0176316	No	Not Significant	0.0334718	No	Not Significant	Unchanged	Unchanged
STK24.3	13.3479	13.3449	13.5683	13.3915	13.4262	13.4715	13.0518	13.3163	13.3496	13.2279	13.3008	13.3295	13.3137	13.1854	13.2056	13.2396	Q9Y6E0	10	Q9Y6E0	STK24_HUMAN	STK24	Serine/threonine-protein kinase 24	Q9Y6E0	FALSE	0	-0.339041	-0.0802374	-0.209639	0.520809	0.00318431	-0.344486	-0.0856826	-0.215084	0.55964	0.00261904	FALSE	FALSE	FALSE	0.0520952	No	Not Significant	0.0180906	No	Not Significant	Unchanged	Unchanged
IGFBP4	13.0768	13.3213	13.21	13.3512	13.3911	13.3829	13.3884	13.2619	13.304	13.1747	13.4275	12.8148	13.0826	12.7639	12.8925	12.8023	P22692	8	P22692	IBP4_HUMAN	IGFBP4	Insulin-like growth factor-binding protein 4	P22692	FALSE	0	-0.599949	-0.325168	-0.462559	0.0205697	1.4142e-06	-0.159851	0.114931	-0.0224597	0.9741	0.735104	FALSE	FALSE	FALSE	0.880063	No	Not Significant	5.89723e-05	No	Not Significant	Unchanged	Unchanged
IPO11	13.081	13.0537	13.1908	12.9317	13.0195	13.0539	13.0505	13.0913	13.0431	13.0246	13.078	13.2226	13.0705	13.1004	13.0498	13.0898	Q9UI26	33	Q9UI26	IPO11_HUMAN	IPO11	Importin-11	Q9UI26	FALSE	0	-0.0450699	0.160346	0.0576379	0.864659	0.253575	-0.0941844	0.111231	0.00852346	0.97642	0.863461	FALSE	FALSE	FALSE	0.942738	No	Not Significant	0.431687	No	Not Significant	Unchanged	Unchanged
SAP30	11.1733	10.9081	10.9702	10.7904	10.9288	10.8581	11.0394	11.0335	10.7456	10.9814	10.8258	11.595	11.396	11.2845	11.1475	11.5894	O75446	4	O75446	SAP30_HUMAN	SAP30	Histone deacetylase complex subunit SAP30	O75446	FALSE	0	0.319732	0.711482	0.515607	0.11576	3.07087e-05	-0.157631	0.234119	0.0382442	0.973069	0.68634	FALSE	FALSE	FALSE	0.856549	No	Not Significant	0.000576117	No	Not Significant	Unchanged	Unchanged
SPIN4	8.90394	8.61156	8.51429	8.7605	8.7977	8.80053	8.61628	8.45631	8.6121	8.3447	8.60162	8.93495	8.77585	8.95999	9.05395	9.5377	Q56A73	3	Q56A73	SPIN4_HUMAN	SPIN4	Spindlin-4	Q56A73	TRUE	7	-0.00809368	0.676561	0.334234	0.781442	0.0550816	-0.534378	0.150277	-0.19205	0.95412	0.253713	FALSE	FALSE	FALSE	0.550509	No	Not Significant	0.151104	No	Not Significant	Unchanged	Unchanged
C5orf51	12.2811	12.184	12.162	12.3557	12.5158	12.3355	11.9283	12.1009	12.2668	12.075	11.9157	12.2743	12.1339	12.1271	12.2584	12.3672	A6NDU8	8	A6NDU8	CE051_HUMAN	C5orf51	UPF0600 protein C5orf51	A6NDU8	FALSE	0	-0.321834	0.101663	-0.110085	0.870422	0.288943	-0.496661	-0.0731633	-0.284912	0.773587	0.0112019	FALSE	FALSE	FALSE	0.113437	No	Not Significant	0.467125	No	Not Significant	Unchanged	Unchanged
CTR9	13.6096	13.5473	13.488	13.5275	13.5203	13.4889	13.5499	13.6207	13.5451	13.632	13.5535	13.7434	13.6692	13.6386	13.6962	13.7141	Q6PD62	36	Q6PD62	CTR9_HUMAN	CTR9	RNA polymerase-associated protein CTR9 homolog	Q6PD62	FALSE	0	0.126053	0.246159	0.186106	0.0404713	4.18611e-06	0.0139939	0.1341	0.0740468	0.823908	0.018491	FALSE	FALSE	FALSE	0.149543	No	Not Significant	0.000128305	No	Not Significant	Unchanged	Unchanged
HNMT	12.238	12.2456	12.2509	12.2361	12.2593	12.3406	12.3052	12.0099	12.1344	12.3138	12.3603	12.2164	12.0754	12.2833	12.3176	12.1628	P50135	6	P50135	HNMT_HUMAN	HNMT	Histamine N-methyltransferase	P50135	FALSE	0	-0.24483	0.123594	-0.0606182	0.892773	0.497958	-0.231206	0.137218	-0.0469943	0.970923	0.598354	FALSE	FALSE	FALSE	0.807615	No	Not Significant	0.66669	No	Not Significant	Unchanged	Unchanged
TUFT1	10.4088	10.3401	10.4374	10.7176	10.0118	10.2546	10.1823	10.3532	10.5643	10.3162	10.2231	10.6206	10.4495	10.1144	10.774	10.2994	Q9NNX1	4	Q9NNX1	TUFT1_HUMAN	TUFT1	Tuftelin	Q9NNX1	TRUE	1	-0.253989	0.446446	0.0962283	0.898026	0.570714	-0.377744	0.322691	-0.0275267	0.976536	0.87061	FALSE	FALSE	FALSE	0.943996	No	Not Significant	0.725144	No	Not Significant	Unchanged	Unchanged
RUFY1	13.0755	13.1288	13.2269	13.1216	13.1274	13.2155	13.0437	13.035	13.0306	13.1703	13.1881	13.0534	12.9467	12.9832	12.9938	13.0111	Q96T51	31	Q96T51	RUFY1_HUMAN	RUFY1	RUN and FYVE domain-containing protein 1	Q96T51	FALSE	0	-0.262555	-0.0878518	-0.175203	0.323329	0.000528382	-0.166649	0.00805373	-0.0792978	0.912602	0.0725555	FALSE	FALSE	FALSE	0.292514	No	Not Significant	0.00477769	No	Not Significant	Unchanged	Unchanged
PAK1.1	14.5378	14.5287	14.5586	14.6142	14.6327	14.5336	14.3501	14.5148	14.4781	14.6021	14.4742	14.5226	14.448	14.4929	14.5677	14.4703	Q13153;Q13177	9	Q13177;O75914;Q13153	PAK1_HUMAN;PAK2_HUMAN	PAK1;PAK2	Serine/threonine-protein kinase PAK 1	Q13153	FALSE	0	-0.193013	0.0240551	-0.0844792	0.827568	0.119283	-0.209467	0.00760111	-0.100933	0.908548	0.0664288	FALSE	FALSE	FALSE	0.280318	No	Not Significant	0.258713	No	Not Significant	Unchanged	Unchanged
EIF3A	15.8338	15.8128	15.8359	15.8702	15.8202	15.7603	15.754	15.804	15.8108	15.8243	15.8353	15.8551	15.8105	15.8306	15.8591	15.8628	Q14152	91	Q14152	EIF3A_HUMAN	EIF3A	Eukaryotic translation initiation factor 3 subunit A	Q14152	FALSE	0	-0.036142	0.0800772	0.0219676	0.887647	0.437195	-0.0740722	0.0421471	-0.0159625	0.970158	0.570812	FALSE	FALSE	FALSE	0.791395	No	Not Significant	0.615428	No	Not Significant	Unchanged	Unchanged
C11orf54	12.9893	12.8789	12.9271	12.8254	12.9713	12.8715	12.6904	12.8313	12.8638	12.849	13.0801	13.0451	13.0115	13.1512	13.0949	13.006	Q9H0W9	10	Q9H0W9	CK054_HUMAN	C11orf54	Ester hydrolase C11orf54	Q9H0W9	FALSE	0	0.0285275	0.297298	0.162913	0.706807	0.0202556	-0.170297	0.0984736	-0.0359115	0.970454	0.581236	FALSE	FALSE	FALSE	0.79662	No	Not Significant	0.0729163	No	Not Significant	Unchanged	Unchanged
C20orf27	13.2592	13.2477	13.1778	13.249	13.2426	13.2126	13.2535	13.2291	13.2274	13.2557	13.382	13.2583	13.3201	13.2981	13.3085	13.2661	Q9GZN8	6	Q9GZN8	CT027_HUMAN	C20orf27	UPF0687 protein C20orf27	Q9GZN8	FALSE	0	-0.0293243	0.168722	0.069699	0.841694	0.156383	-0.0500104	0.148036	0.0490129	0.958802	0.311968	FALSE	FALSE	FALSE	0.607113	No	Not Significant	0.311929	No	Not Significant	Unchanged	Unchanged
SAR1B	14.0136	13.8569	13.8266	13.94	14.0243	14.0001	13.6726	13.7071	13.8759	13.8232	13.8427	14.024	14.0845	14.0883	13.9705	14.1639	Q9Y6B6	7	Q9Y6B6	SAR1B_HUMAN	SAR1B	GTP-binding protein SAR1b	Q9Y6B6	FALSE	0	-0.0206731	0.257734	0.118531	0.812076	0.0904275	-0.302619	-0.0242112	-0.163415	0.845609	0.0239455	FALSE	FALSE	FALSE	0.166857	No	Not Significant	0.213067	No	Not Significant	Unchanged	Unchanged
ATOX1	15.0388	14.9628	14.8586	15.104	15.0701	15.0727	14.8599	14.7412	15.0954	14.8737	14.9895	14.9221	15.0165	14.995	15.1835	15.1269	O00244	4	O00244	ATOX1_HUMAN	ATOX1	Copper transport protein ATOX1	O00244	FALSE	0	-0.185357	0.230334	0.0224881	0.911672	0.822646	-0.322227	0.0934644	-0.114381	0.954928	0.262549	FALSE	FALSE	FALSE	0.559663	No	Not Significant	0.894985	No	Not Significant	Unchanged	Unchanged
VPS35	14.9719	14.93	14.9664	14.9026	14.9358	14.9495	14.9196	14.9069	14.9293	14.919	14.9407	15.0184	14.9779	15.0442	14.8938	15.0584	Q96QK1	51	Q96QK1	VPS35_HUMAN	VPS35	Vacuolar protein sorting-associated protein 35	Q96QK1	FALSE	0	-0.00923625	0.129197	0.0599803	0.808668	0.0853011	-0.084658	0.0537751	-0.0154415	0.972105	0.64474	FALSE	FALSE	FALSE	0.836007	No	Not Significant	0.204021	No	Not Significant	Unchanged	Unchanged
SAMHD1	13.5253	13.3724	13.4163	13.3149	13.4016	13.3775	13.329	13.3657	13.3903	13.3016	13.4546	13.5919	13.6745	13.6275	13.6651	13.6586	Q9Y3Z3	35	Q9Y3Z3	SAMH1_HUMAN	SAMHD1	Deoxynucleoside triphosphate triphosphohydrolase SAMHD1	Q9Y3Z3	FALSE	0	0.195668	0.336277	0.265972	0.006767	2.8466e-07	-0.0796113	0.0609973	-0.00930699	0.975043	0.783971	FALSE	FALSE	FALSE	0.903313	No	Not Significant	2.09915e-05	No	Not Significant	Unchanged	Unchanged
ARMCX1	12.1025	12.0495	12.2075	12.0266	12.0555	12.2865	12.1038	12.0218	11.9531	11.9647	11.8264	12.1675	11.9763	12.0749	12.0769	12.0509	Q9P291	12	Q9P291	ARMX1_HUMAN	ARMCX1	Armadillo repeat-containing X-linked protein 1	Q9P291	FALSE	0	-0.247477	0.0980527	-0.0747121	0.881479	0.375385	-0.34282	0.00271007	-0.170055	0.897608	0.0533215	FALSE	FALSE	FALSE	0.255066	No	Not Significant	0.554956	No	Not Significant	Unchanged	Unchanged
RGP1	9.73671	9.84526	9.20507	9.63791	9.82172	9.90941	9.59995	9.78355	10.1096	9.988	10.552	9.91658	10.1122	9.69383	9.82855	9.50508	Q92546	3	Q92546	RGP1_HUMAN	RGP1	RAB6A-GEF complex partner protein 2	Q92546	FALSE	0	-0.215638	0.551089	0.167726	0.880879	0.369948	-0.0202514	0.746475	0.363112	0.905243	0.0619954	FALSE	FALSE	FALSE	0.271234	No	Not Significant	0.550978	No	Not Significant	Unchanged	Unchanged
ACTR2	15.86	15.8478	15.7969	15.8649	15.8182	15.8276	15.876	15.8282	15.8711	15.8711	15.8763	15.926	15.8327	15.8381	15.9093	15.9267	P61160	30	P61160	ARP2_HUMAN	ACTR2	Actin-related protein 2	P61160	FALSE	0	-0.00189731	0.121217	0.0596598	0.783357	0.0567146	-0.0238895	0.0992248	0.0376677	0.949981	0.214733	FALSE	FALSE	FALSE	0.510805	No	Not Significant	0.154616	No	Not Significant	Unchanged	Unchanged
MMADHC	11.4096	11.4615	11.617	11.2826	11.5368	11.8257	11.1249	11.2414	11.4541	11.6901	11.3812	11.1546	11.2259	11.3022	11.3374	11.4044	Q9H3L0	4	Q9H3L0	MMAD_HUMAN	MMADHC	Cobalamin trafficking protein CblD	Q9H3L0	FALSE	0	-0.533579	-0.0276389	-0.280609	0.742298	0.0316308	-0.440163	0.0657766	-0.187193	0.937035	0.137347	FALSE	FALSE	FALSE	0.407225	No	Not Significant	0.101284	No	Not Significant	Unchanged	Unchanged
PSMC6	15.4227	15.3902	15.4862	15.4113	15.4128	15.4788	15.3831	15.3349	15.3533	15.3244	15.3269	15.4502	15.3862	15.344	15.4815	15.353	P62333	35	P62333	PRS10_HUMAN	PSMC6	26S proteasome regulatory subunit 10B	P62333	FALSE	0	-0.114003	0.0253586	-0.044322	0.853231	0.197947	-0.172455	-0.0330941	-0.102775	0.699127	0.0062204	FALSE	FALSE	FALSE	0.0827313	No	Not Significant	0.365226	No	Not Significant	Unchanged	Unchanged
SHMT1	12.2581	12.2849	12.343	12.3666	12.382	12.3117	12.2073	12.1381	12.3333	12.2253	12.2565	12.2787	12.1455	12.1593	12.0758	12.2604	P34896	18	P34896	GLYC_HUMAN	SHMT1	Serine hydroxymethyltransferase, cytosolic	P34896	FALSE	0	-0.267457	-0.066317	-0.166887	0.499622	0.00265251	-0.219316	-0.0181767	-0.118747	0.843259	0.0232471	FALSE	FALSE	FALSE	0.165186	No	Not Significant	0.0158269	No	Not Significant	Unchanged	Unchanged
EHD1	14.1391	14.1382	14.174	14.1811	14.2412	14.2782	14.2165	13.9312	14.0244	14.1574	14.0397	14.1688	14.0392	13.8306	14.2197	14.1191	Q9H223;Q9H4M9	3	Q9H223;Q9NZN3;Q9H4M9	EHD1_HUMAN;EHD4_HUMAN	EHD1;EHD4	EH domain-containing protein 4	Q9H223	FALSE	0	-0.29069	0.00439366	-0.143148	0.78308	0.0564747	-0.29235	0.00273388	-0.144808	0.898218	0.0539445	FALSE	FALSE	FALSE	0.256829	No	Not Significant	0.154301	No	Not Significant	Unchanged	Unchanged
PDCD5	13.4814	13.4744	13.5812	13.852	13.6229	13.6802	13.0529	13.5564	13.3071	13.2419	13.3747	13.3839	13.2162	13.3587	13.2448	13.3927	O14737	9	O14737	PDCD5_HUMAN	PDCD5	Programmed cell death protein 5	O14737	FALSE	0	-0.539973	-0.189667	-0.36482	0.292885	0.000369461	-0.552667	-0.202361	-0.377514	0.191453	0.000264354	FALSE	FALSE	FALSE	0.0121575	No	Not Significant	0.00365437	No	Not Significant	Unchanged	Unchanged
UMPS	13.2596	13.3109	13.1619	13.2626	13.2421	13.2499	13.4243	13.322	13.3689	13.4017	13.365	13.3441	13.2269	13.3083	13.2431	13.2974	P11172	26	P11172	UMPS_HUMAN	UMPS	Uridine 5'-monophosphate synthase	P11172	FALSE	0	-0.0148613	0.124496	0.0548171	0.825883	0.115631	0.0775711	0.216928	0.147249	0.212077	0.000320992	FALSE	FALSE	FALSE	0.0133561	No	Not Significant	0.252987	No	Not Significant	Unchanged	Unchanged
PROCR	14.0783	13.9552	14.0484	14.1514	13.7504	14.028	14.105	13.912	13.9372	13.8222	13.8427	14.0067	14.1309	14.2773	14.1331	14.179	Q9UNN8	4	Q9UNN8	EPCR_HUMAN	PROCR	Endothelial protein C receptor	Q9UNN8	FALSE	0	-0.0197101	0.321439	0.150865	0.804524	0.0795484	-0.241287	0.0998628	-0.0707119	0.963615	0.395042	FALSE	FALSE	FALSE	0.672919	No	Not Significant	0.19451	No	Not Significant	Unchanged	Unchanged
FOSL2	10.8968	11.023	11.2284	10.7893	10.7312	11.0438	11.3115	10.9475	11.022	10.9712	11.1619	10.8184	11.0432	11.088	10.8301	10.4989	P15408	6	P15408	FOSL2_HUMAN	FOSL2	Fos-related antigen 2	P15408	FALSE	0	-0.335441	0.150488	-0.0924765	0.887366	0.434126	-0.108315	0.377614	0.13465	0.954637	0.259319	FALSE	FALSE	FALSE	0.555642	No	Not Significant	0.612613	No	Not Significant	Unchanged	Unchanged
PYGB.2	14.7981	14.8142	14.8917	14.8753	14.8138	14.9895	14.7853	14.6339	14.8467	14.6697	14.8222	14.694	14.7897	14.6192	14.7554	14.7539	P11216;P11217	8	P11217;P11216	PYGB_HUMAN;PYGM_HUMAN	PYGB;PYGM	Glycogen phosphorylase, brain form	P11216	FALSE	0	-0.301928	-0.038281	-0.170104	0.676729	0.01434	-0.272812	-0.00916481	-0.140988	0.877193	0.0374336	FALSE	FALSE	FALSE	0.214796	No	Not Significant	0.0559185	No	Not Significant	Unchanged	Unchanged
ARF5	12.6446	12.6003	12.741	12.6531	12.7478	12.5187	12.2908	12.5831	12.5975	12.5466	12.7245	12.4775	12.6529	12.6502	12.7344	12.626	P84085	8	P84085	ARF5_HUMAN	ARF5	ADP-ribosylation factor 5	P84085	FALSE	0	-0.207186	0.133314	-0.0369363	0.903159	0.653811	-0.286907	0.0535931	-0.116657	0.943065	0.167038	FALSE	FALSE	FALSE	0.448163	No	Not Significant	0.785797	No	Not Significant	Unchanged	Unchanged
NCAPH	13.784	13.8456	13.806	13.9396	13.8173	13.9647	13.7997	13.742	13.8327	13.8513	13.8568	13.6994	13.6911	13.6584	13.7116	13.7677	Q15003	33	Q15003	CND2_HUMAN	NCAPH	Condensin complex subunit 2	Q15003	FALSE	0	-0.254763	-0.0976625	-0.176213	0.230645	0.000176464	-0.143914	0.0131856	-0.0653644	0.924876	0.0974038	FALSE	FALSE	FALSE	0.343149	No	Not Significant	0.00209618	No	Not Significant	Unchanged	Unchanged
YARS1	15.1966	15.2028	15.0263	15.1615	15.0786	15.1372	15.2791	15.2469	15.2896	15.3171	15.2889	15.3489	15.234	15.236	15.2814	15.2658	P54577	46	P54577	SYYC_HUMAN	YARS1	Tyrosine--tRNA ligase, cytoplasmic	P54577	FALSE	0	0.0836888	0.261034	0.172362	0.347118	0.000704799	0.0947735	0.272119	0.183446	0.235802	0.000394328	FALSE	FALSE	FALSE	0.0153799	No	Not Significant	0.00581967	No	Not Significant	Unchanged	Unchanged
CDC25C	10.6561	10.7324	10.7133	10.6119	10.8862	10.7394	10.7659	10.7553	10.6553	10.6309	10.8333	10.4391	10.6251	10.4457	10.7725	10.6717	P30307	8	P30307	MPIP3_HUMAN	CDC25C	M-phase inducer phosphatase 3	P30307	FALSE	0	-0.287829	-0.00601027	-0.14692	0.762811	0.0418991	-0.15047	0.131349	-0.00956066	0.976814	0.888169	FALSE	FALSE	FALSE	0.952507	No	Not Significant	0.124726	No	Not Significant	Unchanged	Unchanged
CPSF2	13.1876	13.2489	13.1361	13.1628	13.2437	13.1442	13.4117	13.3082	13.2414	13.3183	13.2736	13.2132	13.221	13.1846	13.1299	13.2533	Q9P2I0	33	Q9P2I0	CPSF2_HUMAN	CPSF2	Cleavage and polyadenylation specificity factor subunit 2	Q9P2I0	FALSE	0	-0.0494349	0.106872	0.0287184	0.888787	0.449912	0.0607961	0.217103	0.138949	0.459866	0.00152744	FALSE	FALSE	FALSE	0.0381176	No	Not Significant	0.626228	No	Not Significant	Unchanged	Unchanged
LPP	12.9391	12.9771	13.0751	13.0111	13.0043	13.1199	12.7972	12.8786	12.9214	12.9951	12.9911	12.8387	12.819	12.8388	12.9725	12.7723	Q93052	23	Q93052	LPP_HUMAN	LPP	Lipoma-preferred partner	Q93052	FALSE	0	-0.318493	-0.090206	-0.204349	0.427081	0.00144176	-0.250061	-0.0217741	-0.135917	0.839731	0.022254	FALSE	FALSE	FALSE	0.161763	No	Not Significant	0.00999833	No	Not Significant	Unchanged	Unchanged
FAM120A	13.9402	13.954	14.0143	13.9809	13.8817	13.9363	14.0291	13.9146	13.9504	13.9376	13.9414	13.9452	13.9753	13.8666	13.9367	13.9247	Q9NZB2	49	Q9NZB2	F120A_HUMAN	FAM120A	Constitutive coactivator of PPAR-gamma-like protein 1	Q9NZB2	FALSE	0	-0.0978141	0.0506075	-0.0236033	0.893874	0.512266	-0.0728709	0.0755507	0.00133991	0.978026	0.970142	FALSE	FALSE	FALSE	0.989133	No	Not Significant	0.679193	No	Not Significant	Unchanged	Unchanged
NEK7	13.5402	13.5164	13.4525	13.4815	13.5669	13.5387	13.5402	13.5115	13.5943	13.5488	13.4129	13.6674	13.5274	13.559	13.5509	13.5175	Q8TDX7	13	Q8TDX7	NEK7_HUMAN	NEK7	Serine/threonine-protein kinase Nek7	Q8TDX7	FALSE	0	-0.039978	0.149033	0.0545276	0.862357	0.240948	-0.0828553	0.106156	0.0116502	0.975308	0.798471	FALSE	FALSE	FALSE	0.911162	No	Not Significant	0.418369	No	Not Significant	Unchanged	Unchanged
CARHSP1	14.4054	14.4075	14.6061	14.5024	14.457	14.4316	14.4103	14.1632	14.2383	14.5497	14.3088	14.187	14.3448	14.3475	14.2128	14.5593	Q9Y2V2	5	Q9Y2V2	CHSP1_HUMAN	CARHSP1	Calcium-regulated heat-stable protein 1	Q9Y2V2	FALSE	0	-0.3811	0.0430926	-0.169004	0.823815	0.11134	-0.377307	0.0468864	-0.16521	0.932229	0.119029	FALSE	FALSE	FALSE	0.378546	No	Not Significant	0.246876	No	Not Significant	Unchanged	Unchanged
ENOPH1	13.905	13.9487	13.9145	13.8641	13.9684	13.912	13.7986	14.1317	14.0653	13.8956	13.9882	13.9707	13.8943	13.8802	13.9863	13.7545	Q9UHY7	10	Q9UHY7	ENOPH_HUMAN	ENOPH1	Enolase-phosphatase E1	Q9UHY7	FALSE	0	-0.158675	0.123599	-0.0175382	0.910501	0.796893	-0.079965	0.202309	0.0611718	0.962564	0.374337	FALSE	FALSE	FALSE	0.65586	No	Not Significant	0.878517	No	Not Significant	Unchanged	Unchanged
DHX8	12.1386	12.0977	12.2277	12.1523	12.1532	12.0714	12.095	12.0627	12.0749	12.0794	11.963	12.1118	12.1706	12.0883	12.0969	12.1749	Q14562	34	Q14562	DHX8_HUMAN	DHX8	ATP-dependent RNA helicase DHX8	Q14562	FALSE	0	-0.102858	0.0575764	-0.0226407	0.897329	0.560379	-0.176378	-0.0159434	-0.0961605	0.836858	0.0214911	FALSE	FALSE	FALSE	0.15927	No	Not Significant	0.7159	No	Not Significant	Unchanged	Unchanged
PPCS	14.5563	14.6803	14.6497	14.7298	14.5535	14.7299	14.5968	14.6768	14.7234	14.821	14.6414	14.4517	14.4409	14.4505	14.501	14.4991	Q9HAB8	12	Q9HAB8	PPCS_HUMAN	PPCS	Phosphopantothenate--cysteine ligase	Q9HAB8	FALSE	0	-0.310982	-0.0831704	-0.197076	0.46069	0.00190818	-0.0877737	0.140037	0.0261319	0.971878	0.635445	FALSE	FALSE	FALSE	0.829796	No	Not Significant	0.0123155	No	Not Significant	Unchanged	Unchanged
PGK1.1	17.5957	17.5244	17.3896	17.6393	17.5433	17.5263	17.6418	17.515	17.4545	17.5395	17.4705	17.6616	17.6144	17.6362	17.6886	17.6618	P00558;P07205	8	P00558;P07205	PGK1_HUMAN;PGK2_HUMAN	PGK1;PGK2	Phosphoglycerate kinase 1	P00558	FALSE	0	0.00887515	0.246833	0.127854	0.753205	0.0366418	-0.119338	0.118619	-0.000359417	0.978368	0.995003	FALSE	FALSE	FALSE	0.998293	No	Not Significant	0.113052	No	Not Significant	Unchanged	Unchanged
RBBP9	12.6471	12.5503	12.6213	12.7799	12.7846	12.5379	12.0705	12.575	12.4217	12.5013	12.6608	12.4992	12.7062	12.8282	12.6091	12.4579	O75884	5	O75884	RBBP9_HUMAN	RBBP9	Serine hydrolase RBBP9	O75884	FALSE	0	-0.284767	0.163156	-0.0608051	0.898329	0.575265	-0.459026	-0.0111031	-0.235065	0.882364	0.040704	FALSE	FALSE	FALSE	0.224177	No	Not Significant	0.727926	No	Not Significant	Unchanged	Unchanged
CACYBP	16.5445	16.5082	16.5324	16.5088	16.462	16.4977	16.5298	16.52	16.5105	16.529	16.4839	16.6256	16.5482	16.5958	16.5927	16.5372	Q9HB71	24	Q9HB71	CYBP_HUMAN	CACYBP	Calcyclin-binding protein	Q9HB71	FALSE	0	0.00781784	0.151562	0.0796899	0.742453	0.0316961	-0.0574335	0.0863107	0.0144386	0.972878	0.677817	FALSE	FALSE	FALSE	0.852786	No	Not Significant	0.101362	No	Not Significant	Unchanged	Unchanged
NPEPPS	15.2129	15.2001	15.1164	15.1973	15.1997	15.2284	15.2159	15.1186	15.2249	15.2221	15.2772	15.2653	15.2205	15.2794	15.19	15.2188	P55786	59	P55786;A6NEC2	PSA_HUMAN	NPEPPS	Puromycin-sensitive aminopeptidase	P55786	FALSE	0	-0.0280268	0.126754	0.0493635	0.852943	0.196755	-0.0510842	0.103697	0.0263062	0.96736	0.484089	FALSE	FALSE	FALSE	0.736013	No	Not Significant	0.363901	No	Not Significant	Unchanged	Unchanged
IDH1	14.7343	14.7248	14.6917	14.7729	14.7573	14.8031	14.6276	14.6813	14.7365	14.6881	14.7649	14.6128	14.6917	14.7657	14.7453	14.7684	O75874	21	O75874	IDHC_HUMAN	IDH1	Isocitrate dehydrogenase [NADP] cytoplasmic	O75874	FALSE	0	-0.12378	0.0448219	-0.039479	0.877123	0.33801	-0.140877	0.0277247	-0.0565762	0.94449	0.17547	FALSE	FALSE	FALSE	0.459597	No	Not Significant	0.519394	No	Not Significant	Unchanged	Unchanged
SET	17.1096	17.1294	17.196	17.2166	17.019	17.1554	17.1369	17.0043	17.0933	17.221	17.1217	17.0024	17.0735	17.0322	17.112	17.1796	Q01105	14	Q01105;P0DME0	SET_HUMAN	SET	Protein SET	Q01105	FALSE	0	-0.173559	0.0399814	-0.0667886	0.854919	0.205136	-0.138082	0.0754582	-0.0313119	0.969402	0.545321	FALSE	FALSE	FALSE	0.77743	No	Not Significant	0.374015	No	Not Significant	Unchanged	Unchanged
PYGL	14.4645	14.3997	14.3922	14.4085	14.3439	14.4034	14.4008	14.4009	14.4331	14.3637	14.4504	14.4971	14.5124	14.5309	14.5206	14.5714	P06737	43	P06737	PYGL_HUMAN	PYGL	Glycogen phosphorylase, liver form	P06737	FALSE	0	0.0599192	0.219079	0.139499	0.447996	0.00171601	-0.0567879	0.102372	0.022792	0.969685	0.554668	FALSE	FALSE	FALSE	0.782531	No	Not Significant	0.0113748	No	Not Significant	Unchanged	Unchanged
KLF4	8.85164	8.79307	8.80955	8.91466	8.45196	8.71146	8.35313	9.08643	8.40087	8.97618	9.43342	8.67115	8.93913	9.0419	9.1987	8.92624	O43474	2	O43474	KLF4_HUMAN	KLF4	Krueppel-like factor 4	O43474	FALSE	0	-0.213837	0.680873	0.233518	0.870136	0.287052	-0.319257	0.575453	0.128098	0.969688	0.554748	FALSE	FALSE	FALSE	0.782531	No	Not Significant	0.466223	No	Not Significant	Unchanged	Unchanged
ANAPC5	12.1791	12.2321	12.1214	12.0997	12.2081	12.3381	12.2803	12.2274	12.2454	12.1996	12.369	12.0936	12.1741	12.1737	12.1702	12.2329	Q9UJX4	25	Q9UJX4	APC5_HUMAN	ANAPC5	Anaphase-promoting complex subunit 5	Q9UJX4	FALSE	0	-0.166577	0.120701	-0.0229382	0.907816	0.740988	-0.0711322	0.216146	0.0725069	0.95815	0.302741	FALSE	FALSE	FALSE	0.59873	No	Not Significant	0.844123	No	Not Significant	Unchanged	Unchanged
IPO9	13.8748	13.9553	13.9273	13.9062	13.8848	14.0187	14.0387	13.9581	13.9685	13.9638	13.9314	13.8776	13.7784	13.7725	13.8995	13.8081	Q96P70	43	Q96P70	IPO9_HUMAN	IPO9	Importin-9	Q96P70	FALSE	0	-0.183618	-0.030412	-0.107015	0.631217	0.00887575	-0.0387509	0.114455	0.0378519	0.958856	0.312757	FALSE	FALSE	FALSE	0.607409	No	Not Significant	0.0392324	No	Not Significant	Unchanged	Unchanged
STK10	13.5393	13.5591	13.5692	13.595	13.613	13.6233	13.3791	13.5043	13.5849	13.6277	13.5359	13.4753	13.4923	13.5744	13.4516	13.4601	O94804	26	O94804	STK10_HUMAN	STK10	Serine/threonine-protein kinase 10	O94804	FALSE	0	-0.199657	-0.0191151	-0.109386	0.707002	0.0203027	-0.164027	0.0165155	-0.0737556	0.927061	0.103163	FALSE	FALSE	FALSE	0.35441	No	Not Significant	0.0730151	No	Not Significant	Unchanged	Unchanged
SMARCA5	13.7178	13.6656	13.6605	13.6384	13.6649	13.649	13.6453	13.6938	13.7003	13.6773	13.661	13.6972	13.7987	13.7357	13.8127	13.8026	O60264	36	O60264	SMCA5_HUMAN	SMARCA5	SWI/SNF-related matrix-associated actin-dependent regulator of chromatin subfamily A member 5	O60264	FALSE	0	0.0549858	0.177344	0.116165	0.366326	0.000869297	-0.0388556	0.0835027	0.0223236	0.966176	0.453041	FALSE	FALSE	FALSE	0.716374	No	Not Significant	0.0067796	No	Not Significant	Unchanged	Unchanged
FNBP1	12.8329	12.8103	12.8934	12.7903	12.8608	12.8449	12.7831	12.7648	12.6988	12.813	12.8438	12.8582	12.82	12.8083	12.7947	12.8258	Q96RU3	21	Q96RU3	FNBP1_HUMAN	FNBP1	Formin-binding protein 1	Q96RU3	FALSE	0	-0.100263	0.0483759	-0.0259437	0.890724	0.472548	-0.140996	0.00764303	-0.0666766	0.914471	0.0756715	FALSE	FALSE	FALSE	0.298202	No	Not Significant	0.645905	No	Not Significant	Unchanged	Unchanged
NOP14	12.6692	12.6376	12.6044	12.5049	12.6164	12.4853	12.7455	12.7439	12.6619	12.7212	12.6551	12.7652	12.7449	12.8352	12.7321	12.7347	P78316	32	P78316	NOP14_HUMAN	NOP14	Nucleolar protein 14	P78316	FALSE	0	0.117578	0.301713	0.209645	0.21814	0.000151208	0.0607005	0.244835	0.152768	0.561993	0.0026538	FALSE	FALSE	FALSE	0.0522244	No	Not Significant	0.00188328	No	Not Significant	Unchanged	Unchanged
EIF2D	13.5929	13.7333	13.799	13.8198	13.8397	13.7413	13.7218	13.6922	13.7161	13.6657	13.6041	13.4673	13.4729	13.5186	13.373	13.3041	P41214	17	P41214	EIF2D_HUMAN	EIF2D	Eukaryotic translation initiation factor 2D	P41214	FALSE	0	-0.478634	-0.266921	-0.372778	0.0140066	7.70037e-07	-0.225839	-0.0141257	-0.119982	0.858812	0.0285206	FALSE	FALSE	FALSE	0.184025	No	Not Significant	4.01066e-05	No	Not Significant	Unchanged	Unchanged
PDAP1	14.5675	14.4979	14.7688	14.6504	14.6964	14.71	14.3424	14.2992	14.3362	14.3058	14.3723	14.4156	14.5024	14.5153	14.417	14.4312	Q13442	6	Q13442	HAP28_HUMAN	PDAP1	28 kDa heat- and acid-stable phosphoprotein	Q13442	FALSE	0	-0.353529	-0.146672	-0.250101	0.170706	7.97512e-05	-0.478641	-0.271783	-0.375212	0.000299831	5.11634e-07	FALSE	FALSE	FALSE	9.7709e-05	No	Not Significant	0.00114891	No	Not Significant	Unchanged	Unchanged
TUBB2A	14.1256	14.1881	14.1556	14.274	14.1383	14.1864	14.0988	14.1259	14.3374	14.2075	14.1687	14.0508	14.0772	14.1102	14.2106	13.9273	P68371;Q13885;Q9BVA1	2	P68371;Q13885;Q9BVA1	TBB2A_HUMAN;TBB2B_HUMAN;TBB4B_HUMAN	TUBB2A;TUBB2B;TUBB4B	Tubulin beta-4B chain	P68371	TRUE	6	-0.223125	-0.00360432	-0.113365	0.76568	0.0436488	-0.110677	0.108844	-0.000916152	0.978248	0.986194	FALSE	FALSE	FALSE	0.994877	No	Not Significant	0.128193	No	Not Significant	Unchanged	Unchanged
DNM2	14.7476	14.7547	14.7994	14.7161	14.7452	14.8367	14.7535	14.7934	14.7014	14.714	14.7331	14.7908	14.6278	14.7134	14.7573	14.7417	P50570	36	P50570	DYN2_HUMAN	DNM2	Dynamin-2	P50570	FALSE	0	-0.122678	0.026457	-0.0481106	0.851747	0.191888	-0.109817	0.0393179	-0.0352497	0.960223	0.333599	FALSE	FALSE	FALSE	0.626486	No	Not Significant	0.357385	No	Not Significant	Unchanged	Unchanged
ABL2	11.1503	11.1533	11.1152	11.0591	11.226	11.22	11.0852	11.0358	11.2974	11.0666	11.2748	11.1959	11.1237	11.1339	11.1609	11.1179	P42684	11	P42684	ABL2_HUMAN	ABL2	Tyrosine-protein kinase ABL2	P42684	FALSE	0	-0.14239	0.125195	-0.00859763	0.914732	0.894045	-0.136884	0.130701	-0.00309192	0.977909	0.96179	FALSE	FALSE	FALSE	0.986541	No	Not Significant	0.941905	No	Not Significant	Unchanged	Unchanged
SEC24C	14.8945	14.8716	14.8799	14.8708	14.9255	14.8638	14.8355	14.7864	14.8779	14.8826	14.9221	14.9001	14.8774	14.9148	14.9196	14.8985	P53992	36	P53992	SC24C_HUMAN	SEC24C	Protein transport protein Sec24C	P53992	FALSE	0	-0.0541874	0.0883046	0.0170586	0.901217	0.62086	-0.0953469	0.0471452	-0.0241008	0.967435	0.48617	FALSE	FALSE	FALSE	0.737709	No	Not Significant	0.760679	No	Not Significant	Unchanged	Unchanged
PCBP1.1	16.5473	16.6069	16.6558	16.5939	16.6391	16.6632	16.6061	16.5611	16.5149	16.6186	16.6094	16.4828	16.4829	16.4448	16.5352	16.4285	Q15365	16	Q15365	PCBP1_HUMAN	PCBP1	Poly(rC)-binding protein 1	Q15365	FALSE	0	-0.242143	-0.0841936	-0.163168	0.299573	0.000399325	-0.13496	0.02299	-0.0559848	0.940555	0.153608	FALSE	FALSE	FALSE	0.431087	No	Not Significant	0.00388726	No	Not Significant	Unchanged	Unchanged
SRSF9	15.5165	15.4472	15.4886	15.4584	15.4558	15.4668	15.3752	15.5134	15.425	15.4261	15.4151	15.5749	15.4848	15.512	15.6178	15.5894	Q13242	15	Q13242	SRSF9_HUMAN	SRSF9	Serine/arginine-rich splicing factor 9	Q13242	FALSE	0	0.0188925	0.157865	0.0883789	0.684106	0.0155709	-0.10593	0.0330423	-0.0364441	0.956799	0.284841	FALSE	FALSE	FALSE	0.579801	No	Not Significant	0.0595643	No	Not Significant	Unchanged	Unchanged
PKM	19.1759	19.1554	19.1415	19.1791	19.1174	19.1773	19.2596	19.1481	19.1212	19.1436	19.1108	19.2686	19.1167	19.199	19.1391	19.2442	P14618	64	P14618	KPYM_HUMAN	PKM	Pyruvate kinase PKM	P14618	FALSE	0	-0.0501871	0.129609	0.0397109	0.880374	0.365453	-0.0870391	0.0927569	0.00285889	0.977704	0.947438	FALSE	FALSE	FALSE	0.980691	No	Not Significant	0.546455	No	Not Significant	Unchanged	Unchanged
CCT4	17.2458	17.2314	17.2192	17.1457	17.245	17.2007	17.3453	17.2497	17.2388	17.2482	17.1903	17.35	17.2568	17.2819	17.2793	17.2337	P50991	45	P50991	TCPD_HUMAN	CCT4	T-complex protein 1 subunit delta	P50991	FALSE	0	0.00869614	0.146683	0.0776894	0.736832	0.0294403	-0.017167	0.120819	0.0518262	0.9357	0.131855	FALSE	FALSE	FALSE	0.399324	No	Not Significant	0.0965954	No	Not Significant	Unchanged	Unchanged
PDE12	14.4323	14.3627	14.4117	14.2761	14.302	14.358	14.3722	14.3571	14.4099	14.407	14.3706	14.5177	14.5369	14.4796	14.5183	14.4909	Q6L8Q7	28	Q6L8Q7	PDE12_HUMAN	PDE12	2',5'-phosphodiesterase 12	Q6L8Q7	FALSE	0	0.0931601	0.250308	0.171734	0.252248	0.00022994	-0.0321584	0.12499	0.0464158	0.951764	0.230352	FALSE	FALSE	FALSE	0.527214	No	Not Significant	0.00255993	No	Not Significant	Unchanged	Unchanged
RPS19	16.7464	16.7299	16.7091	16.7314	16.6656	16.7801	16.7257	16.8206	16.6533	16.7525	16.7313	16.781	16.735	16.7359	16.8203	16.7589	P39019	11	P39019	RS19_HUMAN	RPS19	40S ribosomal protein S19	P39019	FALSE	0	-0.0350853	0.124493	0.0447037	0.86479	0.254317	-0.0646407	0.0949374	0.0151483	0.973249	0.694525	FALSE	FALSE	FALSE	0.860678	No	Not Significant	0.432255	No	Not Significant	Unchanged	Unchanged
CAB39.1	14.0418	14.0769	14.2448	14.0242	14.1308	14.1913	13.9825	14.0682	14.0431	14.0225	13.985	13.9103	13.8705	13.961	14.0208	14.0229	Q9Y376	16	Q9Y376	CAB39_HUMAN	CAB39	Calcium-binding protein 39	Q9Y376	FALSE	0	-0.299289	-0.0820222	-0.190656	0.446828	0.00169936	-0.236124	-0.0188571	-0.127491	0.845726	0.023981	FALSE	FALSE	FALSE	0.166926	No	Not Significant	0.0113008	No	Not Significant	Unchanged	Unchanged
CCDC59	11.85	11.8333	11.7621	11.6585	11.7394	11.7802	11.8099	11.9833	11.8292	12.0461	11.8912	12.0216	12.0841	11.7533	11.904	11.9468	Q9P031	7	Q9P031	TAP26_HUMAN	CCDC59	Thyroid transcription factor 1-associated protein 26	Q9P031	FALSE	0	0.0506614	0.363143	0.206902	0.662831	0.0123254	0.0206466	0.333129	0.176888	0.859214	0.0286797	FALSE	FALSE	FALSE	0.184302	No	Not Significant	0.0499485	No	Not Significant	Unchanged	Unchanged
RIC8A	13.8746	13.8212	13.8748	13.9862	13.9024	13.8614	13.786	13.7108	13.7554	13.8035	13.7106	13.8617	13.8584	13.8231	13.7707	13.9328	Q9NPQ8	24	Q9NPQ8	RIC8A_HUMAN	RIC8A	Synembryn-A	Q9NPQ8	FALSE	0	-0.139037	0.025244	-0.0568963	0.843682	0.162707	-0.2351	-0.0708193	-0.15296	0.385615	0.00103101	FALSE	FALSE	FALSE	0.0291977	No	Not Significant	0.321273	No	Not Significant	Unchanged	Unchanged
ATP6AP1	13.5178	13.3806	13.434	13.4109	13.3553	13.3996	13.3255	13.3986	13.4569	13.3178	13.3268	13.5457	13.6629	13.667	13.6377	13.547	Q15904	12	Q15904	VAS1_HUMAN	ATP6AP1	V-type proton ATPase subunit S1	Q15904	FALSE	0	0.100097	0.324138	0.212118	0.36922	0.000890643	-0.146857	0.0771837	-0.0348368	0.968651	0.521578	FALSE	FALSE	FALSE	0.76141	No	Not Significant	0.00688838	No	Not Significant	Unchanged	Unchanged
STAT1	15.368	15.4066	15.3779	15.521	15.4074	15.4984	15.2864	15.3613	15.3709	15.4133	15.4233	15.2619	15.2952	15.3059	15.3062	15.3378	P42224	40	P42224	STAT1_HUMAN	STAT1	Signal transducer and activator of transcription 1-alpha/beta	P42224	FALSE	0	-0.224481	-0.0750433	-0.149762	0.323867	0.000531785	-0.154855	-0.005418	-0.0801366	0.876396	0.036965	FALSE	FALSE	FALSE	0.213754	No	Not Significant	0.00478358	No	Not Significant	Unchanged	Unchanged
CHD8	11.59	11.5482	11.5453	11.5943	11.5108	11.5535	11.5478	11.532	11.4767	11.6333	11.5401	11.7153	11.6849	11.5412	11.6745	11.4899	Q9HCK8	32	Q9HCK8	CHD8_HUMAN	CHD8	Chromodomain-helicase-DNA-binding protein 8	Q9HCK8	FALSE	0	-0.0322934	0.172627	0.0701667	0.845056	0.167267	-0.107461	0.0974595	-0.00500064	0.977293	0.919419	FALSE	FALSE	FALSE	0.967345	No	Not Significant	0.327316	No	Not Significant	Unchanged	Unchanged
VPS52	11.9408	12.0161	12.1104	12.0467	11.9794	11.9983	12.1095	12.051	11.8056	11.9964	12.0474	11.8559	11.8629	11.873	11.8951	11.8451	Q8N1B4	18	Q8N1B4	VPS52_HUMAN	VPS52	Vacuolar protein sorting-associated protein 52 homolog	Q8N1B4	FALSE	0	-0.29212	-0.0424867	-0.167303	0.656022	0.0114633	-0.156557	0.0930766	-0.0317401	0.970954	0.599516	FALSE	FALSE	FALSE	0.807815	No	Not Significant	0.0471968	No	Not Significant	Unchanged	Unchanged
CRABP2	10.2082	10.2588	10.4994	10.478	10.156	10.4905	10.5678	10.1226	10.0163	9.99293	10.0054	9.82582	9.86144	9.9875	10.3021	10.2727	P29373	2	P29373	RABP2_HUMAN	CRABP2	Cellular retinoic acid-binding protein 2	P29373	FALSE	0	-0.651551	-0.0605625	-0.356057	0.709487	0.0209163	-0.560457	0.0305318	-0.264962	0.914555	0.0758161	FALSE	FALSE	FALSE	0.298456	No	Not Significant	0.0746453	No	Not Significant	Unchanged	Unchanged
NAXE	12.8756	12.8998	12.803	12.7907	13.0515	12.892	12.8426	12.9953	12.8792	12.913	12.9307	12.8731	12.8532	13.0488	12.7607	12.8069	Q8NCW5	13	Q8NCW5	NNRE_HUMAN	NAXE	NAD(P)H-hydrate epimerase	Q8NCW5	FALSE	0	-0.1492	0.117646	-0.0157769	0.910943	0.806511	-0.105571	0.161274	0.0278515	0.972609	0.666032	FALSE	FALSE	FALSE	0.846809	No	Not Significant	0.884798	No	Not Significant	Unchanged	Unchanged
MYH10	17.0561	17.102	17.0216	17.0856	17.0556	17.1646	17.1384	17.0638	17.1068	17.1636	17.1179	17.0611	16.9833	17.0399	17.0476	17.0454	P35579;P35580	19	P35579;P35580	MYH10_HUMAN;MYH9_HUMAN	MYH10;MYH9	Myosin-9	P35579	FALSE	0	-0.123323	0.0305969	-0.0463632	0.858527	0.221617	-0.0406618	0.113258	0.0362983	0.96029	0.334665	FALSE	FALSE	FALSE	0.62754	No	Not Significant	0.394528	No	Not Significant	Unchanged	Unchanged
RHOB	11.1526	10.9093	11.0698	11.0552	11.1407	11.089	10.7794	10.543	10.7774	10.8697	10.8594	10.8745	11.1578	11.0533	11.2774	11.6559	P62745	3	P62745	RHOB_HUMAN	RHOB	Rho-related GTP-binding protein RhoB	P62745	FALSE	0	-0.135234	0.365443	0.115104	0.878179	0.346643	-0.573238	-0.0725603	-0.322899	0.800057	0.014375	FALSE	FALSE	FALSE	0.130727	No	Not Significant	0.528479	No	Not Significant	Unchanged	Unchanged
MAP1B	14.7396	14.7998	14.8077	14.8617	14.8761	14.862	14.7716	14.709	14.7989	14.7696	14.7416	14.6163	14.6696	14.6491	14.6833	14.6307	P46821	98	P46821	MAP1B_HUMAN	MAP1B	Microtubule-associated protein 1B	P46821	FALSE	0	-0.262765	-0.141365	-0.202065	0.0226215	1.64433e-06	-0.154438	-0.0330376	-0.0937379	0.651581	0.00452192	FALSE	FALSE	FALSE	0.068795	No	Not Significant	6.47988e-05	No	Not Significant	Unchanged	Unchanged
SSB	16.2991	16.2088	16.1869	16.1332	16.1325	16.1837	16.3768	16.2089	16.2363	16.2487	16.1721	16.4318	16.4393	16.3621	16.3939	16.4285	P05455	24	P05455	LA_HUMAN	SSB	Lupus La protein	P05455	FALSE	0	0.176434	0.327674	0.252054	0.0223818	1.61654e-06	0.0138844	0.165124	0.0895044	0.842258	0.0229585	FALSE	FALSE	FALSE	0.164565	No	Not Significant	6.4385e-05	No	Not Significant	Unchanged	Unchanged
CALB2	13.3158	13.4035	13.3363	13.4691	13.4011	13.4778	13.4295	13.4265	13.3944	13.329	13.3676	13.2069	13.2508	13.2855	13.1663	13.2484	P22676	17	P22676	CALB2_HUMAN	CALB2	Calretinin	P22676	FALSE	0	-0.301371	-0.077598	-0.189484	0.480955	0.0022631	-0.143537	0.0802359	-0.0316504	0.969829	0.559502	FALSE	FALSE	FALSE	0.784482	No	Not Significant	0.0140463	No	Not Significant	Unchanged	Unchanged
EIF3J	14.716	14.6708	14.7678	14.6151	14.6841	14.6031	14.6687	14.7381	14.5774	14.6998	14.6829	14.767	14.7065	14.8663	14.7386	14.6956	O75822	21	O75822	EIF3J_HUMAN	EIF3J	Eukaryotic translation initiation factor 3 subunit J	O75822	FALSE	0	-0.00631784	0.1809	0.0872909	0.792837	0.0657565	-0.0877273	0.0994902	0.00588146	0.976942	0.89639	FALSE	FALSE	FALSE	0.955271	No	Not Significant	0.170706	No	Not Significant	Unchanged	Unchanged
NME1.1	16.6367	16.642	16.8014	16.6663	16.4775	16.7074	16.5279	16.5917	16.6901	16.7462	16.5699	16.6471	16.5428	16.591	16.5592	16.7373	P15531	10	P15531	NDKA_HUMAN	NME1	Nucleoside diphosphate kinase A	P15531	FALSE	0	-0.193621	0.0982416	-0.0476896	0.893002	0.500892	-0.183925	0.107938	-0.0379935	0.970722	0.590918	FALSE	FALSE	FALSE	0.804158	No	Not Significant	0.669655	No	Not Significant	Unchanged	Unchanged
CAMK4	10.5688	10.777	10.7415	10.8161	10.6924	10.7023	11.0788	10.7214	10.6915	10.7687	10.7805	10.551	10.3879	10.2633	10.4856	10.4788	Q16566	2	Q16566	KCC4_HUMAN	CAMK4	Calcium/calmodulin-dependent protein kinase type IV	Q16566	TRUE	5	-0.486505	-0.123029	-0.304767	0.490054	0.00244465	-0.11163	0.251846	0.070108	0.965135	0.428047	FALSE	FALSE	FALSE	0.700552	No	Not Significant	0.0148756	No	Not Significant	Unchanged	Unchanged
PPM1B	13.0593	12.9817	12.9955	12.934	12.9997	13.015	12.8962	12.9287	13.1091	12.835	13.1224	13.1169	13.0505	13.1776	13.1171	13.1279	O75688	11	O75688	PPM1B_HUMAN	PPM1B	Protein phosphatase 1B	O75688	FALSE	0	0.00744818	0.256385	0.131917	0.757694	0.0389897	-0.132247	0.116691	-0.007778	0.976951	0.896948	FALSE	FALSE	FALSE	0.955308	No	Not Significant	0.118577	No	Not Significant	Unchanged	Unchanged
PTK7	13.551	13.6037	13.6179	13.6742	13.7267	13.6654	13.5318	13.5597	13.5476	13.524	13.5857	13.3864	13.5369	13.4329	13.4262	13.4926	Q13308	31	Q13308	PTK7_HUMAN	PTK7	Inactive tyrosine-protein kinase 7	Q13308	FALSE	0	-0.28842	-0.143771	-0.216096	0.0530203	6.65276e-06	-0.193649	-0.0490003	-0.121325	0.546802	0.00243845	FALSE	FALSE	FALSE	0.0511893	No	Not Significant	0.000180907	No	Not Significant	Unchanged	Unchanged
USP11	12.0729	12.3233	12.3366	12.4173	12.3543	12.2316	12.3909	12.2536	12.3304	12.3268	12.268	11.638	11.8996	11.9546	11.9204	11.9033	P51784	20	P51784	UBP11_HUMAN	USP11	Ubiquitin carboxyl-terminal hydrolase 11	P51784	FALSE	0	-0.593566	-0.349958	-0.471762	0.00524471	2.04049e-07	-0.142802	0.100806	-0.020998	0.973818	0.72129	FALSE	FALSE	FALSE	0.872247	No	Not Significant	1.74685e-05	No	Not Significant	Unchanged	Unchanged
NAGK	13.7788	13.8153	13.9013	13.8761	13.8457	13.9301	13.6797	13.7228	13.7295	13.813	13.8394	13.6989	13.679	13.61	13.7952	13.6728	Q9UJ70	15	Q9UJ70	NAGK_HUMAN	NAGK	N-acetyl-D-glucosamine kinase	Q9UJ70	FALSE	0	-0.313188	-0.0810494	-0.197119	0.478345	0.00221371	-0.247496	-0.0153568	-0.131426	0.859164	0.0286598	FALSE	FALSE	FALSE	0.184302	No	Not Significant	0.013832	No	Not Significant	Unchanged	Unchanged
RCOR1	12.7078	12.7382	12.8515	12.5701	12.5247	12.6703	12.8447	12.6983	12.843	12.8757	12.7656	12.895	12.6777	12.7366	12.6717	12.7725	Q9P2K3;Q9UKL0	4	Q9P2K3;Q9UKL0	RCOR1_HUMAN;RCOR3_HUMAN	RCOR1;RCOR3	REST corepressor 3	Q9P2K3	FALSE	0	-0.0357229	0.228782	0.0965297	0.836939	0.142461	0.0190348	0.28354	0.151287	0.855515	0.0272627	FALSE	FALSE	FALSE	0.180001	No	Not Significant	0.292059	No	Not Significant	Unchanged	Unchanged
TUBB3	17.6056	17.6247	17.6626	17.7183	17.7546	17.6998	17.5151	17.5602	17.4743	17.6204	17.6167	17.606	17.4559	17.5883	17.6251	17.3397	P04350;P68371;Q13509	3	P68371;Q13509;P04350	TBB3_HUMAN;TBB4A_HUMAN;TBB4B_HUMAN	TUBB3;TUBB4A;TUBB4B	Tubulin beta-4A chain	P04350	FALSE	0	-0.304423	-0.0672909	-0.185857	0.548417	0.00406125	-0.270055	-0.0329224	-0.151489	0.805429	0.0151758	FALSE	FALSE	FALSE	0.134221	No	Not Significant	0.0218556	No	Not Significant	Unchanged	Unchanged
C1orf43	10.2572	10.2576	9.89426	10.2656	10.09	10.2374	10.8249	10.3301	10.2513	10.4126	10.0118	10.5018	10.6412	9.62745	10.4632	10.5941	Q9BWL3	3	Q9BWL3	CA043_HUMAN	C1orf43	Protein C1orf43	Q9BWL3	TRUE	1	-0.141722	0.629181	0.243729	0.853835	0.200484	-0.141133	0.62977	0.244318	0.948037	0.199447	FALSE	FALSE	FALSE	0.492441	No	Not Significant	0.367956	No	Not Significant	Unchanged	Unchanged
BLMH	15.2292	15.2516	15.3576	15.2771	15.3071	15.1938	15.0277	15.2399	15.2533	15.3208	15.2874	15.1624	15.1274	15.172	15.2435	15.2223	Q13867	17	Q13867	BLMH_HUMAN	BLMH	Bleomycin hydrolase	Q13867	FALSE	0	-0.20254	0.00574443	-0.0983976	0.789705	0.0625808	-0.162246	0.0460379	-0.0581042	0.954355	0.256236	FALSE	FALSE	FALSE	0.552532	No	Not Significant	0.165167	No	Not Significant	Unchanged	Unchanged
FLNA.3	16.1177	16.054	16.0211	16.0297	16.0749	16.2894	16.071	15.7764	16.0829	16.0275	16.1129	15.9805	16.0756	16.1999	16.1689	16.2191	P21333;Q14315	6	Q14315;P21333	FLNA_HUMAN;FLNC_HUMAN	FLNA;FLNC	Filamin-A	P21333	FALSE	0	-0.136047	0.186135	0.0250442	0.908144	0.747587	-0.250719	0.0714629	-0.0896279	0.954472	0.257512	FALSE	FALSE	FALSE	0.553681	No	Not Significant	0.848914	No	Not Significant	Unchanged	Unchanged
ISY1	12.0715	12.1222	12.1006	11.9383	12.0606	11.7148	12.4541	12.2656	12.0226	12.3286	12.2145	12.2578	12.2344	12.1607	12.1363	12.0398	Q9ULR0	5	Q9ULR0	ISY1_HUMAN	ISY1	Pre-mRNA-splicing factor ISY1 homolog	Q9ULR0	FALSE	0	0.0295827	0.394838	0.21221	0.724719	0.0252179	0.120867	0.486122	0.303494	0.559907	0.00262295	FALSE	FALSE	FALSE	0.0520952	No	Not Significant	0.086284	No	Not Significant	Unchanged	Unchanged
ELAC2	13.1025	13.056	13.1489	13.0819	13.0635	13.0773	13.0076	13.1249	12.9677	13.0487	12.9839	13.1045	13.117	13.0633	13.1549	13.1109	Q9BQ52	40	Q9BQ52	RNZ2_HUMAN	ELAC2	Zinc phosphodiesterase ELAC protein 2	Q9BQ52	FALSE	0	-0.0520667	0.0865196	0.0172265	0.900405	0.607646	-0.135617	0.00296971	-0.0663235	0.903262	0.0595505	FALSE	FALSE	FALSE	0.265353	No	Not Significant	0.75029	No	Not Significant	Unchanged	Unchanged
TFG	14.8517	14.7835	14.8794	14.7365	14.7183	14.9055	14.848	14.7037	14.6556	14.8736	14.7307	14.9044	14.8975	14.8934	14.8671	14.8632	Q92734	14	Q92734	TFG_HUMAN	TFG	Protein TFG	Q92734	FALSE	0	-0.0393871	0.189833	0.0752229	0.849906	0.184687	-0.162182	0.0670378	-0.0475721	0.963586	0.394453	FALSE	FALSE	FALSE	0.672882	No	Not Significant	0.349237	No	Not Significant	Unchanged	Unchanged
SCRN1	13.8717	13.9088	13.7603	13.9072	13.8898	13.8993	13.9408	13.8551	13.9913	13.9975	13.9377	13.9086	13.7816	13.9683	13.8824	13.8479	Q12765	23	Q12765	SCRN1_HUMAN	SCRN1	Secernin-1	Q12765	FALSE	0	-0.0859812	0.11321	0.0136142	0.909575	0.777131	-0.0192577	0.179933	0.0803377	0.92852	0.107304	FALSE	FALSE	FALSE	0.361555	No	Not Significant	0.866997	No	Not Significant	Unchanged	Unchanged
CWC25	11.9168	11.842	11.8481	11.8885	11.7365	11.7816	11.8855	11.9807	11.6444	11.9804	11.8321	12.0583	11.9349	11.9408	11.9905	12.0722	Q9NXE8	8	Q9NXE8	CWC25_HUMAN	CWC25	Pre-mRNA-splicing factor CWC25 homolog	Q9NXE8	FALSE	0	0.0553094	0.31604	0.185674	0.618774	0.00784122	-0.0793936	0.181337	0.0509715	0.964866	0.421928	FALSE	FALSE	FALSE	0.695248	No	Not Significant	0.0357195	No	Not Significant	Unchanged	Unchanged
TRIM27	11.6214	11.5868	11.6345	11.5313	11.4878	11.4727	11.4517	11.5415	11.7204	11.8993	11.5416	11.6697	11.74	11.7592	11.6611	11.6364	P14373	7	P14373	TRI27_HUMAN	TRIM27	Zinc finger protein RFP	P14373	FALSE	0	-0.0147224	0.338158	0.161718	0.796807	0.0700771	-0.0771096	0.275771	0.0993305	0.95397	0.252122	FALSE	FALSE	FALSE	0.548986	No	Not Significant	0.178502	No	Not Significant	Unchanged	Unchanged
ITPA	13.6129	13.6229	13.5293	13.6908	13.739	13.7019	13.5549	13.5851	13.407	13.7005	13.6979	13.5601	13.3471	13.5622	13.6198	13.7659	Q9BY32	14	Q9BY32	ITPA_HUMAN	ITPA	Inosine triphosphate pyrophosphatase	Q9BY32	FALSE	0	-0.240429	0.051943	-0.0942429	0.851832	0.192227	-0.222326	0.0700454	-0.0761405	0.957053	0.288081	FALSE	FALSE	FALSE	0.58422	No	Not Significant	0.357748	No	Not Significant	Unchanged	Unchanged
NKRF	13.7357	13.7298	13.682	13.6843	13.6879	13.6687	13.7626	13.8385	13.7318	13.7922	13.7198	13.7924	13.8221	13.8027	13.7542	13.7273	O15226	34	O15226	NKRF_HUMAN	NKRF	NF-kappa-B-repressing factor	O15226	FALSE	0	0.0304292	0.167629	0.0990293	0.609767	0.00718023	0.0196789	0.156879	0.0882789	0.801387	0.0145675	FALSE	FALSE	FALSE	0.130919	No	Not Significant	0.0334868	No	Not Significant	Unchanged	Unchanged
STRN3	12.4083	12.4372	12.3976	12.5123	12.4041	12.4708	12.5108	12.4514	12.3628	12.3502	12.4748	12.3269	12.4313	12.377	12.377	12.378	Q13033	17	Q13033	STRN3_HUMAN	STRN3	Striatin-3	Q13033	FALSE	0	-0.162451	0.0261369	-0.0681572	0.83825	0.146139	-0.110502	0.0780865	-0.0162076	0.973834	0.722073	FALSE	FALSE	FALSE	0.872721	No	Not Significant	0.297471	No	Not Significant	Unchanged	Unchanged
PPM1F	12.8832	12.8839	12.8944	12.8842	12.9242	12.9179	12.8955	12.8343	12.9083	12.8388	12.8576	12.9107	12.8688	12.6654	12.9582	12.9246	P49593	21	P49593	PPM1F_HUMAN	PPM1F	Protein phosphatase 1F	P49593	FALSE	0	-0.166218	0.0869939	-0.0396118	0.894386	0.51908	-0.164863	0.0883489	-0.0382568	0.969028	0.533313	FALSE	FALSE	FALSE	0.769355	No	Not Significant	0.684146	No	Not Significant	Unchanged	Unchanged
DUSP3	13.0733	13.1695	13.203	13.3046	13.1622	13.1869	13.1471	12.9221	13.2025	13.2259	13.1708	12.8482	13.0461	12.8681	13.0447	12.9958	P51452	9	P51452	DUS3_HUMAN	DUSP3	Dual specificity protein phosphatase 3	P51452	FALSE	0	-0.384658	-0.122554	-0.253606	0.350433	0.000733707	-0.21157	0.0505334	-0.0805183	0.949765	0.212955	FALSE	FALSE	FALSE	0.509102	No	Not Significant	0.00599852	No	Not Significant	Unchanged	Unchanged
OTUD4	12.8356	12.8642	12.9156	12.8623	12.7791	12.8794	12.832	12.9121	12.9616	12.7816	12.8545	12.7867	12.7702	12.8429	12.8481	12.8365	Q01804	24	Q01804	OTUD4_HUMAN	OTUD4	OTU domain-containing protein 4	Q01804	FALSE	0	-0.12307	0.0386825	-0.0421936	0.870175	0.287312	-0.0715805	0.0901717	0.00929558	0.975546	0.811817	FALSE	FALSE	FALSE	0.917701	No	Not Significant	0.466311	No	Not Significant	Unchanged	Unchanged
GSTZ1	13.2331	13.3519	13.3893	13.4235	13.21	13.3837	13.2548	13.3421	13.4163	13.4979	13.2494	13.2166	13.069	13.1455	13.1293	13.1315	O43708	7	O43708	MAAI_HUMAN	GSTZ1	Maleylacetoacetate isomerase	O43708	FALSE	0	-0.358058	-0.0684981	-0.213278	0.595684	0.00627253	-0.144325	0.145235	0.000454938	0.978365	0.994802	FALSE	FALSE	FALSE	0.998293	No	Not Significant	0.0302185	No	Not Significant	Unchanged	Unchanged
SERBP1	16.0165	15.9815	15.9771	15.9799	15.9204	16.0637	15.9867	15.9358	15.9919	15.9997	15.9783	16.0426	15.9803	16.0277	16.084	16.0726	Q8NC51	28	Q8NC51	PAIRB_HUMAN	SERBP1	Plasminogen activator inhibitor 1 RNA-binding protein	Q8NC51	FALSE	0	-0.037416	0.149797	0.0561907	0.858856	0.2232	-0.100411	0.0868029	-0.00680383	0.97669	0.880262	FALSE	FALSE	FALSE	0.948657	No	Not Significant	0.396091	No	Not Significant	Unchanged	Unchanged
EIF3D	15.0708	15.082	15.1159	15.1323	15.0274	15.1237	15.0331	15.0356	15.0611	15.0977	15.1112	15.0138	15.0202	15.0703	15.0989	15.0343	O15371	31	O15371	EIF3D_HUMAN	EIF3D	Eukaryotic translation initiation factor 3 subunit D	O15371	FALSE	0	-0.123406	0.0187899	-0.0523082	0.835848	0.139488	-0.103177	0.0390191	-0.032079	0.961532	0.355515	FALSE	FALSE	FALSE	0.642272	No	Not Significant	0.287627	No	Not Significant	Unchanged	Unchanged
PBK	13.9415	14.005	13.9093	13.952	14.0818	14.0517	13.9729	13.9852	14.0321	14.0557	14.0044	13.8808	13.9123	13.8754	13.8831	13.927	Q96KB5	20	Q96KB5	TOPK_HUMAN	PBK	Lymphokine-activated killer T-cell-originated protein kinase	Q96KB5	FALSE	0	-0.175627	-0.0302746	-0.102951	0.62232	0.00812089	-0.0612635	0.0840888	0.0114126	0.974301	0.745137	FALSE	FALSE	FALSE	0.885071	No	Not Significant	0.0367017	No	Not Significant	Unchanged	Unchanged
SYDE1	11.53	11.5151	12.0793	12.174	12.0308	12.0775	11.0054	11.1827	11.0723	10.8434	11.1705	11.1303	11.0764	11.1368	10.9449	11.1203	Q6ZW31	15	Q6ZW31	SYDE1_HUMAN	SYDE1	Rho GTPase-activating protein SYDE1	Q6ZW31	FALSE	0	-1.13468	-0.882581	-1.00863	2.17085e-13	2.20412e-12	-1.16156	-0.909465	-1.03551	2.69688e-13	1.41503e-12	TRUE	TRUE	TRUE	3.51305e-09	Yes	Q-val	2.34518e-09	Yes	Q-val	Down	Down
NPC1	13.7748	13.7367	13.745	13.6442	13.7188	13.6201	13.8112	13.8033	13.7454	13.7876	13.7547	13.9213	13.8568	13.8149	13.8273	13.8246	O15118	14	O15118	NPC1_HUMAN	NPC1	NPC intracellular cholesterol transporter 1	O15118	FALSE	0	0.0876736	0.246247	0.16696	0.283733	0.000332299	0.0191472	0.17772	0.0984337	0.820546	0.0178134	FALSE	FALSE	FALSE	0.146902	No	Not Significant	0.0033811	No	Not Significant	Unchanged	Unchanged
GHITM	14.1531	14.077	14.1882	14.0398	14.0575	14.1339	13.9259	14.134	14.1129	14.0669	14.0336	14.2005	14.1582	14.2042	14.2422	14.1529	Q9H3K2	12	Q9H3K2	GHITM_HUMAN	GHITM	Growth hormone-inducible transmembrane protein	Q9H3K2	FALSE	0	-0.0129187	0.186407	0.0867441	0.807793	0.0840444	-0.14988	0.0494462	-0.0502167	0.958212	0.303597	FALSE	FALSE	FALSE	0.599712	No	Not Significant	0.20238	No	Not Significant	Unchanged	Unchanged
RPL4	17.5299	17.4965	17.4379	17.5207	17.4715	17.5067	17.4708	17.5474	17.5228	17.5051	17.4851	17.6393	17.555	17.5094	17.5879	17.5408	P36578	33	P36578	RL4_HUMAN	RPL4	60S ribosomal protein L4	P36578	FALSE	0	0.00792693	0.156654	0.0822905	0.743153	0.0319917	-0.0523148	0.0964124	0.0220488	0.969267	0.540943	FALSE	FALSE	FALSE	0.774607	No	Not Significant	0.102044	No	Not Significant	Unchanged	Unchanged
PPME1	14.398	14.3239	14.3102	14.3393	14.3324	14.2971	14.4312	14.2785	14.3595	14.2847	14.2819	14.5116	14.3961	14.4171	14.4576	14.5205	Q9Y570	18	Q9Y570	PPME1_HUMAN	PPME1	Protein phosphatase methylesterase 1	Q9Y570	FALSE	0	0.0413678	0.240267	0.140817	0.622596	0.00814314	-0.0920722	0.106827	0.00737745	0.976651	0.877816	FALSE	FALSE	FALSE	0.94737	No	Not Significant	0.0367799	No	Not Significant	Unchanged	Unchanged
SMS	14.9363	14.9547	15.0615	14.8723	15.0955	14.9327	15.0803	14.7521	14.8395	15.031	14.927	14.9148	14.8468	14.9554	14.8908	14.8568	P52788	23	P52788	SPSY_HUMAN	SMS	Spermine synthase	P52788	FALSE	0	-0.264328	0.0691619	-0.097583	0.861133	0.234549	-0.231268	0.102222	-0.0645229	0.965074	0.426647	FALSE	FALSE	FALSE	0.699618	No	Not Significant	0.409318	No	Not Significant	Unchanged	Unchanged
PABPC4	15.8305	15.8495	15.7645	15.7915	15.7689	15.8098	15.8736	15.8973	15.8669	15.97	15.9031	15.8424	15.8405	15.8313	15.9504	15.8749	Q13310	20	Q13310	PABP4_HUMAN	PABPC4	Polyadenylate-binding protein 4	Q13310	FALSE	0	0.0164934	0.151968	0.0842305	0.695122	0.0176571	0.0507608	0.186235	0.118498	0.484955	0.00174477	FALSE	FALSE	FALSE	0.0409939	No	Not Significant	0.0651824	No	Not Significant	Unchanged	Unchanged
FBXO3	11.0816	10.9182	10.8797	10.939	10.9386	10.7399	10.8053	10.9839	11.0491	10.9877	10.9403	11.1033	11.3514	11.3048	11.2161	11.262	Q9UK99	9	Q9UK99	FBX3_HUMAN	FBXO3	F-box only protein 3	Q9UK99	FALSE	0	0.219082	0.527393	0.373237	0.169764	7.86543e-05	-0.0751874	0.233124	0.0789682	0.957644	0.29585	FALSE	FALSE	FALSE	0.592611	No	Not Significant	0.00113864	No	Not Significant	Unchanged	Unchanged
REXO2	14.7048	14.665	14.62	14.7805	14.7275	14.6875	14.542	14.6104	14.6213	14.7044	14.691	14.74	14.556	14.7521	14.676	14.8034	Q9Y3B8	12	Q9Y3B8	ORN_HUMAN	REXO2	Oligoribonuclease, mitochondrial	Q9Y3B8	FALSE	0	-0.109245	0.112517	0.00163579	0.917945	0.975601	-0.18092	0.040841	-0.0700397	0.948235	0.200929	FALSE	FALSE	FALSE	0.493737	No	Not Significant	0.98673	No	Not Significant	Unchanged	Unchanged
HUWE1	14.9006	14.9083	14.9744	14.9485	14.9359	14.9612	14.8112	14.8831	14.8332	14.9113	14.9153	14.8231	14.8585	14.8631	14.896	14.8449	Q7Z6Z7	136	Q7Z6Z7	HUWE1_HUMAN	HUWE1	E3 ubiquitin-protein ligase HUWE1	Q7Z6Z7	FALSE	0	-0.165876	-0.0298948	-0.0978852	0.61159	0.00730861	-0.152176	-0.0161953	-0.0841857	0.821861	0.0180741	FALSE	FALSE	FALSE	0.14793	No	Not Significant	0.0339156	No	Not Significant	Unchanged	Unchanged
NAP1L4	14.7308	14.653	14.7248	14.7519	14.5711	14.671	14.691	14.6897	14.6705	14.6426	14.4641	14.8384	14.752	14.7428	14.8528	14.6728	Q99733	14	Q99733	NP1L4_HUMAN	NAP1L4	Nucleosome assembly protein 1-like 4	Q99733	FALSE	0	-0.018515	0.202531	0.0920079	0.816267	0.0972769	-0.158663	0.0623828	-0.0481401	0.962442	0.37203	FALSE	FALSE	FALSE	0.654436	No	Not Significant	0.224235	No	Not Significant	Unchanged	Unchanged
CYFIP1	13.4707	13.4701	13.6211	13.5003	13.4784	13.4381	13.356	13.4458	13.4504	13.4819	13.4593	13.3911	13.4073	13.4412	13.4466	13.5125	Q7L576	28	Q7L576	CYFP1_HUMAN	CYFIP1	Cytoplasmic FMR1-interacting protein 1	Q7L576	FALSE	0	-0.152531	0.0130964	-0.0697173	0.814214	0.0938437	-0.153586	0.0120419	-0.0707718	0.921471	0.0893515	FALSE	FALSE	FALSE	0.325582	No	Not Significant	0.218803	No	Not Significant	Unchanged	Unchanged
SGO2	10.5355	10.6345	10.8078	10.4684	10.4341	10.5244	10.5747	10.9166	10.7018	10.507	10.7758	11.0528	9.89831	10.8002	10.4632	10.3703	Q562F6	6	Q562F6	SGO2_HUMAN	SGO2	Shugoshin 2	Q562F6	FALSE	0	-0.387377	0.303959	-0.0417089	0.910766	0.802647	-0.209171	0.482165	0.136497	0.964664	0.417411	FALSE	FALSE	FALSE	0.691475	No	Not Significant	0.882624	No	Not Significant	Unchanged	Unchanged
RASSF7	9.33055	9.3933	9.0917	8.77979	9.55688	9.41895	9.74329	9.93711	9.43341	9.19999	9.37863	9.29904	9.59355	9.29956	9.35733	9.5781	Q02833	2	Q02833	RASF7_HUMAN	RASSF7	Ras association domain-containing protein 7	Q02833	TRUE	1	-0.112447	0.539825	0.213689	0.850093	0.185403	0.000519274	0.652791	0.326655	0.893809	0.0496736	FALSE	FALSE	FALSE	0.248802	No	Not Significant	0.349945	No	Not Significant	Unchanged	Unchanged
USP24	13.2457	13.3004	13.2954	13.2939	13.261	13.3271	13.3193	13.3725	13.2322	13.2808	13.3211	13.2339	13.2071	13.152	13.1714	13.2695	Q9UPU5	52	Q9UPU5	UBP24_HUMAN	USP24	Ubiquitin carboxyl-terminal hydrolase 24	Q9UPU5	FALSE	0	-0.154606	-0.0206001	-0.087603	0.669793	0.0132886	-0.0561871	0.0778187	0.0108158	0.974164	0.738294	FALSE	FALSE	FALSE	0.88221	No	Not Significant	0.0527888	No	Not Significant	Unchanged	Unchanged
NFAT5	10.9341	10.7411	10.5744	10.7108	10.561	10.6692	10.657	10.7997	10.8414	10.851	11.0052	11.2182	11.2745	11.0531	11.2482	11.0978	O94916	18	O94916	NFAT5_HUMAN	NFAT5	Nuclear factor of activated T-cells 5	O94916	FALSE	0	0.403963	0.695106	0.549535	0.00692628	2.93441e-07	0.0564348	0.347578	0.202006	0.751366	0.00925944	FALSE	FALSE	FALSE	0.101418	No	Not Significant	2.13672e-05	No	Not Significant	Unchanged	Unchanged
AFDN	12.9502	12.9428	13.0078	12.9301	12.9586	12.9514	12.8882	12.8982	12.9601	12.9172	12.9737	12.834	12.9567	12.9173	13.0247	12.9708	P55196	56	P55196	AFAD_HUMAN	AFDN	Afadin	P55196	FALSE	0	-0.0960235	0.0535318	-0.0212458	0.897152	0.557799	-0.109272	0.0402829	-0.0344948	0.960926	0.345108	FALSE	FALSE	FALSE	0.635226	No	Not Significant	0.713922	No	Not Significant	Unchanged	Unchanged
MITF	10.3876	10.3748	10.5142	10.4279	9.46296	10.1476	10.6546	10.6253	10.5976	10.6699	10.2732	10.7158	10.6372	10.2416	10.7223	10.6188	O75030	4	O75030	MITF_HUMAN	MITF	Microphthalmia-associated transcription factor	O75030	FALSE	0	0.0966372	0.801328	0.448982	0.683166	0.015407	0.0736047	0.778295	0.42595	0.833132	0.0205581	FALSE	FALSE	FALSE	0.156082	No	Not Significant	0.059084	No	Not Significant	Unchanged	Unchanged
RO60	13.6894	13.5975	13.6285	13.6645	13.5136	13.6252	13.6498	13.5657	13.6141	13.5536	13.5629	13.7581	13.6804	13.792	13.7553	13.7871	P10155	31	P10155	RO60_HUMAN	RO60	60 kDa SS-A/Ro ribonucleoprotein	P10155	FALSE	0	0.0647736	0.228563	0.146668	0.426715	0.00143737	-0.100622	0.0631672	-0.0187273	0.971905	0.63653	FALSE	FALSE	FALSE	0.830567	No	Not Significant	0.00997721	No	Not Significant	Unchanged	Unchanged
SEC14L1	10.5561	10.494	10.4552	10.4749	10.4617	10.3536	10.3151	10.5342	10.5378	10.6401	10.6738	10.8291	10.7019	10.6167	10.7857	10.3261	Q92503	7	Q92503	S14L1_HUMAN	SEC14L1	SEC14-like protein 1	Q92503	FALSE	0	0.0121107	0.419017	0.215564	0.757789	0.0390412	-0.0995656	0.307341	0.103887	0.957756	0.297353	FALSE	FALSE	FALSE	0.594256	No	Not Significant	0.118588	No	Not Significant	Unchanged	Unchanged
SPDL1	12.5435	12.4346	12.4308	12.4141	12.3914	12.386	12.4997	12.3817	12.4829	12.5166	12.4082	12.6681	12.7784	12.6564	12.5468	12.6193	Q96EA4	23	Q96EA4	SPDLY_HUMAN	SPDL1	Protein Spindly	Q96EA4	FALSE	0	0.150863	0.345655	0.248259	0.13388	4.43992e-05	-0.0451183	0.149674	0.052278	0.955924	0.274081	FALSE	FALSE	FALSE	0.569256	No	Not Significant	0.000736493	No	Not Significant	Unchanged	Unchanged
PNPO	13.3375	13.388	13.3604	13.2415	13.4184	13.408	13.383	13.3088	13.4461	13.4254	13.4999	13.2986	13.2192	13.3923	13.2708	13.428	Q9NVS9	10	Q9NVS9	PNPO_HUMAN	PNPO	Pyridoxine-5'-phosphate oxidase	Q9NVS9	FALSE	0	-0.150146	0.0794465	-0.0353497	0.89487	0.525625	-0.0592528	0.170339	0.0555433	0.959522	0.322654	FALSE	FALSE	FALSE	0.617612	No	Not Significant	0.689185	No	Not Significant	Unchanged	Unchanged
PSPH	14.7745	14.867	14.8495	14.7485	14.7521	14.6878	14.9815	14.9786	14.8745	14.9417	14.9884	14.7514	14.7402	14.77	14.8329	14.8383	P78330	16	P78330	SERB_HUMAN	PSPH	Phosphoserine phosphatase	P78330	FALSE	0	-0.0684291	0.122596	0.0270832	0.897205	0.558571	0.0979358	0.28896	0.193448	0.262407	0.000482305	FALSE	FALSE	FALSE	0.0178717	No	Not Significant	0.714326	No	Not Significant	Unchanged	Unchanged
PTPA	14.0175	13.9591	14.039	14.1669	13.964	14.0473	13.7355	13.919	13.9363	13.8336	13.99	13.8693	13.9581	14.005	13.9707	14.1374	Q15257	10	Q15257	PTPA_HUMAN	PTPA	Serine/threonine-protein phosphatase 2A activator	Q15257	FALSE	0	-0.207676	0.0752546	-0.0662106	0.877158	0.338288	-0.312897	-0.029967	-0.171432	0.832038	0.0202955	FALSE	FALSE	FALSE	0.155146	No	Not Significant	0.519606	No	Not Significant	Unchanged	Unchanged
LPXN	12.6117	12.7388	12.8524	12.8345	13.0425	12.8927	12.5341	12.5992	12.6604	12.5633	12.6705	12.3405	12.2573	12.3251	12.413	12.5475	O60711	9	O60711	LPXN_HUMAN	LPXN	Leupaxin	O60711	FALSE	0	-0.654911	-0.40269	-0.5288	0.00184313	6.4767e-08	-0.426108	-0.173887	-0.299998	0.0960986	9.5214e-05	FALSE	FALSE	FALSE	0.00576548	No	Not Significant	7.90794e-06	No	Not Significant	Unchanged	Unchanged
METAP2	13.8356	13.8476	13.9052	13.9594	13.9416	13.8628	13.7277	13.748	13.7585	13.867	13.8582	13.8268	13.7617	13.707	13.7671	13.7885	P50579	32	P50579	MAP2_HUMAN	METAP2	Methionine aminopeptidase 2	P50579	FALSE	0	-0.223463	-0.0706405	-0.147052	0.354512	0.000771154	-0.201784	-0.0489607	-0.125372	0.577233	0.00289277	FALSE	FALSE	FALSE	0.0544938	No	Not Significant	0.00622928	No	Not Significant	Unchanged	Unchanged
ENOSF1	10.3425	10.4557	10.4141	10.398	10.7787	10.41	10.3278	10.7543	10.4057	10.1914	10.4212	10.3384	10.1632	10.213	10.3225	10.0449	Q7L5Y1	6	Q7L5Y1	ENOF1_HUMAN	ENOSF1	Mitochondrial enolase superfamily member 1	Q7L5Y1	FALSE	0	-0.504482	-0.0631186	-0.2838	0.678488	0.0146225	-0.300785	0.140578	-0.0801037	0.966269	0.455366	FALSE	FALSE	FALSE	0.717582	No	Not Significant	0.0566614	No	Not Significant	Unchanged	Unchanged
LIMS1	12.7911	12.818	12.8549	12.8109	12.999	12.8081	12.636	12.8828	12.5919	12.8306	12.9476	12.6719	12.729	12.7564	12.6778	12.812	P48059	9	P48059	LIMS1_HUMAN	LIMS1	LIM and senescent cell antigen-like-containing domain protein 1	P48059	FALSE	0	-0.281116	0.00355524	-0.13878	0.7818	0.055382	-0.232774	0.0518966	-0.0904389	0.947896	0.198406	FALSE	FALSE	FALSE	0.49143	No	Not Significant	0.151732	No	Not Significant	Unchanged	Unchanged
EIF5A.1	17.682	17.6823	18.0655	17.6694	17.6974	17.7241	17.6506	17.6172	17.4598	17.5487	17.7079	17.6896	17.4237	17.5182	17.6444	17.7056	P63241;Q9GZV4	12	Q9GZV4;P63241;Q6IS14	IF5A1_HUMAN;IF5A2_HUMAN	EIF5A;EIF5A2	Eukaryotic translation initiation factor 5A-1	P63241	FALSE	0	-0.376724	-0.00894735	-0.192835	0.761038	0.0408609	-0.376144	-0.00836821	-0.192256	0.883388	0.0414026	FALSE	FALSE	FALSE	0.226241	No	Not Significant	0.122362	No	Not Significant	Unchanged	Unchanged
AAMDC	11.8328	11.7194	11.9078	12.0667	11.8157	11.5867	11.8127	11.4022	11.5549	11.5433	11.7845	11.7021	11.9882	11.9247	11.6285	11.8748	Q9H7C9	5	Q9H7C9	AAMDC_HUMAN	AAMDC	Mth938 domain-containing protein	Q9H7C9	FALSE	0	-0.273703	0.232561	-0.0205707	0.913572	0.866266	-0.477875	0.0283892	-0.224743	0.916066	0.0784947	FALSE	FALSE	FALSE	0.304705	No	Not Significant	0.923686	No	Not Significant	Unchanged	Unchanged
CDCA2	11.243	11.158	11.2958	10.96	11.2153	11.1975	11.3127	10.9903	11.2299	11.1601	11.0606	11.5421	11.196	11.1544	11.3696	11.2566	Q69YH5	16	Q69YH5	CDCA2_HUMAN	CDCA2	Cell division cycle-associated protein 2	Q69YH5	FALSE	0	-0.047164	0.320388	0.136612	0.834403	0.135669	-0.20019	0.167362	-0.0164136	0.976252	0.853177	FALSE	FALSE	FALSE	0.939125	No	Not Significant	0.282075	No	Not Significant	Unchanged	Unchanged
BMS1	13.3723	13.3799	13.3739	13.3878	13.3323	13.3468	13.4077	13.4319	13.3887	13.3557	13.3946	13.386	13.4184	13.3094	13.3896	13.4067	Q14692	41	Q14692	BMS1_HUMAN	BMS1	Ribosome biogenesis protein BMS1 homolog	Q14692	FALSE	0	-0.0466526	0.0902543	0.0218008	0.893833	0.511717	-0.0329646	0.103942	0.0354889	0.95722	0.290247	FALSE	FALSE	FALSE	0.586796	No	Not Significant	0.67892	No	Not Significant	Unchanged	Unchanged
PTMA	17.9176	17.9838	18.0367	17.8785	17.9893	18.1384	18.0881	17.8565	17.9146	17.9583	17.9941	17.9408	17.7646	17.9898	17.8918	17.6285	P06454	9	P06454	PTMA_HUMAN	PTMA	Prothymosin alpha	P06454	FALSE	0	-0.365767	0.0304958	-0.167636	0.81328	0.0923313	-0.246543	0.14972	-0.0484117	0.97133	0.61377	FALSE	FALSE	FALSE	0.816315	No	Not Significant	0.216525	No	Not Significant	Unchanged	Unchanged
QARS1	14.9208	14.926	14.9267	14.9381	14.8545	14.935	14.9391	14.8703	14.9638	14.9874	14.9187	14.9112	14.91	14.9386	14.9485	14.925	P47897	54	P47897	SYQ_HUMAN	QARS1	Glutamine--tRNA ligase	P47897	FALSE	0	-0.048875	0.0750306	0.0130778	0.903655	0.662527	-0.0396848	0.0842208	0.022268	0.96644	0.459716	FALSE	FALSE	FALSE	0.719869	No	Not Significant	0.791844	No	Not Significant	Unchanged	Unchanged
OAT	14.8774	14.8719	14.8641	14.8506	14.8035	14.8807	14.8436	14.9257	14.9225	14.8619	14.8945	14.9985	14.8552	14.8318	14.9455	14.8672	P04181	26	P04181	OAT_HUMAN	OAT	Ornithine aminotransferase, mitochondrial	P04181	FALSE	0	-0.0268184	0.12667	0.0499256	0.850867	0.188401	-0.0368161	0.116672	0.0399279	0.957092	0.288596	FALSE	FALSE	FALSE	0.584612	No	Not Significant	0.353276	No	Not Significant	Unchanged	Unchanged
DDX52	12.656	12.6315	12.52	12.504	12.6293	12.6147	12.6055	12.8506	12.6309	12.7365	12.5916	12.7121	12.7888	12.7478	12.5931	12.7943	Q9Y2R4	22	Q9Y2R4	DDX52_HUMAN	DDX52	Probable ATP-dependent RNA helicase DDX52	Q9Y2R4	FALSE	0	0.0408614	0.279588	0.160225	0.655198	0.011364	-0.00331696	0.23541	0.116046	0.900174	0.0560194	FALSE	FALSE	FALSE	0.259312	No	Not Significant	0.0468135	No	Not Significant	Unchanged	Unchanged
SMC2	14.3959	14.4482	14.4178	14.4504	14.4738	14.4375	14.4512	14.4626	14.4183	14.4786	14.4439	14.411	14.3676	14.3649	14.352	14.2885	O95347	58	O95347	SMC2_HUMAN	SMC2	Structural maintenance of chromosomes protein 2	O95347	FALSE	0	-0.145393	-0.0307595	-0.0880764	0.564234	0.00468364	-0.0512695	0.0633644	0.00604744	0.97581	0.826975	FALSE	FALSE	FALSE	0.92654	No	Not Significant	0.0242754	No	Not Significant	Unchanged	Unchanged
POLR3C	12.3039	12.2972	12.2343	12.2051	12.2428	12.1426	12.4431	12.3179	12.3353	12.348	12.4058	12.3631	12.4564	12.4305	12.3045	12.356	Q9BUI4	15	Q9BUI4	RPC3_HUMAN	POLR3C	DNA-directed RNA polymerase III subunit RPC3	Q9BUI4	FALSE	0	0.0897019	0.2621	0.175901	0.309652	0.000449327	0.077657	0.250055	0.163856	0.352131	0.000860689	FALSE	FALSE	FALSE	0.0258958	No	Not Significant	0.00421485	No	Not Significant	Unchanged	Unchanged
CPPED1	12.7814	12.8771	12.9165	13.0047	12.9173	12.998	12.7401	12.6158	12.9202	12.8767	12.9042	12.486	12.6892	12.6416	12.5995	12.7801	Q9BRF8	9	Q9BRF8	CPPED_HUMAN	CPPED1	Serine/threonine-protein phosphatase CPPED1	Q9BRF8	FALSE	0	-0.481617	-0.158041	-0.319829	0.334482	0.000604314	-0.309511	0.0140643	-0.147723	0.911659	0.0710554	FALSE	FALSE	FALSE	0.290061	No	Not Significant	0.00523974	No	Not Significant	Unchanged	Unchanged
APRT	15.8925	15.9313	15.9466	15.9806	15.9295	16.0329	15.6996	15.9208	15.8748	15.9971	15.9994	15.8218	15.8932	15.9117	15.7112	15.8048	P07741	10	P07741	APT_HUMAN	APRT	Adenine phosphoribosyltransferase	P07741	FALSE	0	-0.283043	-0.00473226	-0.143888	0.76534	0.043437	-0.213229	0.0650818	-0.0740738	0.956243	0.277942	FALSE	FALSE	FALSE	0.572695	No	Not Significant	0.127772	No	Not Significant	Unchanged	Unchanged
PPA2	15.4072	15.422	15.5484	15.4569	15.4494	15.3513	15.4346	15.3907	15.4679	15.3706	15.3278	15.3764	15.3321	15.3393	15.4668	15.3438	Q9H2U2	21	Q9H2U2	IPYR2_HUMAN	PPA2	Inorganic pyrophosphatase 2, mitochondrial	Q9H2U2	FALSE	0	-0.169358	0.0096738	-0.079842	0.802758	0.0772453	-0.142685	0.0363464	-0.0531694	0.951497	0.227908	FALSE	FALSE	FALSE	0.524554	No	Not Significant	0.190879	No	Not Significant	Unchanged	Unchanged
TBCE	13.0427	13.0596	13.0359	13.1296	13.0881	12.9964	13.0571	12.9489	13.0903	13.0957	13.0947	13.0588	12.9978	13.0704	13.0062	13.0012	Q15813	27	Q15813	TBCE_HUMAN	TBCE	Tubulin-specific chaperone E	Q15813	FALSE	0	-0.13443	0.0631737	-0.035628	0.889516	0.458283	-0.103959	0.093644	-0.0051576	0.977209	0.913835	FALSE	FALSE	FALSE	0.964242	No	Not Significant	0.633499	No	Not Significant	Unchanged	Unchanged
HSP90AB1.2	20.0677	20.0292	19.9737	20.0484	20.0245	20.1213	19.9881	19.9835	20.0213	20.0619	20.0402	20.117	20.0679	20.0059	20.1767	20.0737	P08238;Q58FF7	11	Q58FF7;P08238	H90B3_HUMAN;HS90B_HUMAN	HSP90AB1;HSP90AB3P	Heat shock protein HSP 90-beta	P08238	FALSE	0	-0.0471305	0.139669	0.0462693	0.873671	0.311563	-0.11639	0.0704099	-0.0229899	0.971263	0.611174	FALSE	FALSE	FALSE	0.815483	No	Not Significant	0.491011	No	Not Significant	Unchanged	Unchanged
DCPS	13.3341	13.5117	13.5108	13.4505	13.5161	13.5852	13.3608	13.5717	13.4909	13.5543	13.5648	13.1894	13.1737	13.099	13.3462	13.1361	Q96C86	13	Q96C86	DCPS_HUMAN	DCPS	m7GpppX diphosphatase	Q96C86	FALSE	0	-0.442126	-0.211404	-0.326765	0.0764755	1.28637e-05	-0.122518	0.108205	-0.00715664	0.976962	0.89769	FALSE	FALSE	FALSE	0.955552	No	Not Significant	0.000299402	No	Not Significant	Unchanged	Unchanged
MVD	12.6106	12.5896	12.56	12.7657	12.4679	12.6165	12.493	12.616	12.5998	12.5593	12.6283	12.6708	12.6201	12.5862	12.6936	12.5141	P53602	18	P53602	MVD1_HUMAN	MVD	Diphosphomevalonate decarboxylase	P53602	FALSE	0	-0.0965478	0.125384	0.014418	0.910081	0.787864	-0.134248	0.0876838	-0.023282	0.972572	0.664438	FALSE	FALSE	FALSE	0.845797	No	Not Significant	0.872299	No	Not Significant	Unchanged	Unchanged
SEC11A	14.7551	14.712	14.535	14.6941	14.5096	14.6519	14.9024	14.8342	14.8656	14.7459	14.6693	15.0655	14.8335	14.7968	14.8333	14.8764	P67812	10	P67812	SC11A_HUMAN	SEC11A	Signal peptidase complex catalytic subunit SEC11A	P67812	FALSE	0	0.158824	0.408074	0.283449	0.219129	0.000153072	0.0812379	0.330488	0.205863	0.568142	0.00274727	FALSE	FALSE	FALSE	0.0534248	No	Not Significant	0.00190014	No	Not Significant	Unchanged	Unchanged
TMEM214	12.7679	12.7766	12.6224	12.6975	12.85	12.7868	12.7463	12.8376	12.8896	12.7903	12.7689	12.8201	12.8298	12.7596	12.7773	12.7675	Q6NUQ4	23	Q6NUQ4	TM214_HUMAN	TMEM214	Transmembrane protein 214	Q6NUQ4	FALSE	0	-0.0454429	0.148795	0.0516759	0.868757	0.278134	-0.0297826	0.164455	0.0673361	0.942219	0.162324	FALSE	FALSE	FALSE	0.442425	No	Not Significant	0.456186	No	Not Significant	Unchanged	Unchanged
MIF	16.0515	16.0818	15.9838	16.267	16.334	15.9925	16.0542	16.1046	15.8632	15.9299	16.2071	16.0784	15.8683	16.0036	15.915	16.021	P14174	4	P14174	MIF_HUMAN	MIF	Macrophage migration inhibitory factor	P14174	FALSE	0	-0.385966	0.0518552	-0.167055	0.830589	0.1262	-0.331445	0.106376	-0.112534	0.957521	0.294207	FALSE	FALSE	FALSE	0.590635	No	Not Significant	0.268668	No	Not Significant	Unchanged	Unchanged
ABHD16A	12.0014	11.9152	11.8108	11.9043	11.819	11.8882	11.9019	12.0319	12.0352	11.9328	11.9131	12.2233	12.1282	12.1221	12.0308	12.0858	O95870	15	O95870	ABHGA_HUMAN	ABHD16A	Phosphatidylserine lipase ABHD16A	O95870	FALSE	0	0.156597	0.36832	0.262459	0.152226	6.05916e-05	0.00154951	0.213273	0.107411	0.890831	0.0470716	FALSE	FALSE	FALSE	0.241786	No	Not Significant	0.000926726	No	Not Significant	Unchanged	Unchanged
WDR44	12.963	12.8845	12.878	12.9251	12.9522	12.9605	12.7503	12.8474	12.8698	12.8823	12.8951	12.959	12.9521	13.0099	12.9684	13.0615	Q5JSH3	43	Q5JSH3	WDR44_HUMAN	WDR44	WD repeat-containing protein 44	Q5JSH3	FALSE	0	-0.013887	0.136385	0.0612489	0.81998	0.103897	-0.155096	-0.00482377	-0.0799597	0.878598	0.0382817	FALSE	FALSE	FALSE	0.216988	No	Not Significant	0.234663	No	Not Significant	Unchanged	Unchanged
RBM4	14.4659	14.4944	14.5185	14.537	14.4943	14.5519	14.5538	14.4369	14.4492	14.4693	14.4385	14.4184	14.497	14.4239	14.4536	14.2988	Q9BQ04;Q9BWF3	17	Q9BQ04;Q9BWF3	RBM4B_HUMAN;RBM4_HUMAN	RBM4;RBM4B	RNA-binding protein 4B	Q9BQ04	FALSE	0	-0.198894	-0.0152165	-0.107055	0.723438	0.0248167	-0.147688	0.0359901	-0.0558489	0.950307	0.217469	FALSE	FALSE	FALSE	0.514193	No	Not Significant	0.0854135	No	Not Significant	Unchanged	Unchanged
POLR3D	11.1914	11.2092	11.2126	11.3773	11.241	11.1023	11.0029	11.237	11.2356	11.362	11.1121	11.1264	11.1578	11.1112	11.2169	11.1772	P05423	8	P05423	RPC4_HUMAN	POLR3D	DNA-directed RNA polymerase III subunit RPC4	P05423	FALSE	0	-0.230041	0.0793017	-0.0753695	0.874719	0.319315	-0.198059	0.111284	-0.0433873	0.969925	0.562761	FALSE	FALSE	FALSE	0.78637	No	Not Significant	0.498901	No	Not Significant	Unchanged	Unchanged
ENO2	13.0813	13.1383	13.0155	13.1554	13.2359	13.2157	13.0631	13.0192	13.1207	13.1624	13.2572	12.9156	12.9287	13.147	13.0443	13.074	P09104	21	P09104	ENOG_HUMAN	ENO2	Gamma-enolase	P09104	FALSE	0	-0.252519	-0.0148446	-0.133682	0.737203	0.029583	-0.149918	0.087757	-0.0310804	0.970676	0.589244	FALSE	FALSE	FALSE	0.802878	No	Not Significant	0.0968501	No	Not Significant	Unchanged	Unchanged
ZFAND3	11.4707	11.405	11.4592	11.4688	11.4981	11.2131	11.3594	11.254	11.6056	11.3112	11.4759	11.5164	11.6567	11.6734	11.5531	11.1973	Q9H8U3	4	Q9H8U3	ZFAN3_HUMAN	ZFAND3	AN1-type zinc finger protein 3	Q9H8U3	FALSE	0	-0.0897788	0.308958	0.10959	0.866301	0.26308	-0.207952	0.190785	-0.00858358	0.977433	0.928886	FALSE	FALSE	FALSE	0.971875	No	Not Significant	0.44186	No	Not Significant	Unchanged	Unchanged
KCTD20	9.6384	9.78967	9.6803	9.41217	9.66759	10.2569	9.86783	10.0699	9.61629	9.77949	9.75654	9.02108	9.78187	9.84622	9.72531	9.3542	Q7Z5Y7	4	Q7Z5Y7	KCD20_HUMAN	KCTD20	BTB/POZ domain-containing protein KCTD20	Q7Z5Y7	FALSE	0	-0.55589	0.138901	-0.208494	0.858874	0.223288	-0.283613	0.411177	0.0637819	0.973455	0.704065	FALSE	FALSE	FALSE	0.864755	No	Not Significant	0.396153	No	Not Significant	Unchanged	Unchanged
CNN3	15.6313	15.64	15.7151	15.7676	15.8164	15.8317	15.5382	15.5434	15.4193	15.5459	15.5822	15.4726	15.5895	15.4405	15.5451	15.5029	Q15417	25	Q15417	CNN3_HUMAN	CNN3	Calponin-3	Q15417	FALSE	0	-0.356694	-0.188493	-0.272594	0.0282393	2.33915e-06	-0.34099	-0.172789	-0.256889	0.00551903	5.03424e-06	FALSE	FALSE	FALSE	0.000528099	No	Not Significant	8.37597e-05	No	Not Significant	Unchanged	Unchanged
TRIM44	10.3079	10.65	10.4143	10.4668	10.4793	10.2217	10.8784	10.5285	11.0031	10.7938	11.0645	10.157	9.96594	10.6147	9.827	10.6248	Q96DX7	3	Q96DX7	TRI44_HUMAN	TRIM44	Tripartite motif-containing protein 44	Q96DX7	FALSE	0	-0.503095	0.187831	-0.157632	0.87861	0.350237	0.112684	0.803609	0.458147	0.783143	0.012219	FALSE	FALSE	FALSE	0.119949	No	Not Significant	0.531601	No	Not Significant	Unchanged	Unchanged
ST13	15.2751	15.1897	15.2009	15.2227	15.1971	15.2226	15.0883	15.2306	15.1589	15.1905	15.1959	15.2858	15.3257	15.3878	15.353	15.2805	P50502	16	Q8IZP2;P50502	F10A1_HUMAN	ST13	Hsc70-interacting protein	P50502	FALSE	0	0.049009	0.18246	0.115735	0.45829	0.0018702	-0.104721	0.0287304	-0.0379954	0.953469	0.246924	FALSE	FALSE	FALSE	0.543599	No	Not Significant	0.0121148	No	Not Significant	Unchanged	Unchanged
EIF4G1.1	15.9979	16.049	16.0036	16.0461	16.0021	16.0216	16.03	16.0564	16.1004	16.1012	16.0795	15.977	15.9508	15.9701	16.0047	16.0052	Q04637	63	Q04637	IF4G1_HUMAN	EIF4G1	Eukaryotic translation initiation factor 4 gamma 1	Q04637	FALSE	0	-0.0920926	0.0185329	-0.0367799	0.848463	0.179276	-0.000177883	0.110448	0.0551348	0.894883	0.0506652	FALSE	FALSE	FALSE	0.250384	No	Not Significant	0.34237	No	Not Significant	Unchanged	Unchanged
COPS2	14.2765	14.2432	14.2299	14.2429	14.1637	14.2739	14.2356	14.2233	14.2646	14.2823	14.2728	14.2686	14.2907	14.3282	14.357	14.3336	P61201	31	P61201	CSN2_HUMAN	COPS2	COP9 signalosome complex subunit 2	P61201	FALSE	0	0.0217333	0.154271	0.0880023	0.661279	0.0121222	-0.0381503	0.0943877	0.0281187	0.963077	0.38424	FALSE	FALSE	FALSE	0.664621	No	Not Significant	0.0493366	No	Not Significant	Unchanged	Unchanged
ALDOC	14.9762	14.9312	15.0645	14.9842	15.098	15.0026	14.6546	14.8044	14.9394	14.7432	15.0898	14.7809	14.8831	14.8784	14.8687	15.2258	P09972	7	P09972	ALDOC_HUMAN	ALDOC	Fructose-bisphosphate aldolase C	P09972	FALSE	0	-0.348206	0.128363	-0.109922	0.877993	0.345103	-0.429325	0.0472446	-0.19104	0.929196	0.109307	FALSE	FALSE	FALSE	0.365339	No	Not Significant	0.526514	No	Not Significant	Unchanged	Unchanged
DDIT4	11.3674	11.3674	11.3674	11.3674	11.3674	11.3674	11.3674	11.3674	11.3674	11.3674	11.3674	11.3674	11.3674	11.3674	11.3674	11.3674	Q9NX09	5	Q9NX09	DDIT4_HUMAN	DDIT4	DNA damage-inducible transcript 4 protein	Q9NX09	TRUE	14	-0.192732	0.192732	-5.32907e-15	0.918856	1	-0.192732	0.192732	-1.77636e-15	0.978435	1	FALSE	FALSE	FALSE	1	No	Not Significant	1	No	Not Significant	Unchanged	Unchanged
NME2.1	16.4602	16.4306	16.6514	16.7682	16.3496	16.5701	16.3026	16.1776	16.3585	16.3642	16.3336	16.234	16.3589	16.2387	16.2527	16.7184	P22392	3	P22392	NDKB_HUMAN	NME2	Nucleoside diphosphate kinase B	P22392	FALSE	0	-0.417757	-0.030855	-0.224306	0.725575	0.0254906	-0.470986	-0.0840833	-0.277534	0.724306	0.00747875	FALSE	FALSE	FALSE	0.0917843	No	Not Significant	0.0868501	No	Not Significant	Unchanged	Unchanged
TTC38	12.4904	12.5877	12.5959	12.6826	12.6563	12.8012	12.4611	12.5272	12.4743	12.5254	12.5658	12.0604	12.4491	12.4197	12.4246	12.3236	Q5R3I4	10	Q5R3I4	TTC38_HUMAN	TTC38	Tetratricopeptide repeat protein 38	Q5R3I4	FALSE	0	-0.49135	-0.205662	-0.348506	0.164091	7.23379e-05	-0.316095	-0.0304077	-0.173251	0.831648	0.0202031	FALSE	FALSE	FALSE	0.155146	No	Not Significant	0.00106688	No	Not Significant	Unchanged	Unchanged
PHLDA1	13.2805	13.3304	13.4915	13.4834	13.3184	13.291	13.2069	13.1464	13.0482	13.6829	13.3045	13.0377	13.1522	13.4301	13.0865	13.234	Q8WV24	9	Q8WV24	PHLA1_HUMAN	PHLDA1	Pleckstrin homology-like domain family A member 1	Q8WV24	FALSE	0	-0.433482	0.01746	-0.208011	0.795323	0.0684219	-0.34379	0.107152	-0.118319	0.956778	0.284585	FALSE	FALSE	FALSE	0.579708	No	Not Significant	0.175666	No	Not Significant	Unchanged	Unchanged
CHD6	11.9078	11.8203	11.6467	11.8492	11.686	11.7725	11.7972	11.6482	12.0112	11.8818	12.09	11.9028	12.0103	12.1388	12.1741	11.9895	Q3L8U1;Q8TD26;Q9HCK8;Q9P2D1	2	Q3L8U1;Q9P2D1;Q8TD26;Q9HCK8	CHD6_HUMAN;CHD7_HUMAN;CHD8_HUMAN;CHD9_HUMAN	CHD6;CHD7;CHD8;CHD9	Chromodomain-helicase-DNA-binding protein 9	Q3L8U1	FALSE	0	0.100569	0.508435	0.304502	0.585939	0.00572195	-0.0568456	0.351021	0.147088	0.939188	0.146962	FALSE	FALSE	FALSE	0.420342	No	Not Significant	0.028056	No	Not Significant	Unchanged	Unchanged
EXOC3	12.4086	12.4374	12.4832	12.4614	12.484	12.4677	12.42	12.4406	12.4041	12.3823	12.3935	12.4603	12.3043	12.3394	12.3767	12.3007	O60645	17	O60645	EXOC3_HUMAN	EXOC3	Exocyst complex component 3	O60645	FALSE	0	-0.211673	-0.0239442	-0.117809	0.690666	0.0167745	-0.159854	0.0278751	-0.0659894	0.94119	0.156849	FALSE	FALSE	FALSE	0.435794	No	Not Significant	0.0627189	No	Not Significant	Unchanged	Unchanged
SERPING1	9.81067	9.60421	9.63375	9.54509	9.58643	8.70184	9.96446	9.99083	9.6457	9.65522	9.71456	10.6455	10.6019	9.22429	9.90098	10.4563	P05155	3	P05155	IC1_HUMAN	SERPING1	Plasma protease C1 inhibitor	P05155	TRUE	10	0.274479	1.32354	0.799008	0.570979	0.00498131	-0.0971531	0.951905	0.427376	0.927382	0.104053	FALSE	FALSE	FALSE	0.355662	No	Not Significant	0.0254638	Yes	BH-val	Unchanged	Unchanged
ALDH7A1	14.5614	14.5717	14.6595	14.5793	14.5088	14.6179	14.5593	14.4626	14.5338	14.6289	14.5951	14.5099	14.5569	14.5062	14.5425	14.5715	P49419	28	P49419	AL7A1_HUMAN	ALDH7A1	Alpha-aminoadipic semialdehyde dehydrogenase	P49419	FALSE	0	-0.131872	0.0239161	-0.053978	0.84363	0.162538	-0.113337	0.0424517	-0.0354424	0.961305	0.351562	FALSE	FALSE	FALSE	0.639558	No	Not Significant	0.321194	No	Not Significant	Unchanged	Unchanged
PPFIA1	12.8301	12.8989	12.9179	12.8815	13.0395	12.9322	12.7577	12.9698	12.9034	12.7492	12.9384	12.4905	12.8398	12.6445	12.8573	12.8681	Q13136	15	Q13136	LIPA1_HUMAN	PPFIA1	Liprin-alpha-1	Q13136	FALSE	0	-0.360968	-0.0445307	-0.202749	0.680314	0.0149228	-0.237275	0.0791619	-0.0790567	0.958492	0.307524	FALSE	FALSE	FALSE	0.603382	No	Not Significant	0.0575582	No	Not Significant	Unchanged	Unchanged
[truncated: 6,446 more rows]
