# Supplementary material for: Global analysis of cancer cell responses to USP9X inhibition
Source: EMBO J. 2026 Apr 7;45(9):3306–31. doi: 10.1038/s44318-026-00742-y (PMC13144739; doi:10.1038/s44318-026-00742-y)
Supplement: Supplementary file 12 — Source data Fig. 5 [file 44318_2026_742_MOESM12_ESM.zip › FIgure 5/5C/Proteomics_cellLines.xlsx]

## Sheet: Fig 5C
Protein	A549 diff	DLD-1 diff	MDA-MB-231 diff	MiaPaca2 diff	OVCAR8 diff	UO-31 diff	SK-MEL-2 diff	HMEC-1 diff	Average	# cell lines <-0.5		Empty cells: Protein not detected
MKRN2	-1.09641	-0.481986	-1.00979	-1.20278	-0.345493	-0.59396	-0.765905	-0.506631	-0.750369	6
DIAPH3	-0.978201	-0.337297	-0.30864	0.199223	-0.235032	-0.491414		-0.441911	-0.370468	1
SYNM	-0.808165		-0.537925	-0.00778255			-0.373707	-0.229936	-0.391503	2
SKA1	-0.779521	-0.0522788	-0.479761	-0.355185	-0.360766			-0.573134	-0.433441	2
TOR4A	-0.76173	-0.903449	-1.11598	-0.517726	-0.803192	-0.556294		-0.279752	-0.705446	6
MLPH	-0.71333		-0.847171	-0.718251	-0.542761	-0.316085	-0.508485		-0.60768	5
TYMS	-0.703443	-0.553958	-0.836901	0.319969	-0.635773	-0.371435	-0.471957	-0.727623	-0.49764	5
CEP55	-0.667538	-0.68484	-1.08058	-0.332539	-0.543276		-0.270224	-1.33217	-0.701596	5
PCLAF	-0.660207	-0.050896	-0.469386		-0.0926794	-0.534408	0.49915	-0.604497	-0.273275	3
PKP3	-0.635006	-0.483794	-0.141821	-0.416877	-0.54038	-0.000235929			-0.369686	2
BOD1	-0.634518		-0.103813			-0.0828303		0.0533325	-0.191957	1
TCF25	-0.609127	0.159639	-0.829905	-0.602392	-0.47804	-0.194523	-0.286959	-0.727506	-0.446102	4
MISP	-0.604156	-0.544866			-0.35642				-0.501814	2
ECD	-0.598845	-0.0289289	-0.30943	-0.0106745	-0.260958		-0.319472	-0.240231	-0.252648	1
APOBEC3B	-0.207283	-0.857993	-0.545657	0.0574792	-0.279599	-0.136567	-0.515449		-0.35501	3
TAGLN		-0.760127	-0.757799	-0.307643	-0.130309	-0.720786		-0.780447	-0.576185	4
VIL1		-0.649883							-0.649883	1
NDUFAF4	0.14778	-0.591035	0.00421546	-0.0405754	-0.0760754	-0.236258	-0.357999	0.11062	-0.129916	1
CSF1			-1.11244	-0.0699002		-0.262694			-0.481678	1
SYDE1			-1.00863	-0.229654	-0.846071	0.149653	-0.0262783	-0.963476	-0.487409	3
CDC42EP3			-0.931536	-0.916332		-0.201028	-0.324257	-0.449206	-0.564472	2
ZNF428	0.300513		-0.900674	-0.876165	-0.473859	-0.183992	-0.0255172	-0.456325	-0.373717	2
SMAD3	-0.397457		-0.816877	0.169769		-0.421841		-0.699897	-0.433261	2
CUL7.1			-0.805207	-0.557527					-0.681367	2
SMAD2		0.341182	-0.751682	-0.885359			-0.0777825	-0.51563	-0.377854	3
THBS1	0.362269	-0.122394	-0.739596	-0.289927	-0.298948	-0.0178597	0.168357	-0.106032	-0.130516	1
TAX1BP3	-0.14177	-0.590217	-0.732893	-0.762925	-0.757672	-0.457386	-0.462409	-0.153531	-0.50735	4
JUP	0.0844942	-0.0942925	-0.721861	0.0359809	0.117023	-0.544712		-0.156168	-0.182791	2
SH2D4A	-0.313077	-0.119493	-0.720741		-0.702629	-0.569082		-0.464434	-0.481576	3
HECTD1	-0.528516	-0.553632	-0.677555	-0.656487	-0.248618	-0.456834	-0.607812	-0.75249	-0.560243	6
TGFB1I1			-0.676856	-0.223337	-0.741076	-0.632485		-1.05443	-0.665637	4
ITGB2			-0.674858				-1.63705		-1.15595	2
SPAG7	-0.361099	-0.44252	-0.674515	-0.421206	-0.218206	-0.549521	-0.254851	-0.653631	-0.446944	3
SPINT2	0.210238	-0.0460054	-0.65826	-0.0146777		0.293757			-0.0429895	1
CRTC1			-0.657752	-0.018477				-0.201483	-0.292571	1
ARL2BP	0.221557	-0.226548	-0.650534	-0.656416	-0.614731	-0.26968	-0.200493	-0.822139	-0.402373	4
PDCL3	-0.096842	-0.269138	-0.648895	-0.505017	-0.686157	-0.729342	-0.298617	-0.390512	-0.453065	4
STEAP3	-0.151181	0.0291482	-0.640211	0.0331548	-0.0895191	0.0668699		-0.263738	-0.145068	1
CHMP3	-0.346576	-0.311592	-0.607379	-0.657198	-0.475278	-0.254689		-1.00172	-0.522062	3
MAPRE2	-0.0751439	-0.327566	-0.6019	-0.619383	-0.194149	-1.13375	-0.12107	-0.342526	-0.426936	3
ACBD6	-0.501535	-0.401295	-0.594701	-0.318093	-0.521331	-0.214506	-0.257153	-0.508872	-0.414686	4
PEG10	0.404561		-0.592162		-0.0302345	0.00466634	0.337286	0.263797	0.0646524	1
SOGA1			-0.585846	0.221735	-0.103478		0.142978		-0.0811527	1
PHLDA1			-0.208011	-0.981503				-0.19629	-0.461935	1
EDF1	-0.696656	-0.376305	-0.385521	-0.945728	-0.329483	-0.965897	-0.500408	-0.519374	-0.589921	5
ITGB4	0.0511411	-0.0907892	-0.222615	-0.92766		-0.0825111			-0.254487	1
SNAP29	-0.54001	-0.659616	-0.345765	-0.916777	-0.100262	-0.660986	-0.256883	-0.604386	-0.510586	5
MIF	0.728281	-0.141645	-0.167055	-0.838585	0.0932326	0.000885698	1.11248	0.236764	0.128045	1
PACS1	-0.393459	0.172767	-0.167972	-0.816505	-0.0496034	-0.444501	-0.0423356	-0.222341	-0.245494	1
PDLIM7	-0.0297105	-0.1308	-0.378762	-0.709877	-0.0189796	-0.324794	-0.171814	-0.261052	-0.253224	1
PIN4	-0.169478	0.125528	-0.132444	-0.708314	-0.139496	-0.67176	0.27066	-0.252792	-0.209762	2
CTNND1	-0.26068	-0.140212	-0.266036	-0.694671	-0.0364531	-0.105936	-0.421825	-0.136129	-0.257743	1
NCK1	-0.41532	-0.35852	-0.365664	-0.660996	-0.0644805	-0.478084	-0.339787	-0.107387	-0.34878	1
PTK2	-0.290679	0.00621312	-0.400919	-0.629601	-0.0162481	-0.169875	-0.295544	-0.430584	-0.278405	1
GPX4			-0.48881	-0.628809		-0.365386	0.0576413	-0.124604	-0.309993	1
DRG1	-0.583747	-0.385764	-0.405764	-0.622943	-0.157334	-0.245345	-0.130372	-0.361151	-0.361552	2
MAPRE1	-0.280874	-0.221713	-0.423804	-0.620519	-0.234431	-0.423659	-0.448542	-0.469368	-0.390364	1
EIF5A	0.142628	0.0255571	-0.311611	-0.590076	-0.0592063	0.185937	-0.109914	0.14843	-0.0710319	1
PLD3	-0.126952	-0.221156	-0.117229	-0.586948	0.231888	-0.126701	-0.106383	-0.369927	-0.177926	1
MINK1	0.46687		-0.142605	0.273294	-1.01835	-0.081828		-0.190999	-0.115603	1
PHF19			-0.698293		-0.845945			-0.313998	-0.619412	2
TRIM58					-0.799796				-0.799796	1
IMPACT	-0.0972645	-0.10747	-0.166277	-0.254004	-0.676465	0.0563698	-0.286327	-0.381922	-0.23917	1
KEAP1		-0.324573	-0.537442	-0.0377336	-0.643897	-0.0195586		-0.629139	-0.365391	3
TMA7	-0.29204	0.0977197			0.382953	-1.06263	-0.215003	-0.772022	-0.310171	2
TP53I3	-0.230977	0.118281	-0.342436	-0.324203	-0.148854	-1.01066	-0.3103	-0.447954	-0.337137	1
ALDH1A3	-0.101247			-0.189429		-0.974377	-0.503331	-0.131304	-0.379938	2
TAGLN2	0.199051	-0.448471	-0.403697	-0.370679	0.0918911	-0.843959	0.231505	-0.298612	-0.230371	1
ANXA8					-0.452585	-0.837158			-0.644872	1
RRAD					-0.407842	-0.829542		-0.504405	-0.580596	2
PYCARD	0.215256					-0.770384		0.194543	-0.120195	1
LRRN4						-0.724925			-0.724925	1
CHMP2B	-0.50508	-0.331229	-0.471545	-0.842957	-0.264669	-0.693344	-0.432457	-0.724446	-0.533216	4
UBXN6	-0.144884	0.127519	-0.892488	-0.91718	-0.267957	-0.630236	-0.425062	-0.3667	-0.439623	3
RNF25	-0.562708	-0.123593	-0.689753	-0.396861	-0.180625	-0.32389	-1.12093	-0.287627	-0.460748	3
KRIT1		0.263138	-0.0642986	0.0206702		-0.105332	-1.09426	-0.0181834	-0.166377	1
MPZ							-0.819937		-0.819937	1
CC2D1A	-0.388873	-0.240752	-0.460196	-0.358293	-0.267809	-0.386024	-0.744533	-0.467248	-0.414216	1
DCT							-0.688132		-0.688132	1
PLP1							-0.664582		-0.664582	1
SQSTM1	-0.301666	0.00637977	-0.414922	-0.0772946	0.448917	-0.347715	-0.651957	0.203329	-0.141866	1
BMX							-0.641289		-0.641289	1
DTX3L	-0.361927	-0.724947	-0.518356	-0.987267		-0.421828	-0.598184	-0.874246	-0.640965	5
C8orf33	-0.00096181	0.0180622	-0.117425	-0.288938	0.036468	-0.474711	-0.590623	0.188664	-0.153683	1
HAS1								-3.06654	-3.06654	1
SERPINB5								-1.43933	-1.43933	1
ARHGAP27	-0.0194808	0.383676			0.445397	-0.0503238		-1.02618	-0.0533815	1
GPRASP2			-0.646919		-0.51302			-0.969008	-0.709649	3
KCTD12			-0.114328		-0.128391	0.268725		-0.775004	-0.187249	1
NDC80	-0.280347	-0.142778	-0.505904	0.458482	-0.502922	-0.370779	-0.383927	-0.73663	-0.308101	3
COMMD7	-0.397879	-0.52511	-0.222563	-0.155863	-0.0912998	-0.427414	-0.161606	-0.715243	-0.337122	2
METAP2	0.0405695	-0.240899	-0.147052	-0.23869	-0.399544	-0.333663	0.0134156	-0.691239	-0.249638	1
CASP4			-0.467513	-0.186807	-0.0937635	-1.16432		-0.670588	-0.516598	2
STAB1								-0.659265	-0.659265	1
PLEKHA2	-0.233616	0.0119302			-0.00710828	-0.00347747		-0.659223	-0.178299	1
FADS1	-0.299047		-0.327937	0.0342731	-0.350211	0.00842412	-0.20353	-0.636907	-0.253562	1
NUF2		-0.253352	-0.407127	-0.722741	-0.553029	-0.111563	-0.328489	-0.606459	-0.426109	3
MMRN2								-0.603659	-0.603659	1
TNS2			-0.137542	0.196548				-0.595413	-0.178802	1

## Sheet: Fig 5C A549
name	Int_treated_vs_untreated	untreated_1	untreated_3	untreated_4	untreated_5	treated_1	treated_2	treated_3	treated_4	treated_5	Protein.Group	peptide_count	Protein.Ids	Protein.Names	Genes	Description	ID	imputed	num_NAs	treated_vs_untreated_CI.L	treated_vs_untreated_CI.R	treated_vs_untreated_diff	treated_vs_untreated_p.adj	treated_vs_untreated_p.val	significant	treated_vs_untreated_significant	FDR_treated_vs_untreated	Cutoff_treated_vs_untreated	Stat_treated_vs_untreated	Colour_treated_vs_untreated
HMGN2	13.7812	15.0425	14.5737	14.9584	13.871	13.9673	14.0468	13.5368	14.2262	9.80839	P05204	2	P05204;Q15651	HMGN2_HUMAN	HMGN2	Non-histone chromosomal protein HMG-17	P05204	FALSE	0	-3.25837	0.269748	-1.49431	0.798532	0.0888759	FALSE	FALSE	0.748211	No	Not Significant	Unchanged
PRSS1	16.0992	17.6676	17.8679	18.5174	13.615	14.4552	15.4329	15.4203	18.4028	13.5137	P07477	2	P07477;Q9BYE2	TRY1_HUMAN	PRSS1	Serine protease 1	P07477	FALSE	0	-3.90806	0.964048	-1.47201	0.908038	0.209481	FALSE	FALSE	0.871384	No	Not Significant	Unchanged
MKRN2	11.5805	12.0849	12.1779	12.4362	12.0596	11.1302	10.9946	10.7337	11.4072	11.2004	Q9H000	8	Q9H000	MKRN2_HUMAN	MKRN2	E3 ubiquitin-protein ligase makorin-2	Q9H000	FALSE	0	-1.42828	-0.764538	-1.09641	1.01109e-07	1.88329e-05	TRUE	TRUE	0.0381053	Yes	Q-val	Down
TMEM120A	9.42639	8.55392	12.934	11.2481	7.26334	9.29308	9.0525	8.87975	9.3607	8.25219	Q9BXJ8	3	Q9BXJ8	TACAN_HUMAN	TMEM120A	Ion channel TACAN	Q9BXJ8	TRUE	2	-3.10656	1.04218	-1.03219	0.932745	0.295572	FALSE	FALSE	0.889403	No	Not Significant	Unchanged
CLEC16A	10.2865	10.1687	11.3473	11.1064	10.7934	9.1837	9.58376	9.90654	10.3358	10.1531	Q2KHT3	2	Q2KHT3	CL16A_HUMAN	CLEC16A	Protein CLEC16A	Q2KHT3	TRUE	1	-1.63541	-0.407339	-1.02138	0.10434	0.00386783	FALSE	FALSE	0.447873	No	Not Significant	Unchanged
ACTA1	15.4299	15.3057	16.8305	17.3162	14.4555	14.6037	16.2405	14.1458	13.978	15.9931	P68133	4	P68032;P68133	ACTS_HUMAN	ACTA1	Actin, alpha skeletal muscle	P68133	FALSE	0	-2.42094	0.451493	-0.984723	0.881415	0.15874	FALSE	FALSE	0.825035	No	Not Significant	Unchanged
DIAPH3	11.594	11.8597	12.3306	12.3942	11.9653	10.6061	11.4435	11.0197	11.5243	11.2027	Q9NSV4	8	Q9NSV4	DIAP3_HUMAN	DIAPH3	Protein diaphanous homolog 3	Q9NSV4	TRUE	1	-1.42061	-0.535789	-0.978201	0.00603998	0.000534809	TRUE	TRUE	0.275718	Yes	Q-val	Down
F2RL1	11.9796	12.7756	12.1906	12.297	12.5339	11.7007	12.2271	11.9588	11.8179	10.315	P55085	4	P55085	PAR2_HUMAN	F2RL1	Proteinase-activated receptor 2	P55085	FALSE	0	-1.58375	-0.107042	-0.845394	0.501879	0.0285997	FALSE	FALSE	0.645196	No	Not Significant	Unchanged
SYNM	11.55	11.975	12.0356	11.9921	11.9932	11.2552	11.1749	11.0726	11.4847	10.9665	O15061	27	O15061	SYNEM_HUMAN	SYNM	Synemin	O15061	FALSE	0	-1.07708	-0.539251	-0.808165	2.74073e-06	4.35057e-05	TRUE	TRUE	0.0528159	Yes	Q-val	Down
SKA1	10.5449	11.2242	10.7363	10.6815	11.2697	9.81986	10.4421	10.2776	10.2388	10.2137	Q96BD8	2	Q96BD8	SKA1_HUMAN	SKA1	Spindle and kinetochore-associated protein 1	Q96BD8	TRUE	1	-1.15914	-0.399902	-0.779521	0.0145042	0.00092651	TRUE	TRUE	0.31244	Yes	Q-val	Down
TOR4A	12.0339	12.3995	12.4125	12.5673	12.4489	11.6843	11.7942	11.7747	11.6298	11.5935	Q9NXH8	14	Q9NXH8	TOR4A_HUMAN	TOR4A	Torsin-4A	Q9NXH8	FALSE	0	-0.984769	-0.538691	-0.76173	3.34187e-08	1.39582e-05	TRUE	TRUE	0.0381053	Yes	Q-val	Down
INTS12	11.0122	11.279	11.3265	11.586	11.4817	11.1997	11.041	10.081	10.5789	10.5356	Q96CB8	6	Q96CB8	INT12_HUMAN	INTS12	Integrator complex subunit 12	Q96CB8	FALSE	0	-1.19603	-0.26608	-0.731057	0.150467	0.00546773	FALSE	FALSE	0.48131	No	Not Significant	Unchanged
GEN1	8.30447	9.51693	7.98149	7.95292	9.38145	7.98149	7.98149	7.98149	7.98149	7.98149	Q17RS7	3	Q17RS7	GEN_HUMAN	GEN1	Flap endonuclease GEN homolog 1	Q17RS7	TRUE	6	-1.43219	-0.0212288	-0.726709	0.635678	0.0445604	FALSE	FALSE	0.682277	No	Not Significant	Unchanged
MPP1	10.6295	10.3617	12.0833	11.3829	10.2923	9.90065	10.7019	10.3677	10.2982	10.2772	Q00013	2	Q00013	EM55_HUMAN	MPP1	55 kDa erythrocyte membrane protein	Q00013	TRUE	2	-1.47541	0.0335691	-0.720923	0.711991	0.0592225	FALSE	FALSE	0.718961	No	Not Significant	Unchanged
VPS13B	9.32572	8.52359	11.3284	12.027	7.02265	8.10328	9.67634	8.53022	10.2865	8.43344	Q7Z7G8	4	Q7Z7G8	VP13B_HUMAN	VPS13B	Intermembrane lipid transfer protein VPS13B	Q7Z7G8	TRUE	3	-2.77072	1.3318	-0.719461	0.954296	0.454963	FALSE	FALSE	0.923663	No	Not Significant	Unchanged
MLPH	10.8461	11.2364	11.163	11.1708	11.3994	10.6966	10.8372	10.1868	10.6139	10.3107	Q9BV36	11	Q9BV36	MELPH_HUMAN	MLPH	Melanophilin	Q9BV36	FALSE	0	-1.04268	-0.383977	-0.71333	0.0077027	0.000625011	TRUE	TRUE	0.275718	Yes	Q-val	Down
ARHGEF28	11.2449	10.8388	12.0131	12.3125	11.3866	11.0461	11.1316	10.9521	10.3894	11.1336	Q8N1W1	5	Q8N1W1	ARG28_HUMAN	ARHGEF28	Rho guanine nucleotide exchange factor 28	Q8N1W1	FALSE	0	-1.33148	-0.0828915	-0.707184	0.515604	0.0299848	FALSE	FALSE	0.659448	No	Not Significant	Unchanged
TYMS	12.1331	12.362	12.4787	12.4764	12.7783	12.0762	11.6544	11.846	11.3804	12.1452	P04818	14	P04818	TYSY_HUMAN	TYMS	Thymidylate synthase	P04818	FALSE	0	-1.07897	-0.327914	-0.703443	0.0387502	0.00177245	TRUE	TRUE	0.349047	Yes	Q-val	Down
EDF1	14.0296	14.1274	14.6226	14.3448	14.5718	14.2065	13.693	13.3727	13.8726	13.4552	O60869	7	O60869	EDF1_HUMAN	EDF1	Endothelial differentiation-related factor 1	O60869	FALSE	0	-1.10371	-0.289607	-0.696656	0.0825716	0.0032273	FALSE	FALSE	0.408119	No	Not Significant	Unchanged
DNAAF2	9.85444	9.90947	11.061	10.0489	9.94366	9.69581	9.79563	9.75519	8.99726	9.48309	Q9NVR5	7	Q9NVR5	KTU_HUMAN	DNAAF2	Protein kintoun	Q9NVR5	FALSE	0	-1.25941	-0.13129	-0.695348	0.402406	0.0203324	FALSE	FALSE	0.587703	No	Not Significant	Unchanged
PEX5	11.6786	12.0207	12.1731	12.0912	11.9582	10.8498	11.7362	11.3699	11.8823	11.0264	P50542	11	P50542	PEX5_HUMAN	PEX5	Peroxisomal targeting signal 1 receptor	P50542	FALSE	0	-1.144	-0.231757	-0.68788	0.185198	0.00699108	FALSE	FALSE	0.487768	No	Not Significant	Unchanged
ATM	10.6916	10.7746	11.155	11.0148	11.3491	9.16437	10.6702	10.8933	10.3734	10.8302	Q13315	2	Q13315	ATM_HUMAN	ATM	Serine-protein kinase ATM	Q13315	TRUE	2	-1.39218	0.0180144	-0.687085	0.6939	0.0551131	FALSE	FALSE	0.715456	No	Not Significant	Unchanged
CPLX2	14.7059	15.2015	14.8714	14.8615	15.4136	15.0125	14.3256	14.1516	14.1592	14.3567	Q6PUV4	8	Q6PUV4	CPLX2_HUMAN	CPLX2	Complexin-2	Q6PUV4	FALSE	0	-1.12069	-0.251074	-0.685883	0.14777	0.00536042	FALSE	FALSE	0.48131	No	Not Significant	Unchanged
CEP55	11.1824	11.2377	11.9438	11.5097	11.5218	10.5651	11.0554	10.9896	10.8291	10.9895	Q53EZ4	12	Q53EZ4	CEP55_HUMAN	CEP55	Centrosomal protein of 55 kDa	Q53EZ4	FALSE	0	-1.02126	-0.313818	-0.667538	0.0366422	0.00168417	TRUE	TRUE	0.349047	Yes	Q-val	Down
DSN1	10.535	10.7875	10.9452	11.3106	10.5801	10.1042	10.5347	9.85979	10.4449	10.2481	Q9H410	6	Q9H410	DSN1_HUMAN	DSN1	Kinetochore-associated protein DSN1 homolog	Q9H410	TRUE	1	-1.06697	-0.268039	-0.667506	0.100763	0.00375831	FALSE	FALSE	0.447873	No	Not Significant	Unchanged
TTK	10.1923	10.5757	10.6897	10.3376	10.6408	9.99482	9.80372	9.76038	9.52285	10.405	P33981	6	P33981	TTK_HUMAN	TTK	Dual specificity protein kinase TTK	P33981	FALSE	0	-1.04464	-0.282553	-0.663597	0.0706656	0.00288401	FALSE	FALSE	0.38902	No	Not Significant	Unchanged
PCLAF	11.7506	12.178	12.0928	11.9504	12.2485	11.8865	11.0865	11.6131	11.4297	11.2703	Q15004	2	Q15004	PAF15_HUMAN	PCLAF	PCNA-associated factor	Q15004	FALSE	0	-1.01965	-0.300764	-0.660207	0.0441314	0.00202607	TRUE	TRUE	0.349047	Yes	Q-val	Down
RPAP2	9.83027	9.8536	10.7731	10.6175	9.53601	9.69514	9.85671	8.86967	10.0585	9.21218	Q8IXW5	6	Q8IXW5	RPAP2_HUMAN	RPAP2	Putative RNA polymerase II subunit B1 CTD phosphatase RPAP2	Q8IXW5	TRUE	1	-1.3332	0.0199886	-0.656607	0.697789	0.0559563	FALSE	FALSE	0.715456	No	Not Significant	Unchanged
CLTCL1	11.9078	13.0775	11.7106	12.028	12.2697	11.99	11.0826	12.3622	11.6726	10.9772	P53675	2	P53675	CLH2_HUMAN	CLTCL1	Clathrin heavy chain 2	P53675	FALSE	0	-1.39027	0.0812192	-0.654525	0.76796	0.0758908	FALSE	FALSE	0.740835	No	Not Significant	Unchanged
VPS26C	10.8826	10.8762	11.7797	11.2844	11.0302	10.3783	10.6758	10.8002	10.6699	10.4485	O14972	4	O14972	VP26C_HUMAN	VPS26C	Vacuolar protein sorting-associated protein 26C	O14972	FALSE	0	-1.05145	-0.244769	-0.648108	0.132461	0.0047919	FALSE	FALSE	0.48131	No	Not Significant	Unchanged
PPP1R14A	12.208	12.5384	12.5302	12.7442	12.457	12.1763	12.3503	12.475	12.3754	10.2246	Q96A00	2	Q96A00	PP14A_HUMAN	PPP1R14A	Protein phosphatase 1 regulatory subunit 14A	Q96A00	FALSE	0	-1.5444	0.250143	-0.647128	0.867019	0.140125	FALSE	FALSE	0.806216	No	Not Significant	Unchanged
MRPL42	10.5733	10.6856	10.5072	11.6971	10.8272	9.65799	10.6517	10.5657	10.0081	10.5589	Q9Y6G3	5	Q9Y6G3	RM42_HUMAN	MRPL42	39S ribosomal protein L42, mitochondrial	Q9Y6G3	FALSE	0	-1.24989	-0.0316724	-0.640781	0.610785	0.0409641	FALSE	FALSE	0.682277	No	Not Significant	Unchanged
PKP3	11.8451	12.1303	12.1593	12.2824	12.2194	11.4486	11.6753	11.6716	11.4113	11.6074	Q9Y446	27	Q9Y446	PKP3_HUMAN	PKP3	Plakophilin-3	Q9Y446	FALSE	0	-0.870618	-0.399394	-0.635006	7.29982e-05	0.000110173	TRUE	TRUE	0.0976607	Yes	Q-val	Down
BOD1	10.076	10.6305	10.4882	10.413	10.1825	9.88349	9.37571	9.87482	9.9565	9.87959	Q96IK1	2	Q96IK1	BOD1_HUMAN	BOD1	Biorientation of chromosomes in cell division protein 1	Q96IK1	TRUE	3	-0.962978	-0.306057	-0.634518	0.0299534	0.00143217	TRUE	TRUE	0.349047	Yes	Q-val	Down
PANK3	11.0319	11.0333	11.6433	11.7091	11.1312	9.63632	10.8516	10.9418	11.3994	10.9413	Q9H999	2	Q8TE04;Q9H999	PANK3_HUMAN	PANK3	Pantothenate kinase 3	Q9H999	FALSE	0	-1.31567	0.0654127	-0.625129	0.755624	0.0715702	FALSE	FALSE	0.740835	No	Not Significant	Unchanged
REPIN1	10.647	11.1031	10.6317	10.7696	11.4613	11.1038	10.1051	10.1762	9.86994	10.6027	Q9BWE0	4	Q9BWE0	REPI1_HUMAN	REPIN1	Replication initiator 1	Q9BWE0	FALSE	0	-1.18779	-0.0519569	-0.619873	0.563454	0.0351796	FALSE	FALSE	0.669287	No	Not Significant	Unchanged
ME3	11.1927	11.6488	11.6165	11.859	11.0062	10.8805	10.9721	10.8731	10.8367	11.0415	Q16798	4	Q16798	MAON_HUMAN	ME3	NADP-dependent malic enzyme, mitochondrial	Q16798	FALSE	0	-0.971661	-0.252022	-0.611841	0.0873845	0.00336422	FALSE	FALSE	0.416751	No	Not Significant	Unchanged
SIPA1	13.9698	13.341	14.6633	15.3341	13.8993	12.0898	14.6389	13.1832	14.4211	14.1576	Q96FS4	3	Q96FS4	SIPA1_HUMAN	SIPA1	Signal-induced proliferation-associated protein 1	Q96FS4	TRUE	1	-1.81198	0.589353	-0.611313	0.930513	0.285085	FALSE	FALSE	0.884474	No	Not Significant	Unchanged
TCF25	10.8305	11.3521	11.0014	10.8993	11.4226	10.5794	10.3976	10.8126	10.4223	10.5867	Q9BQ70	9	Q9BQ70	TCF25_HUMAN	TCF25	Transcription factor 25	Q9BQ70	FALSE	0	-0.931369	-0.286885	-0.609127	0.0361761	0.00166532	TRUE	TRUE	0.349047	Yes	Q-val	Down
MISP	13.8031	14.2248	13.8733	14.2477	14.2089	13.6769	13.4852	13.4272	13.4928	13.5906	Q8IVT2	34	Q8IVT2	MISP_HUMAN	MISP	Mitotic interactor and substrate of PLK1	Q8IVT2	FALSE	0	-0.863931	-0.344381	-0.604156	0.00269993	0.000362531	TRUE	TRUE	0.27507	Yes	Q-val	Down
ECD	11.6716	12.0903	11.7132	12.2674	11.9461	11.4139	11.323	11.4868	11.211	11.5924	O95905	8	O95905	ECD_HUMAN	ECD	Protein ecdysoneless homolog	O95905	FALSE	0	-0.901868	-0.295821	-0.598845	0.0236532	0.00122011	TRUE	TRUE	0.349047	Yes	Q-val	Down
FITM2	10.9195	11.0823	11.4196	11.5493	10.95	9.54083	10.8658	10.8207	11.1856	10.8611	Q8N6M3	2	Q8N6M3	FITM2_HUMAN	FITM2	Acyl-coenzyme A diphosphatase FITM2	Q8N6M3	FALSE	0	-1.2503	0.059289	-0.595505	0.752231	0.0704567	FALSE	FALSE	0.736096	No	Not Significant	Unchanged
MELTF	10.8696	10.6594	11.1481	12.0077	10.9857	10.5322	10.8567	10.006	11.1544	10.4763	P08582	13	P08582	TRFM_HUMAN	MELTF	Melanotransferrin	P08582	FALSE	0	-1.22819	0.0379795	-0.595104	0.726124	0.0627993	FALSE	FALSE	0.726608	No	Not Significant	Unchanged
ISG20	10.1444	10.4148	9.98151	10.684	10.8191	10.353	9.74931	9.28524	9.97711	10.0358	Q96AZ6	5	Q96AZ6	ISG20_HUMAN	ISG20	Interferon-stimulated gene 20 kDa protein	Q96AZ6	TRUE	2	-1.09984	-0.0896497	-0.594747	0.46461	0.0252079	FALSE	FALSE	0.624539	No	Not Significant	Unchanged
HMGN1	13.7017	14.2872	13.9908	13.7899	14.0602	14.2593	13.2857	13.1721	13.7558	12.7144	P05114	7	P05114	HMGN1_HUMAN	HMGN1	Non-histone chromosomal protein HMG-14	P05114	FALSE	0	-1.19049	0.00140965	-0.594542	0.670548	0.0504536	FALSE	FALSE	0.705447	No	Not Significant	Unchanged
GXYLT1	11.2778	11.2198	11.2753	12.0676	11.8675	10.9529	11.2725	11.0577	10.6677	11.1195	Q4G148	5	Q4G148	GXLT1_HUMAN	GXYLT1	Glucoside xylosyltransferase 1	Q4G148	FALSE	0	-1.03403	-0.152936	-0.593482	0.312	0.0130289	FALSE	FALSE	0.5675	No	Not Significant	Unchanged
DRG1	12.9481	13.2943	13.3122	13.2111	13.2722	12.5355	12.7346	12.7393	12.7303	12.7038	Q9Y295	16	Q9Y295	DRG1_HUMAN	DRG1	Developmentally-regulated GTP-binding protein 1	Q9Y295	FALSE	0	-0.800911	-0.366582	-0.583747	7.71811e-05	0.000112624	FALSE	FALSE	0.0976607	No	Not Significant	Unchanged
HSP90AB4P	12.4284	13.3582	13.321	12.5205	11.8062	12.0294	12.3016	12.4484	11.9428	12.1271	Q58FF6	2	Q58FF6	H90B4_HUMAN	HSP90AB4P	Putative heat shock protein HSP 90-beta 4	Q58FF6	TRUE	1	-1.22583	0.0625434	-0.581642	0.757523	0.0722068	FALSE	FALSE	0.740835	No	Not Significant	Unchanged
ZMIZ2	11.3816	11.1254	12.4129	11.9232	11.3293	9.67873	12.0078	11.0631	11.6573	11.2368	Q8NF64	3	Q8NF64;Q9ULJ6	ZMIZ2_HUMAN	ZMIZ2	Zinc finger MIZ domain-containing protein 2	Q8NF64	FALSE	0	-1.5234	0.385501	-0.568952	0.91029	0.215244	FALSE	FALSE	0.872722	No	Not Significant	Unchanged
TSR3	11.522	11.3869	12.096	12.4024	11.4667	10.166	11.5206	11.2417	11.9902	11.4276	Q9UJK0	5	Q9UJK0	TSR3_HUMAN	TSR3	18S rRNA aminocarboxypropyltransferase	Q9UJK0	FALSE	0	-1.32354	0.18597	-0.568786	0.852193	0.124882	FALSE	FALSE	0.790082	No	Not Significant	Unchanged
RNF25	9.92893	10.4974	10.6042	9.7042	10.1604	10.4419	9.85718	9.33484	9.23363	9.52661	Q96BH1	4	Q96BH1	RNF25_HUMAN	RNF25	E3 ubiquitin-protein ligase RNF25	Q96BH1	FALSE	0	-1.14577	0.0203559	-0.562708	0.702954	0.0571091	FALSE	FALSE	0.715456	No	Not Significant	Unchanged
COPRS	11.6811	11.7744	12.1553	12.0327	12.0099	11.9425	11.5027	11.5147	11.8782	10.3197	Q9NQ92	4	Q9NQ92	COPRS_HUMAN	COPRS	Coordinator of PRMT5 and differentiation stimulator	Q9NQ92	FALSE	0	-1.20201	0.0789995	-0.561503	0.777714	0.0796452	FALSE	FALSE	0.74491	No	Not Significant	Unchanged
PPCDC	10.4092	10.0287	10.6803	11.5219	10.6536	10.171	10.241	10.4762	9.88071	10.0299	Q96CD2	2	Q96CD2	COAC_HUMAN	PPCDC	Phosphopantothenoylcysteine decarboxylase	Q96CD2	TRUE	2	-1.1231	0.000374428	-0.561362	0.668785	0.0501274	FALSE	FALSE	0.705447	No	Not Significant	Unchanged
COQ8A	10.7388	10.591	10.8941	11.5144	11.1968	10.9073	10.4566	10.4173	10.5251	10.1466	Q8NI60	2	Q8NI60	COQ8A_HUMAN	COQ8A	Atypical kinase COQ8A, mitochondrial	Q8NI60	TRUE	2	-1.00567	-0.111299	-0.558483	0.386038	0.0190953	FALSE	FALSE	0.582456	No	Not Significant	Unchanged
MYO15B	11.3993	11.788	11.5675	11.7276	11.7542	11.1169	11.1682	11.1888	10.9085	11.3739	Q96JP2	15	Q96JP2	MY15B_HUMAN	MYO15B	Unconventional myosin-XVB	Q96JP2	FALSE	0	-0.820291	-0.295787	-0.558039	0.00912605	0.000713221	FALSE	FALSE	0.275718	No	Not Significant	Unchanged
CHCHD4	12.1628	12.9038	12.2466	12.1802	12.5585	11.7134	11.8955	12.2773	11.2477	12.4419	Q8N4Q1	6	Q8N4Q1	MIA40_HUMAN	CHCHD4	Mitochondrial intermembrane space import and assembly protein 40	Q8N4Q1	FALSE	0	-1.0994	-0.0148844	-0.557142	0.638608	0.0450143	FALSE	FALSE	0.682277	No	Not Significant	Unchanged
C3orf38	10.9795	10.9177	11.5616	11.7416	10.9303	10.7007	10.7489	10.9048	10.4133	10.8967	Q5JPI3	6	Q5JPI3	CC038_HUMAN	C3orf38	Uncharacterized protein C3orf38	Q5JPI3	FALSE	0	-0.98643	-0.123469	-0.554949	0.354841	0.0165174	FALSE	FALSE	0.5675	No	Not Significant	Unchanged
ACTR5	10.8354	10.8088	11.2897	11.2198	11.2555	10.751	10.8123	10.4427	10.2819	10.6568	Q9H9F9	8	Q9H9F9	ARP5_HUMAN	ACTR5	Actin-related protein 5	Q9H9F9	FALSE	0	-0.889185	-0.219884	-0.554534	0.107344	0.00396138	FALSE	FALSE	0.447873	No	Not Significant	Unchanged
DCP1B	10.4982	10.4134	11.2584	10.9962	10.5526	10.5999	10.0538	10.1756	10.543	9.89097	Q8IZD4	9	Q8IZD4	DCP1B_HUMAN	DCP1B	mRNA-decapping enzyme 1B	Q8IZD4	TRUE	1	-1.01526	-0.0896691	-0.552463	0.446638	0.0236636	FALSE	FALSE	0.619396	No	Not Significant	Unchanged
POGK	10.6358	10.6009	11.2618	11.3015	10.6066	10.4459	10.2058	10.3637	10.6774	10.2587	Q9P215	4	Q9P215	POGK_HUMAN	POGK	Pogo transposable element with KRAB domain	Q9P215	TRUE	1	-0.957159	-0.147608	-0.552383	0.298715	0.012172	FALSE	FALSE	0.5675	No	Not Significant	Unchanged
ARAP1	10.483	10.7686	10.9536	10.8364	10.5904	10.1461	10.3336	9.65114	10.5979	10.469	Q96P48	6	Q96P48	ARAP1_HUMAN	ARAP1	Arf-GAP with Rho-GAP domain, ANK repeat and PH domain-containing protein 1	Q96P48	TRUE	2	-0.956617	-0.138796	-0.547707	0.317735	0.0134259	FALSE	FALSE	0.5675	No	Not Significant	Unchanged
NDUFA3	11.5278	11.6912	12.3789	11.8275	11.4266	9.30746	11.7828	11.8029	12.2367	11.2963	O95167	2	O95167	NDUA3_HUMAN	NDUFA3	NADH dehydrogenase [ubiquinone] 1 alpha subcomplex subunit 3	O95167	FALSE	0	-1.6626	0.570992	-0.545803	0.934395	0.30382	FALSE	FALSE	0.889704	No	Not Significant	Unchanged
PYGM	10.2754	9.22467	10.8088	12.2207	10.0595	11.2922	10.0336	9.61109	10.3363	8.89175	P11217	2	P11217	PYGM_HUMAN	PYGM	Glycogen phosphorylase, muscle form	P11217	TRUE	2	-1.85037	0.759452	-0.545458	0.945815	0.375895	FALSE	FALSE	0.900187	No	Not Significant	Unchanged
SKA2	10.0116	10.1499	10.5096	11.0399	9.55738	9.93433	10.3635	9.63812	9.22131	9.69078	Q8WVK7	3	Q8WVK7	SKA2_HUMAN	SKA2	Spindle and kinetochore-associated protein 2	Q8WVK7	TRUE	2	-1.19852	0.109395	-0.544561	0.807939	0.0937083	FALSE	FALSE	0.748211	No	Not Significant	Unchanged
SLC1A4	11.0567	10.9633	11.8441	11.4677	11.1579	10.8177	10.9878	10.8975	10.6968	10.6775	P43007	5	P43007	SATT_HUMAN	SLC1A4	Neutral amino acid transporter A	P43007	TRUE	1	-0.925373	-0.160226	-0.5428	0.25578	0.00986684	FALSE	FALSE	0.549584	No	Not Significant	Unchanged
SNAP29	12.1033	12.6426	12.0267	12.2335	12.7105	12.1923	12.0927	11.2888	12.0925	11.6503	O95721	10	O95721	SNP29_HUMAN	SNAP29	Synaptosomal-associated protein 29	O95721	FALSE	0	-1.01839	-0.0616267	-0.54001	0.52	0.0304478	FALSE	FALSE	0.659702	No	Not Significant	Unchanged
TRIM5	10.501	10.7214	10.6912	10.5395	11.2463	11.0359	9.88626	9.87899	10.7836	9.72564	Q9C035	3	Q9C035	TRIM5_HUMAN	TRIM5	Tripartite motif-containing protein 5	Q9C035	FALSE	0	-1.16939	0.094297	-0.537547	0.796055	0.0876781	FALSE	FALSE	0.748211	No	Not Significant	Unchanged
GJC1	12.2683	12.6041	12.7119	12.3775	12.5679	11.843	12.1796	12.6941	11.277	12.1594	P36383	3	P36383	CXG1_HUMAN	GJC1	Gap junction gamma-1 protein	P36383	TRUE	2	-1.06056	-0.00892863	-0.534743	0.650062	0.0468565	FALSE	FALSE	0.685166	No	Not Significant	Unchanged
CDC123	12.0443	12.1523	12.558	12.3345	12.3115	12.3457	11.6211	11.4664	11.7374	11.872	O75794	8	O75794	CD123_HUMAN	CDC123	Cell division cycle protein 123 homolog	O75794	FALSE	0	-0.918442	-0.142677	-0.530559	0.296272	0.0120232	FALSE	FALSE	0.5675	No	Not Significant	Unchanged
ZC3H15	12.813	13.2096	12.813	13.2549	13.1504	12.8827	12.4224	12.7844	12.4211	12.3786	Q8WU90	19	Q8WU90	ZC3HF_HUMAN	ZC3H15	Zinc finger CCCH domain-containing protein 15	Q8WU90	FALSE	0	-0.86275	-0.195531	-0.52914	0.143257	0.00518596	FALSE	FALSE	0.48131	No	Not Significant	Unchanged
TMEM41A	11.3259	11.0831	11.4138	12.5119	11.4705	10.1027	11.4006	11.657	11.0504	11.2434	Q96HV5	4	Q96HV5	TM41A_HUMAN	TMEM41A	Transmembrane protein 41A	Q96HV5	FALSE	0	-1.28565	0.227696	-0.528979	0.876194	0.151466	FALSE	FALSE	0.822838	No	Not Significant	Unchanged
HECTD1	12.4757	12.7851	12.5841	12.788	12.9199	12.4329	12.0278	12.1831	12.2374	12.3227	Q9ULT8	39	Q9ULT8	HECD1_HUMAN	HECTD1	E3 ubiquitin-protein ligase HECTD1	Q9ULT8	FALSE	0	-0.794646	-0.262385	-0.528516	0.0223629	0.00117839	FALSE	FALSE	0.349047	No	Not Significant	Unchanged
FERMT1	11.7791	12.0121	11.9612	12.4484	11.865	10.7524	11.6375	11.8106	11.7669	11.7578	Q9BQL6	16	Q9BQL6	FERM1_HUMAN	FERMT1	Fermitin family homolog 1	Q9BQL6	FALSE	0	-1.02438	-0.0288176	-0.526598	0.603912	0.0400455	FALSE	FALSE	0.682277	No	Not Significant	Unchanged
UBE2C	12.1196	12.1174	12.7457	12.464	12.3204	11.4789	12.0187	11.9089	12.1865	11.8359	O00762	7	O00762	UBE2C_HUMAN	UBE2C	Ubiquitin-conjugating enzyme E2 C	O00762	FALSE	0	-0.901042	-0.151156	-0.526099	0.268419	0.0104842	FALSE	FALSE	0.5675	No	Not Significant	Unchanged
MTIF3	10.2296	9.96359	11.2225	10.9472	9.95269	8.51217	10.1217	10.3691	10.341	10.6361	Q9H2K0	2	Q9H2K0	IF3M_HUMAN	MTIF3	Translation initiation factor IF-3, mitochondrial	Q9H2K0	TRUE	3	-1.47953	0.428611	-0.525461	0.921642	0.249703	FALSE	FALSE	0.872722	No	Not Significant	Unchanged
FBXO30	11.0353	10.8331	11.9579	11.4471	11.0692	11.2565	10.7396	10.861	10.47	10.6836	Q8TB52	8	Q8TB52	FBX30_HUMAN	FBXO30	F-box only protein 30	Q8TB52	FALSE	0	-1.0346	-0.0147524	-0.524675	0.636967	0.0447592	FALSE	FALSE	0.682277	No	Not Significant	Unchanged
UBE2D2	14.546	14.6896	14.6145	15.1906	14.8543	12.8427	14.7056	14.7941	14.48	14.7424	P62837	4	P61077;P62837	UB2D2_HUMAN	UBE2D2	Ubiquitin-conjugating enzyme E2 D2	P62837	FALSE	0	-1.33268	0.284121	-0.524278	0.894549	0.180395	FALSE	FALSE	0.835653	No	Not Significant	Unchanged
CASKIN2	10.4392	9.51195	12.0904	11.5305	9.78024	9.19915	10.7265	10.0305	11.0348	10.0484	Q8WXE0	3	Q8WXE0	CSKI2_HUMAN	CASKIN2	Caskin-2	Q8WXE0	TRUE	4	-1.73414	0.693382	-0.520381	0.944264	0.364232	FALSE	FALSE	0.900187	No	Not Significant	Unchanged
SLC30A6	10.7231	10.9805	10.7613	11.2175	11.0805	10.6844	10.0735	10.6038	10.4463	10.6601	Q6NXT4	6	Q6NXT4	ZNT6_HUMAN	SLC30A6	Zinc transporter 6	Q6NXT4	FALSE	0	-0.856372	-0.176292	-0.516332	0.177785	0.00671876	FALSE	FALSE	0.48131	No	Not Significant	Unchanged
IFT22	10.453	10.4805	10.9119	10.9013	10.6636	9.41225	10.1352	10.5605	10.314	10.698	Q9H7X7	3	Q9H7X7	IFT22_HUMAN	IFT22	Intraflagellar transport protein 22 homolog	Q9H7X7	FALSE	0	-1.04135	0.0107188	-0.515315	0.688806	0.0540393	FALSE	FALSE	0.715456	No	Not Significant	Unchanged
BUB1B	10.5498	10.6294	11.2547	10.9377	10.5195	10.0193	10.3633	10.5378	10.2397	10.4469	O60566	6	O60566	BUB1B_HUMAN	BUB1B	Mitotic checkpoint serine/threonine-protein kinase BUB1 beta	O60566	FALSE	0	-0.890222	-0.137561	-0.513892	0.298048	0.0121311	FALSE	FALSE	0.5675	No	Not Significant	Unchanged
NEBL	10.4676	10.623	10.8632	10.9474	10.5741	10.1456	10.6777	10.1181	10.2627	9.99661	O76041	4	O76041;P20929	NEBL_HUMAN	NEBL	Nebulette	O76041	FALSE	0	-0.854299	-0.169189	-0.511744	0.195762	0.00738355	FALSE	FALSE	0.500108	No	Not Significant	Unchanged
XIAP	11.1457	11.4779	11.3526	11.2046	11.6824	11.0318	10.8191	10.886	10.9518	10.9048	P98170	12	P98170	XIAP_HUMAN	XIAP	E3 ubiquitin-protein ligase XIAP	P98170	FALSE	0	-0.776002	-0.245298	-0.51065	0.0310432	0.00147088	FALSE	FALSE	0.349047	No	Not Significant	Unchanged
SFXN4	11.1398	11.3818	11.529	11.6175	11.1648	10.8309	10.7715	10.7557	11.2158	10.9916	Q6P4A7	4	Q6P4A7	SFXN4_HUMAN	SFXN4	Sideroflexin-4	Q6P4A7	FALSE	0	-0.818555	-0.201806	-0.510181	0.108604	0.00400108	FALSE	FALSE	0.447873	No	Not Significant	Unchanged
DIS3L	10.6384	10.4038	11.7971	11.2953	10.1899	10.435	10.3714	10.3865	10.4778	10.3891	Q8TF46	5	Q8TF46	DI3L1_HUMAN	DIS3L	DIS3-like exonuclease 1	Q8TF46	TRUE	1	-1.13905	0.119925	-0.509563	0.822216	0.102034	FALSE	FALSE	0.748904	No	Not Significant	Unchanged
ZFYVE21	10.1823	10.0624	10.8214	10.5921	10.3845	10.6202	9.48486	10.054	10.05	9.57087	Q9BQ24	3	Q9BQ24	ZFY21_HUMAN	ZFYVE21	Zinc finger FYVE domain-containing protein 21	Q9BQ24	TRUE	2	-1.03517	0.0169532	-0.509108	0.70038	0.0565298	FALSE	FALSE	0.715456	No	Not Significant	Unchanged
MTMR2	11.4319	11.4748	11.6853	12.0952	11.6034	10.9194	10.9608	11.5493	11.42	11.1794	Q13614	6	Q13614	MTMR2_HUMAN	MTMR2	Myotubularin-related protein 2	Q13614	TRUE	1	-0.893734	-0.123994	-0.508864	0.330243	0.0143577	FALSE	FALSE	0.5675	No	Not Significant	Unchanged
TRIB3	11.0312	11.1032	11.8071	11.365	10.978	10.519	11.0677	10.8968	10.6966	10.8478	Q96RU7	4	Q96RU7	TRIB3_HUMAN	TRIB3	Tribbles homolog 3	Q96RU7	FALSE	0	-0.906855	-0.10868	-0.507768	0.363698	0.0174308	FALSE	FALSE	0.5675	No	Not Significant	Unchanged
CHMP2B	13.263	13.5943	13.4783	13.4251	13.6766	13.1231	13.0804	12.8869	13.073	13.029	Q9UQN3	6	Q9UQN3	CHM2B_HUMAN	CHMP2B	Charged multivesicular body protein 2b	Q9UQN3	FALSE	0	-0.738748	-0.271411	-0.50508	0.00786558	0.00063446	FALSE	FALSE	0.275718	No	Not Significant	Unchanged
CDC42EP4	10.3936	10.9321	10.7142	10.4989	10.5511	10.5698	9.9968	10.0403	10.085	10.1543	Q9H3Q1	7	Q9H3Q1	BORG4_HUMAN	CDC42EP4	Cdc42 effector protein 4	Q9H3Q1	FALSE	0	-0.833224	-0.176479	-0.504851	0.168321	0.00624663	FALSE	FALSE	0.48131	No	Not Significant	Unchanged
CCNDBP1	10.2238	10.5026	10.5723	9.84969	11.0902	9.99115	9.71073	10.2195	9.95457	10.1234	O95273	3	O95273	CCDB1_HUMAN	CCNDBP1	Cyclin-D1-binding protein 1	O95273	FALSE	0	-0.985383	-0.0222746	-0.503829	0.61741	0.0418787	FALSE	FALSE	0.682277	No	Not Significant	Unchanged
CKAP2	9.54558	10.2143	9.6423	9.65996	9.78456	9.51048	9.65747	8.71451	9.57013	9.15652	Q8WWK9	3	Q8WWK9	CKAP2_HUMAN	CKAP2	Cytoskeleton-associated protein 2	Q8WWK9	TRUE	1	-0.961655	-0.0452778	-0.503466	0.554359	0.0341968	FALSE	FALSE	0.669287	No	Not Significant	Unchanged
ACBD6	11.3947	11.6835	11.6184	11.5596	11.8317	10.8955	11.8574	11.7147	10.6973	10.6939	Q9BR61	4	Q9BR61	ACBD6_HUMAN	ACBD6	Acyl-CoA-binding domain-containing protein 6	Q9BR61	FALSE	0	-1.06461	0.0615395	-0.501535	0.767114	0.07558	FALSE	FALSE	0.740835	No	Not Significant	Unchanged
MID1IP1	11.3677	11.7334	11.268	11.4198	12.1629	11.8372	10.9726	10.7171	10.954	11.2449	Q9NPA3	6	Q9NPA3	M1IP1_HUMAN	MID1IP1	Mid1-interacting protein 1	Q9NPA3	FALSE	0	-1.03973	0.0379616	-0.500882	0.735321	0.0653274	FALSE	FALSE	0.729741	No	Not Significant	Unchanged
CCDC43	12.751	12.8612	13.0588	13.5286	12.6638	12.7961	12.4427	12.5238	12.4909	12.3935	Q96MW1	8	Q96MW1	CCD43_HUMAN	CCDC43	Coiled-coil domain-containing protein 43	Q96MW1	FALSE	0	-0.880454	-0.116976	-0.498715	0.341256	0.0152643	FALSE	FALSE	0.5675	No	Not Significant	Unchanged
SPIN1	10.7962	10.9491	10.773	11.5333	11.0342	10.0106	10.8898	10.704	10.5831	10.6884	Q9Y657	5	Q9BPZ2;Q9Y657;Q5JUX0;Q99865;Q56A73	SPIN1_HUMAN	SPIN1	Spindlin-1	Q9Y657	FALSE	0	-0.943067	-0.0514842	-0.497276	0.534618	0.0320613	FALSE	FALSE	0.659702	No	Not Significant	Unchanged
CCDC97	12.0607	12.3818	12.5239	12.1722	12.2661	12.1016	11.8696	11.7093	11.9613	11.5609	Q96F63	6	Q96F63	CCD97_HUMAN	CCDC97	Coiled-coil domain-containing protein 97	Q96F63	FALSE	0	-0.797466	-0.19342	-0.495443	0.115357	0.00421882	FALSE	FALSE	0.451088	No	Not Significant	Unchanged
MND1	9.89087	9.63105	11.0504	10.6079	9.37059	9.52336	9.83209	9.51165	9.97118	9.51968	Q9BWT6	2	Q9BWT6	MND1_HUMAN	MND1	Meiotic nuclear division protein 1 homolog	Q9BWT6	TRUE	1	-1.18046	0.193686	-0.493385	0.868357	0.141676	FALSE	FALSE	0.808781	No	Not Significant	Unchanged
ELP6	11.3141	11.5655	11.528	11.8609	11.3971	10.8061	11.2788	11.2243	11.2318	10.9343	Q0PNE2	4	Q0PNE2	ELP6_HUMAN	ELP6	Elongator complex protein 6	Q0PNE2	FALSE	0	-0.81003	-0.175532	-0.492781	0.160249	0.00587849	FALSE	FALSE	0.48131	No	Not Significant	Unchanged
PCED1B	11.38	11.6483	11.2563	11.9366	11.771	11.1907	10.926	11.6993	11.2516	10.7406	Q96HM7	6	Q96HM7	PED1B_HUMAN	PCED1B	PC-esterase domain-containing protein 1B	Q96HM7	FALSE	0	-0.941069	-0.041772	-0.49142	0.561709	0.0349882	FALSE	FALSE	0.669287	No	Not Significant	Unchanged
ORMDL1	11.2087	11.4283	11.2474	11.4688	11.7821	10.3808	11.3224	11.2142	10.8589	11.1751	Q9P0S3	2	Q9P0S3	ORML1_HUMAN	ORMDL1	ORM1-like protein 1	Q9P0S3	TRUE	1	-0.929099	-0.0536719	-0.491385	0.526842	0.0311884	FALSE	FALSE	0.659702	No	Not Significant	Unchanged
WASF2	12.234	12.3496	12.5234	12.638	12.515	11.9631	12.1075	11.9274	12.1012	11.9809	Q9Y6W5	5	Q9Y6W5	WASF2_HUMAN	WASF2	Wiskott-Aldrich syndrome protein family member 2	Q9Y6W5	FALSE	0	-0.723259	-0.257675	-0.490467	0.00989125	0.000767517	FALSE	FALSE	0.275718	No	Not Significant	Unchanged
PADI2	11.2857	11.1531	11.8521	12.0033	11.224	10.5002	11.4635	11.0548	11.2066	11.1134	Q9Y2J8	8	Q9Y2J8	PADI2_HUMAN	PADI2	Protein-arginine deiminase type-2	Q9Y2J8	FALSE	0	-1.00022	0.0193966	-0.490411	0.705937	0.0577926	FALSE	FALSE	0.715456	No	Not Significant	Unchanged
TENT2	9.83829	10.4737	9.86933	10.0411	10.0523	9.84872	9.47106	9.13212	10.1744	9.48202	Q6PIY7	2	Q6PIY7	GLD2_HUMAN	TENT2	Poly(A) RNA polymerase GLD2	Q6PIY7	TRUE	3	-0.949492	-0.0253482	-0.48742	0.607459	0.0405159	FALSE	FALSE	0.682277	No	Not Significant	Unchanged
NGRN	10.3204	10.1738	10.4497	11.7561	9.98479	10.1183	10.229	9.83523	10.2811	10.0554	Q9NPE2	4	Q9NPE2	NGRN_HUMAN	NGRN	Neugrin	Q9NPE2	FALSE	0	-1.16808	0.193438	-0.487323	0.869313	0.142804	FALSE	FALSE	0.810873	No	Not Significant	Unchanged
PLEKHA1	10.0853	9.786	10.7994	10.8875	9.94955	9.10929	10.2486	9.62442	10.3432	10.02	Q9HB21	3	Q9HB21	PKHA1_HUMAN	PLEKHA1	Pleckstrin homology domain-containing family A member 1	Q9HB21	FALSE	0	-1.16066	0.187708	-0.486478	0.866863	0.139947	FALSE	FALSE	0.806216	No	Not Significant	Unchanged
TRRAP	11.6119	11.8727	11.7941	12.1645	11.6926	11.037	11.3901	11.6172	11.5119	11.4269	Q9Y4A5	48	Q9Y4A5	TRRAP_HUMAN	TRRAP	Transformation/transcription domain-associated protein	Q9Y4A5	FALSE	0	-0.808766	-0.159884	-0.484325	0.19659	0.00741511	FALSE	FALSE	0.500108	No	Not Significant	Unchanged
CSDE1	13.8672	14.2454	14.0131	14.1369	14.1479	13.615	13.5059	13.8663	13.5147	13.7594	O75534	38	O75534	CSDE1_HUMAN	CSDE1	Cold shock domain-containing protein E1	O75534	FALSE	0	-0.740296	-0.226824	-0.48356	0.0372012	0.00170708	FALSE	FALSE	0.349047	No	Not Significant	Unchanged
DCTD	12.5661	12.6634	12.6162	13.02	13.037	12.2668	12.4497	12.4626	12.6576	11.9218	P32321	8	P32321	DCTD_HUMAN	DCTD	Deoxycytidylate deaminase	P32321	FALSE	0	-0.850128	-0.114765	-0.482446	0.337312	0.0149294	FALSE	FALSE	0.5675	No	Not Significant	Unchanged
SRBD1	11.4514	11.7443	11.8795	11.8027	11.4509	10.5554	11.3706	11.4059	11.4179	11.4354	Q8N5C6	10	Q8N5C6	SRBD1_HUMAN	SRBD1	S1 RNA-binding domain-containing protein 1	Q8N5C6	FALSE	0	-0.909634	-0.0549598	-0.482297	0.520236	0.0304728	FALSE	FALSE	0.659702	No	Not Significant	Unchanged
MPDU1	12.262	12.6416	13.0274	12.5037	11.9357	10.5524	12.5512	11.1682	13.5193	12.4584	O75352	3	O75352	MPU1_HUMAN	MPDU1	Mannose-P-dolichol utilization defect 1 protein	O75352	FALSE	0	-1.63012	0.675758	-0.477182	0.946395	0.380445	FALSE	FALSE	0.900187	No	Not Significant	Unchanged
DICER1	10.7541	10.5064	11.3335	11.0462	11.1896	10.8443	10.5408	9.97919	10.5675	10.779	Q9UPY3	13	Q9UPY3	DICER_HUMAN	DICER1	Endoribonuclease Dicer	Q9UPY3	FALSE	0	-0.943171	-0.0103618	-0.476766	0.644365	0.0459262	FALSE	FALSE	0.683266	No	Not Significant	Unchanged
XXYLT1	10.8755	10.8034	11.1287	11.3883	11.2373	10.506	10.8483	10.8664	10.4711	10.6299	Q8NBI6	4	Q8NBI6	XXLT1_HUMAN	XXYLT1	Xyloside xylosyltransferase 1	Q8NBI6	FALSE	0	-0.801782	-0.148402	-0.475092	0.226954	0.00860303	FALSE	FALSE	0.527479	No	Not Significant	Unchanged
NUDT15	11.1972	11.4278	11.4714	11.7545	11.1887	10.9772	11.1392	10.7277	11.2462	10.842	Q9NV35	7	Q9NV35	NUD15_HUMAN	NUDT15	Nucleotide triphosphate diphosphatase NUDT15	Q9NV35	FALSE	0	-0.806346	-0.141971	-0.474158	0.248826	0.00954497	FALSE	FALSE	0.547931	No	Not Significant	Unchanged
SRSF2	15.8953	16.0258	16.5501	16.3471	15.7098	12.7108	16.5554	16.4909	16.2074	16.4603	Q01130	4	Q01130	SRSF2_HUMAN	SRSF2	Serine/arginine-rich splicing factor 2	Q01130	FALSE	0	-2.03356	1.08706	-0.473248	0.95918	0.516778	FALSE	FALSE	0.939554	No	Not Significant	Unchanged
UBE2T	11.8975	12.0459	12.2485	12.036	12.3055	11.9019	11.3487	11.6333	11.8437	11.7142	Q9NPD8	7	Q9NPD8	UBE2T_HUMAN	UBE2T	Ubiquitin-conjugating enzyme E2 T	Q9NPD8	FALSE	0	-0.771985	-0.169217	-0.470601	0.156045	0.00569758	FALSE	FALSE	0.48131	No	Not Significant	Unchanged
RRM2	12.4389	12.5912	12.9167	12.7069	12.584	12.1012	12.2085	12.1596	12.3964	12.2859	P31350	12	P31350	RIR2_HUMAN	RRM2	Ribonucleoside-diphosphate reductase subunit M2	P31350	FALSE	0	-0.72564	-0.213083	-0.469362	0.0448917	0.00206601	FALSE	FALSE	0.349047	No	Not Significant	Unchanged
ELP4	11.348	11.5486	11.3459	11.8174	11.722	10.9525	10.9256	10.9192	11.494	11.4067	Q96EB1	7	Q96EB1	ELP4_HUMAN	ELP4	Elongator complex protein 4	Q96EB1	FALSE	0	-0.835308	-0.10246	-0.468884	0.359065	0.0169425	FALSE	FALSE	0.5675	No	Not Significant	Unchanged
BMPR1A	10.9846	11.4732	11.1548	11.3255	11.0243	10.5944	11.0795	11.1312	9.98533	11.0933	P36894	5	O00238;P36894	BMR1A_HUMAN	BMPR1A	Bone morphogenetic protein receptor type-1A	P36894	FALSE	0	-0.983946	0.0485947	-0.467676	0.75514	0.0714093	FALSE	FALSE	0.740835	No	Not Significant	Unchanged
HSP90AB2P	16.8042	16.8495	17.1854	18.0736	16.1466	14.1479	17.3722	18.0794	17.0294	16.3538	Q58FF8	2	Q58FF8	H90B2_HUMAN	HSP90AB2P	Putative heat shock protein HSP 90-beta 2	Q58FF8	FALSE	0	-1.98913	1.05465	-0.467238	0.958827	0.51177	FALSE	FALSE	0.937835	No	Not Significant	Unchanged
EPDR1	12.562	12.876	12.9488	12.7247	12.7364	11.4193	12.7174	12.5748	12.5715	12.4896	Q9UM22	7	Q9UM22	EPDR1_HUMAN	EPDR1	Mammalian ependymin-related protein 1	Q9UM22	FALSE	0	-0.995821	0.0619272	-0.466947	0.773058	0.0778129	FALSE	FALSE	0.740835	No	Not Significant	Unchanged
GRAMD1A	12.6633	12.9756	12.8588	12.9602	12.8961	12.2838	12.3604	12.7106	12.1924	12.7319	Q96CP6	21	Q96CP6	ASTRA_HUMAN	GRAMD1A	Protein Aster-A	Q96CP6	FALSE	0	-0.77232	-0.16137	-0.466845	0.172924	0.0064703	FALSE	FALSE	0.48131	No	Not Significant	Unchanged
FZD2	11.2274	11.3934	11.2034	11.3829	11.9657	10.7165	10.7382	11.3703	11.045	11.2308	Q14332	2	Q14332	FZD2_HUMAN	FZD2	Frizzled-2	Q14332	FALSE	0	-0.888703	-0.0436744	-0.466189	0.548675	0.0336007	FALSE	FALSE	0.666524	No	Not Significant	Unchanged
MGAT1	10.5934	9.94284	11.8953	11.5521	10.0189	9.87898	10.8305	10.4106	11.2266	9.58519	P26572	5	P26572	MGAT1_HUMAN	MGAT1	Alpha-1,3-mannosyl-glycoprotein 2-beta-N-acetylglucosaminyltransferase	P26572	TRUE	2	-1.49425	0.562475	-0.46589	0.940522	0.338778	FALSE	FALSE	0.898492	No	Not Significant	Unchanged
FPGS	10.146	10.0593	10.1679	10.2791	11.1022	9.68289	9.85679	10.1398	10.0343	9.99138	Q05932	2	Q05932	FOLC_HUMAN	FPGS	Folylpolyglutamate synthase, mitochondrial	Q05932	TRUE	3	-0.915202	-0.00695319	-0.461078	0.651864	0.047157	FALSE	FALSE	0.685166	No	Not Significant	Unchanged
MAPRE3	11.0622	10.9828	11.6221	11.9301	10.7384	10.9968	10.9479	10.8926	10.5747	10.8744	Q9UPY8	5	Q9UPY8	MARE3_HUMAN	MAPRE3	Microtubule-associated protein RP/EB family member 3	Q9UPY8	FALSE	0	-0.963465	0.041365	-0.46105	0.74544	0.0683161	FALSE	FALSE	0.730167	No	Not Significant	Unchanged
GGA2	10.4508	10.5226	10.7007	10.8609	10.743	10.2643	10.3852	10.3536	9.77039	10.4566	Q9UJY4	3	Q9UJY4	GGA2_HUMAN	GGA2	ADP-ribosylation factor-binding protein GGA2	Q9UJY4	FALSE	0	-0.799333	-0.12218	-0.460756	0.301631	0.0123531	FALSE	FALSE	0.5675	No	Not Significant	Unchanged
USP13	11.0884	11.3435	11.1052	11.1245	11.8024	11.3915	10.509	11.0915	10.8178	10.6101	Q92995	7	Q92995	UBP13_HUMAN	USP13	Ubiquitin carboxyl-terminal hydrolase 13	Q92995	TRUE	1	-0.921741	0.00190463	-0.459918	0.672366	0.0507935	FALSE	FALSE	0.705526	No	Not Significant	Unchanged
KCTD15	10.746	10.4155	11.2222	11.3049	11.0589	10.7063	10.5051	10.2676	11.2509	9.98278	Q96SI1	4	Q96SI1	KCD15_HUMAN	KCTD15	BTB/POZ domain-containing protein KCTD15	Q96SI1	FALSE	0	-1.03378	0.118102	-0.45784	0.830594	0.107585	FALSE	FALSE	0.758293	No	Not Significant	Unchanged
NIPSNAP2	13.0093	13.5446	13.1711	13.0049	13.3299	12.6098	13.0547	13.0556	12.5071	12.8057	O75323	5	O75323	NIPS2_HUMAN	NIPSNAP2	Protein NipSnap homolog 2	O75323	FALSE	0	-0.8096	-0.102513	-0.456056	0.352345	0.0162746	FALSE	FALSE	0.5675	No	Not Significant	Unchanged
CMTR2	10.2345	10.9204	10.0064	9.90058	11.1233	10.0422	9.65193	10.4222	9.92338	10.1201	Q8IYT2	2	Q8IYT2	CMTR2_HUMAN	CMTR2	Cap-specific mRNA (nucleoside-2'-O-)-methyltransferase 2	Q8IYT2	TRUE	2	-1.04546	0.134054	-0.455702	0.842609	0.116604	FALSE	FALSE	0.776266	No	Not Significant	Unchanged
TMSB10	16.4827	16.0499	17.8372	17.8976	15.1567	14.501	17.1598	16.9286	18.0574	14.7564	P63313	2	P63313	TYB10_HUMAN	TMSB10	Thymosin beta-10	P63313	FALSE	0	-2.25198	1.34261	-0.454681	0.96356	0.587517	FALSE	FALSE	0.952793	No	Not Significant	Unchanged
SLC7A5	16.5014	16.8058	16.9043	16.7736	16.5319	14.3259	16.7291	16.8839	17.0126	16.5455	Q01650	14	Q01650	LAT1_HUMAN	SLC7A5	Large neutral amino acids transporter small subunit 1	Q01650	FALSE	0	-1.49919	0.590159	-0.454516	0.943318	0.357458	FALSE	FALSE	0.899589	No	Not Significant	Unchanged
NAT14	10.6007	10.9812	10.8103	10.789	10.8295	10.6815	10.2692	10.1276	10.5167	10.4011	Q8WUY8	2	Q8WUY8	NAT14_HUMAN	NAT14	Probable N-acetyltransferase 14	Q8WUY8	TRUE	3	-0.740853	-0.165699	-0.453276	0.148418	0.00538596	FALSE	FALSE	0.48131	No	Not Significant	Unchanged
DPM3	12.1699	11.7849	14.3434	11.6509	11.9066	11.7588	11.7334	11.6841	12.1381	12.5287	Q9P2X0	2	Q9P2X0	DPM3_HUMAN	DPM3	Dolichol-phosphate mannosyltransferase subunit 3	Q9P2X0	FALSE	0	-1.53803	0.632369	-0.45283	0.945917	0.376693	FALSE	FALSE	0.900187	No	Not Significant	Unchanged
BAP18	12.3816	12.6382	12.7319	12.5399	12.6207	12.1759	12.4628	11.8165	12.3645	12.0838	Q8IXM2	7	Q8IXM2	BAP18_HUMAN	BAP18	Chromatin complexes subunit BAP18	Q8IXM2	FALSE	0	-0.762803	-0.141206	-0.452005	0.226893	0.00860056	FALSE	FALSE	0.527479	No	Not Significant	Unchanged
GLMP	9.91754	9.96662	10.2727	10.228	10.1961	9.42814	10.5257	9.56714	9.73073	9.34268	Q8WWB7	2	Q8WWB7	GLMP_HUMAN	GLMP	Glycosylated lysosomal membrane protein	Q8WWB7	TRUE	1	-0.935052	0.0411139	-0.446969	0.747029	0.0688065	FALSE	FALSE	0.730167	No	Not Significant	Unchanged
FTSJ1	11.5439	11.5834	11.7466	11.9896	11.8491	10.3033	11.8294	11.2992	11.6271	11.6679	Q9UET6	4	Q9UET6	TRM7_HUMAN	FTSJ1	Putative tRNA (cytidine(32)/guanosine(34)-2'-O)-methyltransferase	Q9UET6	FALSE	0	-1.05551	0.161954	-0.446779	0.861397	0.133946	FALSE	FALSE	0.80025	No	Not Significant	Unchanged
NCKIPSD	10.5321	10.626	11.2625	10.5152	10.7167	10.6108	10.0376	10.5099	10.4542	10.056	Q9NZQ3	5	Q9NZQ3	SPN90_HUMAN	NCKIPSD	NCK-interacting protein with SH3 domain	Q9NZQ3	TRUE	1	-0.856238	-0.0365754	-0.446407	0.566217	0.0354855	FALSE	FALSE	0.669287	No	Not Significant	Unchanged
KIF2C	11.9662	12.3634	12.0758	11.9272	12.4889	11.8153	11.6455	11.7772	11.8009	11.8009	Q99661	14	Q99661	KIF2C_HUMAN	KIF2C	Kinesin-like protein KIF2C	Q99661	FALSE	0	-0.737643	-0.154134	-0.445889	0.172904	0.0064693	FALSE	FALSE	0.48131	No	Not Significant	Unchanged
KAT8	9.68158	9.82193	10.0466	9.90906	9.93735	9.6433	9.55288	9.52242	9.34571	9.35493	Q9H7Z6	4	Q9H7Z6	KAT8_HUMAN	KAT8	Histone acetyltransferase KAT8	Q9H7Z6	TRUE	2	-0.687883	-0.201903	-0.444893	0.0449689	0.00207013	FALSE	FALSE	0.349047	No	Not Significant	Unchanged
KCTD3	9.48071	9.89929	9.72796	9.65923	9.6231	8.87521	9.40868	9.41663	9.26214	9.45414	Q9Y597	3	Q9Y597	KCTD3_HUMAN	KCTD3	BTB/POZ domain-containing protein KCTD3	Q9Y597	TRUE	3	-0.755082	-0.132993	-0.444038	0.248672	0.00953798	FALSE	FALSE	0.547931	No	Not Significant	Unchanged
HAVCR1	12.4315	12.6334	12.9014	12.7814	12.3913	12.3781	12.5284	12.7359	12.3499	11.1839	Q96D42	3	Q96D42	HAVR1_HUMAN	HAVCR1	Hepatitis A virus cellular receptor 1	Q96D42	TRUE	1	-1.05492	0.171671	-0.441627	0.867507	0.140687	FALSE	FALSE	0.807608	No	Not Significant	Unchanged
RPE	12.2149	11.971	12.9734	12.7516	12.1451	12.1573	12.7568	11.9356	11.9189	11.3247	Q96AT9	5	Q96AT9	RPE_HUMAN	RPE	Ribulose-phosphate 3-epimerase	Q96AT9	FALSE	0	-1.07635	0.193105	-0.441621	0.877506	0.153233	FALSE	FALSE	0.825035	No	Not Significant	Unchanged
TMEM41B	12.4183	12.9517	12.7558	12.3605	12.5849	11.9918	12.3745	12.3382	12.0635	12.3435	Q5BJD5	8	Q5BJD5	TM41B_HUMAN	TMEM41B	Transmembrane protein 41B	Q5BJD5	FALSE	0	-0.766482	-0.115375	-0.440929	0.306551	0.0126673	FALSE	FALSE	0.5675	No	Not Significant	Unchanged
PARL	11.2906	11.294	11.3984	12.2871	11.1624	10.7696	11.1505	11.2205	11.1428	11.1898	Q9H300	4	Q9H300	PARL_HUMAN	PARL	Presenilins-associated rhomboid-like protein, mitochondrial	Q9H300	FALSE	0	-0.920568	0.0388605	-0.440854	0.74433	0.0679766	FALSE	FALSE	0.730167	No	Not Significant	Unchanged
TIPIN	10.4424	10.8413	10.6512	10.7141	10.5426	10.7722	10.0987	9.72646	10.516	10.1192	Q9BVW5	5	Q9BVW5	TIPIN_HUMAN	TIPIN	TIMELESS-interacting protein	Q9BVW5	FALSE	0	-0.872004	-0.00964082	-0.440822	0.644209	0.0459011	FALSE	FALSE	0.683266	No	Not Significant	Unchanged
RABGEF1	11.7358	11.8589	11.8977	12.0058	12.1597	11.1748	11.565	11.693	11.3729	11.8946	Q9UJ41	9	Q9UJ41	RABX5_HUMAN	RABGEF1	Rab5 GDP/GTP exchange factor	Q9UJ41	FALSE	0	-0.780428	-0.100492	-0.44046	0.348602	0.0159215	FALSE	FALSE	0.5675	No	Not Significant	Unchanged
UFC1	12.2867	12.053	13.206	13.3817	11.4834	10.9738	12.82	12.3893	12.8622	11.4108	Q9Y3C8	6	Q9Y3C8	UFC1_HUMAN	UFC1	Ubiquitin-fold modifier-conjugating enzyme 1	Q9Y3C8	FALSE	0	-1.52026	0.640634	-0.439811	0.947336	0.388057	FALSE	FALSE	0.902146	No	Not Significant	Unchanged
NDUFB11	12.5383	11.5788	13.3356	14.2016	12.0132	12.4615	12.5891	12.339	12.4375	11.8883	Q9NX14	6	Q9NX14	NDUBB_HUMAN	NDUFB11	NADH dehydrogenase [ubiquinone] 1 beta subcomplex subunit 11, mitochondrial	Q9NX14	FALSE	0	-1.44189	0.563434	-0.439231	0.942866	0.354303	FALSE	FALSE	0.898492	No	Not Significant	Unchanged
SS18	10.3433	10.3762	10.5548	10.6896	10.7285	10.1601	10.3232	10.2625	10.443	9.55219	Q15532	2	Q15532	SSXT_HUMAN	SS18	Protein SSXT	Q15532	FALSE	0	-0.834568	-0.0436487	-0.439108	0.540462	0.0327023	FALSE	FALSE	0.663481	No	Not Significant	Unchanged
TAF6L	10.8225	11.0169	10.7449	11.6221	10.8785	10.8518	10.5811	10.462	10.3022	10.9433	Q9Y6J9	5	Q9Y6J9	TAF6L_HUMAN	TAF6L	TAF6-like RNA polymerase II p300/CBP-associated factor-associated factor 65 kDa subunit 6L	Q9Y6J9	FALSE	0	-0.876147	0.00109543	-0.437526	0.670685	0.0504791	FALSE	FALSE	0.705447	No	Not Significant	Unchanged
KBTBD4	10.6094	10.8176	10.8316	10.8639	10.8958	10.0766	10.4166	10.5152	10.6244	10.4433	Q9NVX7	2	Q9NVX7	KBTB4_HUMAN	KBTBD4	Kelch repeat and BTB domain-containing protein 4	Q9NVX7	TRUE	2	-0.711962	-0.16206	-0.437011	0.141534	0.00512094	FALSE	FALSE	0.48131	No	Not Significant	Unchanged
CDC27	12.2642	12.6153	12.2769	12.3044	12.8271	12.0648	11.9608	12.1233	11.9737	12.2314	P30260	22	P30260	CDC27_HUMAN	CDC27	Cell division cycle protein 27 homolog	P30260	FALSE	0	-0.740624	-0.129628	-0.435126	0.251314	0.00965875	FALSE	FALSE	0.547931	No	Not Significant	Unchanged
DYNC2I2	11.5806	11.7247	11.7653	11.7797	12.0189	11.1504	11.6915	11.3616	11.6088	11.1248	Q96EX3	3	Q96EX3	DC2I2_HUMAN	DYNC2I2	Cytoplasmic dynein 2 intermediate chain 2	Q96EX3	TRUE	2	-0.760722	-0.108754	-0.434738	0.321994	0.0137326	FALSE	FALSE	0.5675	No	Not Significant	Unchanged
ZFPL1	12.0122	12.2121	12.0527	12.8189	11.9297	11.6088	11.9133	12.0568	11.4442	12.0736	O95159	5	O95159	ZFPL1_HUMAN	ZFPL1	Zinc finger protein-like 1	O95159	FALSE	0	-0.883424	0.015355	-0.434034	0.702243	0.0569482	FALSE	FALSE	0.715456	No	Not Significant	Unchanged
ENSA	13.0588	12.9978	13.4246	13.6391	13.1217	13.1508	13.309	12.5572	13.1697	12.1593	O43768	6	O43768	ENSA_HUMAN	ENSA	Alpha-endosulfine	O43768	FALSE	0	-0.967456	0.114288	-0.426584	0.834061	0.110051	FALSE	FALSE	0.762487	No	Not Significant	Unchanged
CEP78	10.3078	9.87205	10.8571	11.439	10.0093	9.5322	10.7282	9.40168	10.727	10.2032	Q5JTW2	7	Q5JTW2	CEP78_HUMAN	CEP78	Centrosomal protein of 78 kDa	Q5JTW2	TRUE	1	-1.27034	0.418519	-0.425912	0.931445	0.289377	FALSE	FALSE	0.886449	No	Not Significant	Unchanged
UNC13D	11.0772	11.5141	11.2333	11.0811	11.4265	10.9183	10.8497	10.7598	11.1124	10.7996	Q70J99	17	Q70J99	UN13D_HUMAN	UNC13D	Protein unc-13 homolog D	Q70J99	FALSE	0	-0.707279	-0.144285	-0.425782	0.181904	0.00687221	FALSE	FALSE	0.48505	No	Not Significant	Unchanged
TVP23B	11.0906	11.5577	11.0607	11.113	11.5763	11.1958	10.8938	10.991	10.7968	10.63	Q9NYZ1	2	Q9NYZ1;Q96ET8	TV23B_HUMAN	TVP23B	Golgi apparatus membrane protein TVP23 homolog B	Q9NYZ1	TRUE	3	-0.779169	-0.0716748	-0.425422	0.436714	0.0228623	FALSE	FALSE	0.619396	No	Not Significant	Unchanged
ZNF24	10.1007	10.3011	10.1086	10.1644	10.7722	10.1254	9.95588	9.94214	9.85446	9.68193	P17028	6	P17028	ZNF24_HUMAN	ZNF24	Zinc finger protein 24	P17028	TRUE	3	-0.768164	-0.0810512	-0.424608	0.39894	0.0200841	FALSE	FALSE	0.58558	No	Not Significant	Unchanged
KIAA1217	9.23619	9.48396	9.53632	9.59294	9.27211	8.82553	9.24147	9.09723	9.5028	8.57333	Q5T5P2	2	Q5T5P2	SKT_HUMAN	KIAA1217	Sickle tail protein homolog	Q5T5P2	TRUE	2	-0.823515	-0.0230108	-0.423263	0.604382	0.0401074	FALSE	FALSE	0.682277	No	Not Significant	Unchanged
ATF7	11.2819	11.5389	11.6067	11.51	11.4123	11.0289	11.1363	11.2754	11.0588	10.97	P17544	7	P17544	ATF7_HUMAN	ATF7	Cyclic AMP-dependent transcription factor ATF-7	P17544	FALSE	0	-0.658229	-0.187936	-0.423083	0.0515871	0.002327	FALSE	FALSE	0.353122	No	Not Significant	Unchanged
YIF1A	11.7897	11.9841	11.9967	12.0114	12.1044	11.6615	11.9177	11.5639	11.1203	11.747	O95070	4	O95070	YIF1A_HUMAN	YIF1A	Protein YIF1A	O95070	FALSE	0	-0.76241	-0.0817431	-0.422077	0.394717	0.0197533	FALSE	FALSE	0.58558	No	Not Significant	Unchanged
VRK2	11.0822	11.4594	11.2474	10.8154	11.7391	11.1136	10.8697	10.6046	10.9399	10.9505	Q86Y07	9	Q86Y07	VRK2_HUMAN	VRK2	Serine/threonine-protein kinase VRK2	Q86Y07	TRUE	1	-0.823124	-0.0162053	-0.419665	0.62436	0.0428702	FALSE	FALSE	0.682277	No	Not Significant	Unchanged
MTG1	11.1817	11.4099	11.4733	11.5886	11.1855	10.3181	11.2582	10.8508	11.473	11.0778	Q9BT17	2	Q9BT17	MTG1_HUMAN	MTG1	Mitochondrial ribosome-associated GTPase 1	Q9BT17	TRUE	1	-0.888073	0.0506394	-0.418717	0.766031	0.0751854	FALSE	FALSE	0.740835	No	Not Significant	Unchanged
OCRL	12.7184	13.0615	12.7291	12.9854	13.0276	12.1802	12.4292	12.6847	12.6779	12.6898	Q01968	21	Q01968	OCRL_HUMAN	OCRL	Inositol polyphosphate 5-phosphatase OCRL	Q01968	FALSE	0	-0.728758	-0.108312	-0.418535	0.310509	0.0129285	FALSE	FALSE	0.5675	No	Not Significant	Unchanged
MGME1	12.2383	12.6479	12.5149	12.0616	12.659	12.2823	11.994	12.0774	11.853	12.0549	Q9BQP7	16	Q9BQP7	MGME1_HUMAN	MGME1	Mitochondrial genome maintenance exonuclease 1	Q9BQP7	FALSE	0	-0.748373	-0.0886703	-0.418522	0.365888	0.0176701	FALSE	FALSE	0.5675	No	Not Significant	Unchanged
SMG6	9.80578	10.4795	9.60842	10.2466	9.81785	9.73581	9.95905	10.0578	8.64069	9.70632	Q86US8	9	Q86US8	EST1A_HUMAN	SMG6	Telomerase-binding protein EST1A	Q86US8	FALSE	0	-1.05432	0.218011	-0.418154	0.891606	0.175062	FALSE	FALSE	0.83082	No	Not Significant	Unchanged
TXNDC9	12.2535	12.5185	12.5095	12.4295	12.48	12.9461	11.8941	11.6975	11.9676	11.8386	O14530	6	O14530	TXND9_HUMAN	TXNDC9	Thioredoxin domain-containing protein 9	O14530	FALSE	0	-0.914193	0.0829653	-0.415614	0.807377	0.0934062	FALSE	FALSE	0.748211	No	Not Significant	Unchanged
SMURF1	12.0471	12.2824	12.2315	12.3338	12.264	10.0414	12.0331	12.4841	12.5087	12.2451	Q9HCE7	3	Q9HCE7	SMUF1_HUMAN	SMURF1	E3 ubiquitin-protein ligase SMURF1	Q9HCE7	FALSE	0	-1.38123	0.550384	-0.415424	0.944058	0.362732	FALSE	FALSE	0.900158	No	Not Significant	Unchanged
NCK1	11.8438	11.8495	12.1046	12.3895	11.9547	11.1505	11.6859	11.7943	11.6967	11.9689	P16333	9	P16333	NCK1_HUMAN	NCK1	Cytoplasmic protein NCK1	P16333	FALSE	0	-0.805001	-0.0256387	-0.41532	0.594588	0.0388453	FALSE	FALSE	0.682277	No	Not Significant	Unchanged
SNRPD3	15.3756	15.3308	16.2316	15.7762	15.0861	14.9136	15.0261	15.3422	15.3828	15.2908	P62318	5	P62318	SMD3_HUMAN	SNRPD3	Small nuclear ribonucleoprotein Sm D3	P62318	FALSE	0	-0.899735	0.0696174	-0.415059	0.792216	0.085879	FALSE	FALSE	0.747899	No	Not Significant	Unchanged
SPATS2L	10.391	10.7343	10.374	10.4008	10.976	10.7259	10.5326	9.95252	10.2497	9.57354	Q9NUQ6	11	Q9NUQ6	SPS2L_HUMAN	SPATS2L	SPATS2-like protein	Q9NUQ6	FALSE	0	-0.930499	0.101618	-0.41444	0.825954	0.104443	FALSE	FALSE	0.751912	No	Not Significant	Unchanged
RC3H1	10.04	10.2685	10.5582	10.3028	9.95006	10.0055	10.2241	9.85048	9.61297	9.58734	Q5TC82	7	Q5TC82;Q9HBD1	RC3H1_HUMAN	RC3H1	Roquin-1	Q5TC82	TRUE	1	-0.785936	-0.0417273	-0.413832	0.538451	0.0324798	FALSE	FALSE	0.663481	No	Not Significant	Unchanged
CHMP4C	10.6523	10.7745	11.5672	10.6232	10.5634	9.99009	10.4791	11.0439	10.7686	10.0606	Q96CF2	3	Q96CF2	CHM4C_HUMAN	CHMP4C	Charged multivesicular body protein 4c	Q96CF2	TRUE	1	-1.00024	0.172955	-0.413642	0.873751	0.148277	FALSE	FALSE	0.816245	No	Not Significant	Unchanged
ZCRB1	11.7013	11.4912	11.9224	12.0706	12.2394	11.504	11.6577	11.9145	10.9131	11.5989	Q8TBF4	3	Q8TBF4	ZCRB1_HUMAN	ZCRB1	Zinc finger CCHC-type and RNA-binding motif-containing protein 1	Q8TBF4	FALSE	0	-0.879896	0.0533483	-0.413274	0.770968	0.0770147	FALSE	FALSE	0.740835	No	Not Significant	Unchanged
RPP14	12.3152	12.7004	12.2081	12.3543	12.916	12.5452	11.8778	12.1899	12.3207	11.7243	O95059	4	O95059	RPP14_HUMAN	RPP14	Ribonuclease P protein subunit p14	O95059	FALSE	0	-0.855716	0.0294754	-0.41312	0.731964	0.064385	FALSE	FALSE	0.729136	No	Not Significant	Unchanged
MRPL53	13.2839	13.6457	13.3367	13.4508	13.6201	12.9002	13.0224	12.6534	13.4511	13.4744	Q96EL3	8	Q96EL3	RM53_HUMAN	MRPL53	39S ribosomal protein L53, mitochondrial	Q96EL3	FALSE	0	-0.811335	-0.0147029	-0.413019	0.628039	0.0434091	FALSE	FALSE	0.682277	No	Not Significant	Unchanged
MED24	10.9295	11.3491	11.1521	11.005	11.1282	11.1634	10.5954	10.9643	10.2502	10.7582	O75448	11	O75448	MED24_HUMAN	MED24	Mediator of RNA polymerase II transcription subunit 24	O75448	FALSE	0	-0.804951	-0.0196639	-0.412308	0.613005	0.0412673	FALSE	FALSE	0.682277	No	Not Significant	Unchanged
ZNF512B	10.498	10.7712	10.5354	10.9174	10.6839	9.91435	10.2609	10.9707	9.80764	10.6199	Q96KM6	3	Q96KM6	Z512B_HUMAN	ZNF512B	Zinc finger protein 512B	Q96KM6	TRUE	1	-0.913902	0.0893127	-0.412295	0.8147	0.0974881	FALSE	FALSE	0.748211	No	Not Significant	Unchanged
KANK2	11.5406	11.6334	11.8147	11.6252	12.0047	11.6714	11.1169	11.4902	10.9605	11.5481	Q63ZY3	12	Q63ZY3	KANK2_HUMAN	KANK2	KN motif and ankyrin repeat domain-containing protein 2	Q63ZY3	FALSE	0	-0.781095	-0.043013	-0.412054	0.533464	0.0319295	FALSE	FALSE	0.659702	No	Not Significant	Unchanged
IQGAP3	11.6909	11.9583	11.8138	11.9564	11.9487	11.7275	11.4652	11.5229	11.2897	11.5351	Q86VI3	34	Q86VI3	IQGA3_HUMAN	IQGAP3	Ras GTPase-activating-like protein IQGAP3	Q86VI3	FALSE	0	-0.662751	-0.159668	-0.41121	0.11811	0.00431023	FALSE	FALSE	0.451088	No	Not Significant	Unchanged
CREBBP	11.1615	11.3649	11.6383	11.4748	11.0802	10.7574	11.013	10.9972	11.0132	11.1148	Q92793	13	Q92793	CBP_HUMAN	CREBBP	CREB-binding protein	Q92793	FALSE	0	-0.708135	-0.112705	-0.41042	0.287923	0.0115326	FALSE	FALSE	0.5675	No	Not Significant	Unchanged
CCDC25	11.8289	12.1437	11.6145	12.2615	12.2056	11.8653	11.1944	11.742	11.3951	12.0378	Q86WR0	10	Q86WR0	CCD25_HUMAN	CCDC25	Coiled-coil domain-containing protein 25	Q86WR0	FALSE	0	-0.850265	0.0314765	-0.409395	0.73614	0.0655608	FALSE	FALSE	0.729741	No	Not Significant	Unchanged
IGHMBP2	12.6559	12.6188	13.7423	12.6102	12.5613	11.7564	12.2669	13.2863	12.7569	12.3038	P38935	4	P38935	SMBP2_HUMAN	IGHMBP2	DNA-binding protein SMUBP-2	P38935	TRUE	1	-1.13012	0.311956	-0.409081	0.917707	0.236608	FALSE	FALSE	0.872722	No	Not Significant	Unchanged
PIGU	11.5519	11.5451	11.9442	12.2358	11.3901	11.3543	11.0227	11.3799	11.4077	11.6871	Q9H490	4	Q9H490	PIGU_HUMAN	PIGU	Phosphatidylinositol glycan anchor biosynthesis class U protein	Q9H490	TRUE	1	-0.830074	0.0131248	-0.408475	0.699325	0.056295	FALSE	FALSE	0.715456	No	Not Significant	Unchanged
FAM169A	10.9548	11.476	11.0483	11.0427	11.1589	10.7156	10.6557	10.6983	10.9875	10.8103	Q9Y6X4	10	Q9Y6X4	F169A_HUMAN	FAM169A	Soluble lamin-associated protein of 75 kDa	Q9Y6X4	FALSE	0	-0.690865	-0.125033	-0.407949	0.236975	0.00902225	FALSE	FALSE	0.542229	No	Not Significant	Unchanged
FRMD8	10.5297	10.6417	10.2922	11.6098	10.4791	10.4708	10.5624	9.49654	10.5023	10.7122	Q9BZ67	8	Q9BZ67	FRMD8_HUMAN	FRMD8	FERM domain-containing protein 8	Q9BZ67	FALSE	0	-1.07772	0.263994	-0.406863	0.907412	0.207932	FALSE	FALSE	0.871361	No	Not Significant	Unchanged
RPP40	11.4438	11.3884	11.4564	12.4445	11.3883	11.0246	11.3819	11.1194	11.2991	11.4919	O75818	10	O75818	RPP40_HUMAN	RPP40	Ribonuclease P protein subunit p40	O75818	FALSE	0	-0.892666	0.0806386	-0.406014	0.806926	0.0931651	FALSE	FALSE	0.748211	No	Not Significant	Unchanged
MYLK	10.6524	11.0542	10.5719	10.6813	11.2028	10.0986	10.559	10.4418	10.5836	10.6787	Q15746	13	Q15746	MYLK_HUMAN	MYLK	Myosin light chain kinase, smooth muscle	Q15746	FALSE	0	-0.776324	-0.0341095	-0.405217	0.562928	0.0351218	FALSE	FALSE	0.669287	No	Not Significant	Unchanged
BMP2K	11.5038	11.8105	11.8265	11.5045	11.7729	11.4393	11.0371	11.5247	10.9306	11.6877	Q9NSY1	4	Q9NSY1	BMP2K_HUMAN	BMP2K	BMP-2-inducible protein kinase	Q9NSY1	FALSE	0	-0.781251	-0.028289	-0.40477	0.583402	0.0374707	FALSE	FALSE	0.681746	No	Not Significant	Unchanged
TBCB	14.3565	14.6239	14.7856	14.5539	14.3615	13.5676	14.3046	14.3922	14.5401	14.0788	Q99426	14	Q99426	TBCB_HUMAN	TBCB	Tubulin-folding cofactor B	Q99426	FALSE	0	-0.826951	0.0178013	-0.404575	0.709799	0.058698	FALSE	FALSE	0.715456	No	Not Significant	Unchanged
HS1BP3	13.4403	13.5023	13.7596	13.8312	13.5665	13.3264	13.4025	13.1132	13.3812	13.0802	Q53T59	15	Q53T59	H1BP3_HUMAN	HS1BP3	HCLS1-binding protein 3	Q53T59	FALSE	0	-0.67656	-0.131848	-0.404204	0.203111	0.00766763	FALSE	FALSE	0.504754	No	Not Significant	Unchanged
EXOSC7	12.5717	12.9003	12.6689	12.6518	12.9634	12.1201	12.5295	12.6558	12.3309	12.3245	Q15024	7	Q15024	EXOS7_HUMAN	EXOSC7	Exosome complex component RRP42	Q15024	FALSE	0	-0.705409	-0.102434	-0.403921	0.317488	0.0134085	FALSE	FALSE	0.5675	No	Not Significant	Unchanged
ATF7IP	10.6758	11.1084	10.6964	10.7648	11.0272	10.6219	10.4979	10.4841	10.4502	10.4311	Q6VMQ6	6	Q6VMQ6	MCAF1_HUMAN	ATF7IP	Activating transcription factor 7-interacting protein 1	Q6VMQ6	FALSE	0	-0.665033	-0.139262	-0.402147	0.172184	0.00643362	FALSE	FALSE	0.48131	No	Not Significant	Unchanged
EEFSEC	10.8737	11.1182	11.2221	10.9479	11.1001	10.1261	10.6978	10.8193	11.0449	10.7868	P57772	10	P57772	SELB_HUMAN	EEFSEC	Selenocysteine-specific elongation factor	P57772	FALSE	0	-0.78323	-0.0210309	-0.40213	0.607078	0.0404649	FALSE	FALSE	0.682277	No	Not Significant	Unchanged
PLAAT3	10.6686	10.4941	11.3095	11.202	10.5598	9.40185	10.6717	10.6774	10.8638	10.8375	P53816	2	P53816	PLAT3_HUMAN	PLAAT3	Phospholipase A and acyltransferase 3	P53816	TRUE	1	-1.08333	0.281549	-0.400892	0.912609	0.221508	FALSE	FALSE	0.872722	No	Not Significant	Unchanged
AKT1S1	11.6997	12.0085	12.1184	11.8321	11.7289	11.3147	11.266	11.4898	11.9252	11.6141	Q96B36	3	Q96B36	AKTS1_HUMAN	AKT1S1	Proline-rich AKT1 substrate 1	Q96B36	FALSE	0	-0.74197	-0.058036	-0.400003	0.473359	0.0259812	FALSE	FALSE	0.62831	No	Not Significant	Unchanged
ITM2C	10.7207	11.2857	11.098	10.8896	10.4965	10.2462	10.9676	10.0402	10.7188	10.7435	Q9NQX7	2	Q9NQX7	ITM2C_HUMAN	ITM2C	Integral membrane protein 2C	Q9NQX7	FALSE	0	-0.882977	0.0845896	-0.399194	0.812715	0.0963499	FALSE	FALSE	0.748211	No	Not Significant	Unchanged
LSM1	12.4887	12.8012	12.8205	12.7731	12.4459	12.5971	12.5279	12.2399	12.0714	12.1217	O15116	6	O15116	LSM1_HUMAN	LSM1	U6 snRNA-associated Sm-like protein LSm1	O15116	FALSE	0	-0.724875	-0.0723306	-0.398603	0.415089	0.0212275	FALSE	FALSE	0.607788	No	Not Significant	Unchanged
PLD2	10.2183	10.1914	10.3857	10.3915	10.7891	9.83079	9.93503	10.344	9.94255	10.1548	O14939	6	O14939	PLD2_HUMAN	PLD2	Phospholipase D2	O14939	TRUE	1	-0.735935	-0.0600369	-0.397986	0.464434	0.0251922	FALSE	FALSE	0.624539	No	Not Significant	Unchanged
COMMD7	13.021	13.1771	13.3671	13.2975	13.1264	12.3611	13.2492	13.0743	13.2397	12.2964	Q86VX2	6	Q86VX2	COMD7_HUMAN	COMMD7	COMM domain-containing protein 7	Q86VX2	FALSE	0	-0.883198	0.0874401	-0.397879	0.816	0.0982473	FALSE	FALSE	0.748211	No	Not Significant	Unchanged
FAM83H	11.6307	11.9129	11.7162	11.8045	11.9726	11.6632	11.2911	11.3734	11.4128	11.5296	Q6ZRV2	20	Q6ZRV2	FA83H_HUMAN	FAM83H	Protein FAM83H	Q6ZRV2	FALSE	0	-0.652995	-0.142019	-0.397507	0.158925	0.00582077	FALSE	FALSE	0.48131	No	Not Significant	Unchanged
SMAD3	12.1257	12.4021	11.9109	12.5574	12.5158	11.4024	11.7577	12.1316	12.1444	12.3093	P84022	6	P84022	SMAD3_HUMAN	SMAD3	Mothers against decapentaplegic homolog 3	P84022	FALSE	0	-0.85173	0.0568168	-0.397457	0.778989	0.0801603	FALSE	FALSE	0.746277	No	Not Significant	Unchanged
PPFIBP2	10.1302	9.98753	10.4846	10.1702	10.7611	10.0408	9.91585	9.81911	10.2108	9.78159	Q8ND30	5	Q8ND30	LIPB2_HUMAN	PPFIBP2	Liprin-beta-2	Q8ND30	FALSE	0	-0.768763	-0.0256398	-0.397201	0.590763	0.0383675	FALSE	FALSE	0.682277	No	Not Significant	Unchanged
EXOC4	12.8049	13.2237	12.838	12.9075	13.1311	12.7985	12.5797	12.6174	12.5601	12.5878	Q96A65	38	Q96A65	EXOC4_HUMAN	EXOC4	Exocyst complex component 4	Q96A65	FALSE	0	-0.657506	-0.135184	-0.396345	0.178187	0.00673993	FALSE	FALSE	0.48131	No	Not Significant	Unchanged
PCBP2	16.1742	16.673	16.1603	16.1724	16.5717	15.7615	16.0352	15.8191	16.3056	16.0689	Q15366	11	Q15366	PCBP2_HUMAN	PCBP2	Poly(rC)-binding protein 2	Q15366	FALSE	0	-0.747308	-0.0453095	-0.396309	0.519707	0.0304165	FALSE	FALSE	0.659702	No	Not Significant	Unchanged
ACTBL2	17.2748	16.5309	17.2156	18.7971	17.4358	15.9841	16.8127	16.941	18.5965	17.1597	Q562R1	3	Q562R1	ACTBL_HUMAN	ACTBL2	Beta-actin-like protein 2	Q562R1	FALSE	0	-1.55724	0.765082	-0.396081	0.955354	0.467119	FALSE	FALSE	0.924368	No	Not Significant	Unchanged
RNASEH2C	11.8453	12.3339	11.9942	11.9421	11.9863	11.6212	11.8963	11.386	12.0245	11.4235	Q8TDP1	4	Q8TDP1	RNH2C_HUMAN	RNASEH2C	Ribonuclease H2 subunit C	Q8TDP1	FALSE	0	-0.749847	-0.037768	-0.393808	0.545334	0.0332504	FALSE	FALSE	0.665137	No	Not Significant	Unchanged
TIMELESS	12.3407	12.3981	12.6989	12.7229	12.4171	12.2037	12.007	12.202	12.1508	12.2654	Q9UNS1	23	Q9UNS1	TIM_HUMAN	TIMELESS	Protein timeless homolog	Q9UNS1	FALSE	0	-0.651973	-0.134991	-0.393482	0.17592	0.00662185	FALSE	FALSE	0.48131	No	Not Significant	Unchanged
PACS1	12.1669	12.2374	12.212	12.7284	12.3641	12.0961	11.7527	12.0003	12.0219	12.089	Q6VY07	20	Q6VY07	PACS1_HUMAN	PACS1	Phosphofurin acidic cluster sorting protein 1	Q6VY07	FALSE	0	-0.695637	-0.0912822	-0.393459	0.344226	0.0155246	FALSE	FALSE	0.5675	No	Not Significant	Unchanged
RCC1L	10.9996	11.4738	10.7681	11.1121	11.5181	11.2388	10.4831	10.8567	10.4417	11.1043	Q96I51	9	Q96I51	RCC1L_HUMAN	RCC1L	RCC1-like G exchanging factor-like protein	Q96I51	FALSE	0	-0.865427	0.0792281	-0.393099	0.808232	0.0938663	FALSE	FALSE	0.748211	No	Not Significant	Unchanged
TAMM41	15.4327	15.6916	15.9679	15.6814	15.2631	14.5334	15.2282	15.4583	15.8325	15.2375	Q96BW9	6	Q96BW9	TAM41_HUMAN	TAMM41	Phosphatidate cytidylyltransferase, mitochondrial	Q96BW9	FALSE	0	-0.920688	0.13467	-0.393009	0.856402	0.128878	FALSE	FALSE	0.794324	No	Not Significant	Unchanged
EP400	10.8187	11.2061	10.8717	10.6595	11.4104	10.9634	10.6339	10.5935	10.3806	10.6492	Q96L91	26	Q96L91	EP400_HUMAN	EP400	E1A-binding protein p400	Q96L91	FALSE	0	-0.774928	-0.0107055	-0.392817	0.63798	0.0449164	FALSE	FALSE	0.682277	No	Not Significant	Unchanged
METTL9	10.8616	11.0071	11.3678	11.4636	10.4798	9.44657	10.9029	10.7154	11.6382	10.7334	Q9H1A3	2	Q9H1A3	METL9_HUMAN	METTL9	Protein-L-histidine N-pros-methyltransferase	Q9H1A3	FALSE	0	-1.21745	0.432955	-0.392246	0.936788	0.316603	FALSE	FALSE	0.892686	No	Not Significant	Unchanged
ZMYM4	10.5975	10.9838	10.7692	10.6379	10.8693	11.0597	10.1025	10.1977	10.0298	10.7273	Q5VZL5	6	Q5VZL5	ZMYM4_HUMAN	ZMYM4	Zinc finger MYM-type protein 4	Q5VZL5	FALSE	0	-0.861302	0.0779627	-0.39167	0.807124	0.0932704	FALSE	FALSE	0.748211	No	Not Significant	Unchanged
HTATIP2	13.229	13.4064	13.4607	13.5914	13.3265	12.3217	13.309	13.2697	13.2198	13.1555	Q9BUP3	14	Q9BUP3	HTAI2_HUMAN	HTATIP2	Oxidoreductase HTATIP2	Q9BUP3	FALSE	0	-0.826746	0.0444802	-0.391133	0.761512	0.0735771	FALSE	FALSE	0.740835	No	Not Significant	Unchanged
GTPBP6	9.88775	9.90563	10.3583	10.0739	10.0812	9.94767	10.3916	9.60276	9.33126	9.29744	O43824	5	O43824	GTPB6_HUMAN	GTPBP6	Putative GTP-binding protein 6	O43824	TRUE	1	-0.877728	0.0964963	-0.390616	0.826638	0.104896	FALSE	FALSE	0.751912	No	Not Significant	Unchanged
NLRP2	12.1331	12.4759	12.1172	12.3598	12.4455	11.6989	11.9845	12.0941	11.9879	12.0338	Q9NX02	22	Q9NX02	NALP2_HUMAN	NLRP2	NACHT, LRR and PYD domains-containing protein 2	Q9NX02	FALSE	0	-0.664468	-0.115038	-0.389753	0.255825	0.00986898	FALSE	FALSE	0.549584	No	Not Significant	Unchanged
CC2D1A	11.1321	11.5971	11.0105	11.5906	11.1945	11.0231	10.8148	10.9927	11.0832	10.8827	Q6P1N0	11	Q6P1N0	C2D1A_HUMAN	CC2D1A	Coiled-coil and C2 domain-containing protein 1A	Q6P1N0	FALSE	0	-0.71007	-0.0676756	-0.388873	0.427589	0.0221548	FALSE	FALSE	0.619396	No	Not Significant	Unchanged
SNRPE	13.235	12.9316	13.9144	13.8617	13.0951	12.9665	12.9777	13.1666	13.4793	12.7221	P62304	4	P62304	RUXE_HUMAN	SNRPE	Small nuclear ribonucleoprotein E	P62304	FALSE	0	-0.905364	0.128854	-0.388255	0.853537	0.126132	FALSE	FALSE	0.790928	No	Not Significant	Unchanged
HMOX1	15.4888	15.8282	15.7262	15.5227	15.7409	15.4783	15.5967	15.1829	15.1575	15.1662	P09601	17	P09601	HMOX1_HUMAN	HMOX1	Heme oxygenase 1	P09601	FALSE	0	-0.680581	-0.0958017	-0.388192	0.326318	0.0140549	FALSE	FALSE	0.5675	No	Not Significant	Unchanged
NSUN4	11.0333	11.424	11.1945	11.0884	11.2882	10.4196	10.8001	11.1947	10.9429	10.9471	Q96CB9	4	Q96CB9	NSUN4_HUMAN	NSUN4	5-methylcytosine rRNA methyltransferase NSUN4	Q96CB9	FALSE	0	-0.73375	-0.0420113	-0.387881	0.528106	0.0313279	FALSE	FALSE	0.659702	No	Not Significant	Unchanged
SORBS3	11.8357	11.995	12.0516	12.1549	12.0002	11.4749	11.5034	11.5742	11.6879	12.0794	O60504	7	O60504	VINEX_HUMAN	SORBS3	Vinexin	O60504	FALSE	0	-0.692277	-0.0806079	-0.386443	0.371231	0.018035	FALSE	FALSE	0.576172	No	Not Significant	Unchanged
RBPMS	11.7216	11.9367	11.6424	11.9396	12.2265	11.9935	11.3063	11.3299	11.7282	11.3917	Q93062	7	Q93062	RBPMS_HUMAN	RBPMS	RNA-binding protein with multiple splicing	Q93062	FALSE	0	-0.773885	0.00112051	-0.386382	0.671093	0.0505551	FALSE	FALSE	0.705447	No	Not Significant	Unchanged
SMARCD1	12.0808	12.2276	12.3183	12.2216	12.4143	11.8772	11.8633	11.8382	11.9875	11.9792	Q96GM5	14	Q96GM5	SMRD1_HUMAN	SMARCD1	SWI/SNF-related matrix-associated actin-dependent regulator of chromatin subfamily D member 1	Q96GM5	FALSE	0	-0.607325	-0.165396	-0.38636	0.0681903	0.00280969	FALSE	FALSE	0.38761	No	Not Significant	Unchanged
THUMPD3	13.1541	13.1671	13.5269	13.5994	13.1813	12.8812	12.8795	13.0779	13.1125	12.961	Q9BV44	22	Q9BV44	THUM3_HUMAN	THUMPD3	tRNA (guanine(6)-N2)-methyltransferase THUMP3	Q9BV44	FALSE	0	-0.671742	-0.100744	-0.386243	0.307706	0.0127427	FALSE	FALSE	0.5675	No	Not Significant	Unchanged
MRPL23	12.1646	12.1477	12.3513	12.8199	12.1973	11.5262	12.2462	12.2734	11.9942	11.925	Q16540	8	Q16540	RM23_HUMAN	MRPL23	39S ribosomal protein L23, mitochondrial	Q16540	FALSE	0	-0.80319	0.0311275	-0.386031	0.738911	0.0663614	FALSE	FALSE	0.729741	No	Not Significant	Unchanged
WWOX	9.42028	10.14	9.36103	9.46982	9.56313	9.89291	9.16879	9.17507	9.26594	8.74584	Q9NZC7	3	Q9NZC7	WWOX_HUMAN	WWOX	WW domain-containing oxidoreductase	Q9NZC7	TRUE	3	-0.889894	0.122336	-0.383779	0.849903	0.122805	FALSE	FALSE	0.787978	No	Not Significant	Unchanged
AGTRAP	12.3793	12.8632	12.1707	12.3633	12.9721	13.0842	11.8983	12.2152	11.5563	12.2902	Q6RW13	5	Q6RW13	ATRAP_HUMAN	AGTRAP	Type-1 angiotensin II receptor-associated protein	Q6RW13	FALSE	0	-1.0172	0.250232	-0.383486	0.907791	0.208868	FALSE	FALSE	0.871361	No	Not Significant	Unchanged
ZNHIT2	12.07	12.1079	12.2723	12.4111	12.3401	11.4617	12.0342	11.7842	12.2672	11.9515	Q9UHR6	7	Q9UHR6	ZNHI2_HUMAN	ZNHIT2	Zinc finger HIT domain-containing protein 2	Q9UHR6	FALSE	0	-0.736827	-0.029326	-0.383077	0.573991	0.0363655	FALSE	FALSE	0.673678	No	Not Significant	Unchanged
FNDC3A	11.6471	11.9474	11.7836	11.8957	11.8096	11.401	11.3464	11.6977	11.8899	11.0523	Q9Y2H6	7	Q9Y2H6	FND3A_HUMAN	FNDC3A	Fibronectin type-III domain-containing protein 3A	Q9Y2H6	FALSE	0	-0.743545	-0.0197044	-0.381625	0.607941	0.0405804	FALSE	FALSE	0.682277	No	Not Significant	Unchanged
TRIP6	12.2758	12.7787	12.03	12.197	12.9452	12.4386	11.9197	11.9667	12.0538	12.1528	Q15654	9	Q15654	TRIP6_HUMAN	TRIP6	Thyroid receptor-interacting protein 6	Q15654	FALSE	0	-0.825273	0.0624263	-0.381423	0.79014	0.0849333	FALSE	FALSE	0.747899	No	Not Significant	Unchanged
PHYH	10.9661	10.9623	11.478	11.1379	11.1332	10.6086	10.2633	10.8414	11.4465	10.8241	O14832	6	O14832	PAHX_HUMAN	PHYH	Phytanoyl-CoA dioxygenase, peroxisomal	O14832	FALSE	0	-0.85381	0.0916635	-0.381073	0.824205	0.103303	FALSE	FALSE	0.750909	No	Not Significant	Unchanged
SEC61A1	14.2474	14.6034	14.166	14.7667	14.2996	12.8165	14.4354	14.5899	14.2016	14.3473	P61619	10	P61619;Q9H9S3	S61A1_HUMAN	SEC61A1	Protein transport protein Sec61 subunit alpha isoform 1	P61619	FALSE	0	-1.09936	0.337756	-0.380803	0.926247	0.266929	FALSE	FALSE	0.879805	No	Not Significant	Unchanged
CCDC12	12.589	13.0532	12.5814	12.4968	13.0707	12.2703	12.1726	12.5263	12.5106	12.6195	Q8WUD4	4	Q8WUD4	CCD12_HUMAN	CCDC12	Coiled-coil domain-containing protein 12	Q8WUD4	FALSE	0	-0.736904	-0.0244374	-0.38067	0.591248	0.0384276	FALSE	FALSE	0.682277	No	Not Significant	Unchanged
PTS	10.7241	10.5793	11.5827	11.0054	10.5748	10.4868	10.3198	10.5685	10.9092	10.4908	Q03393	2	Q03393	PTPS_HUMAN	PTS	6-pyruvoyl tetrahydrobiopterin synthase	Q03393	TRUE	4	-0.85002	0.0889913	-0.380514	0.821643	0.101673	FALSE	FALSE	0.748211	No	Not Significant	Unchanged
ZC3H13	11.241	11.5556	11.2024	11.4925	11.5578	11.5012	10.8673	10.8175	11.2336	10.9415	Q5T200	8	Q5T200	ZC3HD_HUMAN	ZC3H13	Zinc finger CCCH domain-containing protein 13	Q5T200	TRUE	1	-0.736086	-0.023642	-0.379864	0.593905	0.0387594	FALSE	FALSE	0.682277	No	Not Significant	Unchanged
MARCKSL1	14.0215	14.3301	14.0287	14.0947	14.4765	14.7128	14.0505	13.7314	14.2022	12.5671	P49006	2	P49006	MRP_HUMAN	MARCKSL1	MARCKS-related protein	P49006	FALSE	0	-1.15419	0.394809	-0.379692	0.934116	0.302395	FALSE	FALSE	0.889704	No	Not Significant	Unchanged
TMEM59	11.2439	10.6856	12.6049	11.9893	10.5395	11.4292	10.9971	10.6752	11.1657	11.1087	Q9BXS4	8	Q9BXS4	TMM59_HUMAN	TMEM59	Transmembrane protein 59	Q9BXS4	TRUE	1	-1.23573	0.476444	-0.379643	0.942035	0.348647	FALSE	FALSE	0.898492	No	Not Significant	Unchanged
CC2D1B	11.4001	11.5407	11.8374	11.7186	11.3468	10.7316	11.0623	11.4684	11.4433	11.4517	Q5T0F9	13	Q5T0F9	C2D1B_HUMAN	CC2D1B	Coiled-coil and C2 domain-containing protein 1B	Q5T0F9	FALSE	0	-0.775821	0.0170065	-0.379407	0.710506	0.0588663	FALSE	FALSE	0.716069	No	Not Significant	Unchanged
NLN	13.7857	13.7441	14.1517	14.2872	13.8006	12.9493	14.0713	13.7257	13.6832	13.6583	Q9BYT8	29	Q9BYT8	NEUL_HUMAN	NLN	Neurolysin, mitochondrial	Q9BYT8	FALSE	0	-0.850149	0.0934126	-0.378368	0.826581	0.104858	FALSE	FALSE	0.751912	No	Not Significant	Unchanged
SEPTIN10	12.6353	12.8739	12.8194	12.9231	12.7626	12.1985	12.3816	12.7137	12.4538	12.5909	Q9P0V9	15	Q9P0V9	SEP10_HUMAN	SEPTIN10	Septin-10	Q9P0V9	FALSE	0	-0.65096	-0.103126	-0.377043	0.289551	0.0116261	FALSE	FALSE	0.5675	No	Not Significant	Unchanged
THAP11	11.1423	10.7969	11.9592	11.7313	10.9182	10.6582	11.1547	10.8742	11.4214	10.7664	Q96EK4	2	Q96EK4	THA11_HUMAN	THAP11	THAP domain-containing protein 11	Q96EK4	TRUE	1	-0.950222	0.197391	-0.376416	0.892051	0.175848	FALSE	FALSE	0.83082	No	Not Significant	Unchanged
MRPL55	12.0364	11.8346	12.3342	12.607	12.2053	12.1608	11.9061	11.8485	11.6759	11.7549	Q7Z7F7	5	Q7Z7F7	RM55_HUMAN	MRPL55	39S ribosomal protein L55, mitochondrial	Q7Z7F7	FALSE	0	-0.739867	-0.0122621	-0.376065	0.631644	0.0439468	FALSE	FALSE	0.682277	No	Not Significant	Unchanged
RHPN2	12.448	12.5267	12.788	12.7914	12.5213	12.0068	12.252	12.5551	12.3027	12.2879	Q8IUC4	23	Q8IUC4;A8MT19	RHPN2_HUMAN	RHPN2	Rhophilin-2	Q8IUC4	FALSE	0	-0.668927	-0.0829238	-0.375925	0.356879	0.0167203	FALSE	FALSE	0.5675	No	Not Significant	Unchanged
FAM120C	10.0973	10.0831	11.0487	10.2992	9.79172	10.1468	10.7098	10.1852	8.55099	10.0598	Q9NX05	6	Q9NX05	F120C_HUMAN	FAM120C	Constitutive coactivator of PPAR-gamma-like protein 2	Q9NX05	TRUE	1	-1.25115	0.500822	-0.375162	0.944332	0.364725	FALSE	FALSE	0.900187	No	Not Significant	Unchanged
FAM118A	10.1247	10.6917	10.1277	10.259	10.2512	9.89389	9.7787	10.1238	10.0435	9.95258	Q9NWS6	3	Q9NWS6	F118A_HUMAN	FAM118A	Protein FAM118A	Q9NWS6	TRUE	3	-0.678001	-0.0698536	-0.373927	0.405889	0.0205739	FALSE	FALSE	0.591865	No	Not Significant	Unchanged
TAF15	13.6203	14.0336	13.8944	13.814	13.5645	13.259	13.4674	13.6745	13.4757	13.3995	Q92804	9	Q92804	RBP56_HUMAN	TAF15	TATA-binding protein-associated factor 2N	Q92804	FALSE	0	-0.658769	-0.0840014	-0.371385	0.350797	0.0161271	FALSE	FALSE	0.5675	No	Not Significant	Unchanged
NUP42	10.6512	11.1938	10.8854	10.1914	11.1595	10.4218	10.4213	10.4971	10.4915	10.5993	O15504	8	O15504	NUP42_HUMAN	NUP42	Nucleoporin NUP42	O15504	FALSE	0	-0.794237	0.0515609	-0.371338	0.776666	0.079226	FALSE	FALSE	0.743279	No	Not Significant	Unchanged
CDC45	10.6566	10.5268	11.2432	11.1117	10.5692	10.0225	10.8696	10.335	10.9035	10.3283	O75419	7	O75419	CDC45_HUMAN	CDC45	Cell division control protein 45 homolog	O75419	TRUE	1	-0.866075	0.124145	-0.370965	0.854284	0.126837	FALSE	FALSE	0.791712	No	Not Significant	Unchanged
MAP3K7	11.4885	11.501	11.7448	11.9692	11.5628	11.3915	11.3262	11.5061	10.845	11.5494	O43318	6	O43318	M3K7_HUMAN	MAP3K7	Mitogen-activated protein kinase kinase kinase 7	O43318	FALSE	0	-0.735874	-0.00570826	-0.370791	0.651515	0.0470984	FALSE	FALSE	0.685166	No	Not Significant	Unchanged
BORCS8	11.2115	10.7662	12.0531	11.7982	11.0495	11.0185	10.7921	11.4174	11.3046	10.7036	Q96FH0	2	Q96FH0	BORC8_HUMAN	BORCS8	BLOC-1-related complex subunit 8	Q96FH0	TRUE	2	-0.961374	0.222304	-0.369535	0.902181	0.195808	FALSE	FALSE	0.853627	No	Not Significant	Unchanged
CTDNEP1	11.6183	11.634	11.5659	12.4899	11.6038	11.2396	11.6987	11.2333	11.2582	11.8418	O95476	3	O95476	CNEP1_HUMAN	CTDNEP1	CTD nuclear envelope phosphatase 1	O95476	FALSE	0	-0.853287	0.115116	-0.369086	0.84793	0.121067	FALSE	FALSE	0.782734	No	Not Significant	Unchanged
SLC7A11	12.9873	13.6723	12.6498	13.0183	13.4253	12.9203	12.667	12.8428	12.9816	12.7081	Q9UPY5	9	Q9UPY5	XCT_HUMAN	SLC7A11	Cystine/glutamate transporter	Q9UPY5	FALSE	0	-0.793211	0.0583279	-0.367441	0.787574	0.0837907	FALSE	FALSE	0.747899	No	Not Significant	Unchanged
ERICH5	10.4198	10.358	10.454	10.8426	10.8399	10.8056	10.2509	10.0827	10.5966	9.54737	Q6P6B1	5	Q6P6B1	ERIC5_HUMAN	ERICH5	Glutamate-rich protein 5	Q6P6B1	FALSE	0	-0.893583	0.159629	-0.366977	0.877071	0.152642	FALSE	FALSE	0.825035	No	Not Significant	Unchanged
ARFGAP2	12.4773	12.3639	12.9583	12.8902	12.5123	11.9177	12.7845	12.2666	12.3111	12.2913	Q8N6H7	16	Q8N6H7	ARFG2_HUMAN	ARFGAP2	ADP-ribosylation factor GTPase-activating protein 2	Q8N6H7	FALSE	0	-0.780074	0.0462253	-0.366924	0.769106	0.0763156	FALSE	FALSE	0.740835	No	Not Significant	Unchanged
CBX5	13.5834	13.9085	13.6707	13.6285	13.9405	13.7411	13.3413	13.1683	13.4138	13.4379	P45973	12	P45973	CBX5_HUMAN	CBX5	Chromobox protein homolog 5	P45973	FALSE	0	-0.669254	-0.0639517	-0.366603	0.426902	0.0221025	FALSE	FALSE	0.619396	No	Not Significant	Unchanged
TRIM56	10.808	11.0706	10.5429	11.261	11.1718	10.8753	10.762	10.8077	9.98107	10.7998	Q9BRZ2	10	Q9BRZ2	TRI56_HUMAN	TRIM56	E3 ubiquitin-protein ligase TRIM56	Q9BRZ2	FALSE	0	-0.835582	0.102799	-0.366392	0.838286	0.113201	FALSE	FALSE	0.764324	No	Not Significant	Unchanged
PTPRK	10.0572	9.85284	10.4222	11.2227	9.54452	9.89426	9.88309	9.59552	10.3576	9.74169	Q15262	7	Q15262	PTPRK_HUMAN	PTPRK	Receptor-type tyrosine-protein phosphatase kappa	Q15262	TRUE	1	-1.03417	0.301887	-0.366143	0.922252	0.251857	FALSE	FALSE	0.873206	No	Not Significant	Unchanged
COQ3	12.3709	12.6061	12.3859	12.8663	12.4343	12.2094	12.3643	12.0953	11.9837	12.3931	Q9NZJ6	2	Q9NZJ6	COQ3_HUMAN	COQ3	Ubiquinone biosynthesis O-methyltransferase, mitochondrial	Q9NZJ6	FALSE	0	-0.671118	-0.056887	-0.364002	0.4561	0.024461	FALSE	FALSE	0.624539	No	Not Significant	Unchanged
GCFC2	10.729	10.8311	10.9844	10.7126	11.1955	11.4655	10.6186	10.0256	10.3101	10.4179	P16383	6	P16383	GCFC2_HUMAN	GCFC2	Intron Large complex component GCFC2	P16383	FALSE	0	-0.923897	0.197085	-0.363406	0.894604	0.180498	FALSE	FALSE	0.835653	No	Not Significant	Unchanged
SMN2	12.3967	12.713	12.5586	12.3889	12.7323	11.778	12.2969	12.3563	12.3045	12.4421	Q16637	5	Q16637	SMN_HUMAN	SMN2	Survival motor neuron protein	Q16637	FALSE	0	-0.698399	-0.0269499	-0.362674	0.577188	0.036736	FALSE	FALSE	0.673678	No	Not Significant	Unchanged
LTV1	12.3691	12.6647	12.4213	12.3803	12.8144	12.5886	12.0912	12.0897	12.0494	12.222	Q96GA3	19	Q96GA3	LTV1_HUMAN	LTV1	Protein LTV1 homolog	Q96GA3	FALSE	0	-0.689286	-0.0347352	-0.36201	0.54527	0.0332431	FALSE	FALSE	0.665137	No	Not Significant	Unchanged
DTX3L	9.93374	10.1556	10.2424	10.042	10.0993	9.93444	9.58059	9.96218	9.86767	9.51953	Q8TDB6	4	Q8TDB6	DTX3L_HUMAN	DTX3L	E3 ubiquitin-protein ligase DTX3L	Q8TDB6	TRUE	1	-0.644728	-0.0791264	-0.361927	0.358954	0.0169311	FALSE	FALSE	0.5675	No	Not Significant	Unchanged
ELMOD2	12.4087	12.8063	12.4316	12.4847	12.7166	12.1635	12.107	12.4113	12.2048	12.3527	Q8IZ81	8	Q8IZ81	ELMD2_HUMAN	ELMOD2	ELMO domain-containing protein 2	Q8IZ81	FALSE	0	-0.63346	-0.09036	-0.36191	0.322622	0.0137787	FALSE	FALSE	0.5675	No	Not Significant	Unchanged
ERGIC3	13.3609	13.5506	13.5425	13.6487	13.5046	12.6455	13.2585	13.5282	13.2717	13.2976	Q9Y282	9	Q9Y282	ERGI3_HUMAN	ERGIC3	Endoplasmic reticulum-Golgi intermediate compartment protein 3	Q9Y282	FALSE	0	-0.724646	0.00201029	-0.361318	0.673817	0.0510673	FALSE	FALSE	0.705526	No	Not Significant	Unchanged
SPAG7	11.8346	12.2889	11.7273	11.9934	12.1313	11.5368	11.7156	11.4081	11.6895	12.0208	O75391	7	O75391	SPAG7_HUMAN	SPAG7	Sperm-associated antigen 7	O75391	FALSE	0	-0.706052	-0.0161454	-0.361099	0.61678	0.0417904	FALSE	FALSE	0.682277	No	Not Significant	Unchanged
SKA3	10.3394	10.5374	10.5731	10.5074	10.5422	9.81682	10.2574	10.4228	10.1518	10.2461	Q8IX90	5	Q8IX90	SKA3_HUMAN	SKA3	Spindle and kinetochore-associated protein 3	Q8IX90	FALSE	0	-0.647583	-0.0745498	-0.361066	0.374651	0.0182734	FALSE	FALSE	0.580729	No	Not Significant	Unchanged
DSP	13.0049	13.3035	12.9726	13.1315	13.4137	12.8477	12.6661	12.9553	12.7829	12.9705	P15924	98	P15924	DESP_HUMAN	DSP	Desmoplakin	P15924	FALSE	0	-0.637106	-0.084504	-0.360805	0.341659	0.0152992	FALSE	FALSE	0.5675	No	Not Significant	Unchanged
TRIR	13.1851	13.4797	13.3963	13.4657	13.2002	13.0501	12.9299	13.077	13.1618	12.9049	Q9BQ61	6	Q9BQ61	TRIR_HUMAN	TRIR	Telomerase RNA component interacting RNase	Q9BQ61	FALSE	0	-0.60465	-0.116853	-0.360752	0.206867	0.00781662	FALSE	FALSE	0.504754	No	Not Significant	Unchanged
SLC25A20	12.5209	12.3034	13.1632	12.9477	12.4662	10.5458	12.8179	13.0301	12.7132	12.7007	O43772	2	O43772	MCAT_HUMAN	SLC25A20	Mitochondrial carnitine/acylcarnitine carrier protein	O43772	FALSE	0	-1.36397	0.646791	-0.358589	0.953627	0.447584	FALSE	FALSE	0.921132	No	Not Significant	Unchanged
ALDH16A1	11.8934	12.2207	11.9617	11.8752	12.3128	11.3245	12.0682	11.9783	11.434	11.8657	Q8IZ83	13	Q8IZ83	A16A1_HUMAN	ALDH16A1	Aldehyde dehydrogenase family 16 member A1	Q8IZ83	FALSE	0	-0.757508	0.040579	-0.358464	0.761182	0.0734619	FALSE	FALSE	0.740835	No	Not Significant	Unchanged
GAA	12.3262	12.4739	12.5355	12.3856	12.706	12.2845	12.1712	11.9787	12.2577	12.1424	P10253	18	P10253	LYAG_HUMAN	GAA	Lysosomal alpha-glucosidase	P10253	FALSE	0	-0.60972	-0.107009	-0.358364	0.250169	0.00960621	FALSE	FALSE	0.547931	No	Not Significant	Unchanged
TBPL1	10.9351	11.1263	11.0217	11.447	10.9409	8.87451	11.3247	11.0576	11.3481	11.2746	P62380	2	P62380	TBPL1_HUMAN	TBPL1	TATA box-binding protein-like 1	P62380	FALSE	0	-1.36787	0.651724	-0.358074	0.953862	0.450152	FALSE	FALSE	0.922795	No	Not Significant	Unchanged
SRSF6	16.1253	16.405	16.275	16.3904	16.2261	15.4099	16.1494	16.2823	16.1441	15.8454	Q13247	14	Q08170;Q13247	SRSF6_HUMAN	SRSF6	Serine/arginine-rich splicing factor 6	Q13247	FALSE	0	-0.740069	0.0242082	-0.35793	0.729107	0.0636007	FALSE	FALSE	0.727556	No	Not Significant	Unchanged
C19orf53	11.4282	10.644	12.4859	13.2021	10.1754	8.78168	13.0334	12.1322	12.4512	9.94776	Q9UNZ5	2	Q9UNZ5	L10K_HUMAN	C19orf53	Leydig cell tumor 10 kDa protein homolog	Q9UNZ5	TRUE	2	-2.37857	1.6634	-0.357585	0.968917	0.703366	FALSE	FALSE	0.967686	No	Not Significant	Unchanged
CPNE8	11.5455	11.5898	11.7317	12.0726	11.5823	11.1495	11.2844	11.2375	11.8211	11.4402	Q86YQ8	13	Q86YQ8	CPNE8_HUMAN	CPNE8	Copine-8	Q86YQ8	FALSE	0	-0.719175	0.00406974	-0.357552	0.679658	0.0521938	FALSE	FALSE	0.709881	No	Not Significant	Unchanged
DEF6	12.2801	12.5365	12.4771	12.5488	12.3516	11.5444	12.5816	12.5914	12.3034	11.5857	Q9H4E7	2	Q9H4E7	DEFI6_HUMAN	DEF6	Differentially expressed in FDCP 6 homolog	Q9H4E7	FALSE	0	-0.877011	0.162586	-0.357212	0.880817	0.157872	FALSE	FALSE	0.825035	No	Not Significant	Unchanged
CHEK1	11.0187	11.1364	11.2857	11.1341	11.3109	10.1638	11.0315	11.0506	10.9034	11.1519	O14757	5	O14757	CHK1_HUMAN	CHEK1	Serine/threonine-protein kinase Chk1	O14757	FALSE	0	-0.778028	0.0649559	-0.356536	0.799333	0.0892692	FALSE	FALSE	0.748211	No	Not Significant	Unchanged
R3HDM1	10.3562	10.441	10.7886	10.733	10.2535	9.88222	10.8806	9.95364	10.6273	9.64562	Q15032	3	Q15032	R3HD1_HUMAN	R3HDM1	R3H domain-containing protein 1	Q15032	TRUE	3	-0.913519	0.201191	-0.356164	0.897636	0.186338	FALSE	FALSE	0.840319	No	Not Significant	Unchanged
DNAJC21	10.4843	10.9913	10.2705	10.3533	11.1123	11.0596	10.0657	10.14	9.46895	10.8973	Q5F1R6	4	Q5F1R6	DJC21_HUMAN	DNAJC21	DnaJ homolog subfamily C member 21	Q5F1R6	FALSE	0	-1.06888	0.357806	-0.355539	0.93259	0.294818	FALSE	FALSE	0.889403	No	Not Significant	Unchanged
XPC	11.2062	11.0811	11.637	11.473	11.4233	10.7189	11.0744	11.0246	11.3608	11.0623	Q01831	12	Q01831	XPC_HUMAN	XPC	DNA repair protein complementing XP-C cells	Q01831	FALSE	0	-0.69714	-0.013656	-0.355398	0.624593	0.0429041	FALSE	FALSE	0.682277	No	Not Significant	Unchanged
ISCA1	12.5809	12.549	12.918	13.2488	12.3955	12.2405	12.4481	12.3738	12.6664	12.3878	Q9BUE6	5	Q9BUE6	ISCA1_HUMAN	ISCA1	Iron-sulfur cluster assembly 1 homolog, mitochondrial	Q9BUE6	FALSE	0	-0.743369	0.0342571	-0.354556	0.750232	0.0698145	FALSE	FALSE	0.735238	No	Not Significant	Unchanged
MEPCE	12.7041	12.9698	12.9105	12.6313	13.0927	12.8948	12.3765	12.4446	12.4834	12.5335	Q7L2J0	12	Q7L2J0	MEPCE_HUMAN	MEPCE	7SK snRNA methylphosphate capping enzyme	Q7L2J0	FALSE	0	-0.667033	-0.0420386	-0.354536	0.513652	0.0297823	FALSE	FALSE	0.658517	No	Not Significant	Unchanged
RPSA	16.5897	16.4785	16.9983	17.2916	16.377	15.9074	16.9448	16.4757	16.4063	16.4274	P08865	26	P08865	RSSA_HUMAN	RPSA	40S ribosomal protein SA	P08865	FALSE	0	-0.872472	0.164402	-0.354035	0.882451	0.160263	FALSE	FALSE	0.825035	No	Not Significant	Unchanged
UHRF1	12.1672	12.3876	12.349	12.3108	12.4077	12.0069	11.9518	12.1835	11.8421	12.0656	Q96T88	21	Q96T88	UHRF1_HUMAN	UHRF1	E3 ubiquitin-protein ligase UHRF1	Q96T88	FALSE	0	-0.586833	-0.120761	-0.353797	0.177901	0.00672486	FALSE	FALSE	0.48131	No	Not Significant	Unchanged
SETD1A	10.4367	10.6623	10.1001	11.1388	10.6303	10.3219	10.2364	10.3129	10.0805	10.4469	O15047	8	O15047	SET1A_HUMAN	SETD1A	Histone-lysine N-methyltransferase SETD1A	O15047	FALSE	0	-0.761814	0.0555167	-0.353148	0.786764	0.0834355	FALSE	FALSE	0.747899	No	Not Significant	Unchanged
TM9SF1	11.668	11.8153	11.8261	11.9879	11.8273	10.0795	11.5119	11.994	11.9538	12.0162	O15321	6	O15321	TM9S1_HUMAN	TM9SF1	Transmembrane 9 superfamily member 1	O15321	FALSE	0	-1.13512	0.428931	-0.353093	0.940767	0.340338	FALSE	FALSE	0.898492	No	Not Significant	Unchanged
ARHGAP12	11.5397	11.7095	11.7492	11.8765	11.6077	11.1042	11.3693	11.4909	11.4477	11.5022	Q8IWW6	21	Q8IWW6	RHG12_HUMAN	ARHGAP12	Rho GTPase-activating protein 12	Q8IWW6	FALSE	0	-0.6171	-0.0886599	-0.35288	0.320581	0.0136297	FALSE	FALSE	0.5675	No	Not Significant	Unchanged
NMRAL1	9.91514	10.1757	10.2829	10.3026	9.68143	9.07324	10.0812	9.75995	10.1454	9.73373	Q9HBL8	3	Q9HBL8	NMRL1_HUMAN	NMRAL1	NmrA-like family domain-containing protein 1	Q9HBL8	TRUE	2	-0.844903	0.140958	-0.351973	0.870075	0.143717	FALSE	FALSE	0.811646	No	Not Significant	Unchanged
MIEF1	11.5597	11.9072	11.5648	11.9504	11.5975	10.5986	11.8346	11.8517	11.517	11.2156	L0R8F8	4	L0R8F8	MIDUO_HUMAN	MIEF1	MIEF1 upstream open reading frame protein	L0R8F8	FALSE	0	-0.889931	0.186969	-0.351481	0.893142	0.177807	FALSE	FALSE	0.832142	No	Not Significant	Unchanged
FHIP2A	11.5476	11.4576	11.9615	11.9502	11.6013	10.8654	11.6237	11.4623	11.5563	11.4501	Q5W0V3	11	Q5W0V3	FHI2A_HUMAN	FHIP2A	FHF complex subunit HOOK interacting protein 2A	Q5W0V3	FALSE	0	-0.745625	0.043459	-0.351083	0.767775	0.0758228	FALSE	FALSE	0.740835	No	Not Significant	Unchanged
BAIAP2L1	14.0537	14.2107	14.2165	14.1781	14.3895	13.768	13.9154	13.9736	13.8663	13.9649	Q9UHR4	23	Q9UHR4	BI2L1_HUMAN	BAIAP2L1	Brain-specific angiogenesis inhibitor 1-associated protein 2-like protein 1	Q9UHR4	FALSE	0	-0.577464	-0.124609	-0.351037	0.161767	0.00594558	FALSE	FALSE	0.48131	No	Not Significant	Unchanged
LSM7	13.1158	12.8754	13.7033	13.9109	12.7537	12.735	13.1401	13.1414	13.3735	12.4091	Q9UK45	2	Q9UK45	LSM7_HUMAN	LSM7	U6 snRNA-associated Sm-like protein LSm7	Q9UK45	TRUE	3	-0.961593	0.25958	-0.351006	0.915844	0.230863	FALSE	FALSE	0.872722	No	Not Significant	Unchanged
KATNB1	10.1951	10.3479	10.5952	10.4033	10.214	10.5669	9.20212	9.97593	10.3691	10.0814	Q9BVA0	5	Q9BVA0	KTNB1_HUMAN	KATNB1	Katanin p80 WD40 repeat-containing subunit B1	Q9BVA0	FALSE	0	-0.882406	0.180398	-0.351004	0.890501	0.173137	FALSE	FALSE	0.83082	No	Not Significant	Unchanged
PPP1R9A	9.87406	9.99233	10.3844	10.02	9.87923	9.88535	9.97276	9.4144	9.99797	9.32008	Q9ULJ8	12	Q9ULJ8	NEB1_HUMAN	PPP1R9A	Neurabin-1	Q9ULJ8	FALSE	0	-0.747276	0.0455215	-0.350877	0.771354	0.0771611	FALSE	FALSE	0.740835	No	Not Significant	Unchanged
ZMYM3	11.9442	12.2419	12.1489	12.1025	12.0631	12.2834	11.628	11.9964	11.4152	11.6182	Q14202	11	Q14202	ZMYM3_HUMAN	ZMYM3	Zinc finger MYM-type protein 3	Q14202	FALSE	0	-0.729683	0.0280197	-0.350832	0.738347	0.0661971	FALSE	FALSE	0.729741	No	Not Significant	Unchanged
BTBD11	10.9848	10.4059	11.4399	11.9925	10.8798	10.0545	11.1328	10.7398	11.3047	10.913	A6QL63	7	A6QL63	BTBDB_HUMAN	BTBD11	Ankyrin repeat and BTB/POZ domain-containing protein BTBD11	A6QL63	TRUE	2	-1.07702	0.375872	-0.350576	0.935506	0.309626	FALSE	FALSE	0.889704	No	Not Significant	Unchanged
ABCB6	15.4602	15.7292	15.3766	15.6555	15.8566	15.3749	15.0418	15.354	15.312	15.4408	Q9NP58	10	Q9NP58	ABCB6_HUMAN	ABCB6	ATP-binding cassette sub-family B member 6	Q9NP58	FALSE	0	-0.641507	-0.0580177	-0.349762	0.440926	0.0231982	FALSE	FALSE	0.619396	No	Not Significant	Unchanged
RPS6KB1	11.3313	11.2757	11.578	11.8137	11.4347	10.565	11.3225	11.1774	11.356	11.4585	P23443	7	P23443	KS6B1_HUMAN	RPS6KB1	Ribosomal protein S6 kinase beta-1	P23443	FALSE	0	-0.770904	0.0715827	-0.349661	0.809626	0.0946257	FALSE	FALSE	0.748211	No	Not Significant	Unchanged
MPHOSPH8	11.173	11.258	11.8959	11.0959	11.2189	11.3321	10.6252	10.9974	11.1345	10.9991	Q99549	9	Q99549	MPP8_HUMAN	MPHOSPH8	M-phase phosphoprotein 8	Q99549	FALSE	0	-0.768544	0.0694604	-0.349542	0.806975	0.0931908	FALSE	FALSE	0.748211	No	Not Significant	Unchanged
CASP3	12.6975	12.5587	13.0295	12.8044	13.174	11.3278	12.7665	12.6954	12.666	13.2552	P42574	4	P42574	CASP3_HUMAN	CASP3	Caspase-3	P42574	FALSE	0	-1.06718	0.368202	-0.349489	0.934716	0.305477	FALSE	FALSE	0.889704	No	Not Significant	Unchanged
CLPB	12.4201	12.6499	12.4907	12.5248	12.7909	12.2257	12.2164	12.3004	12.3032	12.2791	Q9H078	24	Q9H078	CLPB_HUMAN	CLPB	Caseinolytic peptidase B protein homolog	Q9H078	FALSE	0	-0.578717	-0.119598	-0.349158	0.17653	0.00665336	FALSE	FALSE	0.48131	No	Not Significant	Unchanged
TTC28	9.98795	9.10254	10.6578	11.723	9.2443	9.87634	10.03	9.71679	10.3652	9.17557	Q96AY4	3	Q96AY4	TTC28_HUMAN	TTC28	Tetratricopeptide repeat protein 28	Q96AY4	TRUE	4	-1.42807	0.729763	-0.349156	0.957187	0.489711	FALSE	FALSE	0.929379	No	Not Significant	Unchanged
KIAA1191	10.7543	10.8298	10.9901	11.4398	10.5323	10.5858	10.787	10.1769	10.9043	10.5425	Q96A73	3	Q96A73	P33MX_HUMAN	KIAA1191	Putative monooxygenase p33MONOX	Q96A73	TRUE	1	-0.788526	0.0911382	-0.348694	0.831798	0.108429	FALSE	FALSE	0.758586	No	Not Significant	Unchanged
LANCL2	11.1956	11.2991	11.6366	11.4069	11.2137	11.1845	11.1526	10.9396	10.949	10.9784	Q9NS86	10	Q9NS86	LANC2_HUMAN	LANCL2	LanC-like protein 2	Q9NS86	FALSE	0	-0.616795	-0.0796888	-0.348242	0.347838	0.015851	FALSE	FALSE	0.5675	No	Not Significant	Unchanged
OSBPL10	10.575	10.3669	10.4709	11.2585	10.9773	10.6301	9.79008	10.0861	11.1665	10.4282	Q9BXB5	4	Q9BXB5	OSB10_HUMAN	OSBPL10	Oxysterol-binding protein-related protein 10	Q9BXB5	FALSE	0	-0.965363	0.268964	-0.348199	0.918475	0.239056	FALSE	FALSE	0.872722	No	Not Significant	Unchanged
HACD2	12.1601	12.2008	12.5451	13.0605	11.6071	10.9447	12.3579	12.3085	12.0959	12.3207	Q6Y1H2	7	Q6Y1H2	HACD2_HUMAN	HACD2	Very-long-chain (3R)-3-hydroxyacyl-CoA dehydratase 2	Q6Y1H2	FALSE	0	-1.10441	0.408754	-0.34783	0.939431	0.331998	FALSE	FALSE	0.896974	No	Not Significant	Unchanged
HELB	11.4811	11.9665	11.2781	11.7859	11.6647	11.533	10.344	11.1069	12.4547	11.196	Q8NG08	3	Q8NG08	HELB_HUMAN	HELB	DNA helicase B	Q8NG08	TRUE	2	-1.10825	0.414496	-0.346876	0.940109	0.336181	FALSE	FALSE	0.898492	No	Not Significant	Unchanged
CHMP3	12.0514	11.9238	12.7112	12.5233	11.8175	11.8927	11.709	11.9265	12.2716	11.6872	Q9Y3E7	4	Q9Y3E7	CHMP3_HUMAN	CHMP3	Charged multivesicular body protein 3	Q9Y3E7	FALSE	0	-0.800532	0.107379	-0.346576	0.847327	0.120545	FALSE	FALSE	0.781741	No	Not Significant	Unchanged
RCCD1	9.47641	9.85419	9.54443	9.75277	9.52218	9.10625	9.27271	8.72801	9.27729	10.2298	A6NED2	2	A6NED2	RCCD1_HUMAN	RCCD1	RCC1 domain-containing protein 1	A6NED2	TRUE	1	-0.903195	0.212047	-0.345574	0.903575	0.198902	FALSE	FALSE	0.859524	No	Not Significant	Unchanged
STAG1	11.1218	11.9651	11.9609	9.60451	11.7237	10.8589	10.4857	10.5212	12.0709	10.9056	Q8WVM7	5	Q8WVM7	STAG1_HUMAN	STAG1	Cohesin subunit SA-1	Q8WVM7	FALSE	0	-1.44135	0.751172	-0.345087	0.958071	0.501369	FALSE	FALSE	0.931211	No	Not Significant	Unchanged
RAD51AP1	10.107	10.3852	10.6657	9.64258	10.5005	10.5787	9.70802	10.1721	9.76949	9.54053	Q96B01	3	Q96B01	R51A1_HUMAN	RAD51AP1	RAD51-associated protein 1	Q96B01	FALSE	0	-0.904287	0.214803	-0.344742	0.904642	0.201335	FALSE	FALSE	0.863679	No	Not Significant	Unchanged
DMAC2	11.6435	11.3304	12.0202	12.2678	11.721	11.5269	11.7935	11.4469	11.678	11.007	Q9NW81	3	Q9NW81	DMAC2_HUMAN	DMAC2	Distal membrane-arm assembly complex protein 2	Q9NW81	FALSE	0	-0.810026	0.121309	-0.344358	0.858866	0.131332	FALSE	FALSE	0.795592	No	Not Significant	Unchanged
REEP3	10.263	10.473	10.5353	10.4137	10.3939	10.644	9.84778	10.5712	9.72915	9.75924	Q6NUK4	5	Q6NUK4	REEP3_HUMAN	REEP3	Receptor expression-enhancing protein 3	Q6NUK4	TRUE	1	-0.807963	0.120572	-0.343696	0.858495	0.130957	FALSE	FALSE	0.795592	No	Not Significant	Unchanged
HMG20A	11.5887	11.6462	11.8518	12.1374	11.482	10.8575	11.4429	11.6974	11.5826	11.6004	Q9NP66	6	Q9NP66	HM20A_HUMAN	HMG20A	High mobility group protein 20A	Q9NP66	FALSE	0	-0.771235	0.0848344	-0.3432	0.826693	0.104932	FALSE	FALSE	0.751912	No	Not Significant	Unchanged
SMYD2	10.1798	10.4682	10.3429	10.83	9.83795	9.72562	9.76438	10.3197	10.2342	10.095	Q9NRG4	3	Q9NRG4	SMYD2_HUMAN	SMYD2	N-lysine methyltransferase SMYD2	Q9NRG4	TRUE	3	-0.795217	0.111248	-0.341984	0.851735	0.124461	FALSE	FALSE	0.790082	No	Not Significant	Unchanged
CENPS	10.825	10.6402	11.3768	11.363	10.6798	10.7307	10.6439	10.5465	10.9335	10.5105	Q8N2Z9	3	Q8N2Z9	CENPS_HUMAN	CENPS	Centromere protein S	Q8N2Z9	TRUE	1	-0.75217	0.0682593	-0.341955	0.807374	0.0934047	FALSE	FALSE	0.748211	No	Not Significant	Unchanged
KCMF1	12.7285	12.8751	13.3126	12.6371	12.849	11.72	13.1873	12.7572	12.7915	12.4269	Q9P0J7	3	Q9P0J7	KCMF1_HUMAN	KCMF1	E3 ubiquitin-protein ligase KCMF1	Q9P0J7	FALSE	0	-0.925504	0.241734	-0.341885	0.913038	0.222708	FALSE	FALSE	0.872722	No	Not Significant	Unchanged
CBWD1	11.7681	11.942	11.9042	12.0881	11.8963	11.6192	11.5726	11.6138	11.6141	11.6626	Q8IUF1;Q9BRT8	7	Q5JTY5;Q9BRT8;Q5RIA9;Q4V339;Q8IUF1	CBWD1_HUMAN;CBWD2_HUMAN	CBWD1;CBWD2	COBW domain-containing protein 2	Q8IUF1	FALSE	0	-0.554524	-0.127873	-0.341198	0.136324	0.0049294	FALSE	FALSE	0.48131	No	Not Significant	Unchanged
DNAJB6	12.3506	12.5759	12.5472	12.5072	12.5302	11.567	12.2172	12.5765	12.0815	12.5527	O75190	7	O75190;P25686;Q8NHS0	DNJB6_HUMAN	DNAJB6	DnaJ homolog subfamily B member 6	O75190	FALSE	0	-0.767345	0.085093	-0.341126	0.827526	0.105488	FALSE	FALSE	0.753309	No	Not Significant	Unchanged
GMFB	12.8356	12.6206	13.3545	13.3546	12.77	11.4339	13.2757	13.1697	13.0009	12.5401	P60983	6	P60983	GMFB_HUMAN	GMFB	Glia maturation factor beta	P60983	FALSE	0	-1.11775	0.436011	-0.340869	0.942759	0.353563	FALSE	FALSE	0.898492	No	Not Significant	Unchanged
BORCS7	10.5818	11.0254	11.2581	10.0637	10.7377	10.4499	10.7771	10.5306	10.0058	10.3885	Q96B45	6	Q96B45	BORC7_HUMAN	BORCS7	BLOC-1-related complex subunit 7	Q96B45	FALSE	0	-0.861838	0.180156	-0.340841	0.892656	0.176929	FALSE	FALSE	0.83082	No	Not Significant	Unchanged
AGAP3	10.9354	11.2998	11.03	10.8557	11.3121	11.1449	10.4523	10.7225	10.9061	10.6957	Q96P47	5	Q96P47;Q9UPQ3	AGAP3_HUMAN	AGAP3	Arf-GAP with GTPase, ANK repeat and PH domain-containing protein 3	Q96P47	FALSE	0	-0.694575	0.0143283	-0.340123	0.708182	0.0583161	FALSE	FALSE	0.715456	No	Not Significant	Unchanged
ERBIN	11.8941	12.1316	11.9857	12.1126	12.102	11.6535	11.714	11.8927	11.6206	11.8339	Q96RT1	29	Q96RT1	ERBIN_HUMAN	ERBIN	Erbin	Q96RT1	FALSE	0	-0.571881	-0.108251	-0.340066	0.216639	0.00819098	FALSE	FALSE	0.51257	No	Not Significant	Unchanged
DNASE2	11.3435	11.3673	11.5774	11.7104	11.4746	10.4166	11.2876	10.8579	11.7746	11.6256	O00115	3	O00115	DNS2A_HUMAN	DNASE2	Deoxyribonuclease-2-alpha	O00115	FALSE	0	-0.898953	0.219026	-0.339963	0.906932	0.206759	FALSE	FALSE	0.871361	No	Not Significant	Unchanged
NCOA5	13.4151	13.8915	13.2599	13.404	13.8592	13.3116	12.9974	13.3946	13.2076	13.4101	Q9HCD5	12	Q9HCD5	NCOA5_HUMAN	NCOA5	Nuclear receptor coactivator 5	Q9HCD5	FALSE	0	-0.695935	0.0171751	-0.33938	0.715399	0.0600532	FALSE	FALSE	0.719062	No	Not Significant	Unchanged
SMARCC1	12.1376	12.6111	11.8533	12.2262	12.6138	12.4151	11.9578	11.8371	11.6026	12.1212	Q92922	24	Q92922	SMRC1_HUMAN	SMARCC1	SWI/SNF complex subunit SMARCC1	Q92922	FALSE	0	-0.786041	0.107367	-0.339337	0.84923	0.122206	FALSE	FALSE	0.784966	No	Not Significant	Unchanged
POLE2	11.337	11.9279	11.0655	11.6363	11.472	11.0206	11.2672	11.2406	11.3541	11.0484	P56282	3	P56282	DPOE2_HUMAN	POLE2	DNA polymerase epsilon subunit 2	P56282	FALSE	0	-0.710547	0.0320573	-0.339245	0.748773	0.0693521	FALSE	FALSE	0.733393	No	Not Significant	Unchanged
NDST1	10.3329	9.76863	11.0836	10.8119	10.4211	9.8112	10.3786	10.3095	10.1877	10.2237	P52848	6	P52848	NDST1_HUMAN	NDST1	Bifunctional heparan sulfate N-deacetylase/N-sulfotransferase 1	P52848	TRUE	2	-0.871062	0.192713	-0.339174	0.898064	0.187191	FALSE	FALSE	0.842291	No	Not Significant	Unchanged
GLUD2	9.74495	10.1157	9.6507	9.80421	10.1604	9.75937	9.37188	9.52264	9.60335	9.71639	P49448	2	P49448	DHE4_HUMAN	GLUD2	Glutamate dehydrogenase 2, mitochondrial	P49448	TRUE	3	-0.650191	-0.0258169	-0.338004	0.574239	0.0363941	FALSE	FALSE	0.673678	No	Not Significant	Unchanged
UBAP1	12.1441	12.1641	12.4038	12.7743	11.9851	10.4794	12.3649	12.4099	12.4813	12.2337	Q9NZ09	6	Q9NZ09	UBAP1_HUMAN	UBAP1	Ubiquitin-associated protein 1	Q9NZ09	FALSE	0	-1.18314	0.507142	-0.337996	0.948296	0.396135	FALSE	FALSE	0.905696	No	Not Significant	Unchanged
BAIAP2	11.7758	11.7225	12.0435	12.3982	11.6892	11.4331	11.6997	11.6807	11.7016	11.614	Q9UQB8	15	Q9UQB8	BAIP2_HUMAN	BAIAP2	Brain-specific angiogenesis inhibitor 1-associated protein 2	Q9UQB8	FALSE	0	-0.681945	0.00692365	-0.337511	0.688533	0.0539827	FALSE	FALSE	0.715456	No	Not Significant	Unchanged
RPS28	15.9069	16.1818	16.062	16.1154	16.0159	14.9167	16.2463	15.889	16.1041	15.6305	P62857	3	P62857	RS28_HUMAN	RPS28	40S ribosomal protein S28	P62857	FALSE	0	-0.857165	0.184257	-0.336454	0.895336	0.181875	FALSE	FALSE	0.835653	No	Not Significant	Unchanged
POLD1	14.4735	14.6241	14.5267	14.7126	14.7783	13.7743	14.3804	14.441	14.3695	14.655	P28340	32	P28340	DPOD1_HUMAN	POLD1	DNA polymerase delta catalytic subunit	P28340	FALSE	0	-0.705972	0.0331364	-0.336418	0.751512	0.0702243	FALSE	FALSE	0.736096	No	Not Significant	Unchanged
TCF7L2	10.6721	11.535	10.6074	10.1253	11.1655	9.70831	10.6422	10.7858	10.6245	10.8546	Q9NQB0	2	Q9NQB0	TF7L2_HUMAN	TCF7L2	Transcription factor 7-like 2	Q9NQB0	TRUE	5	-1.01275	0.342342	-0.335204	0.933283	0.298211	FALSE	FALSE	0.889704	No	Not Significant	Unchanged
B4GALT7	10.1958	10.2103	10.6901	10.5171	10.1098	9.33966	10.3813	10.6463	9.60162	10.2664	Q9UBV7	3	Q9UBV7	B4GT7_HUMAN	B4GALT7	Beta-1,4-galactosyltransferase 7	Q9UBV7	FALSE	0	-0.91577	0.24618	-0.334795	0.915492	0.229808	FALSE	FALSE	0.872722	No	Not Significant	Unchanged
COMT	13.7533	13.3533	14.5809	14.4546	13.3663	13.4287	13.9942	13.7436	13.5848	13.2734	P21964	13	P21964	COMT_HUMAN	COMT	Catechol O-methyltransferase	P21964	FALSE	0	-0.953953	0.286315	-0.333819	0.924441	0.259906	FALSE	FALSE	0.877437	No	Not Significant	Unchanged
PALLD	12.8567	13.016	12.9186	13.0658	13.1663	12.6127	12.8272	12.6529	12.581	12.8703	Q8WX93	31	Q8WX93	PALLD_HUMAN	PALLD	Palladin	Q8WX93	FALSE	0	-0.579092	-0.086667	-0.33288	0.30836	0.0127857	FALSE	FALSE	0.5675	No	Not Significant	Unchanged
UBASH3B	12.0972	12.1661	12.2929	12.4044	12.2647	11.4147	12.2091	12.1211	12.1759	11.8257	Q8TF42	9	Q8TF42	UBS3B_HUMAN	UBASH3B	Ubiquitin-associated and SH3 domain-containing protein B	Q8TF42	FALSE	0	-0.705542	0.0401142	-0.332714	0.765801	0.075102	FALSE	FALSE	0.740835	No	Not Significant	Unchanged
THG1L	13.1371	13.1299	13.3267	13.3083	13.5204	12.7773	13.057	13.0137	13.0458	13.0543	Q9NWX6	8	Q9NWX6	THG1_HUMAN	THG1L	Probable tRNA(His) guanylyltransferase	Q9NWX6	FALSE	0	-0.591596	-0.0718571	-0.331726	0.36105	0.0171488	FALSE	FALSE	0.5675	No	Not Significant	Unchanged
MAP3K20	11.2694	11.4554	11.2738	11.5034	11.5812	11.2823	11.2315	11.4051	10.7872	10.905	Q9NYL2	11	Q9NYL2	M3K20_HUMAN	MAP3K20	Mitogen-activated protein kinase kinase kinase 20	Q9NYL2	FALSE	0	-0.65964	-0.00289039	-0.331265	0.658831	0.0483461	FALSE	FALSE	0.695128	No	Not Significant	Unchanged
AKAP10	10.5865	10.8449	11.1057	10.6339	10.4974	11.0738	10.2857	10.15	10.1967	10.4907	O43572	9	O43572	AKA10_HUMAN	AKAP10	A-kinase anchor protein 10, mitochondrial	O43572	FALSE	0	-0.780772	0.118489	-0.331141	0.86025	0.13275	FALSE	FALSE	0.798246	No	Not Significant	Unchanged
PCM1	12.1841	12.3997	12.2547	12.2998	12.5164	12.3145	11.9721	12.0304	11.9468	11.9227	Q15154	41	Q15154	PCM1_HUMAN	PCM1	Pericentriolar material 1 protein	Q15154	FALSE	0	-0.593797	-0.0669336	-0.330366	0.380822	0.0187132	FALSE	FALSE	0.582456	No	Not Significant	Unchanged
FKBP10	12.5569	12.8032	12.8297	12.4811	12.8465	12.1098	12.6375	12.4662	12.4295	12.4083	Q96AY3	15	Q96AY3	FKB10_HUMAN	FKBP10	Peptidyl-prolyl cis-trans isomerase FKBP10	Q96AY3	FALSE	0	-0.627611	-0.0320881	-0.32985	0.543425	0.0330342	FALSE	FALSE	0.665137	No	Not Significant	Unchanged
STX18	10.432	10.4886	11.3087	10.185	10.4786	10.6897	10.2527	11.0936	10.9423	8.44864	Q9P2W9	7	Q9P2W9	STX18_HUMAN	STX18	Syntaxin-18	Q9P2W9	FALSE	0	-1.39987	0.740266	-0.329802	0.958712	0.510164	FALSE	FALSE	0.936973	No	Not Significant	Unchanged
SZRD1	11.1013	11.0762	11.2753	11.1819	11.604	11.4766	11.2849	9.96337	11.3402	10.7091	Q7Z422	5	Q7Z422	SZRD1_HUMAN	SZRD1	SUZ domain-containing protein 1	Q7Z422	FALSE	0	-0.960978	0.301895	-0.329542	0.927938	0.273852	FALSE	FALSE	0.881981	No	Not Significant	Unchanged
TRIM59	10.6781	10.3608	11.0168	10.8821	11.1822	10.8038	10.3548	10.3697	10.7723	10.3603	Q8IWR1	3	Q8IWR1	TRI59_HUMAN	TRIM59	Tripartite motif-containing protein 59	Q8IWR1	TRUE	1	-0.732843	0.0762064	-0.328318	0.820955	0.101244	FALSE	FALSE	0.748211	No	Not Significant	Unchanged
PKN2	11.9236	12.1804	12.1019	12.2065	11.9338	11.5407	11.8208	11.952	11.9403	11.6356	Q16513	29	Q16513	PKN2_HUMAN	PKN2	Serine/threonine-protein kinase N2	Q16513	FALSE	0	-0.605544	-0.0500263	-0.327785	0.461742	0.0249529	FALSE	FALSE	0.624539	No	Not Significant	Unchanged
ANKRD30A	13.2191	13.0863	13.4419	13.8921	13.1836	11.7236	13.3644	13.699	13.3686	13.2121	Q9BXX3	4	Q9BXX3	AN30A_HUMAN	ANKRD30A	Ankyrin repeat domain-containing protein 30A	Q9BXX3	FALSE	0	-1.11464	0.459797	-0.327422	0.946109	0.378189	FALSE	FALSE	0.900187	No	Not Significant	Unchanged
SLC6A6	12.6139	12.8298	12.953	12.4936	12.9052	11.8679	12.123	12.8958	12.8712	12.5851	P31641	5	P31641	SC6A6_HUMAN	SLC6A6	Sodium- and chloride-dependent taurine transporter	P31641	FALSE	0	-0.817326	0.163688	-0.326819	0.888489	0.169737	FALSE	FALSE	0.83082	No	Not Significant	Unchanged
REEP4	11.1884	11.0784	11.886	11.3019	11.2138	9.43653	11.5238	11.7557	11.282	11.218	Q9H6H4	2	Q9H6H4	REEP4_HUMAN	REEP4	Receptor expression-enhancing protein 4	Q9H6H4	FALSE	0	-1.23573	0.582154	-0.326786	0.953299	0.44406	FALSE	FALSE	0.92028	No	Not Significant	Unchanged
TSR2	11.3267	11.3961	11.6574	11.548	11.4313	10.8719	11.6817	11.1126	11.1392	11.1025	Q969E8	2	Q969E8	TSR2_HUMAN	TSR2	Pre-rRNA-processing protein TSR2 homolog	Q969E8	TRUE	1	-0.677304	0.0240892	-0.326608	0.733792	0.0648952	FALSE	FALSE	0.729741	No	Not Significant	Unchanged
EXTL2	10.1594	10.0851	10.719	10.4439	10.1145	10.2994	10.4495	10.0417	9.76433	9.51711	Q9UBQ6	2	Q9UBQ6	EXTL2_HUMAN	EXTL2	Exostosin-like 2	Q9UBQ6	TRUE	3	-0.791487	0.139076	-0.326205	0.875392	0.150404	FALSE	FALSE	0.821002	No	Not Significant	Unchanged
PSMC3IP	10.0457	11.0393	9.86923	9.53878	10.4599	9.96053	9.60107	9.94633	10.1747	9.82147	Q9P2W1	3	Q9P2W1	HOP2_HUMAN	PSMC3IP	Homologous-pairing protein 2 homolog	Q9P2W1	TRUE	1	-0.917268	0.265284	-0.325992	0.921509	0.249235	FALSE	FALSE	0.872722	No	Not Significant	Unchanged
GALNT14	11.5279	11.7182	11.3283	12.4115	11.3773	11.1559	11.4889	11.221	11.6202	11.4296	Q96FL9	11	Q96FL9	GLT14_HUMAN	GALNT14	Polypeptide N-acetylgalactosaminyltransferase 14	Q96FL9	FALSE	0	-0.80085	0.149392	-0.325729	0.88144	0.158776	FALSE	FALSE	0.825035	No	Not Significant	Unchanged
POLA2	11.7258	11.6148	11.8054	12.4431	11.7638	11.1993	11.7954	11.7443	11.42	11.7464	Q14181	10	Q14181	DPOA2_HUMAN	POLA2	DNA polymerase alpha subunit B	Q14181	FALSE	0	-0.749809	0.0984343	-0.325687	0.845073	0.118631	FALSE	FALSE	0.776266	No	Not Significant	Unchanged
AURKB	11.7431	11.7458	11.8784	12.0108	12.0589	11.3593	11.5589	11.8315	11.5865	11.6579	Q96GD4	13	Q96GD4	AURKB_HUMAN	AURKB	Aurora kinase B	Q96GD4	FALSE	0	-0.60085	-0.0483563	-0.324603	0.467278	0.0254483	FALSE	FALSE	0.625316	No	Not Significant	Unchanged
ZNF507	9.58084	9.11254	9.8768	9.91809	10.1367	9.05335	9.55142	10.008	9.64557	8.92511	Q8TCN5	3	Q8TCN5	ZN507_HUMAN	ZNF507	Zinc finger protein 507	Q8TCN5	TRUE	3	-0.897626	0.248906	-0.32436	0.918082	0.237799	FALSE	FALSE	0.872722	No	Not Significant	Unchanged
CUL4A	12.602	12.6735	12.7249	12.9188	12.8104	12.447	12.5097	12.4407	12.4263	12.467	Q13619	27	Q13619	CUL4A_HUMAN	CUL4A	Cullin-4A	Q13619	FALSE	0	-0.542262	-0.105234	-0.323748	0.204997	0.00774212	FALSE	FALSE	0.504754	No	Not Significant	Unchanged
MRM3	12.8485	13.1406	12.9859	12.9326	13.0536	12.8016	12.7913	12.6562	12.7772	12.4976	Q9HC36	8	Q9HC36	MRM3_HUMAN	MRM3	rRNA methyltransferase 3, mitochondrial	Q9HC36	FALSE	0	-0.565687	-0.0810311	-0.323359	0.321434	0.0136917	FALSE	FALSE	0.5675	No	Not Significant	Unchanged
RBSN	10.4026	10.5258	10.4677	10.773	10.5623	10.0528	10.1703	10.1777	10.4168	10.4769	Q9H1K0	5	Q9H1K0	RBNS5_HUMAN	RBSN	Rabenosyn-5	Q9H1K0	TRUE	2	-0.601855	-0.0447594	-0.323307	0.483859	0.0269078	FALSE	FALSE	0.638425	No	Not Significant	Unchanged
LPIN1	10.8402	10.9756	10.9615	10.7471	11.394	10.2547	10.6578	10.8306	10.8324	10.9081	Q14693	4	Q14693	LPIN1_HUMAN	LPIN1	Phosphatidate phosphatase LPIN1	Q14693	FALSE	0	-0.701006	0.0553722	-0.322817	0.794127	0.0867662	FALSE	FALSE	0.748211	No	Not Significant	Unchanged
CASTOR2	10.6001	10.3172	10.6881	11.3131	10.7986	9.9354	10.3762	10.6838	10.6861	10.6023	A6NHX0	4	A6NHX0	CAST2_HUMAN	CASTOR2	Cytosolic arginine sensor for mTORC1 subunit 2	A6NHX0	TRUE	1	-0.800839	0.155865	-0.322487	0.885671	0.165185	FALSE	FALSE	0.83082	No	Not Significant	Unchanged
DNMT1	12.9066	12.9981	12.9849	13.2553	13.1043	12.6145	12.5739	12.8207	12.8181	12.9893	P26358	45	P26358	DNMT1_HUMAN	DNMT1	DNA (cytosine-5)-methyltransferase 1	P26358	FALSE	0	-0.593313	-0.0514429	-0.322378	0.45096	0.0240236	FALSE	FALSE	0.622664	No	Not Significant	Unchanged
STARD3	9.26345	8.54008	9.50608	9.61113	10.1129	8.90772	9.19997	9.09645	9.60579	8.79092	Q14849	2	Q14849	STAR3_HUMAN	STARD3	StAR-related lipid transfer protein 3	Q14849	TRUE	3	-0.947773	0.30302	-0.322377	0.929249	0.279462	FALSE	FALSE	0.883911	No	Not Significant	Unchanged
MORF4L1	12.1261	12.2365	12.3209	12.4802	12.1826	11.6881	12.0946	12.0032	12.0004	12.1281	Q9UBU8	12	Q9UBU8	MO4L1_HUMAN	MORF4L1	Mortality factor 4-like protein 1	Q9UBU8	FALSE	0	-0.596697	-0.047608	-0.322153	0.469065	0.025611	FALSE	FALSE	0.625316	No	Not Significant	Unchanged
DCPS	11.9017	12.1284	12.0079	12.1522	12.0331	11.9399	11.5675	11.7217	11.77	11.7946	Q96C86	10	Q96C86	DCPS_HUMAN	DCPS	m7GpppX diphosphatase	Q96C86	FALSE	0	-0.562075	-0.0812449	-0.32166	0.318833	0.013504	FALSE	FALSE	0.5675	No	Not Significant	Unchanged
MRPL9	13.0755	13.1411	13.2282	13.3595	13.2875	12.7879	12.9658	13.0831	12.7797	13.0467	Q9BYD2	7	Q9BYD2	RM09_HUMAN	MRPL9	39S ribosomal protein L9, mitochondrial	Q9BYD2	FALSE	0	-0.570156	-0.0726876	-0.321422	0.350842	0.0161313	FALSE	FALSE	0.5675	No	Not Significant	Unchanged
MELK	9.71438	9.63166	9.9107	9.86569	10.1635	9.74788	9.74461	9.59331	9.42266	9.34944	Q14680	2	Q14680	MELK_HUMAN	MELK	Maternal embryonic leucine zipper kinase	Q14680	TRUE	2	-0.632603	-0.00999099	-0.321297	0.633446	0.0442194	FALSE	FALSE	0.682277	No	Not Significant	Unchanged
CDCA5	11.1968	11.0659	11.9592	11.3598	11.1163	10.6251	11.0391	11.0837	11.2476	11.2748	Q96FF9	3	Q96FF9	CDCA5_HUMAN	CDCA5	Sororin	Q96FF9	FALSE	0	-0.769227	0.126693	-0.321267	0.868749	0.142137	FALSE	FALSE	0.809355	No	Not Significant	Unchanged
CCDC124	13.5168	13.7222	13.4294	13.6624	13.9667	13.7345	13.2368	13.2099	13.4796	13.2093	Q96CT7	14	Q96CT7	CC124_HUMAN	CCDC124	Coiled-coil domain-containing protein 124	Q96CT7	FALSE	0	-0.659498	0.0172173	-0.32114	0.717893	0.0606737	FALSE	FALSE	0.722358	No	Not Significant	Unchanged
TXNRD2	11.5018	11.9816	11.5601	11.4297	11.7492	11.3514	11.5157	11.3215	11.0274	11.5794	Q9NNW7	10	Q9NNW7	TRXR2_HUMAN	TXNRD2	Thioredoxin reductase 2, mitochondrial	Q9NNW7	FALSE	0	-0.658557	0.0164431	-0.321057	0.715906	0.0601785	FALSE	FALSE	0.719062	No	Not Significant	Unchanged
ANAPC1	12.7607	12.9248	12.9411	12.8556	13.0338	12.5086	12.5136	12.7569	12.5009	12.8107	Q9H1A4	25	Q9H1A4	APC1_HUMAN	ANAPC1	Anaphase-promoting complex subunit 1	Q9H1A4	FALSE	0	-0.570449	-0.0709567	-0.320703	0.356166	0.0166488	FALSE	FALSE	0.5675	No	Not Significant	Unchanged
IRF2BP2	11.8773	11.9845	12.0847	11.967	12.1847	11.9762	11.5328	11.6802	11.4014	12.0846	Q7Z5L9	18	Q7Z5L9	I2BP2_HUMAN	IRF2BP2	Interferon regulatory factor 2-binding protein 2	Q7Z5L9	FALSE	0	-0.660288	0.019967	-0.320161	0.724973	0.0624947	FALSE	FALSE	0.726608	No	Not Significant	Unchanged
TFAP2A	10.7849	10.5726	11.6116	10.759	10.9078	10.3245	10.8454	10.7424	10.6061	10.695	P05549	2	P05549	AP2A_HUMAN	TFAP2A	Transcription factor AP-2-alpha	P05549	FALSE	0	-0.76778	0.127627	-0.320077	0.869701	0.143268	FALSE	FALSE	0.811646	No	Not Significant	Unchanged
ORC5	12.229	12.2303	12.5959	12.5978	12.2029	11.6561	12.1479	12.3638	11.9878	12.2782	O43913	8	O43913	ORC5_HUMAN	ORC5	Origin recognition complex subunit 5	O43913	FALSE	0	-0.686973	0.0469438	-0.320015	0.781075	0.0810161	FALSE	FALSE	0.747388	No	Not Significant	Unchanged
LHPP	12.3117	12.2925	13.1027	12.7161	11.8457	10.803	12.7438	12.333	12.7484	12.2198	Q9H008	2	Q9H008	LHPP_HUMAN	LHPP	Phospholysine phosphohistidine inorganic pyrophosphate phosphatase	Q9H008	TRUE	1	-1.18825	0.548873	-0.319686	0.9523	0.433622	FALSE	FALSE	0.91778	No	Not Significant	Unchanged
H2AC21	19.0246	18.7484	19.4435	19.9257	18.691	17.8095	18.7413	19.3174	19.655	18.8893	Q8IUE6	9	P04908;P0C0S8;P16104;P20671;Q7L7L0;Q8IUE6;Q93077;Q96KK5;Q99878;Q9BTM1	H2A2B_HUMAN	H2AC21	Histone H2A type 2-B	Q8IUE6	FALSE	0	-1.13442	0.495107	-0.319655	0.949293	0.404868	FALSE	FALSE	0.909138	No	Not Significant	Unchanged
MTHFS	12.4062	12.5606	12.8702	12.6992	12.2041	11.8207	12.4214	12.378	12.8227	11.8787	P49914	7	P49914	MTHFS_HUMAN	MTHFS	5-formyltetrahydrofolate cyclo-ligase	P49914	FALSE	0	-0.802771	0.164288	-0.319242	0.890602	0.173311	FALSE	FALSE	0.83082	No	Not Significant	Unchanged
SIRT1	10.6783	10.6605	11.0513	11.0931	10.6166	10.8435	10.5715	10.4882	10.4478	10.3319	Q96EB6	9	Q96EB6	SIR1_HUMAN	SIRT1	NAD-dependent protein deacetylase sirtuin-1	Q96EB6	FALSE	0	-0.650112	0.0125506	-0.318781	0.705778	0.0577559	FALSE	FALSE	0.715456	No	Not Significant	Unchanged
USP4	10.1228	10.2728	9.9695	10.0661	10.8911	10.6826	9.8611	9.76252	9.78926	9.8104	Q13107	4	Q13107	UBP4_HUMAN	USP4	Ubiquitin carboxyl-terminal hydrolase 4	Q13107	TRUE	2	-0.843334	0.205908	-0.318713	0.907121	0.207219	FALSE	FALSE	0.871361	No	Not Significant	Unchanged
DNAJC7	13.5522	13.8165	13.6001	13.6815	13.8187	13.2567	13.4522	13.4722	13.5018	13.3697	Q99615	24	Q99615	DNJC7_HUMAN	DNAJC7	DnaJ homolog subfamily C member 7	Q99615	FALSE	0	-0.553221	-0.0840924	-0.318657	0.303431	0.0124667	FALSE	FALSE	0.5675	No	Not Significant	Unchanged
ANKRD40	9.54674	9.88473	9.42914	9.91745	9.66311	10.0434	9.22604	8.58274	9.45076	9.72332	Q6AI12	3	Q6AI12	ANR40_HUMAN	ANKRD40	Ankyrin repeat domain-containing protein 40	Q6AI12	TRUE	3	-0.88825	0.251537	-0.318356	0.919806	0.243423	FALSE	FALSE	0.872722	No	Not Significant	Unchanged
KIAA1522	10.1214	10.3084	10.2645	10.6069	10.0127	10.0624	10.0256	9.95767	10.0307	9.8234	Q9P206	5	Q9P206	K1522_HUMAN	KIAA1522	Uncharacterized protein KIAA1522	Q9P206	TRUE	1	-0.608386	-0.0279123	-0.318149	0.557654	0.0345487	FALSE	FALSE	0.669287	No	Not Significant	Unchanged
BRAP	10.0468	9.74326	10.6231	10.5842	9.94333	9.03845	10.04	10.5863	10.2814	9.58091	Q7Z569	3	Q7Z569	BRAP_HUMAN	BRAP	BRCA1-associated protein	Q7Z569	TRUE	2	-1.00462	0.368469	-0.318074	0.938841	0.328435	FALSE	FALSE	0.896974	No	Not Significant	Unchanged
CCDC174	11.1864	11.3434	11.5727	11.4092	11.1268	10.3381	11.0243	11.3466	11.1867	11.3294	Q6PII3	4	Q6PII3	CC174_HUMAN	CCDC174	Coiled-coil domain-containing protein 174	Q6PII3	FALSE	0	-0.770351	0.134333	-0.318009	0.874613	0.149388	FALSE	FALSE	0.81926	No	Not Significant	Unchanged
CGN	11.7054	11.6086	12.2673	12.1172	11.5324	12.1925	12.3682	11.8073	11.7422	9.7125	Q9P2M7	5	Q9P2M7	CING_HUMAN	CGN	Cingulin	Q9P2M7	TRUE	2	-1.35118	0.717471	-0.316855	0.958891	0.512677	FALSE	FALSE	0.937899	No	Not Significant	Unchanged
BPTF	11.2645	11.637	11.0712	11.3809	11.6716	11.0951	11.1199	11.2267	10.8942	11.2838	Q12830	26	Q12830	BPTF_HUMAN	BPTF	Nucleosome-remodeling factor subunit BPTF	Q12830	FALSE	0	-0.642626	0.0100506	-0.316288	0.699003	0.0562238	FALSE	FALSE	0.715456	No	Not Significant	Unchanged
SMARCAL1	10.2272	10.0986	10.41	10.7137	10.3889	9.47435	10.0347	10.3066	10.3223	10.2954	Q9NZC9	2	Q9NZC9	SMAL1_HUMAN	SMARCAL1	SWI/SNF-related matrix-associated actin-dependent regulator of chromatin subfamily A-like protein 1	Q9NZC9	TRUE	2	-0.749792	0.117547	-0.316123	0.863636	0.136344	FALSE	FALSE	0.801747	No	Not Significant	Unchanged
CCNB1	11.9347	11.8147	12.0909	12.153	12.3812	11.8844	11.6955	11.8204	11.5254	12.0465	P14635	10	P14635	CCNB1_HUMAN	CCNB1	G2/mitotic-specific cyclin-B1	P14635	FALSE	0	-0.640506	0.00947255	-0.315517	0.697406	0.0558723	FALSE	FALSE	0.715456	No	Not Significant	Unchanged
LMNB1	15.1453	15.4194	15.2011	15.2386	15.4213	14.7373	15.0828	15.0883	14.9582	15.1613	P20700	40	P20700	LMNB1_HUMAN	LMNB1	Lamin-B1	P20700	FALSE	0	-0.581515	-0.0474824	-0.314498	0.464242	0.025175	FALSE	FALSE	0.624539	No	Not Significant	Unchanged
POLA1	12.0517	12.3988	11.9421	12.1657	12.3986	11.8022	11.6829	12.1302	11.7843	12.1604	P09884	32	P09884	DPOLA_HUMAN	POLA1	DNA polymerase alpha catalytic subunit	P09884	FALSE	0	-0.64459	0.0159514	-0.314319	0.715517	0.0600824	FALSE	FALSE	0.719062	No	Not Significant	Unchanged
UBE2A	12.1926	12.5753	12.6008	11.757	12.5355	11.5015	12.3007	12.814	11.2213	12.4276	P49459	3	P49459	UBE2A_HUMAN	UBE2A	Ubiquitin-conjugating enzyme E2 A	P49459	FALSE	0	-1.02975	0.401524	-0.314114	0.942734	0.353392	FALSE	FALSE	0.898492	No	Not Significant	Unchanged
NOB1	13.0014	12.9329	13.0261	13.4664	13.278	13.0611	12.3911	12.8569	12.8594	13.141	Q9ULX3	15	Q9ULX3	NOB1_HUMAN	NOB1	RNA-binding protein NOB1	Q9ULX3	FALSE	0	-0.697038	0.069129	-0.313954	0.816173	0.0983495	FALSE	FALSE	0.748211	No	Not Significant	Unchanged
POLR2D	12.1446	12.2388	12.3058	12.372	12.3577	13.2673	11.8125	11.7187	11.7599	11.4683	O15514	4	O15514	RPB4_HUMAN	POLR2D	DNA-directed RNA polymerase II subunit RPB4	O15514	FALSE	0	-0.99864	0.372159	-0.31324	0.939877	0.334738	FALSE	FALSE	0.898492	No	Not Significant	Unchanged
SH2D4A	12.3383	12.7029	12.3577	12.3958	12.5926	12.3087	12.2683	11.917	12.1453	12.3566	Q9H788	12	Q9H788	SH24A_HUMAN	SH2D4A	SH2 domain-containing protein 4A	Q9H788	FALSE	0	-0.59966	-0.0264936	-0.313077	0.562269	0.0350494	FALSE	FALSE	0.669287	No	Not Significant	Unchanged
RPTOR	11.2157	11.529	11.3546	11.2165	11.4583	11.1386	11.0017	11.0738	11.0184	11.1501	Q8N122	12	Q8N122	RPTOR_HUMAN	RPTOR	Regulatory-associated protein of mTOR	Q8N122	FALSE	0	-0.547568	-0.0785829	-0.313076	0.320898	0.0136527	FALSE	FALSE	0.5675	No	Not Significant	Unchanged
MRPL45	12.9763	12.9381	13.115	13.3503	13.1969	12.4944	12.8598	13.0386	12.7303	13.0631	Q9BRJ2	9	Q9BRJ2	RM45_HUMAN	MRPL45	39S ribosomal protein L45, mitochondrial	Q9BRJ2	FALSE	0	-0.635265	0.00962292	-0.312821	0.698081	0.0560203	FALSE	FALSE	0.715456	No	Not Significant	Unchanged
POLR3E	11.016	10.7451	11.1641	12.0065	10.8431	10.3439	11.2413	10.6809	11.2275	10.8916	Q9NVU0	10	Q9NVU0	RPC5_HUMAN	POLR3E	DNA-directed RNA polymerase III subunit RPC5	Q9NVU0	FALSE	0	-0.916366	0.291051	-0.312658	0.928759	0.277336	FALSE	FALSE	0.881981	No	Not Significant	Unchanged
SCFD2	10.8063	10.5504	10.9828	11.4422	10.9445	10.2565	10.634	10.6404	10.6607	11.1454	Q8WU76	6	Q8WU76	SCFD2_HUMAN	SCFD2	Sec1 family domain-containing protein 2	Q8WU76	FALSE	0	-0.765967	0.140731	-0.312618	0.879913	0.156579	FALSE	FALSE	0.825035	No	Not Significant	Unchanged
CFAP36	10.5159	9.96901	11.3937	11.0826	10.3119	9.74971	10.9649	10.3757	10.5379	10.2573	Q96G28	6	Q96G28	CFA36_HUMAN	CFAP36	Cilia- and flagella-associated protein 36	Q96G28	TRUE	1	-1.00063	0.376228	-0.312199	0.940448	0.338312	FALSE	FALSE	0.898492	No	Not Significant	Unchanged
BUD23	10.6562	10.4785	11.1453	10.9126	10.7821	11.155	10.2082	10.363	10.5789	10.2824	O43709	4	O43709	BUD23_HUMAN	BUD23	Probable 18S rRNA (guanine-N(7))-methyltransferase	O43709	TRUE	1	-0.769671	0.14543	-0.31212	0.882726	0.160672	FALSE	FALSE	0.825035	No	Not Significant	Unchanged
MITD1	10.4902	10.8363	10.1527	11.0139	10.6499	10.6613	9.95212	10.1002	10.7981	10.2475	Q8WV92	4	Q8WV92	MITD1_HUMAN	MITD1	MIT domain-containing protein 1	Q8WV92	FALSE	0	-0.796545	0.173888	-0.311328	0.896803	0.184696	FALSE	FALSE	0.83589	No	Not Significant	Unchanged
CSTF1	12.2362	12.3775	12.2232	12.6419	12.3936	12.0484	12.0946	12.2102	12.0717	12.0645	Q05048	11	Q05048	CSTF1_HUMAN	CSTF1	Cleavage stimulation factor subunit 1	Q05048	FALSE	0	-0.559946	-0.062377	-0.311161	0.384196	0.0189592	FALSE	FALSE	0.582456	No	Not Significant	Unchanged
AGRN	11.0986	11.2515	10.9689	11.4958	11.368	10.8693	10.9892	10.8491	11.2245	10.8709	O00468	10	O00468	AGRIN_HUMAN	AGRN	Agrin	O00468	FALSE	0	-0.613447	-0.00748581	-0.310466	0.641632	0.0454899	FALSE	FALSE	0.683112	No	Not Significant	Unchanged
NCAPH2	10.5719	10.7998	10.7095	10.6867	10.7811	10.7155	10.4935	10.0854	10.3562	10.519	Q6IBW4	4	Q6IBW4	CNDH2_HUMAN	NCAPH2	Condensin-2 complex subunit H2	Q6IBW4	TRUE	1	-0.60488	-0.0158112	-0.310346	0.608829	0.0406996	FALSE	FALSE	0.682277	No	Not Significant	Unchanged
FIS1	11.7935	12.1876	11.9028	11.8476	11.924	12.2071	11.5967	11.6331	11.151	11.6916	Q9Y3D6	5	Q9Y3D6	FIS1_HUMAN	FIS1	Mitochondrial fission 1 protein	Q9Y3D6	FALSE	0	-0.723323	0.104032	-0.309645	0.854636	0.127172	FALSE	FALSE	0.791712	No	Not Significant	Unchanged
AGPAT5	12.04	12.3051	12.2896	12.3209	11.9316	11.4277	12.3749	12.1461	12.1184	11.4461	Q9NUQ2	8	Q9NUQ2	PLCE_HUMAN	AGPAT5	1-acyl-sn-glycerol-3-phosphate acyltransferase epsilon	Q9NUQ2	FALSE	0	-0.778155	0.159829	-0.309163	0.890954	0.173922	FALSE	FALSE	0.83082	No	Not Significant	Unchanged
SCCPDH	12.5727	12.4574	13.0198	12.7872	12.7136	11.7065	12.6684	12.5836	12.4768	12.7415	Q8NBX0	12	Q8NBX0	SCPDL_HUMAN	SCCPDH	Saccharopine dehydrogenase-like oxidoreductase	Q8NBX0	FALSE	0	-0.777186	0.158905	-0.30914	0.890512	0.173156	FALSE	FALSE	0.83082	No	Not Significant	Unchanged
UQCC2	11.8865	12.1229	12.1813	12.0677	11.8597	11.4668	11.6151	11.8742	11.8776	11.9131	Q9BRT2	2	Q9BRT2	UQCC2_HUMAN	UQCC2	Ubiquinol-cytochrome-c reductase complex assembly factor 2	Q9BRT2	FALSE	0	-0.599193	-0.0179296	-0.308561	0.599444	0.039464	FALSE	FALSE	0.682277	No	Not Significant	Unchanged
KBTBD2	9.8591	10.3766	9.78614	9.87547	10.0837	10.7198	9.51029	9.69757	9.63524	9.04718	Q8IY47	2	Q8IY47	KBTB2_HUMAN	KBTBD2	Kelch repeat and BTB domain-containing protein 2	Q8IY47	TRUE	3	-0.936765	0.319867	-0.308449	0.933992	0.301766	FALSE	FALSE	0.889704	No	Not Significant	Unchanged
MLKL	11.9064	12.1811	11.9762	12.0631	12.0903	12.1327	11.5881	11.4886	11.8756	11.7616	Q8NB16	13	Q8NB16	MLKL_HUMAN	MLKL	Mixed lineage kinase domain-like protein	Q8NB16	FALSE	0	-0.619958	0.00322914	-0.308364	0.678754	0.0520168	FALSE	FALSE	0.709533	No	Not Significant	Unchanged
RTTN	9.94326	10.1255	10.1485	9.89809	10.2857	9.79411	9.83847	10.1271	9.27582	9.9961	Q86VV8	4	Q86VV8	RTTN_HUMAN	RTTN	Rotatin	Q86VV8	FALSE	0	-0.686688	0.0704032	-0.308142	0.819521	0.10036	FALSE	FALSE	0.748211	No	Not Significant	Unchanged
EXOC1	12.3425	12.5955	12.5263	12.3531	12.5775	11.9764	12.3982	12.2004	12.1529	12.3019	Q9NV70	15	Q9NV70	EXOC1_HUMAN	EXOC1	Exocyst complex component 1	Q9NV70	FALSE	0	-0.568739	-0.0454982	-0.307118	0.468518	0.0255611	FALSE	FALSE	0.625316	No	Not Significant	Unchanged
LONP2	10.8109	10.6111	11.3243	11.4917	10.4981	10.4867	10.9476	10.5497	10.8621	10.5269	Q86WA8	7	Q86WA8	LONP2_HUMAN	LONP2	Lon protease homolog 2, peroxisomal	Q86WA8	FALSE	0	-0.789394	0.176058	-0.306668	0.898821	0.18872	FALSE	FALSE	0.847285	No	Not Significant	Unchanged
SPPL2A	13.7179	13.8495	14.3181	13.9388	13.4469	12.4591	13.7977	13.6338	14.396	13.6216	Q8TCT8	4	Q8TCT8	SPP2A_HUMAN	SPPL2A	Signal peptide peptidase-like 2A	Q8TCT8	FALSE	0	-1.03416	0.420846	-0.306658	0.945313	0.372044	FALSE	FALSE	0.900187	No	Not Significant	Unchanged
DNAJA1	14.788	15.1129	14.7235	14.7712	15.2255	14.478	14.6262	14.8501	14.5814	14.7228	P31689	19	P31689	DNJA1_HUMAN	DNAJA1	DnaJ homolog subfamily A member 1	P31689	FALSE	0	-0.614567	0.00141807	-0.306575	0.672861	0.0508866	FALSE	FALSE	0.705526	No	Not Significant	Unchanged
HSPA2	12.7935	12.9393	12.9367	13.0794	12.8991	13.222	12.6965	12.4548	12.2582	12.6559	P54652	13	P54652	HSP72_HUMAN	HSPA2	Heat shock-related 70 kDa protein 2	P54652	FALSE	0	-0.695666	0.0834261	-0.30612	0.835624	0.111197	FALSE	FALSE	0.762487	No	Not Significant	Unchanged
WDR4	11.9953	12.515	11.5928	12.1228	12.4305	12.1082	11.7475	12.0494	11.6109	11.7801	P57081	6	P57081	WDR4_HUMAN	WDR4	tRNA (guanine-N(7)-)-methyltransferase non-catalytic subunit WDR4	P57081	FALSE	0	-0.73643	0.124299	-0.306065	0.871273	0.145174	FALSE	FALSE	0.811646	No	Not Significant	Unchanged
MICALL1	11.4637	11.9428	11.2996	11.5367	11.7526	11.7554	11.106	11.3565	11.6521	10.7717	Q8N3F8	6	Q8N3F8	MILK1_HUMAN	MICALL1	MICAL-like protein 1	Q8N3F8	TRUE	1	-0.7757	0.166583	-0.304559	0.895244	0.1817	FALSE	FALSE	0.835653	No	Not Significant	Unchanged
CNOT4	10.0747	10.5027	10.169	9.84086	10.4614	10.2888	10.1381	9.95863	9.56341	9.74901	O95628	2	O95628	CNOT4_HUMAN	CNOT4	CCR4-NOT transcription complex subunit 4	O95628	FALSE	0	-0.714782	0.106974	-0.303904	0.858796	0.131261	FALSE	FALSE	0.795592	No	Not Significant	Unchanged
LAMTOR4	11.0833	10.9274	12.4207	11.0367	10.6238	10.4413	11.3297	11.6652	10.8528	10.4525	Q0VGL1	2	Q0VGL1	LTOR4_HUMAN	LAMTOR4	Ragulator complex protein LAMTOR4	Q0VGL1	FALSE	0	-1.12845	0.520739	-0.303853	0.95225	0.433109	FALSE	FALSE	0.91778	No	Not Significant	Unchanged
FUT8	10.7427	10.419	11.2486	10.8658	11.1113	10.2025	10.9688	10.6881	10.4414	10.739	Q9BYC5	4	Q9BYC5	FUT8_HUMAN	FUT8	Alpha-(1,6)-fucosyltransferase	Q9BYC5	FALSE	0	-0.743872	0.137485	-0.303194	0.880511	0.157432	FALSE	FALSE	0.825035	No	Not Significant	Unchanged
ARMC1	13.0265	12.9247	13.6342	13.3561	12.8625	12.0301	13.3712	12.8981	13.1875	12.974	Q9NVT9	8	Q9NVT9	ARMC1_HUMAN	ARMC1	Armadillo repeat-containing protein 1	Q9NVT9	FALSE	0	-0.889334	0.284919	-0.302207	0.929401	0.280126	FALSE	FALSE	0.884039	No	Not Significant	Unchanged
SQSTM1	17.7438	18.1921	17.763	17.6496	18.0408	17.9521	17.4753	17.5786	17.5065	17.5362	Q13501	25	Q13501	SQSTM_HUMAN	SQSTM1	Sequestosome-1	Q13501	FALSE	0	-0.633275	0.0299442	-0.301666	0.75203	0.0703915	FALSE	FALSE	0.736096	No	Not Significant	Unchanged
MPHOSPH6	11.4621	11.4254	11.4814	12.0633	11.548	11.9075	11.3056	11.0126	11.3095	11.1055	Q99547	6	Q99547	MPH6_HUMAN	MPHOSPH6	M-phase phosphoprotein 6	Q99547	FALSE	0	-0.742053	0.139266	-0.301393	0.882049	0.159668	FALSE	FALSE	0.825035	No	Not Significant	Unchanged
LSM2	13.8321	13.8489	14.021	14.0677	14.0596	13.9293	13.751	13.8915	13.3588	13.5614	Q9Y333	6	Q9Y333	LSM2_HUMAN	LSM2	U6 snRNA-associated Sm-like protein LSm2	Q9Y333	FALSE	0	-0.606606	0.00475935	-0.300923	0.684011	0.0530592	FALSE	FALSE	0.715456	No	Not Significant	Unchanged
IFT81	10.1	9.98877	10.7906	10.624	9.66451	9.93158	9.97397	10.0116	10.2745	9.64044	Q8WYA0	7	Q8WYA0	IFT81_HUMAN	IFT81	Intraflagellar transport protein 81 homolog	Q8WYA0	TRUE	2	-0.807484	0.206389	-0.300548	0.911164	0.217563	FALSE	FALSE	0.872722	No	Not Significant	Unchanged
CREB1	11.974	12.388	12.0496	12.0078	12.1177	11.0995	11.9353	12.0938	11.93	12.144	P16220	3	P16220;P18846	CREB1_HUMAN	CREB1	Cyclic AMP-responsive element-binding protein 1	P16220	FALSE	0	-0.756216	0.155647	-0.300285	0.891157	0.174275	FALSE	FALSE	0.83082	No	Not Significant	Unchanged
MAU2	10.3995	10.454	10.6291	10.9322	10.2496	9.95113	10.4089	10.6822	10.2257	10.0626	Q9Y6X3	3	Q9Y6X3	SCC4_HUMAN	MAU2	MAU2 chromatid cohesion factor homolog	Q9Y6X3	FALSE	0	-0.701982	0.101693	-0.300145	0.855391	0.127896	FALSE	FALSE	0.791712	No	Not Significant	Unchanged
TDRD7	10.7664	10.9177	11.0054	11.3526	10.4555	10.5045	10.5555	10.8437	10.7227	10.5396	Q8NHU6	7	Q8NHU6	TDRD7_HUMAN	TDRD7	Tudor domain-containing protein 7	Q8NHU6	FALSE	0	-0.676568	0.0774005	-0.299584	0.830737	0.107685	FALSE	FALSE	0.758293	No	Not Significant	Unchanged
FADS1	11.5375	11.3351	11.4163	12.1976	11.8656	10.7449	11.5252	11.7377	11.5924	11.4228	O60427	9	O60427	FADS1_HUMAN	FADS1	Acyl-CoA (8-3)-desaturase	O60427	FALSE	0	-0.813783	0.215689	-0.299047	0.914292	0.226281	FALSE	FALSE	0.872722	No	Not Significant	Unchanged
SNUPN	10.8365	10.8685	10.9953	11.0366	11.1095	10.6479	10.9517	10.5367	10.8982	10.4841	O95149	3	O95149	SPN1_HUMAN	SNUPN	Snurportin-1	O95149	TRUE	3	-0.587097	-0.010433	-0.298765	0.62886	0.0435307	FALSE	FALSE	0.682277	No	Not Significant	Unchanged
NMI	12.6176	12.9914	12.7205	12.6313	12.7895	12.5096	12.1313	12.6305	12.417	12.7377	Q13287	13	Q13287	NMI_HUMAN	NMI	N-myc-interactor	Q13287	FALSE	0	-0.612657	0.016765	-0.297946	0.72007	0.061224	FALSE	FALSE	0.725839	No	Not Significant	Unchanged
PTDSS1	12.6818	13.1011	12.5986	12.9756	12.7131	12.2265	12.6858	12.7848	11.9154	13.1354	P48651	4	P48651	PTSS1_HUMAN	PTDSS1	Phosphatidylserine synthase 1	P48651	FALSE	0	-0.812192	0.217095	-0.297549	0.91501	0.228378	FALSE	FALSE	0.872722	No	Not Significant	Unchanged
UBXN4	11.8503	12.0767	11.9813	11.798	12.2061	12.0321	11.5109	11.8842	11.7755	11.3883	Q92575	4	Q92575	UBXN4_HUMAN	UBXN4	UBX domain-containing protein 4	Q92575	FALSE	0	-0.638629	0.0439406	-0.297344	0.781673	0.0812646	FALSE	FALSE	0.747388	No	Not Significant	Unchanged
NMT1	13.657	13.9197	13.6413	13.8032	13.9243	13.652	13.3715	13.7128	13.4227	13.466	P30419	22	P30419	NMT1_HUMAN	NMT1	Glycylpeptide N-tetradecanoyltransferase 1	P30419	FALSE	0	-0.56018	-0.0341544	-0.297167	0.518851	0.0303258	FALSE	FALSE	0.659702	No	Not Significant	Unchanged
PLXNB2	12.827	12.9349	13.1483	12.8838	12.9993	12.6265	12.5887	12.788	12.6587	12.8146	O15031	44	O15031	PLXB2_HUMAN	PLXNB2	Plexin-B2	O15031	FALSE	0	-0.533474	-0.059099	-0.296286	0.385761	0.0190748	FALSE	FALSE	0.582456	No	Not Significant	Unchanged
AGPAT2	11.6301	11.7494	11.4906	12.106	11.8324	10.8881	11.7328	11.5865	11.5722	11.7128	O15120	5	O15120	PLCB_HUMAN	AGPAT2	1-acyl-sn-glycerol-3-phosphate acyltransferase beta	O15120	FALSE	0	-0.721326	0.129039	-0.296143	0.877214	0.152835	FALSE	FALSE	0.825035	No	Not Significant	Unchanged
COMMD2	12.7908	12.7204	12.9178	13.5153	12.6665	12.4009	12.8029	12.8587	12.6083	12.6264	Q86X83	12	Q86X83	COMD2_HUMAN	COMMD2	COMM domain-containing protein 2	Q86X83	FALSE	0	-0.69688	0.105716	-0.295582	0.860209	0.132707	FALSE	FALSE	0.798246	No	Not Significant	Unchanged
DTNBP1	10.6991	10.5177	10.6381	11.5945	10.7021	10.3118	11.0719	10.5901	10.6507	10.2148	Q96EV8	6	Q96EV8	DTBP1_HUMAN	DTNBP1	Dysbindin	Q96EV8	FALSE	0	-0.829252	0.238824	-0.295214	0.921171	0.248062	FALSE	FALSE	0.872722	No	Not Significant	Unchanged
TSEN2	11.3764	11.3828	11.6737	11.6641	11.4405	10.9114	11.1343	11.3501	11.3456	11.4846	Q8NCE0	6	Q8NCE0	SEN2_HUMAN	TSEN2	tRNA-splicing endonuclease subunit Sen2	Q8NCE0	FALSE	0	-0.60454	0.0143782	-0.295081	0.713821	0.0596661	FALSE	FALSE	0.719062	No	Not Significant	Unchanged
DHRS4	11.9756	12.0607	12.3251	12.4917	11.6805	11.8713	11.9299	11.6938	12.0143	11.7135	Q9BTZ2	6	Q9BTZ2;P0CG22	DHRS4_HUMAN	DHRS4	Dehydrogenase/reductase SDR family member 4	Q9BTZ2	FALSE	0	-0.660391	0.0705638	-0.294914	0.823722	0.102992	FALSE	FALSE	0.75074	No	Not Significant	Unchanged
DENND1A	10.6058	10.2374	10.8604	11.6108	10.3692	10.4338	10.5294	10.5113	10.3753	10.5251	Q8TEH3	4	Q8TEH3	DEN1A_HUMAN	DENND1A	DENN domain-containing protein 1A	Q8TEH3	TRUE	3	-0.827654	0.238688	-0.294483	0.921281	0.248441	FALSE	FALSE	0.872722	No	Not Significant	Unchanged
CTSC	12.1154	12.3978	11.9831	12.4849	12.2493	11.8237	12.2312	11.8559	12.1952	11.817	P53634	8	P53634	CATC_HUMAN	CTSC	Dipeptidyl peptidase 1	P53634	FALSE	0	-0.620206	0.0318224	-0.294192	0.75794	0.072348	FALSE	FALSE	0.740835	No	Not Significant	Unchanged
CTNNA2	10.464	10.3323	10.3333	10.3818	11.4618	10.3333	10.3333	10.3333	10.3333	10.3333	P26232	2	P26232	CTNA2_HUMAN	CTNNA2	Catenin alpha-2	P26232	TRUE	6	-0.776553	0.188502	-0.294026	0.906599	0.205952	FALSE	FALSE	0.870564	No	Not Significant	Unchanged
DUSP4	10.8314	11.0822	11.0386	11.0412	10.8166	10.923	10.8505	10.7539	10.8147	10.162	Q13115	2	Q13115	DUS4_HUMAN	DUSP4	Dual specificity protein phosphatase 4	Q13115	TRUE	3	-0.650436	0.0628089	-0.293814	0.813506	0.0968003	FALSE	FALSE	0.748211	No	Not Significant	Unchanged
SRSF10	13.9471	14.0203	14.1223	14.3524	13.9461	13.9262	13.8016	13.8395	13.6921	13.8231	O75494	13	O75494	SRS10_HUMAN	SRSF10	Serine/arginine-rich splicing factor 10	O75494	FALSE	0	-0.548801	-0.0386651	-0.293733	0.494339	0.0278752	FALSE	FALSE	0.643539	No	Not Significant	Unchanged
LMBR1	11.6348	11.4315	11.8551	11.9967	11.9066	10.991	11.6137	11.1231	12.2266	11.5688	Q8WVP7	2	Q8WVP7	LMBR1_HUMAN	LMBR1	Limb region 1 protein homolog	Q8WVP7	TRUE	3	-0.817695	0.232002	-0.292846	0.919963	0.243946	FALSE	FALSE	0.872722	No	Not Significant	Unchanged
TIA1	12.5607	12.7909	12.5184	12.9188	12.665	12.6316	12.3285	12.6885	12.3642	12.14	P31483	7	P31483	TIA1_HUMAN	TIA1	Cytotoxic granule associated RNA binding protein TIA1	P31483	FALSE	0	-0.610269	0.0247938	-0.292738	0.741862	0.0672328	FALSE	FALSE	0.730167	No	Not Significant	Unchanged
SPG21	12.8071	13.0031	12.8049	13.0058	13.0649	12.9206	12.8014	12.6737	12.593	12.3964	Q9NZD8	11	Q9NZD8	SPG21_HUMAN	SPG21	Maspardin	Q9NZD8	FALSE	0	-0.577401	-0.00793988	-0.29267	0.638125	0.044939	FALSE	FALSE	0.682277	No	Not Significant	Unchanged
TSPAN4	12.117	12.4709	11.9597	12.5825	12.1052	11.7712	12.1501	11.7387	12.2347	12.0404	O14817	3	O14817	TSN4_HUMAN	TSPAN4	Tetraspanin-4	O14817	FALSE	0	-0.660341	0.0751555	-0.292593	0.830204	0.107315	FALSE	FALSE	0.757442	No	Not Significant	Unchanged
PPP2R2A	13.6264	13.8062	13.7459	13.8102	13.7933	13.3233	13.5123	13.6062	13.603	13.4374	P63151	22	P63151	2ABA_HUMAN	PPP2R2A	Serine/threonine-protein phosphatase 2A 55 kDa regulatory subunit B alpha isoform	P63151	FALSE	0	-0.520733	-0.0641808	-0.292457	0.35808	0.0168418	FALSE	FALSE	0.5675	No	Not Significant	Unchanged
NUBP1	12.6886	12.8611	12.7906	13.0097	12.743	12.8865	12.303	12.5439	12.3643	12.6956	P53384	3	P53384	NUBP1_HUMAN	NUBP1	Cytosolic Fe-S cluster assembly factor NUBP1	P53384	FALSE	0	-0.601939	0.0171153	-0.292412	0.721905	0.0616944	FALSE	FALSE	0.726608	No	Not Significant	Unchanged
TMA7	13.8749	13.3484	13.5856	14.9966	14.2179	13.0757	13.6026	14.1339	13.2659	14.6473	Q9Y2S6	2	Q9Y2S6	TMA7_HUMAN	TMA7	Translation machinery-associated protein 7	Q9Y2S6	FALSE	0	-1.14278	0.558704	-0.29204	0.955119	0.464365	FALSE	FALSE	0.924368	No	Not Significant	Unchanged
LCLAT1	12.0223	12.2609	12.0205	12.3463	12.1076	11.5769	12.1292	11.7048	11.9384	12.116	Q6UWP7	6	Q6UWP7	LCLT1_HUMAN	LCLAT1	Lysocardiolipin acyltransferase 1	Q6UWP7	FALSE	0	-0.612615	0.0311081	-0.290754	0.757171	0.0720882	FALSE	FALSE	0.740835	No	Not Significant	Unchanged
NAA16	9.98252	9.11992	10.6238	11.2363	9.59611	8.81988	10.2436	10.493	9.94558	9.76448	Q6N069	3	Q6N069	NAA16_HUMAN	NAA16	N-alpha-acetyltransferase 16, NatA auxiliary subunit	Q6N069	FALSE	0	-1.26897	0.687587	-0.290693	0.959758	0.525155	FALSE	FALSE	0.943	No	Not Significant	Unchanged
PTK2	12.7097	12.9692	12.7714	12.8594	12.8846	12.529	12.5554	12.6515	12.3335	12.833	Q05397	34	Q05397	FAK1_HUMAN	PTK2	Focal adhesion kinase 1	Q05397	FALSE	0	-0.558006	-0.0233513	-0.290679	0.568545	0.035746	FALSE	FALSE	0.671244	No	Not Significant	Unchanged
HAUS1	10.9859	10.9183	11.4205	11.3589	10.891	10.5447	11.1732	10.8888	11.1339	10.5438	Q96CS2	6	Q96CS2	HAUS1_HUMAN	HAUS1	HAUS augmin-like complex subunit 1	Q96CS2	TRUE	1	-0.698333	0.117793	-0.29027	0.871207	0.145092	FALSE	FALSE	0.811646	No	Not Significant	Unchanged
GALT	10.537	10.2655	11.0311	10.967	10.5295	10.001	10.679	10.4892	10.7408	10.1299	P07902	2	P07902	GALT_HUMAN	GALT	Galactose-1-phosphate uridylyltransferase	P07902	TRUE	2	-0.751289	0.17076	-0.290265	0.900588	0.192384	FALSE	FALSE	0.849933	No	Not Significant	Unchanged
TMX4	12.0243	12.1354	11.8745	12.4601	12.2711	11.5324	12.0409	11.9907	12.0656	11.8477	Q9H1E5	8	Q9H1E5	TMX4_HUMAN	TMX4	Thioredoxin-related transmembrane protein 4	Q9H1E5	FALSE	0	-0.632771	0.0531154	-0.289828	0.799847	0.0895238	FALSE	FALSE	0.748211	No	Not Significant	Unchanged
MECR	11.6242	11.5326	12.4309	11.5909	11.5866	11.4789	11.1999	11.7933	11.9928	11.0122	Q9BV79	6	Q9BV79	MECR_HUMAN	MECR	Enoyl-[acyl-carrier-protein] reductase, mitochondrial	Q9BV79	FALSE	0	-0.830187	0.250555	-0.289816	0.924873	0.261553	FALSE	FALSE	0.879085	No	Not Significant	Unchanged
MRPS15	12.9941	13.4139	12.9039	13.1246	13.1772	12.3228	12.9444	13.0529	12.9888	13.0179	P82914	7	P82914	RT15_HUMAN	MRPS15	28S ribosomal protein S15, mitochondrial	P82914	FALSE	0	-0.669976	0.0908739	-0.289551	0.848495	0.12156	FALSE	FALSE	0.783835	No	Not Significant	Unchanged
SNX33	10.6071	10.6953	11.0076	10.7034	10.6652	10.754	10.9014	10.1891	9.8246	10.7233	Q8WV41	4	Q8WV41	SNX33_HUMAN	SNX33	Sorting nexin-33	Q8WV41	TRUE	1	-0.766154	0.187293	-0.28943	0.90723	0.207487	FALSE	FALSE	0.871361	No	Not Significant	Unchanged
SLC2A1	14.1364	14.6745	13.8331	14.3324	14.3478	13.4422	13.9644	14.1245	14.2137	14.2949	P11166	7	P11166	GTR1_HUMAN	SLC2A1	Solute carrier family 2, facilitated glucose transporter member 1	P11166	FALSE	0	-0.747646	0.169615	-0.289015	0.900414	0.192018	FALSE	FALSE	0.849933	No	Not Significant	Unchanged
TRIP12	12.0849	12.3649	12.0171	12.1376	12.4616	11.7817	11.9325	12.1253	11.875	12.0686	Q14669	45	Q14669	TRIPC_HUMAN	TRIP12	E3 ubiquitin-protein ligase TRIP12	Q14669	FALSE	0	-0.574996	-0.00237267	-0.288684	0.659378	0.0484414	FALSE	FALSE	0.695128	No	Not Significant	Unchanged
SLC27A2	11.5353	11.2422	11.9425	12.1431	11.4545	10.949	11.5347	11.6242	11.5061	11.4213	O14975	10	O14975	S27A2_HUMAN	SLC27A2	Very long-chain acyl-CoA synthetase	O14975	FALSE	0	-0.744078	0.166991	-0.288544	0.899406	0.189918	FALSE	FALSE	0.848854	No	Not Significant	Unchanged
ARFGAP3	12.0871	12.3476	12.3725	12.2965	11.9718	11.8388	11.7986	12.1171	12.0241	12.0165	Q9NP61	6	Q9NP61	ARFG3_HUMAN	ARFGAP3	ADP-ribosylation factor GTPase-activating protein 3	Q9NP61	FALSE	0	-0.564509	-0.0116956	-0.288102	0.621919	0.042518	FALSE	FALSE	0.682277	No	Not Significant	Unchanged
PEX19	11.0306	11.1436	11.1974	11.2079	11.2134	11.8289	10.6914	10.6206	10.8226	10.5492	P40855	9	P40855	PEX19_HUMAN	PEX19	Peroxisomal biogenesis factor 19	P40855	FALSE	0	-0.809105	0.23308	-0.288013	0.921191	0.248132	FALSE	FALSE	0.872722	No	Not Significant	Unchanged
NDUFC2	13.2224	13.0803	13.6166	13.4832	13.3495	12.8353	13.2927	13.0416	13.1297	13.173	O95298	7	O95298	NDUC2_HUMAN	NDUFC2	NADH dehydrogenase [ubiquinone] 1 subunit C2	O95298	FALSE	0	-0.598741	0.0228835	-0.287929	0.738059	0.0661137	FALSE	FALSE	0.729741	No	Not Significant	Unchanged
EIF2D	12.1886	12.4751	12.0171	12.3347	12.5663	12.8551	11.8648	11.882	11.8279	11.874	P41214	14	P41214	EIF2D_HUMAN	EIF2D	Eukaryotic translation initiation factor 2D	P41214	FALSE	0	-0.777268	0.202222	-0.287523	0.912701	0.221765	FALSE	FALSE	0.872722	No	Not Significant	Unchanged
CPSF7	13.6266	13.949	13.5298	13.8158	13.8497	13.8547	13.4807	13.6091	13.5443	13.0059	Q8N684	13	Q8N684	CPSF7_HUMAN	CPSF7	Cleavage and polyadenylation specificity factor subunit 7	Q8N684	FALSE	0	-0.660814	0.0865334	-0.287141	0.844809	0.118412	FALSE	FALSE	0.776266	No	Not Significant	Unchanged
EMC8	12.3355	12.2816	12.8862	12.7132	12.0983	11.4694	12.4985	12.5506	12.286	12.2358	O43402	9	O43402	EMC8_HUMAN	EMC8	ER membrane protein complex subunit 8	O43402	FALSE	0	-0.816017	0.242436	-0.28679	0.923645	0.256921	FALSE	FALSE	0.873206	No	Not Significant	Unchanged
DHX36	13.3459	13.7256	13.3609	13.4121	13.5219	13.1535	13.0565	13.4114	13.181	13.2899	Q9H2U1	48	Q9H2U1	DHX36_HUMAN	DHX36	ATP-dependent DNA/RNA helicase DHX36	Q9H2U1	FALSE	0	-0.55383	-0.0194852	-0.286658	0.586061	0.0377913	FALSE	FALSE	0.682277	No	Not Significant	Unchanged
RPP25	11.1385	11.3868	11.14	11.4909	11.1727	11.0647	11.4531	10.5958	11.1364	10.8064	Q9BUL9	4	Q9BUL9	RPP25_HUMAN	RPP25	Ribonuclease P protein subunit p25	Q9BUL9	FALSE	0	-0.668997	0.0963548	-0.286321	0.854785	0.127314	FALSE	FALSE	0.791712	No	Not Significant	Unchanged
CCNK	12.5189	12.8108	12.6602	12.6006	12.64	12.7532	11.9811	12.6349	12.2599	12.3296	O75909	16	O75909	CCNK_HUMAN	CCNK	Cyclin-K	O75909	FALSE	0	-0.638009	0.0656737	-0.286168	0.819925	0.100607	FALSE	FALSE	0.748211	No	Not Significant	Unchanged
PGGT1B	11.7215	11.7463	11.9767	11.8999	11.8991	10.8622	11.7623	11.6771	11.7856	11.8846	P53609	9	P53609	PGTB1_HUMAN	PGGT1B	Geranylgeranyl transferase type-1 subunit beta	P53609	FALSE	0	-0.721108	0.148778	-0.286165	0.89139	0.174683	FALSE	FALSE	0.83082	No	Not Significant	Unchanged
ASF1A	11.3974	11.7368	11.6469	11.3071	11.5344	11.7942	11.1622	10.4664	11.3964	11.532	Q9Y294	5	Q9Y294	ASF1A_HUMAN	ASF1A	Histone chaperone ASF1A	Q9Y294	FALSE	0	-0.807841	0.235756	-0.286042	0.922231	0.251782	FALSE	FALSE	0.873206	No	Not Significant	Unchanged
KATNA1	11.0178	11.0451	11.4263	11.4918	10.743	10.0962	10.8724	11.0767	11.3358	11.0725	O75449	5	O75449	KTNA1_HUMAN	KATNA1	Katanin p60 ATPase-containing subunit A1	O75449	FALSE	0	-0.835539	0.263897	-0.285821	0.92834	0.275549	FALSE	FALSE	0.881981	No	Not Significant	Unchanged
WBP2	12.9873	12.9284	13.3625	13.4421	12.8512	12.7028	13.074	12.7492	13.0014	12.7737	Q969T9	5	Q969T9	WBP2_HUMAN	WBP2	WW domain-binding protein 2	Q969T9	FALSE	0	-0.629918	0.0582798	-0.285819	0.809269	0.0944303	FALSE	FALSE	0.748211	No	Not Significant	Unchanged
FARP2	10.085	9.86577	10.0373	10.6788	10.3905	8.81371	10.3013	10.368	10.087	10.2222	O94887	3	O94887	FARP2_HUMAN	FARP2	FERM, ARHGEF and pleckstrin domain-containing protein 2	O94887	FALSE	0	-0.971051	0.401796	-0.284627	0.946287	0.379592	FALSE	FALSE	0.900187	No	Not Significant	Unchanged
JAGN1	13.5139	13.8533	13.0345	14.0983	13.701	13.638	13.7641	13.4571	13.5029	12.5762	Q8N5M9	4	Q8N5M9	JAGN1_HUMAN	JAGN1	Protein jagunal homolog 1	Q8N5M9	FALSE	0	-0.877174	0.308955	-0.28411	0.936134	0.313011	FALSE	FALSE	0.892686	No	Not Significant	Unchanged
RNF14	11.6552	11.8305	11.901	11.8074	11.7127	11.832	11.15	11.3818	11.5876	11.6938	Q9UBS8	4	Q9UBS8	RNF14_HUMAN	RNF14	E3 ubiquitin-protein ligase RNF14	Q9UBS8	FALSE	0	-0.60511	0.037421	-0.283845	0.772596	0.0776353	FALSE	FALSE	0.740835	No	Not Significant	Unchanged
TM9SF4	13.0192	13.1157	13.0644	13.3578	13.1687	12.541	12.842	13.0792	12.8871	13.117	Q92544	13	Q92544	TM9S4_HUMAN	TM9SF4	Transmembrane 9 superfamily member 4	Q92544	FALSE	0	-0.589712	0.0228549	-0.283428	0.738912	0.0663619	FALSE	FALSE	0.729741	No	Not Significant	Unchanged
UBE2S	12.2072	12.5047	12.3569	12.1819	12.4148	11.8726	12.2031	11.9305	11.9859	12.4141	Q16763	6	Q16763	UBE2S_HUMAN	UBE2S	Ubiquitin-conjugating enzyme E2 S	Q16763	FALSE	0	-0.588273	0.021552	-0.28336	0.735523	0.0653847	FALSE	FALSE	0.729741	No	Not Significant	Unchanged
LIMD1	11.8196	12.0596	12.0374	11.7456	12.0647	11.4885	11.8528	11.4854	11.8544	11.788	Q9UGP4	12	Q9UGP4	LIMD1_HUMAN	LIMD1	LIM domain-containing protein 1	Q9UGP4	FALSE	0	-0.574255	0.00822481	-0.283015	0.696526	0.0556801	FALSE	FALSE	0.715456	No	Not Significant	Unchanged
MCRIP1	12.0726	12.0346	12.1196	12.4934	12.2715	12.5323	11.9549	11.7939	11.9122	11.5413	C9JLW8	7	C9JLW8	MCRI1_HUMAN	MCRIP1	Mapk-regulated corepressor-interacting protein 1	C9JLW8	FALSE	0	-0.701609	0.135902	-0.282854	0.885198	0.164443	FALSE	FALSE	0.83082	No	Not Significant	Unchanged
CAV1	15.0067	15.1798	15.2122	15.2561	15.0072	15.0644	15.09	14.926	15.1454	14.1793	Q03135	14	Q03135	CAV1_HUMAN	CAV1	Caveolin-1	Q03135	FALSE	0	-0.70746	0.141837	-0.282812	0.888594	0.169912	FALSE	FALSE	0.83082	No	Not Significant	Unchanged
ARF6	14.7681	14.9076	14.9971	15.1572	14.6389	14.4273	14.8324	14.9178	14.3595	14.6752	P62330	10	P62330	ARF6_HUMAN	ARF6	ADP-ribosylation factor 6	P62330	FALSE	0	-0.627314	0.061785	-0.282764	0.81548	0.0979422	FALSE	FALSE	0.748211	No	Not Significant	Unchanged
TTI1	11.4452	11.4674	11.4386	11.8336	11.669	11.3454	11.4621	11.3005	11.1419	11.3478	O43156	12	O43156	TTI1_HUMAN	TTI1	TELO2-interacting protein 1 homolog	O43156	FALSE	0	-0.551383	-0.0138607	-0.282622	0.611278	0.0410312	FALSE	FALSE	0.682277	No	Not Significant	Unchanged
RNF13	10.1912	10.2837	10.8841	11.2597	8.96522	10.905	10.1193	9.77076	9.65479	9.87804	O43567	3	O43567	RNF13_HUMAN	RNF13	E3 ubiquitin-protein ligase RNF13	O43567	FALSE	0	-1.21912	0.653938	-0.282589	0.959328	0.518896	FALSE	FALSE	0.940771	No	Not Significant	Unchanged
RAD1	11.3277	11.4708	11.4882	11.9522	11.0264	10.9226	11.2228	11.2337	11.3484	11.2839	O60671	3	O60671	RAD1_HUMAN	RAD1	Cell cycle checkpoint protein RAD1	O60671	FALSE	0	-0.670799	0.106573	-0.282113	0.86502	0.137867	FALSE	FALSE	0.804668	No	Not Significant	Unchanged
ATP6V1H	12.9208	12.9731	13.2618	13.2175	12.8565	12.5974	12.8252	12.9829	12.8091	12.764	Q9UI12	18	Q9UI12	VATH_HUMAN	ATP6V1H	V-type proton ATPase subunit H	Q9UI12	FALSE	0	-0.562748	-0.000244785	-0.281496	0.667184	0.0498341	FALSE	FALSE	0.703472	No	Not Significant	Unchanged
MAPRE1	15.0515	15.1932	15.2411	15.1904	15.2057	15.1531	14.8962	14.6961	15.0008	14.8873	Q15691	20	Q15691	MARE1_HUMAN	MAPRE1	Microtubule-associated protein RP/EB family member 1	Q15691	FALSE	0	-0.532623	-0.0291256	-0.280874	0.534398	0.032036	FALSE	FALSE	0.659702	No	Not Significant	Unchanged
CMIP	11.871	11.8852	12.1755	12.3634	11.6838	11.2381	11.7625	12.023	11.9302	11.777	Q8IY22	9	Q8IY22	CMIP_HUMAN	CMIP	C-Maf-inducing protein	Q8IY22	FALSE	0	-0.696995	0.135342	-0.280826	0.885443	0.164827	FALSE	FALSE	0.83082	No	Not Significant	Unchanged
PPP2CA	14.4488	14.5878	14.5939	14.7321	14.5046	13.935	14.5929	14.5549	14.3084	14.2291	P67775	17	P62714;P67775	PP2AA_HUMAN	PPP2CA	Serine/threonine-protein phosphatase 2A catalytic subunit alpha isoform	P67775	FALSE	0	-0.604055	0.0429584	-0.280548	0.784584	0.0824934	FALSE	FALSE	0.747899	No	Not Significant	Unchanged
VIRMA	11.3719	11.5215	11.4639	11.5409	11.5845	10.9591	11.1423	11.5846	11.1825	11.3675	Q69YN4	20	Q69YN4	VIR_HUMAN	VIRMA	Protein virilizer homolog	Q69YN4	FALSE	0	-0.577632	0.016633	-0.2805	0.722523	0.061854	FALSE	FALSE	0.726608	No	Not Significant	Unchanged
NDC80	10.1337	9.97206	11.0511	9.85331	10.2813	9.32847	10.0764	10.1642	10.2908	10.1856	O14777	4	O14777	NDC80_HUMAN	NDC80	Kinetochore protein NDC80 homolog	O14777	TRUE	2	-0.868247	0.307553	-0.280347	0.93652	0.315124	FALSE	FALSE	0.892686	No	Not Significant	Unchanged
RHOB	11.231	11.4925	11.4	11.5052	11.148	11.1848	10.7922	11.6644	11.348	10.5438	P62745	3	P62745	RHOB_HUMAN	RHOB	Rho-related GTP-binding protein RhoB	P62745	TRUE	1	-0.749938	0.190403	-0.279768	0.91058	0.216008	FALSE	FALSE	0.872722	No	Not Significant	Unchanged
NFKB2	12.119	12.2147	12.168	12.3328	12.3824	12.2185	11.7307	12.0135	11.9034	12.1073	Q00653	27	Q00653	NFKB2_HUMAN	NFKB2	Nuclear factor NF-kappa-B p100 subunit	Q00653	FALSE	0	-0.554037	-0.00546559	-0.279751	0.646864	0.0463309	FALSE	FALSE	0.685166	No	Not Significant	Unchanged
THNSL1	10.8541	10.8917	11.2199	10.859	11.0667	10.7147	10.8093	10.7085	10.6712	10.7456	Q8IYQ7	9	Q8IYQ7	THNS1_HUMAN	THNSL1	Threonine synthase-like 1	Q8IYQ7	FALSE	0	-0.523157	-0.0358076	-0.279483	0.499635	0.0283815	FALSE	FALSE	0.643539	No	Not Significant	Unchanged
ELF1	11.2391	11.3298	11.1769	11.51	11.5608	11.586	11.2846	10.8691	10.6157	11.2193	P32519	7	P32519	ELF1_HUMAN	ELF1	ETS-related transcription factor Elf-1	P32519	FALSE	0	-0.700757	0.141905	-0.279426	0.889573	0.171553	FALSE	FALSE	0.83082	No	Not Significant	Unchanged
ALG6	11.2011	11.4272	11.178	11.3963	11.4236	10.5535	10.9993	11.4242	10.8247	11.5829	Q9Y672	3	Q9Y672	ALG6_HUMAN	ALG6	Dolichyl pyrophosphate Man9GlcNAc2 alpha-1,3-glucosyltransferase	Q9Y672	TRUE	1	-0.724545	0.165768	-0.279388	0.901198	0.193682	FALSE	FALSE	0.853155	No	Not Significant	Unchanged
ANKFY1	12.8631	13.1067	12.9914	13.0966	12.8785	12.6603	12.684	12.8108	12.6744	12.8653	Q9P2R3	33	Q9P2R3	ANFY1_HUMAN	ANKFY1	Rabankyrin-5	Q9P2R3	FALSE	0	-0.511635	-0.0470247	-0.27933	0.436927	0.0228791	FALSE	FALSE	0.619396	No	Not Significant	Unchanged
LSM14B	11.3257	11.4238	11.5354	11.2188	11.7443	12.2114	11.1465	11.0736	10.6786	10.8984	Q9BX40	8	Q9BX40	LS14B_HUMAN	LSM14B	Protein LSM14 homolog B	Q9BX40	FALSE	0	-0.879929	0.322227	-0.278851	0.938737	0.327818	FALSE	FALSE	0.896974	No	Not Significant	Unchanged
IFT74	10.9569	10.928	11.2978	11.1184	11.1028	10.7597	10.8781	10.9657	11.0775	10.4842	Q96LB3	13	Q96LB3	IFT74_HUMAN	IFT74	Intraflagellar transport protein 74 homolog	Q96LB3	FALSE	0	-0.589854	0.0323832	-0.278736	0.763066	0.0741234	FALSE	FALSE	0.740835	No	Not Significant	Unchanged
CHMP1A	13.6829	13.5825	14.0041	14.0777	13.686	12.4194	13.8994	13.8652	14.1103	13.5012	Q9HD42	5	Q9HD42	CHM1A_HUMAN	CHMP1A	Charged multivesicular body protein 1a	Q9HD42	FALSE	0	-0.951329	0.394336	-0.278496	0.94639	0.380408	FALSE	FALSE	0.900187	No	Not Significant	Unchanged
SAP18	13.6646	13.8252	13.8713	14.083	13.4971	13.4212	13.7863	13.816	13.8332	12.8478	O00422	11	O00422	SAP18_HUMAN	SAP18	Histone deacetylase complex subunit SAP18	O00422	FALSE	0	-0.752478	0.19604	-0.278219	0.912819	0.222093	FALSE	FALSE	0.872722	No	Not Significant	Unchanged
NCOA4	12.1875	12.3353	12.4758	12.2834	12.2738	11.4826	12.143	12.1794	12.2607	12.2537	Q13772	12	Q13772	NCOA4_HUMAN	NCOA4	Nuclear receptor coactivator 4	Q13772	FALSE	0	-0.645435	0.0890324	-0.278202	0.85026	0.123124	FALSE	FALSE	0.788079	No	Not Significant	Unchanged
ARPP19	13.2496	13.4531	13.5928	13.2826	13.2867	13.2295	13.2124	12.9144	13.521	12.7536	P56211	7	P56211	ARP19_HUMAN	ARPP19	cAMP-regulated phosphoprotein 19	P56211	FALSE	0	-0.635062	0.0798475	-0.277607	0.840556	0.114964	FALSE	FALSE	0.771087	No	Not Significant	Unchanged
DHX8	11.9784	12.1011	12.0441	12.2705	12.1142	11.9293	11.7413	12.1166	11.4639	12.0245	Q14562	24	Q14562	DHX8_HUMAN	DHX8	ATP-dependent RNA helicase DHX8	Q14562	FALSE	0	-0.595666	0.0409705	-0.277348	0.781643	0.0812521	FALSE	FALSE	0.747388	No	Not Significant	Unchanged
CAMSAP2	11.3274	11.6408	11.3546	11.4278	11.5024	11.6223	11.1801	11.0869	10.9443	11.1878	Q08AD1	22	Q08AD1	CAMP2_HUMAN	CAMSAP2	Calmodulin-regulated spectrin-associated protein 2	Q08AD1	FALSE	0	-0.597058	0.0428258	-0.277116	0.785346	0.0828203	FALSE	FALSE	0.747899	No	Not Significant	Unchanged
UQCRFS1	14.6511	14.8829	14.6413	14.7683	14.9274	14.4223	14.6047	14.6106	14.3324	14.67	P47985	12	P47985;P0C7P4	UCRI_HUMAN	UQCRFS1	Cytochrome b-c1 complex subunit Rieske, mitochondrial	P47985	FALSE	0	-0.535854	-0.0181417	-0.276998	0.589474	0.0382084	FALSE	FALSE	0.682277	No	Not Significant	Unchanged
UBE2R2	11.3065	11.5329	11.4635	11.7029	11.1422	11.0446	11.0519	10.8419	11.6123	11.3663	Q712K3	2	Q712K3	UB2R2_HUMAN	UBE2R2	Ubiquitin-conjugating enzyme E2 R2	Q712K3	FALSE	0	-0.66554	0.111583	-0.276978	0.870584	0.144332	FALSE	FALSE	0.811646	No	Not Significant	Unchanged
TMEM185A	11.2755	11.5932	11.0201	11.9151	11.1887	11.0449	11.024	11.407	11.3301	10.9558	Q8NFB2;Q9H7F4	2	Q8NFB2;Q9H7F4	T185A_HUMAN;T185B_HUMAN	TMEM185A;TMEM185B	Transmembrane protein 185A	Q8NFB2	FALSE	0	-0.695116	0.141355	-0.276881	0.889983	0.172249	FALSE	FALSE	0.83082	No	Not Significant	Unchanged
HAUS4	11.2125	11.4007	11.1161	11.4049	11.5434	10.6549	11.1592	11.1635	11.4237	11.0459	Q9H6D7	7	Q9H6D7	HAUS4_HUMAN	HAUS4	HAUS augmin-like complex subunit 4	Q9H6D7	FALSE	0	-0.630029	0.0762953	-0.276867	0.836639	0.111953	FALSE	FALSE	0.762487	No	Not Significant	Unchanged
SNRPA	15.0108	15.1832	15.5783	15.0677	14.8291	14.6298	15.1076	14.9618	15.3853	14.3548	P09012	11	P09012	SNRPA_HUMAN	SNRPA	U1 small nuclear ribonucleoprotein A	P09012	FALSE	0	-0.762511	0.209049	-0.276731	0.91714	0.234829	FALSE	FALSE	0.872722	No	Not Significant	Unchanged
TRIML2	11.7777	12.2607	11.7058	11.4987	12.2599	11.3829	11.5862	11.7819	11.6438	11.8793	Q8N7C3	8	Q8N7C3	TRIMM_HUMAN	TRIML2	Probable E3 ubiquitin-protein ligase TRIML2	Q8N7C3	FALSE	0	-0.681696	0.128813	-0.276442	0.88273	0.160679	FALSE	FALSE	0.825035	No	Not Significant	Unchanged
TBRG4	12.805	13.0713	12.9151	12.8142	13.0317	12.8794	12.7152	12.6706	12.3703	12.7771	Q969Z0	28	Q969Z0	FAKD4_HUMAN	TBRG4	FAST kinase domain-containing protein 4	Q969Z0	FALSE	0	-0.555893	0.00470625	-0.275593	0.685234	0.0533064	FALSE	FALSE	0.715456	No	Not Significant	Unchanged
NHP2	13.5013	13.6085	13.8733	14.0341	13.1012	13.8598	13.3837	13.4204	13.1329	13.0975	Q9NX24	6	Q9NX24	NHP2_HUMAN	NHP2	H/ACA ribonucleoprotein complex subunit 2	Q9NX24	FALSE	0	-0.745446	0.194625	-0.275411	0.913003	0.222609	FALSE	FALSE	0.872722	No	Not Significant	Unchanged
MCM7	14.1744	14.3196	14.326	14.3729	14.2901	13.487	14.2669	14.2017	14.0749	14.2305	P33993	43	P33993	MCM7_HUMAN	MCM7	DNA replication licensing factor MCM7	P33993	FALSE	0	-0.632278	0.0823398	-0.274969	0.84423	0.117931	FALSE	FALSE	0.776266	No	Not Significant	Unchanged
PTAR1	10.5143	10.0933	11.0493	10.9323	10.5925	10.0255	9.87649	10.6075	11.1065	10.3457	Q7Z6K3	5	Q7Z6K3	PTAR1_HUMAN	PTAR1	Protein prenyltransferase alpha subunit repeat-containing protein 1	Q7Z6K3	FALSE	0	-0.868925	0.319882	-0.274521	0.939083	0.329887	FALSE	FALSE	0.896974	No	Not Significant	Unchanged
IRF2BPL	11.7904	11.8735	11.8009	11.9446	12.1518	11.8148	11.8514	11.6684	11.3614	11.6462	Q9H1B7	9	Q9H1B7	I2BPL_HUMAN	IRF2BPL	Probable E3 ubiquitin-protein ligase IRF2BPL	Q9H1B7	FALSE	0	-0.565862	0.0173348	-0.274264	0.725638	0.0626704	FALSE	FALSE	0.726608	No	Not Significant	Unchanged
H2BC11	17.1282	17.2033	18.254	16.9224	16.7426	17.6173	16.8028	17.019	16.4817	17.1111	P06899;P23527;P33778;Q16778	4	P06899;P23527;P33778;Q16778;Q6DN03;Q6DRA6;Q8N257	H2B1B_HUMAN;H2B1J_HUMAN;H2B1O_HUMAN;H2B2E_HUMAN	H2BC11;H2BC17;H2BC21;H2BC3	Histone H2B type 1-J	P06899	FALSE	0	-0.959749	0.41139	-0.274179	0.948296	0.396136	FALSE	FALSE	0.905696	No	Not Significant	Unchanged
AHSG	11.3854	11.9692	11.8259	10.7687	11.5862	12.5136	11.6017	11.3599	10.9375	9.90563	P02765	3	P02765	FETUA_HUMAN	AHSG	Alpha-2-HS-glycoprotein	P02765	FALSE	0	-1.26071	0.713045	-0.273835	0.961522	0.552447	FALSE	FALSE	0.949833	No	Not Significant	Unchanged
NEDD4	12.4036	12.6699	12.3417	12.6194	12.5918	12.1489	12.0296	12.4952	12.2858	12.4504	P46934	25	P46934	NEDD4_HUMAN	NEDD4	E3 ubiquitin-protein ligase NEDD4	P46934	FALSE	0	-0.565687	0.0183198	-0.273684	0.728566	0.0634542	FALSE	FALSE	0.727556	No	Not Significant	Unchanged
P3H3	12.4818	12.6119	12.8036	12.566	12.5537	12.3151	12.5249	12.205	12.5095	12.2462	Q8IVL6	5	Q8IVL6	P3H3_HUMAN	P3H3	Prolyl 3-hydroxylase 3	Q8IVL6	FALSE	0	-0.531427	-0.0158477	-0.273637	0.599699	0.0394968	FALSE	FALSE	0.682277	No	Not Significant	Unchanged
HSBP1	11.9167	12.0387	11.4844	12.2089	12.5422	11.5692	11.9225	11.7053	11.6699	12.1089	O75506	3	O75506	HSBP1_HUMAN	HSBP1	Heat shock factor-binding protein 1	O75506	FALSE	0	-0.721413	0.174662	-0.273375	0.906365	0.20539	FALSE	FALSE	0.86974	No	Not Significant	Unchanged
PPP1R21	14.2191	14.3987	13.9915	15.0342	14.0591	14.0147	14.0737	14.0748	14.4543	13.8707	Q6ZMI0	9	Q6ZMI0	PPR21_HUMAN	PPP1R21	Protein phosphatase 1 regulatory subunit 21	Q6ZMI0	FALSE	0	-0.742333	0.19586	-0.273236	0.913904	0.225165	FALSE	FALSE	0.872722	No	Not Significant	Unchanged
HELLS	12.8943	13.2069	12.8433	13.038	13.0945	12.5916	12.6119	13.0254	12.6595	12.9772	Q9NRZ9	28	Q9NRZ9	HELLS_HUMAN	HELLS	Lymphoid-specific helicase	Q9NRZ9	FALSE	0	-0.574016	0.028931	-0.272543	0.756621	0.0719033	FALSE	FALSE	0.740835	No	Not Significant	Unchanged
NFXL1	10.8374	11.3223	10.5541	10.9449	11.134	11.4208	10.6167	10.5815	10.0164	10.9463	Q6ZNB6	7	Q6ZNB6	NFXL1_HUMAN	NFXL1	NF-X1-type zinc finger protein NFXL1	Q6ZNB6	FALSE	0	-0.845553	0.300542	-0.272506	0.936752	0.316406	FALSE	FALSE	0.892686	No	Not Significant	Unchanged
PPIF	12.9034	12.8368	13.5951	13.1013	12.6854	12.6544	12.7944	12.9176	12.8678	12.6774	P30405	7	P30405	PPIF_HUMAN	PPIF	Peptidyl-prolyl cis-trans isomerase F, mitochondrial	P30405	FALSE	0	-0.659643	0.114947	-0.272348	0.874541	0.149294	FALSE	FALSE	0.81926	No	Not Significant	Unchanged
FGF2	12.6138	12.8626	12.7565	12.8053	12.635	11.815	12.7544	12.638	12.7071	12.5504	P09038	5	P09038	FGF2_HUMAN	FGF2	Fibroblast growth factor 2	P09038	FALSE	0	-0.683878	0.140135	-0.271872	0.890726	0.173525	FALSE	FALSE	0.83082	No	Not Significant	Unchanged
ATP7A	10.3737	10.3671	11.4863	10.1543	10.0911	10.6382	10.1016	10.1182	10.1634	10.2435	Q04656	7	Q04656	ATP7A_HUMAN	ATP7A	Copper-transporting ATPase 1	Q04656	FALSE	0	-0.859426	0.316012	-0.271707	0.939006	0.329423	FALSE	FALSE	0.896974	No	Not Significant	Unchanged
EIF2AK4	10.5035	10.2803	11.1843	10.7148	10.4385	10.4154	10.4375	10.4301	10.1218	10.509	Q9P2K8	6	Q9P2K8	E2AK4_HUMAN	EIF2AK4	eIF-2-alpha kinase GCN2	Q9P2K8	FALSE	0	-0.666994	0.1236	-0.271697	0.880774	0.157811	FALSE	FALSE	0.825035	No	Not Significant	Unchanged
CDCA7L	10.2154	10.0319	10.8044	10.6409	9.98756	9.11019	10.8359	10.3517	10.1372	10.0391	Q96GN5	2	Q96GN5	CDA7L_HUMAN	CDCA7L	Cell division cycle-associated 7-like protein	Q96GN5	TRUE	1	-0.962934	0.420208	-0.271363	0.949285	0.404802	FALSE	FALSE	0.909138	No	Not Significant	Unchanged
SERPINH1	14.2392	14.6247	14.0305	14.1283	14.776	14.5686	14.0033	14.1045	13.7647	14.1522	P50454	28	P50454	SERPH_HUMAN	SERPINH1	Serpin H1	P50454	FALSE	0	-0.71192	0.169464	-0.271228	0.904832	0.201776	FALSE	FALSE	0.863942	No	Not Significant	Unchanged
TSPYL5	10.4083	10.5479	10.4322	10.7873	10.4684	10.5876	10.5796	10.1222	10.1228	10.0268	Q86VY4	9	Q86VY4	TSYL5_HUMAN	TSPYL5	Testis-specific Y-encoded-like protein 5	Q86VY4	FALSE	0	-0.613815	0.0715349	-0.27114	0.832655	0.109038	FALSE	FALSE	0.760571	No	Not Significant	Unchanged
ADGRG1	10.1057	10.3526	10.3482	10.3299	9.99453	10.1764	9.84971	9.71862	9.71229	10.4693	Q9Y653	2	Q9Y653	AGRG1_HUMAN	ADGRG1	Adhesion G-protein coupled receptor G1	Q9Y653	FALSE	0	-0.657086	0.114985	-0.27105	0.874972	0.149854	FALSE	FALSE	0.81926	No	Not Significant	Unchanged
NUMBL	11.4403	11.134	11.9788	11.6478	11.602	11.1495	11.4636	11.5139	11.2029	11.2702	Q9Y6R0	5	Q9Y6R0	NUMBL_HUMAN	NUMBL	Numb-like protein	Q9Y6R0	FALSE	0	-0.64008	0.0987677	-0.270656	0.861985	0.134568	FALSE	FALSE	0.800568	No	Not Significant	Unchanged
MAZ	10.3273	10.2513	10.4455	11.1522	10.0618	10.5885	10.2792	9.72316	10.4069	10.0376	P56270	4	P56270	MAZ_HUMAN	MAZ	Myc-associated zinc finger protein	P56270	FALSE	0	-0.795137	0.253901	-0.270618	0.929156	0.279058	FALSE	FALSE	0.88361	No	Not Significant	Unchanged
SREK1	11.9359	11.7025	12.5271	12.0903	12.0241	12.1036	11.5856	11.6873	11.8293	11.8731	Q8WXA9	8	Q8WXA9	SREK1_HUMAN	SREK1	Splicing regulatory glutamine/lysine-rich protein 1	Q8WXA9	FALSE	0	-0.649433	0.108954	-0.270239	0.870651	0.144413	FALSE	FALSE	0.811646	No	Not Significant	Unchanged
ACOT1	12.6692	12.8733	12.8274	12.6423	12.934	12.559	12.5012	12.6402	12.5481	12.4974	Q86TX2	15	P49753;Q86TX2	ACOT1_HUMAN	ACOT1	Acyl-coenzyme A thioesterase 1	Q86TX2	FALSE	0	-0.498834	-0.0412865	-0.27006	0.461345	0.0249178	FALSE	FALSE	0.624539	No	Not Significant	Unchanged
CPNE2	11.1193	11.3856	11.2117	11.0222	11.4578	10.8866	11.1279	10.8719	11.215	10.8952	Q96FN4	10	Q96FN4	CPNE2_HUMAN	CPNE2	Copine-2	Q96FN4	FALSE	0	-0.560894	0.0208752	-0.270009	0.736458	0.0656519	FALSE	FALSE	0.729741	No	Not Significant	Unchanged
DMAP1	10.8588	11.3796	10.5876	10.8602	11.2079	11.4155	10.4916	10.6419	10.4115	10.7338	Q9NPF5	11	Q9NPF5	DMAP1_HUMAN	DMAP1	DNA methyltransferase 1-associated protein 1	Q9NPF5	FALSE	0	-0.76981	0.229885	-0.269962	0.924047	0.258422	FALSE	FALSE	0.874463	No	Not Significant	Unchanged
DNAJC19	11.3788	11.2187	11.8617	11.5848	11.4487	9.79476	11.5327	11.3641	11.7759	11.8276	Q96DA6	2	Q96DA6	TIM14_HUMAN	DNAJC19	Mitochondrial import inner membrane translocase subunit TIM14	Q96DA6	FALSE	0	-1.08817	0.549214	-0.269479	0.956618	0.482482	FALSE	FALSE	0.925719	No	Not Significant	Unchanged
SARS2	13.6981	13.8311	13.7971	14.0009	13.7619	13.322	13.5448	13.7066	13.6185	13.7002	Q9NP81	22	Q9NP81	SYSM_HUMAN	SARS2	Serine--tRNA ligase, mitochondrial	Q9NP81	FALSE	0	-0.528929	-0.00966676	-0.269298	0.627678	0.0433558	FALSE	FALSE	0.682277	No	Not Significant	Unchanged
SHPRH	12.7524	12.322	13.5613	13.5638	12.16	9.9914	13.3356	13.3619	13.4209	13.055	Q149N8	2	Q149N8	SHPRH_HUMAN	SHPRH	E3 ubiquitin-protein ligase SHPRH	Q149N8	TRUE	2	-1.763	1.22536	-0.268818	0.968732	0.698658	FALSE	FALSE	0.967686	No	Not Significant	Unchanged
LSG1	13.1789	13.0889	13.3845	13.6403	13.199	12.5799	13.1082	13.0967	13.3479	13.1649	Q9H089	16	Q9H089	LSG1_HUMAN	LSG1	Large subunit GTPase 1 homolog	Q9H089	FALSE	0	-0.648234	0.110881	-0.268676	0.872641	0.146872	FALSE	FALSE	0.813011	No	Not Significant	Unchanged
INA	12.9496	12.9708	13.3351	13.179	12.9099	12.7252	12.9919	12.797	13.1121	12.525	Q16352	22	Q16352	AINX_HUMAN	INA	Alpha-internexin	Q16352	FALSE	0	-0.595922	0.0589757	-0.268473	0.815961	0.0982244	FALSE	FALSE	0.748211	No	Not Significant	Unchanged
SP2	9.49023	9.20662	10.0677	9.81353	9.46882	9.55319	9.44257	9.21237	9.10919	9.53806	Q02086	3	Q02086	SP2_HUMAN	SP2	Transcription factor Sp2	Q02086	TRUE	1	-0.670855	0.13468	-0.268087	0.888727	0.170132	FALSE	FALSE	0.83082	No	Not Significant	Unchanged
ASPSCR1	11.2751	11.4441	11.5548	11.0639	11.632	10.8859	11.1443	11.1822	11.1833	11.3859	Q9BZE9	12	Q9BZE9	ASPC1_HUMAN	ASPSCR1	Tether containing UBX domain for GLUT4	Q9BZE9	FALSE	0	-0.592526	0.0577145	-0.267406	0.814369	0.097297	FALSE	FALSE	0.748211	No	Not Significant	Unchanged
COPZ1	14.0848	13.8375	14.2014	14.7304	14.164	13.1746	14.1614	14.2323	13.9192	14.3428	P61923	7	P61923	COPZ1_HUMAN	COPZ1	Coatomer subunit zeta-1	P61923	FALSE	0	-0.821677	0.287158	-0.267259	0.935601	0.310137	FALSE	FALSE	0.890247	No	Not Significant	Unchanged
TTC19	11.7345	12.4063	11.6223	11.3198	12.1833	11.4666	11.9372	11.6801	11.4958	11.4989	Q6DKK2	8	Q6DKK2	TTC19_HUMAN	TTC19	Tetratricopeptide repeat protein 19, mitochondrial	Q6DKK2	FALSE	0	-0.744741	0.210282	-0.267229	0.919568	0.24263	FALSE	FALSE	0.872722	No	Not Significant	Unchanged
CBR3	13.8773	14.1042	13.8928	13.7099	14.3961	13.7414	13.6248	13.5503	13.6455	14.2307	O75828	7	O75828	CBR3_HUMAN	CBR3	Carbonyl reductase [NADPH] 3	O75828	TRUE	1	-0.661633	0.127186	-0.267224	0.884441	0.163271	FALSE	FALSE	0.83082	No	Not Significant	Unchanged
PUM1	12.8262	13.0025	12.9856	12.9025	13.0081	12.5616	12.8261	12.7593	12.614	12.7762	Q14671	23	Q14671;Q8TB72	PUM1_HUMAN	PUM1	Pumilio homolog 1	Q14671	FALSE	0	-0.495013	-0.03941	-0.267212	0.469506	0.0256513	FALSE	FALSE	0.625316	No	Not Significant	Unchanged
OAS3	12.16	12.0967	12.3594	12.6121	12.1653	11.5018	12.2412	12.206	12.2981	11.9594	Q9Y6K5	22	Q9Y6K5	OAS3_HUMAN	OAS3	2'-5'-oligoadenylate synthase 3	Q9Y6K5	FALSE	0	-0.670082	0.13589	-0.267096	0.889714	0.171792	FALSE	FALSE	0.83082	No	Not Significant	Unchanged
HINT3	10.9166	10.6993	11.2535	11.6818	10.6245	10.7657	11.6626	11.0218	9.50894	11.0309	Q9NQE9	5	Q9NQE9	HINT3_HUMAN	HINT3	Adenosine 5'-monophosphoramidase HINT3	Q9NQE9	FALSE	0	-1.11309	0.579522	-0.266784	0.958027	0.500774	FALSE	FALSE	0.931211	No	Not Significant	Unchanged
MBOAT7	12.2802	12.4275	12.1817	12.4245	12.6793	11.5157	11.9915	12.6223	12.1391	12.54	Q96N66	9	Q96N66	MBOA7_HUMAN	MBOAT7	Lysophospholipid acyltransferase 7	Q96N66	FALSE	0	-0.748157	0.215047	-0.266555	0.921014	0.247518	FALSE	FALSE	0.872722	No	Not Significant	Unchanged
PRC1	12.2061	12.2431	12.4485	12.3262	12.3991	12.3116	12.2305	11.9647	12.0824	11.8492	O43663	14	O43663	PRC1_HUMAN	PRC1	Protein regulator of cytokinesis 1	O43663	FALSE	0	-0.5391	0.00602137	-0.266539	0.690503	0.0543932	FALSE	FALSE	0.715456	No	Not Significant	Unchanged
SMG9	11.5809	11.7628	11.6037	11.6235	11.9258	11.6478	11.3711	11.3395	11.3889	11.5653	Q9H0W8	13	Q9H0W8	SMG9_HUMAN	SMG9	Nonsense-mediated mRNA decay factor SMG9	Q9H0W8	FALSE	0	-0.52889	-0.00398099	-0.266435	0.652018	0.0471828	FALSE	FALSE	0.685166	No	Not Significant	Unchanged
USE1	10.7481	11.2014	11.0583	10.3432	10.9811	10.9738	10.122	10.5323	10.9969	10.5235	Q9NZ43	5	Q9NZ43	USE1_HUMAN	USE1	Vesicle transport protein USE1	Q9NZ43	FALSE	0	-0.756104	0.223483	-0.26631	0.923239	0.255428	FALSE	FALSE	0.873206	No	Not Significant	Unchanged
HMMR	11.5658	11.7668	11.7538	11.6078	11.7265	11.2743	11.4983	11.3011	11.7523	11.4112	O75330	15	O75330	HMMR_HUMAN	HMMR	Hyaluronan mediated motility receptor	O75330	FALSE	0	-0.537847	0.00531214	-0.266268	0.687995	0.0538716	FALSE	FALSE	0.715456	No	Not Significant	Unchanged
HAS3	8.82533	8.67525	9.33915	9.29791	8.57959	8.46137	9.19531	9.00939	9.08998	7.78002	O00219	2	O00219	HYAS3_HUMAN	HAS3	Hyaluronan synthase 3	O00219	TRUE	3	-0.921415	0.389895	-0.26576	0.947571	0.390005	FALSE	FALSE	0.902461	No	Not Significant	Unchanged
GIGYF2	12.8204	13.1647	12.631	12.6928	13.3833	12.7924	12.5799	12.6039	12.5191	13.0168	Q6Y7W6	21	Q6Y7W6	GGYF2_HUMAN	GIGYF2	GRB10-interacting GYF protein 2	Q6Y7W6	FALSE	0	-0.662024	0.130882	-0.265571	0.887218	0.167654	FALSE	FALSE	0.83082	No	Not Significant	Unchanged
TNS3	13.7569	14.2129	13.4128	13.6466	14.3436	13.9169	13.388	13.6589	13.3916	13.8408	Q68CZ2	42	Q63HR2;Q68CZ2;Q9HBL0	TENS3_HUMAN	TNS3	Tensin-3	Q68CZ2	FALSE	0	-0.727196	0.197689	-0.264754	0.916433	0.232651	FALSE	FALSE	0.872722	No	Not Significant	Unchanged
MRTFB	11.4319	11.62	11.3873	11.3651	11.9432	11.6289	11.207	10.9589	11.1447	11.6319	Q9ULH7	17	Q9ULH7	MRTFB_HUMAN	MRTFB	Myocardin-related transcription factor B	Q9ULH7	FALSE	0	-0.665616	0.136417	-0.2646	0.890743	0.173555	FALSE	FALSE	0.83082	No	Not Significant	Unchanged
C1orf174	10.4946	10.8577	10.5749	10.078	11.0558	11.1859	10.1151	9.45038	10.825	10.3087	Q8IYL3	2	Q8IYL3	CA174_HUMAN	C1orf174	UPF0688 protein C1orf174	Q8IYL3	FALSE	0	-0.987699	0.458506	-0.264596	0.952554	0.436231	FALSE	FALSE	0.91778	No	Not Significant	Unchanged
GOLPH3L	9.87971	9.69561	10.408	10.2424	9.7608	9.81675	9.98238	9.56356	9.80538	9.64255	Q9H4A5	4	Q9H4A5	GLP3L_HUMAN	GOLPH3L	Golgi phosphoprotein 3-like	Q9H4A5	TRUE	1	-0.63769	0.108556	-0.264567	0.87215	0.146257	FALSE	FALSE	0.811893	No	Not Significant	Unchanged
NBN	12.6111	12.9121	12.3599	12.8594	12.9007	12.69	12.2654	12.4324	12.5781	12.5016	O60934	19	O60934	NBN_HUMAN	NBN	Nibrin	O60934	FALSE	0	-0.588551	0.0595417	-0.264505	0.818173	0.0995411	FALSE	FALSE	0.748211	No	Not Significant	Unchanged
SF3B4	12.8292	12.7735	13.2012	12.7719	13.1576	12.0478	12.9983	12.5007	13.0217	12.9904	Q15427	7	Q15427	SF3B4_HUMAN	SF3B4	Splicing factor 3B subunit 4	Q15427	FALSE	0	-0.741913	0.213376	-0.264269	0.92106	0.247679	FALSE	FALSE	0.872722	No	Not Significant	Unchanged
SULT1A3	13.9896	13.934	14.0606	14.4449	14.1058	13.8958	14.0112	13.977	13.717	13.7603	P0DMM9;P0DMN0	17	P0DMM9;P0DMN0	ST1A3_HUMAN;ST1A4_HUMAN	SULT1A3;SULT1A4	Sulfotransferase 1A3	P0DMM9	FALSE	0	-0.55274	0.024724	-0.264008	0.748186	0.0691679	FALSE	FALSE	0.732721	No	Not Significant	Unchanged
SPC25	11.4797	11.6075	12.2078	11.3033	11.3868	11.134	11.4613	11.1331	11.7571	11.3261	Q9HBM1	2	Q9HBM1	SPC25_HUMAN	SPC25	Kinetochore protein Spc25	Q9HBM1	FALSE	0	-0.711163	0.183172	-0.263995	0.911832	0.21937	FALSE	FALSE	0.872722	No	Not Significant	Unchanged
PRIM1	13.8077	13.9883	13.8423	13.883	14.1023	13.7166	13.7637	13.7108	13.5954	13.6666	P49642	17	P49642	PRI1_HUMAN	PRIM1	DNA primase small subunit	P49642	FALSE	0	-0.49024	-0.0364233	-0.263332	0.484054	0.0269253	FALSE	FALSE	0.638425	No	Not Significant	Unchanged
MCM6	14.4517	14.7112	14.4621	14.4923	14.7265	14.2274	14.3264	14.4946	14.22	14.4053	Q14566	44	Q14566	MCM6_HUMAN	MCM6	DNA replication licensing factor MCM6	Q14566	FALSE	0	-0.51513	-0.0114271	-0.263278	0.618424	0.0420211	FALSE	FALSE	0.682277	No	Not Significant	Unchanged
MT-ND2	12.1685	12.6969	11.8182	12.2205	12.5232	11.5478	11.9966	12.1913	12.4037	12.1185	P03891	2	P03891	NU2M_HUMAN	MT-ND2	NADH-ubiquinone oxidoreductase chain 2	P03891	FALSE	0	-0.727999	0.201775	-0.263112	0.918044	0.237676	FALSE	FALSE	0.872722	No	Not Significant	Unchanged
FXN	11.9417	11.9464	12.2067	12.4948	11.7036	11.7557	12.0607	11.6453	12.0329	11.6295	Q16595	8	Q16595	FRDA_HUMAN	FXN	Frataxin, mitochondrial	Q16595	FALSE	0	-0.647728	0.12162	-0.263054	0.882095	0.159736	FALSE	FALSE	0.825035	No	Not Significant	Unchanged
LPCAT2	11.8418	11.8594	11.941	12.3386	11.8123	10.9681	11.8645	11.8767	12.0577	11.8578	Q7L5N7	9	Q7L5N7	PCAT2_HUMAN	LPCAT2	Lysophosphatidylcholine acyltransferase 2	Q7L5N7	FALSE	0	-0.742395	0.216691	-0.262852	0.922243	0.251827	FALSE	FALSE	0.873206	No	Not Significant	Unchanged
ERAP1	12.2901	12.3715	12.4719	12.5608	12.3395	11.9577	12.1014	12.3585	12.2089	12.2407	Q9NZ08	21	Q9NZ08	ERAP1_HUMAN	ERAP1	Endoplasmic reticulum aminopeptidase 1	Q9NZ08	FALSE	0	-0.517571	-0.00745409	-0.262512	0.63664	0.0447087	FALSE	FALSE	0.682277	No	Not Significant	Unchanged
CETN3	10.3416	10.4743	10.8596	10.2413	10.3737	10.3566	10.3202	10.005	10.3944	10.0489	O15182	4	O15182	CETN3_HUMAN	CETN3	Centrin-3	O15182	TRUE	2	-0.596369	0.0720207	-0.262174	0.836353	0.111739	FALSE	FALSE	0.762487	No	Not Significant	Unchanged
HEATR3	12.3108	12.5852	12.5917	12.4797	12.1688	11.7395	12.3161	12.1339	12.4708	12.3115	Q7Z4Q2	9	Q7Z4Q2	HEAT3_HUMAN	HEATR3	HEAT repeat-containing protein 3	Q7Z4Q2	FALSE	0	-0.622183	0.0982159	-0.261984	0.864353	0.137128	FALSE	FALSE	0.804054	No	Not Significant	Unchanged
ALG10	9.99573	10.3249	10.0229	10.0519	10.1648	10.0345	9.85105	9.93276	9.82584	9.7529	Q5BKT4;Q5I7T1	3	Q5BKT4;Q5I7T1	AG10A_HUMAN;AG10B_HUMAN	ALG10;ALG10B	Dol-P-Glc:Glc(2)Man(9)GlcNAc(2)-PP-Dol alpha-1,2-glucosyltransferase	Q5BKT4	FALSE	0	-0.508808	-0.0146026	-0.261705	0.602501	0.0398605	FALSE	FALSE	0.682277	No	Not Significant	Unchanged
PCBP1	15.9379	15.994	16.3129	16.0262	15.999	15.1675	16.0648	15.9027	16.1746	15.7991	Q15365	17	Q15365	PCBP1_HUMAN	PCBP1	Poly(rC)-binding protein 1	Q15365	FALSE	0	-0.688933	0.166447	-0.261243	0.906175	0.204936	FALSE	FALSE	0.86974	No	Not Significant	Unchanged
SP100	11.5541	11.9176	11.6206	11.6797	11.5784	11.3862	11.4074	11.3547	11.588	11.4545	P23497	8	P23497;Q9H930	SP100_HUMAN	SP100	Nuclear autoantigen Sp-100	P23497	FALSE	0	-0.507724	-0.0141117	-0.260918	0.604749	0.0401558	FALSE	FALSE	0.682277	No	Not Significant	Unchanged
SLC39A6	11.3367	11.3745	11.4636	11.3737	11.7144	11.0275	11.1241	11.5629	11.1743	11.2149	Q13433	6	Q13433	S39A6_HUMAN	SLC39A6	Zinc transporter ZIP6	Q13433	FALSE	0	-0.561278	0.0396405	-0.260819	0.78397	0.0822313	FALSE	FALSE	0.747899	No	Not Significant	Unchanged
MTOR	11.3929	11.2332	11.7279	11.7812	11.4089	11.1433	11.2186	11.4713	11.1334	11.4183	P42345	40	P42345	MTOR_HUMAN	MTOR	Serine/threonine-protein kinase mTOR	P42345	FALSE	0	-0.581596	0.0600059	-0.260795	0.82016	0.100752	FALSE	FALSE	0.748211	No	Not Significant	Unchanged
HEATR5A	11.6647	11.6397	11.6531	12.0073	11.9379	11.6358	11.3074	11.799	11.2236	11.7782	Q86XA9	7	Q86XA9	HTR5A_HUMAN	HEATR5A	HEAT repeat-containing protein 5A	Q86XA9	FALSE	0	-0.609796	0.0884011	-0.260697	0.855465	0.127968	FALSE	FALSE	0.791712	No	Not Significant	Unchanged
CTNND1	13.962	14.1018	13.9808	14.1833	14.1615	14.0802	13.6674	13.7781	13.7218	13.9833	O60716	43	O60716	CTND1_HUMAN	CTNND1	Catenin delta-1	O60716	FALSE	0	-0.527016	0.00565467	-0.26068	0.689652	0.0542154	FALSE	FALSE	0.715456	No	Not Significant	Unchanged
PRR12	9.74246	9.83515	9.93348	10.1491	9.63134	9.19193	9.84717	9.76759	9.54861	9.77783	Q9ULL5	3	Q9ULL5	PRR12_HUMAN	PRR12	Proline-rich protein 12	Q9ULL5	TRUE	2	-0.618414	0.0971533	-0.26063	0.863853	0.136581	FALSE	FALSE	0.801786	No	Not Significant	Unchanged
GTF2I	13.4896	13.6632	13.6244	13.6242	13.6255	13.4865	13.2969	13.3895	13.3396	13.3566	P78347	39	P78347	GTF2I_HUMAN	GTF2I	General transcription factor II-I	P78347	FALSE	0	-0.470652	-0.0503852	-0.260518	0.395122	0.0197847	FALSE	FALSE	0.58558	No	Not Significant	Unchanged
CRADD	10.7585	10.8462	11.1004	10.6481	11.0179	10.455	11.1092	10.743	10.2515	10.655	P78560	5	P78560	CRADD_HUMAN	CRADD	Death domain-containing protein CRADD	P78560	FALSE	0	-0.649121	0.128301	-0.26041	0.887196	0.167618	FALSE	FALSE	0.83082	No	Not Significant	Unchanged
PRAG1	10.9978	11.064	11.2194	11.2469	11.0388	10.7216	10.6726	10.8885	11.0434	11.0848	Q86YV5	13	Q86YV5	PRAG1_HUMAN	PRAG1	Inactive tyrosine-protein kinase PRAG1	Q86YV5	FALSE	0	-0.534172	0.0139683	-0.260102	0.717968	0.0606924	FALSE	FALSE	0.722358	No	Not Significant	Unchanged
ZNF146	10.7504	11.0775	10.8919	10.8098	10.7984	11.0333	10.0818	11.0972	10.0276	10.9363	Q15072	5	Q15072	OZF_HUMAN	ZNF146	Zinc finger protein OZF	Q15072	TRUE	1	-0.794239	0.275997	-0.259121	0.935211	0.308064	FALSE	FALSE	0.889704	No	Not Significant	Unchanged
PIGG	10.6294	10.7608	10.9842	10.9138	10.4341	9.32288	11.0048	10.4189	11.0411	10.7842	Q5H8A4	5	Q5H8A4	PIGG_HUMAN	PIGG	GPI ethanolamine phosphate transferase 2	Q5H8A4	TRUE	1	-0.963332	0.445588	-0.258872	0.95237	0.434337	FALSE	FALSE	0.91778	No	Not Significant	Unchanged
CMC1	10.9977	11.0445	11.1567	11.2517	11.1128	10.3933	10.9982	10.8894	11.1461	10.9865	Q7Z7K0	2	Q7Z7K0	COXM1_HUMAN	CMC1	COX assembly mitochondrial protein homolog	Q7Z7K0	TRUE	3	-0.595679	0.0782417	-0.258718	0.845128	0.118678	FALSE	FALSE	0.776266	No	Not Significant	Unchanged
FANCI	12.1487	12.1851	12.1765	12.494	12.3135	11.689	11.9409	12.2377	12.0162	12.2855	Q9NVI1	32	Q9NVI1	FANCI_HUMAN	FANCI	Fanconi anemia group I protein	Q9NVI1	FALSE	0	-0.577376	0.0605715	-0.258402	0.821851	0.101804	FALSE	FALSE	0.748211	No	Not Significant	Unchanged
KIFBP	12.6622	12.7149	12.9242	12.8852	12.6985	12.304	12.6757	12.7245	12.4532	12.5795	Q96EK5	19	Q96EK5	KBP_HUMAN	KIFBP	KIF-binding protein	Q96EK5	FALSE	0	-0.527227	0.0106075	-0.258309	0.707259	0.0581001	FALSE	FALSE	0.715456	No	Not Significant	Unchanged
SF3A2	14.2726	14.519	14.5286	14.1234	14.4933	14.284	14.2745	14.2341	14.1412	13.8551	Q15428	13	Q15428	SF3A2_HUMAN	SF3A2	Splicing factor 3A subunit 2	Q15428	FALSE	0	-0.558228	0.0417003	-0.258264	0.788999	0.0844218	FALSE	FALSE	0.747899	No	Not Significant	Unchanged
COQ8B	12.1165	12.1078	12.0235	12.3873	12.5213	11.6178	12.0893	12.2107	11.9094	12.1817	Q96D53	11	Q96D53	COQ8B_HUMAN	COQ8B	Atypical kinase COQ8B, mitochondrial	Q96D53	FALSE	0	-0.609535	0.0931221	-0.258207	0.860947	0.133474	FALSE	FALSE	0.80025	No	Not Significant	Unchanged
NKIRAS1	10.216	9.99958	10.8132	10.6188	10.0058	10.8485	10.0689	9.86626	10.2636	9.4594	Q9NYS0	2	Q9NYS0	KBRS1_HUMAN	NKIRAS1	NF-kappa-B inhibitor-interacting Ras-like protein 1	Q9NYS0	TRUE	3	-0.864546	0.348539	-0.258003	0.944757	0.367863	FALSE	FALSE	0.900187	No	Not Significant	Unchanged
PPOX	11.8066	11.702	12.0182	12.0766	12.0026	11.0158	11.7648	11.8388	11.975	11.8653	P50336	7	P50336	PPOX_HUMAN	PPOX	Protoporphyrinogen oxidase	P50336	FALSE	0	-0.683036	0.167205	-0.257916	0.907354	0.207789	FALSE	FALSE	0.871361	No	Not Significant	Unchanged
PICALM	14.0368	14.3349	14.0823	14.1045	14.1981	13.9515	14.0885	13.8981	14.1955	13.478	Q13492	19	Q13492	PICAL_HUMAN	PICALM	Phosphatidylinositol-binding clathrin assembly protein	Q13492	FALSE	0	-0.589934	0.074705	-0.257615	0.841302	0.115555	FALSE	FALSE	0.772756	No	Not Significant	Unchanged
PTMS	16.1559	15.977	16.5256	15.7256	16.9678	16.4514	16.5594	16.4443	16.7275	14.0244	P20962	5	P20962	PTMS_HUMAN	PTMS	Parathymosin	P20962	FALSE	0	-1.39769	0.882485	-0.2576	0.965622	0.62755	FALSE	FALSE	0.958797	No	Not Significant	Unchanged
B3GALT6	11.2989	11.4206	11.5527	11.4121	11.3825	11.2405	11.431	11.1896	10.7984	11.2629	Q96L58	4	Q96L58	B3GT6_HUMAN	B3GALT6	Beta-1,3-galactosyltransferase 6	Q96L58	TRUE	1	-0.555426	0.0404317	-0.257497	0.786665	0.0833923	FALSE	FALSE	0.747899	No	Not Significant	Unchanged
PSMA4	15.4095	15.6249	15.6963	15.5605	15.3286	13.907	15.6648	15.6404	15.7404	15.5229	P25789	10	P25789	PSA4_HUMAN	PSMA4	Proteasome subunit alpha type-4	P25789	FALSE	0	-1.00625	0.491292	-0.257477	0.955055	0.463615	FALSE	FALSE	0.924368	No	Not Significant	Unchanged
YTHDC2	12.2366	12.4256	12.2347	12.409	12.4484	11.7397	12.028	12.2207	12.1942	12.4291	Q9H6S0	25	Q9H6S0	YTDC2_HUMAN	YTHDC2	3'-5' RNA helicase YTHDC2	Q9H6S0	FALSE	0	-0.574135	0.0599794	-0.257078	0.821425	0.101537	FALSE	FALSE	0.748211	No	Not Significant	Unchanged
RAB3GAP2	12.7658	12.8271	12.9788	12.9811	12.8471	12.3768	12.5564	12.9078	12.6066	12.8108	Q9H2M9	38	Q9H2M9	RBGPR_HUMAN	RAB3GAP2	Rab3 GTPase-activating protein non-catalytic subunit	Q9H2M9	FALSE	0	-0.541239	0.02749	-0.256875	0.757188	0.0720939	FALSE	FALSE	0.740835	No	Not Significant	Unchanged
HDGFL3	11.2353	11.2565	11.6205	11.3782	11.2564	10.8832	11.6336	11.3977	10.7845	10.907	Q9Y3E1	3	Q9Y3E1	HDGR3_HUMAN	HDGFL3	Hepatoma-derived growth factor-related protein 3	Q9Y3E1	FALSE	0	-0.672977	0.159516	-0.256731	0.904447	0.200886	FALSE	FALSE	0.862392	No	Not Significant	Unchanged
PARP12	9.47453	9.44934	9.60284	9.75687	9.6584	9.16934	9.44583	9.34869	9.76862	9.07084	Q9H0J9	3	Q9H0J9	PAR12_HUMAN	PARP12	Protein mono-ADP-ribosyltransferase PARP12	Q9H0J9	TRUE	3	-0.589561	0.0771663	-0.256197	0.84476	0.11837	FALSE	FALSE	0.776266	No	Not Significant	Unchanged
CEP97	11.2375	11.302	11.6299	11.2158	11.3711	10.9851	10.9579	11.156	11.3881	11.1312	Q8IW35	17	Q8IW35	CEP97_HUMAN	CEP97	Centrosomal protein of 97 kDa	Q8IW35	FALSE	0	-0.545873	0.0337631	-0.256055	0.77261	0.0776404	FALSE	FALSE	0.740835	No	Not Significant	Unchanged
CSNK1D	11.7126	12.0932	11.7675	11.7933	11.7651	11.5149	11.7016	11.4318	11.4921	11.8539	P48730	10	P48730;P49674	KC1D_HUMAN	CSNK1D	Casein kinase I isoform delta	P48730	FALSE	0	-0.540321	0.0284379	-0.255942	0.759843	0.0729983	FALSE	FALSE	0.740835	No	Not Significant	Unchanged
DLG1	11.5375	11.7096	11.5611	11.9105	11.5363	11.3695	11.3141	11.4401	11.522	11.4741	Q12959	18	Q12959	DLG1_HUMAN	DLG1	Disks large homolog 1	Q12959	FALSE	0	-0.50808	-0.00277953	-0.25543	0.656488	0.0479411	FALSE	FALSE	0.692863	No	Not Significant	Unchanged
PUM2	11.8724	11.9144	12.165	12.0457	11.9317	11.4996	11.9672	11.7973	11.9484	11.5824	Q8TB72	9	Q8TB72	PUM2_HUMAN	PUM2	Pumilio homolog 2	Q8TB72	FALSE	0	-0.547323	0.036834	-0.255245	0.779749	0.0804705	FALSE	FALSE	0.74651	No	Not Significant	Unchanged
POLR3A	11.7361	11.763	12.053	11.8553	11.8402	11.36	11.3811	11.8346	11.6912	11.8462	O14802	22	O14802	RPC1_HUMAN	POLR3A	DNA-directed RNA polymerase III subunit RPC1	O14802	FALSE	0	-0.565601	0.0551406	-0.25523	0.814458	0.097348	FALSE	FALSE	0.748211	No	Not Significant	Unchanged
NME4	12.539	12.8497	12.6151	12.5218	12.7352	12.4598	12.4981	12.1862	12.4487	12.5368	O00746	12	O00746	NDKM_HUMAN	NME4	Nucleoside diphosphate kinase, mitochondrial	O00746	FALSE	0	-0.515861	0.00682254	-0.254519	0.694445	0.05523	FALSE	FALSE	0.715456	No	Not Significant	Unchanged
MOB4	12.9204	13.0303	12.5929	12.9904	13.6334	12.6729	12.9223	13.0306	12.5373	12.874	Q9Y3A3	4	Q9Y3A3	PHOCN_HUMAN	MOB4	MOB-like protein phocein	Q9Y3A3	FALSE	0	-0.687185	0.17851	-0.254337	0.912569	0.221397	FALSE	FALSE	0.872722	No	Not Significant	Unchanged
RBMX	15.7029	15.8412	15.7743	15.8405	15.9205	15.8838	15.7019	15.7465	15.6536	14.9636	P38159	23	P38159;Q96E39	RBMX_HUMAN	RBMX	RNA-binding motif protein, X chromosome	P38159	FALSE	0	-0.641363	0.132874	-0.254245	0.891791	0.175388	FALSE	FALSE	0.83082	No	Not Significant	Unchanged
SH3D19	9.88653	10.3674	9.73403	9.7147	10.2948	10.2979	10.0665	9.33601	9.42312	9.7443	Q5HYK7	3	Q5HYK7	SH319_HUMAN	SH3D19	SH3 domain-containing protein 19	Q5HYK7	FALSE	0	-0.761161	0.252845	-0.254158	0.93204	0.292178	FALSE	FALSE	0.887647	No	Not Significant	Unchanged
BAG4	11.731	11.946	12.2156	11.8898	11.4368	11.6246	11.4813	11.6601	11.9202	11.4041	O95429	7	O95429	BAG4_HUMAN	BAG4	BAG family molecular chaperone regulator 4	O95429	FALSE	0	-0.624706	0.116786	-0.25396	0.881658	0.159094	FALSE	FALSE	0.825035	No	Not Significant	Unchanged
PATL1	12.5442	12.4532	12.5262	12.8334	12.928	12.4059	12.496	12.4915	12.4936	12.2701	Q86TB9	16	Q86TB9	PATL1_HUMAN	PATL1	Protein PAT1 homolog 1	Q86TB9	FALSE	0	-0.538138	0.030671	-0.253733	0.765994	0.0751719	FALSE	FALSE	0.740835	No	Not Significant	Unchanged
RFC5	13.068	12.8883	13.3965	13.5381	13.0126	12.5766	13.3519	12.9936	13.0142	12.8399	P40937	16	P40937	RFC5_HUMAN	RFC5	Replication factor C subunit 5	P40937	FALSE	0	-0.659945	0.152672	-0.253637	0.902222	0.195898	FALSE	FALSE	0.853627	No	Not Significant	Unchanged
GLYR1	11.9598	11.7574	12.1346	12.4947	12.0159	11.4523	11.9963	12.013	11.8369	11.9374	Q49A26	11	Q49A26	GLYR1_HUMAN	GLYR1	Putative oxidoreductase GLYR1	Q49A26	FALSE	0	-0.631037	0.124126	-0.253455	0.88672	0.166851	FALSE	FALSE	0.83082	No	Not Significant	Unchanged
EXOSC10	12.7956	12.87	12.9909	13.0654	12.8191	12.3241	12.7446	12.8133	12.8829	12.6501	Q01780	36	Q01780	EXOSX_HUMAN	EXOSC10	Exosome component 10	Q01780	FALSE	0	-0.548546	0.0417963	-0.253375	0.790804	0.0852336	FALSE	FALSE	0.747899	No	Not Significant	Unchanged
YIPF4	11.9975	11.6821	12.2926	12.6911	11.8867	11.4889	12.1908	11.8018	12.0908	11.8523	Q9BSR8	3	Q9BSR8	YIPF4_HUMAN	YIPF4	Protein YIPF4	Q9BSR8	FALSE	0	-0.729558	0.22316	-0.253199	0.92591	0.265592	FALSE	FALSE	0.879805	No	Not Significant	Unchanged
RABL6	12.5263	12.5809	12.786	12.8198	12.4808	11.9903	12.4044	12.7167	12.3758	12.5818	Q3YEC7	18	Q3YEC7	RABL6_HUMAN	RABL6	Rab-like protein 6	Q3YEC7	FALSE	0	-0.59763	0.0914067	-0.253112	0.861065	0.133598	FALSE	FALSE	0.80025	No	Not Significant	Unchanged
RRN3	10.6519	10.5654	10.683	11.1148	10.8053	9.87733	10.8122	10.518	10.9322	10.5586	Q9NYV6	3	Q9NYV6;A6NIE6;Q2M238	RRN3_HUMAN	RRN3	RNA polymerase I-specific transcription initiation factor RRN3	Q9NYV6	FALSE	0	-0.714183	0.209212	-0.252486	0.922531	0.252857	FALSE	FALSE	0.873206	No	Not Significant	Unchanged
HMGA1	16.4501	16.7217	16.6752	16.5787	16.3857	16.4395	16.1903	16.375	16.8109	15.8737	P17096	5	P17096	HMGA1_HUMAN	HMGA1	High mobility group protein HMG-I/HMG-Y	P17096	FALSE	0	-0.641886	0.13697	-0.252458	0.894635	0.180555	FALSE	FALSE	0.835653	No	Not Significant	Unchanged
WDR41	11.0194	11.1204	11.0584	11.2281	11.2316	9.98804	10.8731	11.1104	11.3079	11.257	Q9HAD4	6	Q9HAD4	WDR41_HUMAN	WDR41	WD repeat-containing protein 41	Q9HAD4	FALSE	0	-0.788196	0.283566	-0.252315	0.937564	0.320981	FALSE	FALSE	0.895367	No	Not Significant	Unchanged
CUEDC2	10.3998	10.941	10.7918	10.4012	10.0252	10.7157	10.4234	9.64904	10.3155	10.3353	Q9H467	3	Q9H467	CUED2_HUMAN	CUEDC2	CUE domain-containing protein 2	Q9H467	FALSE	0	-0.774004	0.269946	-0.252029	0.935461	0.309389	FALSE	FALSE	0.889704	No	Not Significant	Unchanged
KYAT1	10.6732	10.6268	10.9273	10.9437	10.7547	9.30184	11.0955	10.8285	10.4509	11.1299	Q16773	2	Q16773	KAT1_HUMAN	KYAT1	Kynurenine--oxoglutarate transaminase 1	Q16773	TRUE	2	-0.977711	0.474109	-0.251801	0.954725	0.459815	FALSE	FALSE	0.924368	No	Not Significant	Unchanged
TTC26	10.4573	10.4656	10.8794	10.6885	10.3553	10.0116	10.7034	10.6681	10.3096	10.0343	A0AVF1	6	A0AVF1	IFT56_HUMAN	TTC26	Intraflagellar transport protein 56	A0AVF1	FALSE	0	-0.658529	0.154961	-0.251784	0.903784	0.199376	FALSE	FALSE	0.859524	No	Not Significant	Unchanged
UBOX5	9.94804	10.253	10.1492	10.4502	9.49919	9.81116	9.91001	9.65335	10.0793	9.72696	O94941	2	O94941	RNF37_HUMAN	UBOX5	RING finger protein 37	O94941	TRUE	3	-0.661988	0.158517	-0.251736	0.90537	0.203031	FALSE	FALSE	0.866056	No	Not Significant	Unchanged
DCP1A	11.9613	11.9281	12.2009	12.249	12.0264	12.7104	10.9035	11.9784	12.1348	11.5204	Q9NPI6	6	Q9NPI6	DCP1A_HUMAN	DCP1A	mRNA-decapping enzyme 1A	Q9NPI6	TRUE	1	-0.91207	0.408855	-0.251608	0.950735	0.418179	FALSE	FALSE	0.910725	No	Not Significant	Unchanged
GALNT1	11.4864	11.7428	11.1896	11.7715	11.8006	11.3731	11.0721	11.4811	11.2639	11.6824	Q10472	9	Q10472	GALT1_HUMAN	GALNT1	Polypeptide N-acetylgalactosaminyltransferase 1	Q10472	FALSE	0	-0.620902	0.117694	-0.251604	0.883043	0.161147	FALSE	FALSE	0.825624	No	Not Significant	Unchanged
MRPS30	12.1563	12.3547	11.969	12.3928	12.4678	12.138	11.9336	12.1493	11.9369	12.0646	Q9NP92	12	Q9NP92	RT30_HUMAN	MRPS30	39S ribosomal protein S30, mitochondrial	Q9NP92	FALSE	0	-0.534151	0.0309494	-0.251601	0.767302	0.0756488	FALSE	FALSE	0.740835	No	Not Significant	Unchanged
PADI3	11.2135	10.9955	11.4451	11.5082	11.4641	10.971	11.0552	11.1848	11.2866	11.0108	Q9ULW8	5	Q9ULW8	PADI3_HUMAN	PADI3	Protein-arginine deiminase type-3	Q9ULW8	FALSE	0	-0.551217	0.0481328	-0.251542	0.803632	0.0914374	FALSE	FALSE	0.748211	No	Not Significant	Unchanged
JPT2	14.9309	15.2636	14.9099	14.7943	15.3146	14.9238	14.8575	14.6441	14.7063	14.9642	Q9H910	13	Q9H910	JUPI2_HUMAN	JPT2	Jupiter microtubule associated homolog 2	Q9H910	FALSE	0	-0.562831	0.0599851	-0.251423	0.82346	0.102824	FALSE	FALSE	0.75074	No	Not Significant	Unchanged
PFN1	17.8831	17.6551	18.2882	18.4802	17.6675	17.0434	17.9222	18.0097	17.9331	17.9488	P07737	18	P07737	PROF1_HUMAN	PFN1	Profilin-1	P07737	FALSE	0	-0.790376	0.287694	-0.251341	0.938341	0.325474	FALSE	FALSE	0.896974	No	Not Significant	Unchanged
APOBEC3C	11.023	11.556	11.0617	10.5718	11.4594	10.6595	10.6579	11.0518	11.0001	11.1888	Q9NRW3	5	Q9NRW3	ABC3C_HUMAN	APOBEC3C	DNA dC->dU-editing enzyme APOBEC-3C	Q9NRW3	FALSE	0	-0.712051	0.210833	-0.250609	0.923378	0.255937	FALSE	FALSE	0.873206	No	Not Significant	Unchanged
MYO19	11.2308	11.5035	11.3239	11.2548	11.3979	10.7352	11.2396	11.2196	11.2298	11.1728	Q96H55	13	Q96H55	MYO19_HUMAN	MYO19	Unconventional myosin-XIX	Q96H55	FALSE	0	-0.543194	0.0420124	-0.250591	0.792178	0.0858614	FALSE	FALSE	0.747899	No	Not Significant	Unchanged
CRYBG3	10.6469	11.0493	10.6931	10.4151	10.9864	11.0601	10.7651	10.1668	10.2954	10.3906	Q68DQ2	13	Q68DQ2	CRBG3_HUMAN	CRYBG3	Very large A-kinase anchor protein	Q68DQ2	FALSE	0	-0.703621	0.202849	-0.250386	0.921254	0.248347	FALSE	FALSE	0.872722	No	Not Significant	Unchanged
PTPN23	12.2933	12.2453	12.4326	12.6889	12.3625	12.1443	12.0811	12.2313	12.3101	12.1431	Q9H3S7	30	Q9H3S7	PTN23_HUMAN	PTPN23	Tyrosine-protein phosphatase non-receptor type 23	Q9H3S7	FALSE	0	-0.511637	0.010972	-0.250332	0.709652	0.0586633	FALSE	FALSE	0.715456	No	Not Significant	Unchanged
DCAKD	11.96	12.0551	12.0449	12.4413	11.8548	11.917	11.6883	12.0272	11.9069	11.7047	Q8WVC6	8	Q8WVC6	DCAKD_HUMAN	DCAKD	Dephospho-CoA kinase domain-containing protein	Q8WVC6	FALSE	0	-0.559014	0.0585822	-0.250216	0.821742	0.101735	FALSE	FALSE	0.748211	No	Not Significant	Unchanged
THUMPD1	12.8165	12.8411	13.3801	12.9903	12.6105	12.7617	12.6903	12.6291	12.9635	12.4818	Q9NXG2	12	Q9NXG2	THUM1_HUMAN	THUMPD1	THUMP domain-containing protein 1	Q9NXG2	FALSE	0	-0.612076	0.111663	-0.250206	0.879199	0.155571	FALSE	FALSE	0.825035	No	Not Significant	Unchanged
SPICE1	10.2924	10.1874	10.4855	10.5471	10.5052	10.3198	10.2525	10.2908	10.4172	9.62576	Q8N0Z3	6	Q8N0Z3	SPICE_HUMAN	SPICE1	Spindle and centriole-associated protein 1	Q8N0Z3	TRUE	3	-0.62391	0.123723	-0.250093	0.887518	0.168141	FALSE	FALSE	0.83082	No	Not Significant	Unchanged
TDP2	10.8414	11.0467	11.5694	10.2374	11.0676	10.9925	10.791	10.742	10.5323	10.5937	O95551	5	O95551	TYDP2_HUMAN	TDP2	Tyrosyl-DNA phosphodiesterase 2	O95551	FALSE	0	-0.755899	0.255917	-0.249991	0.933393	0.298758	FALSE	FALSE	0.889704	No	Not Significant	Unchanged
TFDP1	10.3206	10.5357	10.3356	10.3949	10.571	11.0469	9.70722	10.1963	10.0825	10.0153	Q14186	2	Q14186	TFDP1_HUMAN	TFDP1	Transcription factor Dp-1	Q14186	TRUE	2	-0.756363	0.256994	-0.249685	0.933645	0.300018	FALSE	FALSE	0.889704	No	Not Significant	Unchanged
COX7A2	14.4355	14.7489	14.8163	14.7187	14.0125	14.1702	14.4013	14.8385	14.45	13.7629	P14406	3	P14406	CX7A2_HUMAN	COX7A2	Cytochrome c oxidase subunit 7A2, mitochondrial	P14406	FALSE	0	-0.757295	0.258223	-0.249536	0.933894	0.301268	FALSE	FALSE	0.889704	No	Not Significant	Unchanged
TMEM223	11.3843	11.3437	11.7759	11.7402	11.2316	10.9269	11.2394	11.3209	11.7772	11.1031	A0PJW6	6	A0PJW6	TM223_HUMAN	TMEM223	Transmembrane protein 223	A0PJW6	FALSE	0	-0.663381	0.164716	-0.249333	0.908618	0.210935	FALSE	FALSE	0.871598	No	Not Significant	Unchanged
FOXA2	9.36104	9.2952	9.47863	9.50429	9.71978	9.91555	9.49415	8.84924	9.34685	8.64567	Q9Y261	2	Q9Y261	FOXA2_HUMAN	FOXA2	Hepatocyte nuclear factor 3-beta	Q9Y261	TRUE	3	-0.772645	0.274273	-0.249186	0.936665	0.315922	FALSE	FALSE	0.892686	No	Not Significant	Unchanged
RPL35	16.697	16.9705	16.9156	16.853	16.6028	14.9046	17.2025	17.2113	16.9875	16.6257	P42766	7	P42766	RL35_HUMAN	RPL35	60S ribosomal protein L35	P42766	FALSE	0	-1.16404	0.665711	-0.249165	0.961963	0.559689	FALSE	FALSE	0.949833	No	Not Significant	Unchanged
USP11	12.042	12.1941	12.0636	12.3599	12.1036	11.7624	11.9632	12.0779	11.895	11.9581	P51784	20	P51784	UBP11_HUMAN	USP11	Ubiquitin carboxyl-terminal hydrolase 11	P51784	FALSE	0	-0.497007	-0.00099115	-0.248999	0.66391	0.0492424	FALSE	FALSE	0.69905	No	Not Significant	Unchanged
DMAC1	12.2472	12.8928	11.7184	12.2143	12.7148	12.4985	11.831	12.1771	11.8221	12.3554	Q96GE9	3	Q96GE9	DMAC1_HUMAN	DMAC1	Distal membrane-arm assembly complex protein 1	Q96GE9	FALSE	0	-0.788194	0.291665	-0.248265	0.93942	0.331926	FALSE	FALSE	0.896974	No	Not Significant	Unchanged
TWF1	13.7153	13.8895	13.7487	13.8698	13.9042	13.7608	13.5952	13.685	13.3982	13.5864	Q12792	23	Q12792	TWF1_HUMAN	TWF1	Twinfilin-1	Q12792	FALSE	0	-0.489131	-0.00670492	-0.247918	0.638224	0.0449543	FALSE	FALSE	0.682277	No	Not Significant	Unchanged
SLC20A1	11.2719	11.8508	10.9904	11.2474	11.5496	10.7523	11.0947	11.3894	11.3376	11.2352	Q8WUM9	4	Q8WUM9	S20A1_HUMAN	SLC20A1	Sodium-dependent phosphate transporter 1	Q8WUM9	FALSE	0	-0.672198	0.176792	-0.247703	0.913632	0.224387	FALSE	FALSE	0.872722	No	Not Significant	Unchanged
POGZ	11.2868	11.5736	11.2026	11.3207	11.5989	11.2609	10.9786	11.4004	11.086	11.1595	Q7Z3K3	17	Q7Z3K3	POGZ_HUMAN	POGZ	Pogo transposable element with ZNF domain	Q7Z3K3	FALSE	0	-0.538234	0.0444446	-0.246895	0.79829	0.0887576	FALSE	FALSE	0.748211	No	Not Significant	Unchanged
AVEN	12.2308	12.4053	12.0382	12.244	12.7843	12.5431	12.2391	11.9134	11.8359	12.0738	Q9NQS1	7	Q9NQS1	AVEN_HUMAN	AVEN	Cell death regulator Aven	Q9NQS1	FALSE	0	-0.656668	0.162905	-0.246882	0.908539	0.210738	FALSE	FALSE	0.871598	No	Not Significant	Unchanged
EIF6	15.8031	15.8485	16.1568	16.0403	15.7148	14.9548	15.9591	15.8769	15.8262	15.8502	P56537	10	P56537	IF6_HUMAN	EIF6	Eukaryotic translation initiation factor 6	P56537	FALSE	0	-0.702223	0.20885	-0.246687	0.923728	0.25723	FALSE	FALSE	0.873259	No	Not Significant	Unchanged
GSTZ1	11.4918	11.6232	12.1399	11.3502	11.4018	10.7892	11.7493	11.584	11.6669	11.1218	O43708	5	O43708	MAAI_HUMAN	GSTZ1	Maleylacetoacetate isomerase	O43708	FALSE	0	-0.757567	0.264446	-0.246561	0.935521	0.309711	FALSE	FALSE	0.889704	No	Not Significant	Unchanged
ANXA13	11.2875	11.1201	11.8613	11.6402	11.0759	11.274	11.1577	11.285	11.0539	11.1194	P27216	2	P27216	ANX13_HUMAN	ANXA13	Annexin A13	P27216	TRUE	2	-0.622847	0.130117	-0.246365	0.892596	0.176821	FALSE	FALSE	0.83082	No	Not Significant	Unchanged
POLR3B	11.3378	11.6104	11.5194	11.4171	11.3513	11.3818	11.3137	11.2126	10.8976	11.3359	Q9NW08	11	Q9NW08	RPC2_HUMAN	POLR3B	DNA-directed RNA polymerase III subunit RPC2	Q9NW08	FALSE	0	-0.527949	0.035465	-0.246242	0.779591	0.0804057	FALSE	FALSE	0.74651	No	Not Significant	Unchanged
SRXN1	12.9944	13.0977	12.9859	13.2435	13.1966	13.5921	13.0253	12.5857	12.7912	12.4316	Q9BYN0	13	Q9BYN0	SRXN1_HUMAN	SRXN1	Sulfiredoxin-1	Q9BYN0	FALSE	0	-0.713545	0.222059	-0.245743	0.927226	0.270897	FALSE	FALSE	0.880572	No	Not Significant	Unchanged
RUSF1	11.1511	11.26	11.4385	11.6079	10.843	10.3961	11.5111	11.162	10.8901	11.2508	Q96GQ5	6	Q96GQ5	RUSF1_HUMAN	RUSF1	RUS family member 1	Q96GQ5	FALSE	0	-0.751335	0.260748	-0.245293	0.935121	0.30759	FALSE	FALSE	0.889704	No	Not Significant	Unchanged
CLCN3	11.5727	11.4067	11.6518	12.2896	11.4876	10.4494	11.2544	11.812	11.9779	11.8249	P51790	2	P51790;P51793;P51795	CLCN3_HUMAN	CLCN3	H(+)/Cl(-) exchange transporter 3	P51790	FALSE	0	-0.930355	0.439936	-0.24521	0.953487	0.44607	FALSE	FALSE	0.92075	No	Not Significant	Unchanged
WDR45B	11.7485	12.0003	11.7818	11.5693	12.1871	11.3439	11.5464	11.7281	12.0091	11.5709	Q5MNZ6	6	Q5MNZ6	WIPI3_HUMAN	WDR45B	WD repeat domain phosphoinositide-interacting protein 3	Q5MNZ6	FALSE	0	-0.612689	0.122825	-0.244932	0.888585	0.169896	FALSE	FALSE	0.83082	No	Not Significant	Unchanged
NFAT5	11.0957	10.5577	11.6458	11.9998	10.7235	11.0693	10.8427	11.4309	11.1639	10.4278	O94916	9	O94916	NFAT5_HUMAN	NFAT5	Nuclear factor of activated T-cells 5	O94916	FALSE	0	-0.925802	0.436266	-0.244768	0.953313	0.444204	FALSE	FALSE	0.92028	No	Not Significant	Unchanged
WDR81	15.3426	14.9601	15.9385	15.9157	15.0986	12.1813	15.9045	15.7904	16.3773	15.9172	Q562E7	6	Q562E7	WDR81_HUMAN	WDR81	WD repeat-containing protein 81	Q562E7	FALSE	0	-1.87808	1.38989	-0.244093	0.970549	0.747593	FALSE	FALSE	0.972585	No	Not Significant	Unchanged
TSSC4	12.8427	12.828	13.1418	13.1425	12.8002	12.4229	13.013	12.5946	13.0969	12.5438	Q9Y5U2	5	Q9Y5U2	TSSC4_HUMAN	TSSC4	Protein TSSC4	Q9Y5U2	FALSE	0	-0.614409	0.126616	-0.243897	0.891276	0.174483	FALSE	FALSE	0.83082	No	Not Significant	Unchanged
MLLT3	10.6806	10.4212	10.6738	11.8316	10.3368	11.1146	10.1694	9.80671	11.2322	10.5393	P42568	6	P42568	AF9_HUMAN	MLLT3	Protein AF-9	P42568	FALSE	0	-1.04666	0.559853	-0.243401	0.959207	0.517164	FALSE	FALSE	0.939594	No	Not Significant	Unchanged
ORC2	11.9407	11.8327	12.2679	12.2127	11.9905	11.4449	11.9153	11.9224	11.8505	12.0295	Q13416	8	Q13416	ORC2_HUMAN	ORC2	Origin recognition complex subunit 2	Q13416	FALSE	0	-0.571185	0.0844169	-0.243384	0.857484	0.129945	FALSE	FALSE	0.794324	No	Not Significant	Unchanged
RAD50	13.132	13.3665	13.1271	13.2596	13.3152	13.03	12.9024	13.0855	12.9153	13.1865	Q92878	56	Q92878	RAD50_HUMAN	RAD50	DNA repair protein RAD50	Q92878	FALSE	0	-0.484264	-0.00208019	-0.243172	0.659016	0.0483782	FALSE	FALSE	0.695128	No	Not Significant	Unchanged
RPS19	17.4554	17.4409	17.7438	17.9855	17.1918	16.7757	17.6417	17.2896	17.7409	17.289	P39019	11	P39019	RS19_HUMAN	RPS19	40S ribosomal protein S19	P39019	FALSE	0	-0.726885	0.240634	-0.243125	0.931794	0.291013	FALSE	FALSE	0.886449	No	Not Significant	Unchanged
NSMCE3	12.1214	12.3452	12.2209	12.3768	12.083	11.7888	12.2324	12.0354	11.9369	12.0731	Q96MG7	11	Q96MG7	NSE3_HUMAN	NSMCE3	Non-structural maintenance of chromosomes element 3 homolog	Q96MG7	FALSE	0	-0.513933	0.0276843	-0.243124	0.761606	0.0736098	FALSE	FALSE	0.740835	No	Not Significant	Unchanged
HAX1	13.1149	13.0777	13.2822	13.6279	13.0114	12.9822	12.9983	13.0999	12.7771	13.1771	O00165	10	O00165	HAX1_HUMAN	HAX1	HCLS1-associated protein X-1	O00165	FALSE	0	-0.569187	0.0834286	-0.242879	0.856619	0.12909	FALSE	FALSE	0.794324	No	Not Significant	Unchanged
SMARCE1	13.7305	14.1577	13.7107	13.5178	14.0744	14.0616	13.4616	13.6197	13.4435	13.5276	Q969G3	20	Q969G3	SMCE1_HUMAN	SMARCE1	SWI/SNF-related matrix-associated actin-dependent regulator of chromatin subfamily E member 1	Q969G3	FALSE	0	-0.630334	0.145578	-0.242378	0.902068	0.195562	FALSE	FALSE	0.853627	No	Not Significant	Unchanged
GGPS1	10.9699	11.0066	10.9815	11.4541	10.9759	10.6641	11.0026	10.8864	11.1404	10.6173	O95749	7	O95749	GGPPS_HUMAN	GGPS1	Geranylgeranyl pyrophosphate synthase	O95749	FALSE	0	-0.580739	0.096067	-0.242336	0.8692	0.14267	FALSE	FALSE	0.810873	No	Not Significant	Unchanged
EXOC6	11.3436	10.859	11.998	11.7388	11.3171	11.3348	11.4731	11.1707	11.1817	11.0192	Q8TAG9	13	Q8TAG9	EXOC6_HUMAN	EXOC6	Exocyst complex component 6	Q8TAG9	FALSE	0	-0.711236	0.226566	-0.242335	0.928978	0.278284	FALSE	FALSE	0.882649	No	Not Significant	Unchanged
ZNF579	10.2399	10.3268	10.685	10.7489	9.73692	9.59292	10.4866	9.92199	10.3727	10.2875	Q8NAF0	2	Q8NAF0	ZN579_HUMAN	ZNF579	Zinc finger protein 579	Q8NAF0	FALSE	0	-0.777191	0.293028	-0.242082	0.940625	0.339434	FALSE	FALSE	0.898492	No	Not Significant	Unchanged
SLC35F2	10.2649	10.5042	10.3121	10.4749	10.306	9.93463	10.2867	10.1967	9.93174	10.4367	Q8IXU6	4	Q8IXU6	S35F2_HUMAN	SLC35F2	Solute carrier family 35 member F2	Q8IXU6	FALSE	0	-0.53771	0.0536581	-0.242026	0.816794	0.0987164	FALSE	FALSE	0.748211	No	Not Significant	Unchanged
STX16	10.8206	10.6728	11.3627	10.7294	11.0553	10.9082	11.2777	9.70535	11.2407	10.4336	O14662	3	O14662	STX16_HUMAN	STX16	Syntaxin-16	O14662	FALSE	0	-0.921903	0.43802	-0.241941	0.953724	0.448642	FALSE	FALSE	0.921767	No	Not Significant	Unchanged
MRPL20	12.4029	12.8966	12.2497	12.333	12.6692	12.9836	12.0551	12.0831	12.4433	11.9123	Q9BYC9	3	Q9BYC9	RM20_HUMAN	MRPL20	39S ribosomal protein L20, mitochondrial	Q9BYC9	FALSE	0	-0.742288	0.259	-0.241644	0.935492	0.309552	FALSE	FALSE	0.889704	No	Not Significant	Unchanged
ATRX	11.9089	12.3009	11.6228	12.0627	12.1856	12.033	11.4671	11.7074	11.9019	11.8984	P46100	33	P46100	ATRX_HUMAN	ATRX	Transcriptional regulator ATRX	P46100	FALSE	0	-0.608449	0.125611	-0.241419	0.891449	0.174786	FALSE	FALSE	0.83082	No	Not Significant	Unchanged
XRCC3	10.6341	10.7443	10.8603	11.2365	10.2318	10.4719	10.9434	10.6459	10.0814	10.4914	O43542	4	O43542	XRCC3_HUMAN	XRCC3	DNA repair protein XRCC3	O43542	TRUE	1	-0.718817	0.23602	-0.241398	0.931201	0.288242	FALSE	FALSE	0.886449	No	Not Significant	Unchanged
BRD7	11.2357	10.9899	11.9304	11.3852	11.173	11.5472	10.7941	11.014	11.0927	11.1944	Q9NPI1	9	Q9NPI1	BRD7_HUMAN	BRD7	Bromodomain-containing protein 7	Q9NPI1	FALSE	0	-0.695596	0.213315	-0.24114	0.926106	0.266369	FALSE	FALSE	0.879805	No	Not Significant	Unchanged
PDXP	10.7317	10.9985	10.8539	10.9667	10.6433	10.9933	10.4061	10.2205	11.0145	10.4887	Q96GD0	2	Q96GD0	PLPP_HUMAN	PDXP	Chronophin	Q96GD0	TRUE	2	-0.644974	0.163053	-0.240961	0.910204	0.215018	FALSE	FALSE	0.872722	No	Not Significant	Unchanged
NUP88	12.9304	13.1546	12.9367	13.0544	13.1114	12.5732	12.722	12.9638	12.7668	13.091	Q99567	21	Q99567	NUP88_HUMAN	NUP88	Nuclear pore complex protein Nup88	Q99567	FALSE	0	-0.523801	0.0419467	-0.240927	0.795407	0.0873696	FALSE	FALSE	0.748211	No	Not Significant	Unchanged
SENP1	11.0414	11.4174	11.1825	10.9849	11.116	10.8667	10.8787	11.0054	10.7786	11.1421	Q9P0U3	6	Q9P0U3	SENP1_HUMAN	SENP1	Sentrin-specific protease 1	Q9P0U3	FALSE	0	-0.517966	0.0362404	-0.240863	0.783143	0.0818807	FALSE	FALSE	0.747899	No	Not Significant	Unchanged
DPYSL5	10.5201	10.7803	10.4056	10.5449	10.8843	10.4183	10.3561	10.3231	10.4489	10.5194	Q9BPU6	2	Q9BPU6	DPYL5_HUMAN	DPYSL5	Dihydropyrimidinase-related protein 5	Q9BPU6	TRUE	2	-0.513147	0.0319586	-0.240594	0.773181	0.0778604	FALSE	FALSE	0.740835	No	Not Significant	Unchanged
HDAC4	9.96032	9.69012	10.171	10.2453	10.2691	9.80513	9.77716	9.83766	10.1146	9.73283	P56524	2	P56524	HDAC4_HUMAN	HDAC4	Histone deacetylase 4	P56524	TRUE	1	-0.564209	0.083385	-0.240412	0.857483	0.129943	FALSE	FALSE	0.794324	No	Not Significant	Unchanged
HGSNAT	10.4212	10.7348	10.5148	10.0916	10.8773	9.95954	10.6722	9.99179	10.7336	10.2154	Q68CP4	2	Q68CP4	HGNAT_HUMAN	HGSNAT	Heparan-alpha-glucosaminide N-acetyltransferase	Q68CP4	TRUE	1	-0.715286	0.234992	-0.240147	0.931242	0.28843	FALSE	FALSE	0.886449	No	Not Significant	Unchanged
UAP1L1	12.3733	12.3093	12.6337	12.7138	12.3695	11.7705	12.2102	12.4065	12.4666	12.4797	Q3KQV9	14	Q3KQV9	UAP1L_HUMAN	UAP1L1	UDP-N-acetylhexosamine pyrophosphorylase-like protein 1	Q3KQV9	FALSE	0	-0.610711	0.130949	-0.239881	0.895097	0.181422	FALSE	FALSE	0.835653	No	Not Significant	Unchanged
FKBP2	13.22	13.0091	14.2443	13.8634	12.2959	13.1432	13.6194	13.0738	13.1251	12.6061	P26885	9	P26885	FKBP2_HUMAN	FKBP2	Peptidyl-prolyl cis-trans isomerase FKBP2	P26885	FALSE	0	-1.02862	0.54927	-0.239674	0.959134	0.516119	FALSE	FALSE	0.939554	No	Not Significant	Unchanged
MYOF	15.1548	15.4659	14.899	15.2899	15.4963	14.8515	14.8581	15.3062	14.9152	15.3109	Q9NZM1	144	Q9NZM1	MYOF_HUMAN	MYOF	Myoferlin	Q9NZM1	FALSE	0	-0.605542	0.126775	-0.239383	0.892804	0.177196	FALSE	FALSE	0.83082	No	Not Significant	Unchanged
RIPOR1	10.0388	9.90499	10.9694	10.7968	9.01527	8.83957	10.3428	10.0994	10.5456	9.83548	Q6ZS17	2	Q6ZS17	RIPR1_HUMAN	RIPOR1	Rho family-interacting cell polarization regulator 1	Q6ZS17	TRUE	5	-1.19514	0.717062	-0.239039	0.963796	0.591843	FALSE	FALSE	0.952793	No	Not Significant	Unchanged
VANGL1	11.414	11.5719	11.3796	11.9183	11.3172	10.8341	11.2608	11.6215	11.2984	11.5245	Q8TAA9	12	Q8TAA9	VANG1_HUMAN	VANGL1	Vang-like protein 1	Q8TAA9	FALSE	0	-0.64199	0.164223	-0.238884	0.911234	0.217753	FALSE	FALSE	0.872722	No	Not Significant	Unchanged
ARFIP2	11.5784	11.5833	11.9963	11.4762	11.7884	11.5504	11.6652	11.0875	11.766	11.2919	P53365	11	P53365	ARFP2_HUMAN	ARFIP2	Arfaptin-2	P53365	FALSE	0	-0.609072	0.131431	-0.23882	0.895703	0.182572	FALSE	FALSE	0.835757	No	Not Significant	Unchanged
CDR2L	10.3819	10.6501	10.506	10.4599	10.4417	10.3002	10.7369	10.246	9.99121	10.1047	Q86X02	5	Q86X02	CDR2L_HUMAN	CDR2L	Cerebellar degeneration-related protein 2-like	Q86X02	TRUE	2	-0.574187	0.0969456	-0.238621	0.871306	0.145214	FALSE	FALSE	0.811646	No	Not Significant	Unchanged
ZNF592	11.0594	11.3124	11.0445	11.2374	11.1734	11.0062	10.7042	11.0632	10.8257	11.1682	Q92610	6	Q92610	ZN592_HUMAN	ZNF592	Zinc finger protein 592	Q92610	FALSE	0	-0.515315	0.0384732	-0.238421	0.788949	0.0843993	FALSE	FALSE	0.747899	No	Not Significant	Unchanged
EP300	9.63395	9.899	9.36665	10.4089	9.39081	9.78991	9.86525	9.56703	9.05012	9.36785	Q09472	5	Q09472	EP300_HUMAN	EP300	Histone acetyltransferase p300	Q09472	TRUE	1	-0.769781	0.293147	-0.238317	0.941259	0.343517	FALSE	FALSE	0.898492	No	Not Significant	Unchanged
ARHGEF16	9.39795	9.25221	9.79389	9.73196	9.34304	9.64085	9.38062	9.05633	9.47905	8.90359	Q5VV41	3	Q5VV41	ARHGG_HUMAN	ARHGEF16	Rho guanine nucleotide exchange factor 16	Q5VV41	TRUE	2	-0.641831	0.165461	-0.238185	0.911909	0.21958	FALSE	FALSE	0.872722	No	Not Significant	Unchanged
MCM5	14.5304	14.6706	14.5938	14.6792	14.707	14.1316	14.4742	14.6014	14.2978	14.6177	P33992	47	P33992	MCM5_HUMAN	MCM5	DNA replication licensing factor MCM5	P33992	FALSE	0	-0.515755	0.0394864	-0.238134	0.791243	0.0854332	FALSE	FALSE	0.747899	No	Not Significant	Unchanged
PAFAH1B2	15.8309	16.021	15.4813	15.7683	16.5818	15.6167	15.9313	15.1877	15.8084	16.0811	P68402	7	P68402	PA1B2_HUMAN	PAFAH1B2	Platelet-activating factor acetylhydrolase IB subunit alpha2	P68402	FALSE	0	-0.762407	0.286265	-0.238071	0.94036	0.337756	FALSE	FALSE	0.898492	No	Not Significant	Unchanged
SYNJ2	10.673	10.4889	10.9151	10.9666	10.8498	10.5172	10.485	10.7288	10.467	10.6389	O15056	13	O15056	SYNJ2_HUMAN	SYNJ2	Synaptojanin-2	O15056	FALSE	0	-0.519322	0.0438828	-0.23772	0.80048	0.0898386	FALSE	FALSE	0.748211	No	Not Significant	Unchanged
CPSF1	12.3066	12.3183	12.3917	12.728	12.3157	11.8674	12.102	12.4045	12.2449	12.3869	Q10570	24	Q10570	CPSF1_HUMAN	CPSF1	Cleavage and polyadenylation specificity factor subunit 1	Q10570	FALSE	0	-0.561327	0.0867417	-0.237293	0.862136	0.134729	FALSE	FALSE	0.800568	No	Not Significant	Unchanged
H2AC19	15.098	15.2044	15.0809	15.6539	14.9795	15.4323	14.4863	15.0785	14.8388	15.1269	Q6FI13	8	P04908;P0C0S8;P20671;Q6FI13;Q7L7L0;Q93077;Q96KK5;Q99878	H2A2A_HUMAN	H2AC19	Histone H2A type 2-A	Q6FI13	FALSE	0	-0.682465	0.208247	-0.237109	0.925722	0.264852	FALSE	FALSE	0.879805	No	Not Significant	Unchanged
USP48	11.223	11.2588	11.3414	11.5022	11.3159	10.9557	11.0705	11.3825	10.941	11.2387	Q86UV5	13	Q86UV5	UBP48_HUMAN	USP48	Ubiquitin carboxyl-terminal hydrolase 48	Q86UV5	FALSE	0	-0.513408	0.0396538	-0.236877	0.792051	0.0858029	FALSE	FALSE	0.747899	No	Not Significant	Unchanged
MON1B	11.042	10.8122	12.0061	11.4963	10.3797	11.1069	10.8107	11.0389	11.0367	10.6906	Q7L1V2	6	Q7L1V2	MON1B_HUMAN	MON1B	Vacuolar fusion protein MON1 homolog B	Q7L1V2	FALSE	0	-0.860771	0.387133	-0.236819	0.950909	0.41985	FALSE	FALSE	0.911478	No	Not Significant	Unchanged
PPP2R5C	11.7232	12.0331	11.8307	11.6375	11.9167	11.5451	11.8601	11.854	10.9651	11.8662	Q13362	5	Q13362	2A5G_HUMAN	PPP2R5C	Serine/threonine-protein phosphatase 2A 56 kDa regulatory subunit gamma isoform	Q13362	FALSE	0	-0.664357	0.191576	-0.236391	0.921273	0.248414	FALSE	FALSE	0.872722	No	Not Significant	Unchanged
TRMT1	10.9248	11.0142	11.0601	11.2444	10.9058	10.7184	10.9256	10.8836	10.943	10.6282	Q9NXH9	8	Q9NXH9	TRM1_HUMAN	TRMT1	tRNA (guanine(26)-N(2))-dimethyltransferase	Q9NXH9	FALSE	0	-0.497532	0.024771	-0.23638	0.755726	0.0716042	FALSE	FALSE	0.740835	No	Not Significant	Unchanged
DAD1	14.0782	14.0358	14.4368	14.3726	13.9929	12.3955	14.2236	14.2765	14.329	14.6415	P61803	5	P61803	DAD1_HUMAN	DAD1	Dolichyl-diphosphooligosaccharide--protein glycosyltransferase subunit DAD1	P61803	FALSE	0	-1.09649	0.623886	-0.236301	0.961761	0.556348	FALSE	FALSE	0.949833	No	Not Significant	Unchanged
MTFR1	10.8156	10.789	11.2113	11.1225	10.6643	11.1449	10.7855	10.3582	10.8997	10.3648	Q15390	4	Q15390	MTFR1_HUMAN	MTFR1	Mitochondrial fission regulator 1	Q15390	TRUE	1	-0.661273	0.188996	-0.236138	0.920555	0.245946	FALSE	FALSE	0.872722	No	Not Significant	Unchanged
SPRYD4	12.2308	12.3781	12.5067	12.1811	12.3814	11.2289	12.3371	12.3563	12.3262	12.381	Q8WW59	9	Q8WW59	SPRY4_HUMAN	SPRYD4	SPRY domain-containing protein 4	Q8WW59	FALSE	0	-0.745974	0.274118	-0.235928	0.938964	0.329169	FALSE	FALSE	0.896974	No	Not Significant	Unchanged
DTD1	13.7521	13.9609	13.8693	13.8396	13.8629	13.8215	13.6179	13.5699	13.588	13.6389	Q8TEA8	6	Q8TEA8	DTD1_HUMAN	DTD1	D-aminoacyl-tRNA deacylase 1	Q8TEA8	FALSE	0	-0.459415	-0.0124214	-0.235918	0.60662	0.0404039	FALSE	FALSE	0.682277	No	Not Significant	Unchanged
TANC1	11.2969	11.7133	11.0523	11.2135	11.7328	11.6101	10.7782	11.3388	10.9066	11.3265	Q9C0D5	6	Q9C0D5	TANC1_HUMAN	TANC1	Protein TANC1	Q9C0D5	TRUE	3	-0.696062	0.224264	-0.235899	0.929818	0.281968	FALSE	FALSE	0.884474	No	Not Significant	Unchanged
UCK2	13.0636	13.0682	13.2915	13.1631	13.2557	12.8523	13.0259	12.8889	13.0692	12.9577	Q9BZX2	11	Q9BZX2;Q9HA47	UCK2_HUMAN	UCK2	Uridine-cytidine kinase 2	Q9BZX2	FALSE	0	-0.465586	-0.0060791	-0.235833	0.639702	0.0451854	FALSE	FALSE	0.682277	No	Not Significant	Unchanged
NCAPH	12.6635	12.9254	12.4038	12.7389	13.1097	12.6098	12.4044	12.5405	12.4612	12.7782	Q15003	21	Q15003	CND2_HUMAN	NCAPH	Condensin complex subunit 2	Q15003	FALSE	0	-0.572947	0.101626	-0.23566	0.876349	0.151672	FALSE	FALSE	0.822838	No	Not Significant	Unchanged
YEATS4	11.0467	10.8959	11.3277	11.3032	11.1836	10.6523	11.2681	10.7954	11.2651	10.7293	O95619	6	O95619	YETS4_HUMAN	YEATS4	YEATS domain-containing protein 4	O95619	FALSE	0	-0.608642	0.137474	-0.235584	0.900005	0.19116	FALSE	FALSE	0.849793	No	Not Significant	Unchanged
BIRC6	11.5998	11.6588	11.5916	11.8435	11.8288	11.5477	11.2146	11.5738	11.5384	11.6013	Q9NR09	34	Q9NR09	BIRC6_HUMAN	BIRC6	Baculoviral IAP repeat-containing protein 6	Q9NR09	FALSE	0	-0.500721	0.0297802	-0.235471	0.769402	0.0764258	FALSE	FALSE	0.740835	No	Not Significant	Unchanged
METTL2B	11.3858	11.5877	11.3279	11.5107	11.6401	11.4181	11.075	11.1061	11.5302	11.2764	Q6P1Q9	7	Q6P1Q9;Q96IZ6	MET2B_HUMAN	METTL2B	tRNA N(3)-methylcytidine methyltransferase METTL2B	Q6P1Q9	FALSE	0	-0.524006	0.0531555	-0.235425	0.818446	0.0997058	FALSE	FALSE	0.748211	No	Not Significant	Unchanged
TRIM24	11.4192	11.3608	11.5337	12.025	11.2797	11.3261	11.2126	11.408	11.339	11.2877	O15164	12	O15164	TIF1A_HUMAN	TRIM24	Transcription intermediary factor 1-alpha	O15164	FALSE	0	-0.572023	0.101737	-0.235143	0.876623	0.152039	FALSE	FALSE	0.823997	No	Not Significant	Unchanged
NT5C	11.9099	11.9189	11.9953	12.1158	12.1321	11.5075	11.8131	11.835	12.1421	11.7292	Q8TCD5	9	Q8TCD5	NT5C_HUMAN	NT5C	5'(3')-deoxyribonucleotidase, cytosolic type	Q8TCD5	FALSE	0	-0.53426	0.064047	-0.235106	0.835587	0.111169	FALSE	FALSE	0.762487	No	Not Significant	Unchanged
TRMT5	12.1073	12.2941	12.1612	12.191	12.3044	11.8156	12.0609	12.3022	11.9181	11.9182	Q32P41	14	Q32P41	TRM5_HUMAN	TRMT5	tRNA (guanine(37)-N1)-methyltransferase	Q32P41	FALSE	0	-0.504008	0.0346073	-0.2347	0.781495	0.0811905	FALSE	FALSE	0.747388	No	Not Significant	Unchanged
YARS2	13.2766	13.6175	13.2058	13.3785	13.426	13.524	13.0312	13.2014	12.976	13.1293	Q9Y2Z4	21	Q9Y2Z4	SYYM_HUMAN	YARS2	Tyrosine--tRNA ligase, mitochondrial	Q9Y2Z4	FALSE	0	-0.544321	0.0751532	-0.234584	0.850356	0.12321	FALSE	FALSE	0.788079	No	Not Significant	Unchanged
LRP1	10.0502	10.2113	10.6083	10.1181	9.78436	10.1258	9.99254	9.67591	9.98157	9.95412	Q07954	11	Q07954	LRP1_HUMAN	LRP1	Prolow-density lipoprotein receptor-related protein 1	Q07954	FALSE	0	-0.600403	0.131342	-0.234531	0.896999	0.18508	FALSE	FALSE	0.83589	No	Not Significant	Unchanged
PHC2	11.5691	11.1437	12.3529	12.0784	11.2226	11.69	11.6773	11.3879	11.6806	10.8889	Q8IXK0	4	Q8IXK0	PHC2_HUMAN	PHC2	Polyhomeotic-like protein 2	Q8IXK0	TRUE	1	-0.842053	0.373146	-0.234454	0.950119	0.412393	FALSE	FALSE	0.909138	No	Not Significant	Unchanged
TIMM23	13.6369	13.7371	13.8464	13.5961	13.8885	12.8536	13.7328	13.6155	13.8524	13.6099	O14925	5	O14925;Q5SRD1	TIM23_HUMAN	TIMM23	Mitochondrial import inner membrane translocase subunit Tim23	O14925	FALSE	0	-0.656433	0.188039	-0.234197	0.920738	0.246572	FALSE	FALSE	0.872722	No	Not Significant	Unchanged
DNAJB12	11.6906	11.7353	11.992	11.8243	11.7307	11.5919	11.5062	11.6548	11.5722	11.6078	Q9NXW2	13	Q9NXW2	DJB12_HUMAN	DNAJB12	DnaJ homolog subfamily B member 12	Q9NXW2	FALSE	0	-0.460789	-0.00717031	-0.23398	0.633982	0.0443009	FALSE	FALSE	0.682277	No	Not Significant	Unchanged
AARS2	12.1143	12.3679	12.2069	12.3893	12.0126	11.7759	11.9602	11.9681	12.1453	12.2026	Q5JTZ9	15	Q5JTZ9	SYAM_HUMAN	AARS2	Alanine--tRNA ligase, mitochondrial	Q5JTZ9	FALSE	0	-0.520879	0.053407	-0.233736	0.819528	0.100364	FALSE	FALSE	0.748211	No	Not Significant	Unchanged
TDRP	10.8806	11.1556	10.9319	10.7786	11.1755	11.0648	10.8964	10.2089	11.2401	10.4735	Q86YL5	3	Q86YL5	TDRP_HUMAN	TDRP	Testis development-related protein	Q86YL5	FALSE	0	-0.695171	0.227849	-0.233661	0.931072	0.287643	FALSE	FALSE	0.886291	No	Not Significant	Unchanged
PLEKHA2	10.0237	10.0958	9.94863	10.1241	10.4455	9.72838	9.89892	9.80592	10.002	10.1642	Q9HB19	3	Q9HB19	PKHA2_HUMAN	PLEKHA2	Pleckstrin homology domain-containing family A member 2	Q9HB19	TRUE	3	-0.535596	0.068363	-0.233616	0.84213	0.116218	FALSE	FALSE	0.775209	No	Not Significant	Unchanged
ANKRD52	11.6127	11.5365	12.1674	11.6533	11.6127	11.2997	11.6246	11.6042	11.4417	11.5744	Q8NB46	12	Q8NB46	ANR52_HUMAN	ANKRD52	Serine/threonine-protein phosphatase 6 regulatory ankyrin repeat subunit C	Q8NB46	FALSE	0	-0.560282	0.0931187	-0.233582	0.869683	0.143247	FALSE	FALSE	0.811646	No	Not Significant	Unchanged
MRPS5	12.8885	13.0656	12.8016	13.1339	13.0718	12.1602	12.7531	13.0628	13.1416	12.8056	P82675	10	P82675	RT05_HUMAN	MRPS5	28S ribosomal protein S5, mitochondrial	P82675	FALSE	0	-0.654355	0.187223	-0.233566	0.920643	0.246247	FALSE	FALSE	0.872722	No	Not Significant	Unchanged
PDZD8	11.6669	11.7626	11.8579	11.6727	11.8926	11.4134	11.5476	11.6498	11.5703	11.6352	Q8NEN9	17	Q8NEN9	PDZD8_HUMAN	PDZD8	PDZ domain-containing protein 8	Q8NEN9	FALSE	0	-0.463793	-0.00259695	-0.233195	0.65621	0.0478934	FALSE	FALSE	0.692863	No	Not Significant	Unchanged
TMEM179B	11.7649	12.3248	12.0621	11.4495	11.7412	10.7278	12.0183	11.5815	12.1032	11.8756	Q7Z7N9	2	Q7Z7N9	T179B_HUMAN	TMEM179B	Transmembrane protein 179B	Q7Z7N9	FALSE	0	-0.856634	0.390418	-0.233108	0.951606	0.42664	FALSE	FALSE	0.915553	No	Not Significant	Unchanged
TACC2	12.201	12.3301	12.4569	12.2282	12.3061	11.9924	12.0422	12.13	12.1352	12.1877	O95359	16	O95359	TACC2_HUMAN	TACC2	Transforming acidic coiled-coil-containing protein 2	O95359	FALSE	0	-0.457463	-0.00821377	-0.232838	0.628429	0.0434668	FALSE	FALSE	0.682277	No	Not Significant	Unchanged
RNF214	11.4817	11.6662	11.6355	11.4341	11.7084	11.6223	11.4544	11.171	11.1953	11.4485	Q8ND24	12	Q8ND24	RN214_HUMAN	RNF214	RING finger protein 214	Q8ND24	FALSE	0	-0.5145	0.0490368	-0.232732	0.812205	0.0960612	FALSE	FALSE	0.748211	No	Not Significant	Unchanged
EIF5	14.305	14.3637	14.4932	14.3274	14.5523	14.3459	14.2565	14.284	14.156	13.9657	P55010	23	P55010	IF5_HUMAN	EIF5	Eukaryotic translation initiation factor 5	P55010	FALSE	0	-0.487619	0.022548	-0.232536	0.750469	0.06989	FALSE	FALSE	0.735238	No	Not Significant	Unchanged
METTL5	11.4711	11.3092	11.7171	11.8609	11.5138	10.5176	11.6312	11.5391	11.7181	11.4328	Q9NRN9	5	Q9NRN9	METL5_HUMAN	METTL5	rRNA N6-adenosine-methyltransferase METTL5	Q9NRN9	FALSE	0	-0.754705	0.289707	-0.232499	0.941761	0.346816	FALSE	FALSE	0.898492	No	Not Significant	Unchanged
AGO2	11.9954	12.3045	12.0556	11.8704	12.2672	11.3654	12.21	12.1031	11.8	11.9823	Q9UKV8	17	Q9H9G7;Q9UKV8;Q9UL18	AGO2_HUMAN	AGO2	Protein argonaute-2	Q9UKV8	FALSE	0	-0.627684	0.163103	-0.23229	0.912595	0.221469	FALSE	FALSE	0.872722	No	Not Significant	Unchanged
COQ6	11.0959	11.4316	11.1414	10.9591	11.3675	11.1237	10.7789	11.0042	10.854	11.203	Q9Y2Z9	10	Q9Y2Z9	COQ6_HUMAN	COQ6	Ubiquinone biosynthesis monooxygenase COQ6, mitochondrial	Q9Y2Z9	FALSE	0	-0.54063	0.0763462	-0.232142	0.85272	0.125369	FALSE	FALSE	0.790082	No	Not Significant	Unchanged
STT3A	13.8622	14.1351	13.6983	13.941	14.1901	13.2007	13.828	13.9197	13.8986	13.9482	P46977	17	P46977	STT3A_HUMAN	STT3A	Dolichyl-diphosphooligosaccharide--protein glycosyltransferase subunit STT3A	P46977	FALSE	0	-0.62337	0.159195	-0.232088	0.911089	0.217364	FALSE	FALSE	0.872722	No	Not Significant	Unchanged
HACD3	14.1152	14.1566	13.95	14.7166	14.1531	13.4363	14.0139	14.3289	14.0294	14.2522	Q9P035	14	Q9P035	HACD3_HUMAN	HACD3	Very-long-chain (3R)-3-hydroxyacyl-CoA dehydratase 3	Q9P035	FALSE	0	-0.689127	0.225229	-0.231949	0.930866	0.286696	FALSE	FALSE	0.884739	No	Not Significant	Unchanged
IFI35	12.6785	12.715	12.973	12.8905	12.6493	12.3873	12.5406	12.468	12.962	12.5203	P80217	10	P80217	IN35_HUMAN	IFI35	Interferon-induced 35 kDa protein	P80217	FALSE	0	-0.540266	0.0776429	-0.231312	0.854554	0.127094	FALSE	FALSE	0.791712	No	Not Significant	Unchanged
PAWR	12.9982	13.3906	12.788	13.0128	13.3153	13.5147	12.5833	12.7953	12.6935	12.8903	Q96IZ0	13	Q96IZ0	PAWR_HUMAN	PAWR	PRKC apoptosis WT1 regulator protein	Q96IZ0	FALSE	0	-0.676775	0.214221	-0.231277	0.928504	0.276246	FALSE	FALSE	0.881981	No	Not Significant	Unchanged
ADNP	12.9638	13.1897	12.8083	13.2154	13.1555	12.8192	12.7307	12.8781	12.7983	13.0789	Q9H2P0	41	Q9H2P0	ADNP_HUMAN	ADNP	Activity-dependent neuroprotector homeobox protein	Q9H2P0	FALSE	0	-0.508723	0.0463174	-0.231203	0.807694	0.0935761	FALSE	FALSE	0.748211	No	Not Significant	Unchanged
CRBN	9.89161	10.0273	9.86253	10.0256	10.1648	9.60483	9.61852	9.76885	9.85534	10.0968	Q96SW2	2	Q96SW2	CRBN_HUMAN	CRBN	Protein cereblon	Q96SW2	TRUE	3	-0.519225	0.0568748	-0.231175	0.826263	0.104647	FALSE	FALSE	0.751912	No	Not Significant	Unchanged
TP53I3	14.6732	14.7568	14.9593	14.9021	14.5879	14.167	14.7473	14.3669	14.924	14.6477	Q53FA7	14	Q53FA7	QORX_HUMAN	TP53I3	Quinone oxidoreductase PIG3	Q53FA7	FALSE	0	-0.595602	0.133647	-0.230977	0.899391	0.189886	FALSE	FALSE	0.848854	No	Not Significant	Unchanged
H1-2	18.2514	17.77	18.7619	18.8792	18.1078	18.0442	18.2131	18.5	18.17	17.8166	P16403	15	P10412;P16401;P16402;P16403;Q02539	H12_HUMAN	H1-2	Histone H1.2	P16403	FALSE	0	-0.746794	0.284925	-0.230935	0.941377	0.344286	FALSE	FALSE	0.898492	No	Not Significant	Unchanged
TBC1D5	12.5017	12.6626	12.6475	12.6771	12.5325	12.1737	12.3945	12.6299	12.2931	12.5043	Q92609	25	Q92609	TBCD5_HUMAN	TBC1D5	TBC1 domain family member 5	Q92609	FALSE	0	-0.492911	0.031213	-0.230849	0.774568	0.0783989	FALSE	FALSE	0.740835	No	Not Significant	Unchanged
ABCB7	12.159	12.3487	12.1472	12.4858	12.1673	11.8523	12.0829	12.1989	11.985	12.1629	O75027	15	O75027	ABCB7_HUMAN	ABCB7	Iron-sulfur clusters transporter ABCB7, mitochondrial	O75027	FALSE	0	-0.499496	0.037803	-0.230846	0.790187	0.0849546	FALSE	FALSE	0.747899	No	Not Significant	Unchanged
EHBP1	12.2195	12.3509	12.2522	12.2089	12.5784	12.2345	12.0263	12.234	11.8927	12.1973	Q8NDI1	30	Q8NDI1	EHBP1_HUMAN	EHBP1	EH domain-binding protein 1	Q8NDI1	FALSE	0	-0.506049	0.0447807	-0.230634	0.804919	0.0921056	FALSE	FALSE	0.748211	No	Not Significant	Unchanged
PLCG2	10.089	9.96197	10.1353	10.2406	10.5306	9.93656	10.0511	9.76733	10.098	10.0799	P16885	5	P16885	PLCG2_HUMAN	PLCG2	1-phosphatidylinositol 4,5-bisphosphate phosphodiesterase gamma-2	P16885	TRUE	3	-0.531963	0.0709598	-0.230502	0.846745	0.120046	FALSE	FALSE	0.781006	No	Not Significant	Unchanged
NIPSNAP3A	12.289	12.39	12.4996	12.5232	12.2545	12.3437	12.2456	12.2821	11.8964	12.1659	Q9UFN0	14	Q9UFN0;Q9BS92	NPS3A_HUMAN	NIPSNAP3A	Protein NipSnap homolog 3A	Q9UFN0	FALSE	0	-0.502842	0.0427241	-0.230059	0.801004	0.090101	FALSE	FALSE	0.748211	No	Not Significant	Unchanged
PHIP	11.5039	11.5729	11.4018	11.6038	11.9479	11.3723	11.1784	11.4419	11.4318	11.584	Q8WWQ0	14	Q8WWQ0	PHIP_HUMAN	PHIP	PH-interacting protein	Q8WWQ0	FALSE	0	-0.530377	0.0705355	-0.229921	0.84643	0.119777	FALSE	FALSE	0.781006	No	Not Significant	Unchanged
MTHFD1L	14.0198	14.0876	14.2101	14.1842	14.1079	13.5543	13.9681	14.0514	13.9756	14.0389	Q6UB35	41	Q6UB35	C1TM_HUMAN	MTHFD1L	Monofunctional C1-tetrahydrofolate synthase, mitochondrial	Q6UB35	FALSE	0	-0.507773	0.048203	-0.229785	0.811809	0.0958384	FALSE	FALSE	0.748211	No	Not Significant	Unchanged
HM13	14.7742	15.0527	14.6125	14.9303	15.0117	14.0496	14.5384	14.9579	14.843	14.9716	Q8TCT9	11	Q8TCT9	HM13_HUMAN	HM13	Minor histocompatibility antigen H13	Q8TCT9	FALSE	0	-0.665935	0.206521	-0.229707	0.926962	0.269814	FALSE	FALSE	0.88001	No	Not Significant	Unchanged
MRPS28	13.5845	13.6202	13.8387	14.006	13.3834	13.1693	13.6997	13.6161	13.6621	13.2647	Q9Y2Q9	8	Q9Y2Q9	RT28_HUMAN	MRPS28	28S ribosomal protein S28, mitochondrial	Q9Y2Q9	FALSE	0	-0.597872	0.138496	-0.229688	0.902345	0.196168	FALSE	FALSE	0.854188	No	Not Significant	Unchanged
ELP5	10.3792	10.6119	10.2242	10.4107	10.7805	9.68734	10.0648	9.97096	10.8505	10.8124	Q8TE02	3	Q8TE02	ELP5_HUMAN	ELP5	Elongator complex protein 5	Q8TE02	FALSE	0	-0.781774	0.32245	-0.229662	0.946102	0.378136	FALSE	FALSE	0.900187	No	Not Significant	Unchanged
SIPA1L3	11.7614	12.0308	11.7089	11.7951	12.0196	11.7371	11.5204	11.6871	11.6671	11.6862	O60292	32	O60292	SI1L3_HUMAN	SIPA1L3	Signal-induced proliferation-associated 1-like protein 3	O60292	FALSE	0	-0.477153	0.0191009	-0.229026	0.740926	0.0669543	FALSE	FALSE	0.730167	No	Not Significant	Unchanged
IBTK	11.2938	11.3597	11.5836	11.5571	11.1834	11.2569	11.0769	11.1564	11.2753	11.1953	Q9P2D0	12	Q9P2D0	IBTK_HUMAN	IBTK	Inhibitor of Bruton tyrosine kinase	Q9P2D0	TRUE	1	-0.487399	0.0297971	-0.228801	0.771648	0.0772729	FALSE	FALSE	0.740835	No	Not Significant	Unchanged
CERS6	11.1092	10.7746	11.4764	11.6979	10.9962	11.0028	11.0217	10.8928	11.0825	11.0375	Q6ZMG9	2	Q6ZMG9	CERS6_HUMAN	CERS6	Ceramide synthase 6	Q6ZMG9	FALSE	0	-0.624111	0.166536	-0.228787	0.914865	0.227952	FALSE	FALSE	0.872722	No	Not Significant	Unchanged
PM20D2	10.7619	11.1542	10.8411	11.0456	10.5147	11	10.6789	9.98351	11.4341	10.2046	Q8IYS1	3	Q8IYS1	P20D2_HUMAN	PM20D2	Xaa-Arg dipeptidase	Q8IYS1	TRUE	1	-0.84149	0.384093	-0.228699	0.951684	0.427417	FALSE	FALSE	0.916068	No	Not Significant	Unchanged
STXBP5	9.89115	9.92842	10.1537	10.2361	9.75414	9.11552	9.97529	9.93471	10.0859	9.8365	Q5T5C0	3	Q5T5C0	STXB5_HUMAN	STXBP5	Syntaxin-binding protein 5	Q5T5C0	TRUE	3	-0.669072	0.212043	-0.228514	0.928596	0.276637	FALSE	FALSE	0.881981	No	Not Significant	Unchanged
PFDN1	13.7822	13.8879	14.1868	13.7682	13.7929	12.8297	14.0392	13.5083	14.4505	13.5763	O60925	5	O60925	PFD1_HUMAN	PFDN1	Prefoldin subunit 1	O60925	FALSE	0	-0.837453	0.381155	-0.228149	0.951535	0.425936	FALSE	FALSE	0.915107	No	Not Significant	Unchanged
RNF213	13.0895	13.2522	13.0155	13.2003	13.3968	12.8739	12.8177	13.1715	12.9563	13.1213	Q63HN8	134	Q63HN8	RN213_HUMAN	RNF213	E3 ubiquitin-protein ligase RNF213	Q63HN8	FALSE	0	-0.50153	0.0454155	-0.228057	0.807163	0.0932916	FALSE	FALSE	0.748211	No	Not Significant	Unchanged
B4GAT1	10.197	10.1538	10.2099	10.3123	10.6175	10.0657	10.0666	10.1416	10.062	10.1433	O43505	3	O43505	B4GA1_HUMAN	B4GAT1	Beta-1,4-glucuronyltransferase 1	O43505	TRUE	2	-0.488021	0.0329208	-0.22755	0.779954	0.0805543	FALSE	FALSE	0.74651	No	Not Significant	Unchanged
TMEM230	13.1633	13.4245	13.3294	13.3194	13.0855	12.7867	12.9754	13.2191	13.0919	13.238	Q96A57	6	Q96A57	TM230_HUMAN	TMEM230	Transmembrane protein 230	Q96A57	FALSE	0	-0.513277	0.0583304	-0.227474	0.83005	0.107208	FALSE	FALSE	0.757442	No	Not Significant	Unchanged
TRIM28	15.2082	15.5364	15.2409	15.0471	15.5137	14.9879	15.1398	15.2363	14.9101	15.2613	Q13263	29	Q13263	TIF1B_HUMAN	TRIM28	Transcription intermediary factor 1-beta	Q13263	FALSE	0	-0.533119	0.0782235	-0.227448	0.856728	0.129197	FALSE	FALSE	0.794324	No	Not Significant	Unchanged
RAVER1	12.5397	12.842	12.4207	12.7001	12.701	12.6784	12.5039	12.3138	12.4706	12.2265	Q8IY67	14	Q8IY67	RAVR1_HUMAN	RAVER1	Ribonucleoprotein PTB-binding 1	Q8IY67	FALSE	0	-0.518428	0.0637799	-0.227324	0.838285	0.1132	FALSE	FALSE	0.764324	No	Not Significant	Unchanged
TMEM165	11.8422	12.1858	12.2062	11.4931	11.987	12.2489	11.061	11.9004	11.7039	11.7932	Q9HC07	6	Q9HC07	TM165_HUMAN	TMEM165	Transmembrane protein 165	Q9HC07	FALSE	0	-0.740291	0.287208	-0.226541	0.942423	0.351263	FALSE	FALSE	0.898492	No	Not Significant	Unchanged
NEMF	12.312	12.5748	12.1364	12.4086	12.6313	11.8774	12.215	12.3194	12.2836	12.3612	O60524	22	O60524	NEMF_HUMAN	NEMF	Ribosome quality control complex subunit NEMF	O60524	FALSE	0	-0.545438	0.0925164	-0.226461	0.871779	0.145797	FALSE	FALSE	0.811893	No	Not Significant	Unchanged
TIMM29	12.3406	12.3835	12.3746	12.411	12.6958	12.7134	11.9043	12.3184	12.1583	12.1058	Q9BSF4	5	Q9BSF4	TIM29_HUMAN	TIMM29	Mitochondrial import inner membrane translocase subunit Tim29	Q9BSF4	FALSE	0	-0.587852	0.135434	-0.226209	0.901842	0.19507	FALSE	FALSE	0.853627	No	Not Significant	Unchanged
ING5	10.0571	10.3772	10.2408	10.2843	9.8278	10.1442	9.84508	9.81149	10.0732	9.91012	Q8WYH8	2	Q8WYH8;Q9UNL4	ING5_HUMAN	ING5	Inhibitor of growth protein 5	Q8WYH8	TRUE	2	-0.53247	0.0810082	-0.225731	0.860509	0.133018	FALSE	FALSE	0.798637	No	Not Significant	Unchanged
TOMM40	13.8434	14.161	13.8698	13.7288	14.1152	13.6141	13.8351	14.1192	13.5845	13.563	O96008	14	O96008	TOM40_HUMAN	TOMM40	Mitochondrial import receptor subunit TOM40 homolog	O96008	FALSE	0	-0.560723	0.109666	-0.225528	0.886154	0.165948	FALSE	FALSE	0.83082	No	Not Significant	Unchanged
ENY2	13.7897	13.6496	14.2926	14.0514	13.6663	13.4263	13.7579	13.8525	13.9154	13.4953	Q9NPA8	5	Q9NPA8	ENY2_HUMAN	ENY2	Transcription and mRNA export factor ENY2	Q9NPA8	FALSE	0	-0.599572	0.148576	-0.225498	0.908441	0.21049	FALSE	FALSE	0.871598	No	Not Significant	Unchanged
MALSU1	10.6024	10.5932	11.2224	10.9543	10.1404	10.3574	10.7541	10.7033	10.2161	10.4801	Q96EH3	2	Q96EH3	MASU1_HUMAN	MALSU1	Mitochondrial assembly of ribosomal large subunit protein 1	Q96EH3	TRUE	1	-0.693966	0.243199	-0.225384	0.935791	0.311154	FALSE	FALSE	0.890898	No	Not Significant	Unchanged
MAGI3	8.91402	8.69681	8.93103	9.12045	9.40864	9.30987	8.69908	8.04556	9.30964	8.70513	Q5TCQ9	3	Q5TCQ9	MAGI3_HUMAN	MAGI3	Membrane-associated guanylate kinase, WW and PDZ domain-containing protein 3	Q5TCQ9	TRUE	3	-0.796381	0.345628	-0.225377	0.948985	0.402128	FALSE	FALSE	0.908389	No	Not Significant	Unchanged
HCFC1	13.3923	13.5285	13.4314	13.6411	13.4676	13.1351	13.1401	13.3334	13.3659	13.4875	P51610	47	P51610	HCFC1_HUMAN	HCFC1	Host cell factor 1	P51610	FALSE	0	-0.478297	0.0287838	-0.224757	0.770359	0.0767849	FALSE	FALSE	0.740835	No	Not Significant	Unchanged
ERCC4	11.0577	10.6742	11.6863	11.3975	10.9723	10.6694	10.9185	11.1954	11.3169	10.689	Q92889	11	Q92889	XPF_HUMAN	ERCC4	DNA repair endonuclease XPF	Q92889	FALSE	0	-0.710454	0.260947	-0.224753	0.938934	0.328991	FALSE	FALSE	0.896974	No	Not Significant	Unchanged
TTC4	12.291	12.0225	12.5924	12.7016	12.347	12.4954	12.2906	11.988	11.9594	12.2222	O95801	11	O95801	TTC4_HUMAN	TTC4	Tetratricopeptide repeat protein 4	O95801	FALSE	0	-0.595418	0.145978	-0.22472	0.907489	0.208122	FALSE	FALSE	0.871361	No	Not Significant	Unchanged
CWC15	11.8993	12.4582	11.5273	11.9138	12.1968	12.3003	11.5989	11.9778	11.8369	11.2833	Q9P013	5	Q9P013	CWC15_HUMAN	CWC15	Spliceosome-associated protein CWC15 homolog	Q9P013	FALSE	0	-0.735919	0.286713	-0.224603	0.942683	0.353039	FALSE	FALSE	0.898492	No	Not Significant	Unchanged
CNOT2	11.65	11.6841	11.8215	11.8325	11.7609	11.7881	11.6179	11.3518	11.5156	11.4777	Q9NZN8	12	Q9NZN8	CNOT2_HUMAN	CNOT2	CCR4-NOT transcription complex subunit 2	Q9NZN8	FALSE	0	-0.479121	0.030031	-0.224545	0.773713	0.0780662	FALSE	FALSE	0.740835	No	Not Significant	Unchanged
PIK3C2A	11.2198	11.4122	10.9679	11.4745	11.523	11.1731	11.0442	11.116	10.9438	11.3235	O00443	29	O00443	P3C2A_HUMAN	PIK3C2A	Phosphatidylinositol 4-phosphate 3-kinase C2 domain-containing subunit alpha	O00443	FALSE	0	-0.535828	0.0872548	-0.224286	0.867575	0.140766	FALSE	FALSE	0.807608	No	Not Significant	Unchanged
STARD3NL	12.2739	12.6494	12.0589	12.5585	12.3268	11.6338	12.127	12.539	12.3077	12.2638	O95772	2	O95772	STR3N_HUMAN	STARD3NL	STARD3 N-terminal-like protein	O95772	FALSE	0	-0.645112	0.196811	-0.22415	0.925708	0.264795	FALSE	FALSE	0.879805	No	Not Significant	Unchanged
LSM12	13.5393	13.6693	13.8374	13.5981	13.5502	13.5957	13.5764	13.6718	13.6185	12.736	Q3MHD2	5	Q3MHD2	LSM12_HUMAN	LSM12	Protein LSM12 homolog	Q3MHD2	FALSE	0	-0.647304	0.199154	-0.224075	0.926356	0.267365	FALSE	FALSE	0.88001	No	Not Significant	Unchanged
NSMCE2	11.0781	11.4646	11.2649	11.1984	10.8823	11.7149	11.2759	10.8558	11.1476	9.89876	Q96MF7	5	Q96MF7	NSE2_HUMAN	NSMCE2	E3 SUMO-protein ligase NSE2	Q96MF7	FALSE	0	-0.900801	0.452929	-0.223936	0.956443	0.480296	FALSE	FALSE	0.925719	No	Not Significant	Unchanged
NUP37	12.6434	12.7475	12.5832	13.0124	12.7279	11.7763	12.7053	12.7242	12.6927	12.8208	Q8NFH4	9	Q8NFH4	NUP37_HUMAN	NUP37	Nucleoporin Nup37	Q8NFH4	FALSE	0	-0.687191	0.239344	-0.223923	0.935368	0.308895	FALSE	FALSE	0.889704	No	Not Significant	Unchanged
SIRPA	11.087	11.2792	11.1851	11.0096	11.3711	10.4678	11.0214	10.8374	11.2379	11.3733	P78324	8	P78324;Q5TFQ8	SHPS1_HUMAN	SIRPA	Tyrosine-protein phosphatase non-receptor type substrate 1	P78324	FALSE	0	-0.623015	0.175616	-0.223699	0.919431	0.242176	FALSE	FALSE	0.872722	No	Not Significant	Unchanged
PNKP	11.4791	11.5398	11.3924	11.849	11.632	11.5482	11.2219	11.5004	11.1249	11.503	Q96T60	15	Q96T60	PNKP_HUMAN	PNKP	Bifunctional polynucleotide phosphatase/kinase	Q96T60	FALSE	0	-0.528938	0.0816835	-0.223627	0.862069	0.134657	FALSE	FALSE	0.800568	No	Not Significant	Unchanged
RAB2B	10.1806	10.2571	10.3155	10.093	10.5524	10.6414	9.95207	9.78728	9.58397	10.4429	Q8WUD1	3	Q8WUD1	RAB2B_HUMAN	RAB2B	Ras-related protein Rab-2B	Q8WUD1	TRUE	1	-0.699747	0.253781	-0.222983	0.9381	0.324069	FALSE	FALSE	0.895764	No	Not Significant	Unchanged
NDUFV3	11.9595	12.0281	12.4586	12.0227	11.8237	10.7549	11.8914	11.9511	12.3125	12.3929	P56181	5	P56181	NDUV3_HUMAN	NDUFV3	NADH dehydrogenase [ubiquinone] flavoprotein 3, mitochondrial	P56181	FALSE	0	-0.887043	0.441607	-0.222718	0.95598	0.474604	FALSE	FALSE	0.925185	No	Not Significant	Unchanged
DCTN5	11.4044	11.489	11.1786	11.7943	11.6506	11.2934	11.7117	10.8398	11.3667	11.3159	Q9BTE1	2	Q9BTE1	DCTN5_HUMAN	DCTN5	Dynactin subunit 5	Q9BTE1	FALSE	0	-0.626772	0.181531	-0.22262	0.921624	0.24964	FALSE	FALSE	0.872722	No	Not Significant	Unchanged
PPHLN1	12.5111	12.7123	12.3771	12.7813	12.6682	13.3762	12.3504	12.1969	12.1938	11.9433	Q8NEY8	7	Q8NEY8	PPHLN_HUMAN	PPHLN1	Periphilin-1	Q8NEY8	FALSE	0	-0.786813	0.341613	-0.2226	0.949007	0.402323	FALSE	FALSE	0.908389	No	Not Significant	Unchanged
SLC12A4	11.1216	11.1536	10.9552	11.9169	10.9552	11.1039	11.2512	11.3961	10.3657	10.9971	Q9UP95	6	Q9UHW9;Q9UP95	S12A4_HUMAN	SLC12A4	Solute carrier family 12 member 4	Q9UP95	FALSE	0	-0.77104	0.326189	-0.222426	0.947558	0.389895	FALSE	FALSE	0.902461	No	Not Significant	Unchanged
RBM4	14.002	14.3705	14.0817	13.8918	14.1576	14.217	13.9576	13.6902	13.9003	13.7509	Q9BWF3	17	Q9BWF3	RBM4_HUMAN	RBM4	RNA-binding protein 4	Q9BWF3	FALSE	0	-0.537517	0.093098	-0.22221	0.87392	0.148494	FALSE	FALSE	0.816449	No	Not Significant	Unchanged
ARPC4	15.2047	15.2531	15.5631	15.5595	14.9368	13.8085	15.2132	15.5212	15.7606	15.2267	P59998	8	P59998	ARPC4_HUMAN	ARPC4	Actin-related protein 2/3 complex subunit 4	P59998	FALSE	0	-0.980384	0.536188	-0.222098	0.960149	0.530987	FALSE	FALSE	0.945465	No	Not Significant	Unchanged
TXNRD1	15.8507	15.9353	15.9294	15.8902	16.1414	15.3296	15.7695	16.0171	15.5126	16.1309	Q16881	34	Q16881	TRXR1_HUMAN	TXNRD1	Thioredoxin reductase 1, cytoplasmic	Q16881	FALSE	0	-0.597752	0.153566	-0.222093	0.911609	0.218764	FALSE	FALSE	0.872722	No	Not Significant	Unchanged
PRPF31	13.0499	13.1884	13.3208	13.1203	13.0634	12.2348	13.4125	13.1196	13.0646	12.9248	Q8WWY3	13	Q8WWY3	PRP31_HUMAN	PRPF31	U4/U6 small nuclear ribonucleoprotein Prp31	Q8WWY3	FALSE	0	-0.676731	0.232788	-0.221972	0.934508	0.304399	FALSE	FALSE	0.889704	No	Not Significant	Unchanged
DAPK1	10.1642	10.2894	10.2671	10.9032	9.69033	10.5374	10.1333	9.22003	10.1851	10.2522	P53355	3	P53355	DAPK1_HUMAN	DAPK1	Death-associated protein kinase 1	P53355	TRUE	1	-0.853029	0.409282	-0.221873	0.954207	0.45397	FALSE	FALSE	0.923663	No	Not Significant	Unchanged
REEP5	14.4261	14.5796	14.3246	14.691	14.6019	14.6169	14.1448	14.1531	14.3768	14.3467	Q00765	9	Q00765	REEP5_HUMAN	REEP5	Receptor expression-enhancing protein 5	Q00765	FALSE	0	-0.515453	0.0722068	-0.221623	0.851876	0.12459	FALSE	FALSE	0.790082	No	Not Significant	Unchanged
AVL9	11.7233	11.6573	11.8078	12.0509	11.8684	11.3261	11.5624	11.456	11.9909	11.7897	Q8NBF6	10	Q8NBF6	AVL9_HUMAN	AVL9	Late secretory pathway protein AVL9 homolog	Q8NBF6	FALSE	0	-0.560136	0.117966	-0.221085	0.893374	0.178229	FALSE	FALSE	0.832408	No	Not Significant	Unchanged
ATG13	10.6416	10.8452	10.4203	10.7443	11.0479	11.1624	10.3703	10.6704	9.77959	10.7343	O75143	4	O75143	ATG13_HUMAN	ATG13	Autophagy-related protein 13	O75143	TRUE	2	-0.768987	0.326886	-0.221051	0.947829	0.392164	FALSE	FALSE	0.902857	No	Not Significant	Unchanged
CTCF	11.6235	12.0067	11.3429	11.6412	11.9941	11.8862	11.2151	11.2213	11.3739	11.9299	P49711	6	P49711;Q8NI51	CTCF_HUMAN	CTCF	Transcriptional repressor CTCF	P49711	FALSE	0	-0.676596	0.234683	-0.220956	0.935083	0.307394	FALSE	FALSE	0.889704	No	Not Significant	Unchanged
TUBGCP5	10.4333	10.5951	10.0127	10.9579	10.6583	9.94028	10.5824	10.3196	10.5055	10.3276	Q96RT8	4	Q96RT8	GCP5_HUMAN	TUBGCP5	Gamma-tubulin complex component 5	Q96RT8	TRUE	1	-0.654706	0.212842	-0.220932	0.930477	0.284924	FALSE	FALSE	0.884474	No	Not Significant	Unchanged
PKD2	11.3733	11.4491	11.3788	11.8205	11.3354	10.9382	11.5294	11.4061	10.9528	11.5495	Q13563	3	Q13563	PKD2_HUMAN	PKD2	Polycystin-2	Q13563	FALSE	0	-0.605481	0.163925	-0.220778	0.916088	0.231601	FALSE	FALSE	0.872722	No	Not Significant	Unchanged
BCL9L	11.257	11.3152	11.465	11.2325	11.5053	11.5351	11.2504	10.8335	11.0808	11.0949	Q86UU0	15	Q86UU0	BCL9L_HUMAN	BCL9L	B-cell CLL/lymphoma 9-like protein	Q86UU0	FALSE	0	-0.544734	0.103591	-0.220571	0.883367	0.161635	FALSE	FALSE	0.825862	No	Not Significant	Unchanged
TOMM20	14.8193	14.616	15.342	15.2218	14.5876	13.4958	15.2788	15.0623	15.3143	14.4553	Q15388	2	Q15388	TOM20_HUMAN	TOMM20	Mitochondrial import receptor subunit TOM20 homolog	Q15388	FALSE	0	-1.01148	0.570376	-0.220551	0.961402	0.550511	FALSE	FALSE	0.949833	No	Not Significant	Unchanged
CELSR1	9.01673	8.60315	9.53706	9.45558	8.96053	8.96343	9.03569	8.85865	9.17351	8.56301	Q9NYQ6	2	Q9NYQ6	CELR1_HUMAN	CELSR1	Cadherin EGF LAG seven-pass G-type receptor 1	Q9NYQ6	TRUE	5	-0.671215	0.230775	-0.22022	0.934473	0.304218	FALSE	FALSE	0.889704	No	Not Significant	Unchanged
ARMC8	11.2586	11.4648	11.3271	11.4883	11.2435	11.2564	11.1311	11.278	10.8497	11.2884	Q8IUR7	7	Q8IUR7	ARMC8_HUMAN	ARMC8	Armadillo repeat-containing protein 8	Q8IUR7	FALSE	0	-0.496769	0.0563372	-0.220216	0.829835	0.10706	FALSE	FALSE	0.757442	No	Not Significant	Unchanged
DNAJC3	12.5163	12.3478	12.7737	12.881	12.5518	12.5196	12.4802	12.2972	12.4514	12.3441	Q13217	14	Q13217	DNJC3_HUMAN	DNAJC3	DnaJ homolog subfamily C member 3	Q13217	FALSE	0	-0.506733	0.0665262	-0.220104	0.845077	0.118635	FALSE	FALSE	0.776266	No	Not Significant	Unchanged
RPN2	14.8794	15.029	15.0261	14.9799	14.9717	14.4885	14.8801	15.0758	14.5504	14.9134	P04844	26	P04844	RPN2_HUMAN	RPN2	Dolichyl-diphosphooligosaccharide--protein glycosyltransferase subunit 2	P04844	FALSE	0	-0.524683	0.084579	-0.220052	0.866527	0.139562	FALSE	FALSE	0.80547	No	Not Significant	Unchanged
NDUFAF3	13.1524	13.4408	12.9511	13.2309	13.4749	13.5074	12.9868	13.1839	12.7311	12.8644	Q9BU61	4	Q9BU61	NDUF3_HUMAN	NDUFAF3	NADH dehydrogenase [ubiquinone] 1 alpha subcomplex assembly factor 3	Q9BU61	FALSE	0	-0.609717	0.170369	-0.219674	0.918713	0.239826	FALSE	FALSE	0.872722	No	Not Significant	Unchanged
CDC37L1	10.3481	10.2366	10.464	11.1014	10.0782	9.69854	10.3193	10.0627	10.7584	10.4134	Q7L3B6	5	Q7L3B6	CD37L_HUMAN	CDC37L1	Hsp90 co-chaperone Cdc37-like 1	Q7L3B6	FALSE	0	-0.763908	0.324767	-0.21957	0.947836	0.392224	FALSE	FALSE	0.902857	No	Not Significant	Unchanged
BPHL	12.0483	11.7917	12.8514	12.5482	11.4896	10.1269	12.5448	12.3909	12.5523	12.1386	Q86WA6	5	Q86WA6	BPHL_HUMAN	BPHL	Valacyclovir hydrolase	Q86WA6	FALSE	0	-1.30501	0.865934	-0.21954	0.967282	0.663714	FALSE	FALSE	0.964371	No	Not Significant	Unchanged
CTNNAL1	9.89505	10.0998	9.90863	10.0784	9.98123	9.28967	9.98826	9.28072	10.0846	10.3442	Q9UBT7	2	Q9UBT7	CTNL1_HUMAN	CTNNAL1	Alpha-catulin	Q9UBT7	TRUE	1	-0.70975	0.270732	-0.219509	0.941363	0.344196	FALSE	FALSE	0.898492	No	Not Significant	Unchanged
EXOC5	12.7071	12.8447	12.8295	12.855	12.7864	12.3732	12.6404	12.6419	12.6376	12.755	O00471	20	O00471	EXOC5_HUMAN	EXOC5	Exocyst complex component 5	O00471	FALSE	0	-0.457721	0.0191163	-0.219302	0.743633	0.0677652	FALSE	FALSE	0.730167	No	Not Significant	Unchanged
HAUS2	11.1268	11.5355	11.0666	11.0763	11.3155	11.409	10.6787	11.1453	10.7687	11.1453	Q9NVX0	7	Q9NVX0	HAUS2_HUMAN	HAUS2	HAUS augmin-like complex subunit 2	Q9NVX0	FALSE	0	-0.601076	0.162907	-0.219084	0.916178	0.231875	FALSE	FALSE	0.872722	No	Not Significant	Unchanged
SVIL	10.6701	10.9368	10.3042	11.046	10.8791	11.1013	10.5117	10.4667	10.2507	10.5348	O95425	21	O95425	SVIL_HUMAN	SVIL	Supervillin	O95425	FALSE	0	-0.655966	0.218958	-0.218504	0.932386	0.293836	FALSE	FALSE	0.889403	No	Not Significant	Unchanged
NIF3L1	12.0493	11.9172	12.538	12.4241	11.8033	11.2654	12.2015	12.0972	12.1021	12.0952	Q9GZT8	8	Q9GZT8	NIF3L_HUMAN	NIF3L1	NIF3-like protein 1	Q9GZT8	FALSE	0	-0.714887	0.278156	-0.218366	0.942602	0.352486	FALSE	FALSE	0.898492	No	Not Significant	Unchanged
ARL6IP1	13.4544	13.6853	13.6527	13.3889	13.5757	13.6748	13.3365	13.5126	13.6586	12.6046	Q15041	3	Q15041	AR6P1_HUMAN	ARL6IP1	ADP-ribosylation factor-like protein 6-interacting protein 1	Q15041	FALSE	0	-0.67996	0.243468	-0.218246	0.937247	0.319178	FALSE	FALSE	0.894051	No	Not Significant	Unchanged
WDR91	10.824	10.634	11.395	11.0946	10.6573	11.1724	10.4511	10.6578	10.8432	10.5105	A4D1P6	5	A4D1P6	WDR91_HUMAN	WDR91	WD repeat-containing protein 91	A4D1P6	FALSE	0	-0.658874	0.222436	-0.218219	0.933192	0.297764	FALSE	FALSE	0.889704	No	Not Significant	Unchanged
CCAR2	14.1529	14.315	14.1885	14.3465	14.2459	13.6856	14.0986	14.0861	14.1117	14.2981	Q8N163	39	Q8N163	CCAR2_HUMAN	CCAR2	Cell cycle and apoptosis regulator protein 2	Q8N163	FALSE	0	-0.508941	0.0730818	-0.21793	0.854469	0.127013	FALSE	FALSE	0.791712	No	Not Significant	Unchanged
CA8	12.2444	12.3986	12.3525	12.3632	12.3477	11.8325	12.1385	12.5703	12.0901	12.1065	P35219	7	P35219	CAH8_HUMAN	CA8	Carbonic anhydrase-related protein	P35219	FALSE	0	-0.532262	0.0964057	-0.217928	0.878471	0.154557	FALSE	FALSE	0.825035	No	Not Significant	Unchanged
DARS1	14.7568	14.8973	14.7984	14.852	14.9638	14.5491	14.6395	14.9837	14.4605	14.6672	P14868	39	P14868	SYDC_HUMAN	DARS1	Aspartate--tRNA ligase, cytoplasmic	P14868	FALSE	0	-0.492522	0.056768	-0.217877	0.83151	0.108226	FALSE	FALSE	0.758584	No	Not Significant	Unchanged
POLR1A	12.5285	12.7607	12.5287	12.6714	12.6369	12.5028	12.3507	12.419	12.3083	12.5782	O95602	50	O95602	RPA1_HUMAN	POLR1A	DNA-directed RNA polymerase I subunit RPA1	O95602	FALSE	0	-0.453161	0.017991	-0.217585	0.740407	0.0668007	FALSE	FALSE	0.730167	No	Not Significant	Unchanged
MOB2	11.3211	12.0708	10.9435	11.1456	11.6076	11.8589	11.3558	11.105	11.1201	10.6826	Q70IA6	3	Q70IA6	MOB2_HUMAN	MOB2	MOB kinase activator 2	Q70IA6	FALSE	0	-0.809575	0.374768	-0.217404	0.952411	0.434757	FALSE	FALSE	0.91778	No	Not Significant	Unchanged
ITIH2	10.1051	10.0964	10.5354	10.3019	9.96945	10.4203	9.52907	9.92669	10.0413	10.1256	P19823	3	P19823	ITIH2_HUMAN	ITIH2	Inter-alpha-trypsin inhibitor heavy chain H2	P19823	TRUE	2	-0.62382	0.189384	-0.217218	0.925329	0.263315	FALSE	FALSE	0.879614	No	Not Significant	Unchanged
CPSF2	12.3282	12.4547	12.491	12.6717	12.178	11.7612	12.4833	12.4034	12.3184	12.1919	Q9P2I0	19	Q9P2I0	CPSF2_HUMAN	CPSF2	Cleavage and polyadenylation specificity factor subunit 2	Q9P2I0	FALSE	0	-0.581545	0.147118	-0.217214	0.910264	0.215175	FALSE	FALSE	0.872722	No	Not Significant	Unchanged
RIOK3	11.7607	11.531	12.3126	11.8757	11.8062	11.5811	11.5719	11.7683	11.951	11.4487	O14730	8	O14730	RIOK3_HUMAN	RIOK3	Serine/threonine-protein kinase RIO3	O14730	FALSE	0	-0.587517	0.153157	-0.21718	0.912871	0.22224	FALSE	FALSE	0.872722	No	Not Significant	Unchanged
ABCC2	12.1739	12.398	12.0227	12.3808	12.3766	11.9217	11.9509	12.1254	12.1371	12.2516	Q92887	24	Q92887	MRP2_HUMAN	ABCC2	ATP-binding cassette sub-family C member 2	Q92887	FALSE	0	-0.493014	0.0586684	-0.217173	0.834821	0.110605	FALSE	FALSE	0.762487	No	Not Significant	Unchanged
USP5	14.4104	14.5824	14.443	14.5206	14.5778	14.0533	14.2354	14.4905	14.4202	14.3709	P45974	42	P45974	UBP5_HUMAN	USP5	Ubiquitin carboxyl-terminal hydrolase 5	P45974	FALSE	0	-0.476147	0.0423689	-0.216889	0.805458	0.0923876	FALSE	FALSE	0.748211	No	Not Significant	Unchanged
WDR18	13.5777	13.859	13.6665	13.5841	13.6831	13.3008	13.5497	13.6035	13.5248	13.4281	Q9BV38	11	Q9BV38	WDR18_HUMAN	WDR18	WD repeat-containing protein 18	Q9BV38	FALSE	0	-0.461432	0.0278425	-0.216795	0.770575	0.0768662	FALSE	FALSE	0.740835	No	Not Significant	Unchanged
RPS15	14.3767	14.4732	14.8536	14.4698	14.1919	14.1947	14.2987	14.3714	14.291	14.2461	P62841	10	P62841	RS15_HUMAN	RPS15	40S ribosomal protein S15	P62841	FALSE	0	-0.515534	0.0820889	-0.216722	0.865252	0.138126	FALSE	FALSE	0.804729	No	Not Significant	Unchanged
NFIC	12.631	13.0616	12.6592	12.8513	12.4333	12.7841	12.5446	12.5478	12.4801	12.3172	P08651	8	P08651	NFIC_HUMAN	NFIC	Nuclear factor 1 C-type	P08651	FALSE	0	-0.545121	0.111948	-0.216587	0.89094	0.173897	FALSE	FALSE	0.83082	No	Not Significant	Unchanged
NCL	17.1166	17.09	17.3252	17.6963	16.8363	16.5233	17.1895	17.3107	17.1994	16.8792	P19338	29	P19338	NUCL_HUMAN	NCL	Nucleolin	P19338	FALSE	0	-0.673093	0.240044	-0.216525	0.936977	0.317662	FALSE	FALSE	0.892686	No	Not Significant	Unchanged
CHORDC1	14.2502	14.3869	14.1028	14.5855	14.4068	14.245	13.9324	14.4366	13.9948	14.161	Q9UHD1	26	Q9UHD1	CHRD1_HUMAN	CHORDC1	Cysteine and histidine-rich domain-containing protein 1	Q9UHD1	FALSE	0	-0.52999	0.0970085	-0.216491	0.879533	0.156041	FALSE	FALSE	0.825035	No	Not Significant	Unchanged
MLYCD	10.8291	10.4348	10.5506	12.362	10.4498	10.97	10.6399	10.6968	11.0007	10.3573	O95822	8	O95822	DCMC_HUMAN	MLYCD	Malonyl-CoA decarboxylase, mitochondrial	O95822	FALSE	0	-1.0237	0.59095	-0.216375	0.962329	0.565851	FALSE	FALSE	0.949833	No	Not Significant	Unchanged
DDX17	15.006	15.1612	14.8953	15.216	15.2323	14.8933	14.8004	15.0177	14.708	15.13	Q92841	30	Q92841	DDX17_HUMAN	DDX17	Probable ATP-dependent RNA helicase DDX17	Q92841	FALSE	0	-0.496533	0.063917	-0.216308	0.843017	0.116936	FALSE	FALSE	0.776266	No	Not Significant	Unchanged
DHX35	10.9253	10.8762	11.1065	11.4137	10.7854	10.3485	10.7426	11.1087	11.1517	10.7942	Q9H5Z1	9	Q9H5Z1	DHX35_HUMAN	DHX35	Probable ATP-dependent RNA helicase DHX35	Q9H5Z1	FALSE	0	-0.636095	0.203497	-0.216299	0.929295	0.279664	FALSE	FALSE	0.883911	No	Not Significant	Unchanged
RMND5A	10.9725	10.6354	11.4702	11.4141	10.8509	10.897	11.0038	10.8154	11.3027	10.3633	Q9H871	4	Q9H871	RMD5A_HUMAN	RMND5A	E3 ubiquitin-protein transferase RMND5A	Q9H871	TRUE	1	-0.70907	0.276669	-0.216201	0.942776	0.353678	FALSE	FALSE	0.898492	No	Not Significant	Unchanged
NUP62	13.1197	13.1605	13.4364	13.2236	13.1386	13.5645	12.8691	12.8997	12.887	12.8979	P37198	15	P37198	NUP62_HUMAN	NUP62	Nuclear pore glycoprotein p62	P37198	FALSE	0	-0.572851	0.140614	-0.216118	0.907597	0.208387	FALSE	FALSE	0.871361	No	Not Significant	Unchanged
ALG8	11.7668	11.3409	12.7001	12.567	10.9397	11.1368	11.8062	12.3937	11.8251	11.1922	Q9BVK2	2	Q9BVK2	ALG8_HUMAN	ALG8	Probable dolichyl pyrophosphate Glc1Man9GlcNAc2 alpha-1,3-glucosyltransferase	Q9BVK2	TRUE	1	-1.07939	0.647167	-0.216112	0.96377	0.59137	FALSE	FALSE	0.952793	No	Not Significant	Unchanged
GPD2	13.4633	13.4918	13.7038	13.6732	13.4642	13.0973	13.4861	13.4925	13.3442	13.4166	P43304	27	P43304	GPDM_HUMAN	GPD2	Glycerol-3-phosphate dehydrogenase, mitochondrial	P43304	FALSE	0	-0.482438	0.0505708	-0.215933	0.821769	0.101753	FALSE	FALSE	0.748211	No	Not Significant	Unchanged
P3H4	11.3407	11.1914	11.7721	11.4169	11.461	10.5588	11.819	11.2011	11.3986	11.247	Q92791	8	Q92791	SC65_HUMAN	P3H4	Endoplasmic reticulum protein SC65	Q92791	FALSE	0	-0.712242	0.281274	-0.215484	0.943514	0.358837	FALSE	FALSE	0.899589	No	Not Significant	Unchanged
PAFAH2	9.5668	9.71142	9.64251	9.78865	9.60275	9.24097	9.24425	9.87793	9.55613	9.43656	Q99487	2	Q99487	PAFA2_HUMAN	PAFAH2	Platelet-activating factor acetylhydrolase 2, cytoplasmic	Q99487	TRUE	4	-0.533993	0.103668	-0.215163	0.885422	0.164793	FALSE	FALSE	0.83082	No	Not Significant	Unchanged
PDHX	12.3349	12.2394	12.8336	12.6892	12.0546	11.8706	12.5491	12.1518	12.7132	11.9129	O00330	19	O00330	ODPX_HUMAN	PDHX	Pyruvate dehydrogenase protein X component, mitochondrial	O00330	FALSE	0	-0.706896	0.277555	-0.21467	0.943161	0.356353	FALSE	FALSE	0.899589	No	Not Significant	Unchanged
MICAL3	10.7045	10.6357	10.7476	10.891	11.0207	10.1222	10.7056	10.7679	10.3908	11.0588	Q7RTP6	13	O94851;Q7RTP6	MICA3_HUMAN	MICAL3	[F-actin]-monooxygenase MICAL3	Q7RTP6	FALSE	0	-0.6215	0.192169	-0.214666	0.926735	0.268894	FALSE	FALSE	0.88001	No	Not Significant	Unchanged
MRPS16	12.3831	12.0721	12.8449	13.1236	11.9675	12.1945	12.2815	12.4174	12.2446	12.3013	Q9Y3D3	5	Q9Y3D3	RT16_HUMAN	MRPS16	28S ribosomal protein S16, mitochondrial	Q9Y3D3	FALSE	0	-0.711951	0.28357	-0.21419	0.944031	0.362542	FALSE	FALSE	0.900158	No	Not Significant	Unchanged
CEP76	9.30841	9.99839	9.21327	9.28597	9.21178	9.21327	9.21327	9.21327	9.21327	9.21327	Q8TAP6	2	Q8TAP6	CEP76_HUMAN	CEP76	Centrosomal protein of 76 kDa	Q8TAP6	TRUE	6	-0.575641	0.147472	-0.214085	0.911365	0.218105	FALSE	FALSE	0.872722	No	Not Significant	Unchanged
CRYZL1	11.253	11.0108	11.5806	11.7691	11.127	9.57067	11.678	11.6528	11.421	11.4671	O95825	5	O95825	QORL1_HUMAN	CRYZL1	Quinone oxidoreductase-like protein 1	O95825	FALSE	0	-1.10016	0.672226	-0.21397	0.964463	0.604431	FALSE	FALSE	0.952793	No	Not Significant	Unchanged
VPS50	10.8422	10.9261	11.0056	10.8923	11.02	10.691	10.8264	10.8871	10.7162	10.6151	Q96JG6	18	Q96JG6	VPS50_HUMAN	VPS50	Syndetin	Q96JG6	FALSE	0	-0.441674	0.0140359	-0.213819	0.727557	0.0631821	FALSE	FALSE	0.727556	No	Not Significant	Unchanged
BCAR1	12.2817	12.4116	12.3698	12.4535	12.3668	11.8306	12.1526	12.2702	12.6806	11.9993	P56945	11	P56945	BCAR1_HUMAN	BCAR1	Breast cancer anti-estrogen resistance protein 1	P56945	FALSE	0	-0.569686	0.14217	-0.213758	0.909066	0.212074	FALSE	FALSE	0.872252	No	Not Significant	Unchanged
ALDH3B1	13.4014	13.4116	13.6409	13.6876	13.3394	13.1738	13.5008	13.2451	13.4394	13.1741	P43353	12	P43353	AL3B1_HUMAN	ALDH3B1	Aldehyde dehydrogenase family 3 member B1	P43353	FALSE	0	-0.491362	0.0649189	-0.213222	0.845741	0.119193	FALSE	FALSE	0.778797	No	Not Significant	Unchanged
RAF1	11.2754	11.3866	11.3943	11.4786	11.3158	10.6518	11.187	11.2258	11.2949	11.5437	P04049	3	P04049	RAF1_HUMAN	RAF1	RAF proto-oncogene serine/threonine-protein kinase	P04049	FALSE	0	-0.57517	0.14882	-0.213175	0.912226	0.220449	FALSE	FALSE	0.872722	No	Not Significant	Unchanged
TRIP13	13.9854	14.0511	14.0986	14.2569	14.0085	13.5966	14.0298	14.035	14.0161	13.7765	Q15645	24	Q15645	PCH2_HUMAN	TRIP13	Pachytene checkpoint protein 2 homolog	Q15645	FALSE	0	-0.494626	0.0685948	-0.213016	0.85082	0.123628	FALSE	FALSE	0.789089	No	Not Significant	Unchanged
MFGE8	12.3325	12.58	12.4155	12.4828	12.3243	12.0522	12.1663	12.3496	12.1652	12.4569	Q08431	15	Q08431	MFGM_HUMAN	MFGE8	Lactadherin	Q08431	FALSE	0	-0.474992	0.0497701	-0.212611	0.821728	0.101727	FALSE	FALSE	0.748211	No	Not Significant	Unchanged
RIOX1	12.3042	12.476	12.3335	12.4544	12.4248	12.2989	12.0617	11.8269	12.317	12.5441	Q9H6W3	13	Q9H6W3	RIOX1_HUMAN	RIOX1	Ribosomal oxygenase 1	Q9H6W3	FALSE	0	-0.535553	0.110631	-0.212461	0.89151	0.174893	FALSE	FALSE	0.83082	No	Not Significant	Unchanged
DDX28	11.9681	11.7676	11.9415	12.386	12.2495	12.4579	11.9245	11.8632	11.4433	11.6796	Q9NUL7	13	Q9NUL7	DDX28_HUMAN	DDX28	Probable ATP-dependent RNA helicase DDX28	Q9NUL7	FALSE	0	-0.667436	0.242542	-0.212447	0.938231	0.324833	FALSE	FALSE	0.896974	No	Not Significant	Unchanged
SFT2D2	12.668	12.717	12.7847	12.6545	12.9878	12.8014	12.8971	12.9199	13.065	11.1846	O95562	2	O95562	SFT2B_HUMAN	SFT2D2	Vesicle transport protein SFT2B	O95562	FALSE	0	-0.961325	0.536519	-0.212403	0.960984	0.543848	FALSE	FALSE	0.949833	No	Not Significant	Unchanged
PGS1	10.8902	10.9085	11.0385	10.9796	11.1054	10.9506	10.8206	11.1928	10.3778	10.6375	Q32NB8	2	Q32NB8	PGPS1_HUMAN	PGS1	CDP-diacylglycerol--glycerol-3-phosphate 3-phosphatidyltransferase, mitochondrial	Q32NB8	TRUE	2	-0.563432	0.139127	-0.212152	0.908127	0.209703	FALSE	FALSE	0.871384	No	Not Significant	Unchanged
PARVB	10.7526	10.8621	10.9009	11.0562	10.6624	11.1	10.4811	10.7905	10.7045	10.2153	Q9HBI1	8	Q9HBI1	PARVB_HUMAN	PARVB	Beta-parvin	Q9HBI1	FALSE	0	-0.596693	0.172479	-0.212107	0.921466	0.249087	FALSE	FALSE	0.872722	No	Not Significant	Unchanged
NUP54	12.864	13.0163	13.0088	13.0262	12.8755	13.0966	12.696	12.7223	12.5142	12.8198	Q7Z3B4	24	Q7Z3B4	NUP54_HUMAN	NUP54	Nucleoporin p54	Q7Z3B4	FALSE	0	-0.496044	0.0721604	-0.211942	0.855828	0.128319	FALSE	FALSE	0.792364	No	Not Significant	Unchanged
NCSTN	13.6761	13.3564	14.3217	14.0368	13.4604	12.5482	13.8665	13.3842	14.6731	13.4378	Q92542	13	Q92542	NICA_HUMAN	NCSTN	Nicastrin	Q92542	FALSE	0	-1.03095	0.607275	-0.211837	0.963106	0.579342	FALSE	FALSE	0.952793	No	Not Significant	Unchanged
EFTUD2	14.1751	14.3827	14.2023	14.2455	14.3407	13.9452	14.0148	14.2183	13.9728	14.2539	Q15029	50	Q15029	U5S1_HUMAN	EFTUD2	116 kDa U5 small nuclear ribonucleoprotein component	Q15029	FALSE	0	-0.459387	0.0358364	-0.211776	0.792969	0.0862265	FALSE	FALSE	0.747971	No	Not Significant	Unchanged
SLC4A2	12.8269	13.0041	12.7193	13.1241	12.9308	12.7065	12.4824	12.8622	12.664	12.9491	P04920	27	P04920	B3A2_HUMAN	SLC4A2	Anion exchange protein 2	P04920	FALSE	0	-0.503355	0.0798536	-0.211751	0.864868	0.137698	FALSE	FALSE	0.804455	No	Not Significant	Unchanged
LRSAM1	11.7351	11.9305	11.8469	11.6378	11.9954	11.4396	11.5908	11.8054	11.5004	11.8688	Q6UWE0	14	Q6UWE0	LRSM1_HUMAN	LRSAM1	E3 ubiquitin-protein ligase LRSAM1	Q6UWE0	FALSE	0	-0.501833	0.0785824	-0.211625	0.863516	0.136213	FALSE	FALSE	0.801747	No	Not Significant	Unchanged
RPS27A	16.9084	17.0673	16.934	17.1329	16.9694	16.6962	16.7818	16.9323	16.8668	16.7946	P62979	12	P0CG47;P0CG48;P62979;P62987	RS27A_HUMAN	RPS27A	Ubiquitin-40S ribosomal protein S27a	P62979	FALSE	0	-0.438544	0.0154085	-0.211567	0.733092	0.0646989	FALSE	FALSE	0.729741	No	Not Significant	Unchanged
BRD8	11.2759	11.1451	11.5631	11.4995	11.366	11.32	11.1221	11.0747	11.2002	11.1924	Q9H0E9	9	Q9H0E9	BRD8_HUMAN	BRD8	Bromodomain-containing protein 8	Q9H0E9	FALSE	0	-0.472629	0.0495186	-0.211555	0.82172	0.101722	FALSE	FALSE	0.748211	No	Not Significant	Unchanged
B3GLCT	10.5337	10.3324	10.8876	10.4031	10.9816	10.8178	10.6062	10.0515	10.6314	10.0912	Q6Y288	5	Q6Y288	B3GLT_HUMAN	B3GLCT	Beta-1,3-glucosyltransferase	Q6Y288	FALSE	0	-0.666981	0.243905	-0.211538	0.938646	0.327273	FALSE	FALSE	0.896974	No	Not Significant	Unchanged
IAH1	12.2216	12.7678	12.0367	12.1462	12.4053	12.5789	12.1494	11.7526	12.1789	11.9786	Q2TAA2	6	Q2TAA2	IAH1_HUMAN	IAH1	Isoamyl acetate-hydrolyzing esterase 1 homolog	Q2TAA2	FALSE	0	-0.63823	0.215562	-0.211334	0.933223	0.297919	FALSE	FALSE	0.889704	No	Not Significant	Unchanged
TGOLN2	12.611	13.0056	12.6267	12.4562	12.8248	13.3548	12.2403	12.4621	12.5866	11.9417	O43493	11	O43493	TGON2_HUMAN	TGOLN2	Trans-Golgi network integral membrane protein 2	O43493	FALSE	0	-0.765435	0.342899	-0.211268	0.9507	0.41785	FALSE	FALSE	0.910725	No	Not Significant	Unchanged
APOL2	12.0204	12.3135	11.9817	12.2263	12.0293	12.3271	12.0688	11.7027	11.6984	11.8353	Q9BQE5	11	Q9BQE5	APOL2_HUMAN	APOL2	Apolipoprotein L2	Q9BQE5	FALSE	0	-0.551379	0.12893	-0.211225	0.903206	0.198075	FALSE	FALSE	0.859412	No	Not Significant	Unchanged
EXOC3	11.7191	12.1043	11.7631	11.7992	11.6788	11.6653	11.6235	11.4765	11.648	11.7136	O60645	12	O60645	EXOC3_HUMAN	EXOC3	Exocyst complex component 3	O60645	FALSE	0	-0.47139	0.0494618	-0.210964	0.82187	0.101816	FALSE	FALSE	0.748211	No	Not Significant	Unchanged
NRDE2	10.1932	10.2858	10.2522	10.4096	10.2931	10.2087	9.46869	10.6362	10.4505	9.73374	Q9H7Z3	4	Q9H7Z3	NRDE2_HUMAN	NRDE2	Nuclear exosome regulator NRDE2	Q9H7Z3	TRUE	1	-0.701396	0.280197	-0.210599	0.944211	0.363842	FALSE	FALSE	0.900187	No	Not Significant	Unchanged
ANAPC16	10.8111	10.8941	11.4024	10.8024	10.6131	10.6287	10.9438	10.7609	10.9566	10.2975	Q96DE5	2	Q96DE5	APC16_HUMAN	ANAPC16	Anaphase-promoting complex subunit 16	Q96DE5	TRUE	1	-0.624864	0.203849	-0.210507	0.930732	0.286081	FALSE	FALSE	0.884474	No	Not Significant	Unchanged
RBM22	11.8009	12.1086	11.834	11.8055	11.9233	12.2658	11.5369	11.7283	11.2888	11.717	Q9NW64	7	Q9NW64	RBM22_HUMAN	RBM22	Pre-mRNA-splicing factor RBM22	Q9NW64	FALSE	0	-0.608769	0.187779	-0.210495	0.926551	0.268151	FALSE	FALSE	0.88001	No	Not Significant	Unchanged
FANCD2	11.5561	11.5644	11.5403	11.9113	11.6763	11.366	11.2328	11.5696	11.5411	11.6034	Q9BXW9	23	Q9BXW9	FACD2_HUMAN	FANCD2	Fanconi anemia group D2 protein	Q9BXW9	FALSE	0	-0.490251	0.0693081	-0.210471	0.852835	0.125476	FALSE	FALSE	0.790082	No	Not Significant	Unchanged
TRAPPC5	12.3911	12.2055	12.6267	12.9099	12.29	11.3411	12.6333	12.468	12.8936	12.1519	Q8IUR0	4	Q8IUR0	TPPC5_HUMAN	TRAPPC5	Trafficking protein particle complex subunit 5	Q8IUR0	FALSE	0	-0.844925	0.424018	-0.210453	0.956354	0.479189	FALSE	FALSE	0.925719	No	Not Significant	Unchanged
MTA2	13.2364	13.4215	13.2107	13.321	13.4599	12.607	13.1248	13.3086	13.2309	13.4435	O94776	33	O94776	MTA2_HUMAN	MTA2	Metastasis-associated protein MTA2	O94776	FALSE	0	-0.5753	0.15471	-0.210295	0.915522	0.229898	FALSE	FALSE	0.872722	No	Not Significant	Unchanged
PDZD11	12.0415	11.8143	12.5662	12.2812	11.9714	11.0822	11.9632	12.2342	12.3697	12.0912	Q5EBL8	3	Q5EBL8	PDZ11_HUMAN	PDZD11	PDZ domain-containing protein 11	Q5EBL8	FALSE	0	-0.778602	0.35823	-0.210186	0.952097	0.431552	FALSE	FALSE	0.91778	No	Not Significant	Unchanged
LAS1L	12.7211	12.8518	13.0685	12.6966	12.7344	12.512	12.6383	12.7879	12.5389	12.6613	Q9Y4W2	25	Q9Y4W2	LAS1L_HUMAN	LAS1L	Ribosomal biogenesis protein LAS1L	Q9Y4W2	FALSE	0	-0.469315	0.0490261	-0.210144	0.821419	0.101533	FALSE	FALSE	0.748211	No	Not Significant	Unchanged
DECR2	12.2609	12.2821	12.4474	12.5778	12.2035	12.4105	12.0879	12.0881	12.5331	11.7182	Q9NUI1	10	Q9NUI1	DECR2_HUMAN	DECR2	Peroxisomal 2,4-dienoyl-CoA reductase [(3E)-enoyl-CoA-producing]	Q9NUI1	FALSE	0	-0.586644	0.166362	-0.210141	0.919921	0.243807	FALSE	FALSE	0.872722	No	Not Significant	Unchanged
NCAPD2	12.9955	13.0646	13.0866	13.1303	13.167	13.0078	13.0557	12.944	12.6366	12.8673	Q15021	58	Q15021	CND1_HUMAN	NCAPD2	Condensin complex subunit 1	Q15021	FALSE	0	-0.461827	0.0420624	-0.209882	0.807728	0.0935945	FALSE	FALSE	0.748211	No	Not Significant	Unchanged
UBE2G2	12.6589	12.3187	13.2067	12.942	12.6345	12.2816	12.4865	12.4677	12.8087	12.7836	P60604	3	P60604	UB2G2_HUMAN	UBE2G2	Ubiquitin-conjugating enzyme E2 G2	P60604	FALSE	0	-0.626557	0.206947	-0.209805	0.931629	0.290236	FALSE	FALSE	0.886449	No	Not Significant	Unchanged
ESS2	9.74174	9.57413	10.0768	10.0211	9.76107	10.091	9.76261	9.12838	9.81168	9.44893	Q96DF8	5	Q96DF8	ESS2_HUMAN	ESS2	Splicing factor ESS-2 homolog	Q96DF8	TRUE	2	-0.642376	0.222904	-0.209736	0.935112	0.307542	FALSE	FALSE	0.889704	No	Not Significant	Unchanged
CUEDC1	10.5893	10.9306	10.4598	10.6999	10.732	10.6965	10.8081	10.1815	10.5168	10.2786	Q9NWM3	6	Q9NWM3	CUED1_HUMAN	CUEDC1	CUE domain-containing protein 1	Q9NWM3	FALSE	0	-0.558437	0.139944	-0.209246	0.909434	0.213017	FALSE	FALSE	0.872722	No	Not Significant	Unchanged
PPP4R1	12.7727	12.8826	12.9593	12.7427	12.9713	12.6727	12.7202	12.7012	12.7326	12.572	Q8TF05	17	Q8TF05	PP4R1_HUMAN	PPP4R1	Serine/threonine-protein phosphatase 4 regulatory subunit 1	Q8TF05	FALSE	0	-0.43289	0.0144339	-0.209228	0.730153	0.0638859	FALSE	FALSE	0.727556	No	Not Significant	Unchanged
WNK1	12.6149	12.7508	12.6693	12.7328	12.7718	12.3979	12.3948	12.5988	12.5814	12.6369	Q9H4A3	32	Q9H4A3	WNK1_HUMAN	WNK1	Serine/threonine-protein kinase WNK1	Q9H4A3	FALSE	0	-0.437612	0.0192394	-0.209186	0.747021	0.0688041	FALSE	FALSE	0.730167	No	Not Significant	Unchanged
SCAF1	10.9855	11.156	11.18	11.0984	10.9722	11.4888	10.7099	10.8231	10.5105	10.9304	Q9H7N4	8	Q9H7N4	SFR19_HUMAN	SCAF1	Splicing factor, arginine/serine-rich 19	Q9H7N4	FALSE	0	-0.6059	0.18765	-0.209125	0.926859	0.269396	FALSE	FALSE	0.88001	No	Not Significant	Unchanged
ZNF280C	10.6152	11.08	10.3927	10.4401	11.0126	11.0273	10.1687	10.2275	10.5734	10.6148	Q8ND82	5	Q8ND82	Z280C_HUMAN	ZNF280C	Zinc finger protein 280C	Q8ND82	FALSE	0	-0.680269	0.262199	-0.209035	0.942016	0.348513	FALSE	FALSE	0.898492	No	Not Significant	Unchanged
GTF3C2	11.7481	11.9956	11.8079	11.8119	11.8415	11.3184	11.4976	12.0397	11.5136	11.9068	Q8WUA4	18	Q8WUA4	TF3C2_HUMAN	GTF3C2	General transcription factor 3C polypeptide 2	Q8WUA4	FALSE	0	-0.557335	0.139308	-0.209013	0.909206	0.212433	FALSE	FALSE	0.872252	No	Not Significant	Unchanged
PSPC1	13.6785	13.8287	13.5269	13.8251	13.9977	14.3134	13.4285	13.5371	13.0833	13.5664	Q8WXF1	21	Q8WXF1	PSPC1_HUMAN	PSPC1	Paraspeckle component 1	Q8WXF1	FALSE	0	-0.69015	0.272403	-0.208874	0.943481	0.358604	FALSE	FALSE	0.899589	No	Not Significant	Unchanged
RMC1	11.5001	11.1359	12.0057	11.9941	11.3285	11.4602	11.3232	11.3619	11.5715	11.3199	Q96DM3	7	Q96DM3	RMC1_HUMAN	RMC1	Regulator of MON1-CCZ1 complex	Q96DM3	FALSE	0	-0.627747	0.210355	-0.208696	0.932663	0.295176	FALSE	FALSE	0.889403	No	Not Significant	Unchanged
PSMF1	13.6011	13.6161	13.8714	13.8494	13.5312	13.198	13.7612	13.5091	13.4864	13.5874	Q92530	9	Q92530	PSMF1_HUMAN	PSMF1	Proteasome inhibitor PI31 subunit	Q92530	FALSE	0	-0.512292	0.095134	-0.208579	0.880988	0.158119	FALSE	FALSE	0.825035	No	Not Significant	Unchanged
TTPAL	10.2852	10.0541	10.7531	10.708	10.0887	9.97348	10.6988	10.3962	10.5421	9.352	Q9BTX7	2	Q9BTX7	TTPAL_HUMAN	TTPAL	Alpha-tocopherol transfer protein-like	Q9BTX7	TRUE	3	-0.820086	0.403196	-0.208445	0.955388	0.467515	FALSE	FALSE	0.924368	No	Not Significant	Unchanged
STEEP1	11.4114	11.6735	11.3327	11.4042	11.6979	11.1324	10.917	11.7241	11.7095	11.111	Q9H5V9	6	Q9H5V9	STEEP_HUMAN	STEEP1	STING ER exit protein	Q9H5V9	FALSE	0	-0.62862	0.212058	-0.208281	0.933137	0.297494	FALSE	FALSE	0.889704	No	Not Significant	Unchanged
UNC119B	12.5393	12.9224	12.6283	12.3261	12.7431	12.5121	12.1973	12.1657	12.7398	12.6189	A6NIH7	2	A6NIH7;Q13432	U119B_HUMAN	UNC119B	Protein unc-119 homolog B	A6NIH7	FALSE	0	-0.572855	0.156413	-0.208221	0.916798	0.233773	FALSE	FALSE	0.872722	No	Not Significant	Unchanged
HUS1	10.4638	10.396	10.7295	10.7486	10.4431	10.3829	10.2337	10.3498	10.5184	10.3718	O60921	2	O60921	HUS1_HUMAN	HUS1	Checkpoint protein HUS1	O60921	TRUE	1	-0.472068	0.0560213	-0.208023	0.834535	0.110395	FALSE	FALSE	0.762487	No	Not Significant	Unchanged
HDHD5	12.6324	12.695	12.8699	12.7326	12.694	12.7414	12.5179	12.5635	12.5516	12.3256	Q9BXW7	15	Q9BXW7	HDHD5_HUMAN	HDHD5	Haloacid dehalogenase-like hydrolase domain-containing 5	Q9BXW7	FALSE	0	-0.457316	0.041635	-0.20784	0.807689	0.0935736	FALSE	FALSE	0.748211	No	Not Significant	Unchanged
NDUFB9	12.3032	12.2906	12.5354	12.4278	12.4209	11.2305	12.0732	12.7537	12.151	12.8461	Q9Y6M9	7	Q9Y6M9	NDUB9_HUMAN	NDUFB9	NADH dehydrogenase [ubiquinone] 1 beta subcomplex subunit 9	Q9Y6M9	FALSE	0	-0.836373	0.42083	-0.207772	0.956476	0.480701	FALSE	FALSE	0.925719	No	Not Significant	Unchanged
SMARCB1	12.5183	12.5013	12.857	12.5699	12.6064	12.5043	12.3621	12.6004	12.2612	12.4023	Q12824	12	Q12824	SNF5_HUMAN	SMARCB1	SWI/SNF-related matrix-associated actin-dependent regulator of chromatin subfamily B member 1	Q12824	FALSE	0	-0.470066	0.054855	-0.207606	0.832793	0.109136	FALSE	FALSE	0.760571	No	Not Significant	Unchanged
PRMT1	15.7747	16.1279	15.8304	15.6526	15.9493	15.521	15.6629	15.8884	15.5437	15.7966	Q99873	32	Q99873	ANM1_HUMAN	PRMT1	Protein arginine N-methyltransferase 1	Q99873	FALSE	0	-0.500158	0.0850901	-0.207534	0.872086	0.146178	FALSE	FALSE	0.811893	No	Not Significant	Unchanged
APOBEC3B	10.8929	11.1522	11.2533	10.5939	11.033	10.8798	10.8009	10.6663	10.3737	11.2833	Q9UH17	6	Q96AK3;Q9UH17	ABC3B_HUMAN	APOBEC3B	DNA dC->dU-editing enzyme APOBEC-3B	Q9UH17	TRUE	1	-0.635675	0.221109	-0.207283	0.935277	0.308413	FALSE	FALSE	0.889704	No	Not Significant	Unchanged
RELCH	11.2175	11.1089	11.5099	11.4087	11.3029	11.1341	11.2618	11.0831	10.9926	11.1557	Q9P260	20	Q9P260	RELCH_HUMAN	RELCH	RAB11-binding protein RELCH	Q9P260	FALSE	0	-0.464283	0.0499558	-0.207164	0.824433	0.10345	FALSE	FALSE	0.750909	No	Not Significant	Unchanged
RWDD4	11.427	11.5604	11.5758	11.5484	11.4838	11.0495	11.3034	11.3	11.454	11.5679	Q6NW29	3	Q6NW29	RWDD4_HUMAN	RWDD4	RWD domain-containing protein 4	Q6NW29	FALSE	0	-0.476023	0.0617804	-0.207121	0.843874	0.117637	FALSE	FALSE	0.776266	No	Not Significant	Unchanged
NUP107	13.2227	13.2615	13.4396	13.3379	13.3116	13.0012	13.1841	13.1097	13.1602	13.198	P57740	41	P57740	NU107_HUMAN	NUP107	Nuclear pore complex protein Nup107	P57740	FALSE	0	-0.427232	0.0132036	-0.207014	0.726093	0.0627911	FALSE	FALSE	0.726608	No	Not Significant	Unchanged
KAT5	9.56038	10.4045	9.12967	9.45779	9.70888	9.78156	9.40423	9.7159	9.40001	9.04087	Q92993	3	Q92993	KAT5_HUMAN	KAT5	Histone acetyltransferase KAT5	Q92993	TRUE	3	-0.749701	0.336291	-0.206705	0.95077	0.418513	FALSE	FALSE	0.910854	No	Not Significant	Unchanged
SYTL4	10.1441	10.2164	10.3437	10.6812	9.79419	9.74209	10.3474	10.4175	9.75598	9.99813	Q96C24	3	Q96C24	SYTL4_HUMAN	SYTL4	Synaptotagmin-like protein 4	Q96C24	FALSE	0	-0.662741	0.249468	-0.206636	0.940521	0.338771	FALSE	FALSE	0.898492	No	Not Significant	Unchanged
ZFP36L1	10.4634	9.89487	11.028	11.7084	9.68136	10.8577	10.4188	10.0165	10.3353	10.2295	Q07352	4	P47974;Q07352	TISB_HUMAN	ZFP36L1	mRNA decay activator protein ZFP36L1	Q07352	FALSE	0	-1.0379	0.624665	-0.206615	0.963911	0.593984	FALSE	FALSE	0.952793	No	Not Significant	Unchanged
SRCAP	10.9111	11.0075	10.9045	11.1774	11.014	10.9856	10.4112	10.8502	10.8516	10.9978	Q6ZRS2	9	Q6ZRS2	SRCAP_HUMAN	SRCAP	Helicase SRCAP	Q6ZRS2	FALSE	0	-0.514739	0.101632	-0.206553	0.887091	0.167449	FALSE	FALSE	0.83082	No	Not Significant	Unchanged
NOC4L	13.2593	13.4229	13.3342	13.4299	13.3085	13.195	13.0714	13.137	13.1752	13.2594	Q9BVI4	23	Q9BVI4	NOC4L_HUMAN	NOC4L	Nucleolar complex protein 4 homolog	Q9BVI4	FALSE	0	-0.420989	0.00842035	-0.206284	0.707045	0.05805	FALSE	FALSE	0.715456	No	Not Significant	Unchanged
LZTR1	10.0307	9.337	10.4477	10.9062	9.89032	9.53996	10.1021	10.0701	10.2863	9.69687	Q8N653	3	Q8N653	LZTR1_HUMAN	LZTR1	Leucine-zipper-like transcriptional regulator 1	Q8N653	TRUE	3	-0.844536	0.43204	-0.206248	0.957237	0.490353	FALSE	FALSE	0.929379	No	Not Significant	Unchanged
NCBP2	12.9039	12.7834	13.2736	13.3059	12.7107	11.0314	13.5056	13.0804	13.4573	12.9866	P52298	3	P52298	NCBP2_HUMAN	NCBP2	Nuclear cap-binding protein subunit 2	P52298	FALSE	0	-1.18974	0.777427	-0.206155	0.966782	0.652405	FALSE	FALSE	0.964371	No	Not Significant	Unchanged
SSH3	10.9765	10.762	11.7025	11.0063	10.8925	11.3982	10.8053	10.8155	10.7363	10.6695	Q8TE77	5	Q8TE77	SSH3_HUMAN	SSH3	Protein phosphatase Slingshot homolog 3	Q8TE77	FALSE	0	-0.675646	0.263977	-0.205835	0.942857	0.354242	FALSE	FALSE	0.898492	No	Not Significant	Unchanged
ATXN10	12.5236	12.6294	12.6748	12.4758	12.7712	12.2231	12.4296	12.4521	12.3498	12.7064	Q9UBB4	15	Q9UBB4	ATX10_HUMAN	ATXN10	Ataxin-10	Q9UBB4	FALSE	0	-0.480066	0.0688524	-0.205607	0.854343	0.126893	FALSE	FALSE	0.791712	No	Not Significant	Unchanged
ABCC3	11.5611	11.8568	11.4125	11.6169	11.8151	11.7599	11.1332	11.6878	11.0862	11.6818	O15438	18	O15438	MRP3_HUMAN	ABCC3	ATP-binding cassette sub-family C member 3	O15438	FALSE	0	-0.601014	0.189955	-0.20553	0.928391	0.275767	FALSE	FALSE	0.881981	No	Not Significant	Unchanged
MRPL50	12.406	12.4317	12.3889	12.6658	12.5945	12.5951	12.3472	12.2052	12.1195	12.3064	Q8N5N7	7	Q8N5N7	RM50_HUMAN	MRPL50	39S ribosomal protein L50, mitochondrial	Q8N5N7	FALSE	0	-0.483747	0.0727298	-0.205508	0.859274	0.131747	FALSE	FALSE	0.795726	No	Not Significant	Unchanged
RAB5B	13.9365	14.1704	13.972	13.9795	14.0803	13.9529	14.2478	14.1039	14.0161	12.9053	P61020	8	P61020	RAB5B_HUMAN	RAB5B	Ras-related protein Rab-5B	P61020	FALSE	0	-0.738848	0.328159	-0.205344	0.950241	0.413533	FALSE	FALSE	0.909138	No	Not Significant	Unchanged
GTF3C5	12.5302	12.7404	12.4288	12.4968	12.911	12.5557	12.1991	12.4228	12.2765	12.7404	Q9Y5Q8	21	Q9Y5Q8	TF3C5_HUMAN	GTF3C5	General transcription factor 3C polypeptide 5	Q9Y5Q8	FALSE	0	-0.536571	0.125906	-0.205333	0.903526	0.198792	FALSE	FALSE	0.859524	No	Not Significant	Unchanged
ORC3	12.283	12.2666	12.4953	12.3935	12.4329	12.0949	12.1579	12.1458	12.1938	12.3667	Q9UBD5	15	Q9UBD5	ORC3_HUMAN	ORC3	Origin recognition complex subunit 3	Q9UBD5	FALSE	0	-0.438658	0.028199	-0.205229	0.775835	0.0788965	FALSE	FALSE	0.741731	No	Not Significant	Unchanged
FAM172A	10.5167	10.5299	10.81	10.5372	10.6456	9.87314	10.7444	10.6783	10.6047	10.2268	Q8WUF8	2	Q8WUF8	F172A_HUMAN	FAM172A	Cotranscriptional regulator FAM172A	Q8WUF8	FALSE	0	-0.60886	0.198469	-0.205196	0.930673	0.285813	FALSE	FALSE	0.884474	No	Not Significant	Unchanged
CHMP4A	12.3551	12.6776	12.3107	12.2486	12.6391	12.6703	12.3236	12.0336	12.3598	11.9325	Q9BY43	9	Q9BY43	CHM4A_HUMAN	CHMP4A	Charged multivesicular body protein 4a	Q9BY43	FALSE	0	-0.580273	0.170187	-0.205043	0.922625	0.253196	FALSE	FALSE	0.873206	No	Not Significant	Unchanged
DNAJB2	11.6834	12.0414	11.4956	12.1206	11.5314	11.8211	11.6819	11.2707	11.6049	11.5828	P25686	4	P25686	DNJB2_HUMAN	DNAJB2	DnaJ homolog subfamily B member 2	P25686	FALSE	0	-0.581043	0.17107	-0.204987	0.922931	0.254301	FALSE	FALSE	0.873206	No	Not Significant	Unchanged
SMARCAD1	11.5061	11.7785	11.1016	11.5429	12.0561	11.7108	10.9618	11.2555	11.6197	11.5282	Q9H4L7	14	Q9H4L7	SMRCD_HUMAN	SMARCAD1	SWI/SNF-related matrix-associated actin-dependent regulator of chromatin subfamily A containing DEAD/H box 1	Q9H4L7	FALSE	0	-0.672435	0.263275	-0.20458	0.942987	0.355137	FALSE	FALSE	0.898721	No	Not Significant	Unchanged
NUP210	13.0432	13.1438	13.0515	13.2664	13.1651	12.4607	12.9628	13.1688	12.8971	13.2725	Q8TEM1	42	Q8TEM1	PO210_HUMAN	NUP210	Nuclear pore membrane glycoprotein 210	Q8TEM1	FALSE	0	-0.559848	0.151216	-0.204316	0.915892	0.231007	FALSE	FALSE	0.872722	No	Not Significant	Unchanged
RBM12B	12.0325	12.0931	11.9594	12.3354	12.1959	11.8222	11.8053	12.0228	11.8402	12.2187	Q8IXT5	20	Q8IXT5	RB12B_HUMAN	RBM12B	RNA-binding protein 12B	Q8IXT5	FALSE	0	-0.490035	0.0817801	-0.204127	0.870108	0.143757	FALSE	FALSE	0.811646	No	Not Significant	Unchanged
IRF2BP1	11.3087	11.3559	11.4884	11.4673	11.3768	11.6065	11.3169	11.1573	10.8924	11.1166	Q8IU81	8	Q8IU81	I2BP1_HUMAN	IRF2BP1	Interferon regulatory factor 2-binding protein 1	Q8IU81	FALSE	0	-0.521382	0.113136	-0.204123	0.896231	0.183587	FALSE	FALSE	0.83589	No	Not Significant	Unchanged
BCAR3	10.7485	10.519	10.9773	11.1999	10.7514	10.4195	11.0304	10.392	10.7347	10.7125	O75815	7	O75815	BCAR3_HUMAN	BCAR3	Breast cancer anti-estrogen resistance protein 3	O75815	FALSE	0	-0.591709	0.183581	-0.204064	0.926994	0.269947	FALSE	FALSE	0.88001	No	Not Significant	Unchanged
NELFA	11.5891	11.6212	11.6814	11.5705	11.9369	11.5266	11.358	11.5235	11.285	11.7991	Q9H3P2	14	Q9H3P2	NELFA_HUMAN	NELFA	Negative elongation factor A	Q9H3P2	FALSE	0	-0.502046	0.0939417	-0.204052	0.88175	0.159229	FALSE	FALSE	0.825035	No	Not Significant	Unchanged
NPLOC4	13.351	13.4806	13.4554	13.3508	13.5702	12.9241	13.3154	13.5192	13.1858	13.3574	Q8TAT6	24	Q8TAT6	NPL4_HUMAN	NPLOC4	Nuclear protein localization protein 4 homolog	Q8TAT6	FALSE	0	-0.497012	0.0891768	-0.203918	0.877516	0.153247	FALSE	FALSE	0.825035	No	Not Significant	Unchanged
CYP20A1	11.4614	11.1311	12.1338	11.7899	11.2438	11.0794	11.4388	11.3174	11.4179	11.6004	Q6UW02	15	Q6UW02	CP20A_HUMAN	CYP20A1	Cytochrome P450 20A1	Q6UW02	FALSE	0	-0.660381	0.252641	-0.20387	0.941548	0.345408	FALSE	FALSE	0.898492	No	Not Significant	Unchanged
ISYNA1	12.7543	12.6938	12.8547	12.9066	13.014	12.347	12.7684	12.8641	12.872	12.4676	Q9NPH2	13	Q9NPH2	INO1_HUMAN	ISYNA1	Inositol-3-phosphate synthase 1	Q9NPH2	FALSE	0	-0.518453	0.111505	-0.203474	0.895386	0.181969	FALSE	FALSE	0.835653	No	Not Significant	Unchanged
GPN1	10.6013	10.8168	11.2173	9.85829	10.964	11.0942	10.5199	10.1545	10.7537	10.0329	Q9HCN4	6	Q9HCN4	GPN1_HUMAN	GPN1	GPN-loop GTPase 1	Q9HCN4	FALSE	0	-0.848257	0.442069	-0.203094	0.95807	0.501358	FALSE	FALSE	0.931211	No	Not Significant	Unchanged
NCAPG	13.1394	13.3637	13.0428	13.3612	13.2413	13.1635	12.9319	13.1147	12.7775	13.2581	Q9BPX3	27	Q9BPX3	CND3_HUMAN	NCAPG	Condensin complex subunit 3	Q9BPX3	FALSE	0	-0.494164	0.0879913	-0.203086	0.876741	0.152198	FALSE	FALSE	0.824122	No	Not Significant	Unchanged
ALDH3A1	16.6455	16.7914	16.7314	16.6213	16.8894	16.6903	16.6334	16.563	16.4337	16.4559	P30838	35	P30838	AL3A1_HUMAN	ALDH3A1	Aldehyde dehydrogenase, dimeric NADP-preferring	P30838	FALSE	0	-0.443354	0.0372011	-0.203077	0.79981	0.0895054	FALSE	FALSE	0.748211	No	Not Significant	Unchanged
TAF2	10.5114	10.7864	10.5114	10.3911	10.8071	9.9199	10.4609	10.4892	10.5103	10.7263	Q6P1X5	4	Q6P1X5	TAF2_HUMAN	TAF2	Transcription initiation factor TFIID subunit 2	Q6P1X5	TRUE	1	-0.577485	0.172124	-0.202681	0.923898	0.257864	FALSE	FALSE	0.87399	No	Not Significant	Unchanged
DGKZ	9.58867	9.35067	9.80664	9.91852	9.72859	9.55166	9.52213	9.40487	9.93927	9.07569	Q13574	2	Q13574	DGKZ_HUMAN	DGKZ	Diacylglycerol kinase zeta	Q13574	TRUE	3	-0.599196	0.194433	-0.202381	0.930341	0.284307	FALSE	FALSE	0.884474	No	Not Significant	Unchanged
GLCE	10.7665	10.763	10.6483	11.1301	10.9741	10.4708	10.7081	10.7873	10.467	10.9502	O94923	7	O94923	GLCE_HUMAN	GLCE	D-glucuronyl C5-epimerase	O94923	FALSE	0	-0.525819	0.121419	-0.2022	0.902052	0.195527	FALSE	FALSE	0.853627	No	Not Significant	Unchanged
SRC	14.4314	14.5259	14.3536	14.6318	14.663	14.1558	14.1319	14.3994	14.3486	14.6725	P12931	27	P06241;P07947;P12931	SRC_HUMAN	SRC	Proto-oncogene tyrosine-protein kinase Src	P12931	FALSE	0	-0.504526	0.100708	-0.201909	0.888164	0.169199	FALSE	FALSE	0.83082	No	Not Significant	Unchanged
SYNGR2	14.7564	14.7947	15.0197	15.2006	14.4592	12.6241	15.3318	14.963	15.3196	15.0952	O43760	2	O43760	SNG2_HUMAN	SYNGR2	Synaptogyrin-2	O43760	FALSE	0	-1.3001	0.896451	-0.201825	0.96849	0.692573	FALSE	FALSE	0.967686	No	Not Significant	Unchanged
RBBP7	15.6105	15.9477	15.5833	15.4995	15.8597	15.3082	15.6192	15.607	15.5526	15.5169	Q16576	20	Q16576	RBBP7_HUMAN	RBBP7	Histone-binding protein RBBP7	Q16576	FALSE	0	-0.487521	0.0839699	-0.201776	0.87335	0.147767	FALSE	FALSE	0.815406	No	Not Significant	Unchanged
FAM177A1	11.2708	11.1345	12.053	11.1791	11.1644	10.9539	11.4595	11.277	11.0698	11.1456	Q8N128	5	Q8N128	F177A_HUMAN	FAM177A1	Protein FAM177A1	Q8N128	FALSE	0	-0.644169	0.24089	-0.201639	0.9401	0.336122	FALSE	FALSE	0.898492	No	Not Significant	Unchanged
L1RE1	10.5844	10.3923	10.8092	10.8273	10.7569	10.396	10.4552	10.3173	10.5873	10.7183	Q9UN81	5	Q9UN81	LORF1_HUMAN	L1RE1	LINE-1 retrotransposable element ORF1 protein	Q9UN81	TRUE	1	-0.496404	0.0931915	-0.201606	0.882079	0.159713	FALSE	FALSE	0.825035	No	Not Significant	Unchanged
SUCLG1	14.6876	14.6706	14.9366	14.882	14.7089	14.367	14.8286	14.5964	14.7143	14.4835	P53597	14	P53597	SUCA_HUMAN	SUCLG1	Succinate--CoA ligase [ADP/GDP-forming] subunit alpha, mitochondrial	P53597	FALSE	0	-0.480563	0.0773898	-0.201587	0.866424	0.139445	FALSE	FALSE	0.80547	No	Not Significant	Unchanged
GRK2	10.6983	10.3868	11.0698	11.0469	10.7378	10.2793	10.5507	10.7313	10.7444	10.738	P25098	4	P25098;P35626	ARBK1_HUMAN	GRK2	Beta-adrenergic receptor kinase 1	P25098	TRUE	1	-0.572102	0.168934	-0.201584	0.923163	0.255149	FALSE	FALSE	0.873206	No	Not Significant	Unchanged
SLC27A4	13.9156	13.9381	14.2554	14.0532	13.8636	13.2994	13.9031	13.9891	13.9489	13.9898	Q6P1M0	23	Q6P1M0	S27A4_HUMAN	SLC27A4	Long-chain fatty acid transport protein 4	Q6P1M0	FALSE	0	-0.563302	0.160286	-0.201508	0.920197	0.244733	FALSE	FALSE	0.872722	No	Not Significant	Unchanged
MSRB2	10.9099	11.075	11.1337	10.9716	10.9065	10.1848	11.1997	10.7398	11.1538	10.8243	Q9Y3D2	2	Q9Y3D2	MSRB2_HUMAN	MSRB2	Methionine-R-sulfoxide reductase B2, mitochondrial	Q9Y3D2	TRUE	1	-0.630597	0.228142	-0.201228	0.937937	0.323125	FALSE	FALSE	0.895367	No	Not Significant	Unchanged
SLC35F6	12.9664	13.0595	13.1869	13.1247	12.9417	12.4518	13.062	13.4176	13.1316	12.322	Q8N357	5	Q8N357	S35F6_HUMAN	SLC35F6	Solute carrier family 35 member F6	Q8N357	FALSE	0	-0.680015	0.277609	-0.201203	0.9455	0.373473	FALSE	FALSE	0.900187	No	Not Significant	Unchanged
CNOT3	12.4353	12.6602	12.4161	12.3498	12.7618	12.3988	12.0514	12.2529	12.4691	12.5576	O75175	10	O75175	CNOT3_HUMAN	CNOT3	CCR4-NOT transcription complex subunit 3	O75175	FALSE	0	-0.511515	0.109485	-0.201015	0.894927	0.181102	FALSE	FALSE	0.835653	No	Not Significant	Unchanged
TRIM65	10.5305	10.5438	10.7082	10.7292	10.5875	10.4015	10.2889	10.6466	10.5552	10.3139	Q6PJ69	6	Q6PJ69	TRI65_HUMAN	TRIM65	Tripartite motif-containing protein 65	Q6PJ69	FALSE	0	-0.45551	0.0535388	-0.200986	0.833536	0.10967	FALSE	FALSE	0.762487	No	Not Significant	Unchanged
RXRB	11.4966	11.3109	11.8901	11.8281	11.4019	10.8673	11.361	11.654	11.8001	11.3557	P28702	8	P19793;P28702;P48443	RXRB_HUMAN	RXRB	Retinoic acid receptor RXR-beta	P28702	FALSE	0	-0.646955	0.24666	-0.200148	0.941333	0.343996	FALSE	FALSE	0.898492	No	Not Significant	Unchanged
RING1	11.6886	11.8992	11.7818	11.7917	11.7254	11.5194	11.6191	11.6431	11.7193	11.498	Q06587	9	Q06587	RING1_HUMAN	RING1	E3 ubiquitin-protein ligase RING1	Q06587	FALSE	0	-0.423164	0.0236701	-0.199747	0.764519	0.0746406	FALSE	FALSE	0.740835	No	Not Significant	Unchanged
ABLIM1	11.2744	11.2236	11.2906	11.4591	11.568	11.5215	10.9705	10.939	11.1849	11.3128	O14639	11	O14639	ABLM1_HUMAN	ABLIM1	Actin-binding LIM protein 1	O14639	FALSE	0	-0.522167	0.123061	-0.199553	0.903924	0.199691	FALSE	FALSE	0.859695	No	Not Significant	Unchanged
GTF2B	12.0181	12.0563	12.0172	12.3242	12.1181	12.0989	11.8092	11.781	12.2149	11.7433	Q00403	8	Q00403	TF2B_HUMAN	GTF2B	Transcription initiation factor IIB	Q00403	FALSE	0	-0.497806	0.0988179	-0.199494	0.887619	0.168306	FALSE	FALSE	0.83082	No	Not Significant	Unchanged
ALDH1B1	14.153	14.2848	14.4079	14.1533	14.2091	13.7323	14.2181	14.0268	14.3232	14.021	P30837	21	P30837	AL1B1_HUMAN	ALDH1B1	Aldehyde dehydrogenase X, mitochondrial	P30837	FALSE	0	-0.498926	0.0999396	-0.199493	0.888507	0.169767	FALSE	FALSE	0.83082	No	Not Significant	Unchanged
FLCN	10.8461	11.2506	10.9539	10.7676	10.8555	10.6655	10.9577	10.5699	10.818	10.7761	Q8NFG4	7	Q8NFG4	FLCN_HUMAN	FLCN	Folliculin	Q8NFG4	FALSE	0	-0.49172	0.0928034	-0.199458	0.88261	0.160499	FALSE	FALSE	0.825035	No	Not Significant	Unchanged
STAT1	14.0233	14.0761	14.126	14.1273	14.2068	13.4403	14.022	14.0655	14.0553	14.0901	P42224	36	P42224	STAT1_HUMAN	STAT1	Signal transducer and activator of transcription 1-alpha/beta	P42224	FALSE	0	-0.524124	0.125301	-0.199412	0.905223	0.202686	FALSE	FALSE	0.865195	No	Not Significant	Unchanged
MTCH2	14.2948	14.5991	14.174	14.3699	14.4795	14.2258	14.3202	14.2801	14.1869	14.0181	Q9Y6C9	18	Q9Y6C9	MTCH2_HUMAN	MTCH2	Mitochondrial carrier homolog 2	Q9Y6C9	FALSE	0	-0.466518	0.0677072	-0.199405	0.855584	0.128083	FALSE	FALSE	0.791712	No	Not Significant	Unchanged
ZNF638	11.9823	12.1901	12.0161	11.9607	12.205	11.9492	11.6471	12.1525	11.6949	12.0247	Q14966	38	Q14966	ZN638_HUMAN	ZNF638	Zinc finger protein 638	Q14966	FALSE	0	-0.496045	0.0974734	-0.199286	0.886619	0.166689	FALSE	FALSE	0.83082	No	Not Significant	Unchanged
GNAS	14.5193	14.5484	14.7343	14.6873	14.549	13.9469	14.5239	14.39	14.7006	14.5934	P63092;Q5JWF2	16	P63092;Q5JWF2	GNAS1_HUMAN;GNAS2_HUMAN	GNAS	Guanine nucleotide-binding protein G(s) subunit alpha isoforms short	P63092	FALSE	0	-0.54047	0.142918	-0.198776	0.914094	0.225711	FALSE	FALSE	0.872722	No	Not Significant	Unchanged
MACROH2A2	14.0834	14.3614	13.8319	14.2059	14.3762	14.3694	13.711	14.0745	13.6447	14.1759	Q9P0M6	14	Q9P0M6	H2AW_HUMAN	MACROH2A2	Core histone macro-H2A.2	Q9P0M6	FALSE	0	-0.597614	0.200165	-0.198725	0.93263	0.295016	FALSE	FALSE	0.889403	No	Not Significant	Unchanged
FCHSD2	8.75758	8.44629	9.23647	9.18725	8.60083	8.69661	9.22158	8.69986	9.01426	7.71505	O94868	2	O94868	FCSD2_HUMAN	FCHSD2	F-BAR and double SH3 domains protein 2	O94868	TRUE	3	-0.844961	0.448484	-0.198239	0.958873	0.512422	FALSE	FALSE	0.937835	No	Not Significant	Unchanged
WASH2P	12.0777	11.4634	12.5304	12.5711	12.1862	11.9079	12.4127	11.7203	12.2395	11.6674	C4AMC7;Q6VEQ5	4	A8K0Z3;A8MWX3;C4AMC7;Q6VEQ5	WASH2_HUMAN;WASH3_HUMAN	WASH2P;WASH3P	Putative WAS protein family homolog 3	C4AMC7	FALSE	0	-0.738277	0.341834	-0.198221	0.952422	0.434868	FALSE	FALSE	0.91778	No	Not Significant	Unchanged
POP7	11.683	12.113	11.4949	11.7569	11.8072	11.6379	11.9411	11.685	11.2718	11.4389	O75817	5	O75817	POP7_HUMAN	POP7	Ribonuclease P protein subunit p20	O75817	FALSE	0	-0.563306	0.16723	-0.198038	0.923585	0.256701	FALSE	FALSE	0.873206	No	Not Significant	Unchanged
PHF14	11.6531	11.8248	12.1053	11.3326	11.7895	11.8094	11.4701	11.4471	11.3175	11.7815	O94880	10	O94880	PHF14_HUMAN	PHF14	PHD finger protein 14	O94880	FALSE	0	-0.576108	0.18027	-0.197919	0.927639	0.272604	FALSE	FALSE	0.881981	No	Not Significant	Unchanged
WWTR1	11.9714	11.9975	12.1465	12.1004	12.081	11.699	12.0222	11.903	11.8509	11.9425	Q9GZV5	7	Q9GZV5	WWTR1_HUMAN	WWTR1	WW domain-containing transcription regulator protein 1	Q9GZV5	FALSE	0	-0.430622	0.0350056	-0.197808	0.796812	0.088041	FALSE	FALSE	0.748211	No	Not Significant	Unchanged
MT-CO2	15.072	14.8402	15.6218	15.5482	14.7173	13.8839	15.4618	15.2691	15.4739	14.832	P00403	7	P00403	COX2_HUMAN	MT-CO2	Cytochrome c oxidase subunit 2	P00403	FALSE	0	-0.937332	0.541843	-0.197744	0.962383	0.56677	FALSE	FALSE	0.949833	No	Not Significant	Unchanged
HAT1	12.1623	12.3974	12.151	11.9413	12.5985	12.2637	11.931	12.1871	11.751	12.2394	O14929	10	O14929	HAT1_HUMAN	HAT1	Histone acetyltransferase type B catalytic subunit	O14929	FALSE	0	-0.561757	0.166475	-0.197641	0.923446	0.256187	FALSE	FALSE	0.873206	No	Not Significant	Unchanged
SMC5	11.6982	11.9131	11.6399	11.7826	11.896	11.1922	11.3406	11.8603	11.6911	11.9678	Q8IY18	16	Q8IY18	SMC5_HUMAN	SMC5	Structural maintenance of chromosomes protein 5	Q8IY18	FALSE	0	-0.574123	0.179198	-0.197463	0.92745	0.271817	FALSE	FALSE	0.880732	No	Not Significant	Unchanged
TSC2	11.7915	11.9	11.7887	12.0182	11.8975	12.0043	11.5404	11.3695	11.7162	11.8885	P49815	14	P49815	TSC2_HUMAN	TSC2	Tuberin	P49815	FALSE	0	-0.513223	0.118549	-0.197337	0.902082	0.195593	FALSE	FALSE	0.853627	No	Not Significant	Unchanged
NPM3	12.6078	12.6718	12.9382	12.2846	12.9746	12.5424	12.2059	12.5874	12.6956	12.5698	O75607	6	O75607	NPM3_HUMAN	NPM3	Nucleoplasmin-3	O75607	FALSE	0	-0.559494	0.165334	-0.19708	0.923222	0.255363	FALSE	FALSE	0.873206	No	Not Significant	Unchanged
RPP38	12.32	12.4452	12.3085	12.6557	12.3084	12.1011	12.3721	12.1593	12.2731	12.2565	P78345	11	P78345	RPP38_HUMAN	RPP38	Ribonuclease P protein subunit p38	P78345	FALSE	0	-0.453305	0.0592019	-0.197051	0.84453	0.118179	FALSE	FALSE	0.776266	No	Not Significant	Unchanged
CSGALNACT1	11.9084	11.9234	12.2956	12.2274	11.6247	11.5559	12.0509	11.9773	11.7655	11.7545	Q8TDX6	15	Q8TDX6	CGAT1_HUMAN	CSGALNACT1	Chondroitin sulfate N-acetylgalactosaminyltransferase 1	Q8TDX6	FALSE	0	-0.55887	0.164973	-0.196948	0.923138	0.255055	FALSE	FALSE	0.873206	No	Not Significant	Unchanged
RAB18	14.3529	14.5065	14.4663	14.5064	14.3697	13.239	14.4524	14.5875	14.5029	14.5452	Q9NP72	10	Q9NP72	RAB18_HUMAN	RAB18	Ras-related protein Rab-18	Q9NP72	FALSE	0	-0.76054	0.366894	-0.196823	0.954473	0.456954	FALSE	FALSE	0.924368	No	Not Significant	Unchanged
CIRBP	13.2477	13.4167	13.6185	13.4302	12.963	12.8987	13.6326	13.093	13.2549	12.9222	Q14011	4	Q14011	CIRBP_HUMAN	CIRBP	Cold-inducible RNA-binding protein	Q14011	FALSE	0	-0.60062	0.207006	-0.196807	0.934642	0.305091	FALSE	FALSE	0.889704	No	Not Significant	Unchanged
KIF14	11.8176	12.0136	11.8002	12.0179	11.876	11.793	11.5757	11.801	11.8621	11.6191	Q15058	22	Q15058	KIF14_HUMAN	KIF14	Kinesin-like protein KIF14	Q15058	FALSE	0	-0.441402	0.0478827	-0.19676	0.825267	0.103992	FALSE	FALSE	0.751912	No	Not Significant	Unchanged
UBE3C	12.0982	12.1259	12.2005	12.3188	12.1836	11.3805	11.9545	12.2703	12.0924	12.357	Q15386	25	Q15386	UBE3C_HUMAN	UBE3C	Ubiquitin-protein ligase E3C	Q15386	FALSE	0	-0.605138	0.212622	-0.196258	0.935969	0.312112	FALSE	FALSE	0.892634	No	Not Significant	Unchanged
NAP1L1	16.3275	16.4327	16.3047	16.2544	16.7539	16.7106	16.0989	16.3051	15.5952	16.4917	P55209	14	P55209	NP1L1_HUMAN	NAP1L1	Nucleosome assembly protein 1-like 1	P55209	FALSE	0	-0.666866	0.274612	-0.196127	0.946008	0.377401	FALSE	FALSE	0.900187	No	Not Significant	Unchanged
IP6K1	10.842	10.7966	11.2117	11.2337	10.5611	10.7677	11.2107	10.2645	11.3625	10.1691	Q92551	2	Q92551	IP6K1_HUMAN	IP6K1	Inositol hexakisphosphate kinase 1	Q92551	TRUE	4	-0.785674	0.394005	-0.195834	0.956321	0.478782	FALSE	FALSE	0.925719	No	Not Significant	Unchanged
EIF1AX	15.2995	15.533	15.389	15.451	15.2603	14.8687	15.3657	15.2822	15.3513	15.1946	P47813	9	P47813;O14602	IF1AX_HUMAN	EIF1AX	Eukaryotic translation initiation factor 1A, X-chromosomal	P47813	FALSE	0	-0.482931	0.0912783	-0.195826	0.882757	0.160718	FALSE	FALSE	0.825035	No	Not Significant	Unchanged
RPL34	16.7053	16.8657	16.8859	16.7372	16.7674	16.7233	16.9033	16.9417	17.0226	15.5004	P49207	7	P49207	RL34_HUMAN	RPL34	60S ribosomal protein L34	P49207	FALSE	0	-0.81	0.418429	-0.195785	0.957677	0.496105	FALSE	FALSE	0.92963	No	Not Significant	Unchanged
CDC40	11.4078	11.3965	11.3955	11.8606	11.4137	11.0413	11.2904	11.3927	11.5129	11.3665	O60508	15	O60508	PRP17_HUMAN	CDC40	Pre-mRNA-processing factor 17	O60508	FALSE	0	-0.50898	0.117424	-0.195778	0.901969	0.195346	FALSE	FALSE	0.853627	No	Not Significant	Unchanged
SHKBP1	10.9918	11.0393	11.0982	11.1971	11.0675	10.5333	11.1167	10.9505	11.0678	10.856	Q8TBC3	10	Q8TBC3	SHKB1_HUMAN	SHKBP1	SH3KBP1-binding protein 1	Q8TBC3	TRUE	1	-0.490746	0.0994124	-0.195667	0.889608	0.171611	FALSE	FALSE	0.83082	No	Not Significant	Unchanged
EHMT1	11.1234	11.3513	10.9947	10.9563	11.6255	11.632	10.7148	10.9439	10.931	10.9609	Q9H9B1	15	Q9H9B1	EHMT1_HUMAN	EHMT1	Histone-lysine N-methyltransferase EHMT1	Q9H9B1	FALSE	0	-0.64562	0.254757	-0.195432	0.943464	0.358486	FALSE	FALSE	0.899589	No	Not Significant	Unchanged
SHTN1	13.1289	13.2729	13.2857	13.0347	13.3561	13.2753	13.0265	13.0695	12.858	12.9812	A0MZ66	37	A0MZ66	SHOT1_HUMAN	SHTN1	Shootin-1	A0MZ66	FALSE	0	-0.462131	0.0715994	-0.195266	0.862408	0.135019	FALSE	FALSE	0.801139	No	Not Significant	Unchanged
GLE1	11.5131	11.4366	11.8362	11.4517	11.7618	11.2098	11.6302	11.4987	11.3124	11.4806	Q53GS7	11	Q53GS7	GLE1_HUMAN	GLE1	mRNA export factor GLE1	Q53GS7	FALSE	0	-0.493896	0.103434	-0.195231	0.892835	0.177251	FALSE	FALSE	0.83082	No	Not Significant	Unchanged
MIF4GD	10.5897	10.9521	10.3986	10.7379	10.704	9.80129	10.6677	10.7215	10.4258	10.8986	A9UHW6	3	A9UHW6	MI4GD_HUMAN	MIF4GD	MIF4G domain-containing protein	A9UHW6	FALSE	0	-0.667992	0.277662	-0.195165	0.946551	0.381689	FALSE	FALSE	0.900187	No	Not Significant	Unchanged
MFF	12.207	11.6961	12.6541	12.6715	12.24	12.1798	12.0971	11.9914	12.5147	11.8186	Q9GZY8	8	Q9GZY8	MFF_HUMAN	MFF	Mitochondrial fission factor	Q9GZY8	FALSE	0	-0.670679	0.280453	-0.195113	0.946896	0.38446	FALSE	FALSE	0.900187	No	Not Significant	Unchanged
H2BC10	19.3268	19.072	19.9318	20.6157	18.1209	18.0683	19.8222	19.3795	19.5708	19.3597	O60814;P58876;P62807;Q5QNW6;Q93079;Q99877;Q99879;Q99880	11	O60814;P06899;P23527;P33778;P57053;P58876;P62807;Q16778;Q5QNW6;Q8N257;Q93079;Q96A08;Q99877;Q99879;Q99880	H2B1C_HUMAN;H2B1D_HUMAN;H2B1H_HUMAN;H2B1K_HUMAN;H2B1L_HUMAN;H2B1M_HUMAN;H2B1N_HUMAN;H2B2F_HUMAN	H2BC10;H2BC12;H2BC13;H2BC14;H2BC15;H2BC18;H2BC5;H2BC9	Histone H2B type 1-K	O60814	FALSE	0	-1.26809	0.878042	-0.195022	0.968617	0.695761	FALSE	FALSE	0.967686	No	Not Significant	Unchanged
KIAA1143	11.8781	11.7174	12.2348	12.0085	11.9848	11.9494	11.9765	11.7579	11.7093	11.5641	Q96AT1	6	Q96AT1	K1143_HUMAN	KIAA1143	Uncharacterized protein KIAA1143	Q96AT1	FALSE	0	-0.498741	0.10886	-0.19494	0.896788	0.184668	FALSE	FALSE	0.83589	No	Not Significant	Unchanged
STXBP6	9.63059	9.29964	10.3238	10.2166	9.11542	8.96787	9.79808	9.60154	9.96578	9.38657	Q8NFX7	2	Q8NFX7	STXB6_HUMAN	STXBP6	Syntaxin-binding protein 6	Q8NFX7	TRUE	4	-0.830503	0.440695	-0.194904	0.958862	0.512264	FALSE	FALSE	0.937835	No	Not Significant	Unchanged
HERC5	10.4152	10.0831	10.734	11.1681	10.1078	10.0175	10.1641	10.9411	10.5493	9.97222	Q9UII4	3	Q9UII4	HERC5_HUMAN	HERC5	E3 ISG15--protein ligase HERC5	Q9UII4	TRUE	2	-0.787205	0.398358	-0.194423	0.95674	0.484006	FALSE	FALSE	0.926204	No	Not Significant	Unchanged
MRPL27	14.0212	14.0682	14.2649	14.2735	13.9102	14.4523	13.6952	14.0232	13.8854	13.6182	Q9P0M9	9	Q9P0M9	RM27_HUMAN	MRPL27	39S ribosomal protein L27, mitochondrial	Q9P0M9	FALSE	0	-0.580424	0.191755	-0.194334	0.931646	0.290317	FALSE	FALSE	0.886449	No	Not Significant	Unchanged
PSMB10	10.012	9.85448	11.1824	9.62801	9.81504	9.99794	10.2976	9.71733	9.86514	9.75044	P40306	3	P40306	PSB10_HUMAN	PSMB10	Proteasome subunit beta type-10	P40306	TRUE	2	-0.830052	0.441491	-0.194281	0.958964	0.513698	FALSE	FALSE	0.93862	No	Not Significant	Unchanged
TGFBR1	10.1359	9.96724	10.5922	10.2167	10.1989	10.3872	9.53736	9.81896	10.2877	10.2169	P36897	2	P36897	TGFR1_HUMAN	TGFBR1	TGF-beta receptor type-1	P36897	FALSE	0	-0.627894	0.239595	-0.194149	0.941386	0.344345	FALSE	FALSE	0.898492	No	Not Significant	Unchanged
CDCA3	10.8913	10.8068	11.0972	11.0118	11.0808	11.7258	10.695	10.5919	10.2984	10.7139	Q99618	5	Q99618	CDCA3_HUMAN	CDCA3	Cell division cycle-associated protein 3	Q99618	FALSE	0	-0.73615	0.347874	-0.194138	0.953454	0.445717	FALSE	FALSE	0.92075	No	Not Significant	Unchanged
EFR3A	10.697	10.3045	11.0419	10.4598	11.4132	10.2044	10.761	10.44	10.6545	10.9938	Q14156	7	Q14156	EFR3A_HUMAN	EFR3A	Protein EFR3 homolog A	Q14156	FALSE	0	-0.723999	0.335773	-0.194113	0.952506	0.43573	FALSE	FALSE	0.91778	No	Not Significant	Unchanged
MTX3	11.3507	11.1338	11.5779	11.5863	11.536	10.6819	11.423	11.0876	12.0032	11.1263	Q5HYI7	6	Q5HYI7	MTX3_HUMAN	MTX3	Metaxin-3	Q5HYI7	FALSE	0	-0.712418	0.324214	-0.194102	0.951529	0.425884	FALSE	FALSE	0.915107	No	Not Significant	Unchanged
NFKB1	11.348	11.3602	11.5604	11.549	11.3538	11.3253	11.1365	11.1077	11.4549	11.2844	P19838	13	P19838	NFKB1_HUMAN	NFKB1	Nuclear factor NF-kappa-B p105 subunit	P19838	FALSE	0	-0.448494	0.0603063	-0.194094	0.847584	0.120767	FALSE	FALSE	0.782343	No	Not Significant	Unchanged
PIGT	12.3018	12.2306	12.7869	12.4155	12.2052	11.4617	12.4306	12.5627	12.456	12.1669	Q969N2	14	Q969N2	PIGT_HUMAN	PIGT	GPI transamidase component PIG-T	Q969N2	FALSE	0	-0.69373	0.305702	-0.194014	0.949817	0.40961	FALSE	FALSE	0.909138	No	Not Significant	Unchanged
LSS	12.0544	12.2388	12.147	12.1244	12.1374	11.5652	11.9987	12.2231	11.8074	12.2471	P48449	17	P48449	LSS_HUMAN	LSS	Lanosterol synthase	P48449	FALSE	0	-0.525734	0.138555	-0.19359	0.913808	0.224888	FALSE	FALSE	0.872722	No	Not Significant	Unchanged
CNOT1	13.2849	13.3995	13.3746	13.3058	13.4896	13.0563	13.1565	13.3595	13.1182	13.3039	A5YKK6	75	A5YKK6	CNOT1_HUMAN	CNOT1	CCR4-NOT transcription complex subunit 1	A5YKK6	FALSE	0	-0.432032	0.0450182	-0.193507	0.821164	0.101374	FALSE	FALSE	0.748211	No	Not Significant	Unchanged
RFC3	12.7247	13.0731	12.6128	12.6758	12.9667	12.9109	12.5529	12.5946	12.8227	12.313	P40938	16	P40938	RFC3_HUMAN	RFC3	Replication factor C subunit 3	P40938	FALSE	0	-0.535279	0.14868	-0.1933	0.918222	0.238245	FALSE	FALSE	0.872722	No	Not Significant	Unchanged
JUND	11.494	11.8204	11.67	11.6212	11.2938	10.6496	11.5954	11.7496	11.6525	11.3936	P17535	3	P17535	JUND_HUMAN	JUND	Transcription factor JunD	P17535	FALSE	0	-0.676703	0.290252	-0.193226	0.948332	0.396445	FALSE	FALSE	0.905696	No	Not Significant	Unchanged
FIGNL1	9.973	9.99238	10.1672	9.97902	10.1824	9.57425	10.1989	10.5252	9.64993	9.48778	Q6PIW4	6	Q6PIW4	FIGL1_HUMAN	FIGNL1	Fidgetin-like protein 1	Q6PIW4	TRUE	1	-0.658885	0.272777	-0.193054	0.946318	0.379839	FALSE	FALSE	0.900187	No	Not Significant	Unchanged
ZC3HAV1L	11.2068	10.9668	11.1542	11.5832	11.5519	11.4779	11.1144	10.922	11.2544	10.8364	Q96H79	7	Q96H79	ZCCHL_HUMAN	ZC3HAV1L	Zinc finger CCCH-type antiviral protein 1-like	Q96H79	FALSE	0	-0.582904	0.196871	-0.193016	0.933222	0.29791	FALSE	FALSE	0.889704	No	Not Significant	Unchanged
CSTF3	12.7594	12.9165	12.815	12.7678	12.9673	12.7382	12.61	12.4756	12.699	12.8454	Q12996	21	Q12996	CSTF3_HUMAN	CSTF3	Cleavage stimulation factor subunit 3	Q12996	FALSE	0	-0.440016	0.0539906	-0.193013	0.83801	0.11299	FALSE	FALSE	0.764324	No	Not Significant	Unchanged
MTREX	13.5387	13.658	13.4276	13.6274	13.8707	13.59	13.3223	13.5398	13.3337	13.4789	P42285	44	P42285	MTREX_HUMAN	MTREX	Exosome RNA helicase MTR4	P42285	FALSE	0	-0.461857	0.0759019	-0.192977	0.868523	0.141871	FALSE	FALSE	0.808781	No	Not Significant	Unchanged
TMOD3	14.1532	14.272	14.188	14.1368	14.4444	14.158	14.1547	13.9014	14.038	14.0855	Q9NYL9	24	Q9NYL9	TMOD3_HUMAN	TMOD3	Tropomodulin-3	Q9NYL9	FALSE	0	-0.438312	0.0527181	-0.192797	0.83593	0.111423	FALSE	FALSE	0.762487	No	Not Significant	Unchanged
OGFOD1	12.3169	11.826	12.56	13.2445	12.0646	12.2583	12.0588	12.1059	12.5555	12.1786	Q8N543	15	Q8N543	OGFD1_HUMAN	OGFOD1	Prolyl 3-hydroxylase OGFOD1	Q8N543	FALSE	0	-0.754849	0.370134	-0.192357	0.95526	0.466017	FALSE	FALSE	0.924368	No	Not Significant	Unchanged
TLE5	10.7592	10.8438	10.9958	10.835	10.7887	10.3406	10.8096	10.9734	11.0456	10.1999	Q08117	3	Q08117	TLE5_HUMAN	TLE5	TLE family member 5	Q08117	TRUE	1	-0.598959	0.214887	-0.192036	0.937379	0.319924	FALSE	FALSE	0.894713	No	Not Significant	Unchanged
ADAM17	12.0004	12.1675	12.0284	12.1549	12.0776	11.526	11.9007	12.0261	12.0608	12.062	P78536	8	P78536	ADA17_HUMAN	ADAM17	Disintegrin and metalloproteinase domain-containing protein 17	P78536	FALSE	0	-0.484079	0.100139	-0.19197	0.891646	0.175133	FALSE	FALSE	0.83082	No	Not Significant	Unchanged
PPA2	14.2449	14.2718	14.4388	14.2263	14.4686	14.1107	14.0988	14.0528	14.2253	14.3108	Q9H2U2	21	Q9H2U2	IPYR2_HUMAN	PPA2	Inorganic pyrophosphatase 2, mitochondrial	Q9H2U2	FALSE	0	-0.432501	0.0490893	-0.191706	0.829921	0.107119	FALSE	FALSE	0.757442	No	Not Significant	Unchanged
PLCG1	11.3493	11.295	11.2889	11.7461	11.4924	11.2021	10.8533	11.325	11.1576	11.7836	P19174	16	P19174	PLCG1_HUMAN	PLCG1	1-phosphatidylinositol 4,5-bisphosphate phosphodiesterase gamma-1	P19174	FALSE	0	-0.595818	0.213187	-0.191316	0.937199	0.318905	FALSE	FALSE	0.8937	No	Not Significant	Unchanged
CDC16	12.4275	12.646	12.5199	12.3898	12.5795	12.1907	12.4132	12.2729	12.4051	12.4307	Q13042	14	Q13042	CDC16_HUMAN	CDC16	Cell division cycle protein 16 homolog	Q13042	FALSE	0	-0.428693	0.0460915	-0.191301	0.824355	0.1034	FALSE	FALSE	0.750909	No	Not Significant	Unchanged
VCP	17.0459	17.2095	17.1379	16.9822	17.279	16.8621	16.9791	17.1699	16.764	17.0291	P55072	76	P55072	TERA_HUMAN	VCP	Transitional endoplasmic reticulum ATPase	P55072	FALSE	0	-0.455783	0.0731895	-0.191297	0.866127	0.139109	FALSE	FALSE	0.80547	No	Not Significant	Unchanged
NDUFS5	12.9861	13.2143	12.661	13.4028	13.0913	12.7185	13.1665	12.9696	12.8369	12.8141	O43920	3	O43920	NDUS5_HUMAN	NDUFS5	NADH dehydrogenase [ubiquinone] iron-sulfur protein 5	O43920	FALSE	0	-0.546721	0.164279	-0.191221	0.924531	0.260248	FALSE	FALSE	0.877612	No	Not Significant	Unchanged
LYN	13.6782	13.9559	13.5317	13.6281	14.0216	13.4865	13.3164	13.7128	13.5813	13.8697	P07948	13	P07948	LYN_HUMAN	LYN	Tyrosine-protein kinase Lyn	P07948	FALSE	0	-0.527112	0.145117	-0.190997	0.917487	0.235915	FALSE	FALSE	0.872722	No	Not Significant	Unchanged
EEF1B2	15.645	15.8141	15.8876	15.8742	15.4284	14.8887	15.8124	15.5428	15.8326	15.7241	P24534	8	P24534	EF1B_HUMAN	EEF1B2	Elongation factor 1-beta	P24534	FALSE	0	-0.634876	0.252925	-0.190976	0.944044	0.362635	FALSE	FALSE	0.900158	No	Not Significant	Unchanged
RHEB	13.2123	13.1619	13.4458	13.5171	13.1486	12.5885	13.2731	13.3127	13.2268	13.2359	Q15382	10	Q15382	RHEB_HUMAN	RHEB	GTP-binding protein Rheb	Q15382	FALSE	0	-0.563345	0.181456	-0.190944	0.929799	0.281882	FALSE	FALSE	0.884474	No	Not Significant	Unchanged
RBM15	12.0758	12.2938	11.6731	12.2979	12.462	12.4898	11.8187	11.9479	11.7752	11.9237	Q96T37	20	Q96T37	RBM15_HUMAN	RBM15	RNA-binding protein 15	Q96T37	FALSE	0	-0.619532	0.238268	-0.190632	0.941879	0.347602	FALSE	FALSE	0.898492	No	Not Significant	Unchanged
CTBP2	13.5704	13.5505	13.7287	14.0491	13.3768	12.6859	13.6832	13.6161	13.9286	13.5146	P56545	16	P56545;Q13363	CTBP2_HUMAN	CTBP2	C-terminal-binding protein 2	P56545	FALSE	0	-0.716362	0.335135	-0.190614	0.952948	0.440335	FALSE	FALSE	0.92028	No	Not Significant	Unchanged
CENPM	10.683	10.5022	10.7181	10.7896	11.1453	10.9228	10.5998	10.238	10.6359	10.595	Q9NSP4	2	Q9NSP4	CENPM_HUMAN	CENPM	Centromere protein M	Q9NSP4	TRUE	4	-0.55563	0.174598	-0.190516	0.927958	0.273934	FALSE	FALSE	0.881981	No	Not Significant	Unchanged
AKT2	11.7897	11.5395	11.9733	12.1853	11.8841	11.4931	11.6526	11.6772	11.8494	11.8531	P31751	15	P31751	AKT2_HUMAN	AKT2	RAC-beta serine/threonine-protein kinase	P31751	FALSE	0	-0.512474	0.131527	-0.190473	0.911523	0.21853	FALSE	FALSE	0.872722	No	Not Significant	Unchanged
COX17	13.6701	14.3598	13.801	12.963	13.9792	14.2444	13.4226	13.2848	13.691	13.2852	Q14061	2	Q14061	COX17_HUMAN	COX17	Cytochrome c oxidase copper chaperone	Q14061	FALSE	0	-0.816104	0.435861	-0.190121	0.959141	0.516219	FALSE	FALSE	0.939554	No	Not Significant	Unchanged
EIF1	14.8672	15.0686	14.8659	14.8331	15.1237	14.614	14.8696	14.8517	14.711	14.8674	O60739;P41567	5	P41567;O60739	EIF1B_HUMAN;EIF1_HUMAN	EIF1;EIF1B	Eukaryotic translation initiation factor 1b	O60739	FALSE	0	-0.442664	0.0624364	-0.190114	0.852593	0.125251	FALSE	FALSE	0.790082	No	Not Significant	Unchanged
SNRNP40	13.4187	13.6081	13.3898	13.4617	13.6368	13.4418	12.9987	13.4338	13.1396	13.658	Q96DI7	17	Q96DI7	SNR40_HUMAN	SNRNP40	U5 small nuclear ribonucleoprotein 40 kDa protein	Q96DI7	FALSE	0	-0.515033	0.135544	-0.189744	0.913688	0.224545	FALSE	FALSE	0.872722	No	Not Significant	Unchanged
CHAMP1	11.6565	11.7042	11.8089	11.9554	11.5788	11.4117	11.5741	11.5298	11.8321	11.5132	Q96JM3	21	Q96JM3	CHAP1_HUMAN	CHAMP1	Chromosome alignment-maintaining phosphoprotein 1	Q96JM3	FALSE	0	-0.465414	0.0861581	-0.189628	0.880673	0.157664	FALSE	FALSE	0.825035	No	Not Significant	Unchanged
CRIP1	15.6114	15.6211	16.3376	15.9451	14.9632	15.8775	16.195	15.3864	15.8217	14.3553	P50238	7	P50238	CRIP1_HUMAN	CRIP1	Cysteine-rich protein 1	P50238	FALSE	0	-1.0116	0.632409	-0.189596	0.965277	0.62049	FALSE	FALSE	0.956472	No	Not Significant	Unchanged
SOCS6	10.9388	10.9839	11.047	11.2361	10.9092	10.902	10.8997	10.6342	11.1344	10.7027	O14544	5	O14544	SOCS6_HUMAN	SOCS6	Suppressor of cytokine signaling 6	O14544	FALSE	0	-0.47915	0.100209	-0.189471	0.892703	0.177014	FALSE	FALSE	0.83082	No	Not Significant	Unchanged
CYB5A	13.1879	13.3242	13.4224	13.1372	13.2886	13.1315	13.1161	13.153	13.0223	13.0958	P00167	8	P00167	CYB5_HUMAN	CYB5A	Cytochrome b5	P00167	FALSE	0	-0.414125	0.035393	-0.189366	0.801565	0.0903833	FALSE	FALSE	0.748211	No	Not Significant	Unchanged
ACOX1	13.111	13.1608	12.9401	13.6303	13.1335	12.5975	13.2886	13.152	13.1116	12.9847	Q15067	16	Q15067	ACOX1_HUMAN	ACOX1	Peroxisomal acyl-coenzyme A oxidase 1	Q15067	FALSE	0	-0.577633	0.199002	-0.189316	0.934613	0.304944	FALSE	FALSE	0.889704	No	Not Significant	Unchanged
RALY	14.6379	14.6534	14.9871	14.8096	14.522	14.3022	14.7668	14.5904	14.7975	14.3118	Q9UKM9	17	Q9UKM9	RALY_HUMAN	RALY	RNA-binding protein Raly	Q9UKM9	FALSE	0	-0.52417	0.145564	-0.189303	0.918205	0.23819	FALSE	FALSE	0.872722	No	Not Significant	Unchanged
GTF3C1	12.4795	12.829	12.248	12.6538	12.608	11.8278	12.468	12.5987	12.4633	12.6193	Q12789	48	Q12789	TF3C1_HUMAN	GTF3C1	General transcription factor 3C polypeptide 1	Q12789	FALSE	0	-0.595046	0.216539	-0.189253	0.938324	0.325374	FALSE	FALSE	0.896974	No	Not Significant	Unchanged
LYRM4	11.6595	11.8518	11.5035	11.6495	12.0535	11.584	11.734	11.0612	11.802	11.696	Q9HD34	4	Q9HD34	LYRM4_HUMAN	LYRM4	LYR motif-containing protein 4	Q9HD34	FALSE	0	-0.575595	0.197288	-0.189154	0.934257	0.303112	FALSE	FALSE	0.889704	No	Not Significant	Unchanged
COIL	12.0713	12.342	12.1488	12.1402	12.0742	11.8504	12.0396	12.1889	11.8853	11.9723	P38432	11	P38432	COIL_HUMAN	COIL	Coilin	P38432	FALSE	0	-0.440241	0.0621726	-0.189034	0.852725	0.125374	FALSE	FALSE	0.790082	No	Not Significant	Unchanged
RABGGTA	11.8982	11.6954	12.1755	12.2626	11.8791	10.8327	11.8202	12.1615	12.1135	12.1437	Q92696	8	Q92696	PGTA_HUMAN	RABGGTA	Geranylgeranyl transferase type-2 subunit alpha	Q92696	FALSE	0	-0.779523	0.401855	-0.188834	0.957584	0.494882	FALSE	FALSE	0.92963	No	Not Significant	Unchanged
COX19	12.0686	12.2538	12.3237	12.1374	11.9792	11.1702	12.1374	12.2555	12.3454	12.0151	Q49B96	2	Q49B96	COX19_HUMAN	COX19	Cytochrome c oxidase assembly protein COX19	Q49B96	FALSE	0	-0.677501	0.299938	-0.188781	0.950067	0.411916	FALSE	FALSE	0.909138	No	Not Significant	Unchanged
CNOT10	11.792	12.046	11.9847	11.4871	12.0693	11.6811	11.6321	11.7623	11.7182	11.7472	Q9H9A5	16	Q9H9A5	CNO10_HUMAN	CNOT10	CCR4-NOT transcription complex subunit 10	Q9H9A5	FALSE	0	-0.487386	0.110131	-0.188628	0.900043	0.191238	FALSE	FALSE	0.849793	No	Not Significant	Unchanged
SEPTIN8	11.8227	11.9607	11.7842	12.0558	11.909	12.1339	11.7132	11.5497	11.5492	11.7489	Q92599	11	Q92599	SEPT8_HUMAN	SEPTIN8	Septin-8	Q92599	FALSE	0	-0.496911	0.120001	-0.188455	0.906135	0.204841	FALSE	FALSE	0.86974	No	Not Significant	Unchanged
LGALSL	10.4789	10.4211	10.9834	10.7046	10.225	10.1061	10.5542	10.605	10.6264	10.084	Q3ZCW2	3	Q3ZCW2	LEGL_HUMAN	LGALSL	Galectin-related protein	Q3ZCW2	FALSE	0	-0.602001	0.225195	-0.188403	0.940121	0.336253	FALSE	FALSE	0.898492	No	Not Significant	Unchanged
TRAPPC1	11.8616	11.7983	12.0161	12.0219	12.0285	12.0474	11.5139	11.5005	12.2234	11.604	Q9Y5R8	5	Q9Y5R8	TPPC1_HUMAN	TRAPPC1	Trafficking protein particle complex subunit 1	Q9Y5R8	FALSE	0	-0.56322	0.186537	-0.188342	0.931826	0.291165	FALSE	FALSE	0.886449	No	Not Significant	Unchanged
CSTF2	13.5674	13.3595	14.1202	14.1073	13.1009	13.3409	13.7096	13.5127	13.4938	13.3618	P33240	17	P33240;Q9H0L4	CSTF2_HUMAN	CSTF2	Cleavage stimulation factor subunit 2	P33240	FALSE	0	-0.664531	0.288076	-0.188227	0.948922	0.401574	FALSE	FALSE	0.908389	No	Not Significant	Unchanged
RNASEH1	10.3649	10.3349	10.3804	10.5622	10.5995	9.71462	10.3936	10.6352	10.4467	10.2168	O60930	3	O60930	RNH1_HUMAN	RNASEH1	Ribonuclease H1	O60930	TRUE	2	-0.578069	0.202312	-0.187878	0.935699	0.310663	FALSE	FALSE	0.890758	No	Not Significant	Unchanged
EIF2B3	12.6289	12.6342	12.9148	13.1094	12.2744	12.1498	12.5837	12.4039	13.0907	12.4987	Q9NR50	13	Q9NR50	EI2BG_HUMAN	EIF2B3	Translation initiation factor eIF-2B subunit gamma	Q9NR50	FALSE	0	-0.657759	0.282036	-0.187862	0.948314	0.396291	FALSE	FALSE	0.905696	No	Not Significant	Unchanged
BCL2L13	12.2587	12.6986	12.505	12.0132	12.2353	12.2148	12.3476	12.0095	12.5777	11.7266	Q9BXK5	13	Q9BXK5	B2L13_HUMAN	BCL2L13	Bcl-2-like protein 13	Q9BXK5	FALSE	0	-0.616356	0.240778	-0.187789	0.942849	0.354181	FALSE	FALSE	0.898492	No	Not Significant	Unchanged
IDH2	13.4132	13.6102	13.4364	13.3717	13.6516	13.6	13.2225	13.3537	13.0934	13.3794	P48735	22	P48735	IDHP_HUMAN	IDH2	Isocitrate dehydrogenase [NADP], mitochondrial	P48735	FALSE	0	-0.471884	0.0965462	-0.187669	0.890576	0.173267	FALSE	FALSE	0.83082	No	Not Significant	Unchanged
SHROOM1	8.35879	7.80478	8.2671	8.4878	9.29242	7.92587	8.2384	8.31438	8.33556	8.56284	Q2M3G4	2	Q2M3G4	SHRM1_HUMAN	SHROOM1	Protein Shroom1	Q2M3G4	TRUE	5	-0.757229	0.381997	-0.187616	0.956596	0.482199	FALSE	FALSE	0.925719	No	Not Significant	Unchanged
MRE11	12.3966	12.7191	12.3069	12.4249	12.5526	12.1906	12.3498	12.2154	12.3551	12.4555	P49959	23	P49959	MRE11_HUMAN	MRE11	Double-strand break repair protein MRE11	P49959	FALSE	0	-0.450491	0.0753085	-0.187591	0.870283	0.143968	FALSE	FALSE	0.811646	No	Not Significant	Unchanged
DHX57	12.5011	12.6777	12.5588	12.4847	12.6996	12.4761	12.3519	12.432	12.409	12.4197	Q6P158	25	Q6P158	DHX57_HUMAN	DHX57	Putative ATP-dependent RNA helicase DHX57	Q6P158	FALSE	0	-0.406049	0.0311151	-0.187467	0.791325	0.0854705	FALSE	FALSE	0.747899	No	Not Significant	Unchanged
AP3S2	11.0029	11.463	10.9903	11.1995	10.7753	10.8261	10.8067	10.658	11.4498	10.8573	P59780	2	P59780	AP3S2_HUMAN	AP3S2	AP-3 complex subunit sigma-2	P59780	FALSE	0	-0.601339	0.226408	-0.187465	0.940536	0.338866	FALSE	FALSE	0.898492	No	Not Significant	Unchanged
MRC2	11.4641	11.7991	11.3191	11.3706	11.7838	11.4948	11.3829	11.325	11.3637	11.3376	Q9UBG0	10	Q9UBG0	MRC2_HUMAN	MRC2	C-type mannose receptor 2	Q9UBG0	FALSE	0	-0.479272	0.104576	-0.187348	0.896757	0.184606	FALSE	FALSE	0.83589	No	Not Significant	Unchanged
ECT2	12.5733	12.57	12.7892	12.8305	12.5196	12.1374	12.2826	12.6987	12.4957	12.8356	Q9H8V3	16	Q9H8V3	ECT2_HUMAN	ECT2	Protein ECT2	Q9H8V3	FALSE	0	-0.53849	0.163889	-0.1873	0.925523	0.26407	FALSE	FALSE	0.879614	No	Not Significant	Unchanged
CAD	14.231	14.3684	14.173	14.3934	14.4053	14.1533	13.873	14.4014	14.048	14.2629	P27708	81	P27708	PYR1_HUMAN	CAD	CAD protein	P27708	FALSE	0	-0.471826	0.0972878	-0.187269	0.891331	0.17458	FALSE	FALSE	0.83082	No	Not Significant	Unchanged
SMC1A	13.3095	13.5273	13.279	13.2975	13.5502	13.2362	13.0494	13.3548	13.0676	13.4231	Q14683	62	Q14683	SMC1A_HUMAN	SMC1A	Structural maintenance of chromosomes protein 1A	Q14683	FALSE	0	-0.462988	0.0885157	-0.187236	0.883898	0.162439	FALSE	FALSE	0.828577	No	Not Significant	Unchanged
COMMD3	11.9851	11.9165	12.4942	12.3032	11.6424	11.7342	11.7776	12.1702	12.053	11.7745	Q9UBI1	5	Q9UBI1	COMD3_HUMAN	COMMD3	COMM domain-containing protein 3	Q9UBI1	FALSE	0	-0.590913	0.216557	-0.187178	0.938788	0.328119	FALSE	FALSE	0.896974	No	Not Significant	Unchanged
ARHGEF10	12.7313	13.0046	12.5446	12.7939	12.9977	12.4749	12.4919	13.0124	12.4986	12.7631	O15013	25	O15013	ARHGA_HUMAN	ARHGEF10	Rho guanine nucleotide exchange factor 10	O15013	FALSE	0	-0.526515	0.152498	-0.187008	0.921627	0.249648	FALSE	FALSE	0.872722	No	Not Significant	Unchanged
ZFYVE19	11.9504	11.9687	11.9095	12.369	11.9693	12.4593	11.9712	11.3425	11.6248	11.9388	Q96K21	4	Q96K21	ANCHR_HUMAN	ZFYVE19	Abscission/NoCut checkpoint regulator	Q96K21	FALSE	0	-0.648444	0.274832	-0.186806	0.947662	0.390767	FALSE	FALSE	0.902461	No	Not Significant	Unchanged
PLEC	17.0999	17.2694	17.1083	17.1814	17.2557	16.6298	17.0493	17.2099	17.0113	17.1843	Q15149	393	Q15149	PLEC_HUMAN	PLEC	Plectin	Q15149	FALSE	0	-0.483506	0.109941	-0.186783	0.900626	0.192465	FALSE	FALSE	0.849933	No	Not Significant	Unchanged
GIGYF1	11.5038	11.5286	11.6438	11.655	11.6025	11.8947	11.4307	11.274	11.1412	11.364	O75420	2	O75420	GGYF1_HUMAN	GIGYF1	GRB10-interacting GYF protein 1	O75420	TRUE	1	-0.517892	0.144713	-0.186589	0.918714	0.239831	FALSE	FALSE	0.872722	No	Not Significant	Unchanged
MTX2	12.7045	12.6602	12.9412	12.7067	12.9243	12.6296	12.5687	12.5096	12.6921	12.7078	O75431	8	O75431	MTX2_HUMAN	MTX2	Metaxin-2	O75431	FALSE	0	-0.42868	0.0556139	-0.186533	0.843832	0.117602	FALSE	FALSE	0.776266	No	Not Significant	Unchanged
UQCR10	14.7247	15.1779	14.7813	14.0768	15.277	14.6793	14.5433	14.6829	14.3402	14.9636	Q9UDW1	4	Q9UDW1	QCR9_HUMAN	UQCR10	Cytochrome b-c1 complex subunit 9	Q9UDW1	FALSE	0	-0.703751	0.33093	-0.186411	0.953207	0.443075	FALSE	FALSE	0.92028	No	Not Significant	Unchanged
ARAF	12.1761	12.4254	12.1267	12.1243	12.4423	11.9365	12.1096	11.9492	12.1162	12.3551	P10398	13	P04049;P10398;P15056	ARAF_HUMAN	ARAF	Serine/threonine-protein kinase A-Raf	P10398	FALSE	0	-0.474943	0.102279	-0.186332	0.895509	0.182203	FALSE	FALSE	0.835653	No	Not Significant	Unchanged
NUP98	13.6947	13.8861	13.7986	13.6437	13.864	13.6989	13.5863	13.5628	13.5496	13.6623	P52948	58	P52948	NUP98_HUMAN	NUP98	Nuclear pore complex protein Nup98-Nup96	P52948	FALSE	0	-0.411307	0.0390657	-0.186121	0.811861	0.0958673	FALSE	FALSE	0.748211	No	Not Significant	Unchanged
SMU1	13.3271	13.6392	13.3418	13.0953	13.6449	13.0246	13.1756	13.5542	13.1691	13.2996	Q2TAY7	19	Q2TAY7	SMU1_HUMAN	SMU1	WD40 repeat-containing protein SMU1	Q2TAY7	FALSE	0	-0.526306	0.15489	-0.185708	0.922898	0.254181	FALSE	FALSE	0.873206	No	Not Significant	Unchanged
SMARCC2	13.6734	13.877	13.7027	13.7392	13.7867	13.8582	13.5122	13.6667	13.4403	13.4776	Q8TAQ2	41	Q8TAQ2	SMRC2_HUMAN	SMARCC2	SWI/SNF complex subunit SMARCC2	Q8TAQ2	FALSE	0	-0.445998	0.0752536	-0.185372	0.87124	0.145132	FALSE	FALSE	0.811646	No	Not Significant	Unchanged
SLC23A2	10.0935	9.82923	10.3805	10.3156	10.2603	9.86539	10.7306	9.64245	10.0367	9.7807	Q9UGH3	4	Q9UGH3	S23A2_HUMAN	SLC23A2	Solute carrier family 23 member 2	Q9UGH3	TRUE	2	-0.6646	0.294125	-0.185238	0.950049	0.411742	FALSE	FALSE	0.909138	No	Not Significant	Unchanged
CCAR1	13.2358	13.1435	13.3477	13.4119	13.4491	13.2773	13.0588	13.2655	13.1154	13.053	Q8IX12	33	Q8IX12	CCAR1_HUMAN	CCAR1	Cell division cycle and apoptosis regulator protein 1	Q8IX12	FALSE	0	-0.431672	0.0635872	-0.184042	0.857138	0.129602	FALSE	FALSE	0.794324	No	Not Significant	Unchanged
CAMKK1	10.9377	10.8146	11.2188	11.1478	10.9783	10.8111	11.2051	10.5295	10.8212	10.9126	Q8N5S9	3	Q8N5S9	KKCC1_HUMAN	CAMKK1	Calcium/calmodulin-dependent protein kinase kinase 1	Q8N5S9	TRUE	1	-0.513922	0.145957	-0.183982	0.920043	0.244214	FALSE	FALSE	0.872722	No	Not Significant	Unchanged
SMC4	13.5749	13.7943	13.5307	13.6049	13.7781	13.3591	13.5165	13.628	13.4927	13.4695	Q9NTJ3	62	Q9NTJ3	SMC4_HUMAN	SMC4	Structural maintenance of chromosomes protein 4	Q9NTJ3	FALSE	0	-0.42455	0.0568569	-0.183847	0.847161	0.120402	FALSE	FALSE	0.78165	No	Not Significant	Unchanged
NPEPL1	10.9428	11.29	10.962	11.2403	10.6874	10.8677	10.9669	10.8012	10.7017	10.9679	Q8NDH3	8	Q8NDH3	PEPL1_HUMAN	NPEPL1	Probable aminopeptidase NPEPL1	Q8NDH3	FALSE	0	-0.498114	0.13048	-0.183817	0.913287	0.223407	FALSE	FALSE	0.872722	No	Not Significant	Unchanged
PPM1H	11.3769	11.6558	11.1276	11.4683	11.6645	11.4209	11.2302	11.4358	11.0085	11.381	Q9ULR3	7	Q9ULR3	PPM1H_HUMAN	PPM1H	Protein phosphatase 1H	Q9ULR3	FALSE	0	-0.509155	0.141583	-0.183786	0.918315	0.238542	FALSE	FALSE	0.872722	No	Not Significant	Unchanged
TFB1M	12.0643	12.3336	11.8435	12.1368	12.3518	12.1219	11.9057	12.0939	11.7537	12.0382	Q8WVM0	8	Q8WVM0	TFB1M_HUMAN	TFB1M	Dimethyladenosine transferase 1, mitochondrial	Q8WVM0	FALSE	0	-0.49003	0.122538	-0.183746	0.909244	0.212531	FALSE	FALSE	0.872252	No	Not Significant	Unchanged
CKAP5	14.1443	14.273	14.2261	14.2336	14.2527	13.8218	13.97	14.2668	13.9951	14.2597	Q14008	85	Q14008	CKAP5_HUMAN	CKAP5	Cytoskeleton-associated protein 5	Q14008	FALSE	0	-0.450997	0.0836625	-0.183667	0.880881	0.157965	FALSE	FALSE	0.825035	No	Not Significant	Unchanged
NUBP2	12.1582	11.858	12.6562	12.3536	12.1725	11.6395	12.8008	12.0057	11.8554	12.0817	Q9Y5Y2	5	Q9Y5Y2	NUBP2_HUMAN	NUBP2	Cytosolic Fe-S cluster assembly factor NUBP2	Q9Y5Y2	FALSE	0	-0.702139	0.335207	-0.183466	0.953961	0.451243	FALSE	FALSE	0.922795	No	Not Significant	Unchanged
PKN1	11.8988	12.0411	11.8969	11.8345	12.2303	11.8443	11.9002	11.8191	11.7061	11.8167	Q16512	14	Q16512	PKN1_HUMAN	PKN1	Serine/threonine-protein kinase N1	Q16512	FALSE	0	-0.434672	0.0677746	-0.183449	0.86307	0.13573	FALSE	FALSE	0.801747	No	Not Significant	Unchanged
NCBP3	12.3156	12.4436	12.3885	12.4474	12.3904	12.3514	12.0416	12.1891	12.3775	12.2106	Q53F19	13	Q53F19	NCBP3_HUMAN	NCBP3	Nuclear cap-binding protein subunit 3	Q53F19	FALSE	0	-0.419474	0.0525923	-0.183441	0.840261	0.114732	FALSE	FALSE	0.77038	No	Not Significant	Unchanged
TUT7	10.9879	11.0995	10.8	11.1897	11.2698	10.7291	10.7221	10.4818	11.5338	11.0649	Q5VYS8	14	Q5VYS8	TUT7_HUMAN	TUT7	Terminal uridylyltransferase 7	Q5VYS8	FALSE	0	-0.635006	0.268135	-0.183436	0.947451	0.38901	FALSE	FALSE	0.902461	No	Not Significant	Unchanged
EIF4B	16.3804	16.3665	16.5513	16.4269	16.5846	16.8263	16.2992	16.3632	16.1244	15.8816	P23588	31	P23588	IF4B_HUMAN	EIF4B	Eukaryotic translation initiation factor 4B	P23588	FALSE	0	-0.567316	0.200462	-0.183427	0.936353	0.314206	FALSE	FALSE	0.892686	No	Not Significant	Unchanged
UTP4	12.904	12.9845	12.8646	13.3781	12.7955	12.7712	12.8748	12.8954	12.6174	12.9547	Q969X6	20	Q969X6	UTP4_HUMAN	UTP4	U3 small nucleolar RNA-associated protein 4 homolog	Q969X6	FALSE	0	-0.493587	0.127645	-0.182971	0.912181	0.220326	FALSE	FALSE	0.872722	No	Not Significant	Unchanged
TTC27	12.1884	12.508	12.0159	12.0818	12.5529	12.0618	12.0186	12.0482	12.0687	12.3394	Q6P3X3	16	Q6P3X3	TTC27_HUMAN	TTC27	Tetratricopeptide repeat protein 27	Q6P3X3	FALSE	0	-0.502966	0.138285	-0.18234	0.917376	0.235567	FALSE	FALSE	0.872722	No	Not Significant	Unchanged
SLC4A7	13.0698	13.4317	12.9185	13.1156	13.2182	13.0041	12.8494	13.1243	12.9269	13.0392	Q9Y6M7	26	Q9Y6M7	S4A7_HUMAN	SLC4A7	Sodium bicarbonate cotransporter 3	Q9Y6M7	FALSE	0	-0.460381	0.0959422	-0.182219	0.89236	0.176399	FALSE	FALSE	0.83082	No	Not Significant	Unchanged
MICU2	12.2988	12.8681	12.323	11.8194	12.5895	13.0071	11.7932	12.3023	11.6612	12.3256	Q8IYU8	9	Q8IYU8	MICU2_HUMAN	MICU2	Calcium uptake protein 2, mitochondrial	Q8IYU8	FALSE	0	-0.813678	0.44945	-0.182114	0.960561	0.537256	FALSE	FALSE	0.948834	No	Not Significant	Unchanged
BABAM1	12.0155	12.092	12.3643	11.8297	12.1804	12.1822	12.0172	12.161	12.0409	11.2716	Q9NWV8	5	Q9NWV8	BABA1_HUMAN	BABAM1	BRISC and BRCA1-A complex member 1	Q9NWV8	FALSE	0	-0.616631	0.25262	-0.182006	0.945707	0.37506	FALSE	FALSE	0.900187	No	Not Significant	Unchanged
INTS6	12.3872	12.8069	12.4739	12.1592	12.513	12.7766	12.4111	11.9001	12.1571	12.2867	Q9UL03	14	Q9UL03	INT6_HUMAN	INTS6	Integrator complex subunit 6	Q9UL03	FALSE	0	-0.594967	0.231075	-0.181946	0.94249	0.351718	FALSE	FALSE	0.898492	No	Not Significant	Unchanged
ACO2	12.9695	12.9765	13.2469	13.0059	13.053	12.4763	13.1388	12.9678	12.9336	12.9271	Q99798	40	Q99798	ACON_HUMAN	ACO2	Aconitate hydratase, mitochondrial	Q99798	FALSE	0	-0.496922	0.133156	-0.181883	0.91522	0.229001	FALSE	FALSE	0.872722	No	Not Significant	Unchanged
EXOSC4	12.5995	12.9919	12.6104	12.4697	12.7299	12.8057	12.4604	12.4194	12.4466	12.4616	Q9NPD3	9	Q9NPD3	EXOS4_HUMAN	EXOSC4	Exosome complex component RRP41	Q9NPD3	FALSE	0	-0.484895	0.121337	-0.181779	0.909305	0.212686	FALSE	FALSE	0.8723	No	Not Significant	Unchanged
SGPL1	13.2405	13.4018	13.1516	13.3723	13.4395	13.299	13.1666	13.05	13.1319	13.1519	O95470	18	O95470	SGPL1_HUMAN	SGPL1	Sphingosine-1-phosphate lyase 1	O95470	FALSE	0	-0.419856	0.057	-0.181428	0.84859	0.121643	FALSE	FALSE	0.783835	No	Not Significant	Unchanged
ISOC1	12.6687	12.7247	12.5356	13.0731	12.7436	12.2037	12.7473	12.7151	12.579	12.6961	Q96CN7	9	Q96CN7	ISOC1_HUMAN	ISOC1	Isochorismatase domain-containing protein 1	Q96CN7	FALSE	0	-0.5164	0.154392	-0.181004	0.92414	0.258768	FALSE	FALSE	0.874568	No	Not Significant	Unchanged
GNA11	13.4706	13.3232	13.6944	13.8719	13.3939	13.1413	13.3638	13.6588	13.2671	13.5208	P29992	15	P29992	GNA11_HUMAN	GNA11	Guanine nucleotide-binding protein subunit alpha-11	P29992	FALSE	0	-0.520463	0.159527	-0.180468	0.926067	0.266214	FALSE	FALSE	0.879805	No	Not Significant	Unchanged
RCN1	15.5296	15.79	15.5109	15.4277	15.7897	15.908	15.4755	15.2304	15.2475	15.3866	Q15293	21	Q15293	RCN1_HUMAN	RCN1	Reticulocalbin-1	Q15293	FALSE	0	-0.533242	0.173332	-0.179955	0.930468	0.284881	FALSE	FALSE	0.884474	No	Not Significant	Unchanged
NGDN	12.3886	12.6354	12.2994	12.2762	12.743	12.2163	12.3235	12.3298	12.2151	12.4591	Q8NEJ9	15	Q8NEJ9	NGDN_HUMAN	NGDN	Neuroguidin	Q8NEJ9	FALSE	0	-0.46758	0.108047	-0.179767	0.902117	0.195668	FALSE	FALSE	0.853627	No	Not Significant	Unchanged
TMEM245	12.5114	12.8422	12.3563	12.4713	12.7751	12.4058	12.4411	12.5939	12.0566	12.6601	Q9H330	9	Q9H330	TM245_HUMAN	TMEM245	Transmembrane protein 245	Q9H330	FALSE	0	-0.525529	0.166104	-0.179713	0.928395	0.27578	FALSE	FALSE	0.881981	No	Not Significant	Unchanged
CETN2	12.3491	12.5953	12.3039	12.423	12.4729	12.3459	12.5206	12.073	12.2806	12.1264	P41208	5	P41208	CETN2_HUMAN	CETN2	Centrin-2	P41208	FALSE	0	-0.454008	0.0950591	-0.179475	0.892813	0.177212	FALSE	FALSE	0.83082	No	Not Significant	Unchanged
RIF1	12.3454	12.5382	12.2165	12.4026	12.623	12.4228	11.9965	12.3267	12.2756	12.3064	Q5UIP0	54	Q5UIP0	RIF1_HUMAN	RIF1	Telomere-associated protein RIF1	Q5UIP0	FALSE	0	-0.463377	0.104438	-0.17947	0.899804	0.190741	FALSE	FALSE	0.849793	No	Not Significant	Unchanged
PIGO	10.6467	10.4553	11.0655	11.1163	10.3483	10.488	10.3072	10.2488	11.1756	10.615	Q8TEQ8	4	Q8TEQ8	PIGO_HUMAN	PIGO	GPI ethanolamine phosphate transferase 3	Q8TEQ8	TRUE	1	-0.682869	0.324071	-0.179399	0.953666	0.44801	FALSE	FALSE	0.921213	No	Not Significant	Unchanged
IREB2	12.1984	12.1161	12.48	12.5141	12.082	11.4178	12.328	12.1392	12.4402	12.2683	P48200	15	P48200	IREB2_HUMAN	IREB2	Iron-responsive element-binding protein 2	P48200	FALSE	0	-0.63778	0.279032	-0.179374	0.949426	0.406062	FALSE	FALSE	0.909138	No	Not Significant	Unchanged
PYM1	13.3258	13.6241	13.112	13.1136	13.8521	14.0517	13.0027	13.3003	13.0284	12.8473	Q9BRP8	8	Q9BRP8	PYM1_HUMAN	PYM1	Partner of Y14 and mago	Q9BRP8	FALSE	0	-0.742203	0.383511	-0.179346	0.957689	0.496266	FALSE	FALSE	0.92963	No	Not Significant	Unchanged
HDAC6	11.1014	10.8814	11.1041	11.385	11.4334	11.2575	11.0133	10.8539	10.6254	11.3583	Q9UBN7	5	Q9UBN7	HDAC6_HUMAN	HDAC6	Histone deacetylase 6	Q9UBN7	FALSE	0	-0.572548	0.213961	-0.179293	0.940056	0.335848	FALSE	FALSE	0.898492	No	Not Significant	Unchanged
CZIB	11.8481	11.8901	11.9517	11.8855	12.0632	11.9015	11.8007	11.7078	11.6833	11.7489	Q9NWV4	9	Q9NWV4	CZIB_HUMAN	CZIB	CXXC motif containing zinc binding protein	Q9NWV4	FALSE	0	-0.403216	0.0449362	-0.17914	0.828036	0.105832	FALSE	FALSE	0.753989	No	Not Significant	Unchanged
ATP9A	10.5748	10.6798	10.4351	10.622	10.9597	10.5702	10.3358	10.5117	10.4807	10.5778	O75110	7	O75110	ATP9A_HUMAN	ATP9A	Probable phospholipid-transporting ATPase IIA	O75110	TRUE	2	-0.456438	0.0986473	-0.178895	0.89585	0.182855	FALSE	FALSE	0.83589	No	Not Significant	Unchanged
WTAP	11.9662	12.0853	11.7361	12.2929	12.1478	12.2275	11.807	11.575	12.0952	11.7285	Q15007	11	Q15007	FL2D_HUMAN	WTAP	Pre-mRNA-splicing regulator WTAP	Q15007	FALSE	0	-0.545318	0.187543	-0.178888	0.934492	0.304321	FALSE	FALSE	0.889704	No	Not Significant	Unchanged
GBE1	13.3297	13.4681	13.3269	13.3514	13.5701	13.2561	13.1165	13.2343	13.3607	13.2836	Q04446	25	Q04446	GLGB_HUMAN	GBE1	1,4-alpha-glucan-branching enzyme	Q04446	FALSE	0	-0.411485	0.0537445	-0.17887	0.844538	0.118186	FALSE	FALSE	0.776266	No	Not Significant	Unchanged
SFSWAP	11.9344	12.0385	11.875	12.3839	11.8371	12.1726	11.6941	11.9456	11.7573	11.7056	Q12872	17	Q12872	SFSWA_HUMAN	SFSWAP	Splicing factor, suppressor of white-apricot homolog	Q12872	FALSE	0	-0.514841	0.157646	-0.178597	0.92599	0.26591	FALSE	FALSE	0.879805	No	Not Significant	Unchanged
CIT	12.7708	12.982	12.597	12.839	13.0616	12.7021	12.5761	12.7713	12.663	12.7452	O14578	46	O14578	CTRO_HUMAN	CIT	Citron Rho-interacting kinase	O14578	FALSE	0	-0.443853	0.0871282	-0.178363	0.886517	0.166527	FALSE	FALSE	0.83082	No	Not Significant	Unchanged
IMMT	14.8695	15.0102	15.0141	14.8687	14.9812	14.8977	14.7627	14.785	14.8324	14.6736	Q16891	47	Q16891	MIC60_HUMAN	IMMT	MICOS complex subunit MIC60	Q16891	FALSE	0	-0.398163	0.0416094	-0.178277	0.821458	0.101558	FALSE	FALSE	0.748211	No	Not Significant	Unchanged
KAT7	10.0484	10.3741	10.1109	9.78753	10.3173	10.3513	10.1801	9.99211	9.90536	9.41715	O95251	10	O95251	KAT7_HUMAN	KAT7	Histone acetyltransferase KAT7	O95251	FALSE	0	-0.611058	0.254561	-0.178248	0.946679	0.382714	FALSE	FALSE	0.900187	No	Not Significant	Unchanged
MCTS1	13.932	14.131	13.8033	14.0398	14.1499	13.7835	13.8572	13.9415	13.6618	14.0199	Q9ULC4	12	Q9ULC4;A0A3B3IRV3	MCTS1_HUMAN	MCTS1	Malignant T-cell-amplified sequence 1	Q9ULC4	FALSE	0	-0.445633	0.0891748	-0.178229	0.888409	0.169603	FALSE	FALSE	0.83082	No	Not Significant	Unchanged
PIK3R2	10.0141	9.79463	10.0816	10.2409	10.3351	9.31612	9.84257	10.0725	10.0767	10.3666	O00459	2	O00459	P85B_HUMAN	PIK3R2	Phosphatidylinositol 3-kinase regulatory subunit beta	O00459	TRUE	3	-0.628322	0.272038	-0.178142	0.948852	0.400964	FALSE	FALSE	0.908389	No	Not Significant	Unchanged
RNASEH2A	11.6634	11.8374	11.9076	11.6986	11.6048	11.9175	11.4609	11.2841	11.7647	11.4952	O75792	7	O75792	RNH2A_HUMAN	RNASEH2A	Ribonuclease H2 subunit A	O75792	FALSE	0	-0.500957	0.145795	-0.177581	0.922011	0.251002	FALSE	FALSE	0.872909	No	Not Significant	Unchanged
SEC62	12.7451	12.8379	12.9392	12.8439	12.754	12.706	12.6546	12.676	12.676	12.6183	Q99442	9	Q99442	SEC62_HUMAN	SEC62	Translocation protein SEC62	Q99442	FALSE	0	-0.387681	0.0325484	-0.177566	0.799865	0.0895327	FALSE	FALSE	0.748211	No	Not Significant	Unchanged
PRNP	13.145	13.3147	13.2897	13.3007	13.0686	13.4231	13.1233	12.9772	13.2396	12.5681	P04156	9	P04156	PRIO_HUMAN	PRNP	Major prion protein	P04156	FALSE	0	-0.544269	0.18988	-0.177194	0.935482	0.309502	FALSE	FALSE	0.889704	No	Not Significant	Unchanged
MORF4L2	12.1389	12.142	12.5477	11.9523	12.3072	11.9532	11.9717	11.928	12.4787	11.9693	Q15014	7	Q15014	MO4L2_HUMAN	MORF4L2	Mortality factor 4-like protein 2	Q15014	FALSE	0	-0.530921	0.176727	-0.177097	0.932187	0.292882	FALSE	FALSE	0.889343	No	Not Significant	Unchanged
MRPS12	12.3159	12.3381	12.3873	12.798	12.1335	12.1881	12.3837	11.9955	12.3802	12.2383	O15235	3	O15235	RT12_HUMAN	MRPS12	28S ribosomal protein S12, mitochondrial	O15235	FALSE	0	-0.507751	0.153582	-0.177084	0.925045	0.262216	FALSE	FALSE	0.879614	No	Not Significant	Unchanged
KIF4A	12.5083	12.613	12.4848	12.6034	12.7249	12.3925	12.2259	12.4572	12.5074	12.566	O95239	40	O95239;Q2VIQ3	KIF4A_HUMAN	KIF4A	Chromosome-associated kinesin KIF4A	O95239	FALSE	0	-0.421448	0.0679574	-0.176745	0.866557	0.139597	FALSE	FALSE	0.80547	No	Not Significant	Unchanged
SIGMAR1	12.8206	12.7128	12.9216	13.2628	12.7778	12.2404	12.8432	12.7871	13.024	12.8155	Q99720	5	Q99720	SGMR1_HUMAN	SIGMAR1	Sigma non-opioid intracellular receptor 1	Q99720	FALSE	0	-0.563581	0.210104	-0.176739	0.939901	0.334883	FALSE	FALSE	0.898492	No	Not Significant	Unchanged
PRRC2A	11.6076	11.619	11.6348	11.8075	11.7619	11.9801	11.4168	11.492	11.2657	11.4907	P48634	24	P48634	PRC2A_HUMAN	PRRC2A	Protein PRRC2A	P48634	FALSE	0	-0.500712	0.147258	-0.176727	0.922844	0.253986	FALSE	FALSE	0.873206	No	Not Significant	Unchanged
ARFGAP1	12.8687	13.1749	12.7769	12.8161	13.0993	12.6501	12.9256	12.8562	12.7166	12.8024	Q8N6T3	18	Q8N6T3	ARFG1_HUMAN	ARFGAP1	ADP-ribosylation factor GTPase-activating protein 1	Q8N6T3	FALSE	0	-0.44953	0.09631	-0.17661	0.895019	0.181275	FALSE	FALSE	0.835653	No	Not Significant	Unchanged
PYGO2	10.1625	10.4458	10.1277	9.6203	10.8485	10.2908	9.85062	9.5034	10.4193	10.3562	Q9BRQ0	2	Q9BRQ0	PYGO2_HUMAN	PYGO2	Pygopus homolog 2	Q9BRQ0	FALSE	0	-0.756435	0.403357	-0.176539	0.959073	0.515252	FALSE	FALSE	0.939495	No	Not Significant	Unchanged
GINS4	12.0811	12.1129	12.1732	12.1286	12.3017	11.8475	12.1375	11.9255	12.2674	11.8359	Q9BRT9	11	Q9BRT9	SLD5_HUMAN	GINS4	DNA replication complex GINS protein SLD5	Q9BRT9	FALSE	0	-0.449441	0.0968254	-0.176308	0.895546	0.182274	FALSE	FALSE	0.835653	No	Not Significant	Unchanged
MBD3	10.4881	10.4098	10.6829	10.4496	10.8013	10.8647	10.1755	10.3197	10.3836	10.3058	O95983	3	O95983	MBD3_HUMAN	MBD3	Methyl-CpG-binding domain protein 3	O95983	TRUE	2	-0.522472	0.170402	-0.176035	0.930713	0.285995	FALSE	FALSE	0.884474	No	Not Significant	Unchanged
MPDZ	11.2586	11.2334	11.5828	11.3342	11.275	11.3437	10.842	11.259	11.2946	11.1627	O75970	25	O75970	MPDZ_HUMAN	MPDZ	Multiple PDZ domain protein	O75970	FALSE	0	-0.473139	0.121293	-0.175923	0.911424	0.218263	FALSE	FALSE	0.872722	No	Not Significant	Unchanged
CPSF6	13.8873	13.9431	14.1078	14.1232	13.766	13.5119	14.0043	13.9732	13.7421	13.814	Q16630	16	Q16630	CPSF6_HUMAN	CPSF6	Cleavage and polyadenylation specificity factor subunit 6	Q16630	FALSE	0	-0.475745	0.123937	-0.175904	0.912814	0.22208	FALSE	FALSE	0.872722	No	Not Significant	Unchanged
ZNFX1	10.7529	10.6636	10.9229	11.2125	10.6032	10.8067	10.3858	10.7745	10.5602	10.8465	Q9P2E3	13	Q9P2E3	ZNFX1_HUMAN	ZNFX1	NFX1-type zinc finger-containing protein 1	Q9P2E3	FALSE	0	-0.52193	0.17032	-0.175805	0.930753	0.286179	FALSE	FALSE	0.884474	No	Not Significant	Unchanged
CD47	12.8966	12.085	13.7998	13.9354	12.157	10.2019	13.6532	13.4724	13.7972	12.9678	Q08722	3	Q08722	CD47_HUMAN	CD47	Leukocyte surface antigen CD47	Q08722	FALSE	0	-1.76763	1.41611	-0.175762	0.972621	0.81178	FALSE	FALSE	0.982975	No	Not Significant	Unchanged
SMC1B	10.5028	10.5439	10.4106	10.4717	10.9757	10.3397	10.6968	10.2059	10.0826	10.7987	Q8NDV3	3	Q8NDV3	SMC1B_HUMAN	SMC1B	Structural maintenance of chromosomes protein 1B	Q8NDV3	TRUE	1	-0.57662	0.225133	-0.175743	0.942815	0.353951	FALSE	FALSE	0.898492	No	Not Significant	Unchanged
VPS53	12.4145	12.0836	12.851	12.844	12.27	11.6597	12.4848	12.3542	13.0258	12.1578	Q5VIR6	12	Q5VIR6	VPS53_HUMAN	VPS53	Vacuolar protein sorting-associated protein 53 homolog	Q5VIR6	FALSE	0	-0.760272	0.408898	-0.175687	0.959442	0.520538	FALSE	FALSE	0.941981	No	Not Significant	Unchanged
ZNF532	9.43322	9.43816	9.63879	9.64038	9.4058	9.97553	9.28867	8.9016	9.4234	9.18664	Q9HCE3	2	Q9HCE3	ZN532_HUMAN	ZNF532	Zinc finger protein 532	Q9HCE3	TRUE	4	-0.599933	0.248703	-0.175615	0.946396	0.380453	FALSE	FALSE	0.900187	No	Not Significant	Unchanged
NDUFA12	12.9978	13.181	13.027	13.1377	13.0352	13.3331	12.9425	12.6325	12.8883	12.8031	Q9UI09	13	Q9UI09	NDUAC_HUMAN	NDUFA12	NADH dehydrogenase [ubiquinone] 1 alpha subcomplex subunit 12	Q9UI09	FALSE	0	-0.490095	0.139408	-0.175343	0.92017	0.244642	FALSE	FALSE	0.872722	No	Not Significant	Unchanged
ZNF462	14.8869	14.7378	15.4049	15.0166	14.7779	14.9208	14.9889	15.0854	14.3603	14.6895	Q96JM2	3	Q96JM2	ZN462_HUMAN	ZNF462	Zinc finger protein 462	Q96JM2	FALSE	0	-0.585237	0.234634	-0.175301	0.944426	0.365418	FALSE	FALSE	0.900187	No	Not Significant	Unchanged
MCM10	10.5074	10.5124	11.3584	9.47466	11.0738	10.3119	10.9936	9.88314	10.505	10.4541	Q7L590	3	Q7L590	MCM10_HUMAN	MCM10	Protein MCM10 homolog	Q7L590	FALSE	0	-0.95148	0.600909	-0.175286	0.965631	0.627733	FALSE	FALSE	0.958797	No	Not Significant	Unchanged
KATNBL1	10.8728	11.2527	11.0531	11.41	10.1648	10.4287	10.4938	10.9782	11.2506	10.8237	Q9H079	3	Q9H079	KTBL1_HUMAN	KATNBL1	KATNB1-like protein 1	Q9H079	TRUE	1	-0.749146	0.39881	-0.175168	0.959002	0.514238	FALSE	FALSE	0.938751	No	Not Significant	Unchanged
SH3GLB1	12.3246	12.5412	12.2557	12.304	12.5862	12.2756	12.2937	12.0596	12.511	12.0941	Q9Y371	8	Q9Y371	SHLB1_HUMAN	SH3GLB1	Endophilin-B1	Q9Y371	FALSE	0	-0.465012	0.115087	-0.174962	0.90833	0.210211	FALSE	FALSE	0.871598	No	Not Significant	Unchanged
GIT2	11.0271	11.2094	10.6014	11.5428	11.1432	11.1027	11.2211	11.1255	10.556	10.7413	Q14161	11	Q14161	GIT2_HUMAN	GIT2	ARF GTPase-activating protein GIT2	Q14161	FALSE	0	-0.624545	0.274774	-0.174885	0.94973	0.408818	FALSE	FALSE	0.909138	No	Not Significant	Unchanged
GNB1	12.6102	13.2581	12.618	12.1	12.853	12.6079	12.4912	12.4076	12.4417	12.7146	P62873	3	P62873	GBB1_HUMAN	GNB1	Guanine nucleotide-binding protein G(I)/G(S)/G(T) subunit beta-1	P62873	FALSE	0	-0.620424	0.271084	-0.17467	0.949354	0.405419	FALSE	FALSE	0.909138	No	Not Significant	Unchanged
ECHDC1	12.5205	12.5411	12.8432	12.6268	12.4592	11.9191	12.717	12.3757	12.6487	12.5541	Q9NTX5	11	Q9NTX5	ECHD1_HUMAN	ECHDC1	Ethylmalonyl-CoA decarboxylase	Q9NTX5	FALSE	0	-0.55092	0.201596	-0.174662	0.938689	0.32753	FALSE	FALSE	0.896974	No	Not Significant	Unchanged
CMBL	12.8636	12.7846	13.011	13.2038	12.8428	12.3494	12.7954	12.9605	13.0527	12.772	Q96DG6	10	Q96DG6	CMBL_HUMAN	CMBL	Carboxymethylenebutenolidase homolog	Q96DG6	FALSE	0	-0.524665	0.175502	-0.174582	0.932537	0.294565	FALSE	FALSE	0.889403	No	Not Significant	Unchanged
MDP1	11.7656	11.8802	11.658	12.1345	11.7777	11.7227	11.7315	11.4367	12.1504	11.3991	Q86V88	3	Q86V88	MGDP1_HUMAN	MDP1	Magnesium-dependent phosphatase 1	Q86V88	FALSE	0	-0.549761	0.200699	-0.174531	0.938534	0.326613	FALSE	FALSE	0.896974	No	Not Significant	Unchanged
TMEM167A	12.2631	10.2149	13.8204	13.88	11.5246	12.9641	12.3022	11.5794	12.1858	11.896	Q8TBQ9	2	Q8TBQ9	KISHA_HUMAN	TMEM167A	Protein kish-A	Q8TBQ9	FALSE	0	-1.68607	1.33712	-0.174476	0.972369	0.803429	FALSE	FALSE	0.982807	No	Not Significant	Unchanged
AAK1	11.2707	11.4443	11.1124	11.1642	11.7495	11.6355	10.7966	11.3323	11.1269	11.075	Q2M2I8	13	Q2M2I8	AAK1_HUMAN	AAK1	AP2-associated protein kinase 1	Q2M2I8	FALSE	0	-0.592028	0.243285	-0.174371	0.945886	0.376451	FALSE	FALSE	0.900187	No	Not Significant	Unchanged
SRSF3	16.5187	16.481	16.778	16.9061	16.2971	16.0319	16.5524	16.6197	16.7392	16.2627	P84103	10	P84103	SRSF3_HUMAN	SRSF3	Serine/arginine-rich splicing factor 3	P84103	FALSE	0	-0.569992	0.221337	-0.174327	0.942479	0.351644	FALSE	FALSE	0.898492	No	Not Significant	Unchanged
ERCC6L	12.4368	12.6269	12.3846	12.5622	12.5607	12.5313	12.1887	12.3647	12.2018	12.51	Q2NKX8	33	Q2NKX8	ERC6L_HUMAN	ERCC6L	DNA excision repair protein ERCC-6-like	Q2NKX8	FALSE	0	-0.436021	0.0874414	-0.17429	0.888622	0.169957	FALSE	FALSE	0.83082	No	Not Significant	Unchanged
TXNL4A	11.44	11.9547	11.8561	10.7627	11.5738	11.0723	11.736	11.6145	11.6656	10.7243	P83876	3	P83876	TXN4A_HUMAN	TXNL4A	Thioredoxin-like protein 4A	P83876	FALSE	0	-0.794829	0.446285	-0.174272	0.961229	0.547734	FALSE	FALSE	0.949833	No	Not Significant	Unchanged
ARHGEF2	11.3305	11.3066	11.1138	11.7992	11.4894	11.2891	11.3602	11.2877	11.0982	11.2299	Q92974	16	Q92974	ARHG2_HUMAN	ARHGEF2	Rho guanine nucleotide exchange factor 2	Q92974	FALSE	0	-0.491448	0.143032	-0.174208	0.922014	0.251012	FALSE	FALSE	0.872909	No	Not Significant	Unchanged
TANGO6	12.8217	12.8483	12.7158	13.2636	12.8458	12.6526	12.6101	12.7816	12.7989	12.8783	Q9C0B7	14	Q9C0B7	TNG6_HUMAN	TANGO6	Transport and Golgi organization protein 6 homolog	Q9C0B7	FALSE	0	-0.465942	0.117829	-0.174057	0.910231	0.215089	FALSE	FALSE	0.872722	No	Not Significant	Unchanged
PATZ1	10.4216	10.356	10.6513	10.4549	10.6108	10.193	11.2727	10.5239	9.64514	10.0866	Q9HBE1	2	Q9HBE1	PATZ1_HUMAN	PATZ1	POZ-, AT hook-, and zinc finger-containing protein 1	Q9HBE1	TRUE	3	-0.771617	0.42362	-0.173999	0.960308	0.533386	FALSE	FALSE	0.946959	No	Not Significant	Unchanged
THOC1	12.4654	12.3793	12.5267	12.9176	12.4246	11.9657	12.5795	12.3628	12.5843	12.448	Q96FV9	23	Q96FV9	THOC1_HUMAN	THOC1	THO complex subunit 1	Q96FV9	FALSE	0	-0.53536	0.187393	-0.173984	0.93571	0.310717	FALSE	FALSE	0.890758	No	Not Significant	Unchanged
VPS52	10.9562	11.0146	11.21	11.2093	10.7775	10.9423	10.9881	10.7796	10.6151	11.0693	Q8N1B4	12	Q8N1B4	VPS52_HUMAN	VPS52	Vacuolar protein sorting-associated protein 52 homolog	Q8N1B4	FALSE	0	-0.479369	0.131466	-0.173951	0.917166	0.234913	FALSE	FALSE	0.872722	No	Not Significant	Unchanged
ARPIN	12.1532	11.8294	12.3217	12.3534	12.4939	11.6822	12.4991	12.1324	11.9066	12.1598	Q7Z6K5	9	Q7Z6K5	ARPIN_HUMAN	ARPIN	Arpin	Q7Z6K5	FALSE	0	-0.585308	0.238153	-0.173577	0.945305	0.371979	FALSE	FALSE	0.900187	No	Not Significant	Unchanged
VPS39	10.8851	10.7914	11.1199	11.177	10.8376	10.6098	10.8526	11.0496	10.5605	10.9671	Q96JC1	8	Q96JC1	VPS39_HUMAN	VPS39	Vam6/Vps39-like protein	Q96JC1	FALSE	0	-0.493089	0.145954	-0.173568	0.923353	0.255846	FALSE	FALSE	0.873206	No	Not Significant	Unchanged
TYSND1	9.91993	9.83001	9.63293	10.711	9.89116	9.85001	10.0511	9.62161	10.0309	9.66059	Q2T9J0	2	Q2T9J0	TYSD1_HUMAN	TYSND1	Peroxisomal leader peptide-processing protease	Q2T9J0	TRUE	1	-0.636381	0.289484	-0.173448	0.951507	0.42566	FALSE	FALSE	0.915107	No	Not Significant	Unchanged
PPP1R8	12.0902	12.3382	12.0179	12.2612	12.1286	11.9899	12.0053	11.9274	12.1116	12.032	Q12972	15	Q12972	PP1R8_HUMAN	PPP1R8	Nuclear inhibitor of protein phosphatase 1	Q12972	FALSE	0	-0.409833	0.0633665	-0.173233	0.862194	0.134791	FALSE	FALSE	0.800568	No	Not Significant	Unchanged
RUSC2	10.3637	10.3503	10.4371	10.5787	10.473	10.5132	10.4049	9.90756	10.4044	10.2037	Q8N2Y8	4	Q8N2Y8	RUSC2_HUMAN	RUSC2	AP-4 complex accessory subunit RUSC2	Q8N2Y8	TRUE	2	-0.477949	0.131914	-0.173018	0.917695	0.236571	FALSE	FALSE	0.872722	No	Not Significant	Unchanged
RPS25	17.0248	16.3809	17.722	18.1405	16.24	14.0534	17.5721	17.5215	17.992	17.6008	P62851	5	P62851	RS25_HUMAN	RPS25	40S ribosomal protein S25	P62851	FALSE	0	-1.84887	1.50313	-0.172866	0.97298	0.823932	FALSE	FALSE	0.983318	No	Not Significant	Unchanged
NDUFB8	12.7406	12.7947	12.745	12.8968	12.91	13.0081	12.5439	12.6041	12.5063	12.6566	O95169	7	O95169	NDUB8_HUMAN	NDUFB8	NADH dehydrogenase [ubiquinone] 1 beta subcomplex subunit 8, mitochondrial	O95169	FALSE	0	-0.450661	0.104968	-0.172846	0.902848	0.197277	FALSE	FALSE	0.85702	No	Not Significant	Unchanged
DUS3L	11.0746	11.2088	11.0131	11.0009	11.4593	11.2332	10.9432	11.0666	10.9076	10.8383	Q96G46	10	Q96G46	DUS3L_HUMAN	DUS3L	tRNA-dihydrouridine(47) synthase [NAD(P)(+)]-like	Q96G46	FALSE	0	-0.470292	0.124776	-0.172758	0.914379	0.226534	FALSE	FALSE	0.872722	No	Not Significant	Unchanged
PSEN1	11.2996	11.7272	10.9817	11.2443	11.6289	11.4173	11.1051	11.1943	10.9666	11.4313	P49768	7	P49768	PSN1_HUMAN	PSEN1	Presenilin-1	P49768	FALSE	0	-0.556915	0.211746	-0.172585	0.941158	0.342861	FALSE	FALSE	0.898492	No	Not Significant	Unchanged
MRPL37	12.6756	12.6486	12.7711	12.8633	12.8023	12.6164	12.5149	12.6518	12.5794	12.633	Q9BZE1	18	Q9BZE1	RM37_HUMAN	MRPL37	39S ribosomal protein L37, mitochondrial	Q9BZE1	FALSE	0	-0.38954	0.0450524	-0.172244	0.831865	0.108477	FALSE	FALSE	0.758586	No	Not Significant	Unchanged
DGUOK	11.4647	11.6646	11.7067	11.6156	11.2543	10.7518	11.2796	11.6024	11.7426	11.5649	Q16854	4	Q16854	DGUOK_HUMAN	DGUOK	Deoxyguanosine kinase, mitochondrial	Q16854	FALSE	0	-0.613749	0.269678	-0.172036	0.94966	0.408183	FALSE	FALSE	0.909138	No	Not Significant	Unchanged
EBAG9	10.6654	11.1334	10.7821	10.7893	10.3392	10.8269	10.516	10.7485	10.3705	10.483	O00559	2	O00559	RCAS1_HUMAN	EBAG9	Receptor-binding cancer antigen expressed on SiSo cells	O00559	TRUE	1	-0.540896	0.19687	-0.172013	0.938336	0.325447	FALSE	FALSE	0.896974	No	Not Significant	Unchanged
DOCK1	10.5769	10.7139	10.6649	10.7621	10.5487	10.4149	10.276	10.5538	10.577	10.6805	Q14185	12	Q14185	DOCK1_HUMAN	DOCK1	Dedicator of cytokinesis protein 1	Q14185	FALSE	0	-0.427788	0.0838691	-0.171959	0.886393	0.166328	FALSE	FALSE	0.83082	No	Not Significant	Unchanged
NEU1	10.7844	10.4423	10.7633	10.9864	11.3273	10.5289	10.8202	10.3189	11.2014	10.6708	Q99519	3	Q99519	NEUR1_HUMAN	NEU1	Sialidase-1	Q99519	TRUE	1	-0.638436	0.294856	-0.17179	0.952292	0.433534	FALSE	FALSE	0.91778	No	Not Significant	Unchanged
SNRPB2	14.4116	14.6534	14.4758	14.6192	14.2797	13.8908	14.5627	14.3222	14.649	14.2518	P08579	9	P08579	RU2B_HUMAN	SNRPB2	U2 small nuclear ribonucleoprotein B''	P08579	FALSE	0	-0.534182	0.19076	-0.171711	0.937067	0.318167	FALSE	FALSE	0.892686	No	Not Significant	Unchanged
WAPL	10.3827	10.7638	10.3444	10.4131	10.3908	10.5875	10.2931	10.1478	10.086	10.4179	Q7Z5K2	11	Q7Z5K2	WAPL_HUMAN	WAPL	Wings apart-like protein homolog	Q7Z5K2	TRUE	1	-0.483276	0.140179	-0.171548	0.921744	0.250058	FALSE	FALSE	0.872722	No	Not Significant	Unchanged
GOLPH3	12.0214	12.1884	12.1196	12.1359	12.0228	12.009	12.2579	11.9887	11.5998	11.8703	Q9H4A6	8	Q9H4A6	GOLP3_HUMAN	GOLPH3	Golgi phosphoprotein 3	Q9H4A6	FALSE	0	-0.471797	0.128723	-0.171537	0.916736	0.23358	FALSE	FALSE	0.872722	No	Not Significant	Unchanged
YTHDF3	13.0905	13.3478	13.0219	13.0061	13.3671	13.1267	12.9522	12.8977	13.1209	12.9743	Q7Z739	18	Q7Z739;Q9BYJ9	YTHD3_HUMAN	YTHDF3	YTH domain-containing family protein 3	Q7Z739	FALSE	0	-0.441909	0.0992149	-0.171347	0.899443	0.189993	FALSE	FALSE	0.848854	No	Not Significant	Unchanged
NUP188	12.1771	12.3685	12.111	12.279	12.3305	12.1417	11.9336	12.2327	11.9597	12.2371	Q5SRE5	40	Q5SRE5	NU188_HUMAN	NUP188	Nucleoporin NUP188	Q5SRE5	FALSE	0	-0.427215	0.0846148	-0.1713	0.887398	0.167947	FALSE	FALSE	0.83082	No	Not Significant	Unchanged
MRPL3	12.4955	12.6649	12.4382	12.8404	12.4181	12.0611	12.5796	12.5626	12.6241	12.2707	P09001	11	P09001	RM03_HUMAN	MRPL3	39S ribosomal protein L3, mitochondrial	P09001	FALSE	0	-0.508845	0.167405	-0.17072	0.931344	0.288903	FALSE	FALSE	0.886449	No	Not Significant	Unchanged
ATL2	13.3859	13.5165	13.4171	13.5031	13.4858	13.2132	13.3048	13.2039	13.4011	13.4276	Q8NHH9	16	Q8NHH9	ATLA2_HUMAN	ATL2	Atlastin-2	Q8NHH9	FALSE	0	-0.393649	0.0526673	-0.170491	0.847059	0.120315	FALSE	FALSE	0.78165	No	Not Significant	Unchanged
RABGAP1	11.8584	11.8886	11.9489	11.8677	12.1066	11.811	11.6479	11.7903	11.87	11.7943	Q9Y3P9	21	Q9Y3P9	RBGP1_HUMAN	RABGAP1	Rab GTPase-activating protein 1	Q9Y3P9	FALSE	0	-0.399465	0.0589653	-0.17025	0.857355	0.129817	FALSE	FALSE	0.794324	No	Not Significant	Unchanged
SLC25A4	13.0829	13.3649	13.0647	13.0129	13.2673	12.2785	12.984	13.0889	13.5095	13.1759	P12235	2	P12235	ADT1_HUMAN	SLC25A4	ADP/ATP translocase 1	P12235	FALSE	0	-0.64651	0.306297	-0.170107	0.953582	0.447096	FALSE	FALSE	0.921132	No	Not Significant	Unchanged
SMARCA1	12.1785	12.3292	12.0277	12.308	12.4266	11.8699	11.9472	12.229	12.0581	12.4101	P28370	28	P28370	SMCA1_HUMAN	SMARCA1	Probable global transcription activator SNF2L1	P28370	FALSE	0	-0.482444	0.142457	-0.169993	0.923162	0.255144	FALSE	FALSE	0.873206	No	Not Significant	Unchanged
NR0B1	11.5677	11.7288	11.6687	11.4961	11.7546	11.4647	11.5269	11.5387	11.3248	11.6054	P51843	12	P51843	NR0B1_HUMAN	NR0B1	Nuclear receptor subfamily 0 group B member 1	P51843	FALSE	0	-0.409687	0.0697726	-0.169957	0.872194	0.146313	FALSE	FALSE	0.811893	No	Not Significant	Unchanged
PNO1	13.4097	13.5942	13.4333	13.4168	13.5721	13.2615	13.4928	13.4197	12.9839	13.5135	Q9NRX1	12	Q9NRX1	PNO1_HUMAN	PNO1	RNA-binding protein PNO1	Q9NRX1	FALSE	0	-0.461344	0.121637	-0.169854	0.913844	0.224992	FALSE	FALSE	0.872722	No	Not Significant	Unchanged
SYPL1	14.0823	14.096	14.3526	14.2746	13.9835	12.4447	14.2776	14.2526	14.7013	14.3581	Q16563	6	Q16563	SYPL1_HUMAN	SYPL1	Synaptophysin-like protein 1	Q16563	FALSE	0	-1.01683	0.677168	-0.169833	0.967399	0.666409	FALSE	FALSE	0.964463	No	Not Significant	Unchanged
DDX1	15.3776	15.4067	15.4291	15.5943	15.4575	14.9254	15.4269	15.433	15.3528	15.3723	Q92499	35	Q92499	DDX1_HUMAN	DDX1	ATP-dependent RNA helicase DDX1	Q92499	FALSE	0	-0.456047	0.116424	-0.169812	0.911059	0.217284	FALSE	FALSE	0.872722	No	Not Significant	Unchanged
TP53BP2	11.2731	11.302	11.6834	10.7498	11.7345	11.4141	11.1406	10.9488	11.143	11.3419	Q13625	10	Q13625	ASPP2_HUMAN	TP53BP2	Apoptosis-stimulating of p53 protein 2	Q13625	FALSE	0	-0.613292	0.273775	-0.169759	0.950512	0.416071	FALSE	FALSE	0.910619	No	Not Significant	Unchanged
TRMT11	11.3507	11.1154	11.5662	11.8422	11.2559	10.9113	11.6275	11.2955	11.374	11.1681	Q7Z4G4	3	Q7Z4G4	TRM11_HUMAN	TRMT11	tRNA (guanine(10)-N2)-methyltransferase homolog	Q7Z4G4	FALSE	0	-0.573739	0.234351	-0.169694	0.945533	0.37372	FALSE	FALSE	0.900187	No	Not Significant	Unchanged
MOCS2	11.2981	11.1302	11.4193	11.6455	11.3744	11.4522	11.5332	10.8874	11.333	10.9075	O96007	7	O96007	MOC2B_HUMAN	MOCS2	Molybdopterin synthase catalytic subunit	O96007	FALSE	0	-0.550414	0.211041	-0.169687	0.941688	0.346332	FALSE	FALSE	0.898492	No	Not Significant	Unchanged
MPG	11.8561	11.922	11.9383	12.025	11.916	11.7034	11.81	11.9082	11.6961	11.786	P29372	7	P29372	3MG_HUMAN	MPG	DNA-3-methyladenine glycosylase	P29372	FALSE	0	-0.387741	0.0485608	-0.16959	0.840147	0.114643	FALSE	FALSE	0.77038	No	Not Significant	Unchanged
CISD1	11.8524	11.7084	12.0137	12.2262	11.838	11.9945	11.7596	11.7757	11.6037	11.7516	Q9NZ45	6	Q9NZ45	CISD1_HUMAN	CISD1	CDGSH iron-sulfur domain-containing protein 1	Q9NZ45	FALSE	0	-0.465085	0.126031	-0.169527	0.916166	0.231836	FALSE	FALSE	0.872722	No	Not Significant	Unchanged
PIN4	13.4078	13.5748	13.3405	13.4755	13.6171	13.8086	13.4998	13.2988	12.9476	13.1076	Q9Y237	5	Q9Y237	PIN4_HUMAN	PIN4	Peptidyl-prolyl cis-trans isomerase NIMA-interacting 4	Q9Y237	FALSE	0	-0.548258	0.209303	-0.169478	0.941415	0.344535	FALSE	FALSE	0.898492	No	Not Significant	Unchanged
PCIF1	11.6654	11.797	11.7414	11.3467	12.1529	11.7349	11.0634	12.2583	11.2552	11.6388	Q9H4Z3	9	Q9H4Z3	CAPAM_HUMAN	PCIF1	mRNA (2'-O-methyladenosine-N(6)-)-methyltransferase	Q9H4Z3	FALSE	0	-0.704158	0.365468	-0.169345	0.957887	0.498903	FALSE	FALSE	0.929795	No	Not Significant	Unchanged
MIB1	10.4256	10.7493	10.4304	10.3689	10.5298	10.6054	10.2201	10.1394	10.4966	10.2901	Q86YT6	11	Q86YT6	MIB1_HUMAN	MIB1	E3 ubiquitin-protein ligase MIB1	Q86YT6	FALSE	0	-0.466779	0.128239	-0.16927	0.917313	0.235371	FALSE	FALSE	0.872722	No	Not Significant	Unchanged
USP10	13.2952	13.5091	13.2986	13.3246	13.4243	13.1989	13.1338	13.3596	13.2028	13.2048	Q14694	35	Q14694	UBP10_HUMAN	USP10	Ubiquitin carboxyl-terminal hydrolase 10	Q14694	FALSE	0	-0.395717	0.0573203	-0.169198	0.855381	0.127886	FALSE	FALSE	0.791712	No	Not Significant	Unchanged
ZC2HC1A	11.1765	11.3424	10.978	11.3425	11.4187	10.9781	11.2775	11.2024	11.1613	10.8876	Q96GY0	7	Q96GY0	ZC21A_HUMAN	ZC2HC1A	Zinc finger C2HC domain-containing protein 1A	Q96GY0	FALSE	0	-0.462473	0.124465	-0.169004	0.915587	0.230094	FALSE	FALSE	0.872722	No	Not Significant	Unchanged
COA6	13.3682	13.8512	13.3365	13.1472	13.5131	13.2584	13.3903	13.1212	13.2941	13.4013	Q5JTJ3	4	Q5JTJ3	COA6_HUMAN	COA6	Cytochrome c oxidase assembly factor 6 homolog	Q5JTJ3	FALSE	0	-0.495011	0.157163	-0.168924	0.928731	0.277216	FALSE	FALSE	0.881981	No	Not Significant	Unchanged
PWWP2A	10.2862	10.1751	10.5273	10.5842	10.2331	9.90918	10.8504	10.2002	10.539	9.55709	Q96N64	2	Q96N64	PWP2A_HUMAN	PWWP2A	PWWP domain-containing protein 2A	Q96N64	TRUE	3	-0.698829	0.361383	-0.168723	0.957724	0.496734	FALSE	FALSE	0.92963	No	Not Significant	Unchanged
PMS1	10.4538	9.98167	10.5806	10.6477	10.9796	9.91148	10.5897	10.3288	10.4118	10.653	P54277	6	P54277	PMS1_HUMAN	PMS1	PMS1 protein homolog 1	P54277	TRUE	1	-0.635551	0.298683	-0.168434	0.953177	0.442758	FALSE	FALSE	0.92028	No	Not Significant	Unchanged
YWHAH	14.9241	14.9489	15.0852	15.1117	14.9245	14.9099	14.9529	14.6334	15.1542	14.5957	Q04917	12	Q04917	1433F_HUMAN	YWHAH	14-3-3 protein eta	Q04917	FALSE	0	-0.46931	0.132665	-0.168323	0.919662	0.242941	FALSE	FALSE	0.872722	No	Not Significant	Unchanged
WDR89	11.1128	11.0969	10.9527	11.3271	11.4482	11.0037	10.8062	11.382	11.0504	10.9477	Q96FK6	8	Q96FK6	WDR89_HUMAN	WDR89	WD repeat-containing protein 89	Q96FK6	FALSE	0	-0.497524	0.161049	-0.168238	0.930163	0.283504	FALSE	FALSE	0.884474	No	Not Significant	Unchanged
SNRPB	16.3541	16.3174	16.8915	16.003	16.5777	16.1503	16.359	16.1168	16.29	16.4809	P14678	10	P14678	RSMB_HUMAN	SNRPB	Small nuclear ribonucleoprotein-associated proteins B and B'	P14678	FALSE	0	-0.551969	0.215946	-0.168011	0.94294	0.354815	FALSE	FALSE	0.898721	No	Not Significant	Unchanged
GNPDA2	11.314	11.1814	11.4172	11.2996	11.7305	11.5118	11.1473	11.1895	10.761	11.5877	Q8TDQ7	3	Q8TDQ7	GNPI2_HUMAN	GNPDA2	Glucosamine-6-phosphate isomerase 2	Q8TDQ7	FALSE	0	-0.573698	0.238222	-0.167738	0.946492	0.381215	FALSE	FALSE	0.900187	No	Not Significant	Unchanged
NUP153	12.5616	12.7923	12.3271	12.7442	12.7554	12.6079	12.3473	12.433	12.4884	12.5592	P49790	35	P49790	NU153_HUMAN	NUP153	Nuclear pore complex protein Nup153	P49790	FALSE	0	-0.447703	0.112551	-0.167576	0.909714	0.21374	FALSE	FALSE	0.872722	No	Not Significant	Unchanged
RPL9P9	15.6337	15.6707	15.804	16.0142	15.4179	16.0742	15.365	15.68	15.4125	15.2649	P32969	15	P32969	RL9_HUMAN	RPL9P9	60S ribosomal protein L9	P32969	FALSE	0	-0.57598	0.241183	-0.167398	0.946974	0.385095	FALSE	FALSE	0.900187	No	Not Significant	Unchanged
ANKS3	10.993	10.7579	11.3478	11.6712	10.5665	9.73889	11.4726	11.1066	11.3456	10.9299	Q6ZW76	4	Q6ZW76	ANKS3_HUMAN	ANKS3	Ankyrin repeat and SAM domain-containing protein 3	Q6ZW76	FALSE	0	-0.942577	0.608335	-0.167121	0.966369	0.643356	FALSE	FALSE	0.962659	No	Not Significant	Unchanged
PTMA	15.0696	14.715	15.402	14.947	15.5856	15.8753	15.5881	15.1688	15.2492	13.0958	P06454	10	P06454	PTMA_HUMAN	PTMA	Prothymosin alpha	P06454	FALSE	0	-1.23583	0.901928	-0.166951	0.970159	0.736568	FALSE	FALSE	0.971331	No	Not Significant	Unchanged
PPCS	12.4385	12.163	12.9401	12.7469	12.2747	11.0938	12.8125	12.6705	12.8221	12.423	Q9HAB8	10	Q9HAB8	PPCS_HUMAN	PPCS	Phosphopantothenate--cysteine ligase	Q9HAB8	FALSE	0	-0.919405	0.585821	-0.166792	0.965935	0.634088	FALSE	FALSE	0.959445	No	Not Significant	Unchanged
PLXNA1	10.8946	10.6477	11.758	10.6864	10.8567	10.8761	10.8367	11.0218	10.6625	10.7053	Q9UIW2	4	Q9UIW2	PLXA1_HUMAN	PLXNA1	Plexin-A1	Q9UIW2	FALSE	0	-0.642534	0.309045	-0.166745	0.954327	0.455316	FALSE	FALSE	0.923663	No	Not Significant	Unchanged
FKRP	10.04	9.88897	10.2714	10.2894	10.0795	9.85796	10.0535	9.81928	10.1422	9.95775	Q9H9S5	2	Q9H9S5	FKRP_HUMAN	FKRP	Ribitol 5-phosphate transferase FKRP	Q9H9S5	TRUE	2	-0.443068	0.110711	-0.166179	0.909177	0.212359	FALSE	FALSE	0.872252	No	Not Significant	Unchanged
HSPB1	16.8458	16.9078	16.9739	17.0499	16.8208	16.841	16.9076	16.5459	16.7419	16.8232	P04792	24	P04792	HSPB1_HUMAN	HSPB1	Heat shock protein beta-1	P04792	FALSE	0	-0.414687	0.0823526	-0.166167	0.887661	0.168373	FALSE	FALSE	0.83082	No	Not Significant	Unchanged
UQCRB	14.4465	14.8132	14.284	14.3224	14.7357	14.9012	14.3004	14.4147	14.0663	14.1811	P14927	5	P14927	QCR7_HUMAN	UQCRB	Cytochrome b-c1 complex subunit 7	P14927	FALSE	0	-0.582218	0.250058	-0.16608	0.948406	0.397083	FALSE	FALSE	0.905696	No	Not Significant	Unchanged
PEX3	11.1276	11.258	11.482	11.0386	11.1006	10.5653	11.2886	11.0989	11.201	11.1151	P56589	5	P56589	PEX3_HUMAN	PEX3	Peroxisomal biogenesis factor 3	P56589	FALSE	0	-0.527572	0.195588	-0.165992	0.939541	0.332666	FALSE	FALSE	0.896974	No	Not Significant	Unchanged
MT-CYB	11.1446	11.9977	10.7315	11.1255	11.0923	10.3798	11.1691	11.3693	11.2273	11.2087	P00156	4	P00156	CYB_HUMAN	MT-CYB	Cytochrome b	P00156	TRUE	1	-0.756279	0.424436	-0.165921	0.96121	0.547425	FALSE	FALSE	0.949833	No	Not Significant	Unchanged
DNAJC10	12.2286	12.3766	12.3233	12.2715	12.3116	11.7901	12.1402	12.3766	12.1327	12.3349	Q8IXB1	16	Q8IXB1	DJC10_HUMAN	DNAJC10	DnaJ homolog subfamily C member 10	Q8IXB1	FALSE	0	-0.458425	0.12669	-0.165867	0.917803	0.236913	FALSE	FALSE	0.872722	No	Not Significant	Unchanged
AFDN	12.0699	12.2587	11.9602	12.2342	12.1948	12.1387	11.6048	12.0551	11.9667	12.2155	P55196	33	P55196	AFAD_HUMAN	AFDN	Afadin	P55196	FALSE	0	-0.479372	0.147724	-0.165824	0.926478	0.267857	FALSE	FALSE	0.88001	No	Not Significant	Unchanged
FNTB	12.4852	12.3493	12.7131	12.6529	12.5937	11.4095	12.6593	12.625	12.7348	12.629	P49356	9	P49356	FNTB_HUMAN	FNTB	Protein farnesyltransferase subunit beta	P49356	FALSE	0	-0.729452	0.397982	-0.165735	0.960048	0.529462	FALSE	FALSE	0.945374	No	Not Significant	Unchanged
HAGH	12.1816	12.5962	12.1629	11.9355	12.4002	12.5846	11.8627	12.0367	12.1015	11.9545	Q16775	8	Q16775	GLO2_HUMAN	HAGH	Hydroxyacylglutathione hydrolase, mitochondrial	Q16775	FALSE	0	-0.561351	0.229907	-0.165722	0.94569	0.37493	FALSE	FALSE	0.900187	No	Not Significant	Unchanged
PBDC1	13.7061	13.8497	13.9944	13.758	13.5904	13.285	13.7212	13.6968	13.66	13.7994	Q9BVG4	11	Q9BVG4	PBDC1_HUMAN	PBDC1	Protein PBDC1	Q9BVG4	FALSE	0	-0.467436	0.1361	-0.165668	0.922047	0.251128	FALSE	FALSE	0.872909	No	Not Significant	Unchanged
SIRT6	11.216	11.1123	11.9748	11.3625	10.7826	10.706	11.1241	11.4771	11.1485	11.2566	Q8N6T7	5	Q8N6T7	SIR6_HUMAN	SIRT6	NAD-dependent protein deacylase sirtuin-6	Q8N6T7	FALSE	0	-0.678888	0.347715	-0.165587	0.957291	0.491056	FALSE	FALSE	0.929379	No	Not Significant	Unchanged
PRKAG1	13.2326	13.2539	13.7291	13.079	13.2363	12.7761	13.3227	13.2541	13.2317	13.2106	P54619	19	P54619	AAKG1_HUMAN	PRKAG1	5'-AMP-activated protein kinase subunit gamma-1	P54619	FALSE	0	-0.523849	0.192764	-0.165543	0.939055	0.329717	FALSE	FALSE	0.896974	No	Not Significant	Unchanged
TFCP2	11.6001	11.5132	11.5716	12.0313	11.6519	11.0988	11.8365	11.6135	11.4917	11.5921	Q12800	11	Q12800;Q9NZI6	TFCP2_HUMAN	TFCP2	Alpha-globin transcription factor CP2	Q12800	FALSE	0	-0.531878	0.200919	-0.16548	0.940746	0.340209	FALSE	FALSE	0.898492	No	Not Significant	Unchanged
TNPO3	13.5925	13.8063	13.5298	13.6658	13.7352	13.4717	13.5127	13.6873	13.2683	13.6557	Q9Y5L0	31	Q9Y5L0	TNPO3_HUMAN	TNPO3	Transportin-3	Q9Y5L0	FALSE	0	-0.432763	0.102544	-0.16511	0.904416	0.200817	FALSE	FALSE	0.862392	No	Not Significant	Unchanged
S100A3	11.0146	10.3019	11.5096	11.8918	10.722	10.0479	11.3678	10.7713	11.4748	11.0446	P33764	2	P33764	S10A3_HUMAN	S100A3	Protein S100-A3	P33764	FALSE	0	-0.963438	0.633305	-0.165066	0.966977	0.656771	FALSE	FALSE	0.964371	No	Not Significant	Unchanged
TRIM47	13.2443	13.5261	13.1045	13.2144	13.4991	13.2549	12.9852	13.2079	13.1842	13.2226	Q96LD4	21	Q96LD4	TRI47_HUMAN	TRIM47	E3 ubiquitin-protein ligase TRIM47	Q96LD4	FALSE	0	-0.441525	0.111404	-0.165061	0.910034	0.214573	FALSE	FALSE	0.872722	No	Not Significant	Unchanged
MAGOH	14.5561	14.7112	14.7094	14.7802	14.3902	14.595	14.4907	14.4356	14.5418	14.3511	P61326;Q96A72	14	P61326;Q96A72	MGN2_HUMAN;MGN_HUMAN	MAGOH;MAGOHB	Protein mago nashi homolog	P61326	FALSE	0	-0.422135	0.0923064	-0.164915	0.89696	0.185003	FALSE	FALSE	0.83589	No	Not Significant	Unchanged
FAS	9.80777	9.78021	10.0365	10.0844	9.69581	9.50999	10.034	9.73809	9.55424	9.83677	P25445	5	P25445	TNR6_HUMAN	FAS	Tumor necrosis factor receptor superfamily member 6	P25445	FALSE	0	-0.481279	0.152055	-0.164612	0.928364	0.275648	FALSE	FALSE	0.881981	No	Not Significant	Unchanged
TOM1L1	12.5273	12.7574	12.6182	12.5727	12.5266	12.4332	12.7896	12.125	12.6814	12.2418	O75674	8	O75674	TM1L1_HUMAN	TOM1L1	TOM1-like protein 1	O75674	FALSE	0	-0.499064	0.170028	-0.164518	0.933835	0.30097	FALSE	FALSE	0.889704	No	Not Significant	Unchanged
TMEM87A	11.2067	11.2691	11.5774	11.3251	11.0209	11.2025	11.2202	11.2	11.301	10.7443	Q8NBN3	6	Q8NBN3	TM87A_HUMAN	TMEM87A	Transmembrane protein 87A	Q8NBN3	FALSE	0	-0.500539	0.171546	-0.164496	0.934251	0.303081	FALSE	FALSE	0.889704	No	Not Significant	Unchanged
KPNA2	15.364	15.4094	15.64	15.3078	15.4638	15.2909	15.4175	15.3005	15.2431	15.2032	P52292	22	P52292	IMA1_HUMAN	KPNA2	Importin subunit alpha-1	P52292	FALSE	0	-0.403333	0.0748856	-0.164224	0.880968	0.158091	FALSE	FALSE	0.825035	No	Not Significant	Unchanged
BRI3BP	13.133	13.263	13.1682	13.2218	13.2437	13.9852	12.9615	12.9634	12.7316	12.6587	Q8WY22	4	Q8WY22	BRI3B_HUMAN	BRI3BP	BRI3-binding protein	Q8WY22	FALSE	0	-0.691619	0.363355	-0.164132	0.958426	0.506206	FALSE	FALSE	0.93456	No	Not Significant	Unchanged
STK11IP	10.4472	10.2553	9.94751	11.7551	10.1955	10.7304	10.3002	10.1858	10.2635	10.3916	Q8N1F8	6	Q8N1F8	S11IP_HUMAN	STK11IP	Serine/threonine-protein kinase 11-interacting protein	Q8N1F8	FALSE	0	-0.86979	0.541678	-0.164056	0.965142	0.617782	FALSE	FALSE	0.955857	No	Not Significant	Unchanged
MRPL12	15.2186	15.3487	15.5504	15.2545	15.0852	14.7017	15.4937	14.8314	15.5499	15.1522	P52815	8	P52815	RM12_HUMAN	MRPL12	39S ribosomal protein L12, mitochondrial	P52815	FALSE	0	-0.592532	0.26463	-0.163951	0.950537	0.416304	FALSE	FALSE	0.910619	No	Not Significant	Unchanged
CKS2	12.4946	12.9397	12.7096	12.0345	12.6588	12.817	12.3865	12.2141	12.2077	12.4832	P33552	3	P33552	CKS2_HUMAN	CKS2	Cyclin-dependent kinases regulatory subunit 2	P33552	FALSE	0	-0.594114	0.26622	-0.163947	0.950714	0.417982	FALSE	FALSE	0.910725	No	Not Significant	Unchanged
MRTFA	10.4063	10.6831	10.523	10.2082	10.5752	10.1164	10.5308	10.1536	10.4096	10.4568	Q969V6	7	Q969V6	MRTFA_HUMAN	MRTFA	Myocardin-related transcription factor A	Q969V6	FALSE	0	-0.47143	0.143604	-0.163913	0.925589	0.264331	FALSE	FALSE	0.879653	No	Not Significant	Unchanged
VPS51	10.9487	10.9822	11.0376	11.1174	11.0217	11.4131	10.887	10.6837	10.4301	10.9653	Q9UID3	10	Q9UID3	VPS51_HUMAN	VPS51	Vacuolar protein sorting-associated protein 51 homolog	Q9UID3	FALSE	0	-0.554062	0.226274	-0.163894	0.945522	0.373639	FALSE	FALSE	0.900187	No	Not Significant	Unchanged
DPP8	10.4933	11.0156	10.5868	10.2174	10.5177	9.45355	10.3768	10.7833	10.9102	10.5788	Q6V1X1	3	Q6V1X1	DPP8_HUMAN	DPP8	Dipeptidyl peptidase 8	Q6V1X1	TRUE	1	-0.783583	0.455831	-0.163876	0.962628	0.570962	FALSE	FALSE	0.949874	No	Not Significant	Unchanged
PDHA1	13.8721	14.0611	14.0126	13.712	14.0662	13.7668	13.9406	13.7748	13.8173	13.6973	P08559	16	P08559;P29803	ODPA_HUMAN	PDHA1	Pyruvate dehydrogenase E1 component subunit alpha, somatic form, mitochondrial	P08559	FALSE	0	-0.417028	0.0898085	-0.16361	0.89551	0.182206	FALSE	FALSE	0.835653	No	Not Significant	Unchanged
MYO6	11.678	11.7713	11.6597	11.6392	12.005	11.8919	11.3976	11.6117	11.3259	11.7992	Q9UM54	27	Q9UM54	MYO6_HUMAN	MYO6	Unconventional myosin-VI	Q9UM54	FALSE	0	-0.491116	0.163997	-0.163559	0.932415	0.293973	FALSE	FALSE	0.889403	No	Not Significant	Unchanged
TUBB6	14.0179	14.1415	14.0336	13.931	14.3282	14.0685	14.0219	13.9614	13.5349	14.1398	Q9BUF5	15	Q9BUF5	TBB6_HUMAN	TUBB6	Tubulin beta-6 chain	Q9BUF5	FALSE	0	-0.48716	0.160632	-0.163264	0.931506	0.289662	FALSE	FALSE	0.886449	No	Not Significant	Unchanged
TTI2	11.4065	11.2646	11.8006	11.8237	11.0996	11.3558	11.2861	11.5313	11.2475	11.2492	Q6NXR4	7	Q6NXR4	TTI2_HUMAN	TTI2	TELO2-interacting protein 2	Q6NXR4	FALSE	0	-0.532878	0.206633	-0.163123	0.942391	0.351048	FALSE	FALSE	0.898492	No	Not Significant	Unchanged
LARS2	12.0611	12.1278	12.0429	12.2994	12.1366	11.7902	12.0227	11.7707	12.3227	12.0366	Q15031	17	Q15031	SYLM_HUMAN	LARS2	Leucine--tRNA ligase, mitochondrial	Q15031	FALSE	0	-0.46104	0.134878	-0.163081	0.922426	0.252479	FALSE	FALSE	0.873206	No	Not Significant	Unchanged
TCP11L1	12.5744	12.1874	12.9734	12.835	12.6641	12.5734	12.6606	12.1453	12.7221	12.4082	Q9NUJ3	10	Q9NUJ3	T11L1_HUMAN	TCP11L1	T-complex protein 11-like protein 1	Q9NUJ3	FALSE	0	-0.55976	0.233669	-0.163046	0.946797	0.383662	FALSE	FALSE	0.900187	No	Not Significant	Unchanged
TMEM192	11.5385	11.9305	11.5943	11.2914	11.7	11.6507	11.5607	11.4984	11.3141	11.3062	Q8IY95	3	Q8IY95	TM192_HUMAN	TMEM192	Transmembrane protein 192	Q8IY95	FALSE	0	-0.48361	0.157617	-0.162996	0.930662	0.285762	FALSE	FALSE	0.884474	No	Not Significant	Unchanged
TRIO	11.3233	11.5057	11.3836	11.3036	11.4623	11.3223	11.1016	11.2004	11.2147	11.4156	O75962	30	O75962	TRIO_HUMAN	TRIO	Triple functional domain protein	O75962	FALSE	0	-0.401179	0.075372	-0.162904	0.882155	0.159825	FALSE	FALSE	0.825035	No	Not Significant	Unchanged
POMK	9.84082	9.99352	9.78632	9.53073	10.4139	10.0452	9.85652	9.66243	9.74478	9.534	Q9H5K3	3	Q9H5K3	SG196_HUMAN	POMK	Protein O-mannose kinase	Q9H5K3	TRUE	2	-0.559934	0.234858	-0.162538	0.94707	0.385876	FALSE	FALSE	0.900187	No	Not Significant	Unchanged
SLC38A10	10.8067	11.2704	10.7171	10.7303	10.8694	10.7073	10.6382	10.7542	10.5846	10.9882	Q9HBR0	9	Q9HBR0	S38AA_HUMAN	SLC38A10	Putative sodium-coupled neutral amino acid transporter 10	Q9HBR0	FALSE	0	-0.480895	0.156283	-0.162306	0.930452	0.284811	FALSE	FALSE	0.884474	No	Not Significant	Unchanged
ARID1B	10.3704	10.7462	10.3024	10.0832	10.71	9.95657	10.331	10.4841	10.1491	10.5709	Q8NFD5	9	Q8NFD5	ARI1B_HUMAN	ARID1B	AT-rich interactive domain-containing protein 1B	Q8NFD5	FALSE	0	-0.557109	0.232838	-0.162136	0.946865	0.384211	FALSE	FALSE	0.900187	No	Not Significant	Unchanged
SUZ12	12.0075	12.1307	11.953	12.0526	12.2541	11.8285	12.0079	12.0498	11.6764	12.1148	Q15022	16	Q15022	SUZ12_HUMAN	SUZ12	Polycomb protein SUZ12	Q15022	FALSE	0	-0.438825	0.114586	-0.16212	0.913014	0.222641	FALSE	FALSE	0.872722	No	Not Significant	Unchanged
RPA1	14.2953	14.2287	14.5772	14.4216	14.3138	13.9826	14.1654	14.2916	14.3058	14.371	P27694	37	P27694	RFA1_HUMAN	RPA1	Replication protein A 70 kDa DNA-binding subunit	P27694	FALSE	0	-0.433	0.108931	-0.162034	0.909775	0.2139	FALSE	FALSE	0.872722	No	Not Significant	Unchanged
RNASEH2B	11.4348	11.2138	11.6128	11.7576	11.515	11.5596	11.1905	11.3702	11.498	11.1958	Q5TBB1	9	Q5TBB1	RNH2B_HUMAN	RNASEH2B	Ribonuclease H2 subunit B	Q5TBB1	FALSE	0	-0.47257	0.148636	-0.161967	0.928027	0.274227	FALSE	FALSE	0.881981	No	Not Significant	Unchanged
POLR2C	12.2424	12.1052	12.2214	12.655	12.3481	12.2463	12.5691	12.2389	11.7763	12.0217	P19387	8	P19387	RPB3_HUMAN	POLR2C	DNA-directed RNA polymerase II subunit RPB3	P19387	FALSE	0	-0.544908	0.220992	-0.161958	0.945111	0.370517	FALSE	FALSE	0.900187	No	Not Significant	Unchanged
SLC38A2	12.0112	12.3726	11.504	12.4984	12.0298	11.5284	12.0752	12.0391	12.0038	12.0499	Q96QD8	5	Q96QD8	S38A2_HUMAN	SLC38A2	Sodium-coupled neutral amino acid transporter 2	Q96QD8	FALSE	0	-0.617133	0.293314	-0.161909	0.95374	0.448823	FALSE	FALSE	0.921767	No	Not Significant	Unchanged
EEF1A2	18.1283	17.9309	18.553	18.5626	17.8265	17.4308	18.1988	18.1302	18.2765	18.2456	Q05639	33	Q05639	EF1A2_HUMAN	EEF1A2	Elongation factor 1-alpha 2	Q05639	FALSE	0	-0.652457	0.328742	-0.161857	0.956539	0.481495	FALSE	FALSE	0.925719	No	Not Significant	Unchanged
ATP2A2	15.4925	15.7489	15.3936	15.5658	15.621	15.1725	15.4415	15.6197	15.2906	15.5787	P16615	46	P16615	AT2A2_HUMAN	ATP2A2	Sarcoplasmic/endoplasmic reticulum calcium ATPase 2	P16615	FALSE	0	-0.449853	0.12644	-0.161706	0.919195	0.2414	FALSE	FALSE	0.872722	No	Not Significant	Unchanged
PPP6C	13.3584	13.4778	13.3959	13.5829	13.3359	12.7533	13.313	13.6882	13.241	13.4373	O00743	12	O00743	PPP6_HUMAN	PPP6C	Serine/threonine-protein phosphatase 6 catalytic subunit	O00743	FALSE	0	-0.54192	0.218772	-0.161574	0.944838	0.368469	FALSE	FALSE	0.900187	No	Not Significant	Unchanged
TRIOBP	10.4901	10.8466	10.5111	10.5066	10.4551	10.7565	10.5426	10.3416	10.0598	10.3913	Q9H2D6	6	Q9H2D6	TARA_HUMAN	TRIOBP	TRIO and F-actin-binding protein	Q9H2D6	FALSE	0	-0.500344	0.177333	-0.161506	0.936558	0.315333	FALSE	FALSE	0.892686	No	Not Significant	Unchanged
FAM50A	14.212	14.3038	14.3749	14.3283	14.1999	13.6546	14.3094	14.3581	14.1583	14.2208	Q14320	19	Q14320	FA50A_HUMAN	FAM50A	Protein FAM50A	Q14320	FALSE	0	-0.492081	0.169141	-0.16147	0.934454	0.304125	FALSE	FALSE	0.889704	No	Not Significant	Unchanged
SLC25A13	14.1229	14.1836	14.2825	14.3373	14.0468	13.4998	14.3119	14.1466	14.1447	14.1529	Q9UJS0	36	Q9UJS0	CMC2_HUMAN	SLC25A13	Calcium-binding mitochondrial carrier protein Aralar2	Q9UJS0	FALSE	0	-0.525977	0.203194	-0.161392	0.942158	0.349472	FALSE	FALSE	0.898492	No	Not Significant	Unchanged
NUP160	12.4446	12.5631	12.3937	12.5343	12.6456	12.1472	12.3802	12.558	12.237	12.5418	Q12769	25	Q12769	NU160_HUMAN	NUP160	Nuclear pore complex protein Nup160	Q12769	FALSE	0	-0.433373	0.110731	-0.161321	0.911134	0.217485	FALSE	FALSE	0.872722	No	Not Significant	Unchanged
GBF1	12.9017	13.0722	12.7418	13.0756	13.0754	12.7819	12.7201	12.9745	12.75	12.924	Q92538	54	Q92538	GBF1_HUMAN	GBF1	Golgi-specific brefeldin A-resistance guanine nucleotide exchange factor 1	Q92538	FALSE	0	-0.42081	0.0984876	-0.161161	0.903289	0.19826	FALSE	FALSE	0.859524	No	Not Significant	Unchanged
NUP214	13.1491	13.3192	13.064	13.2078	13.3634	13.3749	12.8473	13.1453	12.8607	13.1591	P35658	57	P35658	NU214_HUMAN	NUP214	Nuclear pore complex protein Nup214	P35658	FALSE	0	-0.464873	0.142676	-0.161098	0.926168	0.266617	FALSE	FALSE	0.879805	No	Not Significant	Unchanged
NUP205	13.2752	13.5261	13.2963	13.1765	13.4598	13.012	13.177	13.3786	13.0818	13.3689	Q92621	63	Q92621	NU205_HUMAN	NUP205	Nuclear pore complex protein Nup205	Q92621	FALSE	0	-0.440647	0.118627	-0.16101	0.915614	0.230172	FALSE	FALSE	0.872722	No	Not Significant	Unchanged
HNRNPA2B1	17.7004	17.6681	17.9622	17.9316	17.5973	17.4271	17.8123	17.7331	17.6582	17.5136	P22626	38	P22626	ROA2_HUMAN	HNRNPA2B1	Heterogeneous nuclear ribonucleoproteins A2/B1	P22626	FALSE	0	-0.446384	0.124427	-0.160978	0.918513	0.239181	FALSE	FALSE	0.872722	No	Not Significant	Unchanged
TMEM168	9.95624	10.5958	9.92768	9.90596	9.75296	10.1386	9.89598	9.58807	9.94259	9.85848	Q9H0V1	3	Q9H0V1	TM168_HUMAN	TMEM168	Transmembrane protein 168	Q9H0V1	TRUE	3	-0.560583	0.238892	-0.160845	0.947969	0.393351	FALSE	FALSE	0.90386	No	Not Significant	Unchanged
PHB1	16.6934	16.7684	16.9856	16.8085	16.5683	15.7493	16.9447	16.6687	17.0265	16.7208	P35232	21	P35232	PHB1_HUMAN	PHB1	Prohibitin 1	P35232	FALSE	0	-0.684317	0.362954	-0.160681	0.958842	0.511979	FALSE	FALSE	0.937835	No	Not Significant	Unchanged
RXRA	9.78589	9.47337	10.2294	10.1221	9.67546	9.71487	9.79214	9.71467	9.67574	9.67521	P19793	3	P19793	RXRA_HUMAN	RXRA	Retinoic acid receptor RXR-alpha	P19793	TRUE	5	-0.51	0.188874	-0.160563	0.939472	0.332247	FALSE	FALSE	0.896974	No	Not Significant	Unchanged
TUFT1	10.269	10.2471	10.5235	10.6274	10.0347	10.4785	9.80978	9.9732	10.6667	10.0605	Q9NNX1	4	Q9NNX1	TUFT1_HUMAN	TUFT1	Tuftelin	Q9NNX1	TRUE	1	-0.599055	0.27816	-0.160447	0.952567	0.436361	FALSE	FALSE	0.91778	No	Not Significant	Unchanged
DNLZ	10.7228	10.6856	10.7709	10.2861	11.5051	11.097	10.6335	10.7413	10.0784	10.7076	Q5SXM8	2	Q5SXM8	DNLZ_HUMAN	DNLZ	DNL-type zinc finger protein	Q5SXM8	FALSE	0	-0.719216	0.398556	-0.16033	0.960694	0.539308	FALSE	FALSE	0.949419	No	Not Significant	Unchanged
CRK	13.4172	13.5327	13.4526	13.5031	13.5368	13.8195	13.1539	13.2783	13.2947	13.1834	P46108	19	P46108	CRK_HUMAN	CRK	Adapter molecule crk	P46108	FALSE	0	-0.479439	0.158805	-0.160317	0.931833	0.291199	FALSE	FALSE	0.886449	No	Not Significant	Unchanged
TXNDC5	14.6805	14.9291	14.8298	14.7108	14.6087	14.5491	14.6846	14.4136	14.8306	14.5686	Q8NBS9	21	Q8NBS9	TXND5_HUMAN	TXNDC5	Thioredoxin domain-containing protein 5	Q8NBS9	FALSE	0	-0.429046	0.108453	-0.160297	0.910194	0.214992	FALSE	FALSE	0.872722	No	Not Significant	Unchanged
VKORC1L1	12.7091	12.7648	13.0517	13.0926	12.2834	11.3473	13.4662	13.1171	12.6285	12.6302	Q8N0U8	4	Q8N0U8	VKORL_HUMAN	VKORC1L1	Vitamin K epoxide reductase complex subunit 1-like protein 1	Q8N0U8	FALSE	0	-0.974112	0.65354	-0.160286	0.967636	0.67193	FALSE	FALSE	0.964463	No	Not Significant	Unchanged
SCAMP3	13.5336	13.8007	13.4842	13.4816	13.7242	13.3709	13.4213	13.5688	13.2532	13.6976	O14828	13	O14828	SCAM3_HUMAN	SCAMP3	Secretory carrier-associated membrane protein 3	O14828	FALSE	0	-0.445847	0.125279	-0.160284	0.919172	0.241325	FALSE	FALSE	0.872722	No	Not Significant	Unchanged
ANLN	11.8378	11.9573	11.709	12.0491	11.9919	11.6224	11.6641	11.9297	11.7624	11.8542	Q9NQW6	22	Q9NQW6	ANLN_HUMAN	ANLN	Anillin	Q9NQW6	FALSE	0	-0.419775	0.0992717	-0.160252	0.904238	0.200408	FALSE	FALSE	0.86214	No	Not Significant	Unchanged
KIFC1	10.442	10.7582	10.4212	10.2197	10.7244	10.7172	9.96127	10.2468	10.4249	10.5045	Q9BW19	10	Q9BW19	KIFC1_HUMAN	KIFC1	Kinesin-like protein KIFC1	Q9BW19	FALSE	0	-0.544718	0.224847	-0.159935	0.946147	0.378489	FALSE	FALSE	0.900187	No	Not Significant	Unchanged
TMEM209	10.7671	11.0212	10.8019	10.7327	10.8679	10.9886	10.3053	11.0336	10.4113	10.7412	Q96SK2	8	Q96SK2	TM209_HUMAN	TMEM209	Transmembrane protein 209	Q96SK2	FALSE	0	-0.53346	0.213641	-0.159909	0.94436	0.364936	FALSE	FALSE	0.900187	No	Not Significant	Unchanged
TSPYL1	11.4594	11.8161	11.5183	11.5822	11.2762	11.9218	11.09	10.8005	11.3905	11.7388	Q9H0U9	6	Q9H0U9	TSYL1_HUMAN	TSPYL1	Testis-specific Y-encoded-like protein 1	Q9H0U9	FALSE	0	-0.655068	0.335284	-0.159892	0.95726	0.490651	FALSE	FALSE	0.929379	No	Not Significant	Unchanged
ACOT9	13.6167	13.9022	13.4886	13.7864	13.6449	13.2984	13.4955	13.708	13.5388	13.688	Q9Y305	26	Q9Y305	ACOT9_HUMAN	ACOT9	Acyl-coenzyme A thioesterase 9, mitochondrial	Q9Y305	FALSE	0	-0.447076	0.127507	-0.159784	0.920383	0.245363	FALSE	FALSE	0.872722	No	Not Significant	Unchanged
CCDC93	11.7389	11.7565	11.9595	11.8505	11.7438	10.8419	11.9312	11.914	11.9249	11.7278	Q567U6	15	Q567U6	CCD93_HUMAN	CCDC93	Coiled-coil domain-containing protein 93	Q567U6	FALSE	0	-0.638204	0.318927	-0.159638	0.956157	0.476764	FALSE	FALSE	0.925719	No	Not Significant	Unchanged
ZFAND6	11.8907	11.4803	12.3564	12.9468	11.1343	11.1748	12.0737	11.6432	12.0712	12.1361	Q6FIF0	3	Q6FIF0	ZFAN6_HUMAN	ZFAND6	AN1-type zinc finger protein 6	Q6FIF0	FALSE	0	-0.936589	0.617312	-0.159638	0.967064	0.658751	FALSE	FALSE	0.964371	No	Not Significant	Unchanged
ATXN3	11.3254	11.3857	11.0741	11.6251	11.5713	11.5553	11.233	11.0618	11.0611	11.3614	P54252	6	P54252	ATX3_HUMAN	ATXN3	Ataxin-3	P54252	FALSE	0	-0.498614	0.179582	-0.159516	0.937638	0.321403	FALSE	FALSE	0.895367	No	Not Significant	Unchanged
RTN4	16.126	16.2335	16.1733	16.3157	16.1359	16.0955	16.0522	16.1978	15.9306	15.9994	Q9NQC3	11	Q9NQC3	RTN4_HUMAN	RTN4	Reticulon-4	Q9NQC3	FALSE	0	-0.387472	0.0684651	-0.159503	0.875959	0.151154	FALSE	FALSE	0.822135	No	Not Significant	Unchanged
SF3B3	14.5634	14.5979	14.5079	14.8249	14.6774	14.2583	14.4147	14.7707	14.303	14.716	Q15393	58	Q15393	SF3B3_HUMAN	SF3B3	Splicing factor 3B subunit 3	Q15393	FALSE	0	-0.471745	0.152779	-0.159483	0.930198	0.283665	FALSE	FALSE	0.884474	No	Not Significant	Unchanged
HARS2	12.8289	12.6818	13.1875	13.1688	12.6321	12.1163	12.9824	13.1306	12.8945	12.6665	P49590	9	P49590	SYHM_HUMAN	HARS2	Histidine--tRNA ligase, mitochondrial	P49590	FALSE	0	-0.6357	0.316767	-0.159466	0.956023	0.475126	FALSE	FALSE	0.925185	No	Not Significant	Unchanged
DLGAP5	11.448	11.5676	11.4775	11.4637	11.6374	11.089	11.3836	11.471	11.5673	11.3747	Q15398	10	Q15398	DLGP5_HUMAN	DLGAP5	Disks large-associated protein 5	Q15398	FALSE	0	-0.424794	0.105967	-0.159414	0.90903	0.211981	FALSE	FALSE	0.872252	No	Not Significant	Unchanged
DCAF13	12.3718	12.5596	12.2136	12.5265	12.5412	12.1577	12.086	12.5581	12.468	12.2352	Q9NV06	15	Q9NV06	DCA13_HUMAN	DCAF13	DDB1- and CUL4-associated factor 13	Q9NV06	FALSE	0	-0.460767	0.142356	-0.159206	0.926674	0.268647	FALSE	FALSE	0.88001	No	Not Significant	Unchanged
RO60	12.7448	13.1381	12.4953	12.9371	12.7627	12.8762	12.459	12.7897	12.2979	12.9476	P10155	19	P10155	RO60_HUMAN	RO60	RNA-binding protein RO60	P10155	FALSE	0	-0.548763	0.230393	-0.159185	0.947125	0.386323	FALSE	FALSE	0.900531	No	Not Significant	Unchanged
EIF3K	14.831	14.9078	15.0495	14.8675	14.8526	14.9039	14.824	14.6714	14.7237	14.6787	Q9UBQ5	12	Q9UBQ5	EIF3K_HUMAN	EIF3K	Eukaryotic translation initiation factor 3 subunit K	Q9UBQ5	FALSE	0	-0.389537	0.071598	-0.15897	0.879953	0.156636	FALSE	FALSE	0.825035	No	Not Significant	Unchanged
MAGED2	13.2251	13.2801	13.2212	13.4907	13.2616	12.6952	13.2781	13.3555	13.1814	13.2624	Q9UNF1	13	Q9UNF1	MAGD2_HUMAN	MAGED2	Melanoma-associated antigen D2	Q9UNF1	FALSE	0	-0.485521	0.167802	-0.15886	0.934834	0.306092	FALSE	FALSE	0.889704	No	Not Significant	Unchanged
ANAPC7	12.2083	12.3611	12.2945	12.2004	12.3301	12.3771	12.3195	11.9089	12.1279	11.9554	Q9UJX3	20	Q9UJX3	APC7_HUMAN	ANAPC7	Anaphase-promoting complex subunit 7	Q9UJX3	FALSE	0	-0.440341	0.122801	-0.15877	0.918552	0.239306	FALSE	FALSE	0.872722	No	Not Significant	Unchanged
MAP2K6	11.4219	11.3865	11.1616	11.7139	11.7785	11.5565	11.0058	11.3675	11.2765	11.5506	P52564	6	P52564	MP2K6_HUMAN	MAP2K6	Dual specificity mitogen-activated protein kinase kinase 6	P52564	FALSE	0	-0.525733	0.208226	-0.158754	0.943691	0.360098	FALSE	FALSE	0.900158	No	Not Significant	Unchanged
HAUS8	11.8197	11.6833	12.4279	11.9339	11.5858	10.9432	11.9518	11.5515	12.5949	11.7046	Q9BT25	7	Q9BT25	HAUS8_HUMAN	HAUS8	HAUS augmin-like complex subunit 8	Q9BT25	FALSE	0	-0.81307	0.49603	-0.15852	0.964406	0.603347	FALSE	FALSE	0.952793	No	Not Significant	Unchanged
EZH2	11.0906	11.3443	11.3334	11.3977	10.639	10.7642	10.9413	11.0394	11.3906	10.9652	Q15910	5	Q15910	EZH2_HUMAN	EZH2	Histone-lysine N-methyltransferase EZH2	Q15910	FALSE	0	-0.564516	0.247575	-0.158471	0.949557	0.407248	FALSE	FALSE	0.909138	No	Not Significant	Unchanged
TTYH3	11.5896	11.9367	11.6194	11.5153	11.6391	11.7025	11.2406	11.526	11.6347	11.492	Q9C0H2	4	Q9C0H2	TTYH3_HUMAN	TTYH3	Protein tweety homolog 3	Q9C0H2	FALSE	0	-0.451954	0.135044	-0.158455	0.924093	0.258593	FALSE	FALSE	0.874463	No	Not Significant	Unchanged
TSG101	13.2406	13.2346	13.6252	13.4195	13.0346	12.9132	13.4489	13.0892	13.1797	13.2199	Q99816	14	Q99816	TS101_HUMAN	TSG101	Tumor susceptibility gene 101 protein	Q99816	FALSE	0	-0.491745	0.175205	-0.15827	0.936914	0.317308	FALSE	FALSE	0.892686	No	Not Significant	Unchanged
MTFP1	12.1801	12.2202	12.5936	12.137	12.1209	11.236	12.3823	12.324	12.1753	12.4317	Q9UDX5	3	Q9UDX5	MTFP1_HUMAN	MTFP1	Mitochondrial fission process protein 1	Q9UDX5	FALSE	0	-0.68356	0.367418	-0.158071	0.959416	0.520164	FALSE	FALSE	0.941663	No	Not Significant	Unchanged
HNRNPA0	15.0755	15.5317	14.8388	14.8301	15.4518	15.4241	15.0697	15.077	14.8895	14.5668	Q13151	10	Q13151	ROA0_HUMAN	HNRNPA0	Heterogeneous nuclear ribonucleoprotein A0	Q13151	FALSE	0	-0.617192	0.30179	-0.157701	0.955126	0.464451	FALSE	FALSE	0.924368	No	Not Significant	Unchanged
LUC7L	12.4534	12.9649	12.2742	12.2208	12.7038	12.6214	12.4773	12.4865	11.9535	12.3779	Q9NQ29	6	Q9NQ29	LUC7L_HUMAN	LUC7L	Putative RNA-binding protein Luc7-like 1	Q9NQ29	FALSE	0	-0.573261	0.258039	-0.157611	0.950953	0.420272	FALSE	FALSE	0.912034	No	Not Significant	Unchanged
AMFR	11.1903	11.1361	11.0736	11.6332	11.2678	10.1448	11.0393	11.3596	11.7045	11.3534	Q9UKV5	3	Q9UKV5	AMFR_HUMAN	AMFR	E3 ubiquitin-protein ligase AMFR	Q9UKV5	FALSE	0	-0.767039	0.452354	-0.157343	0.963151	0.580138	FALSE	FALSE	0.952793	No	Not Significant	Unchanged
MRM1	12.3867	12.9156	12.2417	12.2624	12.4762	12.6493	12.3914	12.0264	12.3428	12.1741	Q6IN84	7	Q6IN84	MRM1_HUMAN	MRM1	rRNA methyltransferase 1, mitochondrial	Q6IN84	FALSE	0	-0.540181	0.225844	-0.157169	0.946885	0.384377	FALSE	FALSE	0.900187	No	Not Significant	Unchanged
PLPP6	10.9541	10.8665	10.6096	11.4582	11.2314	10.7161	11.1187	11.1857	10.8411	10.5599	Q8IY26	2	Q8IY26	PLPP6_HUMAN	PLPP6	Polyisoprenoid diphosphate/phosphate phosphohydrolase PLPP6	Q8IY26	FALSE	0	-0.589239	0.274961	-0.157139	0.952819	0.438981	FALSE	FALSE	0.9202	No	Not Significant	Unchanged
NEDD1	11.3944	11.8704	10.9539	11.5804	11.5215	11.5483	11.1118	11.376	11.0962	11.4907	Q8NHV4	8	Q8NHV4	NEDD1_HUMAN	NEDD1	Protein NEDD1	Q8NHV4	FALSE	0	-0.567023	0.253121	-0.156951	0.950512	0.416073	FALSE	FALSE	0.910619	No	Not Significant	Unchanged
CSRP2	11.3725	11.4988	11.2999	11.4362	11.6038	11.6506	11.4501	11.1755	10.9341	11.3035	Q16527	7	Q16527	CSRP2_HUMAN	CSRP2	Cysteine and glycine-rich protein 2	Q16527	FALSE	0	-0.490031	0.176165	-0.156933	0.937515	0.320698	FALSE	FALSE	0.895004	No	Not Significant	Unchanged
CAPN7	11.7147	11.6138	11.9459	11.8816	11.7663	11.1686	11.7978	11.8939	11.6271	11.7375	Q9Y6W3	19	Q9Y6W3	CAN7_HUMAN	CAPN7	Calpain-7	Q9Y6W3	FALSE	0	-0.502773	0.188919	-0.156927	0.940408	0.338056	FALSE	FALSE	0.898492	No	Not Significant	Unchanged
GALNS	10.9342	10.7448	11.1772	11.2815	10.8817	10.8319	11.0214	10.7162	11.0004	10.7525	P34059	7	P34059	GALNS_HUMAN	GALNS	N-acetylgalactosamine-6-sulfatase	P34059	FALSE	0	-0.465185	0.151474	-0.156855	0.930595	0.285459	FALSE	FALSE	0.884474	No	Not Significant	Unchanged
NUP35	12.5965	13.0383	12.4633	12.2007	13.0323	13.0711	12.475	12.1702	12.432	12.4856	Q8NFH5	9	Q8NFH5	NUP35_HUMAN	NUP35	Nucleoporin NUP35	Q8NFH5	FALSE	0	-0.646999	0.333306	-0.156847	0.957553	0.494472	FALSE	FALSE	0.92963	No	Not Significant	Unchanged
ZNF512	11.5754	11.8313	11.2326	11.7254	11.8598	11.888	11.2701	11.4917	11.0931	11.7869	Q96ME7	10	Q96ME7	ZN512_HUMAN	ZNF512	Zinc finger protein 512	Q96ME7	FALSE	0	-0.588262	0.275644	-0.156309	0.953029	0.441182	FALSE	FALSE	0.92028	No	Not Significant	Unchanged
RPL12	16.6455	16.7449	16.7105	16.7601	16.7137	16.1346	16.748	16.6646	16.6886	16.6443	P30050	11	P30050	RL12_HUMAN	RPL12	60S ribosomal protein L12	P30050	FALSE	0	-0.459429	0.146835	-0.156297	0.929223	0.279346	FALSE	FALSE	0.883911	No	Not Significant	Unchanged
GATB	10.9488	10.715	11.7469	10.9924	10.688	10.8962	11.0129	10.7983	10.6563	11.0332	O75879	5	O75879	GATB_HUMAN	GATB	Glutamyl-tRNA(Gln) amidotransferase subunit B, mitochondrial	O75879	FALSE	0	-0.616592	0.304142	-0.156225	0.955543	0.46936	FALSE	FALSE	0.924705	No	Not Significant	Unchanged
OSMR	10.8861	11.0113	11.1454	11.4894	10.2452	10.18	10.9669	10.5705	11.6506	10.716	Q99650	4	Q99650	OSMR_HUMAN	OSMR	Oncostatin-M-specific receptor subunit beta	Q99650	FALSE	0	-0.833823	0.521835	-0.155994	0.965315	0.621259	FALSE	FALSE	0.956472	No	Not Significant	Unchanged
RAPGEF6	10.3361	10.2754	10.2448	10.4855	10.6848	10.4785	10.138	10.0717	10.3993	10.2469	Q8TEU7	12	Q8TEU7	RPGF6_HUMAN	RAPGEF6	Rap guanine nucleotide exchange factor 6	Q8TEU7	FALSE	0	-0.456129	0.144676	-0.155726	0.928657	0.276902	FALSE	FALSE	0.881981	No	Not Significant	Unchanged
ZC3H7B	10.9799	10.9696	10.7973	11.3353	11.163	10.3743	11.001	11.0582	10.9248	11.1952	Q9UGR2	8	Q9UGR2	Z3H7B_HUMAN	ZC3H7B	Zinc finger CCCH domain-containing protein 7B	Q9UGR2	FALSE	0	-0.551151	0.239902	-0.155625	0.949146	0.403558	FALSE	FALSE	0.908605	No	Not Significant	Unchanged
LRP10	12.5343	12.5322	12.7584	12.8066	12.3857	11.9288	12.5273	12.4354	12.8817	12.5526	Q7Z4F1	6	Q7Z4F1	LRP10_HUMAN	LRP10	Low-density lipoprotein receptor-related protein 10	Q7Z4F1	FALSE	0	-0.55837	0.247222	-0.155574	0.950073	0.411965	FALSE	FALSE	0.909138	No	Not Significant	Unchanged
SGMS2	9.75263	9.88074	9.82558	10.0761	9.57374	10.0998	9.64009	9.35992	9.81941	9.49837	Q8NHU3	2	Q8NHU3	SMS2_HUMAN	SGMS2	Phosphatidylcholine:ceramide cholinephosphotransferase 2	Q8NHU3	TRUE	2	-0.523549	0.212496	-0.155526	0.945158	0.370867	FALSE	FALSE	0.900187	No	Not Significant	Unchanged
HYPK	13.8405	13.9058	14.0478	13.8301	13.9236	14.1766	14.183	13.834	13.4691	13.195	Q9NX55	9	Q9NX55	HYPK_HUMAN	HYPK	Huntingtin-interacting protein K	Q9NX55	FALSE	0	-0.605625	0.295073	-0.155276	0.954954	0.462448	FALSE	FALSE	0.924368	No	Not Significant	Unchanged
CDC20	10.3269	10.7527	10.2884	10.2109	10.4007	10.4437	10.1603	10.6334	9.76941	10.2827	Q12834	6	Q12834	CDC20_HUMAN	CDC20	Cell division cycle protein 20 homolog	Q12834	FALSE	0	-0.559592	0.249059	-0.155266	0.950353	0.414572	FALSE	FALSE	0.909781	No	Not Significant	Unchanged
SNRPF	14.1984	14.4748	14.2917	13.8513	14.5209	15.1202	13.8786	13.576	14.1955	13.8767	P62306	6	P62306	RUXF_HUMAN	SNRPF	Small nuclear ribonucleoprotein F	P62306	FALSE	0	-0.781662	0.471189	-0.155237	0.963969	0.595065	FALSE	FALSE	0.952793	No	Not Significant	Unchanged
CCDC22	12.0393	12.0596	12.1382	12.2269	12.0774	12.0805	11.9015	11.9056	11.851	12.113	O60826	21	O60826	CCD22_HUMAN	CCDC22	Coiled-coil domain-containing protein 22	O60826	FALSE	0	-0.389345	0.0789124	-0.155216	0.889659	0.171698	FALSE	FALSE	0.83082	No	Not Significant	Unchanged
TOR1AIP2	12.7751	13.0506	13.0447	12.7021	12.6479	13.0865	12.7018	12.3401	12.6684	12.7338	Q8NFQ8	20	Q8NFQ8	TOIP2_HUMAN	TOR1AIP2	Torsin-1A-interacting protein 2	Q8NFQ8	FALSE	0	-0.511806	0.201398	-0.155204	0.943296	0.357297	FALSE	FALSE	0.899589	No	Not Significant	Unchanged
ARL2	13.378	13.4102	13.6556	13.4965	13.2944	12.5621	13.6373	13.4985	13.5535	13.2936	P36404	7	P36404	ARL2_HUMAN	ARL2	ADP-ribosylation factor-like protein 2	P36404	FALSE	0	-0.615864	0.305504	-0.15518	0.955811	0.472561	FALSE	FALSE	0.925185	No	Not Significant	Unchanged
GADD45GIP1	11.8927	11.9491	11.8817	12.1245	11.9604	12.7853	11.6214	11.8403	11.0053	11.8663	Q8TAE8	7	Q8TAE8	G45IP_HUMAN	GADD45GIP1	Growth arrest and DNA damage-inducible proteins-interacting protein 1	Q8TAE8	FALSE	0	-0.776713	0.466359	-0.155177	0.963823	0.592352	FALSE	FALSE	0.952793	No	Not Significant	Unchanged
KDELR2	10.8001	11.2169	11.565	10.8167	9.94638	10.7694	11.1437	11.3047	9.43306	11.0052	P33947	8	O43731;P33947	ERD22_HUMAN	KDELR2	ER lumen protein-retaining receptor 2	P33947	FALSE	0	-1.05608	0.745978	-0.155052	0.969215	0.711079	FALSE	FALSE	0.968711	No	Not Significant	Unchanged
QRICH1	12.3308	12.3775	12.4025	12.9786	11.9087	11.874	12.3913	12.447	12.3684	12.2294	Q2TAL8	11	Q2TAL8	QRIC1_HUMAN	QRICH1	Transcriptional regulator QRICH1	Q2TAL8	FALSE	0	-0.606076	0.296405	-0.154836	0.955134	0.464545	FALSE	FALSE	0.924368	No	Not Significant	Unchanged
PTPN6	10.7819	10.9205	10.8281	10.7922	10.9309	10.6298	10.703	10.6943	10.7387	10.7996	P29350	11	P29350	PTN6_HUMAN	PTPN6	Tyrosine-protein phosphatase non-receptor type 6	P29350	FALSE	0	-0.368939	0.0592919	-0.154824	0.866211	0.139203	FALSE	FALSE	0.80547	No	Not Significant	Unchanged
MRPL19	12.8836	12.9305	13.0548	12.8959	12.9974	12.7197	12.677	13.0349	12.7708	12.8718	P49406	13	P49406	RM19_HUMAN	MRPL19	39S ribosomal protein L19, mitochondrial	P49406	FALSE	0	-0.399286	0.0896709	-0.154807	0.899469	0.190048	FALSE	FALSE	0.848854	No	Not Significant	Unchanged
ZCCHC9	10.2949	10.5644	10.3443	10.4352	10.1795	10.9129	9.78585	10.724	10.1294	9.57847	Q8N567	2	Q8N567	ZCHC9_HUMAN	ZCCHC9	Zinc finger CCHC domain-containing protein 9	Q8N567	TRUE	2	-0.733252	0.423797	-0.154728	0.962377	0.566654	FALSE	FALSE	0.949833	No	Not Significant	Unchanged
DHX30	13.0106	13.1232	13.047	13.1204	13.0954	12.7176	12.8086	13.029	13.0217	13.1322	Q7L2E3	57	Q7L2E3	DHX30_HUMAN	DHX30	ATP-dependent RNA helicase DHX30	Q7L2E3	FALSE	0	-0.409672	0.100355	-0.154658	0.907415	0.20794	FALSE	FALSE	0.871361	No	Not Significant	Unchanged
RABEP2	11.4759	11.7646	11.5828	11.5203	11.3786	11.2981	11.7017	11.2854	11.8327	10.919	Q9H5N1	13	Q9H5N1	RABE2_HUMAN	RABEP2	Rab GTPase-binding effector protein 2	Q9H5N1	FALSE	0	-0.561982	0.253602	-0.15419	0.951087	0.421558	FALSE	FALSE	0.912899	No	Not Significant	Unchanged
SRSF1	15.8143	15.9212	15.8751	15.7932	16.0103	15.4245	15.9071	15.6577	15.9888	15.7509	Q07955	17	Q07955	SRSF1_HUMAN	SRSF1	Serine/arginine-rich splicing factor 1	Q07955	FALSE	0	-0.446627	0.138278	-0.154174	0.926835	0.269297	FALSE	FALSE	0.88001	No	Not Significant	Unchanged
AHCTF1	11.9647	12.1446	11.9234	11.9284	12.2048	11.9784	11.6087	11.9619	11.7601	12.1725	Q8WYP5	53	Q8WYP5	ELYS_HUMAN	AHCTF1	Protein ELYS	Q8WYP5	FALSE	0	-0.457426	0.149505	-0.153961	0.930867	0.286702	FALSE	FALSE	0.884739	No	Not Significant	Unchanged
PUS1	13.015	13.0696	13.1812	13.1758	12.9755	12.9473	12.8652	13.0206	13.0448	12.855	Q9Y606	17	Q9Y606	PUS1_HUMAN	PUS1	Pseudouridylate synthase 1 homolog	Q9Y606	FALSE	0	-0.381855	0.0739391	-0.153958	0.885163	0.164388	FALSE	FALSE	0.83082	No	Not Significant	Unchanged
RPRD1B	13.5769	13.5914	13.7109	13.479	13.8683	13.4497	13.6381	13.6679	13.2106	13.5759	Q9NQG5	13	Q9NQG5	RPR1B_HUMAN	RPRD1B	Regulation of nuclear pre-mRNA domain-containing protein 1B	Q9NQG5	FALSE	0	-0.447007	0.139105	-0.153951	0.927223	0.270883	FALSE	FALSE	0.880572	No	Not Significant	Unchanged
RPRD2	11.424	11.536	11.3857	11.602	11.514	11.5704	11.469	11.0519	11.3773	11.3094	Q5VT52	20	Q5VT52	RPRD2_HUMAN	RPRD2	Regulation of nuclear pre-mRNA domain-containing protein 2	Q5VT52	FALSE	0	-0.430892	0.123202	-0.153845	0.920588	0.246058	FALSE	FALSE	0.872722	No	Not Significant	Unchanged
ALKBH5	11.9435	11.8177	12.0099	12.2217	12.0662	12.1509	12.1093	11.6077	11.8999	11.6078	Q6P6C2	11	Q6P6C2	ALKB5_HUMAN	ALKBH5	RNA demethylase ALKBH5	Q6P6C2	FALSE	0	-0.491413	0.183961	-0.153726	0.940168	0.336547	FALSE	FALSE	0.898492	No	Not Significant	Unchanged
ATR	10.7153	10.6025	10.8263	11.101	10.6728	10.4357	10.3571	10.9861	10.7782	10.6776	Q13535	17	Q13535	ATR_HUMAN	ATR	Serine/threonine-protein kinase ATR	Q13535	FALSE	0	-0.506509	0.19909	-0.15371	0.943227	0.356815	FALSE	FALSE	0.899589	No	Not Significant	Unchanged
SLC25A40	9.92715	10.1835	9.80442	9.98094	10.0812	10.2853	9.44385	10.022	9.75823	9.78505	Q8TBP6	4	Q8TBP6	S2540_HUMAN	SLC25A40	Probable mitochondrial glutathione transporter SLC25A40	Q8TBP6	TRUE	3	-0.525417	0.218142	-0.153638	0.946483	0.381148	FALSE	FALSE	0.900187	No	Not Significant	Unchanged
PAPOLG	10.0055	9.94124	10.2092	10.0277	10.185	10.4566	10.2647	9.71687	10.0484	9.20025	Q9BWT3	2	Q9BWT3	PAPOG_HUMAN	PAPOLG	Poly(A) polymerase gamma	Q9BWT3	TRUE	1	-0.657019	0.35019	-0.153415	0.959054	0.51498	FALSE	FALSE	0.939281	No	Not Significant	Unchanged
RPS5	16.4138	16.4481	16.9794	16.3786	16.19	15.2074	16.8251	16.7996	16.5849	16.3115	P46782	15	P46782	RS5_HUMAN	RPS5	40S ribosomal protein S5	P46782	FALSE	0	-0.848033	0.541382	-0.153325	0.966001	0.635469	FALSE	FALSE	0.960784	No	Not Significant	Unchanged
PPP4R3A	12.768	12.9517	12.8647	12.8659	12.7302	12.155	12.8106	12.872	13.0524	12.6096	Q6IN85	24	Q6IN85	P4R3A_HUMAN	PPP4R3A	Serine/threonine-protein phosphatase 4 regulatory subunit 3A	Q6IN85	FALSE	0	-0.531032	0.224595	-0.153218	0.947543	0.389773	FALSE	FALSE	0.902461	No	Not Significant	Unchanged
QARS1	14.1283	14.2123	14.2066	14.1224	14.3121	14.084	13.9494	14.1741	13.9537	14.1399	P47897	47	P47897	SYQ_HUMAN	QARS1	Glutamine--tRNA ligase	P47897	FALSE	0	-0.382217	0.0760018	-0.153108	0.887787	0.168579	FALSE	FALSE	0.83082	No	Not Significant	Unchanged
CASP2	10.5689	10.3189	10.7961	10.6229	10.8774	10.3121	10.6514	10.5348	10.5653	10.4415	P42575	6	P42575	CASP2_HUMAN	CASP2	Caspase-2	P42575	FALSE	0	-0.455644	0.150008	-0.152818	0.931395	0.28914	FALSE	FALSE	0.886449	No	Not Significant	Unchanged
OCIAD1	13.9506	14.0443	14.1362	14.1341	13.8272	13.9755	14.0108	13.9869	14.0338	13.4063	Q9NX40	10	Q9NX40	OCAD1_HUMAN	OCIAD1	OCIA domain-containing protein 1	Q9NX40	FALSE	0	-0.487695	0.182089	-0.152803	0.939998	0.33549	FALSE	FALSE	0.898492	No	Not Significant	Unchanged
MRPL43	13.761	13.6239	14.0117	14.2735	13.474	12.559	13.9847	13.8287	14.326	13.7674	Q8N983	7	Q8N983	RM43_HUMAN	MRPL43	39S ribosomal protein L43, mitochondrial	Q8N983	FALSE	0	-0.856299	0.551025	-0.152637	0.96627	0.641219	FALSE	FALSE	0.962659	No	Not Significant	Unchanged
CLTA	15.6807	15.7455	15.8299	15.7798	15.707	14.9246	15.9252	15.5815	16.345	15.2882	P09496	7	P09496	CLCA_HUMAN	CLTA	Clathrin light chain A	P09496	FALSE	0	-0.694288	0.389016	-0.152636	0.961145	0.546382	FALSE	FALSE	0.949833	No	Not Significant	Unchanged
TMEM128	9.50577	9.87758	9.59169	9.39737	9.49559	8.93958	9.53582	9.53843	9.62792	9.54797	Q5BJH2	2	Q5BJH2	TM128_HUMAN	TMEM128	Transmembrane protein 128	Q5BJH2	TRUE	4	-0.51606	0.210827	-0.152616	0.945542	0.373796	FALSE	FALSE	0.900187	No	Not Significant	Unchanged
MRPS18B	12.4871	12.8171	12.3737	12.2636	12.8326	12.2156	12.3657	12.5441	12.4658	12.5055	Q9Y676	14	Q9Y676	RT18B_HUMAN	MRPS18B	28S ribosomal protein S18b, mitochondrial	Q9Y676	FALSE	0	-0.481998	0.177134	-0.152432	0.93897	0.329208	FALSE	FALSE	0.896974	No	Not Significant	Unchanged
CHMP2A	13.2857	13.4641	13.3657	13.1207	13.5308	12.9685	13.2579	13.4554	13.1639	13.244	O43633	8	O43633	CHM2A_HUMAN	CHMP2A	Charged multivesicular body protein 2a	O43633	FALSE	0	-0.444803	0.140086	-0.152359	0.928126	0.274641	FALSE	FALSE	0.881981	No	Not Significant	Unchanged
DCTN3	13.5065	13.4889	13.8323	13.8765	13.1667	12.0374	13.9468	13.5845	14.2325	13.3928	O75935	7	O75935	DCTN3_HUMAN	DCTN3	Dynactin subunit 3	O75935	FALSE	0	-0.992115	0.687484	-0.152316	0.968641	0.696348	FALSE	FALSE	0.967686	No	Not Significant	Unchanged
ISOC2	11.9278	11.7292	12.2366	12.4318	11.6518	11.0857	11.8874	11.7035	12.6594	11.9648	Q96AB3	4	Q96AB3	ISOC2_HUMAN	ISOC2	Isochorismatase domain-containing protein 2	Q96AB3	FALSE	0	-0.780701	0.476293	-0.152204	0.964407	0.603363	FALSE	FALSE	0.952793	No	Not Significant	Unchanged
LAMB2	9.17084	8.79844	9.36501	9.467	9.39109	8.75726	9.15812	9.28445	9.27861	9.03759	P55268	3	P55268	LAMB2_HUMAN	LAMB2	Laminin subunit beta-2	P55268	TRUE	3	-0.523999	0.219646	-0.152177	0.947033	0.38558	FALSE	FALSE	0.900187	No	Not Significant	Unchanged
CD109	13.1215	13.2817	13.3077	13.0311	13.2029	12.8533	13.0813	13.1359	13.2101	12.9892	Q6YHK3	33	Q6YHK3	CD109_HUMAN	CD109	CD109 antigen	Q6YHK3	FALSE	0	-0.407313	0.103514	-0.151899	0.910665	0.216234	FALSE	FALSE	0.872722	No	Not Significant	Unchanged
CDC42BPB	15.5164	15.6271	15.5439	15.5819	15.6492	15.3161	15.412	15.5065	15.4201	15.5908	Q9Y5S2	55	Q9Y5S2	MRCKB_HUMAN	CDC42BPB	Serine/threonine-protein kinase MRCK beta	Q9Y5S2	FALSE	0	-0.375199	0.0723123	-0.151443	0.8847	0.16367	FALSE	FALSE	0.83082	No	Not Significant	Unchanged
GNL3L	11.6025	11.4981	11.4146	11.885	11.9488	11.8103	11.2802	11.5818	11.36	11.6437	Q9NVN8	10	Q9NVN8	GNL3L_HUMAN	GNL3L	Guanine nucleotide-binding protein-like 3-like protein	Q9NVN8	FALSE	0	-0.502662	0.199823	-0.15142	0.943914	0.361698	FALSE	FALSE	0.900158	No	Not Significant	Unchanged
CHMP7	12.1189	12.145	12.3544	12.1416	12.171	11.8807	12.2594	11.9714	12.2801	11.8664	Q8WUX9	17	Q8WUX9	CHMP7_HUMAN	CHMP7	Charged multivesicular body protein 7	Q8WUX9	FALSE	0	-0.435055	0.132333	-0.151361	0.925478	0.263896	FALSE	FALSE	0.879614	No	Not Significant	Unchanged
SUMF1	11.4213	11.6916	11.0979	11.1983	12.0336	11.8125	11.345	10.6892	11.4676	11.4557	Q8NBK3	3	Q8NBK3	SUMF1_HUMAN	SUMF1	Formylglycine-generating enzyme	Q8NBK3	FALSE	0	-0.698316	0.395604	-0.151356	0.961587	0.553507	FALSE	FALSE	0.949833	No	Not Significant	Unchanged
DDX59	10.4761	10.3625	11.0371	10.5371	10.304	10.4631	10.5541	10.4555	10.6057	9.96591	Q5T1V6	4	Q5T1V6	DDX59_HUMAN	DDX59	Probable ATP-dependent RNA helicase DDX59	Q5T1V6	TRUE	2	-0.555065	0.252425	-0.15132	0.951492	0.425519	FALSE	FALSE	0.915107	No	Not Significant	Unchanged
DPP3	14.0934	14.1055	14.1937	14.2385	14.172	14.0794	14.0809	13.9362	14.1458	13.8884	Q9NY33	36	Q9NY33	DPP3_HUMAN	DPP3	Dipeptidyl peptidase 3	Q9NY33	FALSE	0	-0.378053	0.0754604	-0.151296	0.888161	0.169194	FALSE	FALSE	0.83082	No	Not Significant	Unchanged
STEAP3	12.6051	12.6488	12.7213	12.9228	12.4636	12.4718	12.5009	12.6161	12.6503	12.4506	Q658P3	10	Q658P3	STEA3_HUMAN	STEAP3	Metalloreductase STEAP3	Q658P3	FALSE	0	-0.413521	0.111158	-0.151181	0.915487	0.229794	FALSE	FALSE	0.872722	No	Not Significant	Unchanged
IDE	13.8794	14.0025	13.9545	14.0188	13.8776	13.4334	13.8104	14.0945	13.7367	13.9858	P14735	47	P14735	IDE_HUMAN	IDE	Insulin-degrading enzyme	P14735	FALSE	0	-0.460996	0.158641	-0.151178	0.934535	0.304542	FALSE	FALSE	0.889704	No	Not Significant	Unchanged
PSMA1	16.2275	16.3161	16.4524	16.2633	16.2138	15.724	16.4776	16.2146	16.3789	16.0063	P25786	21	P25786	PSA1_HUMAN	PSMA1	Proteasome subunit alpha type-1	P25786	FALSE	0	-0.500617	0.198464	-0.151077	0.943748	0.360505	FALSE	FALSE	0.900158	No	Not Significant	Unchanged
RACGAP1	13.2664	13.4047	13.4482	13.2857	13.2624	13.4781	13.193	13.198	12.9218	13.2059	Q9H0H5	24	Q9H0H5	RGAP1_HUMAN	RACGAP1	Rac GTPase-activating protein 1	Q9H0H5	FALSE	0	-0.428265	0.126478	-0.150894	0.923174	0.255187	FALSE	FALSE	0.873206	No	Not Significant	Unchanged
RAD23A	12.4	12.3499	12.3401	13.0426	12.2022	12.336	12.6493	12.2227	12.3523	12.1046	P54725	4	P54725	RD23A_HUMAN	RAD23A	UV excision repair protein RAD23 homolog A	P54725	TRUE	1	-0.554687	0.253282	-0.150703	0.951704	0.427617	FALSE	FALSE	0.916068	No	Not Significant	Unchanged
HLA-A	13.5079	13.409	14.009	13.6974	13.251	13.5788	13.3302	13.5504	13.4072	13.338	P04439	5	P04439	HLAA_HUMAN	HLA-A	HLA class I histocompatibility antigen, A alpha chain	P04439	FALSE	0	-0.497974	0.196644	-0.150665	0.94351	0.358808	FALSE	FALSE	0.899589	No	Not Significant	Unchanged
HIP1	12.0445	12.0841	12.2243	12.173	12.0313	11.6255	12.1475	12.1161	12.0157	11.983	O00291	13	O00291	HIP1_HUMAN	HIP1	Huntingtin-interacting protein 1	O00291	FALSE	0	-0.434236	0.13294	-0.150648	0.925976	0.265853	FALSE	FALSE	0.879805	No	Not Significant	Unchanged
GTSE1	12.9819	13.2415	12.3254	12.7066	13.9888	14.175	12.7107	12.5077	12.5807	12.6007	Q9NYZ3	4	Q9NYZ3	GTSE1_HUMAN	GTSE1	G2 and S phase-expressed protein 1	Q9NYZ3	TRUE	1	-1.0338	0.732564	-0.15062	0.969309	0.713536	FALSE	FALSE	0.968711	No	Not Significant	Unchanged
TMEM214	12.5827	12.4763	12.8202	12.7942	12.5749	12.2574	12.6632	12.477	12.699	12.4823	Q6NUQ4	20	Q6NUQ4	TM214_HUMAN	TMEM214	Transmembrane protein 214	Q6NUQ4	FALSE	0	-0.438944	0.137713	-0.150616	0.927838	0.273433	FALSE	FALSE	0.881981	No	Not Significant	Unchanged
MBLAC2	10.5007	10.7287	10.5008	10.5661	10.5415	10.5961	10.6362	10.5389	10.2526	10.1451	Q68D91	8	Q68D91	MBLC2_HUMAN	MBLAC2	Acyl-coenzyme A thioesterase MBLAC2	Q68D91	TRUE	1	-0.444332	0.143288	-0.150522	0.929885	0.282262	FALSE	FALSE	0.884474	No	Not Significant	Unchanged
VAMP7	13.0588	13.1789	13.3226	13.1001	12.9679	12.281	13.2617	13.0414	13.3962	12.9792	P51809	10	P51809	VAMP7_HUMAN	VAMP7	Vesicle-associated membrane protein 7	P51809	FALSE	0	-0.606487	0.305556	-0.150466	0.956536	0.481449	FALSE	FALSE	0.925719	No	Not Significant	Unchanged
PCDH9	10.1161	10.075	9.8244	10.6129	10.2864	10.2764	10.2834	9.66902	9.79177	10.2258	Q9HC56	5	Q9HC56	PCDH9_HUMAN	PCDH9	Protocadherin-9	Q9HC56	FALSE	0	-0.576456	0.275681	-0.150388	0.954046	0.452185	FALSE	FALSE	0.923181	No	Not Significant	Unchanged
MTA3	10.8279	11.0129	10.7914	10.5567	11.2848	10.1633	10.6886	10.8918	10.8798	11.182	Q9BTC8	5	Q9BTC8	MTA3_HUMAN	MTA3	Metastasis-associated protein MTA3	Q9BTC8	FALSE	0	-0.617757	0.31702	-0.150368	0.957379	0.4922	FALSE	FALSE	0.92963	No	Not Significant	Unchanged
ABL2	11.151	11.117	11.0143	11.6008	11.2059	11.4168	11.2717	10.9541	10.8289	10.9497	P42684	9	P42684	ABL2_HUMAN	ABL2	Tyrosine-protein kinase ABL2	P42684	FALSE	0	-0.513229	0.212661	-0.150284	0.946369	0.380241	FALSE	FALSE	0.900187	No	Not Significant	Unchanged
NUP93	15.7416	15.9759	15.6635	15.8262	15.8348	15.3795	15.8503	15.7388	15.5066	15.899	Q8N1F7	40	Q8N1F7	NUP93_HUMAN	NUP93	Nuclear pore complex protein Nup93	Q8N1F7	FALSE	0	-0.452809	0.152258	-0.150276	0.932908	0.29637	FALSE	FALSE	0.889403	No	Not Significant	Unchanged
ERGIC2	12.123	12.2578	12.0189	12.2331	12.3157	11.8145	11.863	12.2542	12.2816	12.0677	Q96RQ1	7	Q96RQ1	ERGI2_HUMAN	ERGIC2	Endoplasmic reticulum-Golgi intermediate compartment protein 2	Q96RQ1	FALSE	0	-0.448137	0.147777	-0.15018	0.931512	0.28969	FALSE	FALSE	0.886449	No	Not Significant	Unchanged
PYCR1	13.2987	13.6084	13.2967	13.1876	13.4356	13.749	13.1664	12.9661	13.3119	12.9664	P32322	16	P32322	P5CR1_HUMAN	PYCR1	Pyrroline-5-carboxylate reductase 1, mitochondrial	P32322	FALSE	0	-0.533962	0.233752	-0.150105	0.949459	0.406358	FALSE	FALSE	0.909138	No	Not Significant	Unchanged
STXBP4	11.4976	11.7063	11.6546	11.3324	11.6305	11.5007	11.3992	11.5922	11.5646	11.0981	Q6ZWJ1	12	Q6ZWJ1	STXB4_HUMAN	STXBP4	Syntaxin-binding protein 4	Q6ZWJ1	FALSE	0	-0.451246	0.151242	-0.150002	0.932678	0.295248	FALSE	FALSE	0.889403	No	Not Significant	Unchanged
NOPCHAP1	11.2365	11.3533	11.248	11.702	10.976	10.8962	11.306	11.0929	11.594	10.9604	Q8N5I9	6	Q8N5I9	NOPC1_HUMAN	NOPCHAP1	NOP protein chaperone 1	Q8N5I9	FALSE	0	-0.553636	0.253785	-0.149926	0.951906	0.429629	FALSE	FALSE	0.916642	No	Not Significant	Unchanged
ALG13	11.7059	11.584	11.6918	12.2828	11.5983	11.1714	11.8825	11.7654	11.955	11.4223	Q9NP73	3	Q9NP73	ALG13_HUMAN	ALG13	Putative bifunctional UDP-N-acetylglucosamine transferase and deubiquitinase ALG13	Q9NP73	FALSE	0	-0.597203	0.297412	-0.149895	0.955996	0.474795	FALSE	FALSE	0.925185	No	Not Significant	Unchanged
BICC1	12.2589	12.3509	12.4226	12.2251	12.3697	12.2789	12.0749	12.3139	12.0525	12.2419	Q9H694	21	Q9H694	BICC1_HUMAN	BICC1	Protein bicaudal C homolog 1	Q9H694	FALSE	0	-0.386572	0.0872547	-0.149658	0.89994	0.191025	FALSE	FALSE	0.849793	No	Not Significant	Unchanged
GNB2	16.0164	16.2845	16.0184	15.968	16.1272	15.4315	16.0966	16.2228	15.9287	16.0699	P62879	10	P16520;P62873;P62879	GBB2_HUMAN	GNB2	Guanine nucleotide-binding protein G(I)/G(S)/G(T) subunit beta-2	P62879	FALSE	0	-0.51121	0.211958	-0.149626	0.946405	0.38053	FALSE	FALSE	0.900187	No	Not Significant	Unchanged
MSH6	13.0092	13.1426	12.9337	13.1886	13.1042	12.8809	12.7901	13.1099	12.8743	13.0583	P52701	45	P52701	MSH6_HUMAN	MSH6	DNA mismatch repair protein Msh6	P52701	FALSE	0	-0.399748	0.10059	-0.149579	0.909796	0.213953	FALSE	FALSE	0.872722	No	Not Significant	Unchanged
SH3GLB2	12.7808	12.7126	13.024	12.9405	12.7781	12.5633	12.9101	12.587	12.904	12.6074	Q9NR46	15	Q9NR46	SHLB2_HUMAN	SH3GLB2	Endophilin-B2	Q9NR46	FALSE	0	-0.429517	0.130595	-0.149461	0.925447	0.263775	FALSE	FALSE	0.879614	No	Not Significant	Unchanged
RUSC1	10.4798	10.4471	10.7467	10.8157	10.2418	9.91025	10.2418	11.6344	10.4014	9.879	Q9BVN2	3	Q9BVN2	RUSC1_HUMAN	RUSC1	AP-4 complex accessory subunit RUSC1	Q9BVN2	TRUE	2	-0.864794	0.565901	-0.149447	0.966828	0.653449	FALSE	FALSE	0.964371	No	Not Significant	Unchanged
NUP133	13.5524	13.6776	13.508	13.6488	13.7071	13.5817	13.4488	13.5872	13.2178	13.5944	Q8WUM0	39	Q8WUM0	NU133_HUMAN	NUP133	Nuclear pore complex protein Nup133	Q8WUM0	FALSE	0	-0.406796	0.107963	-0.149417	0.914405	0.22661	FALSE	FALSE	0.872722	No	Not Significant	Unchanged
MSTO1	11.8879	11.9835	11.9712	11.8723	12.0566	11.4836	12.0393	11.6632	12.0099	11.9118	Q9BUK6	8	Q9BUK6	MSTO1_HUMAN	MSTO1	Protein misato homolog 1	Q9BUK6	FALSE	0	-0.451185	0.1525	-0.149343	0.933276	0.298177	FALSE	FALSE	0.889704	No	Not Significant	Unchanged
CCS	12.0331	12.0851	12.4614	12.2306	11.6872	10.6598	12.4128	12.2508	12.4175	12.0932	O14618	4	O14618	CCS_HUMAN	CCS	Copper chaperone for superoxide dismutase	O14618	FALSE	0	-0.900138	0.60159	-0.149274	0.967513	0.669058	FALSE	FALSE	0.964463	No	Not Significant	Unchanged
TBC1D17	10.5475	10.9276	10.3261	10.4274	10.8402	10.3531	10.3829	11.09	10.2594	10.3205	Q9HA65	4	Q9HA65	TBC17_HUMAN	TBC1D17	TBC1 domain family member 17	Q9HA65	FALSE	0	-0.588361	0.290049	-0.149156	0.955516	0.469034	FALSE	FALSE	0.924662	No	Not Significant	Unchanged
PCID2	11.7551	12.017	11.951	11.6576	11.7261	11.8345	11.7613	11.788	11.4632	11.5969	Q5JVF3	12	Q5JVF3	PCID2_HUMAN	PCID2	PCI domain-containing protein 2	Q5JVF3	FALSE	0	-0.428847	0.130557	-0.149145	0.925545	0.264157	FALSE	FALSE	0.879614	No	Not Significant	Unchanged
DYNC1I2	13.7356	14.0129	13.5676	13.5727	14.1205	14.0577	13.4405	13.6681	13.5683	13.6121	Q13409	17	Q13409	DC1I2_HUMAN	DYNC1I2	Cytoplasmic dynein 1 intermediate chain 2	Q13409	FALSE	0	-0.519362	0.221166	-0.149098	0.947929	0.393008	FALSE	FALSE	0.903667	No	Not Significant	Unchanged
CTNNB1	12.3955	12.4013	12.4482	12.7125	12.3513	12.5379	12.2581	12.373	12.3723	12.105	P35222	23	P35222	CTNB1_HUMAN	CTNNB1	Catenin beta-1	P35222	FALSE	0	-0.426889	0.128699	-0.149095	0.924789	0.261233	FALSE	FALSE	0.878982	No	Not Significant	Unchanged
PRPF8	14.4914	14.6189	14.3975	14.6518	14.6285	14.2455	14.2246	14.6368	14.4049	14.6145	Q6P2Q9	127	Q6P2Q9	PRP8_HUMAN	PRPF8	Pre-mRNA-processing-splicing factor 8	Q6P2Q9	FALSE	0	-0.432377	0.134554	-0.148912	0.927224	0.270887	FALSE	FALSE	0.880572	No	Not Significant	Unchanged
UBR1	10.835	10.6588	11.0526	11.0186	10.9408	11.4235	10.4874	10.9189	10.4068	10.6075	Q8IWV7	12	Q8IWV7	UBR1_HUMAN	UBR1	E3 ubiquitin-protein ligase UBR1	Q8IWV7	FALSE	0	-0.598712	0.300919	-0.148897	0.956425	0.48007	FALSE	FALSE	0.925719	No	Not Significant	Unchanged
TXLNA	12.7371	13.0116	12.763	12.6334	12.871	12.6721	12.6352	12.755	12.5679	12.7247	P40222	23	P40222	TXLNA_HUMAN	TXLNA	Alpha-taxilin	P40222	FALSE	0	-0.394326	0.0968416	-0.148742	0.907642	0.208499	FALSE	FALSE	0.871361	No	Not Significant	Unchanged
GNB4	10.1785	9.82394	10.178	10.3107	10.732	10.3523	10.4303	9.85904	10.3126	9.60794	Q9HAV0	4	Q9HAV0	GBB4_HUMAN	GNB4	Guanine nucleotide-binding protein subunit beta-4	Q9HAV0	TRUE	1	-0.633264	0.335844	-0.14871	0.958837	0.51192	FALSE	FALSE	0.937835	No	Not Significant	Unchanged
PI4KA	10.9085	11.1254	10.9476	11.0553	10.8358	10.6679	10.4532	11.0949	11.1723	10.824	P42356	12	P42356	PI4KA_HUMAN	PI4KA	Phosphatidylinositol 4-kinase alpha	P42356	FALSE	0	-0.499838	0.202687	-0.148575	0.945104	0.37046	FALSE	FALSE	0.900187	No	Not Significant	Unchanged
CHAC2	11.1977	10.9613	11.3757	11.507	11.2768	10.7144	10.823	11.3283	11.2066	11.5865	Q8WUX2	7	Q8WUX2	CHAC2_HUMAN	CHAC2	Glutathione-specific gamma-glutamylcyclotransferase 2	Q8WUX2	FALSE	0	-0.574444	0.277584	-0.14843	0.954555	0.457878	FALSE	FALSE	0.924368	No	Not Significant	Unchanged
ATP13A1	12.0837	12.3277	11.9878	12.1127	12.2361	11.1974	12.0524	12.3836	12.0259	12.4295	Q9HD20	22	Q9HD20	AT131_HUMAN	ATP13A1	Endoplasmic reticulum transmembrane helix translocase	Q9HD20	FALSE	0	-0.654599	0.357955	-0.148322	0.960143	0.530888	FALSE	FALSE	0.945465	No	Not Significant	Unchanged
RALB	12.9968	13.1847	13.0897	13.0829	12.9594	12.8248	13.1957	12.9788	13.1466	12.5086	P11234	7	P11234	RALB_HUMAN	RALB	Ras-related protein Ral-B	P11234	FALSE	0	-0.478582	0.181992	-0.148295	0.941169	0.342928	FALSE	FALSE	0.898492	No	Not Significant	Unchanged
FAM3A	10.5607	10.7024	10.6363	10.6548	10.5789	9.98615	11.0352	10.3591	10.2736	10.8202	P98173	2	P98173	FAM3A_HUMAN	FAM3A	Protein FAM3A	P98173	TRUE	2	-0.586052	0.289482	-0.148285	0.95561	0.47015	FALSE	FALSE	0.925027	No	Not Significant	Unchanged
LYSMD2	11.6871	11.6997	12.1003	11.7128	11.5651	11.2249	11.9611	11.3399	12.1899	11.3902	Q8IV50	7	Q96S90;Q8IV50	LYSM2_HUMAN	LYSMD2	LysM and putative peptidoglycan-binding domain-containing protein 2	Q8IV50	FALSE	0	-0.621613	0.325084	-0.148265	0.958224	0.503446	FALSE	FALSE	0.933027	No	Not Significant	Unchanged
NAA35	12.2753	12.1987	12.0528	12.8436	12.3352	12.4185	11.9292	12.3792	12.194	12.1264	Q5VZE5	20	Q5VZE5	NAA35_HUMAN	NAA35	N-alpha-acetyltransferase 35, NatC auxiliary subunit	Q5VZE5	FALSE	0	-0.530523	0.234279	-0.148122	0.949931	0.410662	FALSE	FALSE	0.909138	No	Not Significant	Unchanged
ARHGEF1	13.1905	13.4527	13.0259	13.1393	13.4732	13.0997	13.0785	13.2368	12.9602	13.2483	Q92888	38	Q92888	ARHG1_HUMAN	ARHGEF1	Rho guanine nucleotide exchange factor 1	Q92888	FALSE	0	-0.436333	0.140208	-0.148063	0.929622	0.281098	FALSE	FALSE	0.884039	No	Not Significant	Unchanged
KNTC1	11.68	11.7183	11.6931	11.8325	11.8051	11.308	11.6419	11.8481	11.6438	11.6296	P50748	32	P50748	KNTC1_HUMAN	KNTC1	Kinetochore-associated protein 1	P50748	FALSE	0	-0.419523	0.123511	-0.148006	0.922928	0.25429	FALSE	FALSE	0.873206	No	Not Significant	Unchanged
PAPSS2	12.3089	12.2306	12.3459	12.5479	12.4401	12.341	12.1678	12.2522	12.2297	12.225	O95340	20	O95340	PAPS2_HUMAN	PAPSS2	Bifunctional 3'-phosphoadenosine 5'-phosphosulfate synthase 2	O95340	FALSE	0	-0.38116	0.0851661	-0.147997	0.898994	0.189071	FALSE	FALSE	0.84761	No	Not Significant	Unchanged
XRCC4	12.732	12.5964	13.0151	13.0526	12.5925	12.5884	12.776	12.7486	12.7242	12.4938	Q13426	15	Q13426	XRCC4_HUMAN	XRCC4	DNA repair protein XRCC4	Q13426	FALSE	0	-0.451216	0.155354	-0.147931	0.934571	0.304724	FALSE	FALSE	0.889704	No	Not Significant	Unchanged
PANK4	11.2928	11.4677	11.0534	11.6954	11.2834	11.1793	11.2934	11.1432	11.3329	11.1867	Q9NVE7	17	Q9NVE7	PANK4_HUMAN	PANK4	4'-phosphopantetheine phosphatase	Q9NVE7	FALSE	0	-0.450423	0.154653	-0.147885	0.934378	0.303733	FALSE	FALSE	0.889704	No	Not Significant	Unchanged
PIP4P1	12.1838	12.1997	12.7395	11.9025	12.222	11.063	12.5376	12.3913	12.6328	11.9656	Q86T03	5	Q86T03	PP4P1_HUMAN	PIP4P1	Type 1 phosphatidylinositol 4,5-bisphosphate 4-phosphatase	Q86T03	FALSE	0	-0.824604	0.5289	-0.147852	0.96616	0.638854	FALSE	FALSE	0.962368	No	Not Significant	Unchanged
SEH1L	12.2544	12.478	12.0777	12.3009	12.4893	12.0289	12.0755	12.611	12.0437	12.1843	Q96EE3	14	Q96EE3	SEH1_HUMAN	SEH1L	Nucleoporin SEH1	Q96EE3	FALSE	0	-0.482857	0.187169	-0.147844	0.942369	0.350896	FALSE	FALSE	0.898492	No	Not Significant	Unchanged
SNRNP200	14.2428	14.4786	14.0237	14.3053	14.492	13.9912	14.0196	14.4024	14.1583	14.314	O75643	120	O75643	U520_HUMAN	SNRNP200	U5 small nuclear ribonucleoprotein 200 kDa helicase	O75643	FALSE	0	-0.457905	0.162287	-0.147809	0.936556	0.315323	FALSE	FALSE	0.892686	No	Not Significant	Unchanged
LMCD1	14.3269	14.5283	14.3241	14.0187	14.765	14.4615	14.2839	14.3028	14.0226	14.2356	Q9NZU5	20	Q9NZU5	LMCD1_HUMAN	LMCD1	LIM and cysteine-rich domains protein 1	Q9NZU5	FALSE	0	-0.498224	0.202761	-0.147732	0.945316	0.372069	FALSE	FALSE	0.900187	No	Not Significant	Unchanged
TTC37	15.5561	15.6488	15.666	15.735	15.5023	14.98	15.6103	15.7286	15.637	15.4971	Q6PGP7	34	Q6PGP7	TTC37_HUMAN	TTC37	Tetratricopeptide repeat protein 37	Q6PGP7	FALSE	0	-0.492413	0.197536	-0.147438	0.944462	0.365679	FALSE	FALSE	0.900187	No	Not Significant	Unchanged
SMC2	13.471	13.5334	13.5414	13.6014	13.5349	13.2225	13.4235	13.4997	13.3613	13.521	O95347	62	O95347	SMC2_HUMAN	SMC2	Structural maintenance of chromosomes protein 2	O95347	FALSE	0	-0.376089	0.08177	-0.14716	0.896419	0.18395	FALSE	FALSE	0.83589	No	Not Significant	Unchanged
ABCF2	13.7086	13.9105	13.5785	13.764	13.9086	13.563	13.5559	13.6587	13.6684	13.7703	Q9UG63	38	Q9UG63	ABCF2_HUMAN	ABCF2	ATP-binding cassette sub-family F member 2	Q9UG63	FALSE	0	-0.39519	0.100899	-0.147146	0.911069	0.217309	FALSE	FALSE	0.872722	No	Not Significant	Unchanged
FXR1	14.3592	14.5693	14.2352	14.4043	14.5551	14.4925	14.1556	14.375	14.0914	14.3547	P51114	32	P51114	FXR1_HUMAN	FXR1	Fragile X mental retardation syndrome-related protein 1	P51114	FALSE	0	-0.425901	0.131642	-0.14713	0.926708	0.268784	FALSE	FALSE	0.88001	No	Not Significant	Unchanged
UFL1	12.8524	12.8492	13.0889	13.0984	12.6999	12.1383	13.0005	12.9189	12.9693	12.9078	O94874	33	O94874;Q92845	UFL1_HUMAN	UFL1	E3 UFM1-protein ligase 1	O94874	FALSE	0	-0.563726	0.269473	-0.147127	0.954024	0.451941	FALSE	FALSE	0.923043	No	Not Significant	Unchanged
KCTD9	10.7699	10.7995	10.9905	11.0066	10.6098	10.0914	11.0531	10.9104	10.6677	10.8002	Q7L273	2	Q7L273	KCTD9_HUMAN	KCTD9	BTB/POZ domain-containing protein KCTD9	Q7L273	TRUE	3	-0.566188	0.272073	-0.147057	0.954282	0.45481	FALSE	FALSE	0.923663	No	Not Significant	Unchanged
WDR7	9.90273	10.0137	9.84531	10.0024	10.0763	9.91886	9.44291	10.2825	9.73302	9.80962	Q9Y4E6	7	Q9Y4E6	WDR7_HUMAN	WDR7	WD repeat-containing protein 7	Q9Y4E6	TRUE	1	-0.497706	0.203609	-0.147048	0.945623	0.374418	FALSE	FALSE	0.900187	No	Not Significant	Unchanged
LRRFIP2	12.992	12.9567	13.2108	13.2598	12.8673	12.5441	13.1641	12.9483	13.1341	12.8429	Q9Y608	16	Q9Y608	LRRF2_HUMAN	LRRFIP2	Leucine-rich repeat flightless-interacting protein 2	Q9Y608	FALSE	0	-0.486167	0.192241	-0.146963	0.943592	0.359391	FALSE	FALSE	0.899589	No	Not Significant	Unchanged
UBQLN1	14.6475	14.7845	14.7619	14.4289	14.9402	14.7171	14.9065	14.4372	14.4994	14.352	Q9UMX0	19	Q9UMX0	UBQL1_HUMAN	UBQLN1	Ubiquilin-1	Q9UMX0	FALSE	0	-0.479455	0.186617	-0.146419	0.942624	0.352636	FALSE	FALSE	0.898492	No	Not Significant	Unchanged
NOP53	12.3602	12.5237	12.129	12.6217	12.4914	12.7513	12.0803	12.2403	12.2175	12.1865	Q9NZM5	8	Q9NZM5	NOP53_HUMAN	NOP53	Ribosome biogenesis protein NOP53	Q9NZM5	FALSE	0	-0.500885	0.208384	-0.146251	0.946602	0.382093	FALSE	FALSE	0.900187	No	Not Significant	Unchanged
CPSF3	12.9769	13.1386	12.98	13.1701	12.9438	12.6228	12.8608	13.0743	12.8711	13.1305	Q9UKF6	21	Q9UKF6	CPSF3_HUMAN	CPSF3	Cleavage and polyadenylation specificity factor subunit 3	Q9UKF6	FALSE	0	-0.431285	0.138856	-0.146215	0.929765	0.281733	FALSE	FALSE	0.884474	No	Not Significant	Unchanged
POLR3G	11.638	11.2594	12.0554	12.1766	11.3852	11.0017	11.8113	11.6341	11.8805	11.5374	O15318	5	O15318	RPC7_HUMAN	POLR3G	DNA-directed RNA polymerase III subunit RPC7	O15318	FALSE	0	-0.669547	0.377186	-0.14618	0.961363	0.54987	FALSE	FALSE	0.949833	No	Not Significant	Unchanged
MB21D2	9.86906	10.0327	9.89457	10.0205	9.85321	10.0208	9.66485	9.8417	9.84004	9.65311	Q8IYB1	3	Q8IYB1	M21D2_HUMAN	MB21D2	Nucleotidyltransferase MB21D2	Q8IYB1	TRUE	3	-0.398749	0.106485	-0.146132	0.914931	0.228147	FALSE	FALSE	0.872722	No	Not Significant	Unchanged
ANKHD1	12.7512	13.0161	12.5883	12.7553	12.9697	12.8122	12.4557	12.7296	12.7295	12.7043	Q8IWZ3	33	Q8IWZ3	ANKH1_HUMAN	ANKHD1	Ankyrin repeat and KH domain-containing protein 1	Q8IWZ3	FALSE	0	-0.427907	0.135695	-0.146106	0.928641	0.276831	FALSE	FALSE	0.881981	No	Not Significant	Unchanged
URB1	12.0534	12.1288	12.1862	12.2217	12.0011	11.7911	11.8641	12.0699	12.0431	12.175	O60287	47	O60287	NPA1P_HUMAN	URB1	Nucleolar pre-ribosomal-associated protein 1	O60287	FALSE	0	-0.402821	0.111212	-0.145805	0.91772	0.23665	FALSE	FALSE	0.872722	No	Not Significant	Unchanged
FCHO2	11.1782	11.2851	11.109	11.3307	11.3119	11.5312	11.2228	10.6887	11.1269	10.9979	Q0JRZ9	8	Q0JRZ9	FCHO2_HUMAN	FCHO2	F-BAR domain only protein 2	Q0JRZ9	FALSE	0	-0.499432	0.208082	-0.145675	0.946686	0.382767	FALSE	FALSE	0.900187	No	Not Significant	Unchanged
SGCE	10.3414	10.3926	10.4168	10.4857	10.3938	10.1013	10.8957	10.0136	10.3566	10.0166	O43556	3	O43556	SGCE_HUMAN	SGCE	Epsilon-sarcoglycan	O43556	TRUE	1	-0.541199	0.250236	-0.145482	0.952351	0.434137	FALSE	FALSE	0.91778	No	Not Significant	Unchanged
SLC5A6	10.6203	10.0376	11.0232	10.8613	10.8825	9.94841	11.0688	10.2618	10.6768	10.8226	Q9Y289	4	Q9Y289	SC5A6_HUMAN	SLC5A6	Sodium-dependent multivitamin transporter	Q9Y289	FALSE	0	-0.721501	0.430557	-0.145472	0.963595	0.588155	FALSE	FALSE	0.952793	No	Not Significant	Unchanged
WDR75	12.7841	13.1088	12.7389	12.8128	12.799	12.2898	12.7355	13.0533	12.6006	12.9178	Q8IWA0	26	Q8IWA0	WDR75_HUMAN	WDR75	WD repeat-containing protein 75	Q8IWA0	FALSE	0	-0.505246	0.21432	-0.145463	0.94771	0.391164	FALSE	FALSE	0.902461	No	Not Significant	Unchanged
KIF11	12.4779	12.7796	12.3917	12.3634	12.7001	12.2238	12.4155	12.5074	12.2629	12.6567	P52732	34	P52732	KIF11_HUMAN	KIF11	Kinesin-like protein KIF11	P52732	FALSE	0	-0.452029	0.161136	-0.145447	0.936948	0.317497	FALSE	FALSE	0.892686	No	Not Significant	Unchanged
TUBB3	16.6904	16.9165	16.7288	16.6829	16.7568	16.4855	16.3716	16.4714	16.7846	17.0159	Q13509	17	Q13509;Q9BUF5	TBB3_HUMAN	TUBB3	Tubulin beta-3 chain	Q13509	FALSE	0	-0.470121	0.179239	-0.145441	0.941332	0.343995	FALSE	FALSE	0.898492	No	Not Significant	Unchanged
HGH1	12.7311	12.4465	13.0009	13.1228	12.6769	12.2248	12.7983	12.73	13.0035	12.5757	Q9BTY7	15	Q9BTY7	HGH1_HUMAN	HGH1	Protein HGH1 homolog	Q9BTY7	FALSE	0	-0.556329	0.265702	-0.145314	0.953981	0.45146	FALSE	FALSE	0.922795	No	Not Significant	Unchanged
MRPL58	13.3169	13.6075	13.17	13.3287	13.4844	12.8684	13.4022	13.2949	13.3884	13.308	Q14197	9	Q14197	ICT1_HUMAN	MRPL58	Peptidyl-tRNA hydrolase ICT1, mitochondrial	Q14197	FALSE	0	-0.465099	0.174555	-0.145272	0.940331	0.337575	FALSE	FALSE	0.898492	No	Not Significant	Unchanged
PLEKHA6	10.7452	10.7063	10.5108	11.0421	11.0443	10.7954	10.4241	10.6319	10.6581	10.894	Q9Y2H5	5	Q9Y2H5	PKHA6_HUMAN	PLEKHA6	Pleckstrin homology domain-containing family A member 6	Q9Y2H5	TRUE	1	-0.475857	0.185498	-0.14518	0.942718	0.353278	FALSE	FALSE	0.898492	No	Not Significant	Unchanged
PLOD3	12.9414	12.97	13.0613	13.1519	12.9049	12.4993	12.9646	12.9755	12.8235	13.1214	O60568	28	O60568	PLOD3_HUMAN	PLOD3	Multifunctional procollagen lysine hydroxylase and glycosyltransferase LH3	O60568	FALSE	0	-0.450409	0.160071	-0.145169	0.936743	0.316355	FALSE	FALSE	0.892686	No	Not Significant	Unchanged
MRPL38	13.22	13.295	13.1696	13.4639	13.2736	12.9693	13.1168	13.1187	13.4196	13.1537	Q96DV4	13	Q96DV4	RM38_HUMAN	MRPL38	39S ribosomal protein L38, mitochondrial	Q96DV4	FALSE	0	-0.411821	0.121984	-0.144919	0.923408	0.256047	FALSE	FALSE	0.873206	No	Not Significant	Unchanged
UBXN6	10.9291	10.5019	10.9913	11.717	10.8281	10.8139	10.8737	10.8362	10.95	10.8497	Q9BZV1	2	Q9BZV1	UBXN6_HUMAN	UBXN6	UBX domain-containing protein 6	Q9BZV1	TRUE	4	-0.599102	0.309334	-0.144884	0.957655	0.495818	FALSE	FALSE	0.92963	No	Not Significant	Unchanged
SLC38A1	12.2643	12.5456	12.4985	12.5145	11.8202	10.8343	12.5931	12.1197	12.8895	12.5631	Q9H2H9	4	Q9H2H9	S38A1_HUMAN	SLC38A1	Sodium-coupled neutral amino acid transporter 1	Q9H2H9	FALSE	0	-0.958903	0.669411	-0.144746	0.968865	0.702019	FALSE	FALSE	0.967686	No	Not Significant	Unchanged
HBA2	12.4103	12.7625	12.4387	11.9327	12.8289	12.9343	12.0833	11.8067	11.9919	12.9136	P69905	7	P69905	HBA_HUMAN	HBA2	Hemoglobin subunit alpha	P69905	FALSE	0	-0.763991	0.474513	-0.144739	0.965047	0.615885	FALSE	FALSE	0.95575	No	Not Significant	Unchanged
NKRF	12.8487	12.8638	12.9905	12.9164	12.9457	12.1583	12.9032	13.05	12.9628	12.8479	O15226	28	O15226	NKRF_HUMAN	NKRF	NF-kappa-B-repressing factor	O15226	FALSE	0	-0.529261	0.239862	-0.1447	0.951312	0.423748	FALSE	FALSE	0.913812	No	Not Significant	Unchanged
BIRC5	9.555	9.36885	9.66546	9.66762	9.83941	9.61991	9.79389	9.49486	9.25753	9.28748	O15392	2	O15392	BIRC5_HUMAN	BIRC5	Baculoviral IAP repeat-containing protein 5	O15392	TRUE	3	-0.470056	0.180851	-0.144602	0.941904	0.347766	FALSE	FALSE	0.898492	No	Not Significant	Unchanged
LAMC1	12.5697	12.5636	12.5999	12.6749	12.7617	12.5673	12.4242	12.3902	12.4339	12.7114	P11047	28	P11047	LAMC1_HUMAN	LAMC1	Laminin subunit gamma-1	P11047	FALSE	0	-0.38808	0.0988861	-0.144597	0.910895	0.216845	FALSE	FALSE	0.872722	No	Not Significant	Unchanged
FMR1	12.1012	12.3569	12.0159	11.9731	12.3802	12.4018	11.7658	11.8686	12.0493	12.0994	Q06787	15	Q06787	FMR1_HUMAN	FMR1	Synaptic functional regulator FMR1	Q06787	FALSE	0	-0.488987	0.199907	-0.14454	0.945584	0.374112	FALSE	FALSE	0.900187	No	Not Significant	Unchanged
RPS9	17.7547	17.6288	17.9424	18.1794	17.5891	16.4387	17.8227	17.9532	18.1848	18.0529	P46781	19	P46781	RS9_HUMAN	RPS9	40S ribosomal protein S9	P46781	FALSE	0	-0.858178	0.569273	-0.144453	0.967273	0.663498	FALSE	FALSE	0.964371	No	Not Significant	Unchanged
RANBP2	13.1699	13.4036	12.9757	13.2037	13.4172	13.0393	12.8802	13.2827	12.9783	13.3479	P49792	100	P49792	RBP2_HUMAN	RANBP2	E3 SUMO-protein ligase RanBP2	P49792	FALSE	0	-0.460626	0.17184	-0.144393	0.939945	0.335158	FALSE	FALSE	0.898492	No	Not Significant	Unchanged
ATP5PF	11.5499	12.0566	11.1697	11.3444	11.9497	12.2748	11.5755	11.0106	11.139	11.4289	P18859	7	P18859	ATP5J_HUMAN	ATP5PF	ATP synthase-coupling factor 6, mitochondrial	P18859	FALSE	0	-0.746904	0.458246	-0.144329	0.96461	0.607282	FALSE	FALSE	0.952793	No	Not Significant	Unchanged
AJUBA	10.646	10.3476	11.0899	10.7162	10.7508	10.3791	10.8278	10.4964	10.5852	10.621	Q96IF1	4	Q96IF1	AJUBA_HUMAN	AJUBA	LIM domain-containing protein ajuba	Q96IF1	FALSE	0	-0.490655	0.202196	-0.144229	0.946051	0.377733	FALSE	FALSE	0.900187	No	Not Significant	Unchanged
RIOK2	11.3053	11.3197	11.566	11.277	11.3778	11.6207	11.4475	11.1211	10.9266	11.0912	Q9BVS4	14	Q9BVS4	RIOK2_HUMAN	RIOK2	Serine/threonine-protein kinase RIO2	Q9BVS4	FALSE	0	-0.485458	0.198042	-0.143708	0.945458	0.373151	FALSE	FALSE	0.900187	No	Not Significant	Unchanged
TMCO1	14.3822	14.2133	14.643	14.4753	14.5164	13.8265	14.5533	14.6646	14.8564	13.6908	Q9UM00	5	Q9UM00	TMCO1_HUMAN	TMCO1	Calcium load-activated calcium channel	Q9UM00	FALSE	0	-0.680741	0.393376	-0.143682	0.96237	0.566535	FALSE	FALSE	0.949833	No	Not Significant	Unchanged
LARS1	14.1328	14.2976	14.012	14.2463	14.2944	13.6937	13.9594	14.3076	14.0973	14.2872	Q9P2J5	53	Q9P2J5	SYLC_HUMAN	LARS1	Leucine--tRNA ligase, cytoplasmic	Q9P2J5	FALSE	0	-0.46723	0.180189	-0.14352	0.942051	0.348754	FALSE	FALSE	0.898492	No	Not Significant	Unchanged
TARDBP	13.747	14.0947	13.7337	13.6005	13.878	13.9967	13.6337	13.6669	13.728	13.391	Q13148	11	Q13148	TADBP_HUMAN	TARDBP	TAR DNA-binding protein 43	Q13148	FALSE	0	-0.470106	0.183154	-0.143476	0.942683	0.353042	FALSE	FALSE	0.898492	No	Not Significant	Unchanged
NT5DC1	12.8638	12.8112	13.0839	12.9189	12.9599	12.7455	12.9388	12.9219	12.6502	12.7439	Q5TFE4	19	Q5TFE4	NT5D1_HUMAN	NT5DC1	5'-nucleotidase domain-containing protein 1	Q5TFE4	FALSE	0	-0.389695	0.102766	-0.143465	0.91386	0.225038	FALSE	FALSE	0.872722	No	Not Significant	Unchanged
TMEM109	13.7896	14.0693	13.8522	14.5448	13.0106	13.3733	13.9553	13.8214	14.2191	13.26	Q9BVC6	9	Q9BVC6	TM109_HUMAN	TMEM109	Transmembrane protein 109	Q9BVC6	FALSE	0	-0.799255	0.512437	-0.143409	0.966146	0.638567	FALSE	FALSE	0.962368	No	Not Significant	Unchanged
[truncated: 4,613 more rows]

## Sheet: Fig 5C OVCAR8
name	Int_treated_vs_untreated	untreated_1	untreated_2	untreated_3	untreated_4	untreated_5	treated_1	treated_2	treated_3	treated_4	treated_5	Protein.Group	peptide_count	Protein.Ids	Protein.Names	Genes	Description	ID	imputed	num_NAs	treated_vs_untreated_CI.L	treated_vs_untreated_CI.R	treated_vs_untreated_diff	treated_vs_untreated_p.adj	treated_vs_untreated_p.val	significant	treated_vs_untreated_significant	FDR_treated_vs_untreated	Cutoff_treated_vs_untreated	Stat_treated_vs_untreated	Colour_treated_vs_untreated
[truncated: 6,120 more rows]

[truncated: 6 more sheets: Fig 5C UO-31, Fig 5C MDA-MB-231, Fig 5C MiaPaca2, Fig 5C HMEC-1, Fig 5C SK-MEL-2, Fig 5C DLD-1]
