# Supplementary material for: Global analysis of cancer cell responses to USP9X inhibition
Source: EMBO J. 2026 Apr 7;45(9):3306–31. doi: 10.1038/s44318-026-00742-y (PMC13144739; doi:10.1038/s44318-026-00742-y)
Supplement: Supplementary file 12 — Source data Fig. 5 [file 44318_2026_742_MOESM12_ESM.zip › FIgure 5/5D/AllCellLines.xlsx]

## Sheet: Sheet1
Protein	A549 diff	DLD-1 diff	MDA-MB-231 diff	MiaPaca2 diff	OVCAR8 diff	UO-31 diff	SK-MEL-2 diff	HMEC-1 diff	Average		Empty cells: Protein not detected
MKRN2	-1.09641	-0.481986	-1.00979	-1.20278	-0.345493	-0.59396	-0.765905	-0.506631	-0.750369
DIAPH3	-0.978201	-0.337297	-0.30864	0.199223	-0.235032	-0.491414		-0.441911	-0.370468
SYNM	-0.808165		-0.537925	-0.00778255			-0.373707	-0.229936	-0.391503
SKA1	-0.779521	-0.0522788	-0.479761	-0.355185	-0.360766			-0.573134	-0.433441
TOR4A	-0.76173	-0.903449	-1.11598	-0.517726	-0.803192	-0.556294		-0.279752	-0.705446
MLPH	-0.71333		-0.847171	-0.718251	-0.542761	-0.316085	-0.508485		-0.60768
TYMS	-0.703443	-0.553958	-0.836901	0.319969	-0.635773	-0.371435	-0.471957	-0.727623	-0.49764
CEP55	-0.667538	-0.68484	-1.08058	-0.332539	-0.543276		-0.270224	-1.33217	-0.701596
PCLAF	-0.660207	-0.050896	-0.469386		-0.0926794	-0.534408	0.49915	-0.604497	-0.273275
PKP3	-0.635006	-0.483794	-0.141821	-0.416877	-0.54038	-0.000235929			-0.369686
BOD1	-0.634518		-0.103813			-0.0828303		0.0533325	-0.191957
TCF25	-0.609127	0.159639	-0.829905	-0.602392	-0.47804	-0.194523	-0.286959	-0.727506	-0.446102
MISP	-0.604156	-0.544866			-0.35642				-0.501814
ECD	-0.598845	-0.0289289	-0.30943	-0.0106745	-0.260958		-0.319472	-0.240231	-0.252648
APOBEC3B	-0.207283	-0.857993	-0.545657	0.0574792	-0.279599	-0.136567	-0.515449		-0.35501
TAGLN		-0.760127	-0.757799	-0.307643	-0.130309	-0.720786		-0.780447	-0.576185
VIL1		-0.649883							-0.649883
NDUFAF4	0.14778	-0.591035	0.00421546	-0.0405754	-0.0760754	-0.236258	-0.357999	0.11062	-0.129916
CSF1			-1.11244	-0.0699002		-0.262694			-0.481678
SYDE1			-1.00863	-0.229654	-0.846071	0.149653	-0.0262783	-0.963476	-0.487409
CDC42EP3			-0.931536	-0.916332		-0.201028	-0.324257	-0.449206	-0.564472
ZNF428	0.300513		-0.900674	-0.876165	-0.473859	-0.183992	-0.0255172	-0.456325	-0.373717
SMAD3	-0.397457		-0.816877	0.169769		-0.421841		-0.699897	-0.433261
CUL7.1			-0.805207	-0.557527					-0.681367
SMAD2		0.341182	-0.751682	-0.885359			-0.0777825	-0.51563	-0.377854
THBS1	0.362269	-0.122394	-0.739596	-0.289927	-0.298948	-0.0178597	0.168357	-0.106032	-0.130516
TAX1BP3	-0.14177	-0.590217	-0.732893	-0.762925	-0.757672	-0.457386	-0.462409	-0.153531	-0.50735
JUP	0.0844942	-0.0942925	-0.721861	0.0359809	0.117023	-0.544712		-0.156168	-0.182791
SH2D4A	-0.313077	-0.119493	-0.720741		-0.702629	-0.569082		-0.464434	-0.481576
HECTD1	-0.528516	-0.553632	-0.677555	-0.656487	-0.248618	-0.456834	-0.607812	-0.75249	-0.560243
TGFB1I1			-0.676856	-0.223337	-0.741076	-0.632485		-1.05443	-0.665637
ITGB2			-0.674858				-1.63705		-1.15595
SPAG7	-0.361099	-0.44252	-0.674515	-0.421206	-0.218206	-0.549521	-0.254851	-0.653631	-0.446944
SPINT2	0.210238	-0.0460054	-0.65826	-0.0146777		0.293757			-0.0429895
CRTC1			-0.657752	-0.018477				-0.201483	-0.292571
ARL2BP	0.221557	-0.226548	-0.650534	-0.656416	-0.614731	-0.26968	-0.200493	-0.822139	-0.402373
PDCL3	-0.096842	-0.269138	-0.648895	-0.505017	-0.686157	-0.729342	-0.298617	-0.390512	-0.453065
STEAP3	-0.151181	0.0291482	-0.640211	0.0331548	-0.0895191	0.0668699		-0.263738	-0.145068
CHMP3	-0.346576	-0.311592	-0.607379	-0.657198	-0.475278	-0.254689		-1.00172	-0.522062
MAPRE2	-0.0751439	-0.327566	-0.6019	-0.619383	-0.194149	-1.13375	-0.12107	-0.342526	-0.426936
ACBD6	-0.501535	-0.401295	-0.594701	-0.318093	-0.521331	-0.214506	-0.257153	-0.508872	-0.414686
PEG10	0.404561		-0.592162		-0.0302345	0.00466634	0.337286	0.263797	0.0646524
SOGA1			-0.585846	0.221735	-0.103478		0.142978		-0.0811527
PHLDA1			-0.208011	-0.981503				-0.19629	-0.461935
EDF1	-0.696656	-0.376305	-0.385521	-0.945728	-0.329483	-0.965897	-0.500408	-0.519374	-0.589921
ITGB4	0.0511411	-0.0907892	-0.222615	-0.92766		-0.0825111			-0.254487
SNAP29	-0.54001	-0.659616	-0.345765	-0.916777	-0.100262	-0.660986	-0.256883	-0.604386	-0.510586
MIF	0.728281	-0.141645	-0.167055	-0.838585	0.0932326	0.000885698	1.11248	0.236764	0.128045
PACS1	-0.393459	0.172767	-0.167972	-0.816505	-0.0496034	-0.444501	-0.0423356	-0.222341	-0.245494
PDLIM7	-0.0297105	-0.1308	-0.378762	-0.709877	-0.0189796	-0.324794	-0.171814	-0.261052	-0.253224
PIN4	-0.169478	0.125528	-0.132444	-0.708314	-0.139496	-0.67176	0.27066	-0.252792	-0.209762
CTNND1	-0.26068	-0.140212	-0.266036	-0.694671	-0.0364531	-0.105936	-0.421825	-0.136129	-0.257743
NCK1	-0.41532	-0.35852	-0.365664	-0.660996	-0.0644805	-0.478084	-0.339787	-0.107387	-0.34878
PTK2	-0.290679	0.00621312	-0.400919	-0.629601	-0.0162481	-0.169875	-0.295544	-0.430584	-0.278405
GPX4			-0.48881	-0.628809		-0.365386	0.0576413	-0.124604	-0.309993
DRG1	-0.583747	-0.385764	-0.405764	-0.622943	-0.157334	-0.245345	-0.130372	-0.361151	-0.361552
MAPRE1	-0.280874	-0.221713	-0.423804	-0.620519	-0.234431	-0.423659	-0.448542	-0.469368	-0.390364
EIF5A	0.142628	0.0255571	-0.311611	-0.590076	-0.0592063	0.185937	-0.109914	0.14843	-0.0710319
PLD3	-0.126952	-0.221156	-0.117229	-0.586948	0.231888	-0.126701	-0.106383	-0.369927	-0.177926
MINK1	0.46687		-0.142605	0.273294	-1.01835	-0.081828		-0.190999	-0.115603
PHF19			-0.698293		-0.845945			-0.313998	-0.619412
TRIM58					-0.799796				-0.799796
IMPACT	-0.0972645	-0.10747	-0.166277	-0.254004	-0.676465	0.0563698	-0.286327	-0.381922	-0.23917
KEAP1		-0.324573	-0.537442	-0.0377336	-0.643897	-0.0195586		-0.629139	-0.365391
TMA7	-0.29204	0.0977197			0.382953	-1.06263	-0.215003	-0.772022	-0.310171
TP53I3	-0.230977	0.118281	-0.342436	-0.324203	-0.148854	-1.01066	-0.3103	-0.447954	-0.337137
ALDH1A3	-0.101247			-0.189429		-0.974377	-0.503331	-0.131304	-0.379938
TAGLN2	0.199051	-0.448471	-0.403697	-0.370679	0.0918911	-0.843959	0.231505	-0.298612	-0.230371
ANXA8					-0.452585	-0.837158			-0.644872
RRAD					-0.407842	-0.829542		-0.504405	-0.580596
PYCARD	0.215256					-0.770384		0.194543	-0.120195
LRRN4						-0.724925			-0.724925
CHMP2B	-0.50508	-0.331229	-0.471545	-0.842957	-0.264669	-0.693344	-0.432457	-0.724446	-0.533216
UBXN6	-0.144884	0.127519	-0.892488	-0.91718	-0.267957	-0.630236	-0.425062	-0.3667	-0.439623
RNF25	-0.562708	-0.123593	-0.689753	-0.396861	-0.180625	-0.32389	-1.12093	-0.287627	-0.460748
KRIT1		0.263138	-0.0642986	0.0206702		-0.105332	-1.09426	-0.0181834	-0.166377
MPZ							-0.819937		-0.819937
CC2D1A	-0.388873	-0.240752	-0.460196	-0.358293	-0.267809	-0.386024	-0.744533	-0.467248	-0.414216
DCT							-0.688132		-0.688132
PLP1							-0.664582		-0.664582
SQSTM1	-0.301666	0.00637977	-0.414922	-0.0772946	0.448917	-0.347715	-0.651957	0.203329	-0.141866
BMX							-0.641289		-0.641289
DTX3L	-0.361927	-0.724947	-0.518356	-0.987267		-0.421828	-0.598184	-0.874246	-0.640965
C8orf33	-0.00096181	0.0180622	-0.117425	-0.288938	0.036468	-0.474711	-0.590623	0.188664	-0.153683
HAS1								-3.06654	-3.06654
SERPINB5								-1.43933	-1.43933
ARHGAP27	-0.0194808	0.383676			0.445397	-0.0503238		-1.02618	-0.0533815
GPRASP2			-0.646919		-0.51302			-0.969008	-0.709649
KCTD12			-0.114328		-0.128391	0.268725		-0.775004	-0.187249
NDC80	-0.280347	-0.142778	-0.505904	0.458482	-0.502922	-0.370779	-0.383927	-0.73663	-0.308101
COMMD7	-0.397879	-0.52511	-0.222563	-0.155863	-0.0912998	-0.427414	-0.161606	-0.715243	-0.337122
METAP2	0.0405695	-0.240899	-0.147052	-0.23869	-0.399544	-0.333663	0.0134156	-0.691239	-0.249638
CASP4			-0.467513	-0.186807	-0.0937635	-1.16432		-0.670588	-0.516598
STAB1								-0.659265	-0.659265
PLEKHA2	-0.233616	0.0119302			-0.00710828	-0.00347747		-0.659223	-0.178299
FADS1	-0.299047		-0.327937	0.0342731	-0.350211	0.00842412	-0.20353	-0.636907	-0.253562
NUF2		-0.253352	-0.407127	-0.722741	-0.553029	-0.111563	-0.328489	-0.606459	-0.426109
MMRN2								-0.603659	-0.603659
TNS2			-0.137542	0.196548				-0.595413	-0.178802
