# Supplementary material for: Global analysis of cancer cell responses to USP9X inhibition
Source: EMBO J. 2026 Apr 7;45(9):3306–31. doi: 10.1038/s44318-026-00742-y (PMC13144739; doi:10.1038/s44318-026-00742-y)
Supplement: Supplementary file 12 — Source data Fig. 5 [file 44318_2026_742_MOESM12_ESM.zip › FIgure 5/5E/WesternBlot_uncropped.xlsx]

## Sheet: Sheet1
MDA-MB-231												MiaPaca2
CEP55												CEP55
CEP55 - Actin												CEP55 - Actin
MKRN2
												MKRN2
MKRN2 - Actin
												MKRN2 - Actin
EDF1
												EDF1
EDF1 long exposure of relevant area
												EDF1 long exposure of relevant area
EDF1 - Actin
												EDF1 - Actin
