# Supplementary material for: Global analysis of cancer cell responses to USP9X inhibition
Source: EMBO J. 2026 Apr 7;45(9):3306–31. doi: 10.1038/s44318-026-00742-y (PMC13144739; doi:10.1038/s44318-026-00742-y)
Supplement: Supplementary file 12 — Source data Fig. 5 [file 44318_2026_742_MOESM12_ESM.zip › FIgure 5/5B/Protein_counts.xlsx]

## Sheet: Sheet1
Cell line	A549										DLD-1										HMEC-1										OVCAR8										SK-MEL-2
Count	5934	5925	5964	5782	5967	5996	5673	5732	5484	5992	6035	6055	5797	6029	6096	6136	6145	6093	5881	6102	6694	6682	6704	6656	6683	6722	6709	6520	6122	6703	6042	6068	6029	6095	6086	5994	6053	6012	6030	6023	5790	5808	5877	5897	5866	5907	5911	5849	5890
[truncated: 30 more columns]
