# Supplementary material for: Global analysis of cancer cell responses to USP9X inhibition
Source: EMBO J. 2026 Apr 7;45(9):3306–31. doi: 10.1038/s44318-026-00742-y (PMC13144739; doi:10.1038/s44318-026-00742-y)
Supplement: Supplementary file 13 — Source data Fig. 6 [file 44318_2026_742_MOESM13_ESM.zip]

Archive with 9 entries (6 files):
- FIgure 6/
- FIgure 6/6A/
- FIgure 6/.DS_Store
- __MACOSX/FIgure 6/._.DS_Store
- FIgure 6/6B/
- FIgure 6/6A/AllCellLines.xlsx
- __MACOSX/FIgure 6/6A/._AllCellLines.xlsx
- FIgure 6/6B/Metascape_6B.xlsx
- __MACOSX/FIgure 6/6B/._Metascape_6B.xlsx
