# Supplementary material for: Global analysis of cancer cell responses to USP9X inhibition
Source: EMBO J. 2026 Apr 7;45(9):3306–31. doi: 10.1038/s44318-026-00742-y (PMC13144739; doi:10.1038/s44318-026-00742-y)
Supplement: Supplementary file 13 — Source data Fig. 6 [file 44318_2026_742_MOESM13_ESM.zip › FIgure 6/6A/AllCellLines.xlsx]

## Sheet: Sheet1
protein_names	A549	DLD1	MDA_MB_231	MiaPaca2	OVCAR8	UO31	SKMEL2	HMEC1
MKRN2	-1.096	-0.482	-1.01	-1.203	-0.345	-0.594	-0.766	-0.507
DIAPH3	-0.978	-0.337	-0.309	0.199	-0.235	-0.491		-0.442
SYNM	-0.808		-0.538	-0.008			-0.374	-0.23
SKA1	-0.78	-0.052	-0.48	-0.355	-0.361			-0.573
TOR4A	-0.762	-0.903	-1.116	-0.518	-0.803	-0.556		-0.28
MLPH	-0.713		-0.847	-0.718	-0.543	-0.316	-0.508
TYMS	-0.703	-0.554	-0.837	0.32	-0.636	-0.371	-0.472	-0.728
CEP55	-0.668	-0.685	-1.081	-0.333	-0.543		-0.27	-1.332
PCLAF	-0.66	-0.051	-0.469		-0.093	-0.534	0.499	-0.604
PKP3	-0.635	-0.484	-0.142	-0.417	-0.54	0
BOD1	-0.635		-0.104			-0.083		0.053
TCF25	-0.609	0.16	-0.83	-0.602	-0.478	-0.195	-0.287	-0.728
MISP	-0.604	-0.545			-0.356
ECD	-0.599	-0.029	-0.309	-0.011	-0.261		-0.319	-0.24
APOBEC3B	-0.207	-0.858	-0.546	0.057	-0.28	-0.137	-0.515
TAGLN		-0.76	-0.758	-0.308	-0.13	-0.721		-0.78
VIL1		-0.65
NDUFAF4	0.148	-0.591	0.004	-0.041	-0.076	-0.236	-0.358	0.111
CSF1			-1.112	-0.07		-0.263
SYDE1			-1.009	-0.23	-0.846	0.15	-0.026	-0.963
CDC42EP3			-0.932	-0.916		-0.201	-0.324	-0.449
ZNF428	0.301		-0.901	-0.876	-0.474	-0.184	-0.026	-0.456
SMAD3	-0.397		-0.817	0.17		-0.422		-0.7
CUL7.1			-0.805	-0.558
SMAD2		0.341	-0.752	-0.885			-0.078	-0.516
THBS1	0.362	-0.122	-0.74	-0.29	-0.299	-0.018	0.168	-0.106
TAX1BP3	-0.142	-0.59	-0.733	-0.763	-0.758	-0.457	-0.462	-0.154
JUP	0.084	-0.094	-0.722	0.036	0.117	-0.545		-0.156
SH2D4A	-0.313	-0.119	-0.721		-0.703	-0.569		-0.464
HECTD1	-0.529	-0.554	-0.678	-0.656	-0.249	-0.457	-0.608	-0.752
TGFB1I1			-0.677	-0.223	-0.741	-0.632		-1.054
ITGB2			-0.675				-1.637
SPAG7	-0.361	-0.443	-0.675	-0.421	-0.218	-0.55	-0.255	-0.654
SPINT2	0.21	-0.046	-0.658	-0.015		0.294
CRTC1			-0.658	-0.018				-0.201
ARL2BP	0.222	-0.227	-0.651	-0.656	-0.615	-0.27	-0.2	-0.822
PDCL3	-0.097	-0.269	-0.649	-0.505	-0.686	-0.729	-0.299	-0.391
STEAP3	-0.151	0.029	-0.64	0.033	-0.09	0.067		-0.264
CHMP3	-0.347	-0.312	-0.607	-0.657	-0.475	-0.255		-1.002
MAPRE2	-0.075	-0.328	-0.602	-0.619	-0.194	-1.134	-0.121	-0.343
ACBD6	-0.502	-0.401	-0.595	-0.318	-0.521	-0.215	-0.257	-0.509
PEG10	0.405		-0.592		-0.03	0.005	0.337	0.264
SOGA1			-0.586	0.222	-0.103		0.143
PHLDA1			-0.208	-0.982				-0.196
EDF1	-0.697	-0.376	-0.386	-0.946	-0.329	-0.966	-0.5	-0.519
ITGB4	0.051	-0.091	-0.223	-0.928		-0.083
SNAP29	-0.54	-0.66	-0.346	-0.917	-0.1	-0.661	-0.257	-0.604
MIF	0.728	-0.142	-0.167	-0.839	0.093	0.001	1.112	0.237
PACS1	-0.393	0.173	-0.168	-0.817	-0.05	-0.445	-0.042	-0.222
PDLIM7	-0.03	-0.131	-0.379	-0.71	-0.019	-0.325	-0.172	-0.261
PIN4	-0.169	0.126	-0.132	-0.708	-0.139	-0.672	0.271	-0.253
CTNND1	-0.261	-0.14	-0.266	-0.695	-0.036	-0.106	-0.422	-0.136
NCK1	-0.415	-0.359	-0.366	-0.661	-0.064	-0.478	-0.34	-0.107
PTK2	-0.291	0.006	-0.401	-0.63	-0.016	-0.17	-0.296	-0.431
GPX4			-0.489	-0.629		-0.365	0.058	-0.125
DRG1	-0.584	-0.386	-0.406	-0.623	-0.157	-0.245	-0.13	-0.361
MAPRE1	-0.281	-0.222	-0.424	-0.621	-0.234	-0.424	-0.449	-0.469
EIF5A	0.143	0.026	-0.312	-0.59	-0.059	0.186	-0.11	0.148
PLD3	-0.127	-0.221	-0.117	-0.587	0.232	-0.127	-0.106	-0.37
MINK1	0.467		-0.143	0.273	-1.018	-0.082		-0.191
PHF19			-0.698		-0.846			-0.314
TRIM58					-0.8
IMPACT	-0.097	-0.107	-0.166	-0.254	-0.676	0.056	-0.286	-0.382
KEAP1		-0.325	-0.537	-0.038	-0.644	-0.02		-0.629
TMA7	-0.292	0.098			0.383	-1.063	-0.215	-0.772
TP53I3	-0.231	0.118	-0.342	-0.324	-0.149	-1.011	-0.31	-0.448
ALDH1A3	-0.101			-0.189		-0.974	-0.503	-0.131
TAGLN2	0.199	-0.448	-0.404	-0.371	0.092	-0.844	0.232	-0.299
ANXA8					-0.453	-0.837
RRAD					-0.408	-0.83		-0.504
PYCARD	0.215					-0.77		0.195
LRRN4						-0.725
CHMP2B	-0.505	-0.331	-0.472	-0.843	-0.265	-0.693	-0.432	-0.724
UBXN6	-0.145	0.128	-0.892	-0.917	-0.268	-0.63	-0.425	-0.367
RNF25	-0.563	-0.124	-0.69	-0.397	-0.181	-0.324	-1.121	-0.288
KRIT1		0.263	-0.064	0.021		-0.105	-1.094	-0.018
MPZ							-0.82
CC2D1A	-0.389	-0.241	-0.46	-0.358	-0.268	-0.386	-0.745	-0.467
DCT							-0.688
PLP1							-0.665
SQSTM1	-0.302	0.006	-0.415	-0.077	0.449	-0.348	-0.652	0.203
BMX							-0.641
DTX3L	-0.362	-0.725	-0.518	-0.987		-0.422	-0.598	-0.874
C8orf33	-0.001	0.018	-0.117	-0.289	0.036	-0.475	-0.591	0.189
HAS1								-3.067
SERPINB5								-1.439
ARHGAP27	-0.019	0.384			0.445	-0.05		-1.026
GPRASP2			-0.647		-0.513			-0.969
KCTD12			-0.114		-0.128	0.269		-0.775
NDC80	-0.28	-0.143	-0.506	0.458	-0.503	-0.371	-0.384	-0.737
COMMD7	-0.398	-0.525	-0.223	-0.156	-0.091	-0.427	-0.162	-0.715
METAP2	0.041	-0.241	-0.147	-0.239	-0.4	-0.334	0.013	-0.691
CASP4			-0.468	-0.187	-0.094	-1.164		-0.671
STAB1								-0.659
PLEKHA2	-0.234	0.012			-0.007	-0.003		-0.659
FADS1	-0.299		-0.328	0.034	-0.35	0.008	-0.204	-0.637
NUF2		-0.253	-0.407	-0.723	-0.553	-0.112	-0.328	-0.606
MMRN2								-0.604
TNS2			-0.138	0.197				-0.595
