# Supplementary material for: Global analysis of cancer cell responses to USP9X inhibition
Source: EMBO J. 2026 Apr 7;45(9):3306–31. doi: 10.1038/s44318-026-00742-y (PMC13144739; doi:10.1038/s44318-026-00742-y)
Supplement: Supplementary file 13 — Source data Fig. 6 [file 44318_2026_742_MOESM13_ESM.zip › FIgure 6/6B/Metascape_6B.xlsx]

## Sheet: Sheet1
GroupID	Category	Term	Description	LogP	Log(q-value)	Genes	Symbols	InTerm_InList		Summary term (similarities of GO terms curated manually)
1_Summary	GO Biological Processes	GO:0007080	mitotic metaphase chromosome alignment	-9.18426	-4.84199	10403,22919,25978,51652,83540,91272,220134,10982,81624,126353,140710,1638,9820,55165,4733,9342,79083,25893,5747,10653,7429,8878,30851,9768,11187,11319,151636,7298,22822	NDC80,MAPRE1,CHMP2B,CHMP3,NUF2,BOD1,SKA1,MAPRE2,DIAPH3,MISP,MTCL2,DCT,CUL7,CEP55,DRG1,SNAP29,MLPH,TRIM58,PTK2,SPINT2,VIL1,SQSTM1,TAX1BP3,PCLAF,PKP3,ECD,DTX3L,TYMS,PHLDA1	29/-		Mitotic Cell Cycle Regulation and Chromosome Segregation Dynamics
1_Member	GO Biological Processes	GO:0007080	mitotic metaphase chromosome alignment	-9.18426	-4.84199	10403,22919,25978,51652,83540,91272,220134	NDC80,MAPRE1,CHMP2B,CHMP3,NUF2,BOD1,SKA1	7/56
1_Member	GO Biological Processes	GO:0051315	attachment of mitotic spindle microtubules to kinetochore	-8.69424	-4.72371	10403,22919,83540,91272,220134	NDC80,MAPRE1,NUF2,BOD1,SKA1	5/17
1_Member	GO Biological Processes	GO:0051310	metaphase chromosome alignment	-7.96253	-4.22233	10403,22919,25978,51652,83540,91272,220134	NDC80,MAPRE1,CHMP2B,CHMP3,NUF2,BOD1,SKA1	7/83
1_Member	GO Biological Processes	GO:0007059	chromosome segregation	-7.86469	-4.22139	10403,10982,22919,25978,51652,81624,83540,91272,126353,140710,220134	NDC80,MAPRE2,MAPRE1,CHMP2B,CHMP3,DIAPH3,NUF2,BOD1,MISP,MTCL2,SKA1	11/335
1_Member	GO Biological Processes	GO:0051301	cell division	-7.7853	-4.22119	1638,9820,10403,10982,22919,25978,51652,55165,83540,91272,126353,140710,220134	DCT,CUL7,NDC80,MAPRE2,MAPRE1,CHMP2B,CHMP3,CEP55,NUF2,BOD1,MISP,MTCL2,SKA1	13/522
1_Member	GO Biological Processes	GO:0000070	mitotic sister chromatid segregation	-7.64032	-4.14315	10403,22919,25978,51652,83540,91272,126353,220134	NDC80,MAPRE1,CHMP2B,CHMP3,NUF2,BOD1,MISP,SKA1	8/142
1_Member	GO Biological Processes	GO:0000819	sister chromatid segregation	-7.54602	-4.13153	10403,22919,25978,51652,83540,91272,126353,220134	NDC80,MAPRE1,CHMP2B,CHMP3,NUF2,BOD1,MISP,SKA1	8/146
1_Member	GO Biological Processes	GO:0051303	establishment of chromosome localization	-7.51955	-4.13153	10403,22919,25978,51652,83540,91272,220134	NDC80,MAPRE1,CHMP2B,CHMP3,NUF2,BOD1,SKA1	7/96
1_Member	GO Biological Processes	GO:0050000	chromosome localization	-7.27781	-3.93555	10403,22919,25978,51652,83540,91272,220134	NDC80,MAPRE1,CHMP2B,CHMP3,NUF2,BOD1,SKA1	7/104
1_Member	GO Biological Processes	GO:0008608	attachment of spindle microtubules to kinetochore	-7.19864	-3.89777	10403,22919,83540,91272,220134	NDC80,MAPRE1,NUF2,BOD1,SKA1	5/32
1_Member	GO Biological Processes	GO:0140014	mitotic nuclear division	-7.07264	-3.80955	10403,22919,25978,51652,83540,91272,126353,220134	NDC80,MAPRE1,CHMP2B,CHMP3,NUF2,BOD1,MISP,SKA1	8/168
1_Member	GO Biological Processes	GO:0098813	nuclear chromosome segregation	-5.97703	-2.9358	10403,22919,25978,51652,83540,91272,126353,220134	NDC80,MAPRE1,CHMP2B,CHMP3,NUF2,BOD1,MISP,SKA1	8/234
1_Member	GO Biological Processes	GO:0070507	regulation of microtubule cytoskeleton organization	-5.89393	-2.87389	4733,10982,22919,25978,51652,81624,220134	DRG1,MAPRE2,MAPRE1,CHMP2B,CHMP3,DIAPH3,SKA1	7/166
1_Member	GO Biological Processes	GO:0051656	establishment of organelle localization	-5.86435	-2.86451	9342,10403,22919,25978,51652,79083,83540,91272,126353,220134	SNAP29,NDC80,MAPRE1,CHMP2B,CHMP3,MLPH,NUF2,BOD1,MISP,SKA1	10/425
1_Member	GO Biological Processes	GO:0032886	regulation of microtubule-based process	-5.52645	-2.56439	4733,10982,22919,25893,25978,51652,81624,220134	DRG1,MAPRE2,MAPRE1,TRIM58,CHMP2B,CHMP3,DIAPH3,SKA1	8/269
1_Member	GO Biological Processes	GO:0007163	establishment or maintenance of cell polarity	-5.28668	-2.37771	5747,10403,10653,22919,81624,126353,220134	PTK2,NDC80,SPINT2,MAPRE1,DIAPH3,MISP,SKA1	7/205
1_Member	GO Biological Processes	GO:0030010	establishment of cell polarity	-5.16116	-2.28544	5747,10403,22919,81624,126353,220134	PTK2,NDC80,MAPRE1,DIAPH3,MISP,SKA1	6/140
1_Member	GO Biological Processes	GO:1903047	mitotic cell cycle process	-5.06867	-2.21777	9820,10403,22919,25978,51652,55165,83540,91272,126353,220134	CUL7,NDC80,MAPRE1,CHMP2B,CHMP3,CEP55,NUF2,BOD1,MISP,SKA1	10/523
1_Member	GO Biological Processes	GO:0000280	nuclear division	-4.97508	-2.15133	10403,22919,25978,51652,83540,91272,126353,220134	NDC80,MAPRE1,CHMP2B,CHMP3,NUF2,BOD1,MISP,SKA1	8/320
1_Member	GO Biological Processes	GO:0051640	organelle localization	-4.87287	-2.07468	9342,10403,22919,25978,51652,79083,83540,91272,126353,220134	SNAP29,NDC80,MAPRE1,CHMP2B,CHMP3,MLPH,NUF2,BOD1,MISP,SKA1	10/551
1_Member	GO Biological Processes	GO:0051294	establishment of spindle orientation	-4.76441	-2.00193	10403,22919,126353,220134	NDC80,MAPRE1,MISP,SKA1	4/47
1_Member	GO Biological Processes	GO:0048285	organelle fission	-4.713	-1.96601	10403,22919,25978,51652,83540,91272,126353,220134	NDC80,MAPRE1,CHMP2B,CHMP3,NUF2,BOD1,MISP,SKA1	8/348
1_Member	GO Biological Processes	GO:0031110	regulation of microtubule polymerization or depolymerization	-4.70221	-1.96601	4733,10982,22919,81624,220134	DRG1,MAPRE2,MAPRE1,DIAPH3,SKA1	5/100
1_Member	GO Biological Processes	GO:0007051	spindle organization	-4.69549	-1.96601	10403,10982,22919,83540,126353,220134	NDC80,MAPRE2,MAPRE1,NUF2,MISP,SKA1	6/169
1_Member	GO Biological Processes	GO:0140694	membraneless organelle assembly	-4.67753	-1.95851	7429,8878,10403,10982,22919,81624,126353,220134	VIL1,SQSTM1,NDC80,MAPRE2,MAPRE1,DIAPH3,MISP,SKA1	8/352
1_Member	GO Biological Processes	GO:0051225	spindle assembly	-4.6198	-1.93075	10403,10982,22919,126353,220134	NDC80,MAPRE2,MAPRE1,MISP,SKA1	5/104
1_Member	GO Biological Processes	GO:0000278	mitotic cell cycle	-4.53872	-1.85921	9820,10403,22919,25978,51652,55165,83540,91272,126353,220134	CUL7,NDC80,MAPRE1,CHMP2B,CHMP3,CEP55,NUF2,BOD1,MISP,SKA1	10/603
1_Member	Reactome Gene Sets	R-HSA-195258	RHO GTPase Effectors	-4.43283	-1.78732	5747,10403,22919,30851,81624,83540,220134	PTK2,NDC80,MAPRE1,TAX1BP3,DIAPH3,NUF2,SKA1	7/278
1_Member	Reactome Gene Sets	R-HSA-5663220	RHO GTPases Activate Formins	-4.37382	-1.73912	10403,22919,81624,83540,220134	NDC80,MAPRE1,DIAPH3,NUF2,SKA1	5/117
1_Member	GO Biological Processes	GO:0051293	establishment of spindle localization	-4.31339	-1.70352	10403,22919,126353,220134	NDC80,MAPRE1,MISP,SKA1	4/61
1_Member	GO Biological Processes	GO:0051653	spindle localization	-4.1786	-1.6276	10403,22919,126353,220134	NDC80,MAPRE1,MISP,SKA1	4/66
1_Member	GO Biological Processes	GO:0000226	microtubule cytoskeleton organization	-3.92399	-1.47382	9768,9820,10403,10982,22919,81624,83540,126353,220134	PCLAF,CUL7,NDC80,MAPRE2,MAPRE1,DIAPH3,NUF2,MISP,SKA1	9/578
1_Member	Reactome Gene Sets	R-HSA-141424	Amplification of signal from the kinetochores	-3.87366	-1.44521	10403,22919,83540,220134	NDC80,MAPRE1,NUF2,SKA1	4/79
1_Member	Reactome Gene Sets	R-HSA-141444	Amplification of signal from unattached kinetochores via a MAD2 inhibitory signal	-3.87366	-1.44521	10403,22919,83540,220134	NDC80,MAPRE1,NUF2,SKA1	4/79
1_Member	GO Biological Processes	GO:0031116	positive regulation of microtubule polymerization	-3.76405	-1.3613	4733,22919,220134	DRG1,MAPRE1,SKA1	3/33
1_Member	GO Biological Processes	GO:0010564	regulation of cell cycle process	-3.63758	-1.27395	4733,9820,10403,11187,11319,25978,51652,83540,151636,220134	DRG1,CUL7,NDC80,PKP3,ECD,CHMP2B,CHMP3,NUF2,DTX3L,SKA1	10/776
1_Member	GO Biological Processes	GO:0000132	establishment of mitotic spindle orientation	-3.61462	-1.27235	10403,22919,126353	NDC80,MAPRE1,MISP	3/37
1_Member	Reactome Gene Sets	R-HSA-69618	Mitotic Spindle Checkpoint	-3.60031	-1.26869	10403,22919,83540,220134	NDC80,MAPRE1,NUF2,SKA1	4/93
1_Member	GO Biological Processes	GO:0031112	positive regulation of microtubule polymerization or depolymerization	-3.57993	-1.26705	4733,22919,220134	DRG1,MAPRE1,SKA1	3/38
1_Member	GO Biological Processes	GO:0051276	chromosome organization	-3.55573	-1.25879	10403,22919,25978,51652,83540,91272,126353,220134	NDC80,MAPRE1,CHMP2B,CHMP3,NUF2,BOD1,MISP,SKA1	8/511
1_Member	Reactome Gene Sets	R-HSA-9648025	EML4 and NUDC in mitotic spindle formation	-3.49647	-1.21866	10403,22919,83540,220134	NDC80,MAPRE1,NUF2,SKA1	4/99
1_Member	GO Biological Processes	GO:0040001	establishment of mitotic spindle localization	-3.45024	-1.19822	10403,22919,126353	NDC80,MAPRE1,MISP	3/42
1_Member	Reactome Gene Sets	R-HSA-68882	Mitotic Anaphase	-3.43018	-1.19172	10403,22919,25978,83540,220134	NDC80,MAPRE1,CHMP2B,NUF2,SKA1	5/186
1_Member	Reactome Gene Sets	R-HSA-2555396	Mitotic Metaphase and Anaphase	-3.41953	-1.18447	10403,22919,25978,83540,220134	NDC80,MAPRE1,CHMP2B,NUF2,SKA1	5/187
1_Member	Reactome Gene Sets	R-HSA-2500257	Resolution of Sister Chromatid Cohesion	-3.36812	-1.14313	10403,22919,83540,220134	NDC80,MAPRE1,NUF2,SKA1	4/107
1_Member	GO Biological Processes	GO:0007088	regulation of mitotic nuclear division	-3.16678	-1.01764	9820,10403,83540,220134	CUL7,NDC80,NUF2,SKA1	4/121
1_Member	GO Biological Processes	GO:0033047	regulation of mitotic sister chromatid segregation	-3.03728	-0.930544	10403,83540,220134	NDC80,NUF2,SKA1	3/58
1_Member	Reactome Gene Sets	R-HSA-69278	Cell Cycle, Mitotic	-3.01678	-0.91889	7298,10403,22822,22919,25978,83540,220134	TYMS,NDC80,PHLDA1,MAPRE1,CHMP2B,NUF2,SKA1	7/475
1_Member	GO Biological Processes	GO:1902850	microtubule cytoskeleton organization involved in mitosis	-2.98944	-0.902444	10403,22919,83540,126353	NDC80,MAPRE1,NUF2,MISP	4/135
1_Member	GO Biological Processes	GO:0010965	regulation of mitotic sister chromatid separation	-2.953	-0.882579	10403,83540,220134	NDC80,NUF2,SKA1	3/62
1_Member	GO Biological Processes	GO:0031113	regulation of microtubule polymerization	-2.89352	-0.847918	4733,22919,220134	DRG1,MAPRE1,SKA1	3/65
1_Member	GO Biological Processes	GO:0051783	regulation of nuclear division	-2.85285	-0.816049	9820,10403,83540,220134	CUL7,NDC80,NUF2,SKA1	4/147
1_Member	Reactome Gene Sets	R-HSA-2467813	Separation of Sister Chromatids	-2.82063	-0.798573	10403,22919,83540,220134	NDC80,MAPRE1,NUF2,SKA1	4/150
1_Member	GO Biological Processes	GO:1905818	regulation of chromosome separation	-2.68188	-0.701341	10403,83540,220134	NDC80,NUF2,SKA1	3/77
1_Member	Reactome Gene Sets	R-HSA-68877	Mitotic Prometaphase	-2.59524	-0.631374	10403,22919,83540,220134	NDC80,MAPRE1,NUF2,SKA1	4/173
1_Member	Reactome Gene Sets	R-HSA-1640170	Cell Cycle	-2.50984	-0.565511	7298,10403,22822,22919,25978,83540,220134	TYMS,NDC80,PHLDA1,MAPRE1,CHMP2B,NUF2,SKA1	7/584
1_Member	GO Biological Processes	GO:0045132	meiotic chromosome segregation	-2.46251	-0.526783	10403,83540,220134	NDC80,NUF2,SKA1	3/92
1_Member	GO Biological Processes	GO:0030071	regulation of mitotic metaphase/anaphase transition	-2.44929	-0.520324	10403,83540,220134	NDC80,NUF2,SKA1	3/93
1_Member	GO Biological Processes	GO:1902099	regulation of metaphase/anaphase transition of cell cycle	-2.41054	-0.491832	10403,83540,220134	NDC80,NUF2,SKA1	3/96
1_Member	GO Biological Processes	GO:0007052	mitotic spindle organization	-2.37309	-0.462191	10403,83540,126353	NDC80,NUF2,MISP	3/99
1_Member	GO Biological Processes	GO:1901987	regulation of cell cycle phase transition	-2.30241	-0.405749	10403,11187,11319,83540,151636,220134	NDC80,PKP3,ECD,NUF2,DTX3L,SKA1	6/480
1_Member	GO Biological Processes	GO:0033045	regulation of sister chromatid segregation	-2.26779	-0.379465	10403,83540,220134	NDC80,NUF2,SKA1	3/108
1_Member	Reactome Gene Sets	R-HSA-68886	M Phase	-2.20787	-0.330991	10403,22919,25978,83540,220134	NDC80,MAPRE1,CHMP2B,NUF2,SKA1	5/354
1_Member	Reactome Gene Sets	R-HSA-69620	Cell Cycle Checkpoints	-2.11298	-0.252159	10403,22919,83540,220134	NDC80,MAPRE1,NUF2,SKA1	4/237
2_Summary	GO Biological Processes	GO:0051493	regulation of cytoskeleton organization	-8.58885	-4.72371	4088,4690,4733,5747,7429,10602,10982,22919,25978,29108,51652,81624,85360,220134,1984,9582,29078,151636,3728	SMAD3,NCK1,DRG1,PTK2,VIL1,CDC42EP3,MAPRE2,MAPRE1,CHMP2B,PYCARD,CHMP3,DIAPH3,SYDE1,SKA1,EIF5A,APOBEC3B,NDUFAF4,DTX3L,JUP	19/-		Regulation of Cytoskeletal Architecture and Actin Dynamics in Cellular Organization
2_Member	GO Biological Processes	GO:0051493	regulation of cytoskeleton organization	-8.58885	-4.72371	4088,4690,4733,5747,7429,10602,10982,22919,25978,29108,51652,81624,85360,220134	SMAD3,NCK1,DRG1,PTK2,VIL1,CDC42EP3,MAPRE2,MAPRE1,CHMP2B,PYCARD,CHMP3,DIAPH3,SYDE1,SKA1	14/539
2_Member	GO Biological Processes	GO:1902905	positive regulation of supramolecular fiber organization	-6.89798	-3.66966	4088,4690,4733,7429,10602,22919,29108,220134	SMAD3,NCK1,DRG1,VIL1,CDC42EP3,MAPRE1,PYCARD,SKA1	8/177
2_Member	GO Biological Processes	GO:0051495	positive regulation of cytoskeleton organization	-6.73269	-3.56142	4088,4690,4733,7429,10602,22919,29108,220134	SMAD3,NCK1,DRG1,VIL1,CDC42EP3,MAPRE1,PYCARD,SKA1	8/186
2_Member	GO Biological Processes	GO:0032273	positive regulation of protein polymerization	-6.22553	-3.11371	4690,4733,10602,22919,29108,220134	NCK1,DRG1,CDC42EP3,MAPRE1,PYCARD,SKA1	6/92
2_Member	GO Biological Processes	GO:0032271	regulation of protein polymerization	-5.27282	-2.37771	4690,4733,7429,10602,22919,29108,220134	NCK1,DRG1,VIL1,CDC42EP3,MAPRE1,PYCARD,SKA1	7/206
2_Member	GO Biological Processes	GO:1902903	regulation of supramolecular fiber organization	-5.15058	-2.28544	4088,4690,4733,7429,10602,22919,29108,81624,220134	SMAD3,NCK1,DRG1,VIL1,CDC42EP3,MAPRE1,PYCARD,DIAPH3,SKA1	9/402
2_Member	GO Biological Processes	GO:0009615	response to virus	-4.33083	-1.71284	1984,4088,4690,9582,29078,29108,51652,151636	EIF5A,SMAD3,NCK1,APOBEC3B,NDUFAF4,PYCARD,CHMP3,DTX3L	8/394
2_Member	GO Biological Processes	GO:0031334	positive regulation of protein-containing complex assembly	-4.22638	-1.6323	4690,4733,10602,22919,29108,220134	NCK1,DRG1,CDC42EP3,MAPRE1,PYCARD,SKA1	6/205
2_Member	GO Biological Processes	GO:0010638	positive regulation of organelle organization	-3.62499	-1.27395	4088,4690,4733,7429,10602,22919,29108,220134	SMAD3,NCK1,DRG1,VIL1,CDC42EP3,MAPRE1,PYCARD,SKA1	8/499
2_Member	GO Biological Processes	GO:0044089	positive regulation of cellular component biogenesis	-3.55005	-1.25701	4088,4690,4733,7429,10602,22919,29108,220134	SMAD3,NCK1,DRG1,VIL1,CDC42EP3,MAPRE1,PYCARD,SKA1	8/512
2_Member	GO Biological Processes	GO:0051607	defense response to virus	-3.4497	-1.19822	4690,9582,29078,29108,51652,151636	NCK1,APOBEC3B,NDUFAF4,PYCARD,CHMP3,DTX3L	6/285
2_Member	GO Biological Processes	GO:0043254	regulation of protein-containing complex assembly	-3.22254	-1.04369	4690,4733,7429,10602,22919,29108,220134	NCK1,DRG1,VIL1,CDC42EP3,MAPRE1,PYCARD,SKA1	7/438
2_Member	GO Biological Processes	GO:0030838	positive regulation of actin filament polymerization	-3.17607	-1.01849	4690,10602,29108	NCK1,CDC42EP3,PYCARD	3/52
2_Member	GO Biological Processes	GO:0030833	regulation of actin filament polymerization	-3.00142	-0.909574	4690,7429,10602,29108	NCK1,VIL1,CDC42EP3,PYCARD	4/134
2_Member	GO Biological Processes	GO:0008064	regulation of actin polymerization or depolymerization	-2.79954	-0.783615	4690,7429,10602,29108	NCK1,VIL1,CDC42EP3,PYCARD	4/152
2_Member	GO Biological Processes	GO:0030832	regulation of actin filament length	-2.76849	-0.762684	4690,7429,10602,29108	NCK1,VIL1,CDC42EP3,PYCARD	4/155
2_Member	GO Biological Processes	GO:0032970	regulation of actin filament-based process	-2.70088	-0.710801	3728,4088,4690,7429,10602,29108	JUP,SMAD3,NCK1,VIL1,CDC42EP3,PYCARD	6/398
2_Member	GO Biological Processes	GO:0110053	regulation of actin filament organization	-2.68613	-0.703706	4088,4690,7429,10602,29108	SMAD3,NCK1,VIL1,CDC42EP3,PYCARD	5/273
2_Member	GO Biological Processes	GO:0032956	regulation of actin cytoskeleton organization	-2.20787	-0.330991	4088,4690,7429,10602,29108	SMAD3,NCK1,VIL1,CDC42EP3,PYCARD	5/354
2_Member	GO Biological Processes	GO:0032535	regulation of cellular component size	-2.18276	-0.31248	4690,7429,10602,29108,51652	NCK1,VIL1,CDC42EP3,PYCARD,CHMP3	5/359
3_Summary	GO Biological Processes	GO:0001952	regulation of cell-matrix adhesion	-6.7276	-3.56142	1435,3728,4088,5747,7057,50488,59339,3689,4690,11187,29108,23373,64320,149951,151636	CSF1,JUP,SMAD3,PTK2,THBS1,MINK1,PLEKHA2,ITGB2,NCK1,PKP3,PYCARD,CRTC1,RNF25,COMMD7,DTX3L	15/-		Regulation of cell adhesion, matrix interactions, transcription factor activity, and protein localization.
3_Member	GO Biological Processes	GO:0001952	regulation of cell-matrix adhesion	-6.7276	-3.56142	1435,3728,4088,5747,7057,50488,59339	CSF1,JUP,SMAD3,PTK2,THBS1,MINK1,PLEKHA2	7/125
3_Member	GO Biological Processes	GO:0010810	regulation of cell-substrate adhesion	-5.03526	-2.19815	1435,3728,4088,5747,7057,50488,59339	CSF1,JUP,SMAD3,PTK2,THBS1,MINK1,PLEKHA2	7/224
3_Member	GO Biological Processes	GO:0001954	positive regulation of cell-matrix adhesion	-4.46049	-1.79947	1435,3728,4088,59339	CSF1,JUP,SMAD3,PLEKHA2	4/56
3_Member	GO Biological Processes	GO:0045785	positive regulation of cell adhesion	-3.62499	-1.27395	1435,3689,3728,4088,4690,11187,29108,59339	CSF1,ITGB2,JUP,SMAD3,NCK1,PKP3,PYCARD,PLEKHA2	8/499
3_Member	GO Biological Processes	GO:0051091	positive regulation of DNA-binding transcription factor activity	-3.33651	-1.1181	3728,4088,23373,29108,64320	JUP,SMAD3,CRTC1,PYCARD,RNF25	5/195
3_Member	GO Biological Processes	GO:0010811	positive regulation of cell-substrate adhesion	-3.10097	-0.984016	1435,3728,4088,59339	CSF1,JUP,SMAD3,PLEKHA2	4/126
3_Member	GO Biological Processes	GO:0051090	regulation of DNA-binding transcription factor activity	-3.06173	-0.949919	3728,4088,23373,29108,64320,149951	JUP,SMAD3,CRTC1,PYCARD,RNF25,COMMD7	6/338
3_Member	GO Biological Processes	GO:1900182	positive regulation of protein localization to nucleus	-2.43622	-0.510599	3728,4088,151636	JUP,SMAD3,DTX3L	3/94
4_Summary	Reactome Gene Sets	R-HSA-9013406	RHOQ GTPase cycle	-6.28704	-3.1489	3728,10602,55240,81624,85360,5747,10403,22919,30851,83540,201176,220134	JUP,CDC42EP3,STEAP3,DIAPH3,SYDE1,PTK2,NDC80,MAPRE1,TAX1BP3,NUF2,ARHGAP27,SKA1	12/-		Rho GTPase Signaling in Cytoskeletal Remodeling and Dynamics
4_Member	Reactome Gene Sets	R-HSA-9013406	RHOQ GTPase cycle	-6.28704	-3.1489	3728,10602,55240,81624,85360	JUP,CDC42EP3,STEAP3,DIAPH3,SYDE1	5/48
4_Member	Reactome Gene Sets	R-HSA-194315	Signaling by Rho GTPases	-6.16125	-3.07425	3728,5747,10403,10602,22919,30851,55240,81624,83540,85360,201176,220134	JUP,PTK2,NDC80,CDC42EP3,MAPRE1,TAX1BP3,STEAP3,DIAPH3,NUF2,SYDE1,ARHGAP27,SKA1	12/605
4_Member	Reactome Gene Sets	R-HSA-9716542	Signaling by Rho GTPases, Miro GTPases and RHOBTB3	-6.05721	-2.9937	3728,5747,10403,10602,22919,30851,55240,81624,83540,85360,201176,220134	JUP,PTK2,NDC80,CDC42EP3,MAPRE1,TAX1BP3,STEAP3,DIAPH3,NUF2,SYDE1,ARHGAP27,SKA1	12/619
4_Member	Reactome Gene Sets	R-HSA-9013148	CDC42 GTPase cycle	-5.38546	-2.44114	3728,10602,55240,81624,85360,201176	JUP,CDC42EP3,STEAP3,DIAPH3,SYDE1,ARHGAP27	6/128
4_Member	Reactome Gene Sets	R-HSA-9013409	RHOJ GTPase cycle	-4.87971	-2.07468	3728,55240,81624,85360	JUP,STEAP3,DIAPH3,SYDE1	4/44
4_Member	Reactome Gene Sets	R-HSA-9035034	RHOF GTPase cycle	-3.61462	-1.27235	55240,81624,85360	STEAP3,DIAPH3,SYDE1	3/37
4_Member	Reactome Gene Sets	R-HSA-9012999	RHO GTPase cycle	-2.79041	-0.776522	3728,10602,55240,81624,85360,201176	JUP,CDC42EP3,STEAP3,DIAPH3,SYDE1,ARHGAP27	6/382
5_Summary	GO Biological Processes	GO:0010758	regulation of macrophage chemotaxis	-5.62044	-2.6399	1435,4282,5747,7057,4088,10982,29108,5354,7429,85360,3036,837,79812,8878,4087,10653	CSF1,MIF,PTK2,THBS1,SMAD3,MAPRE2,PYCARD,PLP1,VIL1,SYDE1,HAS1,CASP4,MMRN2,SQSTM1,SMAD2,SPINT2	16/-		Regulation of immune cell migration, chemotaxis, and wound healing
5_Member	GO Biological Processes	GO:0010758	regulation of macrophage chemotaxis	-5.62044	-2.6399	1435,4282,5747,7057	CSF1,MIF,PTK2,THBS1	4/29
5_Member	GO Biological Processes	GO:1905521	regulation of macrophage migration	-4.76441	-2.00193	1435,4282,5747,7057	CSF1,MIF,PTK2,THBS1	4/47
5_Member	GO Biological Processes	GO:0010759	positive regulation of macrophage chemotaxis	-4.43062	-1.78732	1435,5747,7057	CSF1,PTK2,THBS1	3/20
5_Member	GO Biological Processes	GO:0150116	regulation of cell-substrate junction organization	-4.12771	-1.59162	4088,5747,7057,10982	SMAD3,PTK2,THBS1,MAPRE2	4/68
5_Member	GO Biological Processes	GO:1905523	positive regulation of macrophage migration	-3.98043	-1.50148	1435,5747,7057	CSF1,PTK2,THBS1	3/28
5_Member	GO Biological Processes	GO:0071675	regulation of mononuclear cell migration	-3.89014	-1.4455	1435,4282,5747,7057,29108	CSF1,MIF,PTK2,THBS1,PYCARD	5/148
5_Member	GO Biological Processes	GO:0030335	positive regulation of cell migration	-3.80255	-1.38819	1435,4088,5354,5747,7057,7429,10982,29108,85360	CSF1,SMAD3,PLP1,PTK2,THBS1,VIL1,MAPRE2,PYCARD,SYDE1	9/600
5_Member	GO Biological Processes	GO:2000147	positive regulation of cell motility	-3.64546	-1.27395	1435,4088,5354,5747,7057,7429,10982,29108,85360	CSF1,SMAD3,PLP1,PTK2,THBS1,VIL1,MAPRE2,PYCARD,SYDE1	9/630
5_Member	GO Biological Processes	GO:0040017	positive regulation of locomotion	-3.56541	-1.26404	1435,4088,5354,5747,7057,7429,10982,29108,85360	CSF1,SMAD3,PLP1,PTK2,THBS1,VIL1,MAPRE2,PYCARD,SYDE1	9/646
5_Member	GO Biological Processes	GO:0071677	positive regulation of mononuclear cell migration	-3.56491	-1.26404	1435,5747,7057,29108	CSF1,PTK2,THBS1,PYCARD	4/95
5_Member	GO Biological Processes	GO:0010762	regulation of fibroblast migration	-3.4814	-1.20944	3036,5747,7057	HAS1,PTK2,THBS1	3/41
5_Member	GO Biological Processes	GO:0032103	positive regulation of response to external stimulus	-3.15395	-1.01635	837,1435,4088,4282,5747,7057,29108,79812	CASP4,CSF1,SMAD3,MIF,PTK2,THBS1,PYCARD,MMRN2	8/588
5_Member	WikiPathways	WP2864	Apoptosis related network due to altered Notch3 in ovarian cancer	-3.15179	-1.01635	5747,7057,8878	PTK2,THBS1,SQSTM1	3/53
5_Member	GO Biological Processes	GO:0071622	regulation of granulocyte chemotaxis	-3.12799	-1.00181	1435,5747,7057	CSF1,PTK2,THBS1	3/54
5_Member	GO Biological Processes	GO:0050920	regulation of chemotaxis	-3.12659	-1.00181	1435,4088,4282,5747,7057	CSF1,SMAD3,MIF,PTK2,THBS1	5/217
5_Member	GO Biological Processes	GO:0002688	regulation of leukocyte chemotaxis	-3.08815	-0.973776	1435,4282,5747,7057	CSF1,MIF,PTK2,THBS1	4/127
5_Member	GO Biological Processes	GO:0002685	regulation of leukocyte migration	-2.96383	-0.88638	1435,4282,5747,7057,29108	CSF1,MIF,PTK2,THBS1,PYCARD	5/236
5_Member	GO Biological Processes	GO:0051893	regulation of focal adhesion assembly	-2.93284	-0.874248	4088,5747,7057	SMAD3,PTK2,THBS1	3/63
5_Member	GO Biological Processes	GO:0090109	regulation of cell-substrate junction assembly	-2.93284	-0.874248	4088,5747,7057	SMAD3,PTK2,THBS1	3/63
5_Member	GO Biological Processes	GO:0061041	regulation of wound healing	-2.93096	-0.874248	4088,5747,7057,7429	SMAD3,PTK2,THBS1,VIL1	4/140
5_Member	GO Biological Processes	GO:0050921	positive regulation of chemotaxis	-2.86375	-0.824684	1435,4088,5747,7057	CSF1,SMAD3,PTK2,THBS1	4/146
5_Member	GO Biological Processes	GO:0002687	positive regulation of leukocyte migration	-2.79954	-0.783615	1435,5747,7057,29108	CSF1,PTK2,THBS1,PYCARD	4/152
5_Member	GO Biological Processes	GO:0071363	cellular response to growth factor stimulus	-2.74467	-0.746793	3036,4087,4088,5747,7057,7429,10653	HAS1,SMAD2,SMAD3,PTK2,THBS1,VIL1,SPINT2	7/530
5_Member	GO Biological Processes	GO:0070848	response to growth factor	-2.60205	-0.634532	3036,4087,4088,5747,7057,7429,10653	HAS1,SMAD2,SMAD3,PTK2,THBS1,VIL1,SPINT2	7/562
5_Member	GO Biological Processes	GO:1903034	regulation of response to wounding	-2.52464	-0.576829	4088,5747,7057,7429	SMAD3,PTK2,THBS1,VIL1	4/181
5_Member	GO Biological Processes	GO:0002690	positive regulation of leukocyte chemotaxis	-2.41054	-0.491832	1435,5747,7057	CSF1,PTK2,THBS1	3/96
6_Summary	WikiPathways	WP366	TGF beta signaling pathway	-5.30826	-2.38097	3691,4087,4088,5747,7041,7057,6876,7298,7429,8407,8721,10653,23089,1435,2879,23371,55364,220,5268,3689,660,889,30851,79812,55165,4690,140710,23373,25978,29108,1638,8878,10403,11319,51652,9817,81624	ITGB4,SMAD2,SMAD3,PTK2,TGFB1I1,THBS1,TAGLN,TYMS,VIL1,TAGLN2,EDF1,SPINT2,PEG10,CSF1,GPX4,TNS2,IMPACT,ALDH1A3,SERPINB5,ITGB2,BMX,KRIT1,TAX1BP3,MMRN2,CEP55,NCK1,MTCL2,CRTC1,CHMP2B,PYCARD,DCT,SQSTM1,NDC80,ECD,CHMP3,KEAP1,DIAPH3	37/-		Regulation of TGF-β signaling, cell migration, differentiation, and development.
6_Member	WikiPathways	WP366	TGF beta signaling pathway	-5.30826	-2.38097	3691,4087,4088,5747,7041,7057	ITGB4,SMAD2,SMAD3,PTK2,TGFB1I1,THBS1	6/132
6_Member	GO Biological Processes	GO:0010718	positive regulation of epithelial to mesenchymal transition	-4.34175	-1.71549	4087,4088,5747,7041	SMAD2,SMAD3,PTK2,TGFB1I1	4/60
6_Member	GO Biological Processes	GO:0030855	epithelial cell differentiation	-3.56541	-1.26404	4087,4088,6876,7041,7298,7429,8407,8721,10653	SMAD2,SMAD3,TAGLN,TGFB1I1,TYMS,VIL1,TAGLN2,EDF1,SPINT2	9/646
6_Member	GO Biological Processes	GO:0017015	regulation of transforming growth factor beta receptor signaling pathway	-3.47345	-1.20673	4087,4088,7041,7057,23089	SMAD2,SMAD3,TGFB1I1,THBS1,PEG10	5/182
6_Member	GO Biological Processes	GO:1903844	regulation of cellular response to transforming growth factor beta stimulus	-3.4409	-1.19555	4087,4088,7041,7057,23089	SMAD2,SMAD3,TGFB1I1,THBS1,PEG10	5/185
6_Member	GO Biological Processes	GO:0090100	positive regulation of transmembrane receptor protein serine/threonine kinase signaling pathway	-3.30779	-1.09586	4087,4088,7041,7057	SMAD2,SMAD3,TGFB1I1,THBS1	4/111
6_Member	GO Biological Processes	GO:0040007	growth	-3.20508	-1.03308	1435,2879,4087,4088,7298,23371,55364	CSF1,GPX4,SMAD2,SMAD3,TYMS,TNS2,IMPACT	7/441
6_Member	GO Biological Processes	GO:0048589	developmental growth	-3.20508	-1.03308	1435,2879,4087,4088,7298,23371,55364	CSF1,GPX4,SMAD2,SMAD3,TYMS,TNS2,IMPACT	7/441
6_Member	GO Biological Processes	GO:0048729	tissue morphogenesis	-3.19747	-1.03129	220,1435,3691,4087,4088,5268,7041,10653	ALDH1A3,CSF1,ITGB4,SMAD2,SMAD3,SERPINB5,TGFB1I1,SPINT2	8/579
6_Member	WikiPathways	WP5144	NRP1 triggered signaling in pancreatic cancer	-3.15179	-1.01635	4087,4088,5747	SMAD2,SMAD3,PTK2	3/53
6_Member	GO Biological Processes	GO:0001704	formation of primary germ layer	-3.14011	-1.00736	3689,3691,4087,4088	ITGB2,ITGB4,SMAD2,SMAD3	4/123
6_Member	WikiPathways	WP560	TGF beta receptor signaling	-3.10466	-0.984016	4087,4088,7057	SMAD2,SMAD3,THBS1	3/55
6_Member	GO Biological Processes	GO:0010717	regulation of epithelial to mesenchymal transition	-3.10097	-0.984016	4087,4088,5747,7041	SMAD2,SMAD3,PTK2,TGFB1I1	4/126
6_Member	GO Biological Processes	GO:0007498	mesoderm development	-3.02568	-0.921464	660,3691,4087,4088	BMX,ITGB4,SMAD2,SMAD3	4/132
6_Member	WikiPathways	WP4816	TGF beta receptor signaling in skeletal dysplasias	-3.01564	-0.91889	4087,4088,7057	SMAD2,SMAD3,THBS1	3/59
6_Member	Canonical Pathways	M254	PID MYC REPRESS PATHWAY	-2.93284	-0.874248	3691,4087,4088	ITGB4,SMAD2,SMAD3	3/63
6_Member	GO Biological Processes	GO:0008285	negative regulation of cell population proliferation	-2.92265	-0.870423	889,4087,4088,7041,7057,10653,23371,30851,79812	KRIT1,SMAD2,SMAD3,TGFB1I1,THBS1,SPINT2,TNS2,TAX1BP3,MMRN2	9/795
6_Member	GO Biological Processes	GO:0001707	mesoderm formation	-2.78289	-0.771043	3691,4087,4088	ITGB4,SMAD2,SMAD3	3/71
6_Member	GO Biological Processes	GO:0090287	regulation of cellular response to growth factor stimulus	-2.77897	-0.769146	4087,4088,7041,7057,23089,79812	SMAD2,SMAD3,TGFB1I1,THBS1,PEG10,MMRN2	6/384
6_Member	GO Biological Processes	GO:0048332	mesoderm morphogenesis	-2.74823	-0.748393	3691,4087,4088	ITGB4,SMAD2,SMAD3	3/73
6_Member	GO Biological Processes	GO:1904888	cranial skeletal system development	-2.71458	-0.722564	4087,4088,55165	SMAD2,SMAD3,CEP55	3/75
6_Member	GO Biological Processes	GO:0007369	gastrulation	-2.59524	-0.631374	3689,3691,4087,4088	ITGB2,ITGB4,SMAD2,SMAD3	4/173
6_Member	GO Biological Processes	GO:0007492	endoderm development	-2.589	-0.626951	3689,4087,4088	ITGB2,SMAD2,SMAD3	3/83
6_Member	GO Biological Processes	GO:0048732	gland development	-2.54424	-0.589364	220,1435,4087,4088,5268,7298	ALDH1A3,CSF1,SMAD2,SMAD3,SERPINB5,TYMS	6/428
6_Member	WikiPathways	WP138	Androgen receptor signaling	-2.53103	-0.579705	4088,5747,7041	SMAD3,PTK2,TGFB1I1	3/87
6_Member	GO Biological Processes	GO:0048598	embryonic morphogenesis	-2.45741	-0.525078	220,3689,3691,4087,4088,7041,10653	ALDH1A3,ITGB2,ITGB4,SMAD2,SMAD3,TGFB1I1,SPINT2	7/597
6_Member	GO Biological Processes	GO:0002009	morphogenesis of an epithelium	-2.38226	-0.468133	220,1435,4088,5268,7041,10653	ALDH1A3,CSF1,SMAD3,SERPINB5,TGFB1I1,SPINT2	6/462
6_Member	GO Biological Processes	GO:0090092	regulation of transmembrane receptor protein serine/threonine kinase signaling pathway	-2.34024	-0.434138	4087,4088,7041,7057,23089	SMAD2,SMAD3,TGFB1I1,THBS1,PEG10	5/329
6_Member	GO Biological Processes	GO:0007167	enzyme-linked receptor protein signaling pathway	-2.33441	-0.431481	1435,4087,4088,4690,5747,7429,140710	CSF1,SMAD2,SMAD3,NCK1,PTK2,VIL1,MTCL2	7/629
6_Member	GO Biological Processes	GO:0007179	transforming growth factor beta receptor signaling pathway	-2.32505	-0.425261	4087,4088,5747	SMAD2,SMAD3,PTK2	3/103
6_Member	WikiPathways	WP5353	Macrophage stimulating protein MSP signaling	-2.26779	-0.379465	4087,4088,5747	SMAD2,SMAD3,PTK2	3/108
6_Member	KEGG Pathway	hsa04350	TGF-beta signaling pathway	-2.26779	-0.379465	4087,4088,7057	SMAD2,SMAD3,THBS1	3/108
6_Member	KEGG Pathway	hsa05166	Human T-cell leukemia virus 1 infection	-2.19771	-0.323796	3689,4087,4088,23373	ITGB2,SMAD2,SMAD3,CRTC1	4/224
6_Member	Reactome Gene Sets	R-HSA-9678108	SARS-CoV-1 Infection	-2.16156	-0.294964	4088,25978,29108	SMAD3,CHMP2B,PYCARD	3/118
6_Member	GO Biological Processes	GO:0030278	regulation of ossification	-2.06487	-0.21256	1435,4087,4088	CSF1,SMAD2,SMAD3	3/128
6_Member	GO Biological Processes	GO:0008283	cell population proliferation	-2.03166	-0.189082	1435,1638,4087,4088,8878,10403,11319	CSF1,DCT,SMAD2,SMAD3,SQSTM1,NDC80,ECD	7/718
6_Member	KEGG Pathway	hsa04144	Endocytosis	-2.02174	-0.183883	4087,4088,25978,51652	SMAD2,SMAD3,CHMP2B,CHMP3	4/252
6_Member	GO Biological Processes	GO:0001701	in utero embryonic development	-2.00498	-0.169222	4087,4088,9817,10653,81624	SMAD2,SMAD3,KEAP1,SPINT2,DIAPH3	5/397
7_Summary	GO Biological Processes	GO:0007032	endosome organization	-4.83271	-2.04675	8878,25978,51652,54862,653145,80700,55165,4733,7429,9342,22980,64320,81624,151636,3691,9820,29108	SQSTM1,CHMP2B,CHMP3,CC2D1A,ANXA8,UBXN6,CEP55,DRG1,VIL1,SNAP29,TCF25,RNF25,DIAPH3,DTX3L,ITGB4,CUL7,PYCARD	17/-		Regulation of endosome trafficking, cytokinesis, and autophagy
7_Member	GO Biological Processes	GO:0007032	endosome organization	-4.83271	-2.04675	8878,25978,51652,54862,653145	SQSTM1,CHMP2B,CHMP3,CC2D1A,ANXA8	5/94
7_Member	GO Biological Processes	GO:0032510	endosome to lysosome transport via multivesicular body sorting pathway	-4.65192	-1.94312	25978,51652,80700	CHMP2B,CHMP3,UBXN6	3/17
7_Member	GO Biological Processes	GO:0061952	midbody abscission	-4.18544	-1.6276	25978,51652,55165	CHMP2B,CHMP3,CEP55	3/24
7_Member	GO Biological Processes	GO:1901673	regulation of mitotic spindle assembly	-4.18544	-1.6276	4733,25978,51652	DRG1,CHMP2B,CHMP3	3/24
7_Member	GO Biological Processes	GO:0022411	cellular component disassembly	-4.17917	-1.6276	7429,9342,22980,25978,51652,64320,81624	VIL1,SNAP29,TCF25,CHMP2B,CHMP3,RNF25,DIAPH3	7/305
7_Member	GO Biological Processes	GO:0008333	endosome to lysosome transport	-4.05429	-1.5381	25978,51652,80700,151636	CHMP2B,CHMP3,UBXN6,DTX3L	4/71
7_Member	GO Biological Processes	GO:0016236	macroautophagy	-4.03565	-1.53761	8878,9342,25978,51652,80700,81624	SQSTM1,SNAP29,CHMP2B,CHMP3,UBXN6,DIAPH3	6/222
7_Member	GO Biological Processes	GO:0006914	autophagy	-3.95799	-1.49654	3691,8878,9342,25978,51652,80700,81624	ITGB4,SQSTM1,SNAP29,CHMP2B,CHMP3,UBXN6,DIAPH3	7/331
7_Member	GO Biological Processes	GO:0061919	process utilizing autophagic mechanism	-3.95799	-1.49654	3691,8878,9342,25978,51652,80700,81624	ITGB4,SQSTM1,SNAP29,CHMP2B,CHMP3,UBXN6,DIAPH3	7/331
7_Member	GO Biological Processes	GO:1902410	mitotic cytokinetic process	-3.84613	-1.42294	25978,51652,55165	CHMP2B,CHMP3,CEP55	3/31
7_Member	GO Biological Processes	GO:0016050	vesicle organization	-3.80104	-1.38819	8878,9342,25978,51652,54862,81624,653145	SQSTM1,SNAP29,CHMP2B,CHMP3,CC2D1A,DIAPH3,ANXA8	7/351
7_Member	GO Biological Processes	GO:0090169	regulation of spindle assembly	-3.72496	-1.32718	4733,25978,51652	DRG1,CHMP2B,CHMP3	3/34
7_Member	GO Biological Processes	GO:0000281	mitotic cytokinesis	-3.67364	-1.29042	9820,25978,51652,55165	CUL7,CHMP2B,CHMP3,CEP55	4/89
7_Member	GO Biological Processes	GO:0016197	endosomal transport	-3.62714	-1.27395	8878,25978,51652,80700,81624,653145	SQSTM1,CHMP2B,CHMP3,UBXN6,DIAPH3,ANXA8	6/264
7_Member	GO Biological Processes	GO:0007034	vacuolar transport	-3.59812	-1.26869	8878,25978,51652,80700,151636	SQSTM1,CHMP2B,CHMP3,UBXN6,DTX3L	5/171
7_Member	GO Biological Processes	GO:0006906	vesicle fusion	-3.47982	-1.20944	9342,25978,51652,81624	SNAP29,CHMP2B,CHMP3,DIAPH3	4/100
7_Member	GO Biological Processes	GO:0032509	endosome transport via multivesicular body sorting pathway	-3.45024	-1.19822	25978,51652,80700	CHMP2B,CHMP3,UBXN6	3/42
7_Member	GO Biological Processes	GO:0090174	organelle membrane fusion	-3.44706	-1.19822	9342,25978,51652,81624	SNAP29,CHMP2B,CHMP3,DIAPH3	4/102
7_Member	GO Biological Processes	GO:0060236	regulation of mitotic spindle organization	-3.39022	-1.15854	4733,25978,51652	DRG1,CHMP2B,CHMP3	3/44
7_Member	GO Biological Processes	GO:0032506	cytokinetic process	-3.36128	-1.13959	25978,51652,55165	CHMP2B,CHMP3,CEP55	3/45
7_Member	GO Biological Processes	GO:0071985	multivesicular body sorting pathway	-3.2784	-1.07915	25978,51652,80700	CHMP2B,CHMP3,UBXN6	3/48
7_Member	GO Biological Processes	GO:0090224	regulation of spindle organization	-3.2784	-1.07915	4733,25978,51652	DRG1,CHMP2B,CHMP3	3/48
7_Member	GO Biological Processes	GO:0061640	cytoskeleton-dependent cytokinesis	-3.2216	-1.04369	9820,25978,51652,55165	CUL7,CHMP2B,CHMP3,CEP55	4/117
7_Member	GO Biological Processes	GO:0000910	cytokinesis	-3.19394	-1.03065	9820,25978,51652,55165	CUL7,CHMP2B,CHMP3,CEP55	4/119
7_Member	GO Biological Processes	GO:0097352	autophagosome maturation	-3.17607	-1.01849	9342,25978,51652	SNAP29,CHMP2B,CHMP3	3/52
7_Member	GO Biological Processes	GO:0048284	organelle fusion	-3.03797	-0.930544	9342,25978,51652,81624	SNAP29,CHMP2B,CHMP3,DIAPH3	4/131
7_Member	GO Biological Processes	GO:0007041	lysosomal transport	-3.00142	-0.909574	25978,51652,80700,151636	CHMP2B,CHMP3,UBXN6,DTX3L	4/134
7_Member	GO Biological Processes	GO:0032984	protein-containing complex disassembly	-2.83129	-0.802892	7429,9342,25978,51652	VIL1,SNAP29,CHMP2B,CHMP3	4/149
7_Member	KEGG Pathway	hsa04217	Necroptosis	-2.72811	-0.732294	8878,25978,29108,51652	SQSTM1,CHMP2B,PYCARD,CHMP3	4/159
7_Member	GO Biological Processes	GO:0061025	membrane fusion	-2.68885	-0.703706	9342,25978,51652,81624	SNAP29,CHMP2B,CHMP3,DIAPH3	4/163
7_Member	GO Biological Processes	GO:0010256	endomembrane system organization	-2.56378	-0.605329	8878,9342,9820,25978,51652,54862,653145	SQSTM1,SNAP29,CUL7,CHMP2B,CHMP3,CC2D1A,ANXA8	7/571
8_Summary	GO Biological Processes	GO:0051258	protein polymerization	-4.64008	-1.94127	2879,7429,22919,51652,81624,10403,83540,1984	GPX4,VIL1,MAPRE1,CHMP3,DIAPH3,NDC80,NUF2,EIF5A	8/-		Protein polymerization, negative regulation of organelle organization, and protein complex assembly.
8_Member	GO Biological Processes	GO:0051258	protein polymerization	-4.64008	-1.94127	2879,7429,22919,51652,81624	GPX4,VIL1,MAPRE1,CHMP3,DIAPH3	5/103
8_Member	GO Biological Processes	GO:0010639	negative regulation of organelle organization	-2.23858	-0.357217	7429,10403,22919,81624,83540	VIL1,NDC80,MAPRE1,DIAPH3,NUF2	5/348
8_Member	GO Biological Processes	GO:0043244	regulation of protein-containing complex disassembly	-2.04654	-0.2001	1984,7429,81624	EIF5A,VIL1,DIAPH3	3/130
9_Summary	GO Biological Processes	GO:0051259	protein complex oligomerization	-4.50316	-1.83299	220,4282,23089,23373,29108,115207,201176	ALDH1A3,MIF,PEG10,CRTC1,PYCARD,KCTD12,ARHGAP27	7/-		Protein complex oligomerization
9_Member	GO Biological Processes	GO:0051259	protein complex oligomerization	-4.50316	-1.83299	220,4282,23089,23373,29108,115207,201176	ALDH1A3,MIF,PEG10,CRTC1,PYCARD,KCTD12,ARHGAP27	7/271
9_Member	GO Biological Processes	GO:0051260	protein homooligomerization	-4.20304	-1.6276	220,4282,23089,23373,29108,115207	ALDH1A3,MIF,PEG10,CRTC1,PYCARD,KCTD12	6/207
10_Summary	GO Biological Processes	GO:0051248	negative regulation of protein metabolic process	-4.29412	-1.69222	4088,4282,4690,5268,7057,7298,8878,29108,79031,151636,653145,9540,55240,3691	SMAD3,MIF,NCK1,SERPINB5,THBS1,TYMS,SQSTM1,PYCARD,PDCL3,DTX3L,ANXA8,TP53I3,STEAP3,ITGB4	14/-		Regulation of protein metabolism, p53 signaling, proteolysis, and peptidase activity.
10_Member	GO Biological Processes	GO:0051248	negative regulation of protein metabolic process	-4.29412	-1.69222	4088,4282,4690,5268,7057,7298,8878,29108,79031,151636,653145	SMAD3,MIF,NCK1,SERPINB5,THBS1,TYMS,SQSTM1,PYCARD,PDCL3,DTX3L,ANXA8	11/782
10_Member	KEGG Pathway	hsa04115	p53 signaling pathway	-3.9614	-1.49654	5268,7057,9540,55240	SERPINB5,THBS1,TP53I3,STEAP3	4/75
10_Member	Canonical Pathways	M256	PID TAP63 PATHWAY	-3.12799	-1.00181	3691,5268,9540	ITGB4,SERPINB5,TP53I3	3/54
10_Member	Canonical Pathways	M145	PID P53 DOWNSTREAM PATHWAY	-2.96576	-0.88638	5268,9540,29108,55240	SERPINB5,TP53I3,PYCARD,STEAP3	4/137
10_Member	GO Biological Processes	GO:0010951	negative regulation of endopeptidase activity	-2.57423	-0.613985	5268,7057,653145	SERPINB5,THBS1,ANXA8	3/84
10_Member	GO Biological Processes	GO:0010466	negative regulation of peptidase activity	-2.43622	-0.510599	5268,7057,653145	SERPINB5,THBS1,ANXA8	3/94
10_Member	GO Biological Processes	GO:0052548	regulation of endopeptidase activity	-2.41714	-0.494834	5268,7057,29108,653145	SERPINB5,THBS1,PYCARD,ANXA8	4/194
10_Member	WikiPathways	WP4963	p53 transcriptional gene network	-2.39792	-0.482164	5268,7057,9540	SERPINB5,THBS1,TP53I3	3/97
10_Member	GO Biological Processes	GO:0045861	negative regulation of proteolysis	-2.33241	-0.431057	5268,7057,79031,653145	SERPINB5,THBS1,PDCL3,ANXA8	4/205
10_Member	GO Biological Processes	GO:0052547	regulation of peptidase activity	-2.26688	-0.379465	5268,7057,29108,653145	SERPINB5,THBS1,PYCARD,ANXA8	4/214
10_Member	GO Biological Processes	GO:0043086	negative regulation of catalytic activity	-2.24896	-0.363066	5268,7057,29108,151636,653145	SERPINB5,THBS1,PYCARD,DTX3L,ANXA8	5/346
11_Summary	GO Biological Processes	GO:0051603	proteolysis involved in protein catabolic process	-4.17747	-1.6276	8878,9817,9820,23609,25893,25978,51652,64320,80700,151636,25831,149951	SQSTM1,KEAP1,CUL7,MKRN2,TRIM58,CHMP2B,CHMP3,RNF25,UBXN6,DTX3L,HECTD1,COMMD7	12/-		Regulation of protein degradation, ubiquitination, antigen processing, and modification-dependent catabolism.
11_Member	GO Biological Processes	GO:0051603	proteolysis involved in protein catabolic process	-4.17747	-1.6276	8878,9817,9820,23609,25893,25978,51652,64320,80700,151636	SQSTM1,KEAP1,CUL7,MKRN2,TRIM58,CHMP2B,CHMP3,RNF25,UBXN6,DTX3L	10/666
11_Member	GO Biological Processes	GO:0006511	ubiquitin-dependent protein catabolic process	-4.111	-1.58828	8878,9817,9820,23609,25893,25978,51652,64320,151636	SQSTM1,KEAP1,CUL7,MKRN2,TRIM58,CHMP2B,CHMP3,RNF25,DTX3L	9/546
11_Member	GO Biological Processes	GO:0019941	modification-dependent protein catabolic process	-4.04526	-1.53761	8878,9817,9820,23609,25893,25978,51652,64320,151636	SQSTM1,KEAP1,CUL7,MKRN2,TRIM58,CHMP2B,CHMP3,RNF25,DTX3L	9/557
11_Member	GO Biological Processes	GO:0043632	modification-dependent macromolecule catabolic process	-4.01589	-1.53095	8878,9817,9820,23609,25893,25978,51652,64320,151636	SQSTM1,KEAP1,CUL7,MKRN2,TRIM58,CHMP2B,CHMP3,RNF25,DTX3L	9/562
11_Member	GO Biological Processes	GO:0030163	protein catabolic process	-3.5933	-1.26807	8878,9817,9820,23609,25893,25978,51652,64320,80700,151636	SQSTM1,KEAP1,CUL7,MKRN2,TRIM58,CHMP2B,CHMP3,RNF25,UBXN6,DTX3L	10/786
11_Member	Reactome Gene Sets	R-HSA-983168	Antigen processing: Ubiquitination & Proteasome degradation	-2.9076	-0.85759	9817,9820,25831,64320,151636	KEAP1,CUL7,HECTD1,RNF25,DTX3L	5/243
11_Member	Reactome Gene Sets	R-HSA-983169	Class I MHC mediated antigen processing & presentation	-2.46715	-0.529718	9817,9820,25831,64320,151636	KEAP1,CUL7,HECTD1,RNF25,DTX3L	5/307
11_Member	Reactome Gene Sets	R-HSA-8951664	Neddylation	-2.37796	-0.465452	8878,9817,9820,149951	SQSTM1,KEAP1,CUL7,COMMD7	4/199
11_Member	GO Biological Processes	GO:0000209	protein polyubiquitination	-2.05745	-0.206547	23609,25893,64320,151636	MKRN2,TRIM58,RNF25,DTX3L	4/246
12_Summary	GO Biological Processes	GO:0030162	regulation of proteolysis	-4.15982	-1.6169	5268,5747,7041,7057,9817,25831,29108,79031,653145	SERPINB5,PTK2,TGFB1I1,THBS1,KEAP1,HECTD1,PYCARD,PDCL3,ANXA8	9/-		Regulation of proteolysis and ubiquitin-dependent protein degradation.
12_Member	GO Biological Processes	GO:0030162	regulation of proteolysis	-4.15982	-1.6169	5268,5747,7041,7057,9817,25831,29108,79031,653145	SERPINB5,PTK2,TGFB1I1,THBS1,KEAP1,HECTD1,PYCARD,PDCL3,ANXA8	9/538
12_Member	GO Biological Processes	GO:2000058	regulation of ubiquitin-dependent protein catabolic process	-3.58642	-1.26705	5747,7041,9817,25831,79031	PTK2,TGFB1I1,KEAP1,HECTD1,PDCL3	5/172
12_Member	GO Biological Processes	GO:2000060	positive regulation of ubiquitin-dependent protein catabolic process	-3.38358	-1.15526	5747,7041,9817,25831	PTK2,TGFB1I1,KEAP1,HECTD1	4/106
12_Member	GO Biological Processes	GO:1903052	positive regulation of proteolysis involved in protein catabolic process	-2.95407	-0.882579	5747,7041,9817,25831	PTK2,TGFB1I1,KEAP1,HECTD1	4/138
12_Member	GO Biological Processes	GO:1903050	regulation of proteolysis involved in protein catabolic process	-2.9395	-0.874248	5747,7041,9817,25831,79031	PTK2,TGFB1I1,KEAP1,HECTD1,PDCL3	5/239
12_Member	GO Biological Processes	GO:0045862	positive regulation of proteolysis	-2.54734	-0.590682	5747,7041,9817,25831,29108	PTK2,TGFB1I1,KEAP1,HECTD1,PYCARD	5/294
13_Summary	GO Biological Processes	GO:0030036	actin cytoskeleton organization	-4.111	-1.58828	4690,7429,8407,9260,11187,50488,79031,81624,85360	NCK1,VIL1,TAGLN2,PDLIM7,PKP3,MINK1,PDCL3,DIAPH3,SYDE1	9/-		Regulation of actin cytoskeleton organization and actin filament-based processes.
13_Member	GO Biological Processes	GO:0030036	actin cytoskeleton organization	-4.111	-1.58828	4690,7429,8407,9260,11187,50488,79031,81624,85360	NCK1,VIL1,TAGLN2,PDLIM7,PKP3,MINK1,PDCL3,DIAPH3,SYDE1	9/546
13_Member	GO Biological Processes	GO:0030029	actin filament-based process	-3.7176	-1.32472	4690,7429,8407,9260,11187,50488,79031,81624,85360	NCK1,VIL1,TAGLN2,PDLIM7,PKP3,MINK1,PDCL3,DIAPH3,SYDE1	9/616
14_Summary	GO Biological Processes	GO:0035239	tube morphogenesis	-4.03005	-1.53761	889,1435,4087,4088,5747,7057,9820,10653,79031,79812,3728,3036,4282,3689,23166,25831,5268	KRIT1,CSF1,SMAD2,SMAD3,PTK2,THBS1,CUL7,SPINT2,PDCL3,MMRN2,JUP,HAS1,MIF,ITGB2,STAB1,HECTD1,SERPINB5	17/-		Regulation of angiogenesis, vasculature development, endothelial cell migration, and blood vessel morphogenesis.
14_Member	GO Biological Processes	GO:0035239	tube morphogenesis	-4.03005	-1.53761	889,1435,4087,4088,5747,7057,9820,10653,79031,79812	KRIT1,CSF1,SMAD2,SMAD3,PTK2,THBS1,CUL7,SPINT2,PDCL3,MMRN2	10/694
14_Member	GO Biological Processes	GO:0010596	negative regulation of endothelial cell migration	-3.46335	-1.20027	889,3728,7057,79812	KRIT1,JUP,THBS1,MMRN2	4/101
14_Member	GO Biological Processes	GO:2000146	negative regulation of cell motility	-3.43739	-1.19549	889,3036,3728,4282,7057,10653,79812	KRIT1,HAS1,JUP,MIF,THBS1,SPINT2,MMRN2	7/403
14_Member	GO Biological Processes	GO:0040013	negative regulation of locomotion	-3.32423	-1.10907	889,3036,3728,4282,7057,10653,79812	KRIT1,HAS1,JUP,MIF,THBS1,SPINT2,MMRN2	7/421
14_Member	GO Biological Processes	GO:0010594	regulation of endothelial cell migration	-2.96383	-0.88638	889,3728,5747,7057,79812	KRIT1,JUP,PTK2,THBS1,MMRN2	5/236
14_Member	GO Biological Processes	GO:0045765	regulation of angiogenesis	-2.90276	-0.854959	889,3689,3728,7057,23166,79031	KRIT1,ITGB2,JUP,THBS1,STAB1,PDCL3	6/363
14_Member	GO Biological Processes	GO:1901342	regulation of vasculature development	-2.84868	-0.816049	889,3689,3728,7057,23166,79031	KRIT1,ITGB2,JUP,THBS1,STAB1,PDCL3	6/372
14_Member	GO Biological Processes	GO:0030336	negative regulation of cell migration	-2.75631	-0.754494	889,3036,3728,4282,7057,79812	KRIT1,HAS1,JUP,MIF,THBS1,MMRN2	6/388
14_Member	GO Biological Processes	GO:0001568	blood vessel development	-2.72625	-0.732294	889,5747,7057,9820,25831,79031,79812	KRIT1,PTK2,THBS1,CUL7,HECTD1,PDCL3,MMRN2	7/534
14_Member	GO Biological Processes	GO:0001937	negative regulation of endothelial cell proliferation	-2.65008	-0.671425	889,7057,79812	KRIT1,THBS1,MMRN2	3/79
14_Member	GO Biological Processes	GO:0050678	regulation of epithelial cell proliferation	-2.64182	-0.665047	889,4088,5268,7057,79031,79812	KRIT1,SMAD3,SERPINB5,THBS1,PDCL3,MMRN2	6/409
14_Member	GO Biological Processes	GO:0001944	vasculature development	-2.628	-0.653088	889,5747,7057,9820,25831,79031,79812	KRIT1,PTK2,THBS1,CUL7,HECTD1,PDCL3,MMRN2	7/556
14_Member	GO Biological Processes	GO:0043537	negative regulation of blood vessel endothelial cell migration	-2.60397	-0.634618	3728,7057,79812	JUP,THBS1,MMRN2	3/82
14_Member	GO Biological Processes	GO:0001936	regulation of endothelial cell proliferation	-2.53327	-0.580173	889,7057,79031,79812	KRIT1,THBS1,PDCL3,MMRN2	4/180
14_Member	GO Biological Processes	GO:0048514	blood vessel morphogenesis	-2.48048	-0.54134	889,5747,7057,9820,79031,79812	KRIT1,PTK2,THBS1,CUL7,PDCL3,MMRN2	6/441
14_Member	GO Biological Processes	GO:0045766	positive regulation of angiogenesis	-2.43314	-0.509175	3689,3728,7057,79031	ITGB2,JUP,THBS1,PDCL3	4/192
14_Member	GO Biological Processes	GO:1904018	positive regulation of vasculature development	-2.40922	-0.491832	3689,3728,7057,79031	ITGB2,JUP,THBS1,PDCL3	4/195
14_Member	GO Biological Processes	GO:0001525	angiogenesis	-2.24377	-0.360893	889,5747,7057,79031,79812	KRIT1,PTK2,THBS1,PDCL3,MMRN2	5/347
15_Summary	GO Biological Processes	GO:0042759	long-chain fatty acid biosynthetic process	-4.02861	-1.53761	2879,3992,5354,220,4282,29108	GPX4,FADS1,PLP1,ALDH1A3,MIF,PYCARD	6/-		Biosynthesis and metabolism of fatty acids, organic acids, and eicosanoids.
15_Member	GO Biological Processes	GO:0042759	long-chain fatty acid biosynthetic process	-4.02861	-1.53761	2879,3992,5354	GPX4,FADS1,PLP1	3/27
15_Member	GO Biological Processes	GO:0072330	monocarboxylic acid biosynthetic process	-3.59812	-1.26869	220,2879,3992,4282,5354	ALDH1A3,GPX4,FADS1,MIF,PLP1	5/171
15_Member	GO Biological Processes	GO:0046394	carboxylic acid biosynthetic process	-3.54071	-1.25535	220,2879,3992,4282,5354,29108	ALDH1A3,GPX4,FADS1,MIF,PLP1,PYCARD	6/274
15_Member	GO Biological Processes	GO:0016053	organic acid biosynthetic process	-3.51548	-1.23391	220,2879,3992,4282,5354,29108	ALDH1A3,GPX4,FADS1,MIF,PLP1,PYCARD	6/277
15_Member	GO Biological Processes	GO:0006690	icosanoid metabolic process	-3.24979	-1.05988	2879,3992,4282,29108	GPX4,FADS1,MIF,PYCARD	4/115
15_Member	GO Biological Processes	GO:0046456	icosanoid biosynthetic process	-3.20085	-1.03177	3992,4282,29108	FADS1,MIF,PYCARD	3/51
15_Member	GO Biological Processes	GO:0006633	fatty acid biosynthetic process	-3.16678	-1.01764	2879,3992,4282,5354	GPX4,FADS1,MIF,PLP1	4/121
15_Member	GO Biological Processes	GO:0044283	small molecule biosynthetic process	-2.36418	-0.454889	220,2879,3992,4282,5354,29108	ALDH1A3,GPX4,FADS1,MIF,PLP1,PYCARD	6/466
15_Member	GO Biological Processes	GO:0033559	unsaturated fatty acid metabolic process	-2.31335	-0.415134	2879,3992,4282	GPX4,FADS1,MIF	3/104
15_Member	GO Biological Processes	GO:0001676	long-chain fatty acid metabolic process	-2.23482	-0.354949	2879,3992,5354	GPX4,FADS1,PLP1	3/111
16_Summary	GO Biological Processes	GO:0006954	inflammatory response	-3.92964	-1.47387	837,1435,3689,4282,5354,7057,23166,23646,29108,4690,5747,220,1984,8878,22822,149951,10653,11187,50488,23568,79031,9582,25893,151636	CASP4,CSF1,ITGB2,MIF,PLP1,THBS1,STAB1,PLD3,PYCARD,NCK1,PTK2,ALDH1A3,EIF5A,SQSTM1,PHLDA1,COMMD7,SPINT2,PKP3,MINK1,ARL2BP,PDCL3,APOBEC3B,TRIM58,DTX3L	24/-		Regulation of inflammatory responses, leukocyte proliferation, apoptosis, and cytokine production.
16_Member	GO Biological Processes	GO:0006954	inflammatory response	-3.92964	-1.47387	837,1435,3689,4282,5354,7057,23166,23646,29108	CASP4,CSF1,ITGB2,MIF,PLP1,THBS1,STAB1,PLD3,PYCARD	9/577
16_Member	GO Biological Processes	GO:0070665	positive regulation of leukocyte proliferation	-3.63367	-1.27395	1435,4282,4690,5747,29108	CSF1,MIF,NCK1,PTK2,PYCARD	5/168
16_Member	GO Biological Processes	GO:0043065	positive regulation of apoptotic process	-3.24681	-1.05988	220,837,1984,4690,7057,8878,22822,29108	ALDH1A3,CASP4,EIF5A,NCK1,THBS1,SQSTM1,PHLDA1,PYCARD	8/569
16_Member	GO Biological Processes	GO:0043068	positive regulation of programmed cell death	-3.16355	-1.01718	220,837,1984,4690,7057,8878,22822,29108	ALDH1A3,CASP4,EIF5A,NCK1,THBS1,SQSTM1,PHLDA1,PYCARD	8/586
16_Member	GO Biological Processes	GO:0033209	tumor necrosis factor-mediated signaling pathway	-3.15179	-1.01635	1984,29108,149951	EIF5A,PYCARD,COMMD7	3/53
16_Member	GO Biological Processes	GO:2001235	positive regulation of apoptotic signaling pathway	-2.83129	-0.802892	1984,4690,7057,29108	EIF5A,NCK1,THBS1,PYCARD	4/149
16_Member	GO Biological Processes	GO:0022407	regulation of cell-cell adhesion	-2.8249	-0.798601	3689,4690,5747,10653,11187,29108,50488	ITGB2,NCK1,PTK2,SPINT2,PKP3,PYCARD,MINK1	7/513
16_Member	GO Biological Processes	GO:0032946	positive regulation of mononuclear cell proliferation	-2.82063	-0.798573	1435,4282,4690,29108	CSF1,MIF,NCK1,PYCARD	4/150
16_Member	GO Biological Processes	GO:0071356	cellular response to tumor necrosis factor	-2.76849	-0.762684	1984,7057,29108,149951	EIF5A,THBS1,PYCARD,COMMD7	4/155
16_Member	GO Biological Processes	GO:0042325	regulation of phosphorylation	-2.69727	-0.709109	3689,4282,4690,5747,7057,23568,29108,79031	ITGB2,MIF,NCK1,PTK2,THBS1,ARL2BP,PYCARD,PDCL3	8/694
16_Member	GO Biological Processes	GO:0070663	regulation of leukocyte proliferation	-2.68613	-0.703706	1435,4282,4690,5747,29108	CSF1,MIF,NCK1,PTK2,PYCARD	5/273
16_Member	GO Biological Processes	GO:0034612	response to tumor necrosis factor	-2.52464	-0.576829	1984,7057,29108,149951	EIF5A,THBS1,PYCARD,COMMD7	4/181
16_Member	GO Biological Processes	GO:2001242	regulation of intrinsic apoptotic signaling pathway	-2.45749	-0.525078	1984,4282,4690,29108	EIF5A,MIF,NCK1,PYCARD	4/189
16_Member	GO Biological Processes	GO:0045087	innate immune response	-2.35231	-0.444617	837,1435,4282,4690,9582,25893,29108,151636	CASP4,CSF1,MIF,NCK1,APOBEC3B,TRIM58,PYCARD,DTX3L	8/791
16_Member	GO Biological Processes	GO:0001932	regulation of protein phosphorylation	-2.27953	-0.385974	3689,4690,5747,7057,23568,29108,79031	ITGB2,NCK1,PTK2,THBS1,ARL2BP,PYCARD,PDCL3	7/644
16_Member	GO Biological Processes	GO:0032760	positive regulation of tumor necrosis factor production	-2.2457	-0.361313	4282,7057,29108	MIF,THBS1,PYCARD	3/110
16_Member	GO Biological Processes	GO:1903557	positive regulation of tumor necrosis factor superfamily cytokine production	-2.20281	-0.327414	4282,7057,29108	MIF,THBS1,PYCARD	3/114
16_Member	GO Biological Processes	GO:0002718	regulation of cytokine production involved in immune response	-2.08352	-0.225551	4282,11187,29108	MIF,PKP3,PYCARD	3/126
16_Member	GO Biological Processes	GO:0032944	regulation of mononuclear cell proliferation	-2.04543	-0.2001	1435,4282,4690,29108	CSF1,MIF,NCK1,PYCARD	4/248
17_Summary	GO Biological Processes	GO:0051336	regulation of hydrolase activity	-3.88412	-1.44521	5268,5747,7057,10982,29108,30851,85360,653145,3689	SERPINB5,PTK2,THBS1,MAPRE2,PYCARD,TAX1BP3,SYDE1,ANXA8,ITGB2	9/-		Regulation and positive modulation of catalytic and GTPase activities
17_Member	GO Biological Processes	GO:0051336	regulation of hydrolase activity	-3.88412	-1.44521	5268,5747,7057,10982,29108,30851,85360,653145	SERPINB5,PTK2,THBS1,MAPRE2,PYCARD,TAX1BP3,SYDE1,ANXA8	8/457
17_Member	GO Biological Processes	GO:0043087	regulation of GTPase activity	-2.60432	-0.634618	5747,10982,30851,85360	PTK2,MAPRE2,TAX1BP3,SYDE1	4/172
17_Member	GO Biological Processes	GO:0043085	positive regulation of catalytic activity	-2.50984	-0.565511	3689,5747,7057,10982,29108,30851,85360	ITGB2,PTK2,THBS1,MAPRE2,PYCARD,TAX1BP3,SYDE1	7/584
17_Member	GO Biological Processes	GO:0043547	positive regulation of GTPase activity	-2.17172	-0.303676	10982,30851,85360	MAPRE2,TAX1BP3,SYDE1	3/117
18_Summary	Canonical Pathways	M266	PID NCADHERIN PATHWAY	-3.76405	-1.3613	1500,3728,22919,3689,4088,7429,8878,11187,151636,3691,4359	CTNND1,JUP,MAPRE1,ITGB2,SMAD3,VIL1,SQSTM1,PKP3,DTX3L,ITGB4,MPZ	11/-		Regulation of protein localization and cell-cell adhesion, involving the NCADHERIN pathway.
18_Member	Canonical Pathways	M266	PID NCADHERIN PATHWAY	-3.76405	-1.3613	1500,3728,22919	CTNND1,JUP,MAPRE1	3/33
18_Member	GO Biological Processes	GO:1903829	positive regulation of protein localization	-3.62499	-1.27395	1500,3689,3728,4088,7429,8878,11187,151636	CTNND1,ITGB2,JUP,SMAD3,VIL1,SQSTM1,PKP3,DTX3L	8/499
18_Member	GO Biological Processes	GO:0098609	cell-cell adhesion	-2.021	-0.183883	1500,3689,3691,3728,4359,11187	CTNND1,ITGB2,ITGB4,JUP,MPZ,PKP3	6/551
19_Summary	GO Biological Processes	GO:0007264	small GTPase-mediated signal transduction	-3.68082	-1.29279	889,1435,6236,10602,30851,201176	KRIT1,CSF1,RRAD,CDC42EP3,TAX1BP3,ARHGAP27	6/-		Regulation of small GTPase and Rho protein-mediated signaling pathways.
19_Member	GO Biological Processes	GO:0007264	small GTPase-mediated signal transduction	-3.68082	-1.29279	889,1435,6236,10602,30851,201176	KRIT1,CSF1,RRAD,CDC42EP3,TAX1BP3,ARHGAP27	6/258
19_Member	GO Biological Processes	GO:0007266	Rho protein signal transduction	-2.87434	-0.833104	10602,30851,201176	CDC42EP3,TAX1BP3,ARHGAP27	3/66
20_Summary	GO Biological Processes	GO:0007229	integrin-mediated signaling pathway	-3.58251	-1.26705	3689,3691,5747,81624,7429,10982,10602,9820,1435,7057,1500	ITGB2,ITGB4,PTK2,DIAPH3,VIL1,MAPRE2,CDC42EP3,CUL7,CSF1,THBS1,CTNND1	11/-		Regulation of cell migration, shape, and morphogenesis through integrin-mediated signaling and focal adhesion pathways
20_Member	GO Biological Processes	GO:0007229	integrin-mediated signaling pathway	-3.58251	-1.26705	3689,3691,5747,81624	ITGB2,ITGB4,PTK2,DIAPH3	4/94
20_Member	GO Biological Processes	GO:0010634	positive regulation of epithelial cell migration	-3.2784	-1.07915	5747,7429,10982	PTK2,VIL1,MAPRE2	3/48
20_Member	GO Biological Processes	GO:0008360	regulation of cell shape	-2.94247	-0.874358	3689,5747,7429,10602	ITGB2,PTK2,VIL1,CDC42EP3	4/139
20_Member	GO Biological Processes	GO:0022604	regulation of cell morphogenesis	-2.8763	-0.833104	3689,5747,7429,9820,10602	ITGB2,PTK2,VIL1,CUL7,CDC42EP3	5/247
20_Member	GO Biological Processes	GO:0010632	regulation of epithelial cell migration	-2.81862	-0.798573	5747,7429,10982	PTK2,VIL1,MAPRE2	3/69
20_Member	WikiPathways	WP3932	Focal adhesion PI3K Akt mTOR signaling	-2.49139	-0.550524	1435,3689,3691,5747,7057	CSF1,ITGB2,ITGB4,PTK2,THBS1	5/303
20_Member	WikiPathways	WP185	Integrin mediated cell adhesion	-2.33686	-0.43235	3689,3691,5747	ITGB2,ITGB4,PTK2	3/102
20_Member	KEGG Pathway	hsa04670	Leukocyte transendothelial migration	-2.18199	-0.31248	1500,3689,5747	CTNND1,ITGB2,PTK2	3/116
20_Member	KEGG Pathway	hsa04810	Regulation of actin cytoskeleton	-2.14491	-0.279769	3689,3691,5747,81624	ITGB2,ITGB4,PTK2,DIAPH3	4/232
20_Member	WikiPathways	WP4541	Hippo Merlin signaling dysregulation	-2.13162	-0.267924	3689,3691,5747	ITGB2,ITGB4,PTK2	3/121
