# Supplementary material for: Global analysis of cancer cell responses to USP9X inhibition
Source: EMBO J. 2026 Apr 7;45(9):3306–31. doi: 10.1038/s44318-026-00742-y (PMC13144739; doi:10.1038/s44318-026-00742-y)
Supplement: Supplementary file 14 — Source data Fig. 7 [file 44318_2026_742_MOESM14_ESM.zip]

Archive with 102 entries (96 files):
- FIgure 7/
- FIgure 7/.DS_Store
- __MACOSX/FIgure 7/._.DS_Store
- FIgure 7/7D/
- FIgure 7/7C/
- FIgure 7/7B/
- FIgure 7/7E/
- FIgure 7/7A/
- FIgure 7/7D/Quantification_imaging.xlsx
- __MACOSX/FIgure 7/7D/._Quantification_imaging.xlsx
- FIgure 7/7C/HMEC_tr_10.png
- __MACOSX/FIgure 7/7C/._HMEC_tr_10.png
- FIgure 7/7C/HMEC_untr_40.png
- __MACOSX/FIgure 7/7C/._HMEC_untr_40.png
- FIgure 7/7C/HMEC_untr_50.png
- __MACOSX/FIgure 7/7C/._HMEC_untr_50.png
- FIgure 7/7C/HMEC_tr_0.png
- __MACOSX/FIgure 7/7C/._HMEC_tr_0.png
- FIgure 7/7C/HMEC_untr_0.png
- __MACOSX/FIgure 7/7C/._HMEC_untr_0.png
- FIgure 7/7C/HMEC_tr_60.png
- __MACOSX/FIgure 7/7C/._HMEC_tr_60.png
- FIgure 7/7C/HMEC_untr_30.png
- __MACOSX/FIgure 7/7C/._HMEC_untr_30.png
- FIgure 7/7C/HMEC_tr_50.png
- __MACOSX/FIgure 7/7C/._HMEC_tr_50.png
- FIgure 7/7C/HMEC_tr_40.png
- __MACOSX/FIgure 7/7C/._HMEC_tr_40.png
- FIgure 7/7C/HMEC_untr_10.png
- __MACOSX/FIgure 7/7C/._HMEC_untr_10.png
- FIgure 7/7C/HMEC_tr_30.png
- __MACOSX/FIgure 7/7C/._HMEC_tr_30.png
- FIgure 7/7C/HMEC_untr_60.png
- __MACOSX/FIgure 7/7C/._HMEC_untr_60.png
- FIgure 7/7B/Mia_untr_10.png
- __MACOSX/FIgure 7/7B/._Mia_untr_10.png
- FIgure 7/7B/Mia_untr_0.png
- __MACOSX/FIgure 7/7B/._Mia_untr_0.png
- FIgure 7/7B/Mia_tr_10.png
- __MACOSX/FIgure 7/7B/._Mia_tr_10.png
- FIgure 7/7B/Mia_untr_20.png
- __MACOSX/FIgure 7/7B/._Mia_untr_20.png
- FIgure 7/7B/Mia_tr_0.png
- __MACOSX/FIgure 7/7B/._Mia_tr_0.png
- FIgure 7/7B/Mia_tr_20.png
- __MACOSX/FIgure 7/7B/._Mia_tr_20.png
- FIgure 7/7B/Mia_tr_50.png
- __MACOSX/FIgure 7/7B/._Mia_tr_50.png
- FIgure 7/7B/Mia_untr_50.png
- __MACOSX/FIgure 7/7B/._Mia_untr_50.png
- FIgure 7/7B/Mia_tr_90.png
- __MACOSX/FIgure 7/7B/._Mia_tr_90.png
- FIgure 7/7B/Mia_untr_90.png
- __MACOSX/FIgure 7/7B/._Mia_untr_90.png
- FIgure 7/7B/Mia_tr_180.png
- __MACOSX/FIgure 7/7B/._Mia_tr_180.png
- FIgure 7/7B/Mia_untr_180.png
- __MACOSX/FIgure 7/7B/._Mia_untr_180.png
- FIgure 7/7E/Mia_pre.tiff
- __MACOSX/FIgure 7/7E/._Mia_pre.tiff
- FIgure 7/7E/MDA_pre.tiff
- __MACOSX/FIgure 7/7E/._MDA_pre.tiff
- FIgure 7/7E/MDA_arr.tiff
- __MACOSX/FIgure 7/7E/._MDA_arr.tiff
- FIgure 7/7E/MDA_post.tiff
- __MACOSX/FIgure 7/7E/._MDA_post.tiff
- FIgure 7/7E/Mia_post.tiff
- __MACOSX/FIgure 7/7E/._Mia_post.tiff
- FIgure 7/7E/Mia_arr.tiff
- __MACOSX/FIgure 7/7E/._Mia_arr.tiff
- FIgure 7/7A/MDA_unt_40.png
- __MACOSX/FIgure 7/7A/._MDA_unt_40.png
- FIgure 7/7A/MDA_unt_50.png
- __MACOSX/FIgure 7/7A/._MDA_unt_50.png
- FIgure 7/7A/MDA_unt_90.png
- __MACOSX/FIgure 7/7A/._MDA_unt_90.png
- FIgure 7/7A/MDA_unt_20.png
- __MACOSX/FIgure 7/7A/._MDA_unt_20.png
- FIgure 7/7A/MDA_unt_0.png
- __MACOSX/FIgure 7/7A/._MDA_unt_0.png
- FIgure 7/7A/MDA_tr_10.png
- __MACOSX/FIgure 7/7A/._MDA_tr_10.png
- FIgure 7/7A/MDA_tr_180.png
- __MACOSX/FIgure 7/7A/._MDA_tr_180.png
- FIgure 7/7A/MDA_unt_30.png
- __MACOSX/FIgure 7/7A/._MDA_unt_30.png
- FIgure 7/7A/MDA_unt_180.png
- __MACOSX/FIgure 7/7A/._MDA_unt_180.png
- FIgure 7/7A/MDA_tr_20.png
- __MACOSX/FIgure 7/7A/._MDA_tr_20.png
- FIgure 7/7A/MDA_tr_0.png
- __MACOSX/FIgure 7/7A/._MDA_tr_0.png
- FIgure 7/7A/MDA_tr_30.png
- __MACOSX/FIgure 7/7A/._MDA_tr_30.png
- FIgure 7/7A/MDA_unt_10.png
- __MACOSX/FIgure 7/7A/._MDA_unt_10.png
- FIgure 7/7A/MDA_tr_40.png
- __MACOSX/FIgure 7/7A/._MDA_tr_40.png
- FIgure 7/7A/MDA_tr_90.png
- __MACOSX/FIgure 7/7A/._MDA_tr_90.png
- FIgure 7/7A/MDA_tr_50.png
- __MACOSX/FIgure 7/7A/._MDA_tr_50.png
