# Supplementary material for: Global analysis of cancer cell responses to USP9X inhibition
Source: EMBO J. 2026 Apr 7;45(9):3306–31. doi: 10.1038/s44318-026-00742-y (PMC13144739; doi:10.1038/s44318-026-00742-y)
Supplement: Supplementary file 14 — Source data Fig. 7 [file 44318_2026_742_MOESM14_ESM.zip › FIgure 7/7D/Quantification_imaging.xlsx]

## Sheet: Sheet1
Date	Cell Type	Condition	Time	Classification	Annexin Positive	Enucleation			Division	Arrested	Division	Arrested	Division	Arrested
20240607	HMEC-1	Treat	16	Division	No	No		HMEC-1 Treat	14	2	4	3	10	1
20240607	HMEC-1	Treat	33	Division	No	No		HMEC-1 Untreat	14	1	4	1	9	1
20240607	HMEC-1	Treat	34	Division	No	No		Mia Treat	6	10	3	6	2	12
20240607	HMEC-1	Treat	32	Division	No	No		Mia Untreat	21	0	32	0	37	2
20240607	HMEC-1	Treat	38	Division	No	No		MDA Treat	2	5	1	7	2	8
20240607	HMEC-1	Treat	61	Stalled	No	Yes		MDA Untreat	12	1	9	0	6	1
20240607	HMEC-1	Treat	62	Division	No	No
20240607	HMEC-1	Treat	107	Division	No	No
20240607	HMEC-1	Treat	109	Division	No	No		HMEC-1 Treat	0.875	0.125	0.571429	0.428571	0.909091	0.0909091
20240607	HMEC-1	Treat	106	Division	No	No		HMEC-1 Untreat	0.933333	0.0666667	0.8	0.2	0.9	0.1
20240607	HMEC-1	Treat	114	Division	No	No		Mia Treat	0.375	0.625	0.333333	0.666667	0.142857	0.857143
20240607	HMEC-1	Treat	120	Division	No	No		Mia Untreat	1	0	1	0	0.948718	0.0512821
20240607	HMEC-1	Treat	124	Division	No	No		MDA Treat	0.285714	0.714286	0.125	0.875	0.2	0.8
20240607	HMEC-1	Treat	125	Division	No	No		MDA Untreat	0.923077	0.0769231	1	0	0.857143	0.142857
20240607	HMEC-1	Treat	125	Division	No	No
20240607	HMEC-1	Treat	132	Reset	No	No
20240607	HMEC-1	Untreat	6	Division	No	No
20240607	HMEC-1	Untreat	9	Division	No	No
20240607	HMEC-1	Untreat	16	Division	No	No
20240607	HMEC-1	Untreat	17	Division	No	No
20240607	HMEC-1	Untreat	21	Division	No	No
20240607	HMEC-1	Untreat	47	Division	No	No
20240607	HMEC-1	Untreat	68	Division	No	No
20240607	HMEC-1	Untreat	87	Division	No	No
20240607	HMEC-1	Untreat	99	Stalled	No	Yes
20240607	HMEC-1	Untreat	111	Division	No	No
20240607	HMEC-1	Untreat	116	Division	No	No
20240607	HMEC-1	Untreat	125	Division	No	No
20240607	HMEC-1	Untreat	137	Division	No	No
20240607	HMEC-1	Untreat	139	Division	No	No
20240607	HMEC-1	Untreat	139	Division	No	No
20240607	MDA	Treat	1	Division	No	No
20240607	MDA	Treat	1	Division	No	No
20240607	MDA	Treat	1	Stalled	Yes	YEs
20240607	MDA	Treat	21	Reset	No	No
20240607	MDA	Treat	32	Reset	No	No
20240607	MDA	Treat	33	Reset	No	No
20240607	MDA	Treat	89	Stalled	No	Yes
20240607	MDA	Untreat	1	Division	No	No
20240607	MDA	Untreat	11	Division	No	No
20240607	MDA	Untreat	12	Division	No	No
20240607	MDA	Untreat	19	Division	No	No
20240607	MDA	Untreat	23	Division	No	No
20240607	MDA	Untreat	26	Division	No	No
20240607	MDA	Untreat	37	Division	No	No
20240607	MDA	Untreat	58	Division	No	No
20240607	MDA	Untreat	63	Division	No	No
20240607	MDA	Untreat	69	Division	No	No
20240607	MDA	Untreat	73	Reset	No	No
20240607	MDA	Untreat	93	Division	No	No
20240607	MDA	Untreat	110	Division	No	No
20240607	Mia	Treat	1	Stalled	No	Yes
20240607	Mia	Treat	9	Division	No	No
20240607	Mia	Treat	21	Division	No	No
20240607	Mia	Treat	37	Division	No	No
20240607	Mia	Treat	43	Division	No	No
20240607	Mia	Treat	45	Division	No	No
20240607	Mia	Treat	63	Stalled	No	Yes
20240607	Mia	Treat	77	Stalled	No	Yes
20240607	Mia	Treat	78	Stalled	No	Yes
20240607	Mia	Treat	88	Stalled	No	Yes
20240607	Mia	Treat	89	Division	No	No
20240607	Mia	Treat	97	Stalled	No	Yes
20240607	Mia	Treat	103	Stalled	No	Yes
20240607	Mia	Treat	104	Stalled	No	Yes
20240607	Mia	Treat	119	Stalled	No	Yes
20240607	Mia	Untreat	1	Division	No	No
20240607	Mia	Untreat	1	Division	No	No
20240607	Mia	Untreat	10	Division	No	No
20240607	Mia	Untreat	11	Division	No	No
20240607	Mia	Untreat	19	Division	No	No
20240607	Mia	Untreat	27	Division	No	No
20240607	Mia	Untreat	43	Division	No	No
20240607	Mia	Untreat	44	Division	No	No
20240607	Mia	Untreat	49	Division	No	No
20240607	Mia	Untreat	54	Division	No	No
20240607	Mia	Untreat	57	Division	No	No
20240607	Mia	Untreat	73	Division	No	No
20240607	Mia	Untreat	80	Division	No	No
20240607	Mia	Untreat	89	Division	No	No
20240607	Mia	Untreat	92	Division	No	No
20240607	Mia	Untreat	94	Division	No	No
20240607	Mia	Untreat	117	Division	No	No
20240607	Mia	Untreat	120	Division	No	No
20240607	Mia	Untreat	122	Division	No	No
20240607	Mia	Untreat	124	Division	No	No
20240607	Mia	Untreat	130	Division	No	No
20240621	Mia	Treat	1	Division	No	No
20240621	Mia	Treat	4	Division	No	No
20240621	Mia	Treat	4	Division	No	No
20240621	Mia	Treat	5	Division	No	No
20240621	Mia	Treat	16	Division	No	No
20240621	Mia	Treat	42	Stalled	No	Yes
20240621	Mia	Treat	43	Stalled	No	Yes
20240621	Mia	Treat	55	Division	No	No
20240621	Mia	Treat	66	Stalled	No	Yes
20240621	Mia	Untreat	4	Division	No	No
20240621	Mia	Untreat	14	Division	No	No
20240621	Mia	Untreat	18	Division	No	No
20240621	Mia	Untreat	20	Division	No	No
20240621	Mia	Untreat	22	Division	No	No
20240621	Mia	Untreat	26	Division	No	No
20240621	Mia	Untreat	31	Division	No	No
20240621	Mia	Untreat	39	Division	No	No
20240621	Mia	Untreat	43	Division	No	No
20240621	Mia	Untreat	43	Division	No	No
20240621	Mia	Untreat	43	Division	No	No
20240621	Mia	Untreat	46	Division	No	No
20240621	Mia	Untreat	51	Division	No	No
20240621	Mia	Untreat	58	Division	No	No
20240621	Mia	Untreat	63	Division	No	No
20240621	Mia	Untreat	64	Division	No	No
20240621	Mia	Untreat	76	Division	No	No
20240621	Mia	Untreat	83	Division	No	No
20240621	Mia	Untreat	92	Division	No	No
20240621	Mia	Untreat	94	Division	No	No
20240621	Mia	Untreat	102	Division	No	No
20240621	Mia	Untreat	110	Division	No	No
20240621	Mia	Untreat	117	Division	No	No
20240621	Mia	Untreat	122	Division	No	No
20240621	Mia	Untreat	129	Division	No	No
20240621	Mia	Untreat	129	Division	No	No
20240621	Mia	Untreat	131	Division	No	No
20240621	Mia	Untreat	133	Division	No	No
20240621	Mia	Untreat	138	Division	No	No
20240621	Mia	Untreat	140	Division	No	No
20240621	Mia	Untreat	141	Division	No	No
20240621	Mia	Untreat	143	Division	No	No
20240621	HMEC-1	Untreat	13	Division	No	No
20240621	HMEC-1	Untreat	55	Division	No	No
20240621	HMEC-1	Untreat	88	Stalled	No	No
20240621	HMEC-1	Untreat	100	Division	No	No
20240621	HMEC-1	Untreat	130	Division	No	No
20240621	HMEC-1	Treat	32	Division	No	No
20240621	HMEC-1	Treat	36	Stalled	No	No
20240621	HMEC-1	Treat	58	Division	No	No
20240621	HMEC-1	Treat	77	Stalled	No	No
20240621	HMEC-1	Treat	104	Stalled	No	No
20240621	HMEC-1	Treat	122	Division	No	No
20240621	HMEC-1	Treat	123	Division	No	No
20240628	HMEC-1	Untreat	22	Division	No	No
20240628	HMEC-1	Untreat	53	Division	No	No
20240628	HMEC-1	Untreat	66	Division	No	No
20240628	HMEC-1	Untreat	72	Division	No	No
20240628	HMEC-1	Untreat	83	Division	No	No
20240628	HMEC-1	Untreat	88	Stalled	No	No
20240628	HMEC-1	Untreat	94	Division	No	No
20240628	HMEC-1	Untreat	104	Division	No	No
20240628	HMEC-1	Untreat	105	Division	No	No
20240628	HMEC-1	Untreat	130	Division	No	No
20240628	HMEC-1	Treat	1	Division	No	No
20240628	HMEC-1	Treat	1	Division	No	No
20240628	HMEC-1	Treat	16	Division	No	No
20240628	HMEC-1	Treat	24	Division	No	No
20240628	HMEC-1	Treat	39	Dying	Yes	Yes
20240628	HMEC-1	Treat	40	Stalled	No	No
20240628	HMEC-1	Treat	97	Division	No	No
20240628	HMEC-1	Treat	104	Division	No	No
20240628	HMEC-1	Treat	116	Division	No	No
20240628	HMEC-1	Treat	120	Division	No	No
20240628	HMEC-1	Treat	124	Division	No	No
20240628	HMEC-1	Treat	138	Division	No	No
20240628	Mia	Untreat	1	Division	No	No
20240628	Mia	Untreat	1	Division	No	No
20240628	Mia	Untreat	2	Division	No	No
20240628	Mia	Untreat	2	Division	No	No
20240628	Mia	Untreat	11	Division	No	No
20240628	Mia	Untreat	15	Division	No	No
20240628	Mia	Untreat	16	Division	No	No
20240628	Mia	Untreat	27	Division	No	No
20240628	Mia	Untreat	28	Division	No	No
20240628	Mia	Untreat	28	Division	No	No
20240628	Mia	Untreat	29	Division	No	No
20240628	Mia	Untreat	37	Stalled	No	No
20240628	Mia	Untreat	39	Division	No	No
20240628	Mia	Untreat	40	Division	No	No
20240628	Mia	Untreat	42	Division	No	No
20240628	Mia	Untreat	48	Division	No	No
20240628	Mia	Untreat	57	Division	No	No
20240628	Mia	Untreat	63	Division	No	No
20240628	Mia	Untreat	71	Division	No	No
20240628	Mia	Untreat	71	Division	No	No
20240628	Mia	Untreat	73	Division	No	No
20240628	Mia	Untreat	78	Division	No	No
20240628	Mia	Untreat	79	Division	No	No
20240628	Mia	Untreat	92	Division	No	No
20240628	Mia	Untreat	93	Division	No	No
20240628	Mia	Untreat	101	Division	No	No
20240628	Mia	Untreat	101	Division	No	No
20240628	Mia	Untreat	102	Stalled	No	No
20240628	Mia	Untreat	105	Division	No	No
20240628	Mia	Untreat	110	Division	No	No
20240628	Mia	Untreat	115	Division	No	No
20240628	Mia	Untreat	121	Division	No	No
20240628	Mia	Untreat	123	Division	No	No
20240628	Mia	Untreat	125	Division	No	No
20240628	Mia	Untreat	131	Division	No	No
20240628	Mia	Untreat	131	Division	No	No
20240628	Mia	Untreat	136	Division	No	No
20240628	Mia	Untreat	139	Division	No	No
20240628	Mia	Untreat	140	Division	No	No
20240628	Mia	Treat	1	Division	No	No
20240628	Mia	Treat	1	Division	No	No
20240628	Mia	Treat	34	Stalled	No	No
20240628	Mia	Treat	38	Stalled	No	No
20240628	Mia	Treat	47	Stalled	No	No
20240628	Mia	Treat	49	Stalled	No	No
20240628	Mia	Treat	65	Stalled	No	No
20240628	Mia	Treat	75	Stalled	No	No
20240628	Mia	Treat	80	Stalled	No	No
20240628	Mia	Treat	92	Stalled	No	No
20240628	Mia	Treat	92	Stalled	No	No
20240628	Mia	Treat	112	Stalled	No	No
20240628	Mia	Treat	115	Stalled	No	No
20240628	Mia	Treat	117	Stalled	No	No
20240802	MDA	Treat	1	Stalled	Yes	No
20240802	MDA	Treat	1	Stalled	Yes	No
20240802	MDA	Treat	11	Division	No	No
20240802	MDA	Treat	13	Stalled	Yes	No
20240802	MDA	Treat	15	Stalled	Yes	No
20240802	MDA	Treat	22	Stalled	Yes	No
20240802	MDA	Treat	30	Stalled	No	No
20240802	MDA	Treat	42	Stalled	Yes	No
20240802	MDA	Untreat	1	Division	No	No
20240802	MDA	Untreat	3	Division	No	No
20240802	MDA	Untreat	25	Division	No	No
20240802	MDA	Untreat	31	Division	No	No
20240802	MDA	Untreat	32	Division	No	No
20240802	MDA	Untreat	36	Division	No	No
20240802	MDA	Untreat	44	Division	No	No
20240802	MDA	Untreat	51	Division	No	No
20240802	MDA	Untreat	61	Division	No	No
20240802	MDA	Treat	5	Division	No	No
20240802	MDA	Treat	6	Stalled	Yes	No
20240802	MDA	Treat	10	Stalled	Yes	No
20240802	MDA	Treat	13	Stalled	Yes	No
20240802	MDA	Treat	13	Division	No	No
20240802	MDA	Treat	27	Stalled	Yes	No
20240802	MDA	Treat	33	Stalled	No	No
20240802	MDA	Treat	46	Stalled	No	No
20240802	MDA	Treat	49	Stalled	No	No
20240802	MDA	Treat	51	Stalled	No	No
20240802	MDA	Untreat	3	Division	No	No
20240802	MDA	Untreat	3	Division	No	No
20240802	MDA	Untreat	5	Division	No	No
20240802	MDA	Untreat	9	Division	No	No
20240802	MDA	Untreat	12	Division	No	No
20240802	MDA	Untreat	25	Division	No	No
20240802	MDA	Untreat	42	Stalled	No	No
