# Supplementary material for: Global analysis of cancer cell responses to USP9X inhibition
Source: EMBO J. 2026 Apr 7;45(9):3306–31. doi: 10.1038/s44318-026-00742-y (PMC13144739; doi:10.1038/s44318-026-00742-y)
Supplement: Supplementary file 15 — Figure EV1 Source Data [file 44318_2026_742_MOESM15_ESM.zip]

Archive with 9 entries (6 files):
- Expanded View Figure 1/
- Expanded View Figure 1/.DS_Store
- __MACOSX/Expanded View Figure 1/._.DS_Store
- Expanded View Figure 1/1EV_A/
- Expanded View Figure 1/1EV_B/
- Expanded View Figure 1/1EV_A/SK_K_GG.xlsx
- __MACOSX/Expanded View Figure 1/1EV_A/._SK_K_GG.xlsx
- Expanded View Figure 1/1EV_B/UO_K_GG.xlsx
- __MACOSX/Expanded View Figure 1/1EV_B/._UO_K_GG.xlsx
