# Supplementary material for: Global analysis of cancer cell responses to USP9X inhibition
Source: EMBO J. 2026 Apr 7;45(9):3306–31. doi: 10.1038/s44318-026-00742-y (PMC13144739; doi:10.1038/s44318-026-00742-y)
Supplement: Supplementary file 15 — Figure EV1 Source Data [file 44318_2026_742_MOESM15_ESM.zip › Expanded View Figure 1/1EV_A/SK_K_GG.xlsx]

## Sheet: Sheet1
name	Int_SK_treated_24h_vs_SK_untreated_24h	Int_SK_treated_360min_vs_SK_untreated_360min	Int_SK_treated_30min_vs_SK_untreated_30min	SK_untreated_30min_1	SK_untreated_30min_2	SK_untreated_30min_3	SK_untreated_30min_4	SK_untreated_30min_5	SK_treated_30min_1	SK_treated_30min_2	SK_treated_30min_3	SK_treated_30min_4	SK_treated_30min_5	SK_untreated_360min_1	SK_untreated_360min_2	SK_untreated_360min_3	SK_untreated_360min_4	SK_untreated_360min_5	SK_treated_360min_1	SK_treated_360min_2	SK_treated_360min_3	SK_treated_360min_4	SK_treated_360min_5	SK_untreated_24h_1	SK_untreated_24h_2	SK_untreated_24h_3	SK_untreated_24h_4	SK_untreated_24h_5	SK_treated_24h_1	SK_treated_24h_2	SK_treated_24h_3	SK_treated_24h_4	SK_treated_24h_5	Protein.Group	Genes	Description	Proteotypic	Stripped.Sequence	Protein.IDs	Precursor.Charge	Precursor.Id	row_counts	duplicate	Rowmean	ID	imputed	num_NAs	SK_treated_24h_vs_SK_untreated_24h_CI.L	SK_treated_24h_vs_SK_untreated_24h_CI.R
Q6UVK1	10.8539	15.9808	16.59	15.9067	17.0869	17.4549	16.7299	16.7119	16.1929	16.7027	16.5254	16.2824	16.3066	15.6574	16.3024	16.0898	16.2817	16.7397	15.0615	16.2431	16.095	15.7023	15.6349	15.7719	16.3694	15.7519	15.5407	16.4197	5.73712	5.73712	5.73712	5.73712	5.73712	Q6UVK1	CSPG4	Chondroitin sulfate proteoglycan 4	1	GTQDKTTMVTSFTNEDLLR	GTQDK(UniMod:121)TTMVTSFTNEDLLR	3	GTQDK(UniMod:121)TTMVTSFTNEDLLR3	25	1	82210.6	GTQDK(UniMod:121)TTMVTSFTNEDLLR	TRUE	5	-10.733	-9.73424
Q93008.3	23.1655	23.5156	24.0985	24.9268	25.1641	25.4902	25.3526	25.2074	22.8488	23.0609	22.6713	23.2114	23.0514	24.36	24.7363	24.7962	25.1368	25.077	22.27	22.4199	22.1552	21.9868	22.218	24.1818	24.3757	24.6065	24.3933	24.9429	21.7855	21.9591	21.7168	22.0962	21.5974	Q93008	USP9X	Probable ubiquitin carboxyl-terminal hydrolase FAF-X	1	DDVFGYPQQFEDKPALSK	DDVFGYPQQFEDK(UniMod:121)PALSK	3	DDVFGYPQQFEDK(UniMod:121)PALSK3	30	1	1.76754e+07	DDVFGYPQQFEDK(UniMod:121)PALSK	FALSE	0	-2.98552	-2.35256
Q9UPN4.22	21.9211	21.7888	21.6892	20.2769	20.0918	19.6526	20.3252	20.0178	23.6835	23.2704	23.2142	23.1741	23.1852	20.6901	20.1524	21.0676	20.686	21.0487	22.9458	22.5596	23.3175	22.5793	22.8413	20.6755	20.4039	20.6342	20.4941	20.4255	23.5916	23.6554	23.1194	23.1047	23.1066	Q9UPN4	CEP131	Centrosomal protein of 131 kDa	1	SGEGTLLDLHQQKEAAR	SGEGTLLDLHQQK(UniMod:121)EAAR	4	SGEGTLLDLHQQK(UniMod:121)EAAR4	30	0	5.89825e+06	SGEGTLLDLHQQK(UniMod:121)EAAR	FALSE	0	2.42835	3.14947
Q9UPN4.23	21.4176	21.0171	20.6151	19.5108	19.4805	18.875	19.3136	19.0884	22.1791	21.7669	21.9888	21.8537	22.0947	20.264	20.0137	20.0501	20.0883	20.5286	21.8481	21.5869	21.575	22.0244	22.1924	20.308	20.4191	20.2778	20.2497	20.2656	23.0105	22.3572	22.4349	22.5605	22.2929	Q9UPN4	CEP131	Centrosomal protein of 131 kDa	1	SVSVVTGSEQKR	SVSVVTGSEQK(UniMod:121)R	3	SVSVVTGSEQK(UniMod:121)R3	30	0	3.0048e+06	SVSVVTGSEQK(UniMod:121)R	FALSE	0	1.92237	2.53195
Q15154.16	23.2092	22.9566	23.2674	22.2262	22.3894	21.8794	22.2404	22.3326	24.4234	24.003	24.2367	24.4041	24.5391	22.2881	22.3382	22.638	22.3437	22.2203	23.512	23.5069	23.5727	23.585	23.5607	22.3881	22.3742	22.308	22.5057	22.2074	24.3202	23.9581	24.1472	23.7774	24.1055	Q15154	PCM1	Pericentriolar material 1 protein	1	FYEAKLQQQQR	FYEAK(UniMod:121)LQQQQR	3	FYEAK(UniMod:121)LQQQQR3	30	0	11699749	FYEAK(UniMod:121)LQQQQR	FALSE	0	1.47014	1.93985
Q6ZVM7.7	22.8308	22.5528	22.6076	22.089	21.9554	21.9064	21.8303	21.8677	23.4832	23.1569	23.0988	23.4133	23.2746	21.6562	21.925	21.5006	22.04	21.9897	23.2527	23.3813	23.2858	23.1774	23.319	22.1236	21.8041	21.831	22.3073	21.9748	23.5956	23.757	23.5336	23.5096	23.8716	Q6ZVM7	TOM1L2	TOM1-like protein 2	1	TDLKGDDLEEGVTSEEFDK	TDLK(UniMod:121)GDDLEEGVTSEEFDK	3	TDLK(UniMod:121)GDDLEEGVTSEEFDK3	30	1	7978057	TDLK(UniMod:121)GDDLEEGVTSEEFDK	FALSE	0	1.40954	1.88113
Q5VW36.4	22.6313	22.0027	21.8627	21.8767	21.9955	21.7741	21.8163	22.0804	21.7932	22.0346	22.0619	21.8551	21.3392	21.6978	21.9015	21.4629	21.7576	21.8505	22.38	22.4633	21.9037	22.3264	22.2831	21.7478	21.7716	21.6766	21.5883	21.8894	23.4766	23.4063	23.4174	23.5425	23.7966	Q5VW36	FOCAD	Focadhesin	1	FMAVSDVPSLSVGKEVQWEK	FMAVSDVPSLSVGK(UniMod:121)EVQWEK	3	FMAVSDVPSLSVGK(UniMod:121)EVQWEK3	30	1	5.42312e+06	FMAVSDVPSLSVGK(UniMod:121)EVQWEK	FALSE	0	1.53105	2.05516
Q9UPN4.10	24.353	24.1727	24.2688	23.1179	22.8051	22.5392	22.4732	22.636	26.0682	25.6315	25.8566	26.1112	25.4486	23.1281	23.1913	23.2077	23.0888	23.3923	25.2599	25.4959	25.0386	24.8073	25.1171	23.6828	23.1128	22.9946	23.2774	23.2465	25.7809	25.2696	25.33	25.2662	25.5694	Q9UPN4	CEP131	Centrosomal protein of 131 kDa	1	FGKLSAFPEPPEDGTLLSEAK	FGK(UniMod:121)LSAFPEPPEDGTLLSEAK	3	FGK(UniMod:121)LSAFPEPPEDGTLLSEAK3	30	1	3.06781e+07	FGK(UniMod:121)LSAFPEPPEDGTLLSEAK	FALSE	0	1.85927	2.50158
Q15154.10	21.7872	21.6384	21.8746	20.716	20.961	20.6971	20.7225	20.5659	23.289	22.8008	22.808	23.1281	23.0574	21.2969	20.95	21.2172	21.0066	20.8123	22.064	22.0787	22.3562	22.4925	22.1098	20.9723	21.0228	20.8411	20.92	21.0854	22.84	22.669	22.3864	22.4336	22.7009	Q15154	PCM1	Pericentriolar material 1 protein	1	ELKQLQEER	ELK(UniMod:121)QLQEER	3	ELK(UniMod:121)QLQEER3	30	0	4556151	ELK(UniMod:121)QLQEER	FALSE	0	1.39006	1.88524
Q8WU90.12	21.069	21.2266	21.7972	21.8439	21.576	21.4871	21.3758	21.5369	22.0672	22.0014	22.1467	22.1635	21.7737	21.939	22.1745	21.5621	21.997	21.6166	20.747	20.9665	20.3527	20.2788	20.6317	22.3292	22.006	21.9458	22.0179	22.3621	19.588	20.4105	19.962	19.8075	20.2607	Q8WU90	ZC3H15	Zinc finger CCCH domain-containing protein 15	1	ITLESFLAWKK	ITLESFLAWK(UniMod:121)K	3	ITLESFLAWK(UniMod:121)K3	30	0	3.13943e+06	ITLESFLAWK(UniMod:121)K	FALSE	0	-2.45097	-1.8019
Q15154.33	22.4158	21.8668	21.3973	20.1578	20.2814	19.4951	19.9182	20.0011	23.1527	22.3477	22.9146	22.7745	22.9296	20.9294	20.7315	21.0156	21.1341	20.9963	22.8783	22.5922	22.5645	22.8334	22.9926	21.7321	20.9899	21.3568	21.1614	21.0555	24.0501	23.2954	23.0766	23.7559	23.6842	Q15154	PCM1	Pericentriolar material 1 protein	1	LNNMDWGAQQKK	LNNMDWGAQQK(UniMod:121)K	3	LNNMDWGAQQK(UniMod:121)K3	30	0	5.80495e+06	LNNMDWGAQQK(UniMod:121)K	FALSE	0	1.94256	2.68406
O14730	20.8435	21.0684	20.7695	20.418	20.5886	19.9342	20.2303	20.217	21.405	21.0156	21.208	21.2449	21.4331	20.5601	19.825	20.4058	20.131	20.2429	21.8928	21.4481	22.0368	22.0989	22.043	19.8826	19.9269	19.9121	20.0674	20.0401	21.808	21.7478	21.7627	21.781	21.5065	O14730	RIOK3	Serine/threonine-protein kinase RIO3	1	DITTKHDEVVCGR	DITTK(UniMod:121)HDEVVC(UniMod:4)GR	3	DITTK(UniMod:121)HDEVVC(UniMod:4)GR3	30	0	2.33378e+06	DITTK(UniMod:121)HDEVVC(UniMod:4)GR	FALSE	0	1.47165	2.0391
Q14847.1	23.132	22.7219	23.0736	22.4656	22.4282	22.0419	22.2287	22.2405	23.8657	23.7603	23.7354	23.9546	24.0145	22.071	21.4426	21.9244	21.9024	21.8498	23.3757	23.5636	23.6761	23.9543	23.4588	22.1789	22.4503	22.1884	22.4925	22.4982	23.8832	23.9505	24.0743	23.7687	23.8348	Q14847	LASP1	LIM and SH3 domain protein 1	1	CGKIVYPTEK	C(UniMod:4)GK(UniMod:121)IVYPTEK	3	C(UniMod:4)GK(UniMod:121)IVYPTEK3	30	0	1.01412e+07	C(UniMod:4)GK(UniMod:121)IVYPTEK	FALSE	0	1.29104	1.79022
Q9NQS1.3	20.3977	21.3318	21.9604	21.7839	21.5715	21.1346	21.322	21.2379	22.3053	22.5331	22.6316	22.7105	22.374	21.0949	21.0924	21.1646	21.5967	21.5226	21.4067	21.7739	21.5058	20.8904	21.27	21.445	21.2636	21.4813	21.5187	21.9442	19.0414	19.7564	18.7311	19.4116	19.3838	Q9NQS1	AVEN	Cell death regulator Aven	1	LNVAAELVQGTVPLEVPQVKPK	LNVAAELVQGTVPLEVPQVK(UniMod:121)PK	3	LNVAAELVQGTVPLEVPQVK(UniMod:121)PK3	30	0	3.11171e+06	LNVAAELVQGTVPLEVPQVK(UniMod:121)PK	FALSE	0	-2.63864	-1.89277
Q93008.11	21.2291	20.7566	21.781	22.2908	22.3837	22.1653	22.7132	22.552	21.1553	21.0121	21.0008	21.1656	21.3715	21.8815	21.7646	21.9883	21.9388	21.9374	19.4353	19.156	19.6739	19.9024	19.8874	22.0382	22.032	21.997	22.055	21.9112	20.4364	20.4255	20.7668	20.3917	20.2366	Q93008	USP9X	Probable ubiquitin carboxyl-terminal hydrolase FAF-X	0	GLDVKSEACQR	GLDVK(UniMod:121)SEAC(UniMod:4)QR	3	GLDVK(UniMod:121)SEAC(UniMod:4)QR3	30	0	2.96829e+06	GLDVK(UniMod:121)SEAC(UniMod:4)QR	FALSE	0	-1.81907	-1.29153
Q96EP0.1	23.2715	23.3079	23.6355	22.5409	22.6129	22.7994	22.362	22.4257	24.8555	24.7361	24.3668	25.0609	24.5949	22.3893	22.6015	21.9641	22.2252	22.3366	24.5555	24.4739	24.3659	24.0535	24.1131	22.4175	22.5701	22.5409	22.5379	22.472	24.0274	24.0681	24.0355	24.1051	23.9405	Q96EP0	RNF31	E3 ubiquitin-protein ligase RNF31	1	GCKGLGLGTEGPQGTGGLEPDLAR	GC(UniMod:4)K(UniMod:121)GLGLGTEGPQGTGGLEPDLAR	3	GC(UniMod:4)K(UniMod:121)GLGLGTEGPQGTGGLEPDLAR3	30	1	1.49777e+07	GC(UniMod:4)K(UniMod:121)GLGLGTEGPQGTGGLEPDLAR	FALSE	0	1.26845	1.78678
P22307.7	21.8524	21.0208	21.1597	21.4375	21.4447	21.3712	21.0753	21.3688	21.0738	20.7684	21.0062	20.9904	21.0611	20.7624	21.0264	21.1118	20.8508	21.1131	21.0304	20.9641	21.0059	21.2254	21.1183	21.1592	21.4043	20.9006	21.2492	21.162	22.6241	22.7051	22.2085	22.3584	22.7525	P22307	SCP2	Sterol carrier protein 2	1	LEEEGEQFVKK	LEEEGEQFVK(UniMod:121)K	3	LEEEGEQFVK(UniMod:121)K3	30	0	2.93208e+06	LEEEGEQFVK(UniMod:121)K	FALSE	0	1.11993	1.58937
Q9UPN4.3	23.1162	22.9636	23.436	22.572	22.3912	22.4758	22.5693	22.3484	24.7692	24.2405	24.1582	24.3669	24.4682	22.5021	22.7292	22.4797	22.684	22.6236	23.1371	22.8457	23.5167	23.5767	23.5411	22.445	22.276	22.3321	22.3066	22.3144	24.2503	23.8577	23.7139	23.9449	23.7214	Q9UPN4	CEP131	Centrosomal protein of 131 kDa	1	CEAVVAELKQEDQR	C(UniMod:4)EAVVAELK(UniMod:121)QEDQR	3	C(UniMod:4)EAVVAELK(UniMod:121)QEDQR3	30	0	1.15854e+07	C(UniMod:4)EAVVAELK(UniMod:121)QEDQR	FALSE	0	1.29105	1.83463
Q9UBC2.1	20.5988	20.8972	21.4589	20.6131	20.8487	21.1889	21.094	20.9658	22.3626	21.8574	21.73	21.8522	22.0762	20.5568	20.1332	20.5306	20.4791	20.5051	21.1822	21.3573	21.2625	21.323	21.6419	19.7969	19.7546	19.6802	19.8277	19.9927	21.7846	21.2891	21.3735	21.3039	21.1852	Q9UBC2	EPS15L1	Epidermal growth factor receptor substrate 15-like 1	1	DPFVPSSAAKPSK	DPFVPSSAAK(UniMod:121)PSK	3	DPFVPSSAAK(UniMod:121)PSK3	30	0	2.43494e+06	DPFVPSSAAK(UniMod:121)PSK	FALSE	0	1.30186	1.85183
Q7Z392.4	17.386	17.0315	18.5402	18.3753	18.6807	18.8361	18.4745	18.7179	18.7532	18.3587	18.6835	18.0372	18.4847	17.7167	17.9375	17.4864	18.0275	17.9641	16.5395	15.8223	16.1626	16.6213	16.0373	17.7599	19.1284	18.6451	19.0503	18.6945	15.9624	16.548	15.6581	16.3984	16.015	Q7Z392	TRAPPC11	Trafficking protein particle complex subunit 11	1	FVAKTEDVGK	FVAK(UniMod:121)TEDVGK	3	FVAK(UniMod:121)TEDVGK3	27	1	276604	FVAK(UniMod:121)TEDVGK	TRUE	3	-2.98433	-2.0942
Q05397.6	21.5042	21.5788	21.6619	20.4105	20.4128	19.8981	20.1725	20.2459	22.9234	23.1513	23.1052	23.2178	23.0814	20.6092	20.5827	20.3109	20.3025	20.1314	22.7712	23.1294	22.9658	22.2426	22.7422	20.6881	20.8588	20.4035	20.8666	20.199	22.4402	22.3773	22.1375	22.3962	22.6747	Q05397	PTK2	Focal adhesion kinase 1	1	IQPAPPEEYVPMVKEVGLALR	IQPAPPEEYVPMVK(UniMod:121)EVGLALR	3	IQPAPPEEYVPMVK(UniMod:121)EVGLALR3	30	1	4.70552e+06	IQPAPPEEYVPMVK(UniMod:121)EVGLALR	FALSE	0	1.48584	2.11813
Q9GZZ9.4	21.5657	22.0281	21.6621	20.5977	20.7347	20.6862	20.8022	21.2532	22.2536	22.8315	22.7451	22.5307	22.1859	20.9549	21.2541	21.2542	21.2562	21.1864	22.7847	23.1429	23.1349	22.6437	22.6691	20.8504	20.5394	20.9947	20.418	20.7586	22.6351	22.3785	22.3421	22.4014	22.3389	Q9GZZ9	UBA5	Ubiquitin-like modifier-activating enzyme 5	1	NFSGPVPDLPEGITVAYTIPKK	NFSGPVPDLPEGITVAYTIPK(UniMod:121)K	3	NFSGPVPDLPEGITVAYTIPK(UniMod:121)K3	30	1	4.49354e+06	NFSGPVPDLPEGITVAYTIPK(UniMod:121)K	FALSE	0	1.40693	2.00704
Q15154.3	22.8135	22.3097	22.5381	21.102	20.9101	20.939	20.4062	21.3914	24.3719	23.9112	24.3228	24.3183	23.7083	21.5449	21.1278	21.1484	21.3436	21.7281	23.5136	23.5487	23.1737	22.9051	23.0629	21.9663	21.5121	21.6465	21.5892	21.8716	24.3289	23.7462	23.447	23.789	24.2386	Q15154	PCM1	Pericentriolar material 1 protein	1	DPQQEPMEEIENLKK	DPQQEPMEEIENLK(UniMod:121)K	3	DPQQEPMEEIENLK(UniMod:121)K3	30	0	9.5248e+06	DPQQEPMEEIENLK(UniMod:121)K	FALSE	0	1.80059	2.5849
Q7Z3T8.33	22.9631	23.0422	22.5357	21.4906	21.8351	21.6379	21.759	21.8493	23.0582	23.5076	23.511	23.449	23.2588	22.2369	22.7926	22.1159	22.5075	22.2361	23.8692	23.8696	23.8678	23.5139	23.4129	22.2308	22.0324	22.4837	22.2564	22.1143	23.6381	23.6855	23.7385	23.6112	23.8395	Q7Z3T8	ZFYVE16	Zinc finger FYVE domain-containing protein 16	1	PICDLISDMGNLVHATNSEEDIKK	PIC(UniMod:4)DLISDMGNLVHATNSEEDIK(UniMod:121)K	4	PIC(UniMod:4)DLISDMGNLVHATNSEEDIK(UniMod:121)K4	30	1	9.14861e+06	PIC(UniMod:4)DLISDMGNLVHATNSEEDIK(UniMod:121)K	FALSE	0	1.21249	1.74556
Q7Z3T8.47	22.6601	22.6218	22.2456	21.7779	21.1521	21.4707	21.3563	21.7135	22.8621	23.3048	22.8247	23.1107	22.8826	21.7613	21.9643	21.9524	22.1233	22.2987	23.1734	23.3755	23.0637	23.4052	23.1004	21.8992	21.5792	21.7564	22.261	21.9203	23.4128	23.3093	23.494	23.6239	23.3446	Q7Z3T8	ZFYVE16	Zinc finger FYVE domain-containing protein 16	1	VCVVCYETISKAQAFER	VC(UniMod:4)VVC(UniMod:4)YETISK(UniMod:121)AQAFER	3	VC(UniMod:4)VVC(UniMod:4)YETISK(UniMod:121)AQAFER3	30	1	7071460	VC(UniMod:4)VVC(UniMod:4)YETISK(UniMod:121)AQAFER	FALSE	0	1.27292	1.83452
Q7Z3T8.13	21.4736	21.651	21.0546	20.3719	20.616	20.4244	20.7723	20.6057	21.5624	21.3819	21.5835	21.5094	21.7183	21.3501	21.0944	21.2418	20.9594	21.0568	22.0247	22.0447	22.1963	22.5666	21.9747	20.6201	20.7935	20.791	20.9777	20.9765	22.2738	22.0506	22.0555	22.1956	22.0015	Q7Z3T8	ZFYVE16	Zinc finger FYVE domain-containing protein 16	1	ENDLLKQEK	ENDLLK(UniMod:121)QEK	2	ENDLLK(UniMod:121)QEK2	30	0	3.09899e+06	ENDLLK(UniMod:121)QEK	FALSE	0	1.05155	1.51569
Q15154.4	20.2731	20.0507	20.0547	19.1254	18.905	18.4176	19.0235	18.7353	21.8148	20.9661	20.9231	21.2774	21.3584	19.3152	19.0106	19.2083	19.2699	19.5627	20.763	20.4694	20.7022	21.1163	21.089	19.3631	19.3913	19.4207	19.2162	19.3133	21.6272	21.1593	20.963	21.08	21.1968	Q15154	PCM1	Pericentriolar material 1 protein	1	DTGVNEKAR	DTGVNEK(UniMod:121)AR	2	DTGVNEK(UniMod:121)AR2	30	1	1.52931e+06	DTGVNEK(UniMod:121)AR	FALSE	0	1.52463	2.204
Q9UNZ2.2	23.2299	22.9904	23.2211	22.2835	22.2722	22.4691	22.6007	22.481	24.2513	23.878	23.8803	23.9283	24.1666	22.3935	22.3344	22.5616	22.0342	22.2756	23.6017	23.221	23.8097	23.8086	23.864	22.3882	22.5012	22.364	22.9046	22.4057	23.8689	24.0992	23.856	23.9233	23.9875	Q9UNZ2	NSFL1C	NSFL1 cofactor p47	1	GAFKAFTGEGQK	GAFK(UniMod:121)AFTGEGQK	3	GAFK(UniMod:121)AFTGEGQK3	30	0	11061434	GAFK(UniMod:121)AFTGEGQK	FALSE	0	1.17017	1.69833
O14730.13	22.5398	22.9769	22.7322	22.5547	22.2576	22.2401	22.485	22.4331	23.2816	22.7068	22.9943	23.3209	23.0482	22.7747	22.1864	22.4727	22.2616	22.4288	23.3294	23.5512	23.3898	23.7111	23.6631	21.7324	21.7818	21.9639	22.0578	21.6819	23.1635	23.1197	23.4271	23.3177	23.1522	O14730	RIOK3	Serine/threonine-protein kinase RIO3	1	TTLNEFKNR	TTLNEFK(UniMod:121)NR	3	TTLNEFK(UniMod:121)NR3	30	0	7901623	TTLNEFK(UniMod:121)NR	FALSE	0	1.13606	1.64891
Q92791	18.4379	19.4769	19.5466	19.671	19.9386	19.5933	20.1515	19.6186	19.4788	19.0237	19.1775	19.4531	19.3598	19.7263	19.9743	19.8291	19.4942	19.7389	19.399	18.949	18.9292	19.113	19.6156	18.9761	19.5002	19.164	19.2781	19.3748	17.6716	17.6931	17.2951	17.5511	17.8751	Q92791	P3H4	Endoplasmic reticulum protein SC65	1	AVKLYNSGDFR	AVK(UniMod:121)LYNSGDFR	3	AVK(UniMod:121)LYNSGDFR3	30	0	648839	AVK(UniMod:121)LYNSGDFR	FALSE	0	-1.94444	-1.33843
Q15154.34	23.4842	22.9472	23.3453	22.0872	22.2675	21.908	21.9109	22.0608	25.2185	24.5928	24.2948	24.8651	24.2478	22.4446	21.7077	21.9129	22.3274	22.5187	24.2363	23.3619	23.6338	23.4834	23.8454	22.6732	22.5178	22.4739	22.2332	22.2976	24.9365	24.4046	24.374	24.3927	24.5381	Q15154	PCM1	Pericentriolar material 1 protein	1	LPDEKVELFSK	LPDEK(UniMod:121)VELFSK	3	LPDEK(UniMod:121)VELFSK3	30	0	1.43441e+07	LPDEK(UniMod:121)VELFSK	FALSE	0	1.70417	2.47594
Q7Z3T8.37	21.1149	21.2748	20.848	20.2757	20.4868	20.1715	20.4224	20.6759	21.3988	21.1409	21.3905	21.0693	21.4479	21.0342	20.7495	21.1079	20.8515	20.8543	21.3522	21.5948	21.6453	21.9699	21.588	20.4034	20.4852	20.3951	20.4366	20.7047	21.7001	21.7269	21.8536	21.6301	21.813	Q7Z3T8	ZFYVE16	Zinc finger FYVE domain-containing protein 16	1	QSAQEDSKSLDLK	QSAQEDSK(UniMod:121)SLDLK	3	QSAQEDSK(UniMod:121)SLDLK3	30	0	2.43122e+06	QSAQEDSK(UniMod:121)SLDLK	FALSE	0	1.02561	1.49384
Q14847.11	22.4924	22.3146	22.4636	22.0044	21.5599	21.4783	21.561	21.8921	23.4801	23.058	23.2707	23.0427	23.2885	21.4075	21.8807	21.9899	21.2684	21.4266	22.731	22.5937	23.2038	23.4647	23.1794	21.5535	21.7599	21.567	21.5167	21.7665	23.4288	23.4579	23.299	23.2474	23.3273	Q14847	LASP1	LIM and SH3 domain protein 1	1	TQDQISNIKYHEEFEK	TQDQISNIK(UniMod:121)YHEEFEK	4	TQDQISNIK(UniMod:121)YHEEFEK4	30	0	6.80615e+06	TQDQISNIK(UniMod:121)YHEEFEK	FALSE	0	1.39938	2.03933
Q9UPN4.17	19.1733	18.5415	18.5262	17.7119	16.8034	17.3736	16.2563	17.4935	20.8251	19.4238	19.7684	20.1261	19.4804	17.8234	17.4415	17.6648	17.0919	17.9928	19.439	19.2522	19.6643	19.3661	19.6794	17.5468	17.8457	17.9951	17.8829	17.7109	21.0555	20.7045	20.3493	20.4021	20.2406	Q9UPN4	CEP131	Centrosomal protein of 131 kDa	1	LEHLLQAKR	LEHLLQAK(UniMod:121)R	3	LEHLLQAK(UniMod:121)R3	25	0	800200	LEHLLQAK(UniMod:121)R	TRUE	5	2.23392	3.27433
Q68DA7.27	20.0316	20.8477	20.6575	19.5284	20.0292	19.9648	20.2385	20.3285	21.0187	21.6207	21.0996	21.3219	21.425	19.7941	20.3079	20.0343	20.3811	19.5737	21.4454	21.4642	22.0164	21.9317	21.5282	19.1834	19.1792	19.3518	18.5616	19.0468	20.9257	20.8254	21.0437	20.9513	21.247	Q68DA7	FMN1	Formin-1	1	VVAKVQDLSSQVQR	VVAK(UniMod:121)VQDLSSQVQR	3	VVAK(UniMod:121)VQDLSSQVQR3	30	0	1.89455e+06	VVAK(UniMod:121)VQDLSSQVQR	FALSE	0	1.56722	2.30088
Q7Z3T8.40	24.3673	24.6484	24.2391	23.5918	23.6672	23.1906	23.5629	23.5622	25.0147	25.0352	24.8779	24.728	25.1603	24.0164	23.9706	24.1354	24.1389	23.9739	25.1118	24.859	25.3991	25.6198	25.2593	23.3733	23.3701	23.5007	23.9955	23.6203	25.1909	25.1706	24.671	25.3001	25.4806	Q7Z3T8	ZFYVE16	Zinc finger FYVE domain-containing protein 16	1	SFEENVNDSKSQMNQIDMK	SFEENVNDSK(UniMod:121)SQMNQIDMK	3	SFEENVNDSK(UniMod:121)SQMNQIDMK3	30	0	26492556	SFEENVNDSK(UniMod:121)SQMNQIDMK	FALSE	0	1.28454	1.89674
Q8TDB6.14	19.8959	20.1049	20.3361	19.9474	20.2202	20.5876	20.2577	20.5796	20.1893	20.223	20.5994	20.386	20.3706	20.4934	20.4466	19.9366	20.6004	20.1478	19.8819	20.0829	19.8556	19.7444	19.859	20.4769	20.6376	20.4884	20.8398	20.5909	19.2071	19.177	18.9127	19.3237	19.3049	Q8TDB6	DTX3L	E3 ubiquitin-protein ligase DTX3L	1	GGELTLLGTQDDISAAKQK	GGELTLLGTQDDISAAK(UniMod:121)QK	3	GGELTLLGTQDDISAAK(UniMod:121)QK3	30	1	1.20326e+06	GGELTLLGTQDDISAAK(UniMod:121)QK	FALSE	0	-1.69543	-1.14782
Q9H6K1.2	23.6968	24.1272	24.1226	23.5692	23.6535	23.4562	23.3113	23.4339	25.0091	24.8191	24.4848	24.619	24.8703	23.219	23.3014	23.6308	23.5217	23.4963	24.3843	24.5973	25.1802	24.8989	25.0427	22.9952	23.1756	22.9871	23.0283	22.9665	24.3912	24.3832	24.2306	24.3586	24.4522	Q9H6K1	ILRUN	Protein ILRUN	1	QSDENNLKDPGGSEFDSISK	QSDENNLK(UniMod:121)DPGGSEFDSISK	3	QSDENNLK(UniMod:121)DPGGSEFDSISK3	30	1	19526468	QSDENNLK(UniMod:121)DPGGSEFDSISK	FALSE	0	1.07337	1.59188
Q9Y4D1.4	20.7114	20.9013	20.5786	20.4526	20.6385	20.5356	20.5933	20.2594	20.6976	20.6103	20.443	20.702	20.8534	20.5376	20.3385	20.2976	20.906	20.7653	21.3351	21.0938	21.1019	21.3056	21.3317	20.2174	19.8087	20.2482	19.8238	20.2585	21.2473	21.3325	21.2384	21.4449	21.4939	Q9Y4D1	DAAM1	Disheveled-associated activator of morphogenesis 1	1	EADAIDDTLSSKLK	EADAIDDTLSSK(UniMod:121)LK	3	EADAIDDTLSSK(UniMod:121)LK3	30	0	1.87627e+06	EADAIDDTLSSK(UniMod:121)LK	FALSE	0	1.02657	1.53358
Q8TC07.7	25.7978	25.9558	25.9394	25.6355	25.524	25.4878	25.3535	25.7972	26.1624	26.4591	26.557	26.4211	25.9963	24.7822	25.1932	24.9862	25.2006	25.4512	26.774	27.0926	26.8518	26.5979	26.6287	25.1757	24.7932	24.9199	25.1845	25.3423	26.5265	26.4419	26.3001	26.5661	26.7273	Q8TC07	TBC1D15	TBC1 domain family member 15	1	IIYEQEGVYIHSSCGKTNDQDGLISGILR	IIYEQEGVYIHSSC(UniMod:4)GK(UniMod:121)TNDQDGLISGILR	4	IIYEQEGVYIHSSC(UniMod:4)GK(UniMod:121)TNDQDGLISGILR4	30	1	73308970	IIYEQEGVYIHSSC(UniMod:4)GK(UniMod:121)TNDQDGLISGILR	FALSE	0	1.14584	1.71263
Q15154.20	23.1121	23.024	23.0478	22.1012	21.7257	21.294	21.561	21.7923	24.6929	24.2269	24.5206	24.6059	23.9573	22.4187	22.0366	22.042	22.2864	22.4796	23.8906	24.0519	23.8919	23.4105	23.7322	22.6472	22.2065	22.3787	22.0779	22.0864	24.2426	23.8428	23.9052	23.8059	23.9276	Q15154	PCM1	Pericentriolar material 1 protein	1	IQALQTACPDLQLSAASVGNCPTKK	IQALQTAC(UniMod:4)PDLQLSAASVGNC(UniMod:4)PTK(UniMod:121)K	3	IQALQTAC(UniMod:4)PDLQLSAASVGNC(UniMod:4)PTK(UniMod:121)K3	30	0	1.1992e+07	IQALQTAC(UniMod:4)PDLQLSAASVGNC(UniMod:4)PTK(UniMod:121)K	FALSE	0	1.33428	1.9967
Q7Z3T8.50	21.9488	22.0352	21.603	20.9702	20.9441	20.6022	20.8126	20.8622	22.2658	22.3159	22.5283	22.6001	22.1289	21.1368	21.5865	21.1938	21.4029	21.4358	23.0423	23.0038	22.724	22.332	22.4936	21.2307	21.2026	20.9762	21.037	21.4618	22.8963	22.6884	22.5324	22.3635	23.0988	Q7Z3T8	ZFYVE16	Zinc finger FYVE domain-containing protein 16	1	VWFADGILPNGEVADTTKLSSGSK	VWFADGILPNGEVADTTK(UniMod:121)LSSGSK	3	VWFADGILPNGEVADTTK(UniMod:121)LSSGSK3	30	1	4657840	VWFADGILPNGEVADTTK(UniMod:121)LSSGSK	FALSE	0	1.22782	1.84064
Q15154.51	21.2407	21.362	21.1282	20.4769	20.7264	20.7447	20.9792	20.918	21.4549	21.5485	21.4655	21.3764	21.5919	21.0544	20.8225	21.0062	21.065	20.7584	21.7043	21.8008	21.5948	22.0249	21.789	20.386	20.7282	20.8887	20.6378	20.8017	21.8789	21.7017	21.7615	21.6946	21.9278	Q15154	PCM1	Pericentriolar material 1 protein	1	TAESKNVPLER	TAESK(UniMod:121)NVPLER	3	TAESK(UniMod:121)NVPLER3	30	0	2696647	TAESK(UniMod:121)NVPLER	FALSE	0	0.883846	1.32503
Q7Z3T8.41	22.3443	22.3899	21.8179	20.9467	21.4531	21.3375	21.004	21.3037	22.0563	22.449	22.9248	22.4641	22.2397	21.829	21.9368	21.5888	21.8583	22.1866	22.9383	23.1304	22.9049	22.6599	22.866	21.7103	21.4227	21.718	21.4239	21.6319	23.0892	23.0424	22.9706	22.9168	23.517	Q7Z3T8	ZFYVE16	Zinc finger FYVE domain-containing protein 16	1	SLDLKDNDVIQDSSSALHVSSK	SLDLK(UniMod:121)DNDVIQDSSSALHVSSK	4	SLDLK(UniMod:121)DNDVIQDSSSALHVSSK4	30	0	5.607e+06	SLDLK(UniMod:121)DNDVIQDSSSALHVSSK	FALSE	0	1.22032	1.83133
P35241.24	21.4904	21.045	21.8229	21.786	21.2874	21.4492	21.5932	21.5119	22.1407	21.9958	22.1889	22.0573	22.2187	21.0056	20.3842	20.7915	20.5879	20.6099	21.341	21.2799	21.2481	21.7215	21.4803	20.7744	20.6948	20.9005	20.8163	21.1722	22.2308	21.899	22.1597	22.2672	21.9887	P35241	RDX	Radixin	1	TQNDVLHAENVKAGR	TQNDVLHAENVK(UniMod:121)AGR	4	TQNDVLHAENVK(UniMod:121)AGR4	30	0	3.16896e+06	TQNDVLHAENVK(UniMod:121)AGR	FALSE	0	0.986232	1.48865
P36405	22.5729	22.2746	22.5011	22.0994	22.0154	22.1201	22.2044	22.1248	23.0258	22.8892	22.8509	22.763	22.9178	22.0939	21.4859	21.8848	21.6092	21.7226	22.6116	22.6253	22.8608	22.9267	22.9257	21.6928	21.9175	21.9552	22.0746	22.2969	23.3176	23.2111	23.2392	23.1222	22.9023	P36405	ARL3	ADP-ribosylation factor-like protein 3	1	LKSAPDQEVR	LK(UniMod:121)SAPDQEVR	3	LK(UniMod:121)SAPDQEVR3	30	0	6.29487e+06	LK(UniMod:121)SAPDQEVR	FALSE	0	0.932646	1.40958
Q9H1P3.3	19.5111	19.5553	18.81	17.729	17.5492	18.1553	16.4309	18.3966	20.0536	19.5907	20.3691	19.9712	19.8538	18.2165	18.4742	18.1196	17.8567	17.3039	21.4231	21.4859	20.9568	20.7764	20.9399	18.3769	18.3852	18.2536	17.5588	18.094	21.1213	20.6551	20.6402	20.7747	21.2514	Q9H1P3	OSBPL2	Oxysterol-binding protein-related protein 2	1	SDFSVWTILKK	SDFSVWTILK(UniMod:121)K	3	SDFSVWTILK(UniMod:121)K3	28	1	1.1591e+06	SDFSVWTILK(UniMod:121)K	TRUE	2	2.19163	3.31803
Q9UPN4	20.1231	19.7723	19.5167	18.5858	17.7871	17.3586	18.1967	17.934	21.388	20.6544	21.1442	21.1684	20.95	19.8364	18.4062	18.9718	18.4011	18.9142	20.5519	20.0862	20.5609	20.9799	21.0139	18.9756	18.9896	18.7235	18.7773	19.053	21.9128	21.4012	21.0756	21.2233	21.0993	Q9UPN4	CEP131	Centrosomal protein of 131 kDa	1	AAIQELQQKR	AAIQELQQK(UniMod:121)R	3	AAIQELQQK(UniMod:121)R3	29	0	1.41644e+06	AAIQELQQK(UniMod:121)R	TRUE	1	1.93543	2.94189
Q9BRS2.8	17.4048	17.6759	18.2441	18.1078	18.5384	17.7714	18.8258	18.5282	18.2744	17.9486	18.0367	18.0227	18.3874	18.342	18.4683	18.7255	18.4835	18.3789	16.7793	16.8704	16.8473	17.4711	16.3927	18.2194	18.5558	18.366	18.3571	18.485	16.4012	16.5133	15.6727	16.7971	16.6803	Q9BRS2	RIOK1	Serine/threonine-protein kinase RIO1	1	MVKEAQR	MVK(UniMod:121)EAQR	2	MVK(UniMod:121)EAQR2	28	1	267698	MVK(UniMod:121)EAQR	TRUE	2	-2.39343	-1.57397
Q14847.3	22.0304	21.7834	22.1633	21.1926	21.6375	21.0804	21.0944	21.3233	22.9887	23.0069	22.9459	23.1848	23.1788	20.7763	21.1574	20.8083	20.7643	20.7569	22.8565	22.463	22.8162	22.6191	22.8156	21.7129	20.8442	21.3174	21.2934	21.6064	22.5864	22.7784	22.585	22.7598	22.8196	Q14847	LASP1	LIM and SH3 domain protein 1	1	GKGFSVVADTPELQR	GK(UniMod:121)GFSVVADTPELQR	3	GK(UniMod:121)GFSVVADTPELQR3	30	0	5.24413e+06	GK(UniMod:121)GFSVVADTPELQR	FALSE	0	1.07177	1.63026
Q15154.61	20.6124	20.3934	20.1941	18.7381	18.7539	17.7821	18.5627	18.7909	21.978	21.7026	22.0032	22.0085	21.6214	19.3448	19.1745	18.7352	19.4956	19.846	21.5975	21.3846	21.5628	21.2168	21.5765	19.9847	19.5905	19.6288	19.7112	19.3035	22.0265	21.2039	21.4147	21.7139	21.5461	Q15154	PCM1	Pericentriolar material 1 protein	1	YMSQMSVPEQAELEKLK	YMSQMSVPEQAELEK(UniMod:121)LK	3	YMSQMSVPEQAELEK(UniMod:121)LK3	30	1	2.11211e+06	YMSQMSVPEQAELEK(UniMod:121)LK	FALSE	0	1.53514	2.33944
Q96G28.9	22.8989	22.9233	22.8685	22.8102	22.6635	22.5147	22.5829	22.7063	23.0937	23.0964	23.2471	23.0671	22.903	22.5676	22.5873	22.4768	22.5923	22.4634	23.3618	23.5597	23.2976	23.1079	23.2181	22.4075	22.2804	22.5769	22.0969	22.4894	23.2005	23.4181	23.2504	23.5974	23.6714	Q96G28	CFAP36	Cilia- and flagella-associated protein 36	1	NGVLPDCLTDGSDVVSDLEHEEMKILR	NGVLPDC(UniMod:4)LTDGSDVVSDLEHEEMK(UniMod:121)ILR	4	NGVLPDC(UniMod:4)LTDGSDVVSDLEHEEMK(UniMod:121)ILR4	30	1	8.41386e+06	NGVLPDC(UniMod:4)LTDGSDVVSDLEHEEMK(UniMod:121)ILR	FALSE	0	0.83704	1.27762
Q14847.12	20.6355	20.4539	20.7713	20.1218	20.1663	19.8418	19.8839	20.0916	21.4585	21.4416	21.5089	21.5054	21.6934	19.9146	19.6317	19.8974	19.7047	19.8329	21.0022	21.1133	20.9225	21.4565	21.0627	19.8225	19.7684	19.8258	20.4015	19.9955	21.0883	21.7276	21.298	21.4881	20.9397	Q14847	LASP1	LIM and SH3 domain protein 1	1	YHEEFEKSR	YHEEFEK(UniMod:121)SR	3	YHEEFEK(UniMod:121)SR3	30	0	1.9001e+06	YHEEFEK(UniMod:121)SR	FALSE	0	1.06392	1.62727
Q9Y295.6	23.1624	24.0956	24.7619	24.8876	24.8692	25.1358	24.7706	24.9797	24.9782	24.7173	24.3968	24.5002	24.3839	24.1689	24.8663	24.3257	24.4067	24.3599	24.1526	23.9073	23.601	23.3123	23.8551	23.7471	23.7939	23.756	23.9336	24.1604	22.5337	22.2882	22.4203	22.5367	22.4544	Q9Y295	DRG1	Developmentally-regulated GTP-binding protein 1	1	KIIENELEGFGIR	K(UniMod:121)IIENELEGFGIR	3	K(UniMod:121)IIENELEGFGIR3	30	0	1.95181e+07	K(UniMod:121)IIENELEGFGIR	FALSE	0	-1.73132	-1.1318
Q14157	23.5133	23.0903	23.3667	22.6762	22.5154	22.5351	22.4525	22.5141	24.2105	24.3074	24.3979	24.1052	23.9524	22.3258	22.564	22.3737	22.2821	22.2874	23.737	24.0763	23.5968	23.6781	23.9817	22.9096	23.0145	23.086	22.9625	23.1006	23.9918	24.0029	23.9069	23.8987	24.2599	Q14157	UBAP2L	Ubiquitin-associated protein 2-like	1	AINVLLEGNPDTHSWEMVGKK	AINVLLEGNPDTHSWEMVGK(UniMod:121)K	4	AINVLLEGNPDTHSWEMVGK(UniMod:121)K4	30	0	1.2487e+07	AINVLLEGNPDTHSWEMVGK(UniMod:121)K	FALSE	0	0.788016	1.20679
Q9H7C9.1	15.1687	14.6663	15.0079	14.4075	14.3622	14.2769	13.7648	14.9036	15.7454	15.5939	15.7648	15.7829	15.4767	13.9711	14.0553	13.7289	13.9869	13.6885	15.2709	15.6292	15.4536	14.9491	15.9298	13.5718	14.6476	14.0587	14.2653	14.387	16.0228	16.1089	15.877	16.0738	16.6737	Q9H7C9	AAMDC	Mth938 domain-containing protein	1	VLQTEQAVKEYNALVAQGVR	VLQTEQAVK(UniMod:121)EYNALVAQGVR	3	VLQTEQAVK(UniMod:121)EYNALVAQGVR3	23	1	46535.9	VLQTEQAVK(UniMod:121)EYNALVAQGVR	TRUE	7	1.55143	2.3789
Q8IWA0.8	10.9359	15.8914	15.9273	15.9098	16.5096	16.2283	16.8201	16.5207	15.7411	14.6861	15.1731	15.2756	16.4085	16.3511	16.1033	15.6995	16.5852	15.9705	16.1749	15.0348	16.3284	14.4783	16.1876	15.2672	14.518	15.021	14.9846	14.3141	12.306	5.73712	5.73712	5.73712	5.73712	Q8IWA0	WDR75	WD repeat-containing protein 75	1	QEKETELELQMK	QEK(UniMod:121)ETELELQMK	3	QEK(UniMod:121)ETELELQMK3	26	1	57447.2	QEK(UniMod:121)ETELELQMK	TRUE	4	-9.41115	-6.12903
O95235.17	21.5677	22.4186	21.577	21.3267	21.5182	21.0431	21.1418	21.6972	21.6725	21.7599	21.9472	22.1879	21.4756	22.6238	22.9316	22.1994	22.5528	22.6162	22.3265	22.7387	22.1365	21.9396	22.1213	22.427	22.1567	22.5247	22.2501	22.3489	20.7395	20.9482	20.5033	20.792	20.9869	O95235	KIF20A	Kinesin-like protein KIF20A	1	PLLSNEVIWLDSKQIR	PLLSNEVIWLDSK(UniMod:121)QIR	3	PLLSNEVIWLDSK(UniMod:121)QIR3	30	1	4.25579e+06	PLLSNEVIWLDSK(UniMod:121)QIR	FALSE	0	-1.87645	-1.21858
P61923.4	24.2585	23.551	23.8865	23.5313	23.5466	23.3126	23.7284	23.5384	24.6207	24.0856	24.0212	24.1053	24.375	23.3957	23.2719	23.5661	23.581	23.5596	23.4186	23.3851	23.6816	23.7609	23.8893	23.5423	23.8106	23.6252	23.7197	23.787	24.8511	24.7928	24.7759	24.7357	24.9443	P61923	COPZ1	Coatomer subunit zeta-1	1	YYDDTYPSVKEQK	YYDDTYPSVK(UniMod:121)EQK	3	YYDDTYPSVK(UniMod:121)EQK3	30	0	1.70488e+07	YYDDTYPSVK(UniMod:121)EQK	FALSE	0	0.884195	1.36182
Q9C0C9.10	20.1785	20.181	20.3218	19.6997	19.8522	19.7413	19.5991	20.0134	20.8501	20.9731	20.9014	20.689	20.899	19.6081	19.4798	19.6644	19.5287	19.9513	20.6279	20.5591	21.0052	20.6262	20.7596	19.6891	19.0864	20.0402	19.3846	19.5086	20.8622	20.8327	20.6266	20.9479	20.8071	Q9C0C9	UBE2O	(E3-independent) E2 ubiquitin-conjugating enzyme	1	FLDDIKK	FLDDIK(UniMod:121)K	2	FLDDIK(UniMod:121)K2	30	1	1.38541e+06	FLDDIK(UniMod:121)K	FALSE	0	0.998103	1.54889
Q14534.6	21.5662	21.0834	20.7986	20.6998	20.2816	20.4487	20.3106	20.7294	21.5038	20.8914	21.0384	21.0548	21.0277	20.9086	20.9528	20.3151	20.2621	20.8115	21.7218	21.4508	21.5113	21.5594	21.3402	21.2992	20.4903	20.8544	20.4803	20.7256	22.5987	22.0088	22.3118	22.2958	22.5974	Q14534	SQLE	Squalene monooxygenase	1	LLKGIPDLYDDAAIFEAK	LLK(UniMod:121)GIPDLYDDAAIFEAK	3	LLK(UniMod:121)GIPDLYDDAAIFEAK3	30	1	2696846	LLK(UniMod:121)GIPDLYDDAAIFEAK	FALSE	0	1.2478	1.93726
O95235.11	19.3942	20.4864	19.7256	19.6702	20.4002	19.7669	19.7841	19.5207	19.9145	19.7928	19.2184	19.5193	19.6687	20.9788	21.046	20.9165	20.8823	20.831	19.9073	20.1161	20.2138	19.8466	20.1252	20.2829	20.1964	20.3123	20.1665	19.8297	18.72	18.7777	18.0376	18.9062	18.713	O95235	KIF20A	Kinesin-like protein KIF20A	1	LKEAGNINTSLHTLGR	LK(UniMod:121)EAGNINTSLHTLGR	4	LK(UniMod:121)EAGNINTSLHTLGR4	30	0	1.07099e+06	LK(UniMod:121)EAGNINTSLHTLGR	FALSE	0	-1.85817	-1.19521
P49356	20.2914	20.7401	21.7545	21.8613	21.4575	21.5478	21.3386	21.9959	21.5371	21.6754	22.09	22.1144	21.9266	21.1266	21.1192	21.1492	20.9732	20.8221	20.5272	20.1586	20.1003	20.6677	20.7573	21.6805	21.3803	21.2175	21.3949	21.312	18.5909	19.128	20.2755	19.4928	18.4418	P49356	FNTB	Protein farnesyltransferase subunit beta	1	CNKLVDGCYSFWQAGLLPLLHR	C(UniMod:4)NK(UniMod:121)LVDGC(UniMod:4)YSFWQAGLLPLLHR	4	C(UniMod:4)NK(UniMod:121)LVDGC(UniMod:4)YSFWQAGLLPLLHR4	30	0	2.39653e+06	C(UniMod:4)NK(UniMod:121)LVDGC(UniMod:4)YSFWQAGLLPLLHR	FALSE	0	-2.69184	-1.7306
P51825	18.771	18.8586	17.5835	16.9722	16.7811	16.9087	16.9964	17.0517	18.146	18.117	18.5304	18.1163	18.2154	18.7603	18.0681	18.5914	18.4471	18.5037	19.326	18.8695	19.1325	19.5538	19.3333	18.0178	18.032	18.3082	17.9171	18.1169	19.9335	19.4377	19.3749	19.5502	19.0214	P51825	AFF1	AF4/FMR2 family member 1	1	DSQHVSSVTQNQKQYDTSSK	DSQHVSSVTQNQK(UniMod:121)QYDTSSK	4	DSQHVSSVTQNQK(UniMod:121)QYDTSSK4	30	0	415495	DSQHVSSVTQNQK(UniMod:121)QYDTSSK	FALSE	0	1.08194	1.68826
Q8N6T3.6	19.4969	19.6408	19.5019	19.148	18.6094	18.8044	18.6763	18.8605	20.2598	20.0779	20.1899	20.13	20.2631	18.7776	18.851	19.4003	19.4526	18.8572	19.9559	20.3893	20.194	20.2853	20.2444	18.6751	18.9964	18.9825	19.1035	18.5084	20.1781	20.1123	20.2799	20.1118	20.0214	Q8N6T3	ARFGAP1	ADP-ribosylation factor GTPase-activating protein 1	1	FASAAKEGATK	FASAAK(UniMod:121)EGATK	3	FASAAK(UniMod:121)EGATK3	30	0	880338	FASAAK(UniMod:121)EGATK	FALSE	0	1.00518	1.56987
Q14847.7	22.1829	22.0951	22.4849	21.476	21.8132	21.0664	21.8351	21.5957	23.2601	23.4733	23.5242	23.2804	23.525	21.1563	21.3834	21.0704	20.9478	20.8264	22.9372	23.357	23.0235	23.4508	22.7978	21.1577	21.6085	21.6455	21.3925	20.7177	22.8993	22.7107	23.577	22.816	23.3042	Q14847	LASP1	LIM and SH3 domain protein 1	1	LKQQSELQSQVR	LK(UniMod:121)QQSELQSQVR	3	LK(UniMod:121)QQSELQSQVR3	30	0	6.60116e+06	LK(UniMod:121)QQSELQSQVR	FALSE	0	1.3714	2.14273
Q96J02	24.0593	23.8888	23.4058	23.0421	22.9792	22.9116	22.5706	22.8285	23.9094	23.965	24.041	24.1862	23.6247	22.9135	23.2074	23.1562	23.0453	23.1668	24.763	25.0249	24.783	24.3591	24.469	23.6481	23.3264	23.4536	23.0287	23.4768	24.6075	24.6372	24.6713	24.5433	25.1998	Q96J02	ITCH	E3 ubiquitin-protein ligase Itchy homolog	1	EFDPLGPLPPGWEKR	EFDPLGPLPPGWEK(UniMod:121)R	3	EFDPLGPLPPGWEK(UniMod:121)R3	30	0	17463746	EFDPLGPLPPGWEK(UniMod:121)R	FALSE	0	1.0494	1.6408
Q15154.41	19.9382	20.4614	20.2936	19.3516	19.3898	19.9393	19.0347	19.8198	21.0945	21.2271	20.9832	21.1935	20.903	19.5212	19.0764	19.7035	19.8471	20.1098	21.4699	21.5131	21.1764	20.853	21.3436	19.2105	19.1216	19.4479	19.0222	18.7208	20.8612	20.8622	20.741	20.5454	20.8494	Q15154	PCM1	Pericentriolar material 1 protein	1	NDQNNCPVKPCYLNILEDEQPLNSAAHK	NDQNNC(UniMod:4)PVK(UniMod:121)PC(UniMod:4)YLNILEDEQPLNSAAHK	4	NDQNNC(UniMod:4)PVK(UniMod:121)PC(UniMod:4)YLNILEDEQPLNSAAHK4	30	1	1.55391e+06	NDQNNC(UniMod:4)PVK(UniMod:121)PC(UniMod:4)YLNILEDEQPLNSAAHK	FALSE	0	1.29953	2.03495
P22307.1	20.6708	19.9048	19.9828	20.3676	19.7239	19.9915	19.8063	19.6657	19.9558	20.2011	19.9119	19.8829	20.3208	19.5522	19.7267	18.8773	19.722	19.3979	20.5538	20.1064	20.5028	20.3087	20.3004	19.8958	19.746	19.4016	20.2354	20.1462	21.4693	21.2713	21.7	21.3427	21.4992	P22307	SCP2	Sterol carrier protein 2	1	DGPGGKEATWVVDVK	DGPGGK(UniMod:121)EATWVVDVK	3	DGPGGK(UniMod:121)EATWVVDVK3	30	0	1.36514e+06	DGPGGK(UniMod:121)EATWVVDVK	FALSE	0	1.22406	1.91894
Q9UPN4.9	18.7442	18.5939	18.9454	18.1362	17.5535	17.319	17.737	17.7885	20.6286	19.7294	20.2404	20.2153	20.1064	17.592	17.1103	18.0654	17.9648	18.2809	19.2207	19.3641	19.2568	19.6178	19.4661	18.0015	17.8312	17.4498	17.535	18.1038	20.0031	19.8966	19.2207	19.9813	19.4187	Q9UPN4	CEP131	Centrosomal protein of 131 kDa	1	ELMSATEKAR	ELMSATEK(UniMod:121)AR	3	ELMSATEK(UniMod:121)AR3	29	0	622927	ELMSATEK(UniMod:121)AR	TRUE	1	1.49283	2.34674
Q05397.4	16.9743	17.1797	17.3146	15.8895	15.8121	15.7353	16.077	16.3191	18.8493	18.518	18.4649	18.7182	18.7622	15.7593	16.4237	15.9056	16.4476	16.0861	18.1256	18.4028	18.0775	18.0145	18.5544	16.5803	15.8289	16.022	16.3717	16.3487	17.3175	17.8397	17.8274	17.7659	17.841	Q05397	PTK2	Focal adhesion kinase 1	1	FLKPDVR	FLK(UniMod:121)PDVR	2	FLK(UniMod:121)PDVR2	29	1	213901	FLK(UniMod:121)PDVR	TRUE	1	1.15613	1.81984
Q9NZ52.14	21.8365	21.7091	22.1718	21.1526	21.5763	21.3702	21.6275	21.2721	23.1922	22.7706	22.9007	22.9539	22.9017	20.98	20.9256	21.3351	21.2279	21.0507	22.3023	22.1003	22.2052	22.4329	22.5311	21.4348	21.3501	21.2333	21.3869	21.27	22.4306	22.1546	22.3603	22.293	22.4513	Q9NZ52	GGA3	ADP-ribosylation factor-binding protein GGA3	1	VVSPKYLGDR	VVSPK(UniMod:121)YLGDR	3	VVSPK(UniMod:121)YLGDR3	30	0	4614269	VVSPK(UniMod:121)YLGDR	FALSE	0	0.778859	1.22704
Q9UPN4.1	22.2696	22.1478	21.8424	21.0479	20.3894	20.1029	20.5609	20.6182	23.6128	23.0196	23.2082	22.7049	23.1592	21.4636	20.691	21.9623	21.3262	21.4467	22.9974	22.3778	22.9193	23.1501	23.144	21.0248	21.2991	21.0655	21.0904	21.2347	24.3281	23.2737	23.2876	23.4598	22.6324	Q9UPN4	CEP131	Centrosomal protein of 131 kDa	1	AATCEGSESSGFGKLPK	AATC(UniMod:4)EGSESSGFGK(UniMod:121)LPK	3	AATC(UniMod:4)EGSESSGFGK(UniMod:121)LPK3	30	0	6.25971e+06	AATC(UniMod:4)EGSESSGFGK(UniMod:121)LPK	FALSE	0	1.7482	2.75863
Q15154.55	20.9332	21.1281	21.1939	20.3339	19.8722	19.9765	20.4538	20.1139	22.65	21.9237	22.0324	22.0859	22.4969	20.4365	20.4351	20.6573	20.4553	20.4518	21.692	21.4047	21.7224	21.9469	22.0787	19.995	20.0898	20.2922	20.2394	20.2526	22.334	21.5623	21.4789	21.7121	21.3754	Q15154	PCM1	Pericentriolar material 1 protein	1	TQKDTGVNEK	TQK(UniMod:121)DTGVNEK	3	TQK(UniMod:121)DTGVNEK3	30	0	2.79575e+06	TQK(UniMod:121)DTGVNEK	FALSE	0	1.17767	1.85978
Q96CW6.2	22.7348	22.5848	23.0033	22.6528	22.2589	22.162	22.4974	22.5874	23.8213	23.4687	23.6971	23.2543	23.6329	22.4493	21.9527	22.5871	21.913	22.1969	22.7287	22.8068	23.1535	23.1166	22.9438	21.9751	22.0536	22.1898	22.1663	22.1516	23.5986	23.4085	23.3761	23.3459	23.0824	Q96CW6	SLC7A6OS	Probable RNA polymerase II nuclear localization protein SLC7A6OS	1	SDAVESAAQKTSEGLER	SDAVESAAQK(UniMod:121)TSEGLER	3	SDAVESAAQK(UniMod:121)TSEGLER3	30	0	8041033	SDAVESAAQK(UniMod:121)TSEGLER	FALSE	0	0.97161	1.53841
Q9UKY7	19.9412	19.8616	20.0117	19.0567	19.5889	19.3158	19.8442	19.49	20.7395	20.492	20.5479	20.3893	20.6523	19.3398	19.3112	19.4014	19.2954	19.112	20.2259	20.3938	20.7137	20.5145	20.3088	19.0134	19.6551	19.1845	19.3529	19.4335	20.5047	20.7881	20.2816	20.559	20.6393	Q9UKY7	CDV3	Protein CDV3 homolog	1	AVTKDEDEWK	AVTK(UniMod:121)DEDEWK	3	AVTK(UniMod:121)DEDEWK3	30	0	1.13687e+06	AVTK(UniMod:121)DEDEWK	FALSE	0	0.948232	1.50509
Q7Z569.15	22.0872	22.3405	21.8999	22.3693	23.0486	22.837	22.8353	22.9008	20.7885	21.0593	20.9015	21.0351	21.224	22.9215	22.4919	22.7467	22.6955	22.7245	21.7287	21.8299	22.1269	22.1803	21.9588	22.4955	22.7548	22.5831	22.8677	22.4877	21.6766	21.4122	21.5976	21.4733	21.5239	Q7Z569	BRAP	BRCA1-associated protein	1	LVASKTDGK	LVASK(UniMod:121)TDGK	2	LVASK(UniMod:121)TDGK2	30	1	4.88997e+06	LVASK(UniMod:121)TDGK	FALSE	0	-1.35106	-0.851064
P43361	21.1724	21.5753	21.899	22.0959	21.97	21.9228	21.4766	22.0538	21.879	21.8711	21.8954	21.908	21.9174	22.0719	21.9486	21.8052	21.9986	22.0332	21.299	21.2136	20.9158	21.3879	21.0792	21.8615	21.7455	21.8223	22.0423	21.4001	20.2482	20.6972	20.8833	20.707	20.3165	P43361	MAGEA8	Melanoma-associated antigen 8	0	ALAETSYVKVLEHVVR	ALAETSYVK(UniMod:121)VLEHVVR	4	ALAETSYVK(UniMod:121)VLEHVVR4	30	0	3.26314e+06	ALAETSYVK(UniMod:121)VLEHVVR	FALSE	0	-1.47758	-0.930182
Q14258	21.1533	21.1412	21.4847	20.4388	20.7712	20.7807	20.8869	20.2689	22.5019	22.4268	22.0699	22.1597	22.5425	20.0671	20.4457	20.1306	20.2032	20.0964	22.5675	21.8387	21.8372	22.0824	22.1435	20.7567	20.2367	20.6632	20.5962	20.0943	21.729	21.7248	21.9118	22.0037	21.8167	Q14258	TRIM25	E3 ubiquitin/ISG15 ligase TRIM25	1	AKVLETFLAK	AK(UniMod:121)VLETFLAK	3	AK(UniMod:121)VLETFLAK3	30	0	3.18332e+06	AK(UniMod:121)VLETFLAK	FALSE	0	1.05542	1.68018
Q9NZ52.11	20.9687	21.4302	21.5103	20.6193	20.9533	20.6709	21.0561	20.8621	22.3309	22.0235	22.2886	21.9092	22.3894	21.0945	20.7098	20.9435	20.7138	20.7804	21.8239	21.9176	22.0222	22.0761	22.2201	20.1528	20.6943	20.2059	20.5674	20.4791	21.5142	21.6496	21.5463	21.4933	21.3842	Q9NZ52	GGA3	ADP-ribosylation factor-binding protein GGA3	1	SKNPDDLQEANK	SK(UniMod:121)NPDDLQEANK	3	SK(UniMod:121)NPDDLQEANK3	30	0	3.00215e+06	SK(UniMod:121)NPDDLQEANK	FALSE	0	0.846887	1.3483
Q6GQQ9.7	20.4475	20.2087	20.7927	20.3804	20.7241	20.4441	20.5329	20.5032	21.1789	20.8501	21.1701	21.158	20.9855	20.0543	19.6398	20.0472	19.6826	19.9775	20.3115	20.447	20.4627	20.593	20.8711	19.8243	19.8378	19.8623	20.1451	19.9168	20.8888	21.2483	21.1078	20.879	20.7643	Q6GQQ9	OTUD7B	OTU domain-containing protein 7B	1	FLAEQKQK	FLAEQK(UniMod:121)QK	2	FLAEQK(UniMod:121)QK2	30	1	1.58782e+06	FLAEQK(UniMod:121)QK	FALSE	0	0.816541	1.30425
Q7LBR1.6	21.6565	21.8199	22.064	21.176	21.19	21.3463	21.4835	21.4574	22.6529	22.6909	22.7033	22.8498	23.0899	21.297	20.979	21.2795	21.3357	21.1339	22.3372	22.441	22.3915	22.6385	22.3662	21.0585	20.7963	21.3622	21.3153	21.1999	22.2466	22.0234	21.99	22.3173	22.2558	Q7LBR1	CHMP1B	Charged multivesicular body protein 1b	1	VQTAVTMGKVTK	VQTAVTMGK(UniMod:121)VTK	3	VQTAVTMGK(UniMod:121)VTK3	25	0	4.71986e+06	VQTAVTMGK(UniMod:121)VTK	TRUE	5	0.785289	1.25512
Q15154.15	17.954	17.737	17.5496	16.6999	15.3768	16.5198	16.5201	15.8637	19.288	18.75	18.9969	18.5972	18.8832	17.2522	16.7596	16.9316	17.3592	16.2172	18.6442	18.2501	18.3983	18.5744	18.9833	16.9885	16.6598	16.8228	17.035	17.0576	19.353	19.0912	18.7868	19.2834	18.4623	Q15154	PCM1	Pericentriolar material 1 protein	1	FGVESDKR	FGVESDK(UniMod:121)R	2	FGVESDK(UniMod:121)R2	26	1	340118	FGVESDK(UniMod:121)R	TRUE	4	1.60216	2.5631
Q9UPN4.25	20.7986	20.7546	21.3773	20.4936	19.8879	20.4414	20.7509	20.2214	22.76	22.1075	22.2263	22.3747	22.5091	20.261	20.1871	20.5444	20.3127	20.2488	21.2357	20.9329	21.1673	21.4178	21.2384	20.3264	20.0777	19.855	20.2221	19.9725	21.9688	21.3885	21.4637	21.6208	21.0902	Q9UPN4	CEP131	Centrosomal protein of 131 kDa	1	VAQAQAQHELEIKK	VAQAQAQHELEIK(UniMod:121)K	4	VAQAQAQHELEIK(UniMod:121)K4	30	0	2.60618e+06	VAQAQAQHELEIK(UniMod:121)K	FALSE	0	1.08895	1.74234
Q7Z6J2	18.7062	19.8658	19.8879	19.5865	20.317	20.0612	20.2275	19.8336	19.7228	19.7441	19.8874	19.4923	20.0063	19.9767	19.5592	19.736	19.6252	19.8424	19.8892	19.8031	20.2746	20.1915	19.7606	19.0818	19.3544	19.4762	19.2826	19.6636	17.8792	18.323	17.822	18.2766	17.9028	Q7Z6J2	TAMALIN	Protein TAMALIN	1	LQQKEEAAATPDPAAR	LQQK(UniMod:121)EEAAATPDPAAR	3	LQQK(UniMod:121)EEAAATPDPAAR3	30	1	817507	LQQK(UniMod:121)EEAAATPDPAAR	FALSE	0	-1.63871	-1.02329
P51784.9	20.4118	20.8868	20.4973	20.596	20.7739	20.5666	20.8388	20.6525	20.2307	20.3076	20.1799	20.3552	20.4717	21.5919	21.0901	21.2544	21.4543	21.1816	20.2959	20.3041	20.4296	21.0201	20.2459	20.9577	20.9111	21.0252	20.9087	20.9909	19.7804	19.8945	19.9836	20.0221	19.6434	P51784	USP11	Ubiquitin carboxyl-terminal hydrolase 11	1	LWAKNSEGSLDR	LWAK(UniMod:121)NSEGSLDR	3	LWAK(UniMod:121)NSEGSLDR3	30	0	1.6636e+06	LWAK(UniMod:121)NSEGSLDR	FALSE	0	-1.34743	-0.84044
Q96AZ6.1	20.7918	21.266	21.5971	21.1234	21.0213	21.1878	20.4221	21.0823	22.2365	22.1543	22.4212	22.3751	21.9466	20.7305	21.0738	20.8003	21.0375	20.857	21.7735	21.9225	21.5454	21.3201	21.5989	21.7554	21.0698	21.6733	21.2743	21.4724	20.1664	19.8742	20.1057	20.2468	20.2795	Q96AZ6	ISG20	Interferon-stimulated gene 20 kDa protein	1	LEILQLLKGK	LEILQLLK(UniMod:121)GK	3	LEILQLLK(UniMod:121)GK3	30	0	2.86624e+06	LEILQLLK(UniMod:121)GK	FALSE	0	-1.62225	-1.00678
P52594.1	21.0344	20.6162	20.3779	20.03	19.6131	19.799	19.653	19.7456	21.1098	20.7953	21.1259	20.9415	20.9654	19.8776	20.1761	20.4524	20.1405	19.6892	21.1785	21.3846	20.9143	21.1007	21.2483	20.6342	20.4227	20.4202	20.5804	20.3381	21.8465	21.44	21.6495	21.6273	21.3846	P52594	AGFG1	Arf-GAP domain and FG repeat-containing protein 1	1	PLKSLLGDSAPTLHLNK	PLK(UniMod:121)SLLGDSAPTLHLNK	4	PLK(UniMod:121)SLLGDSAPTLHLNK4	30	0	1.91408e+06	PLK(UniMod:121)SLLGDSAPTLHLNK	FALSE	0	0.850258	1.37066
Q9UHB6.6	21.7705	21.2395	21.1919	20.7523	20.8211	20.6911	20.9385	20.9487	21.7389	21.5164	21.6609	21.2915	21.5596	20.8377	20.4557	20.9677	20.5082	21.0516	21.4749	21.3924	22.0695	21.9321	21.7051	20.9485	21.1689	21.3954	20.9994	21.2155	22.7267	22.4878	22.3681	22.1686	22.2257	Q9UHB6	LIMA1	LIM domain and actin-binding protein 1	1	ELSVEEQIKR	ELSVEEQIK(UniMod:121)R	3	ELSVEEQIK(UniMod:121)R3	30	0	3092035	ELSVEEQIK(UniMod:121)R	FALSE	0	0.956754	1.54296
Q8IVM0.13	21.8971	21.6212	21.8818	21.2237	21.2218	21.0051	21.0379	21.0576	23.0361	22.505	22.6588	22.4926	22.5795	20.9888	20.7537	21.297	20.7185	20.74	22.2574	21.9635	22.6075	22.3777	22.5076	21.3084	21.3854	21.5253	21.0994	21.3636	22.5305	22.5391	22.3833	22.4981	22.3381	Q8IVM0	CCDC50	Coiled-coil domain-containing protein 50	1	QLQEEDLKAQAQLQK	QLQEEDLK(UniMod:121)AQAQLQK	3	QLQEEDLK(UniMod:121)AQAQLQK3	30	0	4.3122e+06	QLQEEDLK(UniMod:121)AQAQLQK	FALSE	0	0.858118	1.38468
Q8NCD3.1	19.5667	20.5111	19.7884	19.5696	20.0697	19.9162	20.0755	20.1011	19.7765	19.6736	19.4614	19.6897	19.5501	20.8881	20.8538	20.4203	20.7985	20.7028	20.6018	19.9909	20.351	20.1619	20.3416	20.2877	19.7467	20.359	20.1565	20.3336	18.7047	19.2193	19.0245	19.085	18.7496	Q8NCD3	HJURP	Holliday junction recognition protein	1	ENFIPCSEPVKGTGALR	ENFIPC(UniMod:4)SEPVK(UniMod:121)GTGALR	3	ENFIPC(UniMod:4)SEPVK(UniMod:121)GTGALR3	30	1	1.1026e+06	ENFIPC(UniMod:4)SEPVK(UniMod:121)GTGALR	FALSE	0	-1.50681	-0.93335
Q8IVM0.9	23.1657	22.9499	23.3363	23.0451	22.9822	22.7435	22.9942	23.02	24.1513	23.5661	23.5716	23.5248	23.7643	22.6499	22.4241	22.5414	22.4218	22.5393	23.387	23.1945	23.4308	23.4362	23.4743	22.654	22.7722	22.7324	22.6219	22.6667	23.6651	23.6886	23.6821	23.3259	23.8484	Q8IVM0	CCDC50	Coiled-coil domain-containing protein 50	1	LLQEKELQEEK	LLQEK(UniMod:121)ELQEEK	3	LLQEK(UniMod:121)ELQEEK3	30	0	1.01778e+07	LLQEK(UniMod:121)ELQEEK	FALSE	0	0.72869	1.1765
Q8NEN9.6	18.4581	18.1129	18.1397	17.8515	18.2066	17.6971	18.2967	18.2514	18.0602	18.1344	18.3877	18.2986	18.2125	17.9991	18.1051	17.2779	18.0642	18.2069	18.1821	18.439	18.314	18.0598	18.4811	17.3969	18.1176	17.7824	18.0422	17.4236	19.1082	19.2558	19.1272	19.1634	19.164	Q8NEN9	PDZD8	PDZ domain-containing protein 8	1	QFLAKQEVAK	QFLAK(UniMod:121)QEVAK	3	QFLAK(UniMod:121)QEVAK3	28	1	337654	QFLAK(UniMod:121)QEVAK	TRUE	2	1.07772	1.74458
O95864.5	11.8468	16.8229	18.3233	17.3821	19.7183	18.0237	18.244	17.7035	18.85	18.2656	17.2065	19.182	18.6569	17.7647	18.3727	18.0897	18.2678	19.0519	18.0096	18.3055	5.73712	17.7695	16.861	18.9438	18.1275	16.6849	18.4746	17.5513	5.73712	5.73712	5.73712	5.73712	5.73712	O95864	FADS2	Acyl-CoA 6-desaturase	1	SGKLWLDAYLHK	SGK(UniMod:121)LWLDAYLHK	4	SGK(UniMod:121)LWLDAYLHK4	24	1	335190	SGK(UniMod:121)LWLDAYLHK	TRUE	6	-15.1066	-9.33204
Q9UPN4.18	19.0036	18.6866	18.8757	17.8596	17.9989	17.9775	18.1643	17.8523	20.2483	19.5805	19.5263	19.7615	19.7879	18.147	18.0363	18.0026	18.6486	17.8977	19.1463	18.9832	19.0898	19.2581	19.6565	18.343	18.1534	18.3451	18.6282	18.2311	19.6917	19.4035	19.5235	19.9481	19.7685	Q9UPN4	CEP131	Centrosomal protein of 131 kDa	1	LKELMSATEK	LK(UniMod:121)ELMSATEK	3	LK(UniMod:121)ELMSATEK3	30	0	569461	LK(UniMod:121)ELMSATEK	FALSE	0	1.01245	1.64135
Q5XPI4	22.2009	21.7739	22.1552	21.5247	21.4045	21.5447	22.0879	21.2884	22.7142	22.6227	22.6477	23.035	22.6821	21.2541	21.25	21.0099	21.2448	21.0901	22.1995	22.7613	21.7519	22.7771	22.4001	21.5459	21.4909	21.5522	21.6619	21.3151	23.04	22.7894	22.964	22.9775	22.6725	Q5XPI4	RNF123	E3 ubiquitin-protein ligase RNF123	1	ACINQHLMNNKDCFFCK	AC(UniMod:4)INQHLMNNK(UniMod:121)DC(UniMod:4)FFC(UniMod:4)K	4	AC(UniMod:4)INQHLMNNK(UniMod:121)DC(UniMod:4)FFC(UniMod:4)K4	30	0	5.01965e+06	AC(UniMod:4)INQHLMNNK(UniMod:121)DC(UniMod:4)FFC(UniMod:4)K	FALSE	0	1.04918	1.70173
P08910.2	25.2024	25.4978	24.4794	24.5776	24.4036	24.5942	23.8861	24.3213	24.7297	24.3942	24.6066	24.8851	24.3959	24.8184	24.9808	24.7184	25.0534	24.957	25.9544	26.6324	25.975	25.8015	26.0866	24.9615	24.1504	24.3408	24.6318	24.4612	26.099	25.8153	25.7609	25.8076	25.9957	P08910	ABHD2	Monoacylglycerol lipase ABHD2	1	FLLKSCPLLTK	FLLK(UniMod:121)SC(UniMod:4)PLLTK	3	FLLK(UniMod:121)SC(UniMod:4)PLLTK3	30	0	4.13398e+07	FLLK(UniMod:121)SC(UniMod:4)PLLTK	FALSE	0	1.05757	1.71553
Q7Z460.21	21.2038	20.5748	21.0439	20.4313	20.5361	20.4994	19.9892	20.4608	21.4925	21.8334	21.8303	21.7929	21.5734	19.7987	19.9734	19.6475	20.1331	20.1239	21.1867	21.5994	21.2027	21.2143	20.8687	20.9607	20.6267	20.533	20.5182	20.5753	21.7632	21.6979	21.7442	21.7938	21.8246	Q7Z460	CLASP1	CLIP-associating protein 1	1	TALKEAVFDDDMEQLR	TALK(UniMod:121)EAVFDDDMEQLR	3	TALK(UniMod:121)EAVFDDDMEQLR3	30	1	2.35429e+06	TALK(UniMod:121)EAVFDDDMEQLR	FALSE	0	0.855765	1.38821
Q9H1V8.1	17.6428	18.817	19.6038	20.0165	19.5426	19.6945	20.1591	19.9206	19.6935	19.6056	18.9614	18.9489	19.4954	19.1811	19.875	19.9206	19.6833	19.3976	18.1033	17.9613	16.7845	18.7049	18.5579	18.7361	18.8779	18.9164	18.6414	18.8194	15.983	16.6694	16.0944	17.1347	16.5553	Q9H1V8	SLC6A17	Sodium-dependent neutral amino acid transporter SLC6A17	1	MMKDISNLEENDETR	MMK(UniMod:121)DISNLEENDETR	3	MMK(UniMod:121)DISNLEENDETR3	29	1	558004	MMK(UniMod:121)DISNLEENDETR	TRUE	1	-2.85957	-1.76218
O14545.2	23.6681	24.0071	23.8431	23.249	23.1209	22.7929	22.5145	23.022	24.7177	24.954	24.8689	24.7112	24.4801	23.0217	23.421	23.1959	23.0692	22.9197	25.0872	25.2575	24.7819	24.7431	24.5742	23.238	22.7618	22.9258	23.1257	23.1869	24.4321	24.3768	24.246	24.2407	24.1471	O14545	TRAFD1	TRAF-type zinc finger domain-containing protein 1	1	LAVCQHCDLELSILKLK	LAVC(UniMod:4)QHC(UniMod:4)DLELSILK(UniMod:121)LK	4	LAVC(UniMod:4)QHC(UniMod:4)DLELSILK(UniMod:121)LK4	30	0	18910543	LAVC(UniMod:4)QHC(UniMod:4)DLELSILK(UniMod:121)LK	FALSE	0	0.946055	1.53579
Q14247.7	20.2072	19.7843	19.6729	19.5176	19.3967	19.3052	19.3815	19.4556	20.0252	19.7888	19.8816	19.9218	20.0553	19.0401	19.4074	19.5376	19.377	19.3437	20.2308	19.9936	20.3672	20.4129	20.1325	19.6785	19.6055	19.7379	20.0532	19.6724	20.5172	20.829	20.5562	20.6054	20.8165	Q14247	CTTN	Src substrate cortactin	1	DYVKGFGGK	DYVK(UniMod:121)GFGGK	2	DYVK(UniMod:121)GFGGK2	30	1	1.04913e+06	DYVK(UniMod:121)GFGGK	FALSE	0	0.697731	1.13297
Q9H1P3	17.1124	17.347	17.2952	16.8653	17.0963	16.4997	16.7626	16.7899	17.9752	17.6438	17.9143	17.9684	17.4364	16.4499	17.108	17.0204	16.2936	15.9321	18.294	17.729	17.6642	18.5325	18.446	16.5235	16.2787	15.7666	16.1085	16.251	18.1072	18.1712	18.1875	18.2535	17.4757	Q9H1P3	OSBPL2	Oxysterol-binding protein-related protein 2	1	AKEEAEWQTR	AK(UniMod:121)EEAEWQTR	3	AK(UniMod:121)EEAEWQTR3	30	0	188695	AK(UniMod:121)EEAEWQTR	FALSE	0	1.41064	2.29606
O15116	19.2572	19.3143	18.7976	18.6046	18.5562	18.4479	18.4484	18.5335	19.1458	19.0824	18.9855	19.0006	19.1716	19.2065	19.4158	18.9651	18.839	18.9888	19.694	19.5064	19.6005	19.2416	19.6856	18.7156	18.826	18.6772	18.5898	19.042	19.9646	19.8	19.4738	19.7255	19.7579	O15116	LSM1	U6 snRNA-associated Sm-like protein LSm1	1	VEQQTKLEAEK	VEQQTK(UniMod:121)LEAEK	3	VEQQTK(UniMod:121)LEAEK3	30	0	613411	VEQQTK(UniMod:121)LEAEK	FALSE	0	0.741372	1.20713
Q9NUQ8	21.9132	22.1118	22.1013	22.2526	22.5727	22.5669	22.1038	22.1029	21.9098	22.1797	21.8788	21.6394	21.8064	22.0473	22.5429	22.5802	22.4708	22.5839	21.7215	22.0471	21.6893	21.8214	21.6136	22.7241	22.6729	22.4387	22.4021	22.5412	21.1251	21.3499	21.8098	21.1824	20.8857	Q9NUQ8	ABCF3	ATP-binding cassette sub-family F member 3	1	AEGSEAAELAEIYAKLEEIEADK	AEGSEAAELAEIYAK(UniMod:121)LEEIEADK	3	AEGSEAAELAEIYAK(UniMod:121)LEEIEADK3	30	1	4558872	AEGSEAAELAEIYAK(UniMod:121)LEEIEADK	FALSE	0	-1.59263	-0.977809
Q9Y490	19.9336	19.9513	20.107	19.3149	19.6041	19.0905	19.6775	19.8662	20.5637	21.0208	20.5943	20.4928	20.8455	19.0486	18.8824	19.6988	19.3674	19.3187	20.6485	20.1854	21.0287	20.7477	20.5872	18.6987	19.1806	18.8131	19.2942	19.5929	20.7222	21.1115	20.4056	20.6735	20.8431	Q9Y490	TLN1	Talin-1	1	AAAFEEQENETVVVKEK	AAAFEEQENETVVVK(UniMod:121)EK	3	AAAFEEQENETVVVK(UniMod:121)EK3	30	1	1.2379e+06	AAAFEEQENETVVVK(UniMod:121)EK	FALSE	0	1.24401	2.02654
Q7Z3T8.36	22.4294	22.4079	22.096	21.7781	21.6264	21.5708	22.0177	21.7391	22.4343	22.4659	22.4519	22.2451	22.631	22.3196	21.834	22.5138	22.0416	22.0055	22.72	22.2183	22.8828	22.6899	22.8529	21.9291	21.9678	21.8624	21.8526	21.7628	23.2047	22.9833	22.8685	23.0348	22.8281	Q7Z3T8	ZFYVE16	Zinc finger FYVE domain-containing protein 16	1	QPGVEGLCSKEQK	QPGVEGLC(UniMod:4)SK(UniMod:121)EQK	3	QPGVEGLC(UniMod:4)SK(UniMod:121)EQK3	30	0	5588806	QPGVEGLC(UniMod:4)SK(UniMod:121)EQK	FALSE	0	0.843214	1.37463
Q9H0E2.2	23.9651	23.9478	23.9967	22.9545	23.3576	22.9965	23.3542	23.3521	24.72	24.8066	24.7692	25.0224	24.6337	23.061	23.0406	23.0267	23.4573	23.2351	25.3014	24.8485	24.475	24.2048	24.8274	23.6302	23.1334	23.409	23.0588	22.9385	24.583	24.4209	24.6944	24.6374	25.1455	Q9H0E2	TOLLIP	Toll-interacting protein	1	LNITVVQAKLAK	LNITVVQAK(UniMod:121)LAK	3	LNITVVQAK(UniMod:121)LAK3	30	0	2.03756e+07	LNITVVQAK(UniMod:121)LAK	FALSE	0	1.11029	1.81429
P51589.1	22.2107	22.5609	22.6375	22.6467	22.6536	22.4073	21.6964	22.7951	22.474	22.7328	22.9519	23.0931	22.9241	22.7992	23.0787	22.4947	22.9298	22.9514	22.1866	22.7485	21.979	22.1238	22.3175	23.1519	22.7585	22.8603	23.0865	22.9284	21.2659	21.3296	21.5192	21.7296	21.4771	P51589	CYP2J2	Cytochrome P450 2J2	1	EAFMPFSIGKR	EAFMPFSIGK(UniMod:121)R	3	EAFMPFSIGK(UniMod:121)R3	30	0	6.29319e+06	EAFMPFSIGK(UniMod:121)R	FALSE	0	-1.85234	-1.13329
Q9UL33	21.3968	21.533	21.5203	21.0235	20.8804	20.7467	21.1459	20.9989	22.1468	21.8322	22.1449	22.1874	22.0964	21.3187	21.1794	21.4201	21.2581	21.065	21.5885	21.6372	21.8772	21.7916	22.1941	20.737	20.8466	21.04	21.086	20.8703	21.9905	21.7261	21.7767	22.0345	21.8604	Q9UL33	TRAPPC2L	Trafficking protein particle complex subunit 2-like protein	1	ISAMGKALVDQR	ISAMGK(UniMod:121)ALVDQR	3	ISAMGK(UniMod:121)ALVDQR3	30	0	3.19134e+06	ISAMGK(UniMod:121)ALVDQR	FALSE	0	0.730023	1.19334
Q15154.57	20.6281	19.9833	20.0956	18.6482	18.8813	19.1823	18.5931	19.0261	21.8116	21.0111	21.0162	21.3279	21.4584	19.6533	19.3501	18.6514	19.5062	19.1323	20.8227	20.7061	20.1904	20.7348	21.0857	20.2872	19.7208	19.6576	19.6142	19.641	21.7452	21.4051	21.0607	21.6723	21.4765	Q15154	PCM1	Pericentriolar material 1 protein	1	VELFSKMR	VELFSK(UniMod:121)MR	2	VELFSK(UniMod:121)MR2	30	1	1.65785e+06	VELFSK(UniMod:121)MR	FALSE	0	1.27947	2.09616
Q8N3C0.30	20.4422	20.4257	20.4141	19.9129	19.6148	19.6259	19.7435	20.0192	21.3925	20.8005	21.109	20.7626	21.1601	20.2629	19.8846	19.918	19.8391	19.8118	20.8844	20.5354	21.0045	21.1875	20.9289	19.7719	19.9211	19.9111	20.0238	19.799	21.0114	21.2635	20.9373	20.9716	20.8109	Q8N3C0	ASCC3	Activating signal cointegrator 1 complex subunit 3	1	TISLDYKK	TISLDYK(UniMod:121)K	2	TISLDYK(UniMod:121)K2	28	1	1.59236e+06	TISLDYK(UniMod:121)K	TRUE	2	0.844127	1.383
Q9NYP9.6	19.8149	20.9307	20.4232	20.6446	20.1848	20.6012	20.4651	20.3578	20.7553	20.0059	20.2808	20.45	20.4865	21.2406	20.7127	21.2478	21.111	21.4219	20.4707	20.2992	20.694	21.0145	21.0944	20.2667	20.6218	20.327	20.7072	20.7116	19.2016	19.2569	18.6821	19.1031	19.2711	Q9NYP9	MIS18A	Protein Mis18-alpha	1	LSFATCKS	LSFATC(UniMod:4)K(UniMod:121)S	2	LSFATC(UniMod:4)K(UniMod:121)S2	30	1	1.49837e+06	LSFATC(UniMod:4)K(UniMod:121)S	FALSE	0	-1.76875	-1.07904
Q9NQC7.9	19.4527	19.4827	18.8271	17.3695	18.2993	17.9884	18.0444	17.6785	20.2817	20.2525	19.2506	19.6142	19.4918	18.5585	18.4488	18.3499	18.2199	17.7999	20.8094	20.6819	20.6404	20.7179	20.6006	19.1489	18.2047	18.8484	17.8816	18.3909	20.4773	20.1646	20.3426	20.2175	20.8504	Q9NQC7	CYLD	Ubiquitin carboxyl-terminal hydrolase CYLD	1	SKNTWYIDEVAEDPAK	SK(UniMod:121)NTWYIDEVAEDPAK	3	SK(UniMod:121)NTWYIDEVAEDPAK3	27	1	959731	SK(UniMod:121)NTWYIDEVAEDPAK	TRUE	3	1.45155	2.37958
Q8IZ07.5	22.9633	23.0464	23.4523	23.1678	22.7888	22.8797	22.963	23.0842	24.0895	24.1329	23.7181	23.5849	24.1142	22.2834	22.5764	22.8003	22.6528	22.6471	23.3175	22.9542	23.4302	24.0344	23.7678	22.0556	22.3017	22.2123	22.4851	22.3379	23.436	23.4234	23.6613	23.8911	23.8286	Q8IZ07	ANKRD13A	Ankyrin repeat domain-containing protein 13A	1	QLEKELQGQNVEAVDPR	QLEK(UniMod:121)ELQGQNVEAVDPR	3	QLEK(UniMod:121)ELQGQNVEAVDPR3	30	1	1.05421e+07	QLEK(UniMod:121)ELQGQNVEAVDPR	FALSE	0	1.03781	1.70133
Q92783.5	23.0328	23.2531	23.1435	22.849	22.7114	22.7081	22.6287	22.8953	23.5699	23.67	23.5171	23.739	23.1468	22.7881	22.8936	22.7989	22.9566	23.0185	23.818	23.7758	23.6423	23.3168	23.5222	22.7133	22.661	22.5645	22.1988	22.358	23.8249	23.4089	23.4404	23.3899	23.7685	Q92783	STAM	Signal transducing adapter molecule 1	1	EQGVTFPAIGSQAAEQAKASPALVAK	EQGVTFPAIGSQAAEQAK(UniMod:121)ASPALVAK	3	EQGVTFPAIGSQAAEQAK(UniMod:121)ASPALVAK3	30	0	1.01507e+07	EQGVTFPAIGSQAAEQAK(UniMod:121)ASPALVAK	FALSE	0	0.808843	1.32601
P53350.13	18.7519	19.9776	19.8668	19.6241	19.2352	20.064	20.225	19.6802	19.6348	20.2403	19.9944	20.2348	19.7348	19.7716	20.1608	20.084	20.5446	20.5179	19.6746	20.1894	19.5722	19.4489	19.8118	19.4156	19.6555	19.7871	19.7382	19.6826	17.2201	18.3885	17.4784	18.2348	17.918	P53350	PLK1	Serine/threonine-protein kinase PLK1	1	NEYSIPKHINPVAASLIQK	NEYSIPK(UniMod:121)HINPVAASLIQK	4	NEYSIPK(UniMod:121)HINPVAASLIQK4	30	0	872295	NEYSIPK(UniMod:121)HINPVAASLIQK	FALSE	0	-2.24588	-1.36985
Q71RC2.6	21.4832	21.6851	21.4305	20.1003	20.7638	20.78	20.6772	20.4793	21.7438	22.6119	22.4522	22.5778	22.1191	20.5645	21.2452	20.624	20.6075	20.848	23.0288	22.8587	22.6251	22.278	22.1714	20.6892	20.8111	20.902	20.2728	20.8188	22.4275	22.2013	22.2163	22.1921	22.3012	Q71RC2	LARP4	La-related protein 4	1	MLLFVEQVASKGTGLNPNAK	MLLFVEQVASK(UniMod:121)GTGLNPNAK	3	MLLFVEQVASK(UniMod:121)GTGLNPNAK3	30	1	3.90445e+06	MLLFVEQVASK(UniMod:121)GTGLNPNAK	FALSE	0	1.18828	1.94947
Q9NZ52.6	20.5834	20.9455	20.3843	19.1505	19.3748	19.8671	19.2115	19.2655	21.8805	20.9678	21.551	21.073	21.5014	20.3075	20.4282	20.1858	20.0941	20.409	21.6106	21.2081	21.5147	21.7604	21.9368	19.9068	19.812	20.0634	19.8209	19.9247	21.1595	21.3617	21.0729	21.5497	21.1626	Q9NZ52	GGA3	ADP-ribosylation factor-binding protein GGA3	1	LLAKLLK	LLAK(UniMod:121)LLK	2	LLAK(UniMod:121)LLK2	30	1	2.01902e+06	LLAK(UniMod:121)LLK	FALSE	0	1.02625	1.68517
P42857.3	19.2667	19.5191	19.8246	20.0711	20.1619	19.8438	19.9143	20.1692	19.7666	19.2236	19.5576	19.6182	19.9197	19.6397	20.1476	19.9823	19.5838	19.8006	19.1043	18.9533	19.3239	19.3138	19.3419	19.7265	19.7343	19.6538	20.0974	19.8327	18.8087	18.735	18.6451	18.5723	18.8609	P42857	NSG1	Neuronal vesicle trafficking-associated protein 1	1	VKLGNNFAEK	VK(UniMod:121)LGNNFAEK	3	VK(UniMod:121)LGNNFAEK3	29	0	801563	VK(UniMod:121)LGNNFAEK	TRUE	1	-1.34855	-0.820524
Q86WA8.7	18.7795	18.5099	18.3163	17.7843	18.0472	18.4094	18.7258	18.061	18.3454	18.2299	18.536	18.5637	18.46	18.5522	18.0584	18.3958	17.3449	18.5749	18.664	19.0643	18.3784	18.9454	19.121	18.1789	17.8361	17.9812	17.2874	18.133	19.7985	19.4492	19.5179	19.8835	19.7289	Q86WA8	LONP2	Lon protease homolog 2, peroxisomal	1	LEEFPNTCKMR	LEEFPNTC(UniMod:4)K(UniMod:121)MR	3	LEEFPNTC(UniMod:4)K(UniMod:121)MR3	30	1	431138	LEEFPNTC(UniMod:4)K(UniMod:121)MR	FALSE	0	1.35557	2.22899
O75881.9	17.5252	18.525	19.1268	19.6614	19.2405	18.9729	18.8203	19.4996	19.4145	18.9431	19.3407	18.7689	18.6063	19.8715	18.6309	20.0888	19.3207	18.8183	17.6797	17.7746	17.7011	17.921	17.4435	18.4799	18.7578	18.8767	18.6504	18.7416	17.0369	15.2748	16.2036	16.9211	16.3092	O75881	CYP7B1	Cytochrome P450 7B1	1	VFSNKLLEK	VFSNK(UniMod:121)LLEK	3	VFSNK(UniMod:121)LLEK3	26	1	467889	VFSNK(UniMod:121)LLEK	TRUE	4	-2.9257	-1.77863
P27816.39	23.5501	23.5549	23.3596	22.9134	22.8592	22.8089	22.5458	22.9518	23.7363	24.0449	24.0963	23.9306	23.7087	22.6022	23.1076	22.7499	23.0993	22.9617	24.3441	24.381	24.248	23.9711	24.0842	23.1288	23.0525	23.1786	22.7462	23.0549	23.7738	24.0378	24.1573	24.1502	24.2207	P27816	MAP4	Microtubule-associated protein 4	1	TDYIPLLDVDEKTGNSESK	TDYIPLLDVDEK(UniMod:121)TGNSESK	3	TDYIPLLDVDEK(UniMod:121)TGNSESK3	30	1	1.34311e+07	TDYIPLLDVDEK(UniMod:121)TGNSESK	FALSE	0	0.783192	1.28837
Q13137.13	22.528	22.8116	22.3351	21.657	21.2612	21.1617	21.1753	21.1566	23.4539	23.4539	23.4556	23.8094	22.7663	21.6424	22.0337	21.6609	21.6848	21.4603	24.0135	24.4287	24.0954	23.4813	23.615	22.3189	21.4356	21.8844	21.1514	21.5211	23.4781	23.3829	23.4012	23.0565	23.6495	Q13137	CALCOCO2	Calcium-binding and coiled-coil domain-containing protein 2	1	QNPGLAYGNPYSGIQESSSPSPLSIKK	QNPGLAYGNPYSGIQESSSPSPLSIK(UniMod:121)K	3	QNPGLAYGNPYSGIQESSSPSPLSIK(UniMod:121)K3	30	0	8.68144e+06	QNPGLAYGNPYSGIQESSSPSPLSIK(UniMod:121)K	FALSE	0	1.30907	2.15363
Q15154.50	17.2858	17.1657	17.7702	15.8902	16.5914	16.4051	16.7552	16.8121	19.5317	18.5352	19.0158	19.0916	19.0741	16.2988	16.4618	16.7036	16.5944	15.8631	17.9862	18.202	17.4906	17.9451	18.1111	16.5252	15.9176	14.9148	17.0163	16.1865	18.7254	18.3597	17.9078	18.837	18.4678	Q15154	PCM1	Pericentriolar material 1 protein	1	SYMKFLK	SYMK(UniMod:121)FLK	2	SYMK(UniMod:121)FLK2	26	1	280997	SYMK(UniMod:121)FLK	TRUE	4	1.7749	2.92
P02689.7	20.7655	21.9166	21.1737	21.0539	20.7993	20.9634	21.0544	20.7551	21.6692	21.0603	21.1512	21.9127	21.3175	21.7044	21.9388	21.7131	21.6804	21.863	21.8823	21.7618	22.2104	22.0181	22.3938	20.1561	20.5769	20.1536	19.8093	19.9231	21.5192	21.3977	21.2001	21.4594	21.4596	P02689	PMP2	Myelin P2 protein	1	TESTFKNTEISFK	TESTFK(UniMod:121)NTEISFK	3	TESTFK(UniMod:121)NTEISFK3	30	0	2.8691e+06	TESTFK(UniMod:121)NTEISFK	FALSE	0	0.969303	1.59755
Q5T6F2	22.8679	22.3059	22.6367	22.2545	21.9106	21.9191	21.5869	21.9975	23.3603	23.4517	23.4178	23.4216	23.047	21.4087	21.6375	21.3293	21.6606	21.6844	23.3173	23.3694	23.3113	22.6129	22.7272	22.3221	22.0712	22.4162	21.9973	22.3337	23.4322	23.616	23.3012	23.3561	23.8328	Q5T6F2	UBAP2	Ubiquitin-associated protein 2	1	AINILLEGNSDTTSWETVGCKK	AINILLEGNSDTTSWETVGC(UniMod:4)K(UniMod:121)K	3	AINILLEGNSDTTSWETVGC(UniMod:4)K(UniMod:121)K3	30	1	7700109	AINILLEGNSDTTSWETVGC(UniMod:4)K(UniMod:121)K	FALSE	0	0.966411	1.59278
Q6ZVM7.2	21.9598	22.0499	22.0123	21.2472	21.1965	21.1772	21.8182	20.9406	22.8772	22.786	22.7124	22.5138	22.8541	21.7192	20.9892	21.7397	21.6186	21.4693	22.6826	22.4	22.5866	22.5514	22.7425	21.4027	21.4893	21.366	21.3331	21.257	22.7539	22.4282	22.6391	22.5491	22.379	Q6ZVM7	TOM1L2	TOM1-like protein 2	1	IISPKNNPPTIVQDK	IISPK(UniMod:121)NNPPTIVQDK	3	IISPK(UniMod:121)NNPPTIVQDK3	30	0	4.85009e+06	IISPK(UniMod:121)NNPPTIVQDK	FALSE	0	0.891313	1.46915
P62979	21.8734	22.5588	22.6316	23.1578	23.2285	22.8887	23.1221	23.1872	22.2432	22.325	22.0892	21.6701	22.4043	23.1492	23.2608	23.3648	23.2623	23.1057	21.7959	21.4348	21.7334	22.2583	22.2233	22.3189	22.5402	22.5271	22.3724	22.4724	21.3649	21.3465	21.2803	21.3733	21.1377	P62979	RPS27A	Ubiquitin-40S ribosomal protein S27a	1	CCLTYCFNKPEDK	C(UniMod:4)C(UniMod:4)LTYC(UniMod:4)FNK(UniMod:121)PEDK	3	C(UniMod:4)C(UniMod:4)LTYC(UniMod:4)FNK(UniMod:121)PEDK3	30	0	5.8487e+06	C(UniMod:4)C(UniMod:4)LTYC(UniMod:4)FNK(UniMod:121)PEDK	FALSE	0	-1.42671	-0.864579
P24928.10	18.6359	19.3941	19.5593	20.1891	19.5256	19.6481	20.3916	19.7515	18.7744	19.4949	19.3249	18.9768	19.5159	19.7826	20.4021	19.6649	19.6302	19.9441	19.0073	18.7461	18.542	19.0318	19.1899	19.4518	19.7151	19.3224	19.6773	19.5926	18.2295	16.9914	17.7199	17.424	18.2349	P24928	POLR2A	DNA-directed RNA polymerase II subunit RPB1	1	LPSDLHPIKVVEGVK	LPSDLHPIK(UniMod:121)VVEGVK	4	LPSDLHPIK(UniMod:121)VVEGVK4	30	0	673419	LPSDLHPIK(UniMod:121)VVEGVK	FALSE	0	-2.2826	-1.38117
Q96BH1	21.7494	22.033	22.3158	22.2044	22.1521	22.433	22.2279	22.5571	22.3689	22.3069	22.3558	22.4077	22.1447	22.3776	22.6119	22.3299	22.4234	22.3563	21.8284	22.0914	22.0311	21.8142	20.4656	22.501	22.629	22.5832	22.498	22.5866	20.579	20.9998	20.8912	21.0381	21.1884	Q96BH1	RNF25	E3 ubiquitin-protein ligase RNF25	1	AGLGTAMLYELIEKGK	AGLGTAMLYELIEK(UniMod:121)GK	3	AGLGTAMLYELIEK(UniMod:121)GK3	30	0	4.67436e+06	AGLGTAMLYELIEK(UniMod:121)GK	FALSE	0	-2.01981	-1.22066
Q13233	21.1137	21.0813	21.2861	21.0214	21.5699	21.1275	21.497	21.1644	21.3062	21.3757	21.4543	21.1329	21.2118	20.6785	20.5704	20.782	20.6062	20.9368	21.2036	21.0906	21.4156	21.7771	21.752	20.3736	20.8155	20.4985	20.6759	20.4088	21.6904	21.7487	21.6123	21.8078	21.5054	Q13233	MAP3K1	Mitogen-activated protein kinase kinase kinase 1	1	AENDDTYKDDVNHNQK	AENDDTYK(UniMod:121)DDVNHNQK	4	AENDDTYK(UniMod:121)DDVNHNQK4	30	0	2481635	AENDDTYK(UniMod:121)DDVNHNQK	FALSE	0	0.842345	1.3945
Q9UBC2.12	22.584	22.3465	22.6478	22.2184	22.0493	21.994	21.996	21.8054	23.3685	23.09	23.1377	23.5464	23.2728	21.8492	21.8801	21.5221	21.7217	21.7928	23.1859	22.5036	22.9136	22.9808	23.1157	22.54	21.5798	21.8328	22.1112	21.6922	23.3566	23.2653	22.8959	23.2625	23.3038	Q9UBC2	EPS15L1	Epidermal growth factor receptor substrate 15-like 1	1	QTKNDPFTSDPFTK	QTK(UniMod:121)NDPFTSDPFTK	3	QTK(UniMod:121)NDPFTSDPFTK3	30	0	6.98883e+06	QTK(UniMod:121)NDPFTSDPFTK	FALSE	0	0.951332	1.57988
Q9Y282.7	20.7044	21.4625	21.2498	21.3607	21.2397	21.4787	21.4284	21.5662	21.0279	21.3583	21.2681	20.8719	20.8986	21.5639	21.4473	21.7115	21.3596	21.7425	21.2826	21.6507	21.4635	21.0441	21.3588	21.3711	20.9366	21.1251	21.329	21.2313	20.3145	20.1564	20.3318	20.0527	20.1953	Q9Y282	ERGIC3	Endoplasmic reticulum-Golgi intermediate compartment protein 3	1	QFDAYPKTLEDFR	QFDAYPK(UniMod:121)TLEDFR	3	QFDAYPK(UniMod:121)TLEDFR3	30	0	2.43028e+06	QFDAYPK(UniMod:121)TLEDFR	FALSE	0	-1.23483	-0.742125
Q96CV9.1	24.8995	25.034	24.9153	24.6096	24.9442	24.3738	24.1133	24.7119	25.3115	25.4855	25.5655	25.1304	24.9076	24.4424	24.7007	24.3983	24.3545	24.5615	25.7702	25.9203	25.5603	25.3442	25.2876	24.434	24.0288	24.3222	24.2238	24.4007	25.765	25.4812	25.3662	25.4591	25.5136	Q96CV9	OPTN	Optineurin	1	EQLALQLAVLLKENDAFEDGGR	EQLALQLAVLLK(UniMod:121)ENDAFEDGGR	3	EQLALQLAVLLK(UniMod:121)ENDAFEDGGR3	30	0	3.63654e+07	EQLALQLAVLLK(UniMod:121)ENDAFEDGGR	FALSE	0	0.9266	1.5437
Q8N6T3.4	20.2531	20.0388	19.8963	18.9448	19.3757	18.8346	19.5966	19.234	20.336	20.6013	20.6416	20.6485	20.7498	19.7368	19.4328	19.254	19.0914	19.3672	20.6552	20.7273	20.5753	20.7841	20.7642	19.3719	19.7804	19.607	20.008	19.4949	20.5659	20.9501	21.1364	20.7208	20.8958	Q8N6T3	ARFGAP1	ADP-ribosylation factor GTPase-activating protein 1	1	EGATKFGSQASQK	EGATK(UniMod:121)FGSQASQK	3	EGATK(UniMod:121)FGSQASQK3	30	0	1.27157e+06	EGATK(UniMod:121)FGSQASQK	FALSE	0	0.901195	1.50156
O00244.1	25.656	25.1977	25.4219	25.0075	25.0614	25.1975	25.0268	25.0128	25.8074	25.8024	25.6748	25.9178	25.7102	24.7988	24.6841	24.5165	24.9328	24.9625	25.7119	25.4105	25.667	25.5154	25.7773	25.374	25.1181	25.2888	25.2474	25.3039	25.9803	26.2202	25.9045	25.9729	26.1498	O00244	ATOX1	Copper transport protein ATOX1	1	LGGVKYDIDLPNK	LGGVK(UniMod:121)YDIDLPNK	3	LGGVK(UniMod:121)YDIDLPNK3	30	0	4.87223e+07	LGGVK(UniMod:121)YDIDLPNK	FALSE	0	0.584393	0.973831
Q13077.1	20.3376	21.2551	21.2562	20.8596	21.1386	21.3452	21.0013	21.0936	21.2469	21.615	21.3966	21.4218	21.4437	21.2114	21.0677	21.2125	21.4461	21.5409	21.1382	21.344	21.3673	20.8157	21.4074	21.174	21.0116	21.0058	20.8663	20.8337	19.7742	19.9798	19.1906	19.3472	20.1926	Q13077	TRAF1	TNF receptor-associated factor 1	1	DQALGKLEQSLR	DQALGK(UniMod:121)LEQSLR	3	DQALGK(UniMod:121)LEQSLR3	30	0	2.22645e+06	DQALGK(UniMod:121)LEQSLR	FALSE	0	-1.6018	-0.961051
Q9H1K0	19.4897	18.986	19.0997	17.9919	18.5716	18.0705	18.5886	18.0655	20.0076	19.909	19.9015	20.1178	19.773	18.2897	17.7313	18.6551	18.3166	17.9765	19.5688	19.5683	19.9266	19.9391	19.8878	19.1705	18.5379	19.1463	18.418	18.518	19.8022	20.2599	20.2762	20.3182	20.45	Q9H1K0	RBSN	Rabenosyn-5	1	AYIFDAKQCGR	AYIFDAK(UniMod:121)QC(UniMod:4)GR	3	AYIFDAK(UniMod:121)QC(UniMod:4)GR3	30	0	739572	AYIFDAK(UniMod:121)QC(UniMod:4)GR	FALSE	0	1.09701	1.82932
O14730.4	18.3899	18.242	18.0908	17.4569	16.8689	17.3023	17.3009	17.5095	19.0997	18.3103	19.0052	19.1104	18.9439	17.2186	16.3543	17.2212	17.2417	17.5111	19.9087	19.2197	19.4931	19.3258	18.9255	17.6842	16.5962	17.386	17.714	17.7504	19.5589	19.4656	19.0978	18.9499	19.6958	O14730	RIOK3	Serine/threonine-protein kinase RIO3	1	FNGDSKVSISFENYR	FNGDSK(UniMod:121)VSISFENYR	3	FNGDSK(UniMod:121)VSISFENYR3	22	1	511545	FNGDSK(UniMod:121)VSISFENYR	TRUE	8	1.44468	2.41019
P37840.1	21.9101	21.5238	21.6068	21.132	21.258	21.7796	21.3924	21.519	21.9984	21.6681	21.8074	21.7454	21.7676	21.1068	21.1904	20.8755	21.4653	21.2469	21.7044	21.645	22.0622	22.1542	21.7874	21.2526	21.4819	21.3682	21.5427	21.4013	22.3669	22.5158	22.4201	22.3003	22.4513	P37840	SNCA	Alpha-synuclein	1	EGVLYVGSKTK	EGVLYVGSK(UniMod:121)TK	3	EGVLYVGSK(UniMod:121)TK3	30	0	3.59089e+06	EGVLYVGSK(UniMod:121)TK	FALSE	0	0.750557	1.25249
O60216	19.392	19.935	20.5589	20.6852	20.5386	20.8135	20.7656	20.9526	20.1685	20.6088	20.2699	20.3425	20.4442	20.0183	20.2828	20.3302	20.4609	20.1594	19.8247	19.5339	19.6713	19.4152	19.6532	19.8506	20.101	19.8987	19.5137	20.2604	18.6754	18.6856	18.7815	19.0711	19.0815	O60216	RAD21	Double-strand-break repair protein rad21 homolog	1	AHVFECNLESSVESIISPKVK	AHVFEC(UniMod:4)NLESSVESIISPK(UniMod:121)VK	4	AHVFEC(UniMod:4)NLESSVESIISPK(UniMod:121)VK4	30	0	1.11636e+06	AHVFEC(UniMod:4)NLESSVESIISPK(UniMod:121)VK	FALSE	0	-1.33309	-0.798631
Q9H6D7.3	11.8565	16.8769	17.0828	17.0225	17.6712	17.5247	17.7828	17.502	16.8784	16.4173	16.2009	16.3595	17.4693	17.7549	16.6732	17.8735	17.9743	18.2804	15.8418	15.3136	15.9559	15.6127	17.4893	16.3621	16.4117	15.5252	16.7061	15.9011	5.73712	5.73712	5.73712	14.7107	5.73712	Q9H6D7	HAUS4	HAUS augmin-like complex subunit 4	1	IQDTNVTSEDKK	IQDTNVTSEDK(UniMod:121)K	3	IQDTNVTSEDK(UniMod:121)K3	26	1	128278	IQDTNVTSEDK(UniMod:121)K	TRUE	4	-10.8197	-6.47906
O43164.4	20.7746	20.6683	20.7464	19.7456	19.9327	19.6297	19.9574	19.7692	21.8951	21.5147	21.6749	21.5414	21.8036	20.2717	19.6735	20.0327	20.0326	20.2119	21.169	21.4462	21.0883	21.4177	21.3391	20.3016	20.3034	20.1322	20.381	20.1187	21.5905	21.0987	20.9864	21.618	21.2156	O43164	PJA2	E3 ubiquitin-protein ligase Praja-2	1	SSQDEMVSTKQQNNTSQER	SSQDEMVSTK(UniMod:121)QQNNTSQER	3	SSQDEMVSTK(UniMod:121)QQNNTSQER3	30	1	2.07091e+06	SSQDEMVSTK(UniMod:121)QQNNTSQER	FALSE	0	0.789211	1.31972
Q14258.15	22.0483	22.1599	22.1736	21.6118	21.6321	21.5655	21.7282	21.575	22.8453	22.5669	22.7065	22.6527	22.8524	21.593	21.3816	21.6457	21.6622	21.7149	22.3879	22.8226	22.7243	22.97	22.6971	21.5482	21.6835	21.8273	21.4763	21.734	22.3904	22.4177	22.4858	22.4922	22.4277	Q14258	TRIM25	E3 ubiquitin/ISG15 ligase TRIM25	1	NELKQCIGR	NELK(UniMod:121)QC(UniMod:4)IGR	3	NELK(UniMod:121)QC(UniMod:4)IGR3	30	0	5.0797e+06	NELK(UniMod:121)QC(UniMod:4)IGR	FALSE	0	0.590292	0.987568
P36543.7	17.4144	17.7551	18.1026	18.2037	18.4773	18.5452	17.9515	18.2284	17.9819	17.6948	18.2039	17.981	17.7579	18.2476	18.2335	18.1155	18.0179	17.9211	17.6556	17.3548	17.2539	17.5563	17.1951	17.7682	18.2841	18.2667	17.6718	18.0279	16.9547	16.8304	16.4542	16.8043	17.0818	P36543	ATP6V1E1	V-type proton ATPase subunit E 1	1	VVKDTTR	VVK(UniMod:121)DTTR	2	VVK(UniMod:121)DTTR2	30	1	236245	VVK(UniMod:121)DTTR	FALSE	0	-1.47621	-0.881147
Q92783.3	20.3763	20.2098	20.2469	20.0617	20.2324	20.0201	20.349	20.1229	20.4356	20.1118	20.1598	20.453	20.5222	20.1141	19.8424	20.1901	19.9476	19.9954	20.4246	19.8786	20.4264	20.6556	20.6228	19.7783	19.857	19.8253	19.9278	20.0164	20.8312	20.8728	20.7087	20.9091	21.0365	Q92783	STAM	Signal transducing adapter molecule 1	1	DPGTVANKK	DPGTVANK(UniMod:121)K	2	DPGTVANK(UniMod:121)K2	30	1	1329504	DPGTVANK(UniMod:121)K	FALSE	0	0.740615	1.2408
Q9NZ52.12	22.0207	22.1471	22.275	21.2292	21.7992	21.4888	21.9754	21.5096	23.1646	22.9876	22.411	23.0102	23.1747	21.5204	21.0388	21.4936	21.403	21.6106	22.7352	22.6326	22.9489	23.0982	22.9892	21.1846	21.5034	21.3234	21.4914	21.4365	22.447	22.9342	22.4534	22.8721	22.561	Q9NZ52	GGA3	ADP-ribosylation factor-binding protein GGA3	1	SMVKEDEAR	SMVK(UniMod:121)EDEAR	3	SMVK(UniMod:121)EDEAR3	30	0	5480747	SMVK(UniMod:121)EDEAR	FALSE	0	0.946129	1.58522
Q14258.18	21.677	21.7483	21.5646	20.8495	20.847	21.0163	20.8132	20.8042	22.2319	22.1617	22.2646	22.1546	22.5024	21.401	20.9741	21.1827	21.0282	20.9781	22.2866	22.4993	22.251	22.4727	22.409	21.5506	21.1858	21.0412	21.147	21.1542	22.5001	22.0999	22.1436	22.0491	21.8981	Q14258	TRIM25	E3 ubiquitin/ISG15 ligase TRIM25	1	QAGLEAAAKATSSHPNSTSLK	QAGLEAAAK(UniMod:121)ATSSHPNSTSLK	4	QAGLEAAAK(UniMod:121)ATSSHPNSTSLK4	30	0	3.79326e+06	QAGLEAAAK(UniMod:121)ATSSHPNSTSLK	FALSE	0	0.689367	1.1555
P52789.8	21.8763	21.0155	20.8986	20.8515	21.1683	21.0764	21.1123	20.948	21.1912	21.0111	20.5646	20.4473	20.6148	20.5719	20.8466	20.5321	21.1267	20.8822	21.1679	21.195	21.2603	21.1992	21.3735	21.4448	21.2785	21.6073	20.8961	21.1381	22.2165	22.7195	22.6102	22.2669	22.5846	P52789	HK2	Hexokinase-2	1	FETKDISDIEGEK	FETK(UniMod:121)DISDIEGEK	3	FETK(UniMod:121)DISDIEGEK3	30	0	2.84217e+06	FETK(UniMod:121)DISDIEGEK	FALSE	0	0.900151	1.51306
P27816.31	19.3549	18.8231	19.0011	18.7167	18.4154	18.5947	18.4789	18.9463	19.5525	19.3957	19.4165	19.2563	19.2378	18.5823	18.633	18.6243	18.3659	18.6457	19.3015	18.9645	19.0241	19.2014	18.8882	18.5313	19.1487	18.7532	18.7944	19.0454	19.7428	20.0634	20.054	19.7338	19.6821	P27816	MAP4	Microtubule-associated protein 4	1	PIADAKAPEK	PIADAK(UniMod:121)APEK	3	PIADAK(UniMod:121)APEK3	30	1	592395	PIADAK(UniMod:121)APEK	FALSE	0	0.746445	1.25481
P15880	25.3924	26.2487	26.5094	26.2826	26.8525	27.0875	27.3012	26.6086	26.2947	26.357	26.0591	25.953	26.2977	26.7143	26.711	27.0984	26.8647	26.9043	25.3965	25.3371	26.0568	25.6408	25.7627	25.7944	26.3315	26.0445	25.8793	26.4232	24.8909	24.7953	24.5074	24.9017	24.3552	P15880	RPS2	40S ribosomal protein S2	1	AEDKEWMPVTK	AEDK(UniMod:121)EWMPVTK	3	AEDK(UniMod:121)EWMPVTK3	30	0	7.80084e+07	AEDK(UniMod:121)EWMPVTK	FALSE	0	-1.76151	-1.04743
Q6Y7W6.10	23.2728	23.3005	23.334	22.8244	22.3721	22.5725	22.3786	22.7147	24.0669	24.0318	24.3657	24.2005	23.8126	22.647	22.6012	22.5362	22.7938	22.7214	23.9965	24.1095	23.8979	23.8114	23.8897	23.068	22.5091	22.8519	22.8489	22.7968	23.7947	23.686	23.5394	23.8186	23.8149	Q6Y7W6	GIGYF2	GRB10-interacting GYF protein 2	1	NSNMGFWDDAVKEVGPR	NSNMGFWDDAVK(UniMod:121)EVGPR	3	NSNMGFWDDAVK(UniMod:121)EVGPR3	30	1	1.20082e+07	NSNMGFWDDAVK(UniMod:121)EVGPR	FALSE	0	0.682717	1.14887
Q15154.29	17.9552	18.9537	18.944	17.8729	17.472	16.892	17.8851	17.4355	20.7996	20.2883	20.4176	20.0435	20.3336	18.2547	18.5359	18.5522	18.3828	18.2244	19.3757	19.4461	19.3324	19.7494	19.683	16.7469	16.7784	16.647	17.9548	17.2134	19.4395	18.4612	18.6519	18.8477	18.8109	Q15154	PCM1	Pericentriolar material 1 protein	1	KYMPAVTSTPTVNQHETSTSK	K(UniMod:121)YMPAVTSTPTVNQHETSTSK	4	K(UniMod:121)YMPAVTSTPTVNQHETSTSK4	30	0	587975	K(UniMod:121)YMPAVTSTPTVNQHETSTSK	FALSE	0	1.32226	2.22595
Q9H446.3	21.2376	20.9976	20.4013	19.7253	20.5494	20.2354	19.601	20.4593	20.6793	20.3559	20.6845	21.0714	20.6512	20.7711	20.0811	20.5427	20.0103	20.0021	21.6881	22.0095	21.6003	21.4676	21.8036	20.3992	20.6124	20.7529	20.3472	20.3913	22.3314	21.8822	21.8414	21.965	21.8534	Q9H446	RWDD1	RWD domain-containing protein 1	1	FDAELLEIKK	FDAELLEIK(UniMod:121)K	3	FDAELLEIK(UniMod:121)K3	30	0	2.29237e+06	FDAELLEIK(UniMod:121)K	FALSE	0	1.09823	1.84992
P31350.5	20.4797	21.6895	20.8063	20.4727	20.7594	20.7147	20.966	20.7858	21.004	21.032	20.9646	20.5219	20.8422	21.7377	21.6826	21.8663	21.9015	21.8511	21.5223	21.3759	21.6176	21.7662	21.5741	20.8993	20.7176	20.9399	21.0764	20.8996	19.9206	20.1756	19.9279	20.1405	20.0995	P31350	RRM2	Ribonucleoside-diphosphate reductase subunit M2	1	TKAAAPGVEDEPLLR	TK(UniMod:121)AAAPGVEDEPLLR	3	TK(UniMod:121)AAAPGVEDEPLLR3	30	0	2.27036e+06	TK(UniMod:121)AAAPGVEDEPLLR	FALSE	0	-1.07189	-0.63558
Q14247.2	21.6332	21.2301	21.3595	21.1463	20.8326	20.923	21.2125	21.2209	21.5269	21.62	21.6349	21.7145	21.763	21.1935	20.7129	21.0817	21.0173	20.5361	21.3324	21.4705	21.4094	21.9927	21.5548	21.2145	21.1063	20.8525	21.0188	21.2424	22.0952	22.3554	22.4443	22.0152	21.9871	Q14247	CTTN	Src substrate cortactin	1	ASHGYGGKFGVEQDR	ASHGYGGK(UniMod:121)FGVEQDR	4	ASHGYGGK(UniMod:121)FGVEQDR4	30	0	2997995	ASHGYGGK(UniMod:121)FGVEQDR	FALSE	0	0.812988	1.37212
Q13136.17	18.9283	19.1391	19.1752	18.7306	18.6219	18.7836	19.3818	18.3624	19.6365	19.4503	19.7951	19.4367	19.5531	18.6104	18.096	18.6163	18.6266	18.79	19.8047	19.9133	19.7758	19.5165	19.642	18.3616	18.1884	17.6514	18.5487	18.3646	20.0811	19.7006	19.4901	19.4396	19.4572	Q13136	PPFIA1	Liprin-alpha-1	1	LIQEEKENTEQR	LIQEEK(UniMod:121)ENTEQR	3	LIQEEK(UniMod:121)ENTEQR3	29	0	639864	LIQEEK(UniMod:121)ENTEQR	TRUE	1	1.04973	1.77173
Q9NR09.12	7.90907	6.20298	8.25343	10.428	10.5116	10.7723	11.4924	10.6444	5.73712	5.73712	5.73712	5.73712	5.73712	5.73712	5.73712	5.73712	5.73712	5.73712	5.73712	10.3958	5.73712	5.73712	5.73712	5.73712	5.73712	5.73712	5.73712	5.73712	10.0924	9.93929	9.64163	10.1771	10.5547	Q9NR09	BIRC6	Baculoviral IAP repeat-containing protein 6	1	GTIKVIDGTSGATLQASALSAK	GTIK(UniMod:121)VIDGTSGATLQASALSAK	3	GTIK(UniMod:121)VIDGTSGATLQASALSAK3	11	1	1409.71	GTIK(UniMod:121)VIDGTSGATLQASALSAK	TRUE	19	3.23154	5.45626
Q13492	21.5818	21.4631	21.7121	21.1381	21.2617	21.0029	20.7984	20.9454	22.5093	22.3836	22.7832	22.2607	22.0382	21.0182	20.3572	20.6283	20.7493	21.3441	22.6887	22.2371	21.9381	21.9306	21.7397	21.2061	20.6626	20.8931	20.5732	20.791	22.4641	22.4459	22.3713	21.8626	22.548	Q13492	PICALM	Phosphatidylinositol-binding clathrin assembly protein	1	ATTLSNAVSSLASTGLSLTKVDER	ATTLSNAVSSLASTGLSLTK(UniMod:121)VDER	3	ATTLSNAVSSLASTGLSLTK(UniMod:121)VDER3	28	0	3926325	ATTLSNAVSSLASTGLSLTK(UniMod:121)VDER	TRUE	2	1.12526	1.90107
Q8N6T3.8	23.5075	23.7147	23.511	23.0298	22.6984	22.3746	22.1084	22.8076	24.3137	24.1859	24.6695	24.5941	24.3281	22.7094	23.1118	22.4298	22.7626	23.0127	24.8445	24.9546	24.639	24.274	24.4081	22.9424	22.7294	23.0405	22.7977	22.7843	24.1467	24.1999	24.0061	24.0101	24.4179	Q8N6T3	ARFGAP1	ADP-ribosylation factor GTPase-activating protein 1	1	IFDDVSSGVSQLASKVQGVGSK	IFDDVSSGVSQLASK(UniMod:121)VQGVGSK	3	IFDDVSSGVSQLASK(UniMod:121)VQGVGSK3	30	1	1.58657e+07	IFDDVSSGVSQLASK(UniMod:121)VQGVGSK	FALSE	0	0.964614	1.62994
Q8N6T3.5	19.9625	19.8592	19.9764	18.664	19.2686	19.276	18.7932	19.131	20.8823	21.207	20.8259	21.043	20.6729	19.0575	19.541	19.5701	18.8419	19.677	20.7163	20.7378	20.1742	20.0469	20.2298	19.382	19.4347	18.8484	19.3701	19.3299	20.7017	20.7948	20.628	20.5033	20.6324	Q8N6T3	ARFGAP1	ADP-ribosylation factor GTPase-activating protein 1	1	EGKIFDDVSSGVSQLASK	EGK(UniMod:121)IFDDVSSGVSQLASK	3	EGK(UniMod:121)IFDDVSSGVSQLASK3	30	1	1.21847e+06	EGK(UniMod:121)IFDDVSSGVSQLASK	FALSE	0	1.02503	1.73299
P42566.9	22.5294	23.0899	23.4436	23.0345	22.6659	22.7859	22.6048	23.0056	24.2113	24.041	24.1932	24.1045	23.7898	22.4232	22.4932	22.2635	22.533	22.7171	23.7582	23.9576	23.9683	23.2335	23.5514	21.9816	21.6978	22.0799	21.8551	22.255	23.1889	22.8412	23.0419	23.0595	23.2928	P42566	EPS15	Epidermal growth factor receptor substrate 15	1	LDSPDPFKLNDPFQPFPGNDSPK	LDSPDPFK(UniMod:121)LNDPFQPFPGNDSPK	3	LDSPDPFK(UniMod:121)LNDPFQPFPGNDSPK3	30	1	1.02153e+07	LDSPDPFK(UniMod:121)LNDPFQPFPGNDSPK	FALSE	0	0.825338	1.39668
Q9Y250.1	16.0705	16.2206	16.2896	16.3796	16.7107	16.0055	17.0294	16.249	16.1337	16.0458	15.8734	16.2693	16.1999	17.1344	16.682	16.6719	16.7073	16.5394	15.7278	14.9047	15.9414	15.877	16.0202	16.7091	16.5368	16.9577	17.2033	16.7945	15.4831	15.0906	15.1179	15.2733	15.5387	Q9Y250	LZTS1	Leucine zipper putative tumor suppressor 1	1	AQLKDTR	AQLK(UniMod:121)DTR	2	AQLK(UniMod:121)DTR2	25	1	83188.2	AQLK(UniMod:121)DTR	TRUE	5	-1.93563	-1.14346
P46776.1	21.9645	23.727	22.7616	22.9866	22.9358	23.2016	22.8301	23.1785	22.2384	22.3512	22.4244	22.6641	22.8055	23.9356	24.1483	24.2994	24.2047	24.3178	23.3908	23.2847	22.9828	23.428	23.2781	22.4297	22.5052	22.3104	22.5719	22.3995	21.6068	21.4226	21.4579	21.7396	21.2012	P46776	RPL27A	60S ribosomal protein L27a	1	INFDKYHPGYFGK	INFDK(UniMod:121)YHPGYFGK	4	INFDK(UniMod:121)YHPGYFGK4	30	0	8.62306e+06	INFDK(UniMod:121)YHPGYFGK	FALSE	0	-1.2044	-0.711041
Q5T4S7.54	19.5991	20.0044	19.6891	19.2756	19.5897	19.5219	19.8573	19.5086	19.6944	19.8666	19.7742	19.5741	20.2283	19.8421	19.5288	19.7026	19.5962	19.5515	20.247	20.5533	20.3802	20.408	20.2341	19.0148	19.223	19.3758	18.5685	19.1242	19.9676	20.0983	20.2559	20.2172	20.1455	Q5T4S7	UBR4	E3 ubiquitin-protein ligase UBR4	1	QAPGEKGNILASR	QAPGEK(UniMod:121)GNILASR	3	QAPGEK(UniMod:121)GNILASR3	30	0	958355	QAPGEK(UniMod:121)GNILASR	FALSE	0	0.798575	1.35272
P02795.4	19.8714	18.9628	19.0318	18.8979	18.0188	18.6395	19.0946	18.39	19.5294	19.3425	19.6594	19.3423	19.4038	18.9582	18.8262	18.4897	17.4072	17.641	19.6373	19.5836	19.5974	19.9852	19.5025	19.0934	19.2326	18.5543	18.604	19.0886	21.0924	20.9494	20.497	20.9225	20.68	P02795	MT2A	Metallothionein-2	1	MDPNCSCAAGDSCTCAGSCKCK	MDPNC(UniMod:4)SC(UniMod:4)AAGDSC(UniMod:4)TC(UniMod:4)AGSC(UniMod:4)K(UniMod:121)C(UniMod:4)K	3	MDPNC(UniMod:4)SC(UniMod:4)AAGDSC(UniMod:4)TC(UniMod:4)AGSC(UniMod:4)K(UniMod:121)C(UniMod:4)K3	30	1	800399	MDPNC(UniMod:4)SC(UniMod:4)AAGDSC(UniMod:4)TC(UniMod:4)AGSC(UniMod:4)K(UniMod:121)C(UniMod:4)K	FALSE	0	1.41915	2.40822
O15234.3	20.2545	20.1142	19.9517	20.1332	19.9259	19.9291	20.0638	19.7471	19.9603	19.8878	20.1041	19.7188	20.0471	21.1771	20.9101	21.178	21.0939	20.8849	18.8364	19.3425	19.1342	19.4318	19.1528	20.3593	20.8612	20.7995	21.0276	20.91	19.968	19.7894	19.8282	19.7052	19.2966	O15234	CASC3	Protein CASC3	1	QSGDGQESTEPVENKVGK	QSGDGQESTEPVENK(UniMod:121)VGK	3	QSGDGQESTEPVENK(UniMod:121)VGK3	30	1	1.22695e+06	QSGDGQESTEPVENK(UniMod:121)VGK	FALSE	0	-1.35215	-0.795954
Q15154.27	20.2375	20.2983	20.2779	19.7104	18.8208	18.6713	19.0131	18.7843	21.5028	21.1548	21.8115	21.8287	21.4817	18.8454	19.7606	19.2063	19.7037	19.1981	21.5501	21.7646	20.8678	21.179	20.9073	19.301	19.6644	19.2872	19.3436	18.3737	21.5275	20.5579	21.8264	21.5662	20.9273	Q15154	PCM1	Pericentriolar material 1 protein	1	KPFNFLPMQINTNK	K(UniMod:121)PFNFLPMQINTNK	3	K(UniMod:121)PFNFLPMQINTNK3	29	1	1.86918e+06	K(UniMod:121)PFNFLPMQINTNK	TRUE	1	1.54644	2.62767
P42566.5	23.66	24.22	24.6051	24.1396	23.9278	24.165	24.0676	24.0541	25.2959	25.1647	25.0373	25.3023	24.8967	23.5012	23.8098	23.5856	23.7944	23.8025	25.0033	24.8492	24.8227	24.3901	24.6415	23.1622	23.1519	23.2342	23.0556	23.4869	24.1994	23.9557	24.0363	24.211	24.1068	P42566	EPS15	Epidermal growth factor receptor substrate 15	1	EKDPEIFCDPFTSATTTTNK	EK(UniMod:121)DPEIFC(UniMod:4)DPFTSATTTTNK	3	EK(UniMod:121)DPEIFC(UniMod:4)DPFTSATTTTNK3	30	1	2.18952e+07	EK(UniMod:121)DPEIFC(UniMod:4)DPFTSATTTTNK	FALSE	0	0.654722	1.11272
O95684.1	18.2062	18.2365	18.5269	17.5701	18.3577	17.2372	17.7652	17.9577	19.3304	19.6607	19.4424	19.1185	18.8289	17.3659	17.9544	17.4743	17.3233	16.9211	18.9393	19.3968	19.3467	18.7228	18.9199	17.3756	16.9139	17.6615	17.6942	17.1343	19.1718	18.5879	19.1595	19.0371	19.3266	O95684	CEP43	Centrosomal protein 43	1	LISDKIGSLGLGTGEDDDYVDDFNSTSHR	LISDK(UniMod:121)IGSLGLGTGEDDDYVDDFNSTSHR	4	LISDK(UniMod:121)IGSLGLGTGEDDDYVDDFNSTSHR4	26	1	445728	LISDK(UniMod:121)IGSLGLGTGEDDDYVDDFNSTSHR	TRUE	4	1.25906	2.14232
Q9UPN4.11	21.0284	21.1166	21.0905	19.9474	19.5888	19.8526	19.0812	19.6538	22.9252	22.4739	22.5229	22.8616	21.9979	19.3798	20.1822	20.772	20.2999	20.6668	22.0482	22.4115	21.8757	21.7039	21.8259	19.6067	20.1585	19.9433	20.5941	20.2945	22.1772	21.7005	22.0354	21.8169	21.9571	Q9UPN4	CEP131	Centrosomal protein of 131 kDa	1	GLEPEIQKLIAR	GLEPEIQK(UniMod:121)LIAR	3	GLEPEIQK(UniMod:121)LIAR3	29	0	3.2725e+06	GLEPEIQK(UniMod:121)LIAR	TRUE	1	1.34492	2.29098
Q7Z3T8.1	23.9502	24.3012	23.6666	22.914	23.1099	22.5021	22.7927	23.1492	24.1866	24.5927	24.6289	24.5369	24.2525	23.816	23.8578	23.8348	23.6496	23.6824	24.8882	25.3357	24.742	24.597	24.6087	23.4697	23.2854	23.5964	23.3703	23.3099	24.2756	24.3476	24.614	24.5568	24.6767	Q7Z3T8	ZFYVE16	Zinc finger FYVE domain-containing protein 16	1	CKSILLQSLIEGMEDR	C(UniMod:4)K(UniMod:121)SILLQSLIEGMEDR	3	C(UniMod:4)K(UniMod:121)SILLQSLIEGMEDR3	30	1	19374049	C(UniMod:4)K(UniMod:121)SILLQSLIEGMEDR	FALSE	0	0.804226	1.37137
Q8IVM0.10	21.6312	21.4361	21.4579	20.7128	20.9056	20.6673	20.7802	20.6185	22.44	21.7709	22.2872	22.1657	22.2306	21.1547	20.8647	20.9807	20.9823	21.0515	21.8081	21.7633	21.6581	22.0907	22.0067	21.2295	21.2566	21.1881	21.2781	21.1863	22.1213	21.993	22.0549	21.9907	22.0138	Q8IVM0	CCDC50	Coiled-coil domain-containing protein 50	1	LPGVKEVCR	LPGVK(UniMod:121)EVC(UniMod:4)R	3	LPGVK(UniMod:121)EVC(UniMod:4)R3	30	0	3332394	LPGVK(UniMod:121)EVC(UniMod:4)R	FALSE	0	0.596449	1.01751
Q7Z3T8.35	22.6536	23.0867	22.282	21.5125	21.5812	21.577	20.2983	21.4992	23.154	23.4862	23.2019	23.4064	23.1037	22.327	22.5154	21.9913	22.5086	22.7317	23.9166	23.9742	23.6379	23.3814	23.8824	22.0781	21.8202	21.8155	22.0965	21.7695	23.4786	23.2517	23.4593	23.2671	23.4996	Q7Z3T8	ZFYVE16	Zinc finger FYVE domain-containing protein 16	1	QNTIENGLSLGEKSTIPVQQGLPTSK	QNTIENGLSLGEK(UniMod:121)STIPVQQGLPTSK	3	QNTIENGLSLGEK(UniMod:121)STIPVQQGLPTSK3	30	0	8.44021e+06	QNTIENGLSLGEK(UniMod:121)STIPVQQGLPTSK	FALSE	0	1.09013	1.86047
O00418.4	17.9859	17.8594	18.4511	18.0928	17.7978	17.7179	18.2191	18.2265	19.2194	18.8843	18.7992	18.8926	18.6617	17.3526	16.9172	17.683	17.3515	17.274	18.2875	18.0591	18.5203	18.7771	18.3712	17.4907	17.4551	17.0719	17.286	17.4409	18.1701	18.8175	18.6096	18.9955	18.5213	O00418	EEF2K	Eukaryotic elongation factor 2 kinase	1	ESENSGDSGYPSEKR	ESENSGDSGYPSEK(UniMod:121)R	3	ESENSGDSGYPSEK(UniMod:121)R3	30	0	319541	ESENSGDSGYPSEK(UniMod:121)R	FALSE	0	0.941217	1.60656
Q9H6D7.9	12.94	18.487	19.6364	19.1201	19.2715	18.7852	18.4473	19.1597	20.2716	20.172	20.4792	20.542	20.1153	17.8507	18.5374	18.4185	18.7617	19.114	18.6914	18.341	18.217	18.4416	18.4967	18.3681	17.2203	17.9973	17.6387	18.3425	5.73712	16.884	5.73712	5.73712	5.73712	Q9H6D7	HAUS4	HAUS augmin-like complex subunit 4	1	WALQEFSKVYR	WALQEFSK(UniMod:121)VYR	3	WALQEFSK(UniMod:121)VYR3	26	1	582862	WALQEFSK(UniMod:121)VYR	TRUE	4	-12.5457	-7.34809
Q15154.13	22.8487	22.629	22.607	22.2171	21.7896	21.6024	21.4138	22.2194	23.2814	23.1982	23.628	23.6223	23.0982	21.9595	22.2137	21.9058	22.1924	22.1126	23.3474	23.3958	23.03	22.9901	23.1424	22.557	22.2293	22.3061	21.9844	22.1298	23.523	23.194	23.3129	23.4997	23.7506	Q15154	PCM1	Pericentriolar material 1 protein	1	EVIPFLKEHMDEVCSSQLLTSVR	EVIPFLK(UniMod:121)EHMDEVC(UniMod:4)SSQLLTSVR	4	EVIPFLK(UniMod:121)EHMDEVC(UniMod:4)SSQLLTSVR4	30	0	7.94527e+06	EVIPFLK(UniMod:121)EHMDEVC(UniMod:4)SSQLLTSVR	FALSE	0	0.897318	1.5321
Q6P2E9.1	18.8817	18.3588	17.4988	17.5371	16.7126	17.1617	17.1939	16.9247	18.1186	18.0191	17.7801	18.2432	17.2966	17.5365	17.8622	17.7027	16.9475	17.7456	19.9321	19.0077	18.7783	19.1717	18.9036	17.671	18.1716	18.5196	17.2535	18.0462	19.9644	19.9009	19.8986	20.0434	19.3477	Q6P2E9	EDC4	Enhancer of mRNA-decapping protein 4	1	GLLPGLLPAPADKLTPK	GLLPGLLPAPADK(UniMod:121)LTPK	3	GLLPGLLPAPADK(UniMod:121)LTPK3	29	1	425803	GLLPGLLPAPADK(UniMod:121)LTPK	TRUE	1	1.40229	2.39494
Q13526.3	23.9813	23.6509	23.7437	23.3371	23.1671	23.0184	22.6135	23.2623	24.3066	24.3655	24.69	24.5462	24.1304	23.135	23.0593	22.904	22.9759	22.8617	24.4481	24.4758	24.574	23.9129	24.1625	23.4913	23.2608	23.5746	23.5401	23.3438	24.6228	24.6186	24.5115	24.2668	24.5823	Q13526	PIN1	Peptidyl-prolyl cis-trans isomerase NIMA-interacting 1	1	SGEEDFESLASQFSDCSSAKAR	SGEEDFESLASQFSDC(UniMod:4)SSAK(UniMod:121)AR	3	SGEEDFESLASQFSDC(UniMod:4)SSAK(UniMod:121)AR3	30	0	1.68446e+07	SGEEDFESLASQFSDC(UniMod:4)SSAK(UniMod:121)AR	FALSE	0	0.79637	1.3602
Q5VXU3.3	24.8561	24.9147	25.1598	25.1552	24.9913	25.0085	24.8928	25.1732	25.0333	25.3106	25.471	25.4614	25.1002	24.841	25.0073	24.8785	25.011	24.999	24.8663	25.0356	24.9227	24.641	24.9447	25.4072	25.0464	25.3249	25.3401	25.2182	24.185	24.4045	24.548	24.6096	24.4775	Q5VXU3	CHIC1	Cysteine-rich hydrophobic domain-containing protein 1	1	SIQKLIEWENNR	SIQK(UniMod:121)LIEWENNR	3	SIQK(UniMod:121)LIEWENNR3	30	0	34301830	SIQK(UniMod:121)LIEWENNR	FALSE	0	-1.03767	-0.60725
Q6ZVM7	17.1051	17.329	17.4199	16.4913	16.2884	16.2805	16.8103	16.6825	18.4325	18.116	18.4017	18.4751	18.2205	16.1026	17.2812	16.1773	16.7054	16.6158	18.1686	18.5059	18.3578	17.5683	17.8071	16.3964	16.1559	15.5797	16.6248	16.2464	17.999	17.339	17.8886	18.4178	18.4031	Q6ZVM7	TOM1L2	TOM1-like protein 2	1	AKAAEMVPDLPSPPMEAPAPASNPSGR	AK(UniMod:121)AAEMVPDLPSPPMEAPAPASNPSGR	3	AK(UniMod:121)AAEMVPDLPSPPMEAPAPASNPSGR3	30	1	206113	AK(UniMod:121)AAEMVPDLPSPPMEAPAPASNPSGR	FALSE	0	1.33527	2.28246
Q92871.7	18.7189	18.4995	19.4456	19.4421	19.5506	19.1663	19.7507	19.6321	19.2794	19.1001	19.3295	19.4987	19.7065	18.6838	17.6043	18.4828	17.8361	17.8519	18.7726	18.9199	18.9831	18.9079	18.9523	18.0963	17.9323	18.1825	18.0288	18.2495	19.4029	19.1371	19.433	19.317	19.41	Q92871	PMM1	Phosphomannomutase 1	1	TEFAGKGLR	TEFAGK(UniMod:121)GLR	2	TEFAGK(UniMod:121)GLR2	30	1	536548	TEFAGK(UniMod:121)GLR	FALSE	0	0.916835	1.56742
Q13164.1	19.3239	19.053	19.2778	18.8858	18.5467	18.3848	18.89	19.0644	19.8337	19.7377	19.6746	19.9015	19.8585	18.7621	18.1025	18.6018	18.5022	17.8227	19.5393	19.7464	19.6938	19.9907	19.768	18.3902	18.6865	18.7042	19.0378	18.7758	19.757	20.0731	19.9915	20.0202	19.8028	Q13164	MAPK7	Mitogen-activated protein kinase 7	1	DGAISDNTKAALK	DGAISDNTK(UniMod:121)AALK	3	DGAISDNTK(UniMod:121)AALK3	30	0	694289	DGAISDNTK(UniMod:121)AALK	FALSE	0	0.892982	1.527
P25189	16.6558	17.5933	18.0987	18.0929	18.5764	18.5779	18.5825	18.377	18.0339	17.3064	17.8258	17.7731	17.8415	17.4235	18.0955	17.8313	17.6107	17.392	17.3172	17.2594	17.5192	17.6816	17.803	16.9995	17.2233	17.376	17.6081	17.5766	16.0392	15.3573	16.2953	15.8422	16.2407	P25189	MPZ	Myelin protein P0	1	AKGLGESR	AK(UniMod:121)GLGESR	2	AK(UniMod:121)GLGESR2	27	1	212971	AK(UniMod:121)GLGESR	TRUE	3	-1.76992	-1.03359
Q9Y6I3.1	19.3745	19.4305	20.0343	19.3545	19.3566	19.4483	19.8404	19.5132	20.8238	20.5348	20.2426	20.692	20.5369	19.1265	18.5465	18.7113	18.8719	19.0848	20.0289	19.5569	20.0561	20.1036	20.2179	18.5386	19.0249	18.5091	18.4934	19.247	20.0786	20.1299	19.835	19.8909	19.9976	Q9Y6I3	EPN1	Epsin-1	0	DGKDQGVNVR	DGK(UniMod:121)DQGVNVR	3	DGK(UniMod:121)DQGVNVR3	30	0	930386	DGK(UniMod:121)DQGVNVR	FALSE	0	0.900523	1.54713
O60610.5	19.0323	19.2469	19.8608	19.2471	19.2026	19.5812	19.8233	19.3605	20.3892	20.2849	20.25	19.8893	20.5803	18.8668	18.4123	19.1055	18.6135	18.859	19.6654	19.3734	19.8627	20.0965	19.6141	18.2071	18.4598	18.167	18.485	18.7433	19.776	19.6077	19.3859	19.6459	19.8449	O60610	DIAPH1	Protein diaphanous homolog 1	1	DDAMAAVPAKVSK	DDAMAAVPAK(UniMod:121)VSK	3	DDAMAAVPAK(UniMod:121)VSK3	30	0	777467	DDAMAAVPAK(UniMod:121)VSK	FALSE	0	0.911752	1.56751
Q16850.13	24.4906	24.3129	24.1005	24.0758	24.133	24.1984	23.6302	24.1357	24.181	24.151	24.1267	24.363	24.0097	24.0141	24.2035	24.1581	24.1267	24.3713	24.4533	24.767	24.3747	24.2054	24.4548	24.0935	24.0116	24.0539	24.1878	24.013	24.9627	24.8101	25.0337	24.8658	24.874	Q16850	CYP51A1	Lanosterol 14-alpha demethylase	1	YLQDNPASGEKFAYVPFGAGR	YLQDNPASGEK(UniMod:121)FAYVPFGAGR	3	YLQDNPASGEK(UniMod:121)FAYVPFGAGR3	30	1	2.16372e+07	YLQDNPASGEK(UniMod:121)FAYVPFGAGR	FALSE	0	0.615578	1.05905
Q9UNZ2.9	26.0023	26.0745	26.3706	25.8054	25.7562	25.7399	25.3514	25.6698	27.0953	27.0262	27.0925	27.3616	26.8073	25.3758	25.496	25.3085	25.4548	25.4674	26.8941	26.9429	26.9291	26.3349	26.5413	25.6785	25.3286	25.7204	25.3649	25.511	26.523	26.3838	26.4956	26.3495	26.668	Q9UNZ2	NSFL1C	NSFL1 cofactor p47	1	SPNELVDDLFKGAK	SPNELVDDLFK(UniMod:121)GAK	3	SPNELVDDLFK(UniMod:121)GAK3	30	0	8.75908e+07	SPNELVDDLFK(UniMod:121)GAK	FALSE	0	0.708011	1.2186
Q96C19.7	20.1677	19.8679	19.9234	19.1475	19.5056	19.3858	19.2583	19.2347	20.6473	20.6709	20.4521	20.2098	20.7219	19.51	19.2768	19.062	19.5923	19.5408	20.4213	20.2152	19.928	20.4796	20.6524	19.562	19.8644	19.6624	19.5889	19.6901	20.5026	20.7304	20.6099	20.7355	20.731	Q96C19	EFHD2	EF-hand domain-containing protein D2	1	LSEIDVSSEGVKGAK	LSEIDVSSEGVK(UniMod:121)GAK	3	LSEIDVSSEGVK(UniMod:121)GAK3	30	0	1.16385e+06	LSEIDVSSEGVK(UniMod:121)GAK	FALSE	0	0.725597	1.25102
Q7Z3T8.46	20.9263	21.0483	20.6734	19.796	20.3414	20.0366	20.6382	20.2704	21.1133	21.1649	20.7596	21.2149	21.3988	20.8536	20.3852	20.7699	20.7095	20.4595	21.3224	21.4579	21.5533	21.5003	21.471	20.3375	20.4711	20.5502	20.4278	20.2962	21.2718	21.5009	21.554	21.5521	21.3018	Q7Z3T8	ZFYVE16	Zinc finger FYVE domain-containing protein 16	1	TVIKQSAQEDSK	TVIK(UniMod:121)QSAQEDSK	3	TVIK(UniMod:121)QSAQEDSK3	30	0	2.11905e+06	TVIK(UniMod:121)QSAQEDSK	FALSE	0	0.747926	1.29122
O75152.14	11.1691	15.1263	15.3242	15.8293	15.3267	15.9956	15.5453	15.6282	15.8319	14.5491	14.4312	15.222	14.8826	14.7476	16.2597	15.5058	15.7385	14.3149	15.0299	15.5072	14.603	15.1478	14.4086	14.0931	14.629	15.2278	15.2381	15.5304	5.73712	5.73712	5.73712	14.0238	5.73712	O75152	ZC3H11A	Zinc finger CCCH domain-containing protein 11A	1	KQGEGSSGVSSLLLHPEPVPGPEK	K(UniMod:121)QGEGSSGVSSLLLHPEPVPGPEK	4	K(UniMod:121)QGEGSSGVSSLLLHPEPVPGPEK4	26	1	38874.5	K(UniMod:121)QGEGSSGVSSLLLHPEPVPGPEK	TRUE	4	-9.56092	-5.53754
Q9UHB6.10	20.333	19.9915	20.12	19.5859	20.0906	19.9108	20.2702	20.12	20.4236	20.093	20.4524	20.0566	20.1971	19.7338	19.5047	19.9375	19.5423	19.624	20.1854	20.1728	20.2849	20.6832	20.246	19.7436	20.0225	19.8706	19.6757	19.9489	20.9113	20.8374	20.8465	20.7307	20.7425	Q9UHB6	LIMA1	LIM domain and actin-binding protein 1	1	GEPTQTKILR	GEPTQTK(UniMod:121)ILR	3	GEPTQTK(UniMod:121)ILR3	30	0	1.23039e+06	GEPTQTK(UniMod:121)ILR	FALSE	0	0.704929	1.21793
Q9UNZ2.10	21.963	21.7477	22.0757	21.9319	21.5922	21.6778	21.7999	21.5764	22.5574	22.3304	22.3115	22.4343	22.545	21.2162	21.2899	21.4575	21.2295	21.0883	22.1225	21.9938	22.2537	22.4756	22.35	21.4098	21.3259	21.4204	21.7215	21.658	22.8033	22.2607	22.299	22.2088	22.5223	Q9UNZ2	NSFL1C	NSFL1 cofactor p47	1	VTKSPGETSK	VTK(UniMod:121)SPGETSK	3	VTK(UniMod:121)SPGETSK3	30	0	4.33139e+06	VTK(UniMod:121)SPGETSK	FALSE	0	0.668003	1.15535
P02795	22.9977	22.5363	22.5178	22.2498	22.6969	22.3479	22.8297	21.8243	22.4838	22.5656	22.3347	22.7725	23.0727	22.5721	21.8822	22.1732	22.3011	22.1432	22.5843	22.9528	22.6445	23.2966	22.8127	22.0719	22.5661	22.424	22.1699	22.2121	23.251	23.9529	23.894	23.7292	23.706	P02795	MT2A	Metallothionein-2	1	CAQGCICKGASDK	C(UniMod:4)AQGC(UniMod:4)IC(UniMod:4)K(UniMod:121)GASDK	3	C(UniMod:4)AQGC(UniMod:4)IC(UniMod:4)K(UniMod:121)GASDK3	30	0	7.466e+06	C(UniMod:4)AQGC(UniMod:4)IC(UniMod:4)K(UniMod:121)GASDK	FALSE	0	1.03822	1.79745
Q04323.2	25.5748	25.6746	25.761	25.6807	25.306	25.3228	25.3992	25.5931	26.2047	26.0276	26.3346	25.8331	25.908	25.6342	25.3137	25.9279	25.3133	25.3541	25.6113	25.6386	25.9523	26.2572	25.7435	25.0017	25.1379	25.1318	24.8991	25.0188	26.3269	25.8982	25.9406	26.3237	26.0698	Q04323	UBXN1	UBX domain-containing protein 1	1	MLELVAQKQR	MLELVAQK(UniMod:121)QR	3	MLELVAQK(UniMod:121)QR3	30	0	56597020	MLELVAQK(UniMod:121)QR	FALSE	0	0.786186	1.3618
Q7Z3T8.6	22.3134	22.3197	21.7121	21.1238	20.621	20.3709	21.0015	20.7747	22.466	22.771	22.8672	22.7937	22.3314	21.5946	21.5366	21.836	21.7319	21.7321	23.2677	23.307	23.1704	22.5746	22.4457	21.792	21.7414	21.9071	21.4626	21.558	22.8878	22.9389	23.0007	22.7547	23.0905	Q7Z3T8	ZFYVE16	Zinc finger FYVE domain-containing protein 16	1	DVPSSLSCLPASGSMCGSLIESKAR	DVPSSLSC(UniMod:4)LPASGSMC(UniMod:4)GSLIESK(UniMod:121)AR	3	DVPSSLSC(UniMod:4)LPASGSMC(UniMod:4)GSLIESK(UniMod:121)AR3	30	1	5.57775e+06	DVPSSLSC(UniMod:4)LPASGSMC(UniMod:4)GSLIESK(UniMod:121)AR	FALSE	0	0.90904	1.57559
Q9Y4D1.2	22.5824	22.4327	22.6071	22.5792	22.7607	22.4825	22.6546	22.7498	22.7871	22.1369	22.316	23.0379	22.5659	22.1105	22.5939	22.2192	22.6268	22.3916	22.6284	22.2381	22.6756	22.2498	22.593	21.9921	22.0787	22.0526	22.0913	21.9602	23.4099	23.1626	22.8668	23.0836	23.1265	Q9Y4D1	DAAM1	Disheveled-associated activator of morphogenesis 1	1	DIPQAAKVNMTELDK	DIPQAAK(UniMod:121)VNMTELDK	3	DIPQAAK(UniMod:121)VNMTELDK3	30	0	6407742	DIPQAAK(UniMod:121)VNMTELDK	FALSE	0	0.801015	1.38883
Q7Z478.7	21.0054	20.7691	20.8716	19.9484	20.0075	19.8827	19.8535	20.149	21.5767	21.5924	22.0968	22.0009	21.6084	19.3069	20.024	19.6562	20.0999	20.0494	21.7469	22.0207	21.6882	21.5408	21.5579	20.4151	20.7851	19.953	20.07	20.6609	21.4862	21.6577	21.5007	21.6468	21.8783	Q7Z478	DHX29	ATP-dependent RNA helicase DHX29	1	NMEVNMKEWILR	NMEVNMK(UniMod:121)EWILR	3	NMEVNMK(UniMod:121)EWILR3	30	1	2.43061e+06	NMEVNMK(UniMod:121)EWILR	FALSE	0	0.91938	1.5949
P49450.2	12.0553	17.4413	16.3866	15.3099	16.1062	16.1284	16.7481	17.2843	15.8564	16.9331	15.7138	15.9173	17.8687	16.9138	17.2022	16.6805	18.2768	17.934	18.1826	17.1168	18.1434	17.055	16.9082	15.5342	17.1763	16.8012	16.4763	16.2622	5.73712	5.73712	15.3546	5.73712	5.73712	P49450	CENPA	Histone H3-like centromeric protein A	1	VTLFPKDVQLAR	VTLFPK(UniMod:121)DVQLAR	3	VTLFPK(UniMod:121)DVQLAR3	26	1	135676	VTLFPK(UniMod:121)DVQLAR	TRUE	4	-11.157	-6.42187
Q12986.15	16.1604	16.6164	16.7857	16.5592	16.5768	16.4574	16.7923	16.434	17.2105	16.6932	16.9163	16.9317	17.2853	16.6317	16.6092	17.3385	17.1699	16.8996	15.8055	15.7622	16.3331	17.4446	16.1701	16.7911	17.2824	17.0908	16.8424	17.2474	15.5819	15.4751	14.9083	14.8569	15.5275	Q12986	NFX1	Transcriptional repressor NF-X1	1	SSGSKFSDSLK	SSGSK(UniMod:121)FSDSLK	3	SSGSK(UniMod:121)FSDSLK3	29	1	105096	SSGSK(UniMod:121)FSDSLK	TRUE	1	-2.2608	-1.30101
Q14247.31	22.2475	22.0625	22.0894	21.5897	21.6117	21.5309	21.5779	21.5591	22.4888	22.5602	22.6482	22.7192	22.608	21.572	21.6547	21.7605	21.7011	21.4926	22.5976	22.4444	22.4591	22.4041	22.5389	21.8891	22.112	22.094	21.4682	21.4423	22.4969	22.771	22.757	22.4795	22.965	Q14247	CTTN	Src substrate cortactin	1	TVPVEAVTSKTSNIR	TVPVEAVTSK(UniMod:121)TSNIR	3	TVPVEAVTSK(UniMod:121)TSNIR3	30	0	5065670	TVPVEAVTSK(UniMod:121)TSNIR	FALSE	0	0.651386	1.13414
Q12986.16	18.8231	19.2922	19.6742	19.256	19.3312	19.392	19.2961	19.2704	20.0056	19.7719	20.0908	20.0906	20.2378	19.8468	19.2011	19.6039	19.2052	19.5978	19.0823	18.8095	19.3348	18.9775	19.2635	19.4482	19.4499	19.1353	19.3405	19.1749	18.5844	18.2052	18.4855	18.2994	18.108	Q12986	NFX1	Transcriptional repressor NF-X1	1	STCDSENLAVINKSSR	STC(UniMod:4)DSENLAVINK(UniMod:121)SSR	3	STC(UniMod:4)DSENLAVINK(UniMod:121)SSR3	30	0	683633	STC(UniMod:4)DSENLAVINK(UniMod:121)SSR	FALSE	0	-1.2367	-0.709788
O75881.7	12.0161	15.8031	18.8038	18.6447	18.3004	18.5124	18.5003	19.319	18.3064	19.0894	19.2525	19.2252	18.8875	18.3619	19.2222	18.4571	18.5726	18.7598	17.6918	17.8742	5.73712	5.73712	17.6174	18.6133	18.3034	18.1755	18.7014	17.6823	5.73712	5.73712	5.73712	5.73712	5.73712	O75881	CYP7B1	Cytochrome P450 7B1	1	LLEKAFSISQLQK	LLEK(UniMod:121)AFSISQLQK	3	LLEK(UniMod:121)AFSISQLQK3	23	1	402242	LLEK(UniMod:121)AFSISQLQK	TRUE	7	-15.9608	-9.15537
Q9UHB6.28	21.3526	20.764	20.7289	19.879	20.4748	20.0482	19.8615	20.2228	21.3234	21.545	21.6109	21.3741	20.9497	20.1307	19.8623	20.3385	20.2406	19.4004	21.8916	21.5973	21.8836	20.9823	21.3124	20.6993	20.9578	20.42	20.3879	20.6612	22.0047	22.4176	21.882	21.8188	22.2767	Q9UHB6	LIMA1	LIM domain and actin-binding protein 1	1	SQDVELWEGEVVKELSVEEQIK	SQDVELWEGEVVK(UniMod:121)ELSVEEQIK	3	SQDVELWEGEVVK(UniMod:121)ELSVEEQIK3	30	1	2480017	SQDVELWEGEVVK(UniMod:121)ELSVEEQIK	FALSE	0	1.059	1.85044
Q86YT6.4	22.3473	22.1781	22.169	21.3576	21.1661	21.1092	21.2233	21.1764	23.8024	22.6728	22.8327	23.1901	23.1598	22.2993	21.4406	21.701	21.6536	21.8936	22.4701	22.2368	22.4391	22.9805	22.6666	21.5593	21.7452	21.5253	21.7103	21.6469	23.6023	22.9601	22.9997	23.1194	22.6045	Q86YT6	MIB1	E3 ubiquitin-protein ligase MIB1	1	CVQDAKGGSFYR	C(UniMod:4)VQDAK(UniMod:121)GGSFYR	3	C(UniMod:4)VQDAK(UniMod:121)GGSFYR3	30	0	5.91693e+06	C(UniMod:4)VQDAK(UniMod:121)GGSFYR	FALSE	0	1.03345	1.80614
Q9UPN4.26	22.3618	21.9748	22.2167	21.3364	21.3944	21.3866	21.7219	20.841	23.4956	23.0307	22.6969	23.3502	22.9128	21.642	21.155	21.2253	21.6242	21.8761	22.7042	22.4272	22.5839	22.128	22.3823	22.1461	21.1517	21.6368	21.6572	21.6366	23.3468	22.9788	22.8789	22.8515	23.3331	Q9UPN4	CEP131	Centrosomal protein of 131 kDa	1	VLSEKCEAVVAELK	VLSEK(UniMod:121)C(UniMod:4)EAVVAELK	3	VLSEK(UniMod:121)C(UniMod:4)EAVVAELK3	30	0	5.787e+06	VLSEK(UniMod:121)C(UniMod:4)EAVVAELK	FALSE	0	1.04242	1.82186
Q9NRV9.4	19.9357	19.7955	19.9576	19.7211	20.4193	20.1707	20.4207	20.3595	19.694	19.5112	19.4492	19.6774	20.153	20.5747	20.6088	20.6255	20.4295	20.4062	19.0357	19.0544	19.218	18.8487	19.1537	20.1134	20.6187	20.6168	20.6395	20.413	19.5535	19.2862	19.6539	19.1509	19.3108	Q9NRV9	HEBP1	Heme-binding protein 1	1	VAKYAGGTNDK	VAK(UniMod:121)YAGGTNDK	3	VAK(UniMod:121)YAGGTNDK3	30	0	1.03914e+06	VAK(UniMod:121)YAGGTNDK	FALSE	0	-1.38576	-0.792734
Q9H6A9.1	19.9789	20.2779	20.9259	20.441	20.6326	20.6686	20.546	20.8031	21.2662	21.2421	21.3031	21.1511	21.2055	19.8262	19.969	19.9738	19.8782	20.1855	20.4201	20.2119	20.8363	20.6536	20.8244	19.7323	19.5903	19.5343	19.5097	19.4884	20.6177	20.342	20.2542	20.3511	20.369	Q9H6A9	PCNX3	Pecanex-like protein 3	1	DIKELVR	DIK(UniMod:121)ELVR	2	DIK(UniMod:121)ELVR2	30	1	1.52124e+06	DIK(UniMod:121)ELVR	FALSE	0	0.593586	1.03801
O43491.29	20.2772	19.7784	19.9045	19.8104	20.0004	19.6522	19.5401	19.6982	20.0102	20.0624	20.0935	20.0983	20.0791	19.7755	19.5031	19.8036	20.0062	19.4508	19.3551	20.1387	19.4466	20.0921	20.2127	19.8677	19.8203	19.5897	19.775	19.6129	20.7192	20.7498	20.9508	20.7101	20.9761	O43491	EPB41L2	Band 4.1-like protein 2	1	SVHEGALKQDMGEEAEEEPQK	SVHEGALK(UniMod:121)QDMGEEAEEEPQK	4	SVHEGALK(UniMod:121)QDMGEEAEEEPQK4	30	0	1.10944e+06	SVHEGALK(UniMod:121)QDMGEEAEEEPQK	FALSE	0	0.791523	1.38467
Q00688.6	20.8638	20.4152	20.6409	19.5151	19.9241	19.8476	19.6741	20.1778	21.3944	21.5583	21.3326	21.7338	21.2514	19.6804	19.0003	19.8251	20.1276	19.9306	21.2629	21.1192	21.1768	20.6231	21.4063	20.2881	20.1894	20.357	19.7437	20.1483	21.3883	21.658	21.2109	21.5836	22.0706	Q00688	FKBP3	Peptidyl-prolyl cis-trans isomerase FKBP3	1	LEIEPEWAYGKK	LEIEPEWAYGK(UniMod:121)K	3	LEIEPEWAYGK(UniMod:121)K3	30	0	2.00811e+06	LEIEPEWAYGK(UniMod:121)K	FALSE	0	1.04504	1.82898
Q9BX70.3	20.197	20.4141	20.4968	20.852	20.4758	20.4288	20.894	20.5486	20.3717	20.1809	20.451	20.0703	20.6947	20.8795	20.4051	20.9578	20.6384	20.7178	19.9022	20.0774	20.1524	20.2429	20.1673	20.5512	20.8724	20.6163	20.8997	20.82	19.9229	19.5382	19.72	19.9019	19.1277	Q9BX70	BTBD2	BTB/POZ domain-containing protein 2	1	GPDSHYGTKGLR	GPDSHYGTK(UniMod:121)GLR	3	GPDSHYGTK(UniMod:121)GLR3	30	0	1.40023e+06	GPDSHYGTK(UniMod:121)GLR	FALSE	0	-1.41272	-0.806859
Q96FX2	17.9035	17.393	17.5318	16.95	16.5585	17.6034	16.3147	16.7958	18.059	18.1105	18.4158	18.3634	18.1476	17.3409	16.9155	16.2236	15.7808	15.983	18.9256	18.4527	18.193	18.0842	18.0304	17.3896	16.9721	16.8031	17.0272	16.6872	18.7559	18.7444	18.9523	19.0373	18.6655	Q96FX2	DPH3	DPH3 homolog	1	DQFVCGETVPAPSANKELVK	DQFVC(UniMod:4)GETVPAPSANK(UniMod:121)ELVK	3	DQFVC(UniMod:4)GETVPAPSANK(UniMod:121)ELVK3	30	1	256640	DQFVC(UniMod:4)GETVPAPSANK(UniMod:121)ELVK	FALSE	0	1.34838	2.36207
Q8N0X7.15	21.8884	21.9885	21.9464	21.6047	21.4443	21.6856	21.7409	21.5444	22.323	21.9224	22.3903	22.3682	22.44	21.5413	21.4639	21.6447	21.6853	21.6035	21.9796	22.2708	22.4946	22.6895	22.5122	20.9824	21.4072	21.4919	21.5447	21.63	22.4246	22.4069	22.2786	22.2558	22.4623	Q8N0X7	SPART	Spartin	1	LVPESLKK	LVPESLK(UniMod:121)K	2	LVPESLK(UniMod:121)K2	29	1	4.36037e+06	LVPESLK(UniMod:121)K	TRUE	1	0.693658	1.21514
Q9Y5K6.1	17.039	16.3758	16.9508	15.8427	16.2253	16.0765	15.6778	16.2082	18.1643	17.812	17.3591	18.0094	18.1327	15.9743	15.5872	15.2816	14.1322	15.3337	17.5437	17.5016	17.2526	17.4896	17.6611	16.1765	16.3664	16.1064	16.2783	16.2114	17.7831	17.9243	17.9353	17.6021	18.0059	Q9Y5K6	CD2AP	CD2-associated protein	1	DDSLPIKR	DDSLPIK(UniMod:121)R	2	DDSLPIK(UniMod:121)R2	29	1	154714	DDSLPIK(UniMod:121)R	TRUE	1	1.1791	2.06555
Q7Z3T8.3	19.2552	19.3824	18.7115	17.5272	18.2058	17.9274	17.7848	17.945	19.4695	19.5409	20.5012	19.1844	19.029	18.1095	18.7262	18.9689	19.2122	19.3153	20.4234	19.7497	19.6588	19.9472	19.7124	19.1094	17.6957	17.9353	17.3076	18.6582	20.2743	20.1062	20.1672	20.3682	20.9302	Q7Z3T8	ZFYVE16	Zinc finger FYVE domain-containing protein 16	1	DENFKLPDFSFQEDK	DENFK(UniMod:121)LPDFSFQEDK	3	DENFK(UniMod:121)LPDFSFQEDK3	30	1	746311	DENFK(UniMod:121)LPDFSFQEDK	FALSE	0	1.61766	2.83831
Q9Y6B6	19.1623	18.7972	18.9243	18.9095	18.694	18.3894	18.522	18.9795	19.1752	19.0672	19.2118	19.3195	18.9747	18.4642	18.477	18.7337	18.0756	18.3343	19.093	18.9757	19.2263	19.4422	19.1496	19.0289	18.4344	18.7265	18.2482	18.5523	20.1438	19.5896	19.7174	19.6679	19.5136	Q9Y6B6	SAR1B	GTP-binding protein SAR1b	1	GSISLKELNAR	GSISLK(UniMod:121)ELNAR	3	GSISLK(UniMod:121)ELNAR3	30	0	551957	GSISLK(UniMod:121)ELNAR	FALSE	0	0.819119	1.43769
P98170.5	21.2009	21.2851	21.5854	21.3454	21.4406	21.2032	21.3603	21.5618	21.8632	21.5362	21.7321	21.8547	21.9563	21.5183	21.3166	21.2314	21.6385	21.612	21.1091	21.1389	21.0829	21.2941	20.9087	21.6049	21.415	21.4728	21.8065	21.6444	20.9234	20.8078	20.7722	20.8618	20.7001	P98170	XIAP	E3 ubiquitin-protein ligase XIAP	1	LKNWEPCDR	LK(UniMod:121)NWEPC(UniMod:4)DR	3	LK(UniMod:121)NWEPC(UniMod:4)DR3	30	0	2.79364e+06	LK(UniMod:121)NWEPC(UniMod:4)DR	FALSE	0	-0.988449	-0.562859
Q14517.4	22.1169	22.2494	21.6528	21.684	21.4849	21.41	21.2822	21.2088	22.1139	21.9407	21.8686	21.6592	21.8759	22.0825	21.8521	21.9162	22.4317	22.2338	22.4668	22.0877	22.3646	22.3492	22.7101	21.5943	21.8344	21.5786	21.4582	21.7693	22.6092	22.7308	22.5974	22.6261	22.3707	Q14517	FAT1	Protocadherin Fat 1	1	VVDLDPCLSKK	VVDLDPC(UniMod:4)LSK(UniMod:121)K	3	VVDLDPC(UniMod:4)LSK(UniMod:121)K3	30	0	4492781	VVDLDPC(UniMod:4)LSK(UniMod:121)K	FALSE	0	0.681198	1.19856
Q96G28.1	22.1076	22.1509	21.9838	22.1458	21.6469	21.6175	21.538	21.716	22.2743	22.4683	21.8895	22.5287	22.0129	21.8068	21.9485	21.6051	21.8624	21.7015	22.7622	22.5951	22.1837	22.3994	22.6442	21.745	21.5816	21.0482	21.8613	21.4641	22.5531	22.6544	22.6324	22.5934	22.942	Q96G28	CFAP36	Cilia- and flagella-associated protein 36	1	CEVFDDEEESKLTYTEIHQEYK	C(UniMod:4)EVFDDEEESK(UniMod:121)LTYTEIHQEYK	4	C(UniMod:4)EVFDDEEESK(UniMod:121)LTYTEIHQEYK4	30	0	4.81904e+06	C(UniMod:4)EVFDDEEESK(UniMod:121)LTYTEIHQEYK	FALSE	0	0.821147	1.4489
Q5HYA8.1	18.6227	18.4228	19.3806	19.7206	19.3923	19.4946	19.4298	19.9069	19.2713	18.9907	19.1483	19.1507	19.3005	18.2439	17.9504	18.6669	18.2936	18.7803	18.1471	18.4134	18.6457	18.7649	18.3219	17.7418	18.0906	18.0222	18.269	18.2653	19.0396	19.3202	19.0955	19.2755	19.1076	Q5HYA8	TMEM67	Meckelin	1	VLKAVEGEGGVR	VLK(UniMod:121)AVEGEGGVR	3	VLK(UniMod:121)AVEGEGGVR3	30	0	494741	VLK(UniMod:121)AVEGEGGVR	FALSE	0	0.787951	1.39186
Q7Z3T8	18.8371	19.2755	18.4685	18.3652	17.941	18.0514	16.7323	18.092	19.3191	19.0604	18.8275	18.9497	19.3467	18.9317	18.256	19.1437	18.6974	18.3434	19.6496	19.5001	19.8799	20.3452	20.0074	17.7385	17.9131	17.9014	18.267	17.8656	20.3586	19.6898	19.4657	19.7943	19.3766	Q7Z3T8	ZFYVE16	Zinc finger FYVE domain-containing protein 16	1	CKLQYLEK	C(UniMod:4)K(UniMod:121)LQYLEK	3	C(UniMod:4)K(UniMod:121)LQYLEK3	28	1	599847	C(UniMod:4)K(UniMod:121)LQYLEK	TRUE	2	1.30118	2.29854
Q9H013.1	20.2827	21.7531	21.8104	21.5492	21.9721	21.7433	21.911	22.0877	21.3919	21.4888	21.7561	22.0902	22.1138	22.1123	21.7148	22.1364	22.2456	21.8646	21.5115	21.3627	21.4254	21.5426	21.6153	21.1501	20.7366	21.1655	20.805	20.6397	19.4771	19.2235	20.1572	19.8317	19.6406	Q9H013	ADAM19	Disintegrin and metalloproteinase domain-containing protein 19	1	LGQLKPSALPSK	LGQLK(UniMod:121)PSALPSK	3	LGQLK(UniMod:121)PSALPSK3	30	0	2.93265e+06	LGQLK(UniMod:121)PSALPSK	FALSE	0	-1.57515	-0.891604
P55056	11.6709	15.537	16.0621	16.1285	15.0411	16.9442	16.2194	15.51	16.6481	14.9062	16.7302	16.2384	16.2544	15.8272	15.38	15.5979	16.268	15.5631	14.6567	15.542	15.7392	15.3108	15.4855	15.9086	15.2365	15.6414	16.2086	15.6451	5.73712	5.73712	5.73712	15.1205	5.73712	P55056	APOC4	Apolipoprotein C-IV	1	MKELLETVVNR	MK(UniMod:121)ELLETVVNR	3	MK(UniMod:121)ELLETVVNR3	26	1	60398	MK(UniMod:121)ELLETVVNR	TRUE	4	-10.3643	-5.8642
Q9Y490.27	23.3755	22.4206	22.9341	22.9369	23.2531	23.1752	23.0593	22.9408	22.7143	22.7871	22.8341	22.7478	22.8919	23.0389	23.0415	22.6702	23.3481	23.1475	21.9272	21.9106	21.4796	21.7694	21.8733	24.1366	23.6689	24.0318	23.5824	23.7587	23.0367	23.0394	22.6706	22.9892	22.8405	Q9Y490	TLN1	Talin-1	1	LLGITKECVMR	LLGITK(UniMod:121)EC(UniMod:4)VMR	3	LLGITK(UniMod:121)EC(UniMod:4)VMR3	30	0	8.62528e+06	LLGITK(UniMod:121)EC(UniMod:4)VMR	FALSE	0	-1.17579	-0.664996
O43399.8	23.168	23.8219	23.5206	22.8887	23.2882	23.2832	23.6387	23.198	23.7366	23.9359	23.6311	23.6182	23.987	23.4089	23.6545	23.5097	23.6006	23.3761	24.1556	23.9619	24.1758	24.2181	24.1575	22.368	22.7689	22.6085	22.8451	22.9614	23.4049	23.7015	23.6636	23.5754	23.7829	O43399	TPD52L2	Tumor protein D54	1	TSEKLGEWNEK	TSEK(UniMod:121)LGEWNEK	3	TSEK(UniMod:121)LGEWNEK3	30	0	12838685	TSEK(UniMod:121)LGEWNEK	FALSE	0	0.661268	1.16929
Q9NQS1	17.6887	17.4828	16.9597	16.7167	16.923	15.916	15.2338	17.1027	17.6599	17.6715	17.6984	17.2127	17.4626	16.7034	16.3176	17.0181	16.8753	17.5484	17.6999	18.3651	17.9381	18.2472	18.1148	16.8952	16.1814	16.654	17.2019	16.4405	19.09	18.4072	18.5462	18.6677	18.803	Q9NQS1	AVEN	Cell death regulator Aven	1	EGDNILPDQTSQDLKSK	EGDNILPDQTSQDLK(UniMod:121)SK	3	EGDNILPDQTSQDLK(UniMod:121)SK3	30	1	210865	EGDNILPDQTSQDLK(UniMod:121)SK	FALSE	0	1.46513	2.59132
O15344.1	19.9447	19.7733	19.3822	19.1306	18.9454	19.1153	18.775	19.2707	19.8755	19.419	19.9375	19.4597	19.893	19.5217	19.1003	19.6943	19.1988	19.5215	20.0762	20.0128	20.0795	20.3329	20.1949	19.3272	19.3903	19.1176	19.8093	19.4576	20.5314	20.6928	20.1905	20.4917	20.439	O15344	MID1	E3 ubiquitin-protein ligase Midline-1	0	GLDGLKR	GLDGLK(UniMod:121)R	2	GLDGLK(UniMod:121)R2	30	1	924184	GLDGLK(UniMod:121)R	FALSE	0	0.757442	1.33993
Q9H1V8	17.9864	18.9652	19.6697	19.131	19.7339	19.5641	19.8705	20.2685	19.0301	19.5824	19.746	20.2371	19.5337	19.2024	18.9132	19.2467	19.1348	19.28	18.9039	19.3553	18.6275	18.2258	18.7623	19.5332	19.2051	19.576	18.5601	18.6939	17.2234	16.3053	17.4491	15.7077	17.6103	Q9H1V8	SLC6A17	Sodium-dependent neutral amino acid transporter SLC6A17	1	FILSKVPSEAPSPMPTHR	FILSK(UniMod:121)VPSEAPSPMPTHR	4	FILSK(UniMod:121)VPSEAPSPMPTHR4	28	0	624462	FILSK(UniMod:121)VPSEAPSPMPTHR	TRUE	2	-2.88166	-1.6273
Q9UK76	21.301	21.0114	20.9405	20.3884	20.7315	20.3634	20.0731	20.4828	21.1988	21.2059	21.5671	21.8444	21.5497	20.5321	20.501	20.0885	20.6441	20.6982	21.6665	21.8597	21.3227	21.1668	21.6341	20.7471	20.8406	20.5796	20.8854	20.7088	21.7422	21.9105	21.6885	21.8067	22.1005	Q9UK76	JPT1	Jupiter microtubule associated homolog 1	1	MASNIFGTPEENQASWAKSAGAK	MASNIFGTPEENQASWAK(UniMod:121)SAGAK	3	MASNIFGTPEENQASWAK(UniMod:121)SAGAK3	30	1	2.51638e+06	MASNIFGTPEENQASWAK(UniMod:121)SAGAK	FALSE	0	0.791999	1.40276
Q969P5.3	23.4845	23.1333	23.0267	22.844	22.7235	22.797	22.7105	22.8669	23.2926	23.3065	23.2118	23.5788	22.9358	22.11	22.3683	22.191	22.4101	22.4103	23.9027	24.0866	24.0286	23.8208	24.0044	23.2463	22.9588	23.0206	23.1047	22.987	24.2675	23.7394	23.7313	23.7259	24.0629	Q969P5	FBXO32	F-box only protein 32	1	FLDEKSGSFVSDLSSYCNK	FLDEK(UniMod:121)SGSFVSDLSSYC(UniMod:4)NK	3	FLDEK(UniMod:121)SGSFVSDLSSYC(UniMod:4)NK3	30	1	11017324	FLDEK(UniMod:121)SGSFVSDLSSYC(UniMod:4)NK	FALSE	0	0.607173	1.07666
P22307.8	17.7387	16.9705	16.9123	16.9377	17.1159	16.6595	16.7955	15.5976	17.3487	17.35	16.5638	17.1497	17.605	17.0247	16.4794	16.3935	16.0028	16.55	17.3677	17.5484	17.946	16.8196	17.5729	16.295	16.3375	17.1812	17.024	16.4748	18.9237	18.6213	17.9508	19.068	19.5106	P22307	SCP2	Sterol carrier protein 2	1	LKITGNMGLAMK	LK(UniMod:121)ITGNMGLAMK	3	LK(UniMod:121)ITGNMGLAMK3	26	1	199164	LK(UniMod:121)ITGNMGLAMK	TRUE	4	1.55202	2.75284
Q14494.4	19.1637	20.5367	20.7975	20.6219	20.6669	20.8266	20.6257	20.444	21.0622	21.1441	20.8063	20.7438	21.0335	20.1984	21.5512	20.823	20.4821	20.5673	20.7611	20.7354	20.1437	19.7056	20.3988	19.7937	19.5765	20.0053	20.0633	19.97	18.4185	18.4885	18.297	18.639	18.3854	Q14494	NFE2L1	Endoplasmic reticulum membrane sensor NFE2L1	1	KLDTILNLER	K(UniMod:121)LDTILNLER	3	K(UniMod:121)LDTILNLER3	30	0	1.40292e+06	K(UniMod:121)LDTILNLER	FALSE	0	-1.83681	-1.03536
Q8N0X7.5	27.0332	27.2729	27.2324	26.884	26.888	26.9514	27.3531	26.9862	27.608	27.2654	27.6119	27.2227	27.5536	26.9748	26.9192	27.0636	26.7529	26.942	27.3999	27.4832	27.8389	27.8585	27.496	26.4122	26.7061	26.4864	26.7024	26.6838	27.5319	27.6331	27.2563	27.358	27.5613	Q8N0X7	SPART	Spartin	1	EASGTDVKQLDQGNK	EASGTDVK(UniMod:121)QLDQGNK	3	EASGTDVK(UniMod:121)QLDQGNK3	30	0	1.60905e+08	EASGTDVK(UniMod:121)QLDQGNK	FALSE	0	0.626957	1.11284
Q9BV73.14	19.2962	19.3281	19.7504	19.9562	19.9647	20.1469	19.9801	20.0088	19.8282	19.6536	19.0829	19.1769	19.7053	19.7093	19.5878	20.0391	19.7214	19.696	18.923	18.6677	18.8637	18.9676	19.1051	19.8891	19.7563	19.6414	19.575	20.0639	18.8751	19.0355	18.7291	18.785	18.6113	Q9BV73	CEP250	Centrosome-associated protein CEP250	1	LIKELEGQR	LIK(UniMod:121)ELEGQR	3	LIK(UniMod:121)ELEGQR3	29	0	756773	LIK(UniMod:121)ELEGQR	TRUE	1	-1.25119	-0.704722
Q7Z6J0.3	18.1782	18.5981	18.6112	17.7302	18.1412	17.6399	17.7484	17.8951	19.8504	19.0638	19.3352	19.419	19.2893	17.7841	18.0637	17.8786	17.6112	17.688	18.9477	19.1863	19.4498	19.492	19.88	17.2299	17.6378	17.56	16.9285	18.0366	18.9216	18.4204	18.8898	19.2094	18.9482	Q7Z6J0	SH3RF1	E3 ubiquitin-protein ligase SH3RF1	0	EGDIVFVHKK	EGDIVFVHK(UniMod:121)K	3	EGDIVFVHK(UniMod:121)K3	30	0	446412	EGDIVFVHK(UniMod:121)K	FALSE	0	1.00801	1.79059
Q9P215	20.2923	20.9418	21.1745	20.5791	21.2548	20.7991	20.9853	21.0495	21.3244	21.337	21.5006	21.5557	21.3596	21.0533	21.1068	21.0107	20.9849	21.0831	20.9405	21.2374	20.7575	20.5207	20.7234	20.6759	21.0492	20.7655	21.1339	20.7109	19.1515	19.6295	19.8545	20.2245	19.7274	Q9P215	POGK	Pogo transposable element with KRAB domain	1	ALEIAQEMNIPEKGFK	ALEIAQEMNIPEK(UniMod:121)GFK	3	ALEIAQEMNIPEK(UniMod:121)GFK3	30	1	1994363	ALEIAQEMNIPEK(UniMod:121)GFK	FALSE	0	-1.47153	-0.827634
Q9H0E2	22.8217	22.522	22.7402	22.4917	22.3828	22.1153	22.1299	22.6239	23.0549	23.0221	23.4185	23.3274	22.8354	22.0052	22.2386	21.7095	22.1084	21.9571	23.103	23.2273	23.0516	22.8179	23.0012	22.4547	22.3115	22.4313	22.2745	22.092	23.5103	23.1081	22.9926	23.3967	23.6455	Q9H0E2	TOLLIP	Toll-interacting protein	1	CSEEDLKAIQDMFPNMDQEVIR	C(UniMod:4)SEEDLK(UniMod:121)AIQDMFPNMDQEVIR	3	C(UniMod:4)SEEDLK(UniMod:121)AIQDMFPNMDQEVIR3	30	1	7.52517e+06	C(UniMod:4)SEEDLK(UniMod:121)AIQDMFPNMDQEVIR	FALSE	0	0.73208	1.30355
O75369.31	20.2312	19.821	19.4383	19.4303	19.4994	19.2746	19.5459	19.2506	19.5086	19.6908	19.5339	19.1679	19.4808	19.745	19.9216	19.7274	19.369	19.2162	20.1513	19.9642	20.143	20.0544	19.9176	19.8969	19.5043	19.8134	19.8218	19.8459	20.7325	20.5969	20.6477	20.5088	20.944	O75369	FLNB	Filamin-B	1	TGEEVGFVVDAKTAGK	TGEEVGFVVDAK(UniMod:121)TAGK	3	TGEEVGFVVDAK(UniMod:121)TAGK3	30	0	1.00167e+06	TGEEVGFVVDAK(UniMod:121)TAGK	FALSE	0	0.654078	1.16496
O14964.7	24.6346	24.5659	25.0218	24.8903	24.7895	24.96	24.9781	24.977	25.2468	25.1089	25.1626	24.8721	25.2329	24.4174	24.3687	24.6205	24.4519	24.5385	24.4319	24.44	24.556	24.9339	24.9007	24.2637	24.412	24.2918	23.9676	24.2852	24.9227	24.9313	25.1443	25.0905	25.0369	O14964	HGS	Hepatocyte growth factor-regulated tyrosine kinase substrate	1	NCGQTVHDEVANKQTMEELK	NC(UniMod:4)GQTVHDEVANK(UniMod:121)QTMEELK	4	NC(UniMod:4)GQTVHDEVANK(UniMod:121)QTMEELK4	30	0	2.92222e+07	NC(UniMod:4)GQTVHDEVANK(UniMod:121)QTMEELK	FALSE	0	0.561465	1.0006
Q15154.1	20.7139	20.916	21.1123	20.2928	20.2795	20.2334	20.7486	20.1747	21.9966	21.6665	21.6746	22.0788	21.977	21.1132	20.2487	20.6305	20.4967	20.5618	21.1065	21.0428	21.2804	21.4721	21.207	20.0122	20.4052	19.8366	20.0922	20.3776	21.2192	21.6991	21.2826	21.007	21.2075	Q15154	PCM1	Pericentriolar material 1 protein	1	ASAQASLASKDK	ASAQASLASK(UniMod:121)DK	3	ASAQASLASK(UniMod:121)DK3	30	0	2.2688e+06	ASAQASLASK(UniMod:121)DK	FALSE	0	0.818277	1.45836
Q05397.13	18.0952	18.0513	18.4195	17.579	17.3977	17.0003	16.9779	17.5908	19.3993	19.7894	19.6571	19.8274	18.9765	17.2024	17.1018	16.9808	17.373	17.4324	19.1687	19.4264	18.3594	18.6467	18.8216	17.6536	17.6398	17.0021	17.6104	17.0234	18.6852	18.6808	18.9025	18.8704	18.8837	Q05397	PTK2	Focal adhesion kinase 1	1	MKLAQQYVMTSLQQEYK	MK(UniMod:121)LAQQYVMTSLQQEYK	3	MK(UniMod:121)LAQQYVMTSLQQEYK3	28	1	416663	MK(UniMod:121)LAQQYVMTSLQQEYK	TRUE	2	1.01981	1.81753
Q96PX1.3	18.7171	19.0043	19.5253	19.5366	19.1995	18.8486	19.2726	18.9326	19.6488	19.7854	19.9567	20.0284	20.0437	19.1958	18.4355	18.7768	19.2435	18.8589	18.9326	19.0671	19.2136	19.2638	19.0549	19.3018	19.2527	19.5161	18.8934	19.4458	18.2941	18.2593	18.0852	17.806	18.3162	Q96PX1	RNF157	E3 ubiquitin ligase RNF157	1	LSDSSSQGLKLK	LSDSSSQGLK(UniMod:121)LK	3	LSDSSSQGLK(UniMod:121)LK3	30	0	612987	LSDSSSQGLK(UniMod:121)LK	FALSE	0	-1.44751	-0.812093
Q7Z5G4	22.4406	22.2943	22.0801	21.9308	21.8109	21.7545	21.5312	21.7559	22.3706	22.4769	22.0923	22.8133	22.2641	21.753	21.7547	21.6885	21.9918	21.8482	22.866	22.4358	22.7266	22.9219	22.957	22.2022	21.684	22.1077	21.8242	21.9463	22.8725	22.7502	22.8088	22.9269	23.2828	Q7Z5G4	GOLGA7	Golgin subfamily A member 7	1	CQFQTKFPAELENR	C(UniMod:4)QFQTK(UniMod:121)FPAELENR	3	C(UniMod:4)QFQTK(UniMod:121)FPAELENR3	30	0	5.5512e+06	C(UniMod:4)QFQTK(UniMod:121)FPAELENR	FALSE	0	0.700746	1.24993
P09132.2	18.0457	18.6656	18.5199	18.076	18.5699	18.3371	18.6655	17.9457	18.8307	18.5128	18.3342	19.0794	18.8474	18.3602	18.2207	18.2813	18.5445	18.5936	18.9085	18.8513	18.9603	18.9488	18.9869	17.2706	17.7638	17.7265	17.233	17.4464	18.8536	18.3028	18.7971	18.4442	18.6187	P09132	SRP19	Signal recognition particle 19 kDa protein	1	TGGADQSLQQGEGSKK	TGGADQSLQQGEGSK(UniMod:121)K	3	TGGADQSLQQGEGSK(UniMod:121)K3	30	0	378222	TGGADQSLQQGEGSK(UniMod:121)K	FALSE	0	0.801178	1.42927
Q08116.8	20.2876	19.8992	19.6528	19.7039	19.3139	19.0458	18.3075	19.1809	20.1519	19.9507	20.7967	20.0069	20.07	18.7581	19.0452	18.6568	18.741	18.8138	21.1889	21.5226	20.6025	20.717	20.9463	19.6088	19.1042	19.3699	19.8146	19.6727	21.3601	21.1759	20.7213	20.9907	21.058	Q08116	RGS1	Regulator of G-protein signaling 1	1	TFGMDMKAYLR	TFGMDMK(UniMod:121)AYLR	3	TFGMDMK(UniMod:121)AYLR3	30	0	1.29554e+06	TFGMDMK(UniMod:121)AYLR	FALSE	0	1.11124	1.98311
Q9UNN5.7	25.1498	25.221	25.053	24.7975	24.853	24.9998	24.2428	24.7995	25.3686	25.2435	25.6231	25.4466	25.1555	24.6741	24.8195	24.7142	24.6658	24.8713	25.7981	25.9813	25.7203	25.471	25.4948	24.907	24.7793	24.7586	24.492	24.5047	25.6923	25.5286	25.5165	25.6709	25.6483	Q9UNN5	FAF1	FAS-associated factor 1	1	TGDVEDSTVLKSLHLPK	TGDVEDSTVLK(UniMod:121)SLHLPK	4	TGDVEDSTVLK(UniMod:121)SLHLPK4	30	0	40365940	TGDVEDSTVLK(UniMod:121)SLHLPK	FALSE	0	0.662819	1.18321
O75821.5	22.821	22.9131	23.0362	22.6137	22.5045	22.6949	22.571	22.8142	23.5917	23.6497	23.1857	23.2467	23.49	22.4288	22.6455	22.8399	22.5281	22.4645	23.1296	23.1005	23.5501	23.2255	23.2187	22.4364	22.3934	22.4487	22.2822	22.5477	23.0301	23.36	23.1203	23.3556	23.2357	O75821	EIF3G	Eukaryotic translation initiation factor 3 subunit G	1	ELAEQLGLSTGEKEK	ELAEQLGLSTGEK(UniMod:121)EK	3	ELAEQLGLSTGEK(UniMod:121)EK3	30	0	8.54479e+06	ELAEQLGLSTGEK(UniMod:121)EK	FALSE	0	0.573207	1.0241
Q14201	11.2498	17.7036	13.5186	16.4519	17.2705	16.9209	16.6978	17.243	5.73712	5.73712	16.8882	5.73712	16.502	17.2102	18.3462	17.5414	18.0959	17.9504	17.7239	17.4467	17.6235	17.304	17.7937	16.9473	17.351	16.5585	16.2502	16.7052	5.73712	5.73712	5.73712	5.73712	5.73712	Q14201	BTG3	Protein BTG3	1	FAEKLTLILQEK	FAEK(UniMod:121)LTLILQEK	3	FAEK(UniMod:121)LTLILQEK3	22	1	163851	FAEK(UniMod:121)LTLILQEK	TRUE	8	-14.138	-7.9126
Q04637.27	22.0037	21.6117	21.6007	21.622	21.7714	21.6206	21.4467	21.841	21.0612	21.7736	22.0352	21.3865	21.449	21.9509	21.8408	21.8435	21.651	21.7224	21.1529	22.0196	21.4059	21.4509	21.0788	22.6763	22.6827	22.7435	22.4668	22.3805	21.4873	21.647	21.2662	21.4692	21.218	Q04637	EIF4G1	Eukaryotic translation initiation factor 4 gamma 1	0	LLTTIGKDLDFEK	LLTTIGK(UniMod:121)DLDFEK	3	LLTTIGK(UniMod:121)DLDFEK3	30	0	3.71825e+06	LLTTIGK(UniMod:121)DLDFEK	FALSE	0	-1.5036	-0.841184
O60841.11	20.2074	19.7594	20.2249	19.2293	19.1824	19.4948	19.039	19.0092	21.257	21.3861	21.4214	21.3223	20.9075	18.7005	19.2656	18.1913	18.9654	18.4956	21.0039	20.861	20.8821	20.3238	20.9044	19.7089	19.1997	19.2593	19.9739	19.591	20.628	20.6931	20.9655	20.8314	21.223	O60841	EIF5B	Eukaryotic translation initiation factor 5B	1	ELEELSLEAQGIKADR	ELEELSLEAQGIK(UniMod:121)ADR	3	ELEELSLEAQGIK(UniMod:121)ADR3	30	1	1.44768e+06	ELEELSLEAQGIK(UniMod:121)ADR	FALSE	0	0.947497	1.69573
Q92871.2	21.2097	20.9184	21.6632	21.5961	21.3944	21.625	21.4284	21.5484	21.7806	22.0286	21.8148	22.0806	21.3353	20.6374	20.625	20.6534	20.2848	20.8882	21.2208	20.9678	21.4047	21.1353	21.3662	20.8349	20.7722	20.6944	20.571	20.848	21.8201	21.5957	21.4679	21.6077	21.8848	Q92871	PMM1	Phosphomannomutase 1	1	FVEALKTEFAGK	FVEALK(UniMod:121)TEFAGK	3	FVEALK(UniMod:121)TEFAGK3	30	0	2.7249e+06	FVEALK(UniMod:121)TEFAGK	FALSE	0	0.667382	1.19486
Q86W42.2	18.8322	18.8453	19.934	19.9516	19.8143	20.2703	19.5667	19.6006	20.2374	19.9235	19.864	19.8721	20.2394	19.3106	19.2788	19.1431	19.4864	19.0459	18.3506	18.5693	18.0782	18.6499	18.5406	19.2696	19.5514	19.397	19.2299	19.6079	18.5458	17.7394	18.659	18.1115	18.2102	Q86W42	THOC6	THO complex subunit 6 homolog	1	TAKEVQTIEVYK	TAK(UniMod:121)EVQTIEVYK	3	TAK(UniMod:121)EVQTIEVYK3	30	0	681255	TAK(UniMod:121)EVQTIEVYK	FALSE	0	-1.48647	-0.829517
Q9UJY5	17.5305	17.2573	17.0676	16.4601	16.6514	16.407	16.7585	16.4214	17.693	17.337	17.4298	17.6386	17.8789	17.1595	16.1916	16.1035	16.9154	16.7212	17.7817	17.8058	17.7808	17.8042	18.3094	17.0389	17.0494	16.7492	16.8927	16.3263	18.3109	18.8328	17.7042	18.1828	18.218	Q9UJY5	GGA1	ADP-ribosylation factor-binding protein GGA1	1	EMVQEDQKR	EMVQEDQK(UniMod:121)R	2	EMVQEDQK(UniMod:121)R2	30	0	187146	EMVQEDQK(UniMod:121)R	FALSE	0	1.03039	1.84648
Q8IWA0.3	17.9458	18.8762	18.5678	18.6201	18.0412	18.7866	18.5374	19.0713	18.4474	18.7289	18.3405	18.5466	18.5582	19.1014	19.1649	18.8063	19.3212	18.9556	19.141	19.2414	18.4162	18.2942	18.3199	18.2316	18.5279	18.7955	18.87	18.8079	17.3978	17.0935	17.1481	17.5969	16.9887	Q8IWA0	WDR75	WD repeat-containing protein 75	1	INMPHEDCITALCFCNAEKSEQPTLVTASK	INMPHEDC(UniMod:4)ITALC(UniMod:4)FC(UniMod:4)NAEK(UniMod:121)SEQPTLVTASK	4	INMPHEDC(UniMod:4)ITALC(UniMod:4)FC(UniMod:4)NAEK(UniMod:121)SEQPTLVTASK4	30	1	396686	INMPHEDC(UniMod:4)ITALC(UniMod:4)FC(UniMod:4)NAEK(UniMod:121)SEQPTLVTASK	FALSE	0	-1.7997	-1.00344
P29692.5	20.938	21.27	21.5331	21.1482	21.3854	21.1209	21.5265	21.3088	21.8849	21.6004	21.719	21.7042	21.9321	20.7525	20.5765	20.8614	21.0106	20.9018	21.6761	21.531	21.6618	22.0096	21.7187	20.1193	20.6757	20.3568	20.7831	20.5097	21.293	21.4757	21.504	21.5178	21.1447	P29692	EEF1D	Elongation factor 1-delta	0	KPALVAK	K(UniMod:121)PALVAK	2	K(UniMod:121)PALVAK2	30	1	2.69346e+06	K(UniMod:121)PALVAK	FALSE	0	0.642956	1.15324
Q9BV57.2	17.8029	17.9001	18.0895	18.2083	18.3441	19.0356	18.5607	18.3463	17.7632	17.7578	17.4087	17.6928	17.7773	18.2634	18.5318	18.3587	18.1935	17.7037	17.5737	17.9821	17.6481	17.564	17.1816	18.4079	18.3189	18.701	18.2351	18.3707	17.3106	17.1041	17.4177	17.3596	16.8032	Q9BV57	ADI1	1,2-dihydroxy-3-keto-5-methylthiopentene dioxygenase	1	FTVDEKNYTK	FTVDEK(UniMod:121)NYTK	3	FTVDEK(UniMod:121)NYTK3	23	1	281860	FTVDEK(UniMod:121)NYTK	TRUE	7	-1.55137	-0.863976
Q9UBC2.3	20.6168	20.6291	21.0315	20.3151	20.2876	19.8813	19.5508	20.3328	22.2931	21.7412	22.2881	22.1657	21.4591	19.4742	19.4523	19.8195	19.9446	19.6522	22.0682	22.0314	21.5588	20.8071	21.4824	20.3402	19.616	20.0436	19.7303	18.6325	21.7129	21.2017	21.4974	21.5174	21.8756	Q9UBC2	EPS15L1	Epidermal growth factor receptor substrate 15-like 1	1	GFGDPFSGKDPFVPSSAAK	GFGDPFSGK(UniMod:121)DPFVPSSAAK	3	GFGDPFSGK(UniMod:121)DPFVPSSAAK3	30	1	2.43962e+06	GFGDPFSGK(UniMod:121)DPFVPSSAAK	FALSE	0	1.35043	2.42662
Q9Y6Y8.1	20.9408	20.4135	20.255	19.9474	20.1901	20.1578	20.4183	20.0549	20.167	20.2371	20.2809	20.3765	20.7203	20.233	19.9705	20.1627	19.9739	20.0745	20.6166	20.7843	20.7463	20.6784	20.8946	20.4664	20.6536	20.7516	20.4253	20.4908	21.3556	21.1917	21.3948	21.2087	21.4695	Q9Y6Y8	SEC23IP	SEC23-interacting protein	1	AVAATSTKGQEQSAQK	AVAATSTK(UniMod:121)GQEQSAQK	3	AVAATSTK(UniMod:121)GQEQSAQK3	30	0	1.62701e+06	AVAATSTK(UniMod:121)GQEQSAQK	FALSE	0	0.547457	0.985545
Q9Y4H2.5	17.2696	17.8876	17.5679	17.1692	16.7571	16.714	17.1608	17.0222	17.8484	18.4605	18.3917	18.1262	18.0287	17.4078	17.5455	17.6222	17.0311	17.5377	18.3361	18.5577	18.1914	18.3395	18.3068	17.0558	16.504	16.9881	16.4023	16.5237	17.9568	17.6949	17.5666	17.6989	18.3051	Q9Y4H2	IRS2	Insulin receptor substrate 2	1	SYKAPYTCGGDSDQYVLMSSPVGR	SYK(UniMod:121)APYTC(UniMod:4)GGDSDQYVLMSSPVGR	3	SYK(UniMod:121)APYTC(UniMod:4)GGDSDQYVLMSSPVGR3	30	1	224123	SYK(UniMod:121)APYTC(UniMod:4)GGDSDQYVLMSSPVGR	FALSE	0	0.821007	1.47828
Q9P202	16.7449	16.8807	16.6744	15.5877	15.3478	15.7021	16.1479	15.9023	17.954	16.7934	17.7637	17.7034	17.8413	16.3319	16.4268	16.5516	16.1803	16.6878	17.1157	16.8299	17.4188	17.5152	17.7493	15.8882	15.5115	15.6861	16.3856	16.3023	17.3963	17.9575	17.6719	17.5755	17.0736	Q9P202	WHRN	Whirlin	1	TTVDETKWIASSR	TTVDETK(UniMod:121)WIASSR	3	TTVDETK(UniMod:121)WIASSR3	28	1	139882	TTVDETK(UniMod:121)WIASSR	TRUE	2	1.12745	2.03294
Q14247.29	21.8689	21.6405	21.6005	21.2358	21.1117	21.3834	21.1535	21.8635	21.903	21.8406	22.0766	21.8134	21.6232	21.2714	21.293	21.3951	20.7858	21.4633	21.7945	21.919	21.8486	22.4127	22.2212	21.3525	21.5971	21.2239	21.0078	21.3555	22.5157	22.5812	22.6199	22.1937	22.2414	Q14247	CTTN	Src substrate cortactin	1	SAVGHEYQSKLSK	SAVGHEYQSK(UniMod:121)LSK	4	SAVGHEYQSK(UniMod:121)LSK4	30	0	3693385	SAVGHEYQSK(UniMod:121)LSK	FALSE	0	0.800808	1.44526
Q15417.3	20.8005	20.6787	20.4558	19.9266	20.0839	19.574	20.0604	19.7894	21.2372	20.7998	21.0639	20.9844	21.0385	20.2186	20.0752	20.6043	20.0973	19.8933	21.2223	21.1222	21.3075	21.2215	21.0247	20.5196	20.2869	20.436	20.4262	20.2085	21.3384	21.3419	21.1085	21.1116	21.2273	Q15417	CNN3	Calponin-3	1	GPSYGLSAEVKNK	GPSYGLSAEVK(UniMod:121)NK	3	GPSYGLSAEVK(UniMod:121)NK3	30	0	1.81672e+06	GPSYGLSAEVK(UniMod:121)NK	FALSE	0	0.60598	1.09422
O75665.12	18.4841	18.446	18.8572	17.6979	17.6009	17.0598	17.3774	17.5433	20.1917	20.248	20.2222	20.4002	20.2305	16.5636	18.0447	18.3972	17.2096	17.6756	19.2883	19.2997	18.984	19.196	19.8012	17.7229	17.8921	17.7324	17.8415	16.7926	19.7065	19.0789	19.392	19.2187	19.4633	O75665	OFD1	Oral-facial-digital syndrome 1 protein	1	LQLKQTQTALENEVYCNPK	LQLK(UniMod:121)QTQTALENEVYC(UniMod:4)NPK	3	LQLK(UniMod:121)QTQTALENEVYC(UniMod:4)NPK3	29	1	585629	LQLK(UniMod:121)QTQTALENEVYC(UniMod:4)NPK	TRUE	1	1.26522	2.28602
Q9UMX0.1	24.3224	24.3866	24.7084	24.5517	24.0469	24.413	23.9935	24.2607	25.0861	25.2349	25.2874	25.2387	24.9713	23.7854	23.9458	23.9597	23.7563	23.9971	25.1691	24.7651	24.7778	24.8727	24.8368	23.9099	23.6972	23.7228	23.9518	24.2097	24.8065	24.7673	24.7746	24.9009	24.483	Q9UMX0	UBQLN1	Ubiquilin-1	1	FKSHTDQLVLIFAGK	FK(UniMod:121)SHTDQLVLIFAGK	4	FK(UniMod:121)SHTDQLVLIFAGK4	30	0	2.57065e+07	FK(UniMod:121)SHTDQLVLIFAGK	FALSE	0	0.604228	1.09219
Q96JN8.5	21.3166	21.2925	21.2101	21.6836	21.6941	21.6717	21.8771	21.6166	20.5902	20.7143	20.6832	20.6225	20.9475	21.8574	21.6658	21.6417	21.6703	21.8031	20.8337	20.8085	20.7456	20.8843	21.0141	21.5263	21.5668	21.7813	21.6888	21.6708	20.7179	21.1291	20.9563	21.1782	20.9502	Q96JN8	NEURL4	Neuralized-like protein 4	1	LKAGDTVGVVR	LK(UniMod:121)AGDTVGVVR	3	LK(UniMod:121)AGDTVGVVR3	30	0	2612123	LK(UniMod:121)AGDTVGVVR	FALSE	0	-0.850924	-0.469995
Q53EZ4.2	17.4389	18.4642	20.0076	19.3458	19.4271	19.6639	19.3622	19.6655	20.7469	20.5248	20.2915	20.7825	20.2654	18.7973	19.3023	18.6749	18.8632	19.0391	18.4769	18.6616	17.9355	16.8838	18.0077	18.6981	18.5761	17.928	17.9266	18.5076	16.2342	16.3481	16.5621	16.3155	17.2929	Q53EZ4	CEP55	Centrosomal protein of 55 kDa	1	DALEKNQQWLVYDQQR	DALEK(UniMod:121)NQQWLVYDQQR	3	DALEK(UniMod:121)NQQWLVYDQQR3	30	1	612411	DALEK(UniMod:121)NQQWLVYDQQR	FALSE	0	-2.28919	-1.26426
P04844.8	22.2026	22.5322	22.7042	22.8351	22.9712	23.0043	22.6777	22.9018	22.3353	22.6506	22.6557	22.5278	22.482	22.641	23.0385	22.7608	22.8777	22.9417	22.22	22.4077	22.5126	21.8521	22.0697	22.589	22.3982	23.0815	22.5281	22.8105	21.6514	21.8337	21.6756	21.4518	22.0058	P04844	RPN2	Dolichyl-diphosphooligosaccharide--protein glycosyltransferase subunit 2	1	LSKEETVLATVQALQTASHLSQQADLR	LSK(UniMod:121)EETVLATVQALQTASHLSQQADLR	4	LSK(UniMod:121)EETVLATVQALQTASHLSQQADLR4	30	1	6.13197e+06	LSK(UniMod:121)EETVLATVQALQTASHLSQQADLR	FALSE	0	-1.2341	-0.681506
Q9Y508.6	26.0841	25.8005	25.8575	25.4729	25.218	25.0987	24.9499	25.3784	26.5737	26.4839	26.5751	26.6387	26.1855	25.1659	25.0991	25.037	25.1264	25.4908	26.6607	26.5119	26.4454	26.206	26.262	25.8894	25.4583	25.7351	25.6716	25.5211	26.7129	26.4451	26.403	26.4601	26.5446	Q9Y508	RNF114	E3 ubiquitin-protein ligase RNF114	1	YQNYIMEGVKATIK	YQNYIMEGVK(UniMod:121)ATIK	3	YQNYIMEGVK(UniMod:121)ATIK3	30	0	71841690	YQNYIMEGVK(UniMod:121)ATIK	FALSE	0	0.610233	1.10586
Q8TC07.5	23.0176	22.9534	23.066	22.9706	22.608	22.4339	22.0514	22.6265	23.5347	23.7225	23.7136	23.7497	23.2487	22.1696	22.1708	22.1442	22.5616	22.3468	23.6956	23.9219	23.6638	23.5	23.3597	22.8051	22.2244	22.4395	22.404	22.5432	23.7418	23.5155	23.5122	23.2687	23.7216	Q8TC07	TBC1D15	TBC1 domain family member 15	1	GSEHLNSYEAEWDMVNTVSFKR	GSEHLNSYEAEWDMVNTVSFK(UniMod:121)R	4	GSEHLNSYEAEWDMVNTVSFK(UniMod:121)R4	30	0	9.68962e+06	GSEHLNSYEAEWDMVNTVSFK(UniMod:121)R	FALSE	0	0.759857	1.37755
P02689.5	22.2849	23.4615	22.6222	22.4651	22.6498	22.2333	22.1629	22.4765	23.1977	22.7673	22.9262	22.8134	22.53	22.7904	23.449	23.0467	23.1677	23.402	23.9902	23.8533	23.7692	23.4203	23.7259	21.9239	21.4286	22.0409	21.666	21.7928	22.9679	22.767	22.6089	22.7868	22.8657	P02689	PMP2	Myelin P2 protein	1	LVSSENFDDYMKALGVGLATR	LVSSENFDDYMK(UniMod:121)ALGVGLATR	3	LVSSENFDDYMK(UniMod:121)ALGVGLATR3	30	1	8.2816e+06	LVSSENFDDYMK(UniMod:121)ALGVGLATR	FALSE	0	0.731412	1.32626
O60610	24.0701	23.9458	24.4025	23.8144	23.8193	23.6765	23.708	23.8493	25.0482	25.1175	25.1776	25.1605	24.6537	23.2992	23.4511	22.9504	23.3308	23.4319	24.7051	24.8387	24.8587	24.2781	24.314	23.8382	23.3677	23.5863	23.5311	23.5682	24.8439	24.4593	24.2934	24.4207	24.7922	O60610	DIAPH1	Protein diaphanous homolog 1	1	AGCAVTSLLASELTKDDAMAAVPAK	AGC(UniMod:4)AVTSLLASELTK(UniMod:121)DDAMAAVPAK	3	AGC(UniMod:4)AVTSLLASELTK(UniMod:121)DDAMAAVPAK3	30	0	21553049	AGC(UniMod:4)AVTSLLASELTK(UniMod:121)DDAMAAVPAK	FALSE	0	0.699065	1.26816
P07311.2	21.2542	20.7854	21.1157	20.318	20.7708	19.8202	19.7759	20.1256	22.1927	21.8431	22.2542	22.2957	21.7611	19.563	19.2184	19.3092	19.9876	20.0953	21.9245	22.4125	21.9921	21.5861	21.7651	20.6241	20.8019	20.5513	20.562	20.2735	22.2435	21.9497	21.876	21.6484	22.0119	P07311	ACYP1	Acylphosphatase-1	1	LDYSDFQIVK	LDYSDFQIVK(UniMod:121)	2	LDYSDFQIVK(UniMod:121)2	29	1	2.94887e+06	LDYSDFQIVK(UniMod:121)	TRUE	1	0.983044	1.78364
P57775	10.8498	14.189	14.1052	14.6504	14.1397	14.2888	13.5064	14.0123	13.8272	14.518	14.2944	14.9692	12.8458	13.7365	14.7409	14.7556	14.2868	14.1732	13.8829	13.8074	14.9523	14.064	13.4901	14.2532	14.1902	13.4766	15.4274	14.262	13.9404	5.73712	5.73712	5.73712	5.73712	P57775	FBXW4	F-box/WD repeat-containing protein 4	1	LGTDLMTSVPVKER	LGTDLMTSVPVK(UniMod:121)ER	3	LGTDLMTSVPVK(UniMod:121)ER3	26	1	19644.4	LGTDLMTSVPVK(UniMod:121)ER	TRUE	4	-8.95642	-4.93179
Q92542.1	16.6469	17.3102	17.7137	18.1008	18.0498	17.9581	18.0843	17.8637	17.4894	17.0911	17.5217	17.33	17.6478	17.9755	17.1394	17.4229	17.4729	17.9041	17.3653	16.759	16.6774	16.9035	17.4817	17.1386	17.5973	17.4837	17.4656	17.5748	16.4832	14.96	16.0948	16.3273	15.3438	Q92542	NCSTN	Nicastrin	1	EQCQDPSKVPSENK	EQC(UniMod:4)QDPSK(UniMod:121)VPSENK	3	EQC(UniMod:4)QDPSK(UniMod:121)VPSENK3	29	1	172446	EQC(UniMod:4)QDPSK(UniMod:121)VPSENK	TRUE	1	-2.07708	-1.14326
P02795.3	21.0719	20.6334	20.7531	20.8898	21.0429	20.7402	20.9249	20.5247	20.7143	20.7399	20.4432	20.721	20.79	20.8781	20.191	20.5923	20.3574	20.3421	20.6597	20.4525	20.8012	21.1762	20.884	20.4471	20.7259	20.6655	20.4623	20.6467	21.7611	21.5948	21.4532	21.659	21.3029	P02795	MT2A	Metallothionein-2	1	GASDKCSCCA	GASDK(UniMod:121)C(UniMod:4)SC(UniMod:4)C(UniMod:4)A	2	GASDK(UniMod:121)C(UniMod:4)SC(UniMod:4)C(UniMod:4)A2	30	1	1.93643e+06	GASDK(UniMod:121)C(UniMod:4)SC(UniMod:4)C(UniMod:4)A	FALSE	0	0.684925	1.24445
O94776.15	22.6761	22.1319	22.0713	21.8214	21.9909	21.7567	22.1954	22.0329	22.0403	22.2462	22.2264	21.999	22.4034	21.9131	21.6918	21.9015	21.7286	21.4451	22.5291	22.264	22.6447	22.8609	22.3405	22.293	22.3252	22.2583	22.2826	22.1309	22.906	23.1361	23.1945	22.9873	23.2466	O94776	MTA2	Metastasis-associated protein MTA2	1	VGCKYQAEIPDR	VGC(UniMod:4)K(UniMod:121)YQAEIPDR	3	VGC(UniMod:4)K(UniMod:121)YQAEIPDR3	30	0	5.51423e+06	VGC(UniMod:4)K(UniMod:121)YQAEIPDR	FALSE	0	0.593543	1.07868
Q709C8.3	21.8664	22.1901	22.2802	22.2886	22.6863	22.5119	22.1351	22.4816	22.326	22.201	21.8642	22.2844	22.0227	22.2482	22.5735	22.3345	22.4461	22.3806	22.3614	22.1066	21.7118	21.7839	21.9542	22.3777	22.2992	22.1019	22.3731	22.4503	21.1759	21.6947	21.4103	21.3648	21.4159	Q709C8	VPS13C	Vacuolar protein sorting-associated protein 13C	1	DTSKEMENLWGIK	DTSK(UniMod:121)EMENLWGIK	3	DTSK(UniMod:121)EMENLWGIK3	30	0	4.72588e+06	DTSK(UniMod:121)EMENLWGIK	FALSE	0	-1.17181	-0.644372
Q6P158.3	17.7812	17.5342	17.6242	15.8291	16.9176	16.6669	16.6709	16.7395	18.2641	18.2642	18.924	18.8096	19.1564	17.1024	16.6862	16.9321	16.7561	16.3374	18.4471	18.1615	18.4336	18.2826	18.2029	16.7855	17.7556	17.0676	16.77	16.9476	18.4174	18.4778	18.5341	18.583	18.4736	Q6P158	DHX57	Putative ATP-dependent RNA helicase DHX57	1	FYLKGNCK	FYLK(UniMod:121)GNC(UniMod:4)K	3	FYLK(UniMod:121)GNC(UniMod:4)K3	28	0	270977	FYLK(UniMod:121)GNC(UniMod:4)K	TRUE	2	1.01585	1.84799
Q5VTB9.2	23.8632	23.9536	23.9384	24.0307	23.8212	23.9394	23.8837	24.0487	23.7792	23.8835	24.2683	24.0554	23.674	23.9471	24.0762	24.13	24.1527	24.0874	23.8247	24.0735	23.7819	23.7154	23.747	24.4454	24.1105	24.1846	24.4101	24.1093	23.5326	23.2043	23.6168	23.4063	23.6125	Q5VTB9	RNF220	E3 ubiquitin-protein ligase RNF220	1	ITPEFSKWASDEMPSTSNGESSK	ITPEFSK(UniMod:121)WASDEMPSTSNGESSK	3	ITPEFSK(UniMod:121)WASDEMPSTSNGESSK3	30	1	1.62763e+07	ITPEFSK(UniMod:121)WASDEMPSTSNGESSK	FALSE	0	-1.00347	-0.551478
Q9NYP9.8	19.8693	21.2057	20.7599	21.174	20.8253	20.584	20.8718	20.2614	20.8196	20.9504	20.8391	20.7931	20.48	21.2582	21.3234	21.1538	21.2341	21.4742	21.5101	20.4763	21.3738	21.2944	20.9581	20.7094	20.5661	20.7765	20.5218	20.4568	18.7052	19.8095	18.6777	18.8235	19.6466	Q9NYP9	MIS18A	Protein Mis18-alpha	1	SLTQMEDVLKALQMK	SLTQMEDVLK(UniMod:121)ALQMK	3	SLTQMEDVLK(UniMod:121)ALQMK3	28	1	1.84284e+06	SLTQMEDVLK(UniMod:121)ALQMK	TRUE	2	-1.90343	-1.04375
Q5TDH0.5	23.1202	22.9025	23.0499	22.7462	22.7714	22.7747	22.4242	22.7287	23.4566	23.4063	23.3778	23.8422	22.9707	22.25	22.5519	22.3944	22.4169	22.5189	23.5671	23.5715	23.3041	23.0789	23.3711	22.7902	22.6349	22.4206	22.6714	22.7046	23.7978	23.4436	23.3929	23.4474	23.8986	Q5TDH0	DDI2	Protein DDI1 homolog 2	1	SLASYGLKDGDVVILR	SLASYGLK(UniMod:121)DGDVVILR	3	SLASYGLK(UniMod:121)DGDVVILR3	30	0	9.38764e+06	SLASYGLK(UniMod:121)DGDVVILR	FALSE	0	0.673457	1.23006
P62745.4	20.2053	20.5827	20.2933	20.3211	19.977	20.5656	19.6966	20.317	20.3575	20.1136	20.5528	20.5213	20.5106	21.0074	20.7895	20.8794	20.9521	21.1202	20.28	20.7434	19.9249	19.7538	20.3762	21.1244	20.3985	20.9142	20.7361	20.7495	19.575	19.5986	19.6311	19.6801	19.6454	P62745	RHOB	Rho-related GTP-binding protein RhoB	1	WVPEVKHFCPNVPIILVANK	WVPEVK(UniMod:121)HFC(UniMod:4)PNVPIILVANK	4	WVPEVK(UniMod:121)HFC(UniMod:4)PNVPIILVANK4	30	1	1.43567e+06	WVPEVK(UniMod:121)HFC(UniMod:4)PNVPIILVANK	FALSE	0	-1.49737	-0.819651
O60292.6	18.8162	19.2617	19.575	18.2809	19.2451	19.2697	19.1937	19.3994	20.3076	19.9368	19.6834	20.0927	20.3409	20.0028	19.3998	19.5239	19.1041	20.0832	17.8217	19.2728	19.3436	19.3089	18.7563	19.7624	19.5054	19.778	19.5908	20.118	18.1034	17.2638	18.2487	17.7021	18.0896	O60292	SIPA1L3	Signal-induced proliferation-associated 1-like protein 3	1	STIEDDLKK	STIEDDLK(UniMod:121)K	3	STIEDDLK(UniMod:121)K3	29	0	724459	STIEDDLK(UniMod:121)K	TRUE	1	-2.4166	-1.32217
Q8NCD3.11	18.9902	20.0983	19.5477	19.1946	19.9775	19.9152	20.285	19.575	19.6513	19.4212	19.0538	18.7981	19.6057	20.4791	20.2041	20.6413	20.4718	20.6823	19.4785	19.5512	19.6153	19.9481	19.9112	19.1797	19.6896	19.7342	19.8593	19.6974	18.2213	18.5525	18.1653	18.5004	18.3028	Q8NCD3	HJURP	Holliday junction recognition protein	1	SSKENFIPCSEPVK	SSK(UniMod:121)ENFIPC(UniMod:4)SEPVK	3	SSK(UniMod:121)ENFIPC(UniMod:4)SEPVK3	30	0	839131	SSK(UniMod:121)ENFIPC(UniMod:4)SEPVK	FALSE	0	-1.65956	-0.907631
Q09666.202	19.8106	20.2114	20.1018	19.2627	18.9159	20.1488	19.4988	19.4456	20.6438	20.6575	20.7573	20.9095	20.7785	19.4181	18.9899	19.0019	19.5305	18.9284	21.449	21.3411	21.1443	21.0431	21.268	19.4736	19.3552	19.0675	18.5614	19.3339	20.2322	20.4351	20.3391	20.451	20.8572	Q09666	AHNAK	Neuroblast differentiation-associated protein AHNAK	1	VDVECPDVNIEGPEGKWK	VDVEC(UniMod:4)PDVNIEGPEGK(UniMod:121)WK	3	VDVEC(UniMod:4)PDVNIEGPEGK(UniMod:121)WK3	30	1	1.36224e+06	VDVEC(UniMod:4)PDVNIEGPEGK(UniMod:121)WK	FALSE	0	0.922474	1.68671
Q9H1V8.2	18.4206	19.0079	19.6888	19.7077	20.0247	19.9416	19.8752	19.6867	19.827	19.3131	19.4182	19.2261	19.8673	19.8111	19.0695	19.0564	19.6374	19.4143	18.4601	18.5949	18.564	18.6209	18.8499	18.9009	19.3639	19.0204	18.8446	19.3644	18.2785	16.9247	17.8497	17.8547	17.8038	Q9H1V8	SLC6A17	Sodium-dependent neutral amino acid transporter SLC6A17	1	QSVLNVAGEAGGKQK	QSVLNVAGEAGGK(UniMod:121)QK	3	QSVLNVAGEAGGK(UniMod:121)QK3	30	0	604047	QSVLNVAGEAGGK(UniMod:121)QK	FALSE	0	-1.75409	-0.959026
Q9H299	24.3433	24.2658	24.796	24.2249	24.2894	24.2697	24.639	24.2694	25.4682	25.1077	25.0623	25.2805	25.349	23.9658	23.3173	23.6582	23.9067	23.8953	24.6098	24.4678	24.8323	24.9451	25.0599	23.8685	23.9835	23.8998	23.9271	23.8885	24.7716	24.651	24.8457	24.7681	24.8292	Q9H299	SH3BGRL3	SH3 domain-binding glutamic acid-rich-like protein 3	1	EIKSQQSEVTR	EIK(UniMod:121)SQQSEVTR	3	EIK(UniMod:121)SQQSEVTR3	30	0	2.58183e+07	EIK(UniMod:121)SQQSEVTR	FALSE	0	0.607333	1.11193
Q7Z3T8.9	16.84	17.1562	16.72	16.172	15.7846	15.7067	15.6628	15.9547	17.629	17.7135	18.0196	17.4598	17.0979	15.6919	16.8112	16.7495	16.7923	16.5699	17.5187	18.2789	17.4818	17.6581	18.01	16.1097	15.5493	15.0919	16.7126	16.0838	18.4739	17.6286	17.2798	17.5641	17.9065	Q7Z3T8	ZFYVE16	Zinc finger FYVE domain-containing protein 16	1	EGLVLGQKQPTWVPDSEAPNCMNCQVK	EGLVLGQK(UniMod:121)QPTWVPDSEAPNC(UniMod:4)MNC(UniMod:4)QVK	4	EGLVLGQK(UniMod:121)QPTWVPDSEAPNC(UniMod:4)MNC(UniMod:4)QVK4	30	1	155013	EGLVLGQK(UniMod:121)QPTWVPDSEAPNC(UniMod:4)MNC(UniMod:4)QVK	FALSE	0	1.31453	2.40773
Q9UPN4.4	23.8479	23.4498	23.2231	22.5819	22.9482	22.8191	22.7125	22.4192	24.1911	23.8346	23.493	23.3799	23.8512	23.3744	22.9247	23.1891	23.3106	23.223	23.6154	23.4598	24.0228	23.6338	23.7445	23.4021	23.4219	23.4471	23.2283	23.4364	24.3229	24.2584	24.2253	24.323	24.4136	Q9UPN4	CEP131	Centrosomal protein of 131 kDa	1	CSELKGQLGEAEGENLR	C(UniMod:4)SELK(UniMod:121)GQLGEAEGENLR	3	C(UniMod:4)SELK(UniMod:121)GQLGEAEGENLR3	30	1	1.31057e+07	C(UniMod:4)SELK(UniMod:121)GQLGEAEGENLR	FALSE	0	0.650358	1.19255
Q15154.7	19.3793	19.247	19.6483	18.4582	18.4329	18.7203	18.9455	18.2819	20.9473	20.1717	20.8042	20.6721	21.0489	18.6202	18.7432	18.4779	18.4614	19.1225	19.5167	19.5649	19.602	19.9749	20.3861	18.7879	18.1305	18.6202	18.7435	19.1382	20.4351	19.9215	19.9532	20.2064	19.8569	Q15154	PCM1	Pericentriolar material 1 protein	1	EDLVEKNER	EDLVEK(UniMod:121)NER	3	EDLVEK(UniMod:121)NER3	30	0	890510	EDLVEK(UniMod:121)NER	FALSE	0	0.981401	1.7997
Q9UM82.6	18.4957	18.5724	18.1385	17.6834	17.4372	17.5023	17.5066	17.5337	18.2647	18.5375	18.9306	18.8039	19.1848	18.5528	18.249	17.9003	17.654	17.622	19.2417	19.4725	18.9552	19.1984	18.8779	17.8643	18.1363	17.8496	18.0268	17.3027	18.9928	19.0003	19.5794	18.9464	19.2585	Q9UM82	SPATA2	Spermatogenesis-associated protein 2	1	VALQKSASER	VALQK(UniMod:121)SASER	3	VALQK(UniMod:121)SASER3	29	0	411036	VALQK(UniMod:121)SASER	TRUE	1	0.931102	1.70799
O95503.4	23.1474	23.3855	22.8418	22.6421	22.9464	22.7478	22.7251	23.096	22.7043	22.8838	22.9257	22.8694	22.877	23.4166	23.0545	23.442	23.4504	23.3303	23.3815	23.2872	23.4347	23.4467	23.6117	22.878	22.6035	23.0401	22.6365	22.8198	23.5466	23.5117	23.4673	23.4446	23.5263	O95503	CBX6	Chromobox protein homolog 6	1	ISDVHFSVKPSASASSPK	ISDVHFSVK(UniMod:121)PSASASSPK	4	ISDVHFSVK(UniMod:121)PSASASSPK4	30	0	9.48227e+06	ISDVHFSVK(UniMod:121)PSASASSPK	FALSE	0	0.496546	0.910879
Q13409.7	20.7925	20.3012	20.4685	20.0853	20.2575	20.0388	20.1178	20.5464	21.0006	20.548	20.6929	20.6188	20.7792	19.8769	20.1122	19.8113	19.6485	19.9743	20.7021	20.6004	20.6503	20.8618	20.7739	20.2188	20.3704	20.343	20.3058	20.6022	21.0964	21.1568	21.3522	20.9303	21.5495	Q13409	DYNC1I2	Cytoplasmic dynein 1 intermediate chain 2	1	SELKAELER	SELK(UniMod:121)AELER	3	SELK(UniMod:121)AELER3	30	0	1.62452e+06	SELK(UniMod:121)AELER	FALSE	0	0.598963	1.09903
Q8N0X7.21	23.8685	24.3466	24.6063	24.1146	24.622	24.2527	24.5338	24.1896	24.8503	24.9134	24.5081	24.9645	25.1136	23.9541	23.73	24.0841	24.2207	24.0142	24.5001	24.6409	24.6514	24.8972	24.7737	23.3293	23.5113	23.4457	23.5205	23.4915	24.1941	24.4383	24.3432	24.26	24.1515	Q8N0X7	SPART	Spartin	1	QLDQGNKDVR	QLDQGNK(UniMod:121)DVR	3	QLDQGNK(UniMod:121)DVR3	30	0	22024752	QLDQGNK(UniMod:121)DVR	FALSE	0	0.576749	1.05874
O00244.5	23.6535	23.3797	23.49	22.9143	22.7264	23.1144	23.0469	23.3247	23.9909	23.5975	24.0159	24.0767	24.0921	23.0254	23.0237	22.9386	22.9097	22.7406	23.7064	23.8531	23.8429	24.0308	23.7256	23.0577	23.2144	23.2895	23.5443	23.1553	24.098	24.0499	24.0206	24.1983	23.9073	O00244	ATOX1	Copper transport protein ATOX1	1	VLNKLGGVK	VLNK(UniMod:121)LGGVK	2	VLNK(UniMod:121)LGGVK2	30	1	1.29294e+07	VLNK(UniMod:121)LGGVK	FALSE	0	0.56578	1.03942
O43566	16.2791	16.4595	16.8615	17.0308	17.1298	17.0689	16.4127	16.0012	17.3236	16.366	16.9031	17.7826	16.5968	16.5926	16.4855	15.9616	16.3708	16.9376	15.8919	16.5269	16.7018	16.8602	16.2655	17.5882	16.9646	17.7406	16.9518	16.789	15.2532	15.118	15.3516	15.7756	15.2581	O43566	RGS14	Regulator of G-protein signaling 14	1	LVLDTLPGVKISK	LVLDTLPGVK(UniMod:121)ISK	3	LVLDTLPGVK(UniMod:121)ISK3	29	1	110539	LVLDTLPGVK(UniMod:121)ISK	TRUE	1	-2.40314	-1.30794
O75084.1	19.2032	19.7775	18.8748	19.1515	19.1883	18.8526	19.0782	19.4931	18.4044	18.2998	18.7358	18.7731	18.7709	20.4128	19.9778	20.3484	20.3543	20.0479	19.1999	19.0633	18.8125	19.8373	19.7209	19.8079	19.6194	19.5481	20.0444	20.0828	18.9294	18.2252	18.5977	18.5111	18.6657	O75084	FZD7	Frizzled-7	0	TIMKHDGTK	TIMK(UniMod:121)HDGTK	3	TIMK(UniMod:121)HDGTK3	29	0	700007	TIMK(UniMod:121)HDGTK	TRUE	1	-1.6	-0.869389
P31321.5	20.0724	20.733	20.7795	20.9422	20.9936	20.2018	20.7571	20.5748	20.7544	20.9852	21.0039	21.12	20.4615	20.6887	20.5888	20.7049	20.5365	20.7791	20.5847	21.4435	20.8821	20.31	20.8118	20.5977	20.7587	21.2326	20.2719	20.8728	19.5013	19.7156	19.5475	19.0683	19.158	P31321	PRKAR1B	cAMP-dependent protein kinase type I-beta regulatory subunit	1	VSILESLEKWER	VSILESLEK(UniMod:121)WER	3	VSILESLEK(UniMod:121)WER3	30	1	1.6644e+06	VSILESLEK(UniMod:121)WER	FALSE	0	-1.74782	-0.949391
Q8IWI9.13	20.9555	21.4562	22.0503	22.0313	22.2607	22.0879	21.9684	22.2309	21.8984	21.962	22.1476	21.926	21.9897	21.6074	21.5418	21.187	21.8908	21.7585	21.639	21.6161	21.5004	20.5916	21.2294	21.2185	21.6199	21.4189	21.4913	21.7141	20.5434	20.3863	20.5197	20.2303	20.4125	Q8IWI9	MGA	MAX gene-associated protein	1	ISQLEKELIEDLK	ISQLEK(UniMod:121)ELIEDLK	3	ISQLEK(UniMod:121)ELIEDLK3	30	1	3.21113e+06	ISQLEK(UniMod:121)ELIEDLK	FALSE	0	-1.3926	-0.755587
Q5VZ89.7	18.0823	18.2876	17.8699	16.803	17.8236	16.9147	17.4357	17.5829	18.3266	18.2235	18.2987	18.627	18.6634	17.8653	17.6246	18.3797	16.9721	17.4586	18.9412	18.6119	19.2136	18.9736	18.8356	17.0895	17.3345	17.1824	17.7235	17.4382	19.129	18.9548	18.5797	18.626	18.7654	Q5VZ89	DENND4C	DENN domain-containing protein 4C	1	IDVLKSGMK	IDVLK(UniMod:121)SGMK	2	IDVLK(UniMod:121)SGMK2	28	1	332875	IDVLK(UniMod:121)SGMK	TRUE	2	1.02454	1.89015
Q8N3C0.11	24.5501	24.5	25.0304	24.3434	24.1596	24.2943	24.1557	24.2049	25.9822	25.7467	25.4401	26.0524	25.9241	23.949	23.8807	23.5884	24.177	24.1372	25.2194	24.6717	24.9377	25.1456	25.2927	24.3309	23.8112	23.9064	24.2578	24.0829	25.0615	25.1663	24.8101	25.0719	25.0018	Q8N3C0	ASCC3	Activating signal cointegrator 1 complex subunit 3	1	FLNEHLQEACTPELKPVEK	FLNEHLQEAC(UniMod:4)TPELK(UniMod:121)PVEK	4	FLNEHLQEAC(UniMod:4)TPELK(UniMod:121)PVEK4	30	0	3.21823e+07	FLNEHLQEAC(UniMod:4)TPELK(UniMod:121)PVEK	FALSE	0	0.663969	1.22502
Q02241.11	21.7899	21.4738	21.0801	21.4274	21.2451	20.8645	21.0779	21.3145	21.2398	20.9359	20.9852	20.8661	20.8441	21.7556	21.028	21.8431	21.2128	21.0223	21.4906	21.4404	21.89	21.5983	21.4573	21.0708	21.4647	21.3978	21.2927	21.0334	22.1225	22.4055	22.6234	22.281	22.2075	Q02241	KIF23	Kinesin-like protein KIF23	1	GSQTNLKDPVGVYCR	GSQTNLK(UniMod:121)DPVGVYC(UniMod:4)R	3	GSQTNLK(UniMod:121)DPVGVYC(UniMod:4)R3	30	0	3.0554e+06	GSQTNLK(UniMod:121)DPVGVYC(UniMod:4)R	FALSE	0	0.756079	1.39615
Q92481	18.3521	18.5664	18.353	18.1492	18.5412	17.8137	18.1961	18.0706	18.6352	18.4151	18.708	18.5941	18.4073	18.3159	18.2269	18.3516	18.2562	18.4592	19.063	18.997	18.4016	18.6276	18.9651	18.118	18.3587	17.7641	16.9962	17.0609	18.8867	19.1471	19.299	18.7748	19.1149	Q92481	TFAP2B	Transcription factor AP-2-beta	1	NMLLATKQLCK	NMLLATK(UniMod:121)QLC(UniMod:4)K	3	NMLLATK(UniMod:121)QLC(UniMod:4)K3	30	0	385856	NMLLATK(UniMod:121)QLC(UniMod:4)K	FALSE	0	0.972698	1.79713
P05549.5	18.3895	18.3004	18.6306	18.3354	18.6154	17.8575	18.6316	18.8047	19.0011	18.5478	18.7323	18.8685	18.9121	17.238	18.0602	17.8069	17.3393	18.1614	18.8236	18.5446	18.782	18.972	19.2755	17.8255	17.9279	17.4465	17.752	17.9049	19.0604	19.1813	18.9798	18.9596	18.8574	P05549	TFAP2A	Transcription factor AP-2-alpha	1	LTDNIKYEDCEDR	LTDNIK(UniMod:121)YEDC(UniMod:4)EDR	3	LTDNIK(UniMod:121)YEDC(UniMod:4)EDR3	30	0	392312	LTDNIK(UniMod:121)YEDC(UniMod:4)EDR	FALSE	0	0.868071	1.60456
Q9UHD8.2	20.8994	20.7392	21.0089	20.6064	20.5006	20.736	20.8202	20.5741	21.3203	21.3394	21.2997	21.2679	21.6245	20.147	20.4371	20.2677	20.8096	20.4973	21.1368	20.7794	20.9003	21.374	21.0428	20.4656	20.605	20.753	20.1065	20.3494	21.4455	21.3738	21.3327	21.2909	21.2715	Q9UHD8	SEPTIN9	Septin-9	1	ATVASSTQKFQDLGVK	ATVASSTQK(UniMod:121)FQDLGVK	3	ATVASSTQK(UniMod:121)FQDLGVK3	30	0	2.07447e+06	ATVASSTQK(UniMod:121)FQDLGVK	FALSE	0	0.622681	1.15128
Q9Y508	24.6014	24.506	24.6256	24.351	24.1811	24.3464	24.349	24.2416	25.2861	24.6733	24.9123	25.0088	24.9061	24.3602	23.9483	24.2094	24.21	24.2844	24.6601	24.799	24.8185	25.0026	24.7676	24.137	24.2105	24.1518	24.3775	24.3819	25.1073	24.9829	24.8866	24.9326	24.8457	Q9Y508	RNF114	E3 ubiquitin-protein ligase RNF114	1	ATIKDASLQPR	ATIK(UniMod:121)DASLQPR	3	ATIK(UniMod:121)DASLQPR3	30	0	26454800	ATIK(UniMod:121)DASLQPR	FALSE	0	0.490859	0.907709
Q8WVD5	20.2102	20.7613	20.4398	20.0579	20.6458	20.5366	20.1129	20.6441	20.4024	20.6173	20.278	20.5982	20.5053	20.4873	20.9087	21.1222	21.029	21.3276	20.3541	20.7201	20.4683	20.6649	20.5309	20.6629	20.4737	20.7983	20.7512	20.7554	19.6478	19.5782	19.7963	19.9541	19.6838	Q8WVD5	RNF141	RING finger protein 141	1	ADLILPCAHSFCQKCIDK	ADLILPC(UniMod:4)AHSFC(UniMod:4)QK(UniMod:121)C(UniMod:4)IDK	4	ADLILPC(UniMod:4)AHSFC(UniMod:4)QK(UniMod:121)C(UniMod:4)IDK4	30	0	1.52092e+06	ADLILPC(UniMod:4)AHSFC(UniMod:4)QK(UniMod:121)C(UniMod:4)IDK	FALSE	0	-1.24153	-0.670988
Q9Y4D1	17.3862	17.7802	17.3839	16.6685	16.9632	17.0096	16.7682	17.1936	17.6238	18.0466	17.821	17.9402	17.8047	17.3183	17.6098	17.2177	17.2784	17.5728	18.5643	18.2613	17.7357	18.0772	18.1663	16.5559	16.7423	16.586	17.2171	17.2341	18.0951	17.7832	17.8656	17.956	17.8265	Q9Y4D1	DAAM1	Disheveled-associated activator of morphogenesis 1	1	AKENSEESGEFDDLVSALR	AK(UniMod:121)ENSEESGEFDDLVSALR	3	AK(UniMod:121)ENSEESGEFDDLVSALR3	30	1	207517	AK(UniMod:121)ENSEESGEFDDLVSALR	FALSE	0	0.72847	1.34794
Q9UHD8.6	20.2582	20.0454	20.1168	19.5915	19.4944	19.6478	19.7909	19.9176	20.3944	20.4731	20.8081	20.4064	20.6442	20.0506	19.6092	19.6127	19.6337	19.3412	20.3507	20.3907	20.5799	20.5719	20.3132	19.6642	20.1222	20.0848	19.4945	19.6792	20.7486	20.776	20.6124	20.8024	20.598	Q9UHD8	SEPTIN9	Septin-9	1	FQDLGVKNSEPSAR	FQDLGVK(UniMod:121)NSEPSAR	3	FQDLGVK(UniMod:121)NSEPSAR3	30	0	1.25092e+06	FQDLGVK(UniMod:121)NSEPSAR	FALSE	0	0.630296	1.16666
Q14254.12	18.2766	18.9779	19.1217	19.2167	19.4729	19.4467	19.3886	19.357	18.8543	19.1629	18.9907	18.759	18.5678	19.0757	19.5096	18.9382	19.1674	19.211	19.1482	18.9218	18.9689	18.1825	18.6562	18.9258	19.323	18.9917	18.4881	19.27	17.8976	17.4065	17.1989	16.9479	18.3166	Q14254	FLOT2	Flotillin-2	1	VDEIVVLSGDNSKVTSEVNR	VDEIVVLSGDNSK(UniMod:121)VTSEVNR	3	VDEIVVLSGDNSK(UniMod:121)VTSEVNR3	30	1	499073	VDEIVVLSGDNSK(UniMod:121)VTSEVNR	FALSE	0	-1.87857	-1.01389
Q9ULV4.8	24.0693	23.7768	23.684	23.3618	23.4713	23.7559	23.7675	23.2432	23.9859	23.8792	23.9115	23.7841	23.6796	23.5406	23.4174	23.6962	23.4876	23.5611	23.8669	23.5103	24.4339	24.0149	24.239	23.3822	23.7557	23.7503	23.5158	23.6136	24.6824	24.5604	24.3189	24.5677	24.5457	Q9ULV4	CORO1C	Coronin-1C	1	LEQQMAKIAA	LEQQMAK(UniMod:121)IAA	2	LEQQMAK(UniMod:121)IAA2	30	1	1.59267e+07	LEQQMAK(UniMod:121)IAA	FALSE	0	0.652904	1.21011
P27635.4	21.3767	22.943	22.714	22.5729	22.8234	22.792	23.0966	23.0791	22.1562	22.5221	22.4239	22.648	23.0259	23.6038	23.4097	23.4644	23.2686	23.0703	22.564	22.6464	22.1658	22.789	22.4482	21.4885	21.8415	22.0778	22.1335	21.9315	20.8229	20.8303	20.959	20.9306	20.7512	P27635	RPL10	60S ribosomal protein L10	0	INKMLSCAGADR	INK(UniMod:121)MLSC(UniMod:4)AGADR	3	INK(UniMod:121)MLSC(UniMod:4)AGADR3	30	0	6075539	INK(UniMod:121)MLSC(UniMod:4)AGADR	FALSE	0	-1.34576	-0.725709
P13639.5	20.8957	21.1771	20.9102	21.1573	21.3762	21.255	21.6208	21.2316	20.4797	20.5066	20.7555	20.1285	20.5908	21.6686	21.5934	21.6681	21.8812	21.6806	20.437	20.5028	20.9288	20.752	20.6588	21.2626	21.3418	21.2317	21.5821	21.1094	20.5125	20.6961	20.4058	20.3997	20.4157	P13639	EEF2	Elongation factor 2	1	EGKPLLK	EGK(UniMod:121)PLLK	2	EGK(UniMod:121)PLLK2	30	1	2174657	EGK(UniMod:121)PLLK	FALSE	0	-1.06518	-0.573977
Q8N0X7.12	23.984	24.4842	24.9044	24.5283	24.4172	24.8563	24.6504	24.6792	25.2356	25.3756	25.0795	24.9137	25.3085	24.092	23.9436	24.3162	24.4893	24.351	24.6101	24.3973	24.7623	24.8517	25.0282	23.4535	23.7534	23.3319	23.5563	23.6132	24.5686	24.3658	24.239	24.6381	24.3203	Q8N0X7	SPART	Spartin	1	IQPEEKPVEVSPAVTK	IQPEEK(UniMod:121)PVEVSPAVTK	3	IQPEEK(UniMod:121)PVEVSPAVTK3	30	0	2.51798e+07	IQPEEK(UniMod:121)PVEVSPAVTK	FALSE	0	0.619285	1.15008
Q9Y5X1.9	19.567	19.2984	19.0197	18.7173	18.2677	18.696	17.9007	18.4966	19.6803	19.3458	19.8269	19.7696	19.496	19.0051	18.7594	18.7465	19.0389	18.7699	19.7445	20.0514	19.7251	19.4424	19.7007	19.2036	19.0063	19.2418	18.7293	19.1062	19.9028	20.2011	19.8031	20.2132	20.2622	Q9Y5X1	SNX9	Sorting nexin-9	1	IPLNKFPGFAK	IPLNK(UniMod:121)FPGFAK	3	IPLNK(UniMod:121)FPGFAK3	30	1	727699	IPLNK(UniMod:121)FPGFAK	FALSE	0	0.713125	1.32497
Q8TF42.2	23.0474	23.1786	23.5104	22.9828	22.7268	22.8574	22.6905	22.8345	24.6187	23.9075	23.9761	24.2003	24.3092	22.8016	22.521	22.6511	22.6127	22.8355	23.6151	23.3413	23.7422	23.7743	23.8918	22.6646	22.5619	22.5928	22.7541	22.4871	23.8688	23.4351	23.3794	23.3374	23.3924	Q8TF42	UBASH3B	Ubiquitin-associated and SH3 domain-containing protein B	1	EELYSKVTPR	EELYSK(UniMod:121)VTPR	3	EELYSK(UniMod:121)VTPR3	30	0	1.13969e+07	EELYSK(UniMod:121)VTPR	FALSE	0	0.608905	1.13208
Q53EZ4.11	9.22354	15.3245	16.6895	16.0023	16.6985	16.8899	17.2568	16.3343	16.7277	17.0515	16.4123	16.8031	16.719	14.8943	15.0973	16.1995	16.4473	14.75	15.6161	15.2713	15.2971	15.0251	14.6467	15.2303	14.5551	13.5207	5.73712	14.5066	5.73712	5.73712	5.73712	5.73712	5.73712	Q53EZ4	CEP55	Centrosomal protein of 55 kDa	1	KPESEGYLQEEK	K(UniMod:121)PESEGYLQEEK	3	K(UniMod:121)PESEGYLQEEK3	24	1	69990.5	K(UniMod:121)PESEGYLQEEK	TRUE	6	-9.0714	-4.8743
O14832	19.7009	19.6235	19.1998	19.3144	18.7719	19.1845	18.9578	18.4655	19.8715	19.4076	18.9327	19.4204	19.6717	19.5736	19.063	19.492	19.2435	19.6435	19.8006	19.5	19.7881	20.0018	20.1289	19.0028	19.2426	18.8055	18.892	19.473	20.715	20.1955	20.2521	20.1923	20.2386	O14832	PHYH	Phytanoyl-CoA dioxygenase, peroxisomal	1	DVTISKSEYAPSEK	DVTISK(UniMod:121)SEYAPSEK	3	DVTISK(UniMod:121)SEYAPSEK3	30	0	810465	DVTISK(UniMod:121)SEYAPSEK	FALSE	0	0.863566	1.60745
O75030.6	18.3637	17.9498	17.4798	16.7587	17.3607	17.1677	16.6523	16.8372	18.4635	18.1152	17.4682	18.0693	17.9055	16.8975	17.3354	17.3129	16.2553	18.0466	18.9247	18.6457	18.5824	18.8164	18.6807	17.9114	17.7805	17.5943	16.8847	17.437	19.66	19.3656	19.1342	18.9915	18.8779	O75030	MITF	Microphthalmia-associated transcription factor	1	TYYELKSQPLK	TYYELK(UniMod:121)SQPLK	3	TYYELK(UniMod:121)SQPLK3	30	0	311859	TYYELK(UniMod:121)SQPLK	FALSE	0	1.17708	2.19142
O00762.3	19.1559	20.2708	20.2292	20.2584	20.5018	20.5213	20.6533	20.021	20.332	20.1767	20.0109	19.802	20.0151	20.7412	21.1391	20.6802	20.2761	20.0875	20.3767	20.0059	19.7998	20.1425	19.4594	19.6736	20.0484	19.645	19.736	19.8477	18.5924	18.2108	18.9456	18.283	18.5759	O00762	UBE2C	Ubiquitin-conjugating enzyme E2 C	1	KYLQETYSK	K(UniMod:121)YLQETYSK	3	K(UniMod:121)YLQETYSK3	30	0	1.07798e+06	K(UniMod:121)YLQETYSK	FALSE	0	-1.65075	-0.886475
Q8N6T3	20.5603	20.6452	20.6512	19.8985	20.0225	19.9613	20.2947	19.8972	21.3927	21.1971	21.1212	20.8957	21.8308	20.7149	20.0895	20.5362	20.3396	20.1107	20.1655	20.9934	20.9435	21.1867	21.3719	19.9567	20.3671	19.6845	19.8832	19.4541	21.427	21.284	21.3993	21.3174	20.8301	Q8N6T3	ARFGAP1	ADP-ribosylation factor GTPase-activating protein 1	1	ASELGHSLNENVLKPAQEK	ASELGHSLNENVLK(UniMod:121)PAQEK	4	ASELGHSLNENVLK(UniMod:121)PAQEK4	30	0	1818560	ASELGHSLNENVLK(UniMod:121)PAQEK	FALSE	0	0.965841	1.79904
P21860.12	17.2149	16.7381	17.5259	17.8994	17.6879	17.5427	17.6996	17.07	17.6455	17.26	17.2879	17.5401	17.6261	17.2532	16.6798	17.4716	18.1259	16.9427	16.2931	16.5843	16.0682	16.0646	15.8979	17.56	18.0154	18.2144	17.8544	18.1155	16.61	16.9732	16.4158	16.4111	15.9795	P21860	ERBB3	Receptor tyrosine-protein kinase erbB-3	1	MCEPCGGLCPKACEGTGSGSR	MC(UniMod:4)EPC(UniMod:4)GGLC(UniMod:4)PK(UniMod:121)AC(UniMod:4)EGTGSGSR	3	MC(UniMod:4)EPC(UniMod:4)GGLC(UniMod:4)PK(UniMod:121)AC(UniMod:4)EGTGSGSR3	30	1	163484	MC(UniMod:4)EPC(UniMod:4)GGLC(UniMod:4)PK(UniMod:121)AC(UniMod:4)EGTGSGSR	FALSE	0	-1.91917	-1.02888
Q14847.8	22.0451	22.0406	22.0688	21.4246	21.2475	20.6485	21.039	21.6376	22.7587	22.7346	23.0323	22.8173	23.3479	21.368	21.2094	21.5582	21.4368	20.9799	22.6009	22.8241	22.4822	23.2104	22.7364	21.3675	21.7302	21.6353	21.3521	21.3463	22.6528	22.5349	22.4808	22.797	22.5542	Q14847	LASP1	LIM and SH3 domain protein 1	1	MTLNMKNYK	MTLNMK(UniMod:121)NYK	3	MTLNMK(UniMod:121)NYK3	30	0	5.19334e+06	MTLNMK(UniMod:121)NYK	FALSE	0	0.779978	1.45529
P49023.14	21.3625	21.2236	21.4238	20.4129	20.8844	20.7023	20.7568	20.9592	22.2478	21.585	22.3667	22.107	22.2162	20.8537	20.4106	20.5985	20.7467	20.5762	21.4294	21.8164	21.9772	22.0174	21.8102	20.6564	20.8346	21.0581	20.5532	20.8815	21.7022	22.2265	22.1632	22.167	21.3819	P49023	PXN	Paxillin	1	VGEEEHVYSFPNKQK	VGEEEHVYSFPNK(UniMod:121)QK	4	VGEEEHVYSFPNK(UniMod:121)QK4	30	0	3.0558e+06	VGEEEHVYSFPNK(UniMod:121)QK	FALSE	0	0.789579	1.47326
Q13127.6	10.6667	14.5435	14.3806	15.4013	14.0409	13.8192	15.107	15.3136	13.4551	14.2754	14.725	13.3683	14.3	16.0351	14.3529	15.1403	14.8432	14.5816	13.4349	13.2844	13.9951	15.106	14.6619	13.561	13.5637	14.2677	14.1111	14.4039	5.73712	5.73712	5.73712	13.811	5.73712	Q13127	REST	RE1-silencing transcription factor	1	NAKEALAVK	NAK(UniMod:121)EALAVK	2	NAK(UniMod:121)EALAVK2	26	1	22606.4	NAK(UniMod:121)EALAVK	TRUE	4	-8.63371	-4.62547
Q9NT62.3	19.776	19.4921	19.6523	19.2682	19.4349	18.8738	19.0887	19.1325	20.1263	20.1782	19.9632	19.9446	20.5128	18.8912	18.6294	19.3753	18.682	19.0977	20.0699	19.8748	20.1501	19.8568	20.2934	19.2087	18.9038	19.6084	19.2167	19.2621	20.0475	20.38	20.5474	20.5471	20.038	Q9NT62	ATG3	Ubiquitin-like-conjugating enzyme ATG3	1	EITLENKDNIR	EITLENK(UniMod:121)DNIR	3	EITLENK(UniMod:121)DNIR3	30	0	914345	EITLENK(UniMod:121)DNIR	FALSE	0	0.747461	1.39665
Q92783.1	22.9911	22.8694	23.0313	22.8265	22.8234	23.0618	22.9518	23.0416	23.3148	22.9027	23.0372	22.9945	23.3586	22.8508	22.3667	22.6713	22.547	22.7731	23.0047	23.094	23.1236	23.1054	23.1571	22.6372	22.7917	22.7085	22.4743	22.6534	23.3474	23.2263	23.4407	23.3338	23.2982	Q92783	STAM	Signal transducing adapter molecule 1	1	ASPALVAKDPGTVANK	ASPALVAK(UniMod:121)DPGTVANK	3	ASPALVAK(UniMod:121)DPGTVANK3	30	0	8.48369e+06	ASPALVAK(UniMod:121)DPGTVANK	FALSE	0	0.471397	0.881061
Q9Y6I3.2	22.8804	22.5896	23.1039	22.7656	22.487	22.3589	22.4386	22.5928	23.8487	23.3986	23.8106	23.9464	23.3916	21.7965	21.9057	21.9533	21.9084	22.2066	23.5354	23.3923	23.4183	22.8245	22.9553	22.5473	22.1094	22.4622	22.5158	22.3609	23.5856	23.1797	23.2469	23.3037	23.4922	Q9Y6I3	EPN1	Epsin-1	1	ENMYAVQTLKDFQYVDR	ENMYAVQTLK(UniMod:121)DFQYVDR	3	ENMYAVQTLK(UniMod:121)DFQYVDR3	30	1	8776163	ENMYAVQTLK(UniMod:121)DFQYVDR	FALSE	0	0.670725	1.25426
Q92734.3	23.9239	22.9563	23.2484	23.5762	23.3139	23.2189	23.3571	23.6497	23.0598	23.0527	23.2136	23.0272	23.0148	23.0047	22.7881	23.2057	22.9035	23.0459	22.9772	22.8039	23.1015	22.978	22.7549	23.5463	23.6137	23.699	23.3214	23.56	24.0754	24.1775	24.3081	24.2853	24.6524	Q92734	TFG	Protein TFG	1	PLESSQVKYLR	PLESSQVK(UniMod:121)YLR	3	PLESSQVK(UniMod:121)YLR3	30	0	1.16832e+07	PLESSQVK(UniMod:121)YLR	FALSE	0	0.52379	0.979563
Q14847.6	19.5832	19.9354	20.5644	19.4211	19.7439	19.6412	20.1302	19.5332	21.9249	21.6809	21.3966	20.7445	21.4274	19.0804	19.7978	19.2663	18.8076	19.2513	20.6478	20.3019	20.625	20.6185	20.9575	18.5407	19.0188	18.8697	19.3425	18.7454	20.4985	20.196	20.1725	20.4936	19.9537	Q14847	LASP1	LIM and SH3 domain protein 1	1	KTQDQISNIK	K(UniMod:121)TQDQISNIK	3	K(UniMod:121)TQDQISNIK3	30	0	1.38347e+06	K(UniMod:121)TQDQISNIK	FALSE	0	0.94678	1.77209
Q9UBC2.8	23.2449	23.1416	23.3603	22.9038	22.2734	22.9137	22.5506	22.8661	24.1734	23.8088	24.0706	24.2465	23.7966	22.6937	22.4489	22.5341	22.5348	23.015	23.6029	23.8348	23.7924	23.3819	23.5779	22.9501	22.4169	22.5571	23.2066	22.49	23.691	23.6112	23.8555	23.8514	23.8193	Q9UBC2	EPS15L1	Epidermal growth factor receptor substrate 15-like 1	1	NDPFTSDPFTKNPSLPSK	NDPFTSDPFTK(UniMod:121)NPSLPSK	3	NDPFTSDPFTK(UniMod:121)NPSLPSK3	30	1	11335335	NDPFTSDPFTK(UniMod:121)NPSLPSK	FALSE	0	0.725057	1.35803
P35580.19	10.3419	13.6067	15.4333	14.8279	14.9164	15.0942	15.8908	16.0738	15.2701	15.9679	14.9048	15.4276	15.9594	15.8883	16.0824	15.1692	15.8514	15.294	5.73712	15.1064	5.73712	15.838	15.363	15.6422	13.7131	14.9163	15.476	14.9853	5.73712	5.73712	5.73712	5.73712	5.73712	P35580	MYH10	Myosin-10	1	KMQAHIQDLEEQLDEEEGAR	K(UniMod:121)MQAHIQDLEEQLDEEEGAR	4	K(UniMod:121)MQAHIQDLEEQLDEEEGAR4	23	1	44862.4	K(UniMod:121)MQAHIQDLEEQLDEEEGAR	TRUE	7	-12.0082	-6.41073
Q9Y376.10	20.135	19.9937	19.6817	19.6439	19.5498	19.9222	19.1932	19.8943	19.7623	19.7828	19.528	19.8275	19.7131	19.9729	19.5936	19.6598	20.0677	19.319	20.0439	20.4205	20.2407	20.4138	20.2053	19.5674	19.2655	20.0933	19.3776	19.7513	20.7087	20.4963	20.8412	20.634	20.6151	Q9Y376	CAB39	Calcium-binding protein 39	1	SPADIVKNLK	SPADIVK(UniMod:121)NLK	3	SPADIVK(UniMod:121)NLK3	30	0	1.07253e+06	SPADIVK(UniMod:121)NLK	FALSE	0	0.728561	1.3675
P49759.2	16.6312	16.5085	15.7826	16.0179	16.5845	16.6733	16.3603	16.3931	15.2288	15.3305	15.2824	14.6769	15.2781	18.1736	17.0526	17.3914	17.2705	17.618	16.5328	15.3538	16.1776	14.6555	14.859	17.2916	17.3	17.9279	17.7699	17.5521	15.8521	15.9317	15.292	15.3498	16.0449	P49759	CLK1	Dual specificity protein kinase CLK1	1	VVECIDHKAGGR	VVEC(UniMod:4)IDHK(UniMod:121)AGGR	3	VVEC(UniMod:4)IDHK(UniMod:121)AGGR3	23	1	111695	VVEC(UniMod:4)IDHK(UniMod:121)AGGR	TRUE	7	-2.44563	-1.30276
Q8NBR6	21.0352	20.7896	21.0613	20.6058	20.8103	20.507	21.3003	20.8136	21.4241	21.3486	21.1656	21.2044	21.4333	20.3826	20.3769	20.5409	20.5231	20.6864	20.9605	20.5887	21.3591	21.2081	21.2699	20.5798	20.5796	20.5127	20.5749	20.654	21.3579	21.6883	21.3351	21.4859	21.5842	Q8NBR6	MINDY2	Ubiquitin carboxyl-terminal hydrolase MINDY-2	1	EEEGEETAQVLAASKER	EEEGEETAQVLAASK(UniMod:121)ER	3	EEEGEETAQVLAASK(UniMod:121)ER3	30	1	2.17204e+06	EEEGEETAQVLAASK(UniMod:121)ER	FALSE	0	0.63232	1.18788
P41240.12	20.9262	20.3247	20.4806	19.9821	19.53	19.7919	19.7705	19.4133	21.0456	21.2661	21.116	21.6743	21.2165	19.6119	19.2429	19.5607	19.9523	19.3808	21.2017	21.3103	20.5381	21.3351	21.1131	20.7781	20.1898	20.5282	20.1075	20.0935	21.6285	21.2507	21.273	21.5983	21.8144	P41240	CSK	Tyrosine-protein kinase CSK	1	SGWALNMKELK	SGWALNMK(UniMod:121)ELK	3	SGWALNMK(UniMod:121)ELK3	30	0	1.89774e+06	SGWALNMK(UniMod:121)ELK	FALSE	0	0.815273	1.53188
P60606	22.0334	21.6448	21.8652	22.0198	21.7527	21.9408	21.9679	22.3825	21.8863	21.6234	21.689	21.6475	21.7424	21.7262	21.639	21.844	21.7294	22.0252	21.1695	21.4123	21.5726	21.8466	21.4832	21.7299	21.7289	21.7446	21.2396	21.5014	22.6518	22.2459	22.5064	22.6794	22.3057	P60606	CTXN1	Cortexin-1	1	MPASSWTDHKEALER	MPASSWTDHK(UniMod:121)EALER	4	MPASSWTDHK(UniMod:121)EALER4	30	0	3.90344e+06	MPASSWTDHK(UniMod:121)EALER	FALSE	0	0.617461	1.1605
Q96D46.10	19.8051	19.8384	19.9175	19.3013	19.229	18.9805	19.1635	19.7289	20.1785	20.7187	20.684	20.8974	20.2928	19.5729	19.4995	19.3843	19.3199	19.3139	20.5612	20.3606	20.1175	20.2157	20.0388	19.3201	19.1963	19.5675	19.3152	19.0885	20.511	20.013	20.144	20.604	20.2912	Q96D46	NMD3	60S ribosomal export protein NMD3	1	QLEEFIVMECSIVQDIKR	QLEEFIVMEC(UniMod:4)SIVQDIK(UniMod:121)R	3	QLEEFIVMEC(UniMod:4)SIVQDIK(UniMod:121)R3	30	1	1.06751e+06	QLEEFIVMEC(UniMod:4)SIVQDIK(UniMod:121)R	FALSE	0	0.705063	1.32516
Q9Y2L9	15.9495	15.5709	15.7946	15.1653	14.8495	15.4277	15.0817	14.6458	17.3416	17.1345	16.5441	16.0338	15.7218	14.1992	14.0725	14.7808	14.9483	15.074	16.016	16.572	16.4779	16.393	17.175	14.9772	14.5633	15.1286	15.5728	14.8851	16.8133	16.9519	16.6474	17.3072	16.6485	Q9Y2L9	LRCH1	Leucine-rich repeat and calponin homology domain-containing protein 1	1	ADGLHSEFMNYKAR	ADGLHSEFMNYK(UniMod:121)AR	3	ADGLHSEFMNYK(UniMod:121)AR3	27	0	78342.5	ADGLHSEFMNYK(UniMod:121)AR	TRUE	3	1.28339	2.41316
Q9BZL1.1	22.9943	23.2392	23.6765	23.09	23.0122	22.8415	23.1948	22.9954	25.0068	24.0475	24.0908	23.9765	24.5098	22.5936	22.633	22.7502	22.6863	22.8059	23.5733	23.4033	23.7983	23.7996	24.3486	22.2314	22.5238	22.1974	22.62	22.6192	23.6628	23.4731	23.5091	23.6422	23.4644	Q9BZL1	UBL5	Ubiquitin-like protein 5	1	VKCNTDDTIGDLK	VK(UniMod:121)C(UniMod:4)NTDDTIGDLK	3	VK(UniMod:121)C(UniMod:4)NTDDTIGDLK3	30	0	1.22125e+07	VK(UniMod:121)C(UniMod:4)NTDDTIGDLK	FALSE	0	0.771997	1.45196
Q9UHB7.4	21.2716	21.1614	19.7971	19.2994	19.19	18.5924	19.1367	19.2083	20.703	20.3656	20.7906	20.2541	20.4314	21.0666	19.9823	20.6147	20.6174	20.6953	21.678	21.5965	21.5638	21.9216	21.8784	20.6281	20.8118	20.6778	20.4347	20.7509	22.4431	21.9572	21.9262	21.7065	21.3796	Q9UHB7	AFF4	AF4/FMR2 family member 4	1	ESQQSNFGTGEQKR	ESQQSNFGTGEQK(UniMod:121)R	3	ESQQSNFGTGEQK(UniMod:121)R3	30	0	2.1915e+06	ESQQSNFGTGEQK(UniMod:121)R	FALSE	0	0.848259	1.59543
Q9Y4D1.29	17.605	17.4056	17.1914	17.3735	17.9109	17.7383	17.5134	17.4382	16.8173	17.0607	16.4002	16.9502	16.7112	18.0916	17.3902	17.2144	17.2482	17.5702	17.4975	17.19	17.2278	17.4944	17.1317	16.9421	17.1368	17.2269	17.3163	16.6498	18.4766	17.934	18.1427	18.164	18.0609	Q9Y4D1	DAAM1	Disheveled-associated activator of morphogenesis 1	1	VAEVKPK	VAEVK(UniMod:121)PK	2	VAEVK(UniMod:121)PK2	30	1	182489	VAEVK(UniMod:121)PK	FALSE	0	0.764466	1.438
Q9H3F6.9	21.8293	21.9179	22.2364	22.3988	22.5237	22.1841	22.3618	22.3041	22.14	22.1264	22.0729	21.9437	22.3084	21.6964	21.5307	21.6725	21.5552	21.7483	22.1399	21.92	22.0561	22.52	22.3394	21.3862	21.5768	21.4062	21.4922	21.5751	22.2627	22.1433	22.3233	22.1015	22.0253	Q9H3F6	KCTD10	BTB/POZ domain-containing adapter for CUL3-mediated RhoA degradation protein 3	1	VPVITSSKEEQK	VPVITSSK(UniMod:121)EEQK	3	VPVITSSK(UniMod:121)EEQK3	30	0	4332123	VPVITSSK(UniMod:121)EEQK	FALSE	0	0.474738	0.89311
Q9UBC2.7	19.6363	19.9012	20.3888	20.1987	18.5914	19.8671	19.5329	19.5237	21.6042	21.1807	21.1908	21.0911	21.1079	19.0256	19.3969	19.1133	19.461	19.349	21.031	20.0983	20.2304	20.498	20.8083	18.7216	19.3177	18.5484	18.6047	19.125	20.6359	20.2371	19.9595	20.527	20.6865	Q9UBC2	EPS15L1	Epidermal growth factor receptor substrate 15-like 1	1	KGFGDPFSGK	K(UniMod:121)GFGDPFSGK	3	K(UniMod:121)GFGDPFSGK3	30	0	1.30665e+06	K(UniMod:121)GFGDPFSGK	FALSE	0	1.07276	2.0187
Q9UKG1.7	23.4743	23.6659	24.4741	23.9434	23.9825	23.6198	23.3855	24.1527	25.0519	25.2703	25.1989	25.399	24.7369	22.5816	23.333	23.0492	23.2006	23.2374	24.6403	24.5483	23.8359	24.2578	23.9746	23.1199	22.6325	22.7954	22.6975	22.9976	24.0683	23.5768	24.2108	24.2718	24.3728	Q9UKG1	APPL1	DCC-interacting protein 13-alpha	1	TNPFGESGGSTKSETEDSILHQLFIVR	TNPFGESGGSTK(UniMod:121)SETEDSILHQLFIVR	4	TNPFGESGGSTK(UniMod:121)SETEDSILHQLFIVR4	30	1	1.90117e+07	TNPFGESGGSTK(UniMod:121)SETEDSILHQLFIVR	FALSE	0	0.868444	1.63456
Q8TBF2.2	24.4423	24.0386	24.1335	23.876	23.9009	24.1501	23.9853	23.9187	24.3833	24.5938	23.8295	24.2716	24.4256	23.3273	23.7267	23.3556	23.8549	23.8117	24.2942	24.514	24.6128	24.3719	24.5167	24.0716	24.0949	24.2016	23.9914	23.6376	24.85	25.055	24.8763	24.769	24.8757	Q8TBF2	PRXL2B	Prostamide/prostaglandin F synthase	1	QLYKELGFK	QLYK(UniMod:121)ELGFK	3	QLYK(UniMod:121)ELGFK3	30	0	2.07867e+07	QLYK(UniMod:121)ELGFK	FALSE	0	0.614469	1.15712
Q9UNZ2	16.3088	15.8114	16.4955	15.771	14.6445	15.7921	16.1621	15.9299	17.3605	17.1596	17.4925	17.18	17.463	14.5273	14.4048	15.4251	14.5462	15.2221	16.5631	16.5403	17.4728	16.5692	16.8432	15.7305	14.9696	15.7504	15.9256	14.8755	17.0514	16.972	17.3202	17.2485	17.2448	Q9UNZ2	NSFL1C	NSFL1 cofactor p47	1	DEDFVKPK	DEDFVK(UniMod:121)PK	2	DEDFVK(UniMod:121)PK2	29	1	100101	DEDFVK(UniMod:121)PK	TRUE	1	1.1902	2.24395
Q8TED0.6	22.403	22.5636	22.0304	21.8871	21.4973	21.5422	21.3686	21.5133	22.754	22.1711	22.6611	22.7479	22.1612	21.6654	21.873	21.6769	21.9452	22.1069	23.4974	23.1836	23.2161	23.1227	23.3488	22.0606	21.6512	22.0828	21.5126	22.1497	23.1956	22.8752	22.6494	22.7351	23.1183	Q8TED0	UTP15	U3 small nucleolar RNA-associated protein 15 homolog	1	LWDIPNSKEILTFK	LWDIPNSK(UniMod:121)EILTFK	3	LWDIPNSK(UniMod:121)EILTFK3	30	1	6.11872e+06	LWDIPNSK(UniMod:121)EILTFK	FALSE	0	0.709252	1.33747
O43567.3	23.8709	24.4782	24.8324	25.0111	24.9177	24.7669	24.7384	25.0675	24.5301	24.9317	24.7312	24.8542	24.7756	24.261	24.5465	24.4965	24.9294	24.8491	24.1866	24.319	24.4894	24.2103	24.494	24.1419	24.1644	24.2229	24.5884	24.3349	23.3929	23.5969	23.4675	23.6222	23.1772	O43567	RNF13	E3 ubiquitin-protein ligase RNF13	1	KGDEYDVCAICLDEYEDGDK	K(UniMod:121)GDEYDVC(UniMod:4)AIC(UniMod:4)LDEYEDGDK	3	K(UniMod:121)GDEYDVC(UniMod:4)AIC(UniMod:4)LDEYEDGDK3	30	1	23372700	K(UniMod:121)GDEYDVC(UniMod:4)AIC(UniMod:4)LDEYEDGDK	FALSE	0	-1.09675	-0.581547
Q9UJU6.2	18.9514	18.4498	18.7938	17.7767	18.8084	18.919	18.023	18.0443	19.9117	19.3344	19.4997	18.3944	19.2262	18.0006	18.0979	17.8519	17.4181	18.2456	18.4221	18.9236	19.1748	19.0313	19.3325	18.1937	18.4956	17.5349	18.1239	18.2605	19.5736	19.8722	19.8831	19.7575	19.8192	Q9UJU6	DBNL	Drebrin-like protein	1	DSFWAKAEK	DSFWAK(UniMod:121)AEK	3	DSFWAK(UniMod:121)AEK3	30	0	515089	DSFWAK(UniMod:121)AEK	FALSE	0	1.14988	2.16893
Q66GS9.7	17.9759	18.8563	19.317	19.5679	19.1963	19.7284	19.9259	19.4617	19.2695	19.2245	18.7208	18.7113	19.3641	19.1106	19.2819	19.4657	19.4747	19.369	18.0037	17.8053	18.1433	18.997	18.912	18.3887	19.0381	18.2997	18.8861	19.0223	17.3518	16.919	17.6853	17.3931	16.775	Q66GS9	CEP135	Centrosomal protein of 135 kDa	1	HKEEVLETADK	HK(UniMod:121)EEVLETADK	3	HK(UniMod:121)EEVLETADK3	30	1	487725	HK(UniMod:121)EEVLETADK	FALSE	0	-1.96386	-1.04044
Q5VTR2.28	20.8021	20.4568	20.6601	20.7367	20.4142	20.549	20.5945	20.7632	20.939	20.262	20.9571	20.5342	20.8515	20.2214	19.9774	20.4182	20.1329	20.2236	20.4287	20.8628	20.6172	20.781	20.9049	20.1761	20.6228	20.1084	20.501	20.3501	21.3876	21.1872	21.3075	21.3604	21.0203	Q5VTR2	RNF20	E3 ubiquitin-protein ligase BRE1A	1	LQSKVETAESR	LQSK(UniMod:121)VETAESR	3	LQSK(UniMod:121)VETAESR3	30	0	1.71184e+06	LQSK(UniMod:121)VETAESR	FALSE	0	0.623965	1.17788
P62906	21.3567	22.0898	21.8132	21.8918	22.1477	22.4255	21.9067	21.8997	21.585	21.5831	21.3791	21.5424	21.7707	22.749	22.6551	22.3988	22.9558	22.899	21.6426	20.8177	21.4869	21.5889	21.7042	21.8632	21.8723	21.9028	21.7795	21.7758	20.7201	20.8231	21.101	21.0201	20.7089	P62906	RPL10A	60S ribosomal protein L10a	1	AGKFPSLLTHNENMVAK	AGK(UniMod:121)FPSLLTHNENMVAK	4	AGK(UniMod:121)FPSLLTHNENMVAK4	30	0	3811487	AGK(UniMod:121)FPSLLTHNENMVAK	FALSE	0	-1.26102	-0.667129
P40855.4	22.8691	22.7091	22.9256	22.6864	22.4604	22.3724	22.1779	22.0362	23.543	23.4708	23.8493	23.6631	22.9965	22.0578	22.4367	22.3325	22.0765	22.2961	23.141	23.4326	23.2938	23.0732	22.951	22.7429	22.4477	22.0467	22.0471	22.289	23.7691	23.4159	23.2719	23.0395	23.6215	P40855	PEX19	Peroxisomal biogenesis factor 19	1	ELAEEEPHLVEQFQKLSEAAGR	ELAEEEPHLVEQFQK(UniMod:121)LSEAAGR	4	ELAEEEPHLVEQFQK(UniMod:121)LSEAAGR4	30	0	8.49328e+06	ELAEEEPHLVEQFQK(UniMod:121)LSEAAGR	FALSE	0	0.76724	1.45055
Q3B726.1	18.2082	17.5562	17.9673	18.4632	17.4971	18.3549	17.7021	18.4034	17.6238	17.9719	17.9156	18.1286	17.6127	17.6369	17.2025	17.1791	17.7849	17.4303	17.7497	17.0927	17.4642	18.2919	17.7294	17.5124	17.4785	17.59	17.7274	17.487	18.8901	18.765	19.1586	18.7196	18.7539	Q3B726	POLR1F	DNA-directed RNA polymerase I subunit RPA43	1	HSEEAEFTPPLKCSPK	HSEEAEFTPPLK(UniMod:121)C(UniMod:4)SPK	4	HSEEAEFTPPLK(UniMod:121)C(UniMod:4)SPK4	30	0	266252	HSEEAEFTPPLK(UniMod:121)C(UniMod:4)SPK	FALSE	0	0.898285	1.69853
Q86VP1.26	20.4136	20.4348	19.7687	19.3475	19.7491	19.7937	19.5758	19.7267	19.8284	19.884	19.8482	20.098	19.8358	20.257	19.9835	20.3678	20.2712	20.2488	20.5497	20.4831	20.5057	20.8957	20.7858	20.0074	20.2712	19.9621	20.0063	20.0693	20.734	20.6535	20.9376	20.8424	20.6523	Q86VP1	TAX1BP1	Tax1-binding protein 1	1	LSDQSANNNNVFTKK	LSDQSANNNNVFTK(UniMod:121)K	3	LSDQSANNNNVFTK(UniMod:121)K3	30	0	1.27839e+06	LSDQSANNNNVFTK(UniMod:121)K	FALSE	0	0.484741	0.916707
Q15154.12	20.4282	20.2942	20.3298	20.0953	20.0904	20.306	20.266	20.108	20.5271	20.711	20.6673	20.272	20.2554	20.1465	19.9866	19.8139	20.4009	20.3411	20.2253	20.5996	20.4466	20.259	20.7225	19.8905	20.1183	19.6511	20.2186	19.8477	21.1116	20.9058	20.576	20.7109	21.2511	Q15154	PCM1	Pericentriolar material 1 protein	1	EQWQEQINQLKK	EQWQEQINQLK(UniMod:121)K	3	EQWQEQINQLK(UniMod:121)K3	30	0	1.4104e+06	EQWQEQINQLK(UniMod:121)K	FALSE	0	0.66804	1.26368
Q9NQC7.8	17.7659	17.3854	16.8069	16.7297	16.3665	15.827	16.2087	16.0295	17.0486	17.637	17.4003	17.6563	17.1657	16.7146	16.84	16.56	15.3688	16.401	18.2348	18.1622	18.5817	18.418	18.5727	16.685	17.1464	17.1616	17.2537	16.9627	18.9966	18.3482	18.2559	18.4129	18.4361	Q9NQC7	CYLD	Ubiquitin carboxyl-terminal hydrolase CYLD	1	SELFYTLNGSSVDSQPQSKSK	SELFYTLNGSSVDSQPQSK(UniMod:121)SK	3	SELFYTLNGSSVDSQPQSK(UniMod:121)SK3	27	1	219514	SELFYTLNGSSVDSQPQSK(UniMod:121)SK	TRUE	3	1.00119	1.89492
Q12905.4	23.8676	24.4101	24.1495	24.0723	23.9474	23.953	23.7875	23.8947	24.3227	24.274	24.5883	24.3774	24.2773	23.651	23.6853	23.4248	23.8643	23.8788	25.0593	25.2589	25.0863	24.852	25.3406	23.554	23.3668	23.5683	23.6682	23.453	24.3493	24.2413	24.0334	24.2957	24.1463	Q12905	ILF2	Interleukin enhancer-binding factor 2	1	VKPAPDETSFSEALLK	VK(UniMod:121)PAPDETSFSEALLK	3	VK(UniMod:121)PAPDETSFSEALLK3	30	0	2.07498e+07	VK(UniMod:121)PAPDETSFSEALLK	FALSE	0	0.477777	0.904505
Q15233.15	20.8206	21.0389	20.8296	21.0261	21.3029	21.3711	20.9382	21.3022	20.2376	21.0537	19.9531	20.607	20.5044	21.1983	21.6596	21.2927	21.2767	21.6403	20.8599	19.9971	20.843	20.5255	21.0956	21.1299	21.523	21.3716	21.6856	21.5816	20.0453	19.8566	20.3349	20.4781	20.1993	Q15233	NONO	Non-POU domain-containing octamer-binding protein	1	WKALIEMEK	WK(UniMod:121)ALIEMEK	3	WK(UniMod:121)ALIEMEK3	30	1	2.06651e+06	WK(UniMod:121)ALIEMEK	FALSE	0	-1.66924	-0.881714
O75410.13	19.2533	19.277	19.2746	18.7903	19.2113	18.8578	19.3947	19.3199	19.2512	19.2175	19.3943	19.6154	19.6936	19.1528	18.6455	19.1216	18.5405	19.1276	19.5016	19.7761	19.6209	19.6697	19.6137	18.7825	19.0345	18.9296	18.4972	18.6251	19.7838	19.7306	19.9246	19.6715	19.5534	O75410	TACC1	Transforming acidic coiled-coil-containing protein 1	1	LASTSCGQKSAGAEVK	LASTSC(UniMod:4)GQK(UniMod:121)SAGAEVK	3	LASTSC(UniMod:4)GQK(UniMod:121)SAGAEVK3	30	1	670923	LASTSC(UniMod:4)GQK(UniMod:121)SAGAEVK	FALSE	0	0.662836	1.25512
Q7KZF4.19	23.3759	23.0481	23.0762	22.6313	22.5668	22.246	22.1383	22.5887	23.6244	23.7204	23.9276	23.888	23.4303	22.189	22.5011	22.2759	22.6718	22.7368	23.7137	23.9636	23.5114	23.5238	23.3936	23.0837	22.8969	23.0341	22.6455	23.0015	23.7542	23.8757	23.7705	23.7349	23.962	Q7KZF4	SND1	Staphylococcal nuclease domain-containing protein 1	1	VWAHYEEQPVEEVMPVLEEKER	VWAHYEEQPVEEVMPVLEEK(UniMod:121)ER	4	VWAHYEEQPVEEVMPVLEEK(UniMod:121)ER4	30	0	1.07253e+07	VWAHYEEQPVEEVMPVLEEK(UniMod:121)ER	FALSE	0	0.613137	1.16104
Q8N0X7.7	23.7948	23.9142	23.7027	23.4102	23.3752	23.5549	23.2284	23.5406	24.2	23.9647	24.0253	23.6184	24.1097	23.6909	23.5797	23.6913	23.4902	23.7348	23.9482	24.2204	24.2302	24.3355	24.2208	23.2537	23.5428	23.3844	23.5789	23.4802	24.2327	24.255	23.9662	24.1508	24.1037	Q8N0X7	SPART	Spartin	1	GAEITGKAIQK	GAEITGK(UniMod:121)AIQK	3	GAEITGK(UniMod:121)AIQK3	30	0	1.53678e+07	GAEITGK(UniMod:121)AIQK	FALSE	0	0.479233	0.90811
Q86Y13.5	16.6538	16.649	18.0411	17.3736	18.0369	17.6948	17.4164	17.5786	18.8753	18.2656	17.9379	18.4993	18.7323	16.9939	17.2031	17.3212	17.1279	17.0805	16.4098	15.7941	16.1854	16.0945	16.2794	17.0381	17.0724	17.2099	17.2933	17.4117	16.3016	16.019	15.6226	16.3819	16.1879	Q86Y13	DZIP3	E3 ubiquitin-protein ligase DZIP3	1	DNEIKNLK	DNEIK(UniMod:121)NLK	2	DNEIK(UniMod:121)NLK2	29	1	177911	DNEIK(UniMod:121)NLK	TRUE	1	-1.44332	-0.761644
P27635.1	23.9419	25.03	24.8435	24.8753	24.864	24.9023	24.484	24.9866	24.6615	25.0592	24.7828	24.9486	24.8708	25.3392	25.5565	25.1124	25.4051	25.385	24.8233	24.9203	24.4729	24.626	24.6596	24.2958	24.2543	24.3086	24.5088	24.1742	23.6163	23.4917	23.3962	23.7033	23.67	P27635	RPL10	60S ribosomal protein L10	1	FNADEFEDMVAEKR	FNADEFEDMVAEK(UniMod:121)R	3	FNADEFEDMVAEK(UniMod:121)R3	30	0	2.75752e+07	FNADEFEDMVAEK(UniMod:121)R	FALSE	0	-0.959646	-0.506012
O94973	20.1195	19.8036	20.0266	19.9496	20.0618	19.7674	19.3785	19.6583	20.4618	20.1696	20.1881	20.2057	20.4249	19.6372	18.9123	19.4084	19.6452	19.3927	20.0711	20.1175	19.9173	20.4018	20.5322	19.6535	19.6593	19.7022	19.5181	19.7694	20.5618	20.6657	20.6762	20.446	20.5432	O94973	AP2A2	AP-2 complex subunit alpha-2	1	GPSTVTDLEDTKR	GPSTVTDLEDTK(UniMod:121)R	3	GPSTVTDLEDTK(UniMod:121)R3	30	0	1.11358e+06	GPSTVTDLEDTK(UniMod:121)R	FALSE	0	0.633904	1.20224
Q9UQE7.20	20.073	20.5822	21.6844	22.0161	21.9977	21.8853	22.5006	21.8696	21.4911	21.2632	21.0899	21.1494	21.581	20.4949	21.4211	21.2331	21.1526	21.1022	19.7975	19.8928	19.9287	20.4855	20.3137	20.0995	20.8757	20.7648	21.1954	20.7917	19.5187	19.6684	19.5075	19.5401	18.7684	Q9UQE7	SMC3	Structural maintenance of chromosomes protein 3	1	KGDVEGSQSQDEGEGSGESER	K(UniMod:121)GDVEGSQSQDEGEGSGESER	3	K(UniMod:121)GDVEGSQSQDEGEGSGESER3	30	1	2.12127e+06	K(UniMod:121)GDVEGSQSQDEGEGSGESER	FALSE	0	-1.76173	-0.927836
O60610.26	19.6816	19.7643	20.5605	19.9727	19.9938	19.7989	19.2267	20.0106	21.2586	21.2945	21.5949	21.387	21.0676	18.4117	18.7324	18.9095	18.8784	18.8402	20.7527	21.0445	20.9301	20.4972	20.6464	19.1507	19.3072	19.5261	18.2588	18.93	20.4503	20.1071	19.9584	20.3944	20.7328	O60610	DIAPH1	Protein diaphanous homolog 1	1	VSKNSETFPTILEEAK	VSK(UniMod:121)NSETFPTILEEAK	3	VSK(UniMod:121)NSETFPTILEEAK3	30	0	1.37512e+06	VSK(UniMod:121)NSETFPTILEEAK	FALSE	0	0.892758	1.69529
P41240.6	21.5969	21.3925	21.6461	21.4567	20.8013	20.5718	20.3459	20.3847	22.6824	22.4481	22.9743	22.6481	22.1478	20.3374	20.7098	20.4201	20.2024	20.5447	22.5533	22.5958	22.5432	22.0722	21.9459	21.165	20.9015	20.7812	20.9825	20.8879	22.5476	21.9451	21.8155	22.3621	22.5805	P41240	CSK	Tyrosine-protein kinase CSK	1	GDVLTIVAVTKDPNWYK	GDVLTIVAVTK(UniMod:121)DPNWYK	3	GDVLTIVAVTK(UniMod:121)DPNWYK3	30	1	3.92619e+06	GDVLTIVAVTK(UniMod:121)DPNWYK	FALSE	0	0.901379	1.71168
Q9P265.15	22.8594	22.5122	22.7283	22.6446	22.3627	22.7403	22.5806	22.716	22.8645	23.0196	22.5226	23.0532	22.7793	21.7621	22.1872	22.0856	22.1974	22.4331	22.9652	22.6174	22.9807	22.9881	22.9056	22.4217	22.4791	22.6014	22.1164	22.5885	23.3482	23.2477	23.1545	23.1621	23.4749	Q9P265	DIP2B	Disco-interacting protein 2 homolog B	1	LLSPYSPQTQETDSAVQKELR	LLSPYSPQTQETDSAVQK(UniMod:121)ELR	3	LLSPYSPQTQETDSAVQK(UniMod:121)ELR3	30	1	7242673	LLSPYSPQTQETDSAVQK(UniMod:121)ELR	FALSE	0	0.576775	1.09536
Q9NYJ8.4	20.9201	21.4241	21.6338	21.0582	20.4464	20.397	20.618	20.6547	22.5789	22.4815	22.765	22.9367	22.4016	20.5096	20.6277	20.4948	20.7056	20.7666	22.5499	22.7153	22.348	21.842	21.682	20.9906	20.1095	19.929	20.0662	20.3162	21.5462	21.553	21.7128	21.7465	21.2305	Q9NYJ8	TAB2	TGF-beta-activated kinase 1 and MAP3K7-binding protein 2	1	TPKTQDTEDDEGAQWNCTACTFLNHPALIR	TPK(UniMod:121)TQDTEDDEGAQWNC(UniMod:4)TAC(UniMod:4)TFLNHPALIR	4	TPK(UniMod:121)TQDTEDDEGAQWNC(UniMod:4)TAC(UniMod:4)TFLNHPALIR4	30	1	3.4731e+06	TPK(UniMod:121)TQDTEDDEGAQWNC(UniMod:4)TAC(UniMod:4)TFLNHPALIR	FALSE	0	0.87947	1.67149
O75052.2	18.4174	18.4474	18.5627	18.0869	18.3384	18.4625	18.3572	18.4574	18.7627	18.7637	18.5323	18.7856	19.0801	18.1121	18.0761	18.186	18.0802	18.3005	18.9166	18.4896	18.6182	18.9751	18.7194	17.8836	17.6731	18.1733	18.4419	17.2194	18.596	18.9172	19.0472	19.1479	19.0746	O75052	NOS1AP	Carboxyl-terminal PDZ ligand of neuronal nitric oxide synthase protein	1	GVTDLDAVGKEGGSHTGSK	GVTDLDAVGK(UniMod:121)EGGSHTGSK	4	GVTDLDAVGK(UniMod:121)EGGSHTGSK4	30	0	389058	GVTDLDAVGK(UniMod:121)EGGSHTGSK	FALSE	0	0.7434	1.41324
Q9H4M9.12	20.0088	20.0964	20.0826	19.0334	19.9709	19.5084	19.432	20.1454	20.725	20.3437	20.5213	20.4428	20.7031	19.9114	19.3995	20.0108	19.1406	19.6334	20.86	20.1868	20.6463	20.5648	20.6109	19.2847	19.41	19.8778	19.1628	19.1345	20.9388	20.5644	20.3944	20.7208	20.5996	Q9H4M9	EHD1	EH domain-containing protein 1	1	SKLPNTVLGK	SK(UniMod:121)LPNTVLGK	3	SK(UniMod:121)LPNTVLGK3	30	0	1.22653e+06	SK(UniMod:121)LPNTVLGK	FALSE	0	0.87431	1.66492
P19338	20.1382	20.4888	20.3142	20.558	20.856	21.0526	20.836	20.7006	19.7786	20.0212	19.7838	19.5458	20.0097	20.7996	20.8507	20.9206	21.1116	20.9778	19.8655	19.9348	20.3533	20.031	20.0433	20.1607	20.8416	20.5431	20.9124	20.991	19.0822	19.7076	19.4438	20.183	19.5168	P19338	NCL	Nucleolin	1	AAKEAMEDGEIDGNK	AAK(UniMod:121)EAMEDGEIDGNK	3	AAK(UniMod:121)EAMEDGEIDGNK3	30	0	1.37641e+06	AAK(UniMod:121)EAMEDGEIDGNK	FALSE	0	-1.44655	-0.759612
Q9H8M7.2	24.9633	24.6909	24.3041	24.2186	24.3972	24.1587	24.2106	24.1709	24.232	24.3085	24.2239	24.8125	24.3079	24.5981	24.5618	24.2937	24.5712	24.2357	25.2558	24.7856	24.7635	24.8835	24.9598	24.5451	24.3917	24.6058	24.8462	24.2949	25.1948	25.2753	25.6499	25.2795	25.5493	Q9H8M7	MINDY3	Ubiquitin carboxyl-terminal hydrolase MINDY-3	1	LLFSSEKSSWR	LLFSSEK(UniMod:121)SSWR	3	LLFSSEK(UniMod:121)SSWR3	30	0	28184880	LLFSSEK(UniMod:121)SSWR	FALSE	0	0.58651	1.11955
Q8N4C6.14	11.3027	16.5773	16.7888	15.9161	16.598	16.7148	16.9685	16.2035	17.0092	18.0754	16.0943	16.438	17.8699	15.72	16.4854	16.5407	16.2485	17.083	16.0938	17.1525	17.2128	16.8383	16.3983	5.73712	5.73712	5.73712	5.73712	15.2578	15.2469	14.3984	15.3695	14.2407	15.5648	Q8N4C6	NIN	Ninein	1	TLSNEEHFQEPDCSLEAQPKYVR	TLSNEEHFQEPDC(UniMod:4)SLEAQPK(UniMod:121)YVR	4	TLSNEEHFQEPDC(UniMod:4)SLEAQPK(UniMod:121)YVR4	26	1	100260	TLSNEEHFQEPDC(UniMod:4)SLEAQPK(UniMod:121)YVR	TRUE	4	5.02612	9.6195
Q05086.31	20.6752	21.0776	21.1359	21.4038	21.6737	21.6103	21.9659	21.5369	20.7251	20.4616	20.6067	20.419	20.9562	21.6057	21.5067	21.4256	21.4551	21.5303	20.5897	20.2119	20.6633	20.6582	21.1296	21.0909	21.1252	20.951	21.3872	21.4177	20.4033	20.5565	19.9463	20.1541	19.72	Q05086	UBE3A	Ubiquitin-protein ligase E3A	1	SVEKQFK	SVEK(UniMod:121)QFK	2	SVEK(UniMod:121)QFK2	30	1	2.15733e+06	SVEK(UniMod:121)QFK	FALSE	0	-1.36424	-0.712434
Q93008.16	8.61959	8.20482	9.12271	5.73712	5.73712	10.3992	5.73712	5.73712	11.4176	11.1214	11.7737	11.8159	11.7509	11.8019	12.683	11.8134	11.3272	5.73712	5.73712	5.73712	5.73712	5.73712	5.73712	11.4614	11.6343	11.2895	11.796	11.3291	5.73712	5.73712	5.73712	5.73712	5.73712	Q93008	USP9X	Probable ubiquitin carboxyl-terminal hydrolase FAF-X	1	KLPPVLAIQLK	K(UniMod:121)LPPVLAIQLK	3	K(UniMod:121)LPPVLAIQLK3	15	1	3213.54	K(UniMod:121)LPPVLAIQLK	TRUE	15	-7.57447	-3.95543
Q8NFW8.10	22.2358	23.0344	22.3726	22.3272	22.4883	22.4249	22.5223	22.5217	22.2158	22.325	22.1786	22.1188	22.603	23.5204	22.9453	23.1507	23.294	23.142	22.6312	22.9605	22.7338	23.0275	22.9383	22.5655	22.5778	22.7935	22.565	22.6162	21.8669	21.5821	21.6516	22.1142	22.0254	Q8NFW8	CMAS	N-acylneuraminate cytidylyltransferase	1	WSEIQKGVR	WSEIQK(UniMod:121)GVR	3	WSEIQK(UniMod:121)GVR3	30	0	6.44103e+06	WSEIQK(UniMod:121)GVR	FALSE	0	-1.01917	-0.531919
P13807.5	19.7276	19.1273	18.4709	18.6536	19.0996	18.6888	18.2605	17.5782	18.7674	18.7192	18.8684	17.829	18.2447	19.3955	19.5155	19.1565	18.5317	18.6613	19.0017	19.1652	19.2948	19.3598	19.1911	18.7787	19.1037	19.2092	18.8939	18.9109	20.4224	20.7196	20.4961	20.4942	20.2476	P13807	GYS1	Glycogen [starch] synthase, muscle	1	QLWDTANTVKEK	QLWDTANTVK(UniMod:121)EK	3	QLWDTANTVK(UniMod:121)EK3	30	0	657033	QLWDTANTVK(UniMod:121)EK	FALSE	0	1.02645	1.96689
Q5VW36.9	19.2673	18.6714	18.5092	18.4428	18.3513	18.3605	18.5173	18.6919	18.5906	18.6193	18.4106	18.9145	18.1931	17.474	18.1847	18.204	18.8408	18.8527	18.7808	19.0827	18.7719	19.197	19.3249	18.6897	18.4727	19.0059	18.2182	18.5896	19.9275	19.9924	19.7458	19.6858	20.3454	Q5VW36	FOCAD	Focadhesin	1	LLTSLWEKQDR	LLTSLWEK(UniMod:121)QDR	3	LLTSLWEK(UniMod:121)QDR3	30	1	521725	LLTSLWEK(UniMod:121)QDR	FALSE	0	0.921865	1.76649
Q8N1F7.11	20.7934	20.4326	20.5188	20.0826	20.05	20.302	20.5256	20.1878	20.7161	20.8112	20.84	20.8326	20.8398	19.9959	19.667	19.6291	20.0976	20.3662	20.749	21.149	21.2395	20.5816	20.8513	20.5205	20.2853	20.4998	19.942	20.3921	21.1333	21.4105	21.1724	21.2641	21.3135	Q8N1F7	NUP93	Nuclear pore complex protein Nup93	1	NEKDNALLSAIEESR	NEK(UniMod:121)DNALLSAIEESR	3	NEK(UniMod:121)DNALLSAIEESR3	30	1	1.71518e+06	NEK(UniMod:121)DNALLSAIEESR	FALSE	0	0.638349	1.22323
Q6VMQ6.7	18.8196	19.3688	19.2069	19.6012	19.7378	19.2143	19.3444	19.5104	18.4743	19.1731	19.0989	19.1209	18.7932	19.8519	19.5346	19.362	19.4367	20.034	19.3398	18.6906	19.1472	19.046	19.2454	19.2967	19.5992	19.8539	19.2003	19.1858	18.4194	17.6805	17.9417	18.4434	18.5752	Q6VMQ6	ATF7IP	Activating transcription factor 7-interacting protein 1	1	LCALQCAVFDKTLAELK	LC(UniMod:4)ALQC(UniMod:4)AVFDK(UniMod:121)TLAELK	3	LC(UniMod:4)ALQC(UniMod:4)AVFDK(UniMod:121)TLAELK3	28	1	626113	LC(UniMod:4)ALQC(UniMod:4)AVFDK(UniMod:121)TLAELK	TRUE	2	-1.59696	-0.833302
P61218	25.5882	25.3822	25.0191	24.5069	24.7073	24.3803	24.8265	24.4512	25.7187	25.3617	25.5465	25.3367	25.3551	25.6555	24.7099	25.2446	24.9704	24.853	25.452	25.6449	25.9592	25.6554	25.6767	25.1087	25.1528	25.0552	25.009	25.2616	26.3381	25.8518	26.1911	26.028	25.8854	P61218	POLR2F	DNA-directed RNA polymerases I, II, and III subunit RPABC2	1	ITTPYMTKYER	ITTPYMTK(UniMod:121)YER	3	ITTPYMTK(UniMod:121)YER3	30	0	4.59051e+07	ITTPYMTK(UniMod:121)YER	FALSE	0	0.645301	1.23759
Q969V5.2	22.7089	23.007	23.4595	23.4279	23.4212	23.7868	23.0939	23.6545	23.5108	23.514	23.2654	23.6923	23.2279	23.154	23.3768	23.0421	23.3531	23.4512	22.9023	22.8556	22.2417	22.6808	23.0124	23.3061	23.1985	23.1189	23.3452	23.0974	21.6927	22.4616	22.4002	22.3232	22.1457	Q969V5	MUL1	Mitochondrial ubiquitin ligase activator of NFKB 1	1	LKQMQEEFQEHEAQLLSR	LK(UniMod:121)QMQEEFQEHEAQLLSR	4	LK(UniMod:121)QMQEEFQEHEAQLLSR4	30	0	9300146	LK(UniMod:121)QMQEEFQEHEAQLLSR	FALSE	0	-1.32598	-0.691112
Q9UKD2.4	18.2381	18.0633	18.3471	18.5296	18.5385	18.4915	18.4456	18.496	18.0475	18.5221	18.1396	18.1665	18.0946	18.376	18.6531	18.0919	18.305	18.1478	17.9898	17.9557	17.9875	17.9951	17.1311	18.7594	18.5093	18.849	19.012	18.6172	17.9797	17.2498	17.8	17.7972	17.8076	Q9UKD2	MRTO4	mRNA turnover protein 4 homolog	1	GVVTLLSDYEVCKEGDVLTPEQAR	GVVTLLSDYEVC(UniMod:4)K(UniMod:121)EGDVLTPEQAR	3	GVVTLLSDYEVC(UniMod:4)K(UniMod:121)EGDVLTPEQAR3	20	1	323154	GVVTLLSDYEVC(UniMod:4)K(UniMod:121)EGDVLTPEQAR	TRUE	10	-1.34442	-0.700709
Q7Z3T8.48	20.6579	20.7396	20.3258	19.8359	19.9465	19.2842	19.4349	20.041	20.7252	21.3801	20.7067	20.9517	20.9514	20.1074	20.7628	19.8387	20.3207	20.4695	21.2471	20.9247	21.324	21.2264	21.1749	20.0801	19.8232	20.2747	20.0297	20.1884	21.3303	21.0283	21.0807	20.9971	21.7465	Q7Z3T8	ZFYVE16	Zinc finger FYVE domain-containing protein 16	1	VDTTLSDSYNYSGTENLKDK	VDTTLSDSYNYSGTENLK(UniMod:121)DK	3	VDTTLSDSYNYSGTENLK(UniMod:121)DK3	30	1	1.77513e+06	VDTTLSDSYNYSGTENLK(UniMod:121)DK	FALSE	0	0.792703	1.52195
Q9UNZ2.5	26.566	26.5953	26.7074	26.5599	26.326	26.3479	26.3861	26.3992	27.3361	26.917	26.8264	26.7945	27.1806	26.1477	25.9789	26.5579	26.2503	26.3636	26.8368	26.5666	27.1061	27.124	27.0213	26.0109	26.0658	26.398	26.1319	26.1929	27.0862	27.0742	26.8231	26.9922	26.8843	Q9UNZ2	NSFL1C	NSFL1 cofactor p47	1	LGAAPEEESAYVAGEKR	LGAAPEEESAYVAGEK(UniMod:121)R	3	LGAAPEEESAYVAGEK(UniMod:121)R3	30	0	1.09716e+08	LGAAPEEESAYVAGEK(UniMod:121)R	FALSE	0	0.556234	1.06802
Q5VU43.1	18.1451	18.2027	18.6536	18.2057	18.2896	17.8494	18.4248	18.0582	19.4	18.8296	19.0285	19.0545	19.3953	17.6773	17.3671	17.6762	17.8705	17.4314	18.6735	18.3284	18.9437	19.0371	19.0218	17.3734	17.5704	17.8635	17.7778	17.7601	18.7836	18.6968	18.5411	18.5481	18.5366	Q5VU43	PDE4DIP	Myomegalin	1	ELQEKEK	ELQEK(UniMod:121)EK	2	ELQEK(UniMod:121)EK2	30	1	373138	ELQEK(UniMod:121)EK	FALSE	0	0.652053	1.25236
Q8TD55.9	22.0564	22.1228	22.5545	22.3871	22.6079	22.4829	22.5631	22.6599	22.6776	22.4159	22.541	22.4434	22.766	21.6044	22.0088	21.9168	21.9204	21.9611	22.1871	22.2274	22.3844	22.51	22.5076	21.7947	21.7934	21.5986	21.785	21.7554	22.4912	22.4658	22.318	22.2958	22.2663	Q8TD55	PLEKHO2	Pleckstrin homology domain-containing family O member 2	1	VASEQTEKLLNK	VASEQTEK(UniMod:121)LLNK	3	VASEQTEK(UniMod:121)LLNK3	30	0	5178820	VASEQTEK(UniMod:121)LLNK	FALSE	0	0.425889	0.818171
Q8IWZ3.14	20.3414	20.1762	20.316	20.0461	20.0747	19.8591	19.7352	19.8298	20.9113	20.9957	20.3784	20.786	20.5439	19.8055	20.0473	19.8352	19.786	19.9593	20.6505	20.2855	20.6235	20.1758	20.5934	20.0032	19.6944	20.0578	19.9169	20.036	20.8148	20.715	20.4744	20.8645	20.8375	Q8IWZ3	ANKHD1	Ankyrin repeat and KH domain-containing protein 1	0	LSTADGKAFADPEVLR	LSTADGK(UniMod:121)AFADPEVLR	3	LSTADGK(UniMod:121)AFADPEVLR3	30	1	1.3686e+06	LSTADGK(UniMod:121)AFADPEVLR	FALSE	0	0.547392	1.05175
P83881.1	21.1175	22.113	21.6444	21.7778	21.7945	21.9988	21.8841	21.8944	21.2222	21.559	21.5513	21.1623	21.5996	22.832	22.4659	22.599	22.4069	22.4968	21.5875	21.6038	21.7096	21.6921	21.736	21.36	21.4301	21.3818	21.6271	21.4978	20.7027	20.5911	20.6298	20.9932	20.9611	P83881	RPL36A	60S ribosomal protein L36a	1	DSLYAQGKR	DSLYAQGK(UniMod:121)R	3	DSLYAQGK(UniMod:121)R3	30	0	3435854	DSLYAQGK(UniMod:121)R	FALSE	0	-0.899523	-0.468059
Q96PU4	20.631	20.8027	19.5292	19.8103	19.9393	20.2759	19.5925	19.6546	18.9537	19.3319	19.6007	18.9142	19.2188	21.1527	21.0852	21.1162	21.2026	21.2365	20.7414	20.5083	20.4079	19.9542	20.6215	21.0272	21.2621	21.4033	21.2568	21.0556	19.6099	20.5828	20.1707	19.6686	20.2733	Q96PU4	UHRF2	E3 ubiquitin-protein ligase UHRF2	1	ALALNCDAPLDDKIGAESR	ALALNC(UniMod:4)DAPLDDK(UniMod:121)IGAESR	3	ALALNC(UniMod:4)DAPLDDK(UniMod:121)IGAESR3	30	1	1.48151e+06	ALALNC(UniMod:4)DAPLDDK(UniMod:121)IGAESR	FALSE	0	-1.50018	-0.779735
P80297	19.8896	19.5233	19.4831	19.2245	19.7179	18.8425	19.7605	19.1789	19.7271	19.8115	19.2294	19.6713	19.6678	19.4198	19.0481	19.1923	19.0386	19.2236	19.7594	19.8057	19.9385	20.2431	19.5635	19.1503	19.4416	19.3671	19.6083	19.1411	20.4517	20.5681	20.8266	20.1358	20.2054	P80297	MT1X	Metallothionein-1X	1	CAQGCICKGTSDK	C(UniMod:4)AQGC(UniMod:4)IC(UniMod:4)K(UniMod:121)GTSDK	3	C(UniMod:4)AQGC(UniMod:4)IC(UniMod:4)K(UniMod:121)GTSDK3	30	0	876071	C(UniMod:4)AQGC(UniMod:4)IC(UniMod:4)K(UniMod:121)GTSDK	FALSE	0	0.749451	1.44226
Q9H492.1	17.2386	17.8324	17.5856	18.0098	17.8668	17.9356	17.6683	17.5806	17.9793	17.6946	16.7829	16.8368	17.5012	18.263	17.4177	17.4233	18.0235	17.7792	17.8519	18.2236	17.7376	17.4814	18.123	15.5977	17.0554	16.2316	16.4535	16.7596	17.7819	17.9252	17.7902	18.6047	18.1863	Q9H492	MAP1LC3A	Microtubule-associated proteins 1A/1B light chain 3A	0	QLPVLDKTK	QLPVLDK(UniMod:121)TK	3	QLPVLDK(UniMod:121)TK3	30	1	212142	QLPVLDK(UniMod:121)TK	FALSE	0	1.12026	2.15591
Q96EI5.1	29.3449	29.8918	29.9728	29.995	29.9083	29.9753	29.9709	30.0584	29.8326	30.29	29.7159	30.119	29.8622	29.759	29.9334	29.7875	29.9465	30.1159	29.9398	29.7952	29.5813	29.97	30.0897	29.8175	29.6853	29.6748	29.5394	29.8267	28.9738	29.0159	28.7251	29.039	29.152	Q96EI5	TCEAL4	Transcription elongation factor A protein-like 4	1	EYKEAIHDMNFSNEDMIR	EYK(UniMod:121)EAIHDMNFSNEDMIR	4	EYK(UniMod:121)EAIHDMNFSNEDMIR4	30	0	9.34846e+08	EYK(UniMod:121)EAIHDMNFSNEDMIR	FALSE	0	-0.957637	-0.497499
P62906.4	19.4228	20.2699	20.239	20.8797	20.978	20.8189	20.6433	20.3177	19.5749	20.2791	19.9231	20.0408	18.9343	20.1837	21.12	20.1665	21.0588	20.779	20.3817	20.6304	19.3388	19.6001	19.44	20.4664	20.2985	20.6204	19.8627	20.2126	18.7536	18.4666	18.6026	18.9238	18.0209	P62906	RPL10A	60S ribosomal protein L10a	1	FPSLLTHNENMVAKVDEVK	FPSLLTHNENMVAK(UniMod:121)VDEVK	4	FPSLLTHNENMVAK(UniMod:121)VDEVK4	27	0	1.25108e+06	FPSLLTHNENMVAK(UniMod:121)VDEVK	TRUE	3	-2.2886	-1.18862
P05106.17	19.073	19.5803	19.8017	20.2859	19.796	19.7084	20.3342	19.7254	19.9304	19.6282	19.1897	19.4942	19.9242	19.7556	19.9049	19.7614	20.0581	19.5904	19.5012	19.5505	19.6498	18.8514	19.1795	19.1653	19.8421	19.6272	20.1662	19.6978	18.1123	18.7699	18.7243	18.3638	18.2613	P05106	ITGB3	Integrin beta-3	1	SKVELEVR	SK(UniMod:121)VELEVR	2	SK(UniMod:121)VELEVR2	30	1	785333	SK(UniMod:121)VELEVR	FALSE	0	-1.6499	-0.856841
O43491.31	22.2259	21.7766	21.5259	21.2232	21.3357	21.4728	21.5367	21.4995	21.735	21.6529	21.573	21.4502	21.7797	21.2089	21.6011	21.2314	21.4078	21.791	22.0936	21.7027	22.4671	22.0912	22.1711	21.7268	22.0139	21.8258	21.4316	21.9933	22.6781	22.5275	22.6911	22.7047	22.6664	O43491	EPB41L2	Band 4.1-like protein 2	1	TEISTKEVPIVQTETK	TEISTK(UniMod:121)EVPIVQTETK	3	TEISTK(UniMod:121)EVPIVQTETK3	30	0	4.04614e+06	TEISTK(UniMod:121)EVPIVQTETK	FALSE	0	0.584686	1.12591
Q9UHC7.6	21.8405	21.8878	22.6573	22.6949	22.4866	21.8871	22.33	22.5442	22.8892	23.078	23.1119	23.0461	22.5049	21.9544	22.1838	22.0093	21.9741	22.2217	21.9288	21.9032	21.7805	21.474	21.4478	22.3895	22.3449	22.5973	22.321	22.1368	21.5073	21.2647	21.5256	21.5416	20.7767	Q9UHC7	MKRN1	E3 ubiquitin-protein ligase makorin-1	0	ITSNFVIPSEYWVEEKEEK	ITSNFVIPSEYWVEEK(UniMod:121)EEK	3	ITSNFVIPSEYWVEEK(UniMod:121)EEK3	30	1	5.04506e+06	ITSNFVIPSEYWVEEK(UniMod:121)EEK	FALSE	0	-1.36237	-0.707092
Q9H223.2	20.825	20.8541	20.8863	20.4431	20.4301	20.0982	20.0984	20.191	21.7688	21.4204	21.3962	21.6556	21.3616	20.4434	19.964	20.1914	20.3924	20.2559	21.9942	21.224	21.7898	21.6042	20.6813	20.6581	20.1745	20.2156	19.8993	20.2924	21.4087	21.2225	21.4278	21.3484	21.6031	Q9H223	EHD4	EH domain-containing protein 4	1	EMVTSKLPNSVLGK	EMVTSK(UniMod:121)LPNSVLGK	3	EMVTSK(UniMod:121)LPNSVLGK3	30	0	2.20835e+06	EMVTSK(UniMod:121)LPNSVLGK	FALSE	0	0.788253	1.51997
Q96A49.7	19.8056	19.3973	19.1619	18.3807	18.6126	18.6905	18.4088	18.5354	19.7782	19.4146	19.9927	19.4779	20.3272	18.7547	18.9381	17.9867	19.0277	18.9841	19.8454	19.7875	20.5828	19.889	20.1771	19.1447	19.1923	19.2769	19.102	19.3463	20.6306	20.3359	20.4322	20.202	20.3934	Q96A49	SYAP1	Synapse-associated protein 1	1	ITESVAETAQTIKK	ITESVAETAQTIK(UniMod:121)K	3	ITESVAETAQTIK(UniMod:121)K3	30	0	841226	ITESVAETAQTIK(UniMod:121)K	FALSE	0	0.810214	1.56257
Q9UHB7.20	18.1366	17.8593	16.6903	15.8527	16.4069	16.4296	15.7493	16.3021	17.8351	16.5522	17.2187	17.5884	16.9677	16.7522	16.9553	16.8231	16.8528	17.7377	18.8137	18.4066	18.7521	18.6487	18.8509	18.0322	16.4582	17.2064	17.202	17.628	19.4458	18.9612	18.7626	19.1032	18.5665	Q9UHB7	AFF4	AF4/FMR2 family member 4	1	VSPASSVDSNIPSSQGYKK	VSPASSVDSNIPSSQGYK(UniMod:121)K	3	VSPASSVDSNIPSSQGYK(UniMod:121)K3	26	1	279111	VSPASSVDSNIPSSQGYK(UniMod:121)K	TRUE	4	1.13395	2.19102
Q9BXP2.2	16.0454	15.6977	16.7437	17.1105	17.5083	16.9721	16.9034	16.347	16.193	16.8289	15.8091	17.0466	16.7179	16.0014	16.2258	16.3255	16.2049	15.3226	15.0386	15.6017	15.4356	15.4093	15.4118	17.1384	17.5824	16.8522	16.483	17.2256	13.9186	14.4382	15.9579	15.2356	15.622	Q9BXP2	SLC12A9	Solute carrier family 12 member 9	1	LANQLKK	LANQLK(UniMod:121)K	2	LANQLK(UniMod:121)K2	27	1	92445.6	LANQLK(UniMod:121)K	TRUE	3	-2.66498	-1.37869
Q5T6S3.2	17.0509	17.7081	18.0336	18.2567	18.5795	18.3952	18.0414	17.5161	17.9825	17.6659	17.848	17.9286	18.122	18.1017	18.3465	17.7136	17.9526	18.1789	17.7379	17.1204	17.3599	17.5295	17.0405	17.912	17.5044	18.0177	17.1675	17.7473	16.5384	16.4176	16.5478	15.9342	16.7218	Q5T6S3	PHF19	PHD finger protein 19	1	LACGEKYQVLAR	LAC(UniMod:4)GEK(UniMod:121)YQVLAR	3	LAC(UniMod:4)GEK(UniMod:121)YQVLAR3	30	1	217954	LAC(UniMod:4)GEK(UniMod:121)YQVLAR	FALSE	0	-1.63168	-0.843984
O94854.5	16.9272	16.5675	16.7567	15.9972	16.5659	16.3173	16.4617	16.1734	17.326	17.7781	16.9023	17.1585	16.8868	15.9878	16.1197	15.9726	15.5576	15.7081	17.4773	17.5245	17.4562	16.7507	17.1205	16.3921	16.3586	16.5989	15.8492	16.0056	17.8559	17.8061	16.949	17.2892	18.167	O94854	KIAA0754	Uncharacterized protein KIAA0754	1	TESELKFEEDER	TESELK(UniMod:121)FEEDER	3	TESELK(UniMod:121)FEEDER3	26	1	140899	TESELK(UniMod:121)FEEDER	TRUE	4	0.935428	1.80978
Q9H446.4	16.1222	16.2432	15.8346	15.6746	16.1767	15.8026	15.9277	15.1439	15.8206	16.2812	15.56	15.8629	16.0961	16.1473	15.3084	16.1045	15.7951	16.4681	16.23	16.7739	16.9039	16.3183	16.3822	15.0867	15.1156	15.6503	15.7932	15.4644	16.2569	17.0056	16.966	17.0258	16.8572	Q9H446	RWDD1	RWD domain-containing protein 1	1	LNEIVDQIKTR	LNEIVDQIK(UniMod:121)TR	3	LNEIVDQIK(UniMod:121)TR3	28	1	77864.4	LNEIVDQIK(UniMod:121)TR	TRUE	2	0.954141	1.84633
P60520.1	16.7185	16.5401	15.9331	15.6853	15.5048	15.5465	15.8148	15.8491	16.4788	16.7306	15.1199	16.3873	16.2141	15.9513	16.4031	15.5263	16.054	16.2092	17.0865	16.9602	17.086	16.6989	17.4258	16.2625	15.7484	16.006	15.7327	16.2341	17.2012	17.7012	17.0069	17.6952	17.5964	P60520	GABARAPL2	Gamma-aminobutyric acid receptor-associated protein-like 2	1	IQLPSEKAIFLFVDK	IQLPSEK(UniMod:121)AIFLFVDK	3	IQLPSEK(UniMod:121)AIFLFVDK3	20	1	112105	IQLPSEK(UniMod:121)AIFLFVDK	TRUE	10	0.98316	1.90366
Q96G28.12	21.2915	21.2459	21.6888	21.1837	21.2536	21.0746	21.4028	21.17	22.1594	21.8758	22.2348	22.2964	22.2373	21.1656	20.9121	20.6309	20.94	20.6099	21.6233	21.7052	21.3216	21.9006	21.6495	20.8769	20.9537	20.5722	20.997	21.0578	21.5289	21.7142	21.5331	21.8748	21.8069	Q96G28	CFAP36	Cilia- and flagella-associated protein 36	1	TKQIQNMEQK	TK(UniMod:121)QIQNMEQK	3	TK(UniMod:121)QIQNMEQK3	30	0	3.0585e+06	TK(UniMod:121)QIQNMEQK	FALSE	0	0.544807	1.05527
Q8N4U5	17.3146	17.3631	17.7205	17.2313	17.5115	17.5457	17.9285	16.8494	18.0082	17.7442	17.8509	18.0806	18.4543	16.4768	16.5579	16.5452	16.8599	16.3951	18.0847	18.2599	17.6868	18.4786	18.286	16.4492	16.2346	17.0194	17.069	16.8019	17.7242	18.018	18.1018	17.8554	17.8724	Q8N4U5	TCP11L2	T-complex protein 11-like protein 2	1	QEALPEKSLAGR	QEALPEK(UniMod:121)SLAGR	3	QEALPEK(UniMod:121)SLAGR3	30	1	207979	QEALPEK(UniMod:121)SLAGR	FALSE	0	0.81682	1.58235
Q9Y5A9.1	22.6511	22.5202	22.8501	22.6574	22.3218	21.9242	21.8016	22.4153	23.558	23.4504	23.3817	23.2003	23.7906	22.0526	22.1011	22.2199	21.9617	21.9388	22.7573	22.627	22.877	23.3353	23.331	22.1951	22.328	21.7861	22.2511	22.0774	23.1041	23.2785	23.13	23.4399	22.9214	Q9Y5A9	YTHDF2	YTH domain-containing family protein 2	1	DFDWNLKHGR	DFDWNLK(UniMod:121)HGR	3	DFDWNLK(UniMod:121)HGR3	30	0	7.52693e+06	DFDWNLK(UniMod:121)HGR	FALSE	0	0.712922	1.38161
Q96G28.10	20.2298	20.4744	20.6835	20.1089	20.3069	20.0326	20.2607	20.3118	21.1619	21.1317	21.3289	21.0899	21.1019	20.1282	19.7641	20.5763	19.8579	20.0757	20.4759	20.4957	20.8822	21.5916	20.8965	19.7474	19.6417	19.6882	19.5271	19.913	20.8794	20.7191	20.9743	20.7067	20.5006	Q96G28	CFAP36	Cilia- and flagella-associated protein 36	1	SETSSLPQKDLK	SETSSLPQK(UniMod:121)DLK	3	SETSSLPQK(UniMod:121)DLK3	30	0	1.59427e+06	SETSSLPQK(UniMod:121)DLK	FALSE	0	0.716389	1.38873
O95208.3	20.5267	20.1477	20.3488	19.8231	18.6945	19.7474	18.9519	20.4135	21.1997	21.1289	21.4281	21.3053	20.7955	19.7382	19.2359	19.4191	18.2445	19.6149	21.37	21.4071	21.4205	20.3392	20.6873	20.0225	19.6907	19.2243	19.5757	19.4453	21.7064	21.5134	21.3619	21.062	21.6649	O95208	EPN2	Epsin-2	1	ENIFAIQTLKDFQYIDR	ENIFAIQTLK(UniMod:121)DFQYIDR	3	ENIFAIQTLK(UniMod:121)DFQYIDR3	30	1	1.73756e+06	ENIFAIQTLK(UniMod:121)DFQYIDR	FALSE	0	1.27277	2.46731
Q14980.39	11.3087	15.3978	15.7725	15.934	15.827	16.4368	15.4128	16.6916	16.3447	15.1876	15.9667	14.2782	15.6456	16.1592	16.1295	15.5206	15.3884	16.0954	14.4315	14.8212	14.9438	15.1498	15.3385	14.3767	15.1661	15.0224	15.6332	14.4898	5.73712	15.4498	5.73712	5.73712	5.73712	Q14980	NUMA1	Nuclear mitotic apparatus protein 1	1	KLDVEEPDSANSSFYSTR	K(UniMod:121)LDVEEPDSANSSFYSTR	3	K(UniMod:121)LDVEEPDSANSSFYSTR3	26	1	48753.6	K(UniMod:121)LDVEEPDSANSSFYSTR	TRUE	4	-9.57686	-4.93916
O43795.1	27.1279	27.4335	27.4962	27.6016	27.6147	27.587	27.2554	27.581	27.4188	27.5525	27.6407	27.4715	27.2385	27.0535	27.304	26.9822	27.2007	27.2878	27.8265	27.8191	27.9456	27.4658	27.4499	26.4964	26.6454	26.6992	26.8559	26.9901	27.8124	27.4791	27.2993	27.4533	27.5482	O43795	MYO1B	Unconventional myosin-Ib	1	DAIEEKIIIAEVVNK	DAIEEK(UniMod:121)IIIAEVVNK	3	DAIEEK(UniMod:121)IIIAEVVNK3	30	0	1.79904e+08	DAIEEK(UniMod:121)IIIAEVVNK	FALSE	0	0.531538	1.03064
O75822.2	19.0187	18.9303	18.8239	18.4161	18.5022	18.5597	18.6324	18.1085	18.8981	18.9791	19.2833	19.4198	19.4398	18.691	18.0416	18.5226	18.5467	18.4836	19.3044	19.3383	19.4623	19.5803	19.3322	18.1248	18.8983	19.0042	17.7671	18.4206	19.4004	19.6439	19.51	19.7131	19.7046	O75822	EIF3J	Eukaryotic translation initiation factor 3 subunit J	1	GVVPGGGLKATMK	GVVPGGGLK(UniMod:121)ATMK	3	GVVPGGGLK(UniMod:121)ATMK3	24	0	573125	GVVPGGGLK(UniMod:121)ATMK	TRUE	6	0.783529	1.51926
O60494.1	15.1508	15.8118	16.0122	16.3449	16.8235	16.472	16.4104	16.3663	15.4215	16.3019	15.3734	15.025	15.5831	16.3447	15.5775	15.8819	16.1955	16.5511	15.2492	15.4072	15.648	15.4867	15.7759	15.7989	15.5914	15.6376	15.8191	15.9715	14.7736	14.4045	14.8147	14.239	14.4573	O60494	CUBN	Cubilin	1	FKSDSVTSDR	FK(UniMod:121)SDSVTSDR	3	FK(UniMod:121)SDSVTSDR3	28	1	55869.7	FK(UniMod:121)SDSVTSDR	TRUE	2	-1.61782	-0.833862
Q96K21.1	19.6156	19.146	19.5925	19.193	18.262	18.7657	17.3895	19.1625	20.7158	20.5952	20.901	20.2301	20.7098	17.5313	18.0316	18.1783	18.5992	18.7234	19.7755	19.9579	20.0804	20.2821	20.3007	18.9449	19.1358	18.0603	18.4615	18.9876	20.5805	20.6036	20.8679	20.502	20.0115	Q96K21	ZFYVE19	Abscission/NoCut checkpoint regulator	1	EGHDAFELKEHQTSAYSPPR	EGHDAFELK(UniMod:121)EHQTSAYSPPR	4	EGHDAFELK(UniMod:121)EHQTSAYSPPR4	30	1	955424	EGHDAFELK(UniMod:121)EHQTSAYSPPR	FALSE	0	1.22087	2.36929
P09110	19.3742	19.0156	19.1403	18.9499	19.5364	19.281	19.4201	19.1096	18.6481	19.2609	18.9499	19.1159	19.1317	18.4912	19.2838	18.7448	18.5545	19.0265	18.8174	19.5467	18.956	19.3433	19.3918	19.0822	18.8039	18.846	18.7124	18.7185	19.8436	19.8782	20.0959	19.5382	20.2232	P09110	ACAA1	3-ketoacyl-CoA thiolase, peroxisomal	1	AQSKGCFQAEIVPVTTTVHDDK	AQSK(UniMod:121)GC(UniMod:4)FQAEIVPVTTTVHDDK	4	AQSK(UniMod:121)GC(UniMod:4)FQAEIVPVTTTVHDDK4	30	0	631890	AQSK(UniMod:121)GC(UniMod:4)FQAEIVPVTTTVHDDK	FALSE	0	0.736696	1.42973
Q9BUT1.4	22.3434	22.365	22.5474	22.1833	22.366	22.3409	22.624	21.8874	23.0903	22.8457	22.2112	22.995	22.9298	21.8594	21.8484	21.9023	22.2583	22.2379	22.5718	22.4342	22.7928	22.7759	22.9688	21.7587	21.8581	21.7697	21.5818	22.1605	22.6031	22.9315	23.113	22.9624	22.6956	Q9BUT1	BDH2	3-hydroxybutyrate dehydrogenase type 2	1	LQELEKYPGIQTR	LQELEK(UniMod:121)YPGIQTR	3	LQELEK(UniMod:121)YPGIQTR3	30	0	6.05734e+06	LQELEK(UniMod:121)YPGIQTR	FALSE	0	0.704141	1.36663
Q8N3C0.12	21.0188	21.0722	20.8032	20.2319	20.3982	20.1451	19.9181	20.2845	21.2276	21.3757	21.5554	21.314	21.5817	20.3664	20.499	20.5669	20.4727	20.5802	21.3018	21.5907	21.432	21.9801	21.9324	20.4272	20.6731	20.4319	20.8895	20.5934	21.537	21.4417	21.1842	21.3528	21.657	Q8N3C0	ASCC3	Activating signal cointegrator 1 complex subunit 3	1	FQALQDNCKK	FQALQDNC(UniMod:4)K(UniMod:121)K	3	FQALQDNC(UniMod:4)K(UniMod:121)K3	30	0	2.28484e+06	FQALQDNC(UniMod:4)K(UniMod:121)K	FALSE	0	0.565395	1.09764
P51784.1	21.6869	22.2651	22.5437	22.5259	22.5897	22.5713	22.3458	22.6857	22.5853	22.732	22.5484	22.5317	22.3207	22.0205	22.386	22.2722	22.2634	22.3055	22.5199	22.3896	22.2144	22.141	22.1387	22.1245	22.0052	21.9862	22.1101	22.1298	21.1221	21.0814	21.0368	21.677	21.5959	P51784	USP11	Ubiquitin carboxyl-terminal hydrolase 11	1	EKLDTLVEFPIR	EK(UniMod:121)LDTLVEFPIR	3	EK(UniMod:121)LDTLVEFPIR3	30	0	4.99306e+06	EK(UniMod:121)LDTLVEFPIR	FALSE	0	-1.01454	-0.522531
Q9UN86.7	25.7222	25.324	25.3744	25.5084	25.5764	25.254	25.2543	25.4929	25.2307	25.3899	25.3654	25.5776	25.0949	25.222	25.3995	25.1623	25.2181	24.9838	25.467	25.5697	25.6286	25.4325	25.157	25.6946	25.0912	25.4441	25.3164	25.1259	26.0272	26.1224	26.291	25.9639	26.1454	Q9UN86	G3BP2	Ras GTPase-activating protein-binding protein 2	1	QYYTLLNKAPEYLHR	QYYTLLNK(UniMod:121)APEYLHR	4	QYYTLLNK(UniMod:121)APEYLHR4	30	0	4.86988e+07	QYYTLLNK(UniMod:121)APEYLHR	FALSE	0	0.527267	1.02382
Q13492.3	17.5314	17.9397	18.2463	17.675	17.9891	18.0666	18.046	17.5929	18.7745	18.6678	18.3326	18.5496	18.7686	17.4925	17.3844	17.6126	17.4404	17.7335	18.144	17.8881	18.5062	18.6768	18.518	17.1438	17.2206	16.8638	17.258	16.7551	18.1865	17.9687	18.2237	18.0794	17.614	Q13492	PICALM	Phosphatidylinositol-binding clathrin assembly protein	1	IKDSTAASR	IK(UniMod:121)DSTAASR	2	IK(UniMod:121)DSTAASR2	29	1	274739	IK(UniMod:121)DSTAASR	TRUE	1	0.656437	1.27598
A8MYA2.4	17.8749	17.9923	17.8492	16.2945	17.5813	17.1585	17.455	17.0782	18.8383	18.3336	18.4139	18.7468	18.5924	17.0636	17.4309	16.6028	18.3808	17.3981	17.7739	19.1288	18.1404	18.9918	19.0122	16.376	17.1267	16.7973	17.2435	17.1328	18.795	19.1589	18.2893	18.8499	18.9796	A8MYA2	CXorf49	Uncharacterized protein CXorf49	1	VSVCGAGFDLEGGKK	VSVC(UniMod:4)GAGFDLEGGK(UniMod:121)K	3	VSVC(UniMod:4)GAGFDLEGGK(UniMod:121)K3	29	1	310572	VSVC(UniMod:4)GAGFDLEGGK(UniMod:121)K	TRUE	1	1.27603	2.48253
O43865.11	21.859	21.9495	22.1417	21.4324	21.7986	21.7632	22.4071	21.9441	22.4893	22.4841	22.3981	22.1572	22.5431	21.5237	21.5144	21.5342	21.5196	21.5417	22.1609	22.1653	22.4075	22.6048	22.5234	20.9761	21.6544	21.3941	21.4263	21.5014	22.1637	22.689	22.249	22.295	22.241	O43865	AHCYL1	S-adenosylhomocysteine hydrolase-like protein 1	1	QAKEIEDAEK	QAK(UniMod:121)EIEDAEK	3	QAK(UniMod:121)EIEDAEK3	30	0	4.46274e+06	QAK(UniMod:121)EIEDAEK	FALSE	0	0.636239	1.23792
Q5VTB9.3	20.2745	20.4685	20.7773	21.1148	21.2241	20.8275	21.4242	20.7329	20.5864	20.7368	20.455	20.11	20.5612	20.8537	20.9379	20.6606	20.983	20.9219	20.198	19.676	20.1891	20.3414	19.9232	20.6113	20.8188	20.5625	21.0162	20.7294	20.0005	19.977	19.8767	19.6765	19.4759	Q5VTB9	RNF220	E3 ubiquitin-protein ligase RNF220	1	PQYTEADVIPCTGEEPGEAKER	PQYTEADVIPC(UniMod:4)TGEEPGEAK(UniMod:121)ER	3	PQYTEADVIPC(UniMod:4)TGEEPGEAK(UniMod:121)ER3	30	1	1.55661e+06	PQYTEADVIPC(UniMod:4)TGEEPGEAK(UniMod:121)ER	FALSE	0	-1.25029	-0.642335
O14641.1	20.8787	20.9465	20.0972	19.8882	19.6481	19.5236	19.7139	18.9058	20.8116	20.4545	20.4543	20.9378	20.6344	20.5672	20.3158	20.3607	20.3534	20.7756	21.408	21.0886	21.5612	21.2014	21.8334	20.7505	20.1031	20.2358	20.4023	20.1078	21.4653	21.4328	21.7333	21.4938	21.0617	O14641	DVL2	Segment polarity protein dishevelled homolog DVL-2	1	DIVHKPGPIVLTVAK	DIVHK(UniMod:121)PGPIVLTVAK	3	DIVHK(UniMod:121)PGPIVLTVAK3	30	0	1.88316e+06	DIVHK(UniMod:121)PGPIVLTVAK	FALSE	0	0.757932	1.47712
O15488.3	20.4878	20.7973	20.7247	20.3847	20.1241	20.483	20.6796	20.4224	21.2952	21.2238	20.9649	20.519	21.1506	20.4471	20.092	20.6616	20.1379	20.5006	21.2301	20.8149	21.0193	21.4064	21.6633	19.6596	19.9865	19.7208	20.3613	20.0775	21.0495	21.0468	20.9628	21.0688	20.9444	O15488	GYG2	Glycogenin-2	1	VKELSPEEER	VK(UniMod:121)ELSPEEER	3	VK(UniMod:121)ELSPEEER3	30	0	1.81073e+06	VK(UniMod:121)ELSPEEER	FALSE	0	0.714276	1.39235
Q9UBC2.10	24.8433	24.9538	25.1246	24.7897	24.5141	24.4618	24.226	24.5352	25.8514	25.7691	25.9528	25.8759	25.27	24.3581	24.5687	24.1984	24.5156	24.5563	25.4178	25.7186	25.585	25.3099	25.3094	24.6108	24.2103	24.4034	24.5747	24.3038	25.4639	25.2943	25.0435	25.1154	25.4132	Q9UBC2	EPS15L1	Epidermal growth factor receptor substrate 15-like 1	1	NPSLPSKLDPFESSDPFSSSSVSSK	NPSLPSK(UniMod:121)LDPFESSDPFSSSSVSSK	3	NPSLPSK(UniMod:121)LDPFESSDPFSSSSVSSK3	30	1	3.73221e+07	NPSLPSK(UniMod:121)LDPFESSDPFSSSSVSSK	FALSE	0	0.573154	1.1178
P61421.6	21.4306	21.3967	21.5497	21.3388	21.394	21.5695	21.4388	21.1829	21.9697	21.8018	21.3546	21.9195	21.5274	20.8688	21.0918	20.7191	21.0576	21.1011	22.0847	21.3651	21.8356	21.8406	22.0029	20.9417	20.7232	21.2898	21.0049	20.9521	21.9912	21.6861	22.0112	22.0334	21.6725	P61421	ATP6V0D1	V-type proton ATPase subunit d 1	1	LLFEGAGSNPGDKTLEDR	LLFEGAGSNPGDK(UniMod:121)TLEDR	3	LLFEGAGSNPGDK(UniMod:121)TLEDR3	30	1	3.08828e+06	LLFEGAGSNPGDK(UniMod:121)TLEDR	FALSE	0	0.60772	1.18535
Q09666.54	19.4123	20.0629	20.2043	19.6173	20.3237	19.9098	20.2431	19.8125	20.2773	20.4679	20.3904	20.2978	20.7027	19.7245	19.5853	19.6496	19.8754	19.2078	20.4708	20.2708	20.6391	20.7441	20.4612	18.6131	19.2412	19.1604	18.2717	19.0397	20.0976	19.9903	20.0817	19.5931	20.0339	Q09666	AHNAK	Neuroblast differentiation-associated protein AHNAK	1	GKGGVTGSPEASISGSK	GK(UniMod:121)GGVTGSPEASISGSK	3	GK(UniMod:121)GGVTGSPEASISGSK3	30	0	1.08402e+06	GK(UniMod:121)GGVTGSPEASISGSK	FALSE	0	0.741599	1.44665
Q09666.201	21.7312	21.7954	21.8705	21.5648	21.4863	21.8088	21.0994	21.3053	22.0484	22.1298	22.581	22.4792	22.2016	21.1328	21.3397	21.2196	21.0936	21.4824	22.3057	22.7056	22.3603	22.1372	22.1776	21.3275	21.6194	21.3412	20.9238	21.1142	22.1434	22.0683	22.3029	22.0422	22.429	Q09666	AHNAK	Neuroblast differentiation-associated protein AHNAK	1	VDVDVPDVNIEGPDAKLK	VDVDVPDVNIEGPDAK(UniMod:121)LK	3	VDVDVPDVNIEGPDAK(UniMod:121)LK3	30	1	4057704	VDVDVPDVNIEGPDAK(UniMod:121)LK	FALSE	0	0.631382	1.23246
Q9UK76.1	20.2318	20.3689	20.2914	19.5959	20.1424	19.5241	20.0704	20.0586	20.5345	20.5439	20.7379	21.1547	20.5517	19.6553	19.7875	19.2743	19.9278	19.6284	21.3155	21.0615	21.0201	21.0716	20.9471	20.114	19.8805	19.5156	19.5829	19.4599	20.6239	20.7062	20.4017	21.0262	21.0075	Q9UK76	JPT1	Jupiter microtubule associated homolog 1	1	NKMASNIFGTPEENQASWAK	NK(UniMod:121)MASNIFGTPEENQASWAK	3	NK(UniMod:121)MASNIFGTPEENQASWAK3	30	1	1.47178e+06	NK(UniMod:121)MASNIFGTPEENQASWAK	FALSE	0	0.706127	1.37889
Q96G28.7	18.7558	18.5742	18.8143	18.1163	18.2557	18.5138	18.309	18.4716	19.688	18.739	19.2249	19.423	19.4017	18.2591	17.9207	17.6941	18.1918	18.332	19.2301	18.9491	18.8731	19.1178	19.174	17.9491	18.6206	18.0844	18.4371	18.1549	19.4849	19.3294	18.9371	19.2603	19.2997	Q96G28	CFAP36	Cilia- and flagella-associated protein 36	1	LLAEKLK	LLAEK(UniMod:121)LK	2	LLAEK(UniMod:121)LK2	29	1	484838	LLAEK(UniMod:121)LK	TRUE	1	0.686099	1.33998
Q14247.26	19.6557	19.1361	19.1925	18.5814	18.9493	18.9219	18.8899	19.1091	19.5741	19.5508	19.5338	19.3893	19.4251	18.4914	18.7802	18.723	18.4279	19.0963	19.2932	19.4816	19.9618	19.532	19.574	19.2355	19.0718	19.3368	19.166	19.4152	20.1439	20.0819	19.976	19.8417	20.2883	Q14247	CTTN	Src substrate cortactin	1	QDSAAVGFDYKEK	QDSAAVGFDYK(UniMod:121)EK	3	QDSAAVGFDYK(UniMod:121)EK3	30	0	714210	QDSAAVGFDYK(UniMod:121)EK	FALSE	0	0.556132	1.08648
P41208.5	24.0009	23.8371	23.9119	23.6678	23.8401	23.7663	23.5389	23.7007	24.2472	24.0249	24.0276	24.2558	24.0493	23.3642	23.6661	23.6469	23.598	23.8847	24.0087	24.2183	24.1076	23.8264	24.0499	23.6976	23.5258	23.686	23.5815	23.7754	24.3989	24.254	24.0891	24.2889	24.7117	P41208	CETN2	Centrin-2	0	LFDDDETGKISFK	LFDDDETGK(UniMod:121)ISFK	3	LFDDDETGK(UniMod:121)ISFK3	30	0	1.66309e+07	LFDDDETGK(UniMod:121)ISFK	FALSE	0	0.470661	0.919816
O14730.3	19.9923	20.5235	20.6381	20.3569	20.1143	20.0135	20.2288	19.8986	21.7473	20.6794	21.0552	20.83	21.4568	19.5907	19.2824	20.2257	19.8993	20.0486	21.1808	20.7011	21.4991	21.1445	21.6629	19.4661	19.5415	19.0478	19.5075	18.9188	21.0409	20.8456	20.3222	20.9509	20.2819	O14730	RIOK3	Serine/threonine-protein kinase RIO3	1	EVKLNSEEMK	EVK(UniMod:121)LNSEEMK	3	EVK(UniMod:121)LNSEEMK3	30	0	1.63584e+06	EVK(UniMod:121)LNSEEMK	FALSE	0	0.942099	1.84181
Q9NZ52.7	19.8499	20.0849	20.3419	19.1406	19.5198	19.8037	19.8741	19.2998	21.4579	21.2746	21.0591	20.6029	21.3862	19.6813	19.4007	19.5469	19.3882	19.6981	20.4279	20.2162	20.8809	20.756	20.8533	18.6251	19.2389	19.7867	19.2551	19.3725	20.6407	20.4038	20.3394	20.4764	20.3605	Q9NZ52	GGA3	ADP-ribosylation factor-binding protein GGA3	1	NPDDLQEANKLIK	NPDDLQEANK(UniMod:121)LIK	3	NPDDLQEANK(UniMod:121)LIK3	30	1	1.33245e+06	NPDDLQEANK(UniMod:121)LIK	FALSE	0	0.80429	1.57271
Q9Y5B9.27	19.107	19.3722	19.7782	19.7586	20.4749	20.1885	19.6435	20.127	19.1807	19.9329	19.4842	19.6407	19.3505	19.5579	19.8446	19.7721	19.5219	20.0635	18.9597	19.4104	19.3964	18.283	18.9124	19.8172	19.6611	19.8509	19.5866	19.6432	18.5088	18.594	18.3477	18.8588	18.2013	Q9Y5B9	SUPT16H	FACT complex subunit SPT16	1	SSFDKMIEAIK	SSFDK(UniMod:121)MIEAIK	3	SSFDK(UniMod:121)MIEAIK3	30	1	756385	SSFDK(UniMod:121)MIEAIK	FALSE	0	-1.60088	-0.818525
O94979.7	21.9371	21.6944	21.7451	21.3996	21.7997	21.5672	21.8248	21.679	21.9906	21.6954	21.6834	21.6886	22.123	21.6841	21.2991	21.8205	21.613	21.5271	21.4899	21.6481	21.8028	22.0195	22.0396	21.5143	21.5323	21.6327	21.4481	21.6232	22.3435	22.462	22.223	22.4403	22.1514	O94979	SEC31A	Protein transport protein Sec31A	1	IPYEKQQLPK	IPYEK(UniMod:121)QQLPK	3	IPYEK(UniMod:121)QQLPK3	30	0	3.75771e+06	IPYEK(UniMod:121)QQLPK	FALSE	0	0.523633	1.02416
O15234.2	16.3789	15.9284	15.4399	15.4038	16.2893	14.9958	15.3966	14.9696	15.7535	15.5582	15.6194	15.36	15.0526	16.8468	16.3054	16.7038	17.018	16.5615	15.3429	14.8885	15.5752	15.2899	14.7524	16.9037	16.6776	17.2254	17.0945	17.3427	15.6806	15.6079	15.431	15.998	15.8274	O15234	CASC3	Protein CASC3	1	PDTKSTVTGER	PDTK(UniMod:121)STVTGER	3	PDTK(UniMod:121)STVTGER3	28	1	72155.2	PDTK(UniMod:121)STVTGER	TRUE	2	-1.77306	-0.906519
Q8WVD5.3	18.9837	19.8597	19.8219	19.9257	19.6765	19.8061	20.3974	19.9009	19.6476	20.0304	19.4771	19.2503	20.1073	20.1609	20.4122	20.4241	20.4594	20.2696	19.713	18.8511	19.4231	19.7556	19.1281	19.4303	19.3099	19.4433	19.9734	19.8085	18.0609	18.2565	18.1696	18.636	18.7489	Q8WVD5	RNF141	RING finger protein 141	1	VKQLTDEEECCICMDGR	VK(UniMod:121)QLTDEEEC(UniMod:4)C(UniMod:4)IC(UniMod:4)MDGR	3	VK(UniMod:121)QLTDEEEC(UniMod:4)C(UniMod:4)IC(UniMod:4)MDGR3	30	1	837281	VK(UniMod:121)QLTDEEEC(UniMod:4)C(UniMod:4)IC(UniMod:4)MDGR	FALSE	0	-1.61302	-0.824424
Q09666.212	21.296	20.9764	21.2815	21.0199	21.1966	20.7263	21.219	20.7555	21.5014	21.4802	21.9126	21.3384	21.6647	20.4248	20.6258	20.8029	20.7701	20.7341	21.1558	21.1552	21.6372	21.2733	21.1848	20.7348	20.9347	20.8417	21.0793	20.8633	21.755	21.8832	21.8276	21.5647	21.4763	Q09666	AHNAK	Neuroblast differentiation-associated protein AHNAK	1	VEGDLKGPEVDIK	VEGDLK(UniMod:121)GPEVDIK	3	VEGDLK(UniMod:121)GPEVDIK3	28	0	2.54266e+06	VEGDLK(UniMod:121)GPEVDIK	TRUE	2	0.548327	1.07289
P55036.2	22.8951	23.7413	23.9755	23.6984	24.0507	24.1534	24.218	23.9791	23.7097	24.197	23.8861	23.9416	23.9208	23.5113	23.7973	23.8585	23.9223	24.2596	23.5996	23.7918	23.7417	23.266	23.6646	23.0704	23.2408	23.3254	23.5217	23.432	22.4835	22.4384	22.3994	22.7164	22.3233	P55036	PSMD4	26S proteasome non-ATPase regulatory subunit 4	1	IIAFVGSPVEDNEKDLVK	IIAFVGSPVEDNEK(UniMod:121)DLVK	3	IIAFVGSPVEDNEK(UniMod:121)DLVK3	30	1	1.31312e+07	IIAFVGSPVEDNEK(UniMod:121)DLVK	FALSE	0	-1.11988	-0.571858
Q14847.9	16.8446	16.7118	16.9797	15.9546	16.4735	16.3506	16.5229	16.3802	17.6684	17.5473	17.6482	17.5802	17.6714	15.9658	16.0133	15.1474	15.7235	16.2114	17.7734	16.9795	17.5976	17.6195	18.0869	15.5071	16.1369	16.064	16.5521	16.5608	17.9399	16.9868	17.5164	17.5646	17.6172	Q14847	LASP1	LIM and SH3 domain protein 1	1	NYKGYEK	NYK(UniMod:121)GYEK	2	NYK(UniMod:121)GYEK2	24	1	160471	NYK(UniMod:121)GYEK	TRUE	6	0.919815	1.80185
Q8IVL1.11	19.7106	19.323	19.5614	19.5773	19.6759	19.5752	19.704	20.0964	19.522	19.5315	19.1682	19.3255	19.4376	20.3807	19.4	19.889	19.5916	19.9644	18.5844	18.7079	18.3659	19.4311	18.9154	20.313	20.354	20.0739	20.3416	20.104	19.1914	19.1915	19.0865	19.2575	19.1931	Q8IVL1	NAV2	Neuron navigator 2	0	TVKNIADLR	TVK(UniMod:121)NIADLR	3	TVK(UniMod:121)NIADLR3	30	0	797072	TVK(UniMod:121)NIADLR	FALSE	0	-1.3952	-0.711368
Q14258.1	21.4157	21.2827	21.3912	20.7488	20.7895	20.9984	21.0749	21.2122	21.924	21.7854	21.628	21.624	22.1272	20.6123	20.8907	20.7752	20.7408	20.4727	21.7946	21.6166	22.0301	22.0296	21.864	21.0347	21.3213	20.9006	21.0408	20.8778	21.7265	21.9683	21.841	21.8126	21.6334	Q14258	TRIM25	E3 ubiquitin/ISG15 ligase TRIM25	1	ASAPSPNAQVACDHCLKEAAVK	ASAPSPNAQVAC(UniMod:4)DHC(UniMod:4)LK(UniMod:121)EAAVK	4	ASAPSPNAQVAC(UniMod:4)DHC(UniMod:4)LK(UniMod:121)EAAVK4	30	0	2951660	ASAPSPNAQVAC(UniMod:4)DHC(UniMod:4)LK(UniMod:121)EAAVK	FALSE	0	0.513994	1.00872
Q9NZV1.2	20.3635	21.134	20.7241	20.9301	20.9085	20.5508	20.9477	21.0245	20.7597	20.4207	20.6098	20.2461	20.8435	20.6978	21.2351	21.1403	21.0034	20.9078	21.259	20.9975	21.1225	21.5879	21.3883	19.8507	19.982	19.9484	20.1867	19.6949	20.7924	20.7347	20.8815	21.0091	20.5548	Q9NZV1	CRIM1	Cysteine-rich motor neuron 1 protein	1	TPTKPSSLNNQLVSVDCK	TPTK(UniMod:121)PSSLNNQLVSVDC(UniMod:4)K	3	TPTK(UniMod:121)PSSLNNQLVSVDC(UniMod:4)K3	30	1	1.84409e+06	TPTK(UniMod:121)PSSLNNQLVSVDC(UniMod:4)K	FALSE	0	0.581746	1.1421
Q13415.1	19.5915	20.3159	19.9154	19.7713	19.5175	19.9411	19.6764	19.8421	20.3065	19.8944	19.8838	20.1067	20.2142	20.0465	20.038	20.1737	20.4384	20.4305	20.2516	20.5996	20.313	20.3839	20.4838	19.1459	19.0656	19.0699	19.1978	19.5144	20.3622	19.919	19.9519	19.8698	19.8188	Q13415	ORC1	Origin recognition complex subunit 1	1	DVVPTNLKNEK	DVVPTNLK(UniMod:121)NEK	3	DVVPTNLK(UniMod:121)NEK3	30	0	1.06706e+06	DVVPTNLK(UniMod:121)NEK	FALSE	0	0.530179	1.04109
P35998.14	24.9137	24.9371	24.6981	24.623	24.5512	24.4943	24.4089	24.5476	24.6623	24.8635	25.2109	24.895	24.7237	24.4545	24.7496	24.4392	24.5296	24.3904	25.4636	25.6308	25.4768	25.0854	25.151	24.5535	24.5786	24.6295	24.5403	24.5465	25.3152	25.0966	25.2489	25.1823	25.4458	P35998	PSMC2	26S proteasome regulatory subunit 7	1	QIKQVEDDIQQLLK	QIK(UniMod:121)QVEDDIQQLLK	3	QIK(UniMod:121)QVEDDIQQLLK3	30	0	3.22895e+07	QIK(UniMod:121)QVEDDIQQLLK	FALSE	0	0.464016	0.912134
P09012.2	22.7658	22.5197	22.7914	23.0101	22.4232	22.8118	22.7779	22.6426	23.0186	23.0206	22.8588	22.5392	22.8113	22.2972	22.4132	22.4807	22.2452	22.5026	22.5976	22.4793	22.7293	22.679	22.7726	22.3749	22.5129	22.4343	22.4143	22.4572	23.2369	22.9841	23.0087	23.0661	23.1689	P09012	SNRPA	U1 small nuclear ribonucleoprotein A	1	IQYAKTDSDIIAK	IQYAK(UniMod:121)TDSDIIAK	3	IQYAK(UniMod:121)TDSDIIAK3	30	0	6.99044e+06	IQYAK(UniMod:121)TDSDIIAK	FALSE	0	0.441193	0.867296
Q8N0X7.17	22.6202	22.8026	22.807	22.1149	22.2948	22.5134	22.7417	22.2164	23.3301	23.2798	22.9327	23.0868	23.5592	22.3544	21.9988	22.5983	22.5383	22.4493	23.0958	23.0891	23.3821	23.2337	23.2857	21.8406	22.3459	22.2252	21.858	22.4283	22.7457	23.3753	23.0017	23.148	23.2333	Q8N0X7	SPART	Spartin	1	PKELPEWSEK	PK(UniMod:121)ELPEWSEK	3	PK(UniMod:121)ELPEWSEK3	30	0	7687934	PK(UniMod:121)ELPEWSEK	FALSE	0	0.648202	1.27425
O60841.13	18.8637	18.5768	19.035	17.2911	18.3124	18.2866	18.0613	18.2332	20.2921	20.1634	19.9606	19.7049	20.0443	17.8954	17.4298	17.9549	17.4505	17.895	19.3252	19.1409	19.6015	19.6874	19.3873	18.3954	18.2823	18.1575	17.8681	18.6127	19.9192	19.1163	19.22	19.6636	19.4021	O60841	EIF5B	Eukaryotic translation initiation factor 5B	1	ETVAVKPTENNEEEFTSK	ETVAVK(UniMod:121)PTENNEEEFTSK	3	ETVAVK(UniMod:121)PTENNEEEFTSK3	30	1	588655	ETVAVK(UniMod:121)PTENNEEEFTSK	FALSE	0	0.809797	1.59225
P62993.11	23.4557	23.1364	23.5957	22.9145	22.8471	22.539	22.3356	22.8541	24.5626	24.4056	24.6554	24.5211	24.3223	22.1082	22.1924	22.0215	22.5191	22.5278	24.2651	24.4987	23.9881	23.5873	23.6557	23.0986	22.4151	22.8259	22.9648	22.9152	24.1711	24.1995	23.465	23.8344	24.6679	P62993	GRB2	Growth factor receptor-bound protein 2	1	YDFKATADDELSFK	YDFK(UniMod:121)ATADDELSFK	3	YDFK(UniMod:121)ATADDELSFK3	30	0	1.40301e+07	YDFK(UniMod:121)ATADDELSFK	FALSE	0	0.824965	1.62238
Q96TA1.8	22.4073	22.0549	22.6778	22.5001	22.9075	22.6262	22.8293	22.5966	22.5805	22.7985	22.7462	22.552	22.6415	22.0927	21.6543	21.8691	21.8689	21.8749	22.0616	22.0999	22.2429	22.4258	22.3592	21.7112	21.9581	22.0679	22.376	22.1393	22.8021	22.8206	22.7524	22.8551	22.5901	Q96TA1	NIBAN2	Protein Niban 2	1	GPTKEELCK	GPTK(UniMod:121)EELC(UniMod:4)K	3	GPTK(UniMod:121)EELC(UniMod:4)K3	30	0	5.69109e+06	GPTK(UniMod:121)EELC(UniMod:4)K	FALSE	0	0.481037	0.946105
Q9UKE5.10	18.1592	17.6914	18.0102	17.6978	17.582	16.5659	17.9995	17.8362	18.239	18.3758	18.4565	18.5442	18.8054	17.4893	16.8612	16.7432	16.8318	17.2051	18.0835	18.5014	18.0679	18.5995	18.531	17.7148	17.5728	17.2364	17.7783	17.2985	18.8156	18.5298	18.8274	18.9207	18.8982	Q9UKE5	TNIK	TRAF2 and NCK-interacting protein kinase	1	LQLANKER	LQLANK(UniMod:121)ER	2	LQLANK(UniMod:121)ER2	30	1	290747	LQLANK(UniMod:121)ER	FALSE	0	0.86123	1.69508
Q16543.17	21.1919	21.0616	21.2211	21.048	21.1112	21.0638	21.39	21.2001	21.439	21.2248	21.1641	21.0617	21.5087	20.7594	20.8122	20.7659	20.7608	21.0385	21.1608	21.1447	21.3883	21.5813	21.2039	20.7474	20.7867	20.8438	20.7754	21.036	21.5315	21.7753	21.2398	21.6408	21.5421	Q16543	CDC37	Hsp90 co-chaperone Cdc37	1	TGDEKDVSV	TGDEK(UniMod:121)DVSV	2	TGDEK(UniMod:121)DVSV2	30	1	2.42478e+06	TGDEK(UniMod:121)DVSV	FALSE	0	0.47703	0.939044
Q6ZSR9	17.8601	17.827	17.5434	17.2104	17.1789	17.2071	16.9676	16.9836	17.5379	17.8084	18.2826	17.9582	18.2992	17.2398	17.0607	16.8681	17.1608	18.1989	18.1273	18.5581	18.6005	18.1698	18.2858	17.5437	17.2994	17.2603	17.0896	17.1312	18.1123	18.6439	18.3117	18.684	18.5248	Q6ZSR9	No	Uncharacterized protein FLJ45252	1	APFVSKSSMAPSQPEESDVFLR	APFVSK(UniMod:121)SSMAPSQPEESDVFLR	3	APFVSK(UniMod:121)SSMAPSQPEESDVFLR3	26	1	259657	APFVSK(UniMod:121)SSMAPSQPEESDVFLR	TRUE	4	0.801856	1.57925
Q8TED0.9	21.6369	21.8797	21.3646	21.3784	21.2454	20.6201	21.1599	21.2497	21.6104	21.7875	21.4211	21.3693	21.804	21.3753	21.4274	21.6577	21.5865	21.518	22.2214	22.2023	22.2766	22.2283	22.3035	21.2182	21.3396	21.3222	21.329	21.2421	21.9386	22.0751	21.9878	21.9717	21.9451	Q8TED0	UTP15	U3 small nucleolar RNA-associated protein 15 homolog	1	TPVQIKEFGAVSK	TPVQIK(UniMod:121)EFGAVSK	3	TPVQIK(UniMod:121)EFGAVSK3	30	0	3.45144e+06	TPVQIK(UniMod:121)EFGAVSK	FALSE	0	0.466818	0.919996
Q13492.5	19.6246	19.7019	19.4766	18.9849	19.064	18.8173	19.352	19.414	19.9466	19.6987	19.7482	19.5941	20.1461	19.1571	19.4519	19.3961	19.5674	19.4342	20.1423	19.5107	20.0243	20.1633	20.1714	18.6513	19.461	19.0389	19.4871	18.7524	20.3874	20.2591	19.7171	20.3497	20.1415	Q13492	PICALM	Phosphatidylinositol-binding clathrin assembly protein	1	NDVNWSQPGEKK	NDVNWSQPGEK(UniMod:121)K	3	NDVNWSQPGEK(UniMod:121)K3	30	0	857014	NDVNWSQPGEK(UniMod:121)K	FALSE	0	0.735519	1.45007
Q9P265.21	24.5687	24.3483	24.5555	24.5497	24.2415	24.3941	24.777	24.5401	24.6979	24.5272	24.4197	24.5465	24.8611	23.8278	24.0845	24.5208	24.4174	24.0632	24.4993	24.2089	24.4316	24.6437	24.7861	24.0574	24.1893	24.1743	24.144	24.278	25.0323	24.8341	24.9413	25.1083	24.9277	Q9P265	DIP2B	Disco-interacting protein 2 homolog B	1	SKLLSPYSPQTQETDSAVQK	SK(UniMod:121)LLSPYSPQTQETDSAVQK	3	SK(UniMod:121)LLSPYSPQTQETDSAVQK3	30	1	2.44457e+07	SK(UniMod:121)LLSPYSPQTQETDSAVQK	FALSE	0	0.538355	1.06192
Q9NZ43	17.6186	17.6844	18.3049	18.5822	18.4284	18.6214	18.7514	18.7658	17.9539	17.6125	18.3727	18.1181	17.8425	17.3255	18.0036	18.0777	18.4892	18.5211	17.2423	17.0849	17.2207	17.4271	17.4518	17.9635	18.13	18.0096	18.7624	18.1698	17.1865	17.2004	16.6436	17.1301	16.99	Q9NZ43	USE1	Vesicle transport protein USE1	1	CEAMAAEKR	C(UniMod:4)EAMAAEK(UniMod:121)R	3	C(UniMod:4)EAMAAEK(UniMod:121)R3	29	0	260188	C(UniMod:4)EAMAAEK(UniMod:121)R	TRUE	1	-1.56216	-0.791768
Q8WXW3.8	19.2439	19.1776	18.9432	17.5915	17.5659	17.7974	18.1451	17.2192	20.7478	19.9751	20.0816	19.9712	20.3373	18.9254	18.0454	18.6665	18.1805	19.05	19.92	19.2475	19.9654	19.7323	20.0426	18.5695	18.712	18.286	18.829	18.3798	20.3826	19.9629	20.0818	19.9097	19.3251	Q8WXW3	PIBF1	Progesterone-induced-blocking factor 1	1	HSENSLLLTKTEPK	HSENSLLLTK(UniMod:121)TEPK	3	HSENSLLLTK(UniMod:121)TEPK3	30	1	734752	HSENSLLLTK(UniMod:121)TEPK	FALSE	0	0.926204	1.8281
Q460N5	20.7722	20.3416	20.169	19.8786	19.5207	19.8628	19.5834	19.7893	20.8556	20.3649	20.6245	20.6492	20.5613	19.9499	19.6751	20.2864	19.9091	20.6212	20.309	20.3136	20.4964	21.0729	20.7828	20.2502	20.4027	20.0462	20.3347	20.2634	21.6872	21.1832	21.2056	21.3138	21.035	Q460N5	PARP14	Protein mono-ADP-ribosyltransferase PARP14	1	AAGPELQADCDQIVKR	AAGPELQADC(UniMod:4)DQIVK(UniMod:121)R	3	AAGPELQADC(UniMod:4)DQIVK(UniMod:121)R3	30	0	1.53744e+06	AAGPELQADC(UniMod:4)DQIVK(UniMod:121)R	FALSE	0	0.689678	1.36142
P49454.139	20.4001	20.7815	20.8072	20.8468	21.1311	21.0689	20.8571	21.1466	20.5741	20.6527	20.7302	20.7421	20.322	20.8779	21.0126	21.0424	21.2011	21	20.4631	20.2947	20.8828	20.7105	20.3297	21.1499	20.6825	20.825	21.0689	20.4944	19.5307	19.9591	20.0005	20.006	20.2836	P49454	CENPF	Centromere protein F	1	SVEVETQKLAYMELQQK	SVEVETQK(UniMod:121)LAYMELQQK	3	SVEVETQK(UniMod:121)LAYMELQQK3	30	1	1.72231e+06	SVEVETQK(UniMod:121)LAYMELQQK	FALSE	0	-1.17911	-0.597121
P43487.5	18.3868	18.2791	18.067	18.0279	17.9018	17.5351	17.5904	17.6493	18.5447	18.4856	17.8819	18.2858	18.7675	17.8419	17.9283	18.1437	17.0013	17.7861	18.6678	18.4948	19.0463	18.9525	18.928	17.8174	17.7475	17.5638	17.8048	18.1099	18.837	19.3182	18.7246	18.8187	19.1266	P43487	RANBP1	Ran-specific GTPase-activating protein	1	GTGDVKLLK	GTGDVK(UniMod:121)LLK	2	GTGDVK(UniMod:121)LLK2	30	1	344364	GTGDVK(UniMod:121)LLK	FALSE	0	0.777276	1.53543
Q7Z460.18	20.7717	20.2776	20.8978	20.5116	20.4304	20.4906	20.6097	20.5335	21.4393	21.1905	21.2177	21.0554	21.4993	20.2983	19.2556	20.1203	20.0692	20.1286	20.2687	20.4444	20.702	20.7962	20.6925	20.1993	20.2728	20.3062	20.4175	20.4058	21.3864	21.2239	21.3442	21.1575	21.0037	Q7Z460	CLASP1	CLIP-associating protein 1	1	SQEDLNEPIKR	SQEDLNEPIK(UniMod:121)R	3	SQEDLNEPIK(UniMod:121)R3	30	0	1.78618e+06	SQEDLNEPIK(UniMod:121)R	FALSE	0	0.606768	1.1989
Q8N4H5	19.662	20.4956	20.5283	20.4067	20.2683	20.7399	20.9705	20.5843	20.7067	20.4678	20.3392	20.3557	20.4437	20.3989	20.365	20.6419	20.8058	20.8128	20.506	20.7928	20.3345	19.9083	20.39	19.999	20.1311	20.2391	20.022	20.2075	19.0157	19.3805	18.9774	19.2774	19.3698	Q8N4H5	TOMM5	Mitochondrial import receptor subunit TOM5 homolog	1	IEGLAPKLDPEEMK	IEGLAPK(UniMod:121)LDPEEMK	3	IEGLAPK(UniMod:121)LDPEEMK3	30	1	1.32092e+06	IEGLAPK(UniMod:121)LDPEEMK	FALSE	0	-1.21583	-0.6153
Q96T88.15	19.634	20.2866	19.1032	19.1959	19.4154	19.5611	19.0573	19.2067	19.0277	18.9057	18.9789	18.4113	19.2724	20.8635	21.1287	20.8857	21.1648	20.7216	19.2216	19.2303	19.5215	20.2337	19.8947	20.0894	20.4396	20.4153	20.2585	19.8539	19.1287	18.7726	19.315	19.2835	18.784	Q96T88	UHRF1	E3 ubiquitin-protein ligase UHRF1	1	VVKYWPEK	VVK(UniMod:121)YWPEK	3	VVK(UniMod:121)YWPEK3	30	0	947162	VVK(UniMod:121)YWPEK	FALSE	0	-1.53323	-0.7759
Q96CW6.1	21.9899	21.5966	22.071	21.5229	21.1909	21.0987	21.2067	21.5959	22.8855	22.5288	22.4987	23.269	22.9133	20.7666	21.2763	20.57	21.1952	21.2251	22.3865	22.2572	21.8461	22.2702	22.1723	21.5889	21.347	21.5123	21.5801	21.3848	22.9214	22.4356	22.2374	22.3477	22.5439	Q96CW6	SLC7A6OS	Probable RNA polymerase II nuclear localization protein SLC7A6OS	1	SAEPAEALVLACKR	SAEPAEALVLAC(UniMod:4)K(UniMod:121)R	3	SAEPAEALVLAC(UniMod:4)K(UniMod:121)R3	30	0	4.55733e+06	SAEPAEALVLAC(UniMod:4)K(UniMod:121)R	FALSE	0	0.681674	1.34748
P43487.7	20.9094	20.393	20.4714	20.2206	20.1768	20.1643	19.9169	20.1123	20.9454	21.0347	20.777	20.4321	20.9338	20.0194	19.7309	19.881	19.9788	20.0344	20.5488	20.8599	20.8126	20.9172	21.1466	20.3596	20.8808	20.3299	20.5724	20.5253	21.2123	21.2786	21.3634	21.3262	21.2451	P43487	RANBP1	Ran-specific GTPase-activating protein	1	LEALSVKEETK	LEALSVK(UniMod:121)EETK	3	LEALSVK(UniMod:121)EETK3	30	0	1.71242e+06	LEALSVK(UniMod:121)EETK	FALSE	0	0.504891	0.998144
Q8NEQ6	13.0103	16.9052	18.7218	18.2894	18.4215	19.2827	18.513	18.4243	19.2905	18.7962	18.3792	18.819	19.0026	17.7299	18.8423	18.3725	18.6396	19.4002	17.645	5.73712	17.9672	17.6381	17.0802	18.4468	18.2544	18.1936	18.2186	18.7961	5.73712	5.73712	15.2451	5.73712	5.73712	Q8NEQ6	SRARP	Steroid receptor-associated and regulated protein	1	SSTWGTVKDSLK	SSTWGTVK(UniMod:121)DSLK	3	SSTWGTVK(UniMod:121)DSLK3	25	1	368656	SSTWGTVK(UniMod:121)DSLK	TRUE	5	-14.2692	-7.2172
Q96IV0.6	18.8678	19.4376	19.674	18.6486	18.812	18.595	19.0096	18.7915	21.3674	20.7616	20.6864	19.8759	20.1922	18.797	19.6871	18.966	18.2889	18.6113	20.2062	19.807	19.7286	20.0574	20.2266	18.0683	18.0544	17.7778	17.9333	18.7457	20.013	19.5404	19.4376	19.696	19.4114	Q96IV0	NGLY1	Peptide-N(4)-(N-acetyl-beta-glucosaminyl)asparagine amidase	1	KASVEQLQK	K(UniMod:121)ASVEQLQK	3	K(UniMod:121)ASVEQLQK3	30	0	848059	K(UniMod:121)ASVEQLQK	FALSE	0	1.01022	1.99733
Q9Y3A5.12	23.0523	22.9589	22.8494	22.4674	22.5094	22.5417	22.4667	22.7911	23.3565	23.3336	22.9983	23.0036	23.0261	22.8069	22.4825	22.5185	22.516	22.4781	23.3746	23.1852	23.5757	23.3648	23.2863	22.5346	22.5381	22.7776	22.7589	22.7185	23.7583	23.3399	23.0828	23.2612	23.7535	Q9Y3A5	SBDS	Ribosome maturation protein SBDS	1	QILTKGEVQVSDK	QILTK(UniMod:121)GEVQVSDK	3	QILTK(UniMod:121)GEVQVSDK3	30	0	8.68782e+06	QILTK(UniMod:121)GEVQVSDK	FALSE	0	0.519563	1.02765
Q0PNE2.2	18.1856	18.8068	18.8766	19.1309	19.065	19.3719	19.0168	18.9857	18.8516	18.6612	18.5079	18.2683	18.9069	19.2744	19.3884	19.1919	19.3333	19.4296	17.9874	17.9715	18.8186	18.4726	18.2004	18.2149	19.0025	18.685	18.8007	18.7921	17.8339	17.4192	17.5228	18.0539	17.531	Q0PNE2	ELP6	Elongator complex protein 6	1	EALKPVDSGEAR	EALK(UniMod:121)PVDSGEAR	3	EALK(UniMod:121)PVDSGEAR3	30	0	429452	EALK(UniMod:121)PVDSGEAR	FALSE	0	-1.3641	-0.689612
Q9UHB6.4	19.0608	18.7886	18.9143	18.6621	18.773	18.5993	18.5788	18.8937	19.0645	19.1272	19.243	18.9318	19.2696	18.7514	18.2041	18.166	18.5986	18.5902	19.0637	18.927	18.9886	19.5075	19.0887	18.4217	18.6513	18.8108	17.775	19.0184	19.7202	19.6163	19.7183	19.4712	19.4053	Q9UHB6	LIMA1	LIM domain and actin-binding protein 1	1	DSQVKSEVQQPVHPK	DSQVK(UniMod:121)SEVQQPVHPK	4	DSQVK(UniMod:121)SEVQQPVHPK4	30	0	532317	DSQVK(UniMod:121)SEVQQPVHPK	FALSE	0	0.705558	1.39604
Q7Z3T8.4	19.4834	19.4581	18.7152	18.5074	18.6728	18.4951	18.2972	18.6999	19.0027	18.8808	18.5743	18.8189	19.2031	19.4168	19.2372	19.2256	19.5054	19.2066	19.3727	19.2213	19.6897	19.7693	19.9365	18.5058	19.2368	18.8013	19.3794	19.1415	20.0087	20.0101	19.8193	19.9374	19.9943	Q7Z3T8	ZFYVE16	Zinc finger FYVE domain-containing protein 16	1	DFKITCGK	DFK(UniMod:121)ITC(UniMod:4)GK	2	DFK(UniMod:121)ITC(UniMod:4)GK2	30	1	654325	DFK(UniMod:121)ITC(UniMod:4)GK	FALSE	0	0.631705	1.25034
Q7Z569.20	25.3286	25.5939	25.4896	26.1817	26.2236	26.124	26.3977	26.2721	24.813	24.6464	24.4755	24.5891	25.1729	26.1261	25.5275	26.0056	26.1978	25.8908	25.0542	24.9588	25.3235	25.5172	25.3371	25.5711	25.6508	25.6971	25.9642	25.881	24.9521	24.915	24.9119	25.0499	24.6927	Q7Z569	BRAP	BRCA1-associated protein	1	TDGKIVQYECEGDTCQEEK	TDGK(UniMod:121)IVQYEC(UniMod:4)EGDTC(UniMod:4)QEEK	3	TDGK(UniMod:121)IVQYEC(UniMod:4)EGDTC(UniMod:4)QEEK3	30	0	4.89844e+07	TDGK(UniMod:121)IVQYEC(UniMod:4)EGDTC(UniMod:4)QEEK	FALSE	0	-1.12757	-0.569484
Q9ULD5.2	17.5459	17.9845	17.4265	18.2033	18.2853	18.2574	18.2921	18.0281	16.216	16.8329	16.5485	16.9332	16.6679	18.617	17.8079	18.2108	18.557	18.6086	17.4126	18.1299	17.384	17.5366	17.5803	18.173	17.8056	17.964	18.0484	18.3783	17.0258	17.2865	17.1082	16.6241	17.0454	Q9ULD5	ZNF777	Zinc finger protein 777	1	ELYKNVMR	ELYK(UniMod:121)NVMR	3	ELYK(UniMod:121)NVMR3	25	1	230007	ELYK(UniMod:121)NVMR	TRUE	5	-1.40307	-0.708592
Q8TCF1.1	18.7102	18.4279	18.4015	17.6673	18.3034	17.5708	18.0718	17.5197	19.0617	18.9018	18.8565	19.0597	19.0026	18.9135	17.204	17.7167	18.2285	17.9869	18.7251	19.089	19.1145	18.6094	18.6917	18.1112	18.3342	18.2795	18.0223	16.9821	19.2972	19.419	19.6924	19.5264	19.4381	Q8TCF1	ZFAND1	AN1-type zinc finger protein 1	1	LKTDQHTSYPCSFK	LK(UniMod:121)TDQHTSYPC(UniMod:4)SFK	4	LK(UniMod:121)TDQHTSYPC(UniMod:4)SFK4	29	0	440310	LK(UniMod:121)TDQHTSYPC(UniMod:4)SFK	TRUE	1	1.02592	2.03157
Q8N488	17.1805	18.025	18.2316	18.4367	18.4364	19.205	19.0865	18.2022	17.8776	17.9234	17.5981	17.7831	17.7671	18.263	18.239	18.684	18.3566	18.652	17.6976	17.4191	17.8887	17.1861	17.8641	17.1893	18.0209	17.7621	17.9972	17.9098	16.7007	16.7626	16.8155	16.4584	16.1883	Q8N488	RYBP	RING1 and YY1-binding protein	1	DKEISPSVTK	DK(UniMod:121)EISPSVTK	3	DK(UniMod:121)EISPSVTK3	30	0	254688	DK(UniMod:121)EISPSVTK	FALSE	0	-1.58262	-0.798919
P35754	22.3388	21.9839	21.8558	21.6848	21.4605	22.1008	21.2868	21.76	22.1005	22.0465	22.0849	21.8478	22.1852	21.6971	21.6619	22.0766	21.7688	21.8433	21.9671	21.7433	22.34	22.3056	22.4358	21.8164	21.97	21.7146	21.9703	22.0403	22.7176	22.7143	22.5689	22.9288	22.9463	P35754	GLRX	Glutaredoxin-1	1	LKQIGALQ	LK(UniMod:121)QIGALQ	2	LK(UniMod:121)QIGALQ2	30	1	4.61191e+06	LK(UniMod:121)QIGALQ	FALSE	0	0.585466	1.16027
Q8NBR6.3	23.1134	23.2312	23.1272	23.0174	23.1019	23.2789	23.5004	23.1148	23.2101	23.0288	22.8576	23.0081	23.1535	23.0805	22.8536	22.8895	23.0001	23.0114	23.3829	23.4418	23.6381	23.6148	23.3996	22.6731	22.8607	22.7949	22.7415	22.9838	23.5057	23.5186	23.3245	23.4548	23.2765	Q8NBR6	MINDY2	Ubiquitin carboxyl-terminal hydrolase MINDY-2	1	PKEISEIQR	PK(UniMod:121)EISEIQR	3	PK(UniMod:121)EISEIQR3	30	0	9.64757e+06	PK(UniMod:121)EISEIQR	FALSE	0	0.405917	0.804489
Q9UHB7.14	22.4454	22.3874	21.1659	20.6027	20.8675	20.4661	19.5613	20.1137	22.1841	22.1124	22.0326	21.8862	21.8328	22.1794	21.9959	21.9238	21.8428	22.0196	23.1044	22.4594	22.7181	22.7229	22.9081	21.9267	21.7952	22.1203	21.7417	21.7509	23.6213	23.0034	22.8427	22.9733	22.6781	Q9UHB7	AFF4	AF4/FMR2 family member 4	1	TEPSKFPFPTK	TEPSK(UniMod:121)FPFPTK	3	TEPSK(UniMod:121)FPFPTK3	30	0	5.0951e+06	TEPSK(UniMod:121)FPFPTK	FALSE	0	0.775733	1.53784
Q9BTU6.10	22.2416	22.3222	21.9205	22.0525	21.6611	21.897	21.6042	22.1489	21.7981	21.8656	22.1131	22.2293	21.8351	21.769	21.7058	21.8775	21.9307	21.993	23.0464	23.1261	22.4038	22.7297	22.6406	21.9972	21.6953	21.3682	22.0032	21.7439	22.77	22.7541	23.01	22.7857	22.2884	Q9BTU6	PI4K2A	Phosphatidylinositol 4-kinase type 2-alpha	1	VAAIDNGLAFPLKHPDSWR	VAAIDNGLAFPLK(UniMod:121)HPDSWR	4	VAAIDNGLAFPLK(UniMod:121)HPDSWR4	30	0	5092860	VAAIDNGLAFPLK(UniMod:121)HPDSWR	FALSE	0	0.643795	1.27638
Q13310.2	24.8786	24.8989	24.9569	24.9086	25.1671	25.0449	24.8577	25.0614	24.6383	24.9158	25.1085	25.0562	24.8106	25.0141	25.0115	25.1148	25.0707	25.1167	24.6451	25.0449	24.7378	24.6056	24.6278	25.4113	25.2335	25.0784	25.1332	25.0841	24.6887	24.4991	24.5176	24.5823	24.5585	Q13310	PABPC4	Polyadenylate-binding protein 4	0	ALDTMNFDVIKGK	ALDTMNFDVIK(UniMod:121)GK	3	ALDTMNFDVIK(UniMod:121)GK3	30	0	32252530	ALDTMNFDVIK(UniMod:121)GK	FALSE	0	-0.82281	-0.414893
Q8NCM8.5	20.4539	20.3941	20.0923	19.8264	20.1724	18.5058	19.4324	19.9151	20.6904	20.457	20.8362	21.0888	19.9985	19.8446	19.7729	19.1832	19.6632	19.7344	21.3019	21.4331	20.694	20.9682	21.3454	19.6617	19.7172	19.8804	19.5455	19.8235	21.4187	21.1014	21.0186	20.96	21.412	Q8NCM8	DYNC2H1	Cytoplasmic dynein 2 heavy chain 1	1	QVFAPMLLKDQEWSR	QVFAPMLLK(UniMod:121)DQEWSR	3	QVFAPMLLK(UniMod:121)DQEWSR3	30	1	1.56552e+06	QVFAPMLLK(UniMod:121)DQEWSR	FALSE	0	0.976466	1.93654
Q9UJY4.7	19.2937	19.3413	18.8708	19.0048	18.93	18.5516	17.8731	18.5736	19.0819	18.9767	18.7038	19.5841	19.4287	18.546	18.4168	18.5332	18.6514	18.6633	19.8737	19.9761	19.8029	20.7689	20.1802	18.5185	18.6285	19.007	18.7819	18.4689	19.7861	19.9463	20.1819	19.9502	19.6675	Q9UJY4	GGA2	ADP-ribosylation factor-binding protein GGA2	1	YLGSWATGKVK	YLGSWATGK(UniMod:121)VK	3	YLGSWATGK(UniMod:121)VK3	30	0	680801	YLGSWATGK(UniMod:121)VK	FALSE	0	0.821184	1.62974
Q92734	22.0645	21.4795	21.4442	21.5464	21.4804	21.4552	21.62	21.3737	21.4769	21.3211	21.5822	21.3278	21.2586	21.1552	21.3738	21.4739	21.5813	21.5463	21.5932	21.197	21.6015	21.6196	21.6531	21.8394	21.6403	21.7879	21.4936	21.8347	22.7304	22.3067	22.3266	22.4487	22.2364	Q92734	TFG	Protein TFG	1	GKLLSNDEVTIK	GK(UniMod:121)LLSNDEVTIK	3	GK(UniMod:121)LLSNDEVTIK3	30	0	3.47512e+06	GK(UniMod:121)LLSNDEVTIK	FALSE	0	0.462509	0.918647
Q14247.10	20.4563	20.1045	20.2895	19.9798	19.9275	19.7575	20.1095	19.987	20.7176	20.4895	20.7006	20.4158	20.8099	19.9809	19.5049	19.7724	19.9335	19.4194	20.5586	20.2751	20.5158	20.8958	20.1886	19.8676	20.2631	20.1767	19.9896	19.7927	20.6036	21.1919	20.8128	21.0099	20.855	Q14247	CTTN	Src substrate cortactin	1	ENVFQEHQTLKEK	ENVFQEHQTLK(UniMod:121)EK	4	ENVFQEHQTLK(UniMod:121)EK4	30	0	1374754	ENVFQEHQTLK(UniMod:121)EK	FALSE	0	0.586955	1.16648
P62745.1	17.1985	17.9727	17.7706	18.1247	18.292	17.8367	17.7597	17.3604	17.9557	17.765	17.2947	17.4539	17.8635	18.2224	18.1226	18.5891	18.7853	18.1057	17.6474	17.8513	17.2685	17.7247	17.41	18.1555	18.0957	17.5859	18.8926	17.6665	17.3012	15.1043	16.3977	16.3691	16.4161	P62745	RHOB	Rho-related GTP-binding protein RhoB	1	IQAYDYLECSAKTK	IQAYDYLEC(UniMod:4)SAK(UniMod:121)TK	3	IQAYDYLEC(UniMod:4)SAK(UniMod:121)TK3	30	1	228053	IQAYDYLEC(UniMod:4)SAK(UniMod:121)TK	FALSE	0	-2.3451	-1.17804
Q14247.35	20.7515	20.2042	20.3949	19.9698	19.7165	20.2207	19.9549	20.1433	21.0626	20.8593	20.8447	20.5261	20.6512	20.0539	19.4272	20.1668	19.7708	19.2953	20.7547	20.1038	20.9106	20.7603	20.799	20.0965	20.333	20.3918	20.0183	20.3856	21.4707	21.0962	21.1211	21.2835	21.318	Q14247	CTTN	Src substrate cortactin	1	VDQSAVGFEYQGKTEK	VDQSAVGFEYQGK(UniMod:121)TEK	3	VDQSAVGFEYQGK(UniMod:121)TEK3	30	0	1.58214e+06	VDQSAVGFEYQGK(UniMod:121)TEK	FALSE	0	0.676786	1.3489
Q9UHB7.9	22.8046	22.9824	21.5959	21.205	20.8149	20.7052	21.0459	21.0158	22.2142	22.069	22.5721	21.9929	22.3243	22.7306	22.2393	22.7808	22.5742	22.6511	23.1806	23.2455	23.2477	23.7516	23.4232	22.2153	22.2208	22.0539	22.518	22.3103	23.9026	23.3802	23.2945	23.5406	22.6094	Q9UHB7	AFF4	AF4/FMR2 family member 4	1	LSSEHYSSQSHGNSMTELKPSSK	LSSEHYSSQSHGNSMTELK(UniMod:121)PSSK	4	LSSEHYSSQSHGNSMTELK(UniMod:121)PSSK4	30	0	6848794	LSSEHYSSQSHGNSMTELK(UniMod:121)PSSK	FALSE	0	0.722597	1.44105
Q13873.4	19.8039	19.8885	19.5895	18.6308	18.7864	19.3919	19.8197	18.8637	20.2399	19.6497	20.1511	20.1086	20.2533	19.8482	18.9721	19.6626	19.6834	19.9018	19.9252	19.6338	20.4879	20.2277	20.5421	19.2719	19.2721	19.1478	18.9203	19.1304	20.7961	20.4185	20.3352	20.5829	20.1644	Q13873	BMPR2	Bone morphogenetic protein receptor type-2	1	NLKESSDENLMEHSLK	NLK(UniMod:121)ESSDENLMEHSLK	4	NLK(UniMod:121)ESSDENLMEHSLK4	30	0	984105	NLK(UniMod:121)ESSDENLMEHSLK	FALSE	0	0.875525	1.74633
Q14C86.10	20.5987	20.4967	20.1836	20.3	19.9726	20.0586	20.5655	19.9646	20.3454	19.9869	20.1319	20.524	19.9865	20.8567	20.1685	20.1577	20.6523	20.2363	20.9215	20.3409	20.3981	20.4242	20.8112	20.3516	20.1341	20.0756	20.0938	19.9395	20.9116	20.9457	21.1041	21.2473	21.1835	Q14C86	GAPVD1	GTPase-activating protein and VPS9 domain-containing protein 1	1	LYVNSEKQLIQR	LYVNSEK(UniMod:121)QLIQR	3	LYVNSEK(UniMod:121)QLIQR3	30	0	1.48806e+06	LYVNSEK(UniMod:121)QLIQR	FALSE	0	0.640608	1.27843
Q8N0X7.20	22.524	22.9237	22.8098	22.0246	22.4478	21.8895	22.0075	22.3647	23.2062	23.598	23.6035	23.6537	23.3027	22.3728	22.4632	22.3657	22.3116	22.3506	23.45	24.0471	23.3159	23.2621	23.2981	22.2104	22.0491	22.2221	21.977	21.9265	22.8902	22.5957	23.0907	23.0415	23.2364	Q8N0X7	SPART	Spartin	1	QATGGAAKVSQFLVDGVCTVANCVGK	QATGGAAK(UniMod:121)VSQFLVDGVC(UniMod:4)TVANC(UniMod:4)VGK	3	QATGGAAK(UniMod:121)VSQFLVDGVC(UniMod:4)TVANC(UniMod:4)VGK3	30	0	8.18004e+06	QATGGAAK(UniMod:121)VSQFLVDGVC(UniMod:4)TVANC(UniMod:4)VGK	FALSE	0	0.596676	1.19108
P24530.6	22.633	22.1277	22.3113	22.8822	22.3777	22.0635	22.4422	22.5697	22.1408	22.0255	22.5114	21.9367	22.1632	22.2505	22.0128	22.6403	21.8977	21.782	21.7823	22.4358	22.1799	22.4165	21.8793	22.0193	22.0026	22.2827	22.2953	22.0626	23.2244	22.9909	23.0913	23.1186	23.2424	P24530	EDNRB	Endothelin receptor type B	1	SGMQIALNDHLKQR	SGMQIALNDHLK(UniMod:121)QR	4	SGMQIALNDHLK(UniMod:121)QR4	30	0	5631465	SGMQIALNDHLK(UniMod:121)QR	FALSE	0	0.668087	1.33398
Q9NX02	19.4706	19.8096	20.2059	20.6915	20.3548	20.6354	20.6704	20.9568	19.7678	19.9209	19.6926	19.653	19.7162	20.0089	19.911	20.3931	19.9807	20.1348	19.3093	19.2293	19.9715	19.7125	19.445	19.7495	19.9838	19.8807	19.6261	20.1922	19.0527	19.1171	19.0808	19.1441	18.8792	Q9NX02	NLRP2	NACHT, LRR and PYD domains-containing protein 2	0	AKELEATFGCR	AK(UniMod:121)ELEATFGC(UniMod:4)R	3	AK(UniMod:121)ELEATFGC(UniMod:4)R3	30	0	980914	AK(UniMod:121)ELEATFGC(UniMod:4)R	FALSE	0	-1.10844	-0.55501
Q9Y3A5.3	24.4416	24.6177	24.7957	24.5026	24.1591	24.185	23.9803	24.4317	25.4586	25.2961	25.5594	25.4346	24.9497	24.0624	24.0689	23.7376	24.1683	24.2483	25.4154	25.4001	25.1572	24.8399	25.0788	24.283	23.936	23.9234	23.7964	24.1723	24.9406	24.8832	24.7126	24.784	24.984	Q9Y3A5	SBDS	Ribosome maturation protein SBDS	1	DLDEVLQTHSVFVNVSKGQVAK	DLDEVLQTHSVFVNVSK(UniMod:121)GQVAK	4	DLDEVLQTHSVFVNVSK(UniMod:121)GQVAK4	30	0	2.92137e+07	DLDEVLQTHSVFVNVSK(UniMod:121)GQVAK	FALSE	0	0.559633	1.11769
Q86U44.1	19.9384	20.4012	19.5399	19.788	19.777	19.5481	18.9988	19.2958	19.4569	19.7294	19.7502	19.7573	19.2977	20.4964	20.6389	20.4872	20.8911	20.966	20.5227	20.3236	19.947	19.9951	19.7437	20.3648	20.5955	20.123	20.5714	20.5774	19.1463	19.5245	19.6888	19.3252	19.4673	Q86U44	METTL3	N6-adenosine-methyltransferase catalytic subunit	1	EHCLVGVKGNPQGFNQGLDCDVIVAEVR	EHC(UniMod:4)LVGVK(UniMod:121)GNPQGFNQGLDC(UniMod:4)DVIVAEVR	4	EHC(UniMod:4)LVGVK(UniMod:121)GNPQGFNQGLDC(UniMod:4)DVIVAEVR4	30	1	1.10064e+06	EHC(UniMod:4)LVGVK(UniMod:121)GNPQGFNQGLDC(UniMod:4)DVIVAEVR	FALSE	0	-1.35437	-0.677601
Q99439	16.2758	16.1166	16.0912	16.1643	15.7976	15.7648	16.5662	15.3096	16.2266	16.5815	16.0382	16.1292	16.3336	16.0338	15.7641	16.2072	15.6844	15.6976	17.1079	16.6183	15.9465	16.6154	15.4909	15.2663	16.044	15.9498	15.0247	15.1794	16.7618	17.1736	16.9471	17.2324	17.1791	Q99439	CNN2	Calponin-2	1	GPSYGLSAEVKNR	GPSYGLSAEVK(UniMod:121)NR	3	GPSYGLSAEVK(UniMod:121)NR3	28	1	83333.5	GPSYGLSAEVK(UniMod:121)NR	TRUE	2	1.04414	2.08783
Q9UHB7.8	23.4797	23.6358	22.5254	22.2017	21.6608	21.6719	21.3282	21.9243	23.3674	23.2956	23.5519	23.1191	23.1331	22.9485	23.3721	22.8968	22.9157	23.2219	24.6303	24.3231	24.2073	23.7846	24.0575	23.1726	22.7932	22.7595	22.9952	23.0568	24.5593	23.9863	23.8367	23.8994	23.7382	Q9UHB7	AFF4	AF4/FMR2 family member 4	1	LKIPSQPLDASASGDVSCVDEILK	LK(UniMod:121)IPSQPLDASASGDVSC(UniMod:4)VDEILK	3	LK(UniMod:121)IPSQPLDASASGDVSC(UniMod:4)VDEILK3	30	1	11806276	LK(UniMod:121)IPSQPLDASASGDVSC(UniMod:4)VDEILK	FALSE	0	0.698534	1.39855
P78362.3	21.688	21.3743	21.3823	21.1394	21.0198	20.9859	21.1322	21.0355	21.7725	21.4646	21.7221	21.6632	21.8874	20.9864	21.2768	21.067	20.9595	21.0971	21.7915	21.348	21.776	21.5747	21.8661	20.9103	21.4435	21.2092	21.4199	21.5973	21.8827	22.256	21.884	22.109	22.1684	P78362	SRPK2	SRSF protein kinase 2	1	LKTTGLEEAAEAETAK	LK(UniMod:121)TTGLEEAAEAETAK	3	LK(UniMod:121)TTGLEEAAEAETAK3	30	0	3.11147e+06	LK(UniMod:121)TTGLEEAAEAETAK	FALSE	0	0.495505	0.99242
P25054.13	9.10702	7.58837	9.38093	5.73712	5.73712	5.73712	11.5278	5.73712	11.8015	13.046	11.7591	11.3609	11.3655	5.73712	5.73712	5.73712	5.73712	5.73712	11.3639	11.5877	5.73712	5.73712	12.7722	5.73712	5.73712	5.73712	5.73712	5.73712	12.7502	13.2357	12.1169	12.1674	12.1144	P25054	APC	Adenomatous polyposis coli protein	1	KIMDQVQQASASSSAPNK	K(UniMod:121)IMDQVQQASASSSAPNK	3	K(UniMod:121)IMDQVQQASASSSAPNK3	14	1	5096.14	K(UniMod:121)IMDQVQQASASSSAPNK	TRUE	16	4.48666	8.99295
Q15154.32	21.9835	21.9642	22.0994	21.3913	21.3812	21.3007	21.563	21.3831	23.0754	22.3366	23.0641	22.7994	22.6992	21.3985	21.6363	21.6421	21.3751	21.8286	22.2539	22.0311	22.3097	22.4303	22.7362	21.4259	21.7099	21.5707	21.4046	21.7254	22.3216	22.4236	22.1977	22.4935	22.5618	Q15154	PCM1	Pericentriolar material 1 protein	1	LMQDLDNNSITVKQR	LMQDLDNNSITVK(UniMod:121)QR	3	LMQDLDNNSITVK(UniMod:121)QR3	30	0	4.7552e+06	LMQDLDNNSITVK(UniMod:121)QR	FALSE	0	0.55377	1.11092
Q15154.9	17.796	17.593	18.3782	17.3361	17.4998	17.5676	17.4844	17.6098	19.8049	19.1755	19.0812	18.7274	19.495	16.0291	17.0384	17.0395	17.2633	16.7837	18.6796	17.7627	18.308	18.4474	18.5786	16.6285	16.9881	17.0902	17.3605	17.336	19.1677	18.5838	18.2395	18.5755	17.9902	Q15154	PCM1	Pericentriolar material 1 protein	1	EKFYEAK	EK(UniMod:121)FYEAK	2	EK(UniMod:121)FYEAK2	22	1	382221	EK(UniMod:121)FYEAK	TRUE	8	0.951228	1.91016
Q9UJU6.9	23.0294	22.5911	22.9211	22.5468	22.2362	22.2245	22.2596	22.5966	23.3369	23.5893	23.8395	23.5805	23.0009	22.0003	21.9038	21.9601	21.9328	22.3985	23.1424	23.4692	23.2573	22.7884	23.0584	22.788	22.4352	22.658	22.6152	22.5043	23.376	23.4503	23.4596	23.3756	23.632	Q9UJU6	DBNL	Drebrin-like protein	1	VVTEKSPTDWALFTYEGNSNDIR	VVTEK(UniMod:121)SPTDWALFTYEGNSNDIR	3	VVTEK(UniMod:121)SPTDWALFTYEGNSNDIR3	30	1	8.51404e+06	VVTEK(UniMod:121)SPTDWALFTYEGNSNDIR	FALSE	0	0.570758	1.14631
P30305.4	9.96982	12.6517	14.3874	14.136	13.658	14.7573	14.4591	14.3484	14.6695	14.308	14.4845	14.6358	14.4177	13.7172	14.6194	5.73712	14.5169	14.2477	14.8315	14.3471	5.73712	14.1687	14.5943	13.7501	14.3536	14.695	14.4053	13.8086	5.73712	5.73712	5.73712	5.73712	5.73712	P30305	CDC25B	M-phase inducer phosphatase 2	1	KMEVEELSPLALGR	K(UniMod:121)MEVEELSPLALGR	3	K(UniMod:121)MEVEELSPLALGR3	23	1	21978.7	K(UniMod:121)MEVEELSPLALGR	TRUE	7	-11.3046	-5.6262
Q96BH1.3	19.8019	20.046	20.3517	20.088	19.9438	20.5677	20.3034	19.9731	20.6063	20.708	20.166	20.3651	20.7953	20.3386	20.232	20.4222	20.2683	20.5061	19.7551	19.4225	19.7101	20.4681	19.3367	20.3799	20.3847	20.3525	20.4985	20.0676	19.21	19.6224	19.2436	19.368	18.8923	Q96BH1	RNF25	E3 ubiquitin-protein ligase RNF25	1	EPMDLKPEPHSQGVEGPPQEK	EPMDLK(UniMod:121)PEPHSQGVEGPPQEK	4	EPMDLK(UniMod:121)PEPHSQGVEGPPQEK4	30	0	1.16422e+06	EPMDLK(UniMod:121)PEPHSQGVEGPPQEK	FALSE	0	-1.42834	-0.710433
Q7Z3T8.29	22.3413	22.4868	22.1305	21.7208	21.8247	21.8077	20.9596	21.8551	22.4046	22.4002	22.8771	22.7758	22.6792	21.5872	22.1377	22.3453	22.0967	22.0169	23.0173	23.4037	22.5762	22.8819	22.8047	21.7175	21.7015	21.9353	22.1117	21.5287	23.1072	22.8851	23.0172	22.8382	22.5704	Q7Z3T8	ZFYVE16	Zinc finger FYVE domain-containing protein 16	1	LPDFSFQEDKTVIK	LPDFSFQEDK(UniMod:121)TVIK	3	LPDFSFQEDK(UniMod:121)TVIK3	30	1	5.85001e+06	LPDFSFQEDK(UniMod:121)TVIK	FALSE	0	0.720485	1.44889
Q9GZZ1.2	24.3658	24.4649	24.2936	24.2771	24.209	24.145	23.9611	23.9088	24.8088	24.532	24.0989	24.6834	24.3117	24.3288	23.9525	24.0683	24.177	24.2495	24.8886	24.8122	24.6238	24.6756	24.8727	24.0459	23.9706	24.1446	23.7913	24.0302	24.7418	24.4591	24.9094	24.7708	24.7946	Q9GZZ1	NAA50	N-alpha-acetyltransferase 50	1	IELGDVTPHNIKQLK	IELGDVTPHNIK(UniMod:121)QLK	4	IELGDVTPHNIK(UniMod:121)QLK4	30	0	2.30392e+07	IELGDVTPHNIK(UniMod:121)QLK	FALSE	0	0.490507	0.986715
Q9HCI5.1	16.8551	16.7294	16.7981	15.8368	16.699	15.9946	16.387	16.638	17.5088	17.1113	17.1121	17.3239	17.3693	16.0546	15.993	16.1948	16.0803	16.7372	16.8943	17.0548	17.2239	17.2854	17.776	16.1994	16.1362	16.6583	16.4206	16.0728	17.4832	17.2481	17.2219	17.346	17.7643	Q9HCI5	MAGEE1	Melanoma-associated antigen E1	1	EYIVKEYR	EYIVK(UniMod:121)EYR	2	EYIVK(UniMod:121)EYR2	30	0	127190	EYIVK(UniMod:121)EYR	FALSE	0	0.740442	1.49004
Q13233.6	15.2618	14.9921	14.9458	14.6329	14.5055	14.6149	14.3706	14.8999	15.757	14.6091	15.3215	14.5808	16.1657	13.6876	15.1224	14.0326	14.2683	14.446	14.7153	16.0458	16.0812	15.2705	16.2517	13.7941	14.3498	14.3029	14.7269	14.3991	15.9812	16.5885	16.6291	15.8999	15.9465	Q13233	MAP3K1	Mitogen-activated protein kinase kinase kinase 1	1	GGAHLTESVAAPDSGASSPAAAEPGEKR	GGAHLTESVAAPDSGASSPAAAEPGEK(UniMod:121)R	4	GGAHLTESVAAPDSGASSPAAAEPGEK(UniMod:121)R4	25	1	45310.9	GGAHLTESVAAPDSGASSPAAAEPGEK(UniMod:121)R	TRUE	5	1.25752	2.53148
P55769.2	25.1739	25.4495	25.5674	25.1797	25.3108	24.9343	25.3877	25.205	25.8741	25.8053	26.0141	25.8442	26.1183	25.5457	24.9436	25.2366	25.0821	25.0266	25.6769	25.7059	25.7264	25.8742	25.6769	24.7537	24.9416	24.9654	24.9674	24.4503	25.5117	25.4557	25.7274	25.4089	25.5567	P55769	SNU13	NHP2-like protein 1	1	GANEATKTLNR	GANEATK(UniMod:121)TLNR	3	GANEATK(UniMod:121)TLNR3	30	0	47134240	GANEATK(UniMod:121)TLNR	FALSE	0	0.475503	0.957348
Q9UHI6.15	19.8994	20.1244	19.9318	19.4951	19.5765	19.1602	19.5794	19.6623	20.3582	20.3299	20.3055	20.4059	20.4455	19.8539	19.6153	19.987	19.6131	19.7862	20.332	20.5431	20.2414	20.7044	20.5675	19.6289	19.7064	19.3787	19.7141	19.2073	20.5177	20.2631	20.1257	20.0386	20.4136	Q9UHI6	DDX20	Probable ATP-dependent RNA helicase DDX20	1	YQESPGIQMKTR	YQESPGIQMK(UniMod:121)TR	3	YQESPGIQMK(UniMod:121)TR3	29	0	1.13228e+06	YQESPGIQMK(UniMod:121)TR	TRUE	1	0.494247	0.995132
Q8NBJ4.6	19.9309	20.2599	20.1315	20.9319	20.1093	20.2273	20.619	20.1997	20.1324	19.6145	19.7339	19.6108	20.1365	20.9934	20.993	21.2578	20.3451	20.6864	19.8798	19.7205	19.4492	19.5382	19.7352	20.3188	20.4882	20.466	20.749	20.2788	19.4429	19.4545	19.7242	19.3087	19.078	Q8NBJ4	GOLM1	Golgi membrane protein 1	1	VLQDQLKTLQR	VLQDQLK(UniMod:121)TLQR	3	VLQDQLK(UniMod:121)TLQR3	30	0	1.19374e+06	VLQDQLK(UniMod:121)TLQR	FALSE	0	-1.4145	-0.702522
O60610.11	22.8545	22.7633	22.4193	22.6469	23.0461	22.8683	22.8673	22.948	21.8137	21.9289	22.0526	21.7629	22.2579	23.2426	23.1228	23.251	22.9904	22.9493	22.1819	22.4659	22.3851	22.7487	22.2948	23.1381	23.3929	23.1489	23.1672	23.221	22.4913	22.743	22.3837	22.6158	22.2432	O60610	DIAPH1	Protein diaphanous homolog 1	1	HELQVEMKK	HELQVEMK(UniMod:121)K	3	HELQVEMK(UniMod:121)K3	30	0	6.94981e+06	HELQVEMK(UniMod:121)K	FALSE	0	-0.95981	-0.476651
P43361.6	18.9639	18.953	19.3229	19.7348	19.5124	19.6154	19.5366	19.5874	19.1413	18.6601	19.3156	18.9885	19.137	19.4947	18.9707	19.5118	19.4418	19.5468	18.5054	18.7781	18.5087	18.6068	18.1657	18.9656	19.1842	19.5754	19.8306	19.6664	18.1662	18.7097	18.5733	18.3677	18.6001	P43361	MAGEA8	Melanoma-associated antigen 8	1	YQIKEPVTK	YQIK(UniMod:121)EPVTK	3	YQIK(UniMod:121)EPVTK3	30	0	578556	YQIK(UniMod:121)EPVTK	FALSE	0	-1.28429	-0.637734
P49454.149	18.8164	19.0846	18.9835	19.3922	19.8406	19.1393	19.4854	19.099	18.6184	18.7008	18.5405	18.391	18.628	19.7606	19.1025	19.6609	19.2635	18.9158	18.9319	18.5965	18.9348	19.0631	18.616	19.5295	19.4734	19.0565	19.5484	18.935	18.3272	18.3678	18.3324	18.1773	18.4165	P49454	CENPF	Centromere protein F	1	TQQIKSHEYNER	TQQIK(UniMod:121)SHEYNER	4	TQQIK(UniMod:121)SHEYNER4	29	0	532154	TQQIK(UniMod:121)SHEYNER	TRUE	1	-1.31582	-0.652815
O00762.5	23.9037	24.4462	24.3908	24.5543	24.4083	24.5723	24.1642	24.3828	24.4637	24.7015	24.2074	24.5519	23.9019	24.6701	25.0181	24.6237	24.3613	24.4668	24.6482	24.4345	24.3761	24.0654	23.7979	24.4848	24.3326	24.3715	24.2639	24.3617	23.3901	23.5238	23.4665	23.3025	23.5397	O00762	UBE2C	Ubiquitin-conjugating enzyme E2 C	1	YKLSLEFPSGYPYNAPTVK	YK(UniMod:121)LSLEFPSGYPYNAPTVK	3	YK(UniMod:121)LSLEFPSGYPYNAPTVK3	30	1	2.10121e+07	YK(UniMod:121)LSLEFPSGYPYNAPTVK	FALSE	0	-1.22767	-0.609039
Q04637.22	21.1664	20.9269	20.9522	21.1605	21.0422	20.727	20.3869	20.6491	20.736	21.4412	21.737	21.0342	20.6077	20.951	21.1827	21.2229	20.7925	20.8687	20.9289	21.2729	20.658	20.6745	20.717	21.5624	21.8275	21.8569	21.5465	21.8066	20.5796	20.6566	20.3733	20.5848	20.8702	Q04637	EIF4G1	Eukaryotic translation initiation factor 4 gamma 1	1	LKGVIDLIFEK	LK(UniMod:121)GVIDLIFEK	3	LK(UniMod:121)GVIDLIFEK3	30	0	2.25998e+06	LK(UniMod:121)GVIDLIFEK	FALSE	0	-1.48008	-0.734077
Q71RC2.2	20.2968	20.6062	20.5983	19.9349	20.3	20.1882	20.3791	20.1207	21.227	20.7722	20.7711	21.2823	21.0074	20.6204	20.2365	20.567	20.1778	20.3051	20.7972	20.6058	20.6952	21.2634	20.7936	19.9825	20.0988	19.6796	19.4667	20.0441	20.6995	20.8407	20.7073	20.934	20.5143	Q71RC2	LARP4	La-related protein 4	1	GLFKSENCPK	GLFK(UniMod:121)SENC(UniMod:4)PK	3	GLFK(UniMod:121)SENC(UniMod:4)PK3	30	0	1.5967e+06	GLFK(UniMod:121)SENC(UniMod:4)PK	FALSE	0	0.586545	1.18306
Q9UHB6.25	21.193	20.4915	20.8094	20.5723	20.8034	20.3261	20.627	20.5691	20.9359	21.033	20.9466	21.0157	21.2647	20.269	19.8897	20.4837	20.3318	20.0849	20.6435	20.3289	21.0939	20.8784	20.9112	20.6269	20.8473	20.8698	20.6031	20.9494	21.3901	21.8544	21.7698	21.5465	21.4724	Q9UHB6	LIMA1	LIM domain and actin-binding protein 1	1	QSSSTNYTNELKASGGEIK	QSSSTNYTNELK(UniMod:121)ASGGEIK	3	QSSSTNYTNELK(UniMod:121)ASGGEIK3	30	1	2.00451e+06	QSSSTNYTNELK(UniMod:121)ASGGEIK	FALSE	0	0.548208	1.10653
Q9Y4D1.19	18.3866	18.4189	18.0929	18.1447	17.8332	17.4764	18.6911	17.8747	18.0353	17.9851	18.2691	17.8168	18.8031	18.113	18.1745	18.2994	18.2266	18.1229	18.8017	18.4133	18.6028	18.7227	18.7126	17.2583	17.8706	16.8172	18.1338	18.2784	19.2039	18.7216	18.9736	19.4647	19.144	Q9Y4D1	DAAM1	Disheveled-associated activator of morphogenesis 1	1	MEAQLKEQR	MEAQLK(UniMod:121)EQR	3	MEAQLK(UniMod:121)EQR3	28	0	359588	MEAQLK(UniMod:121)EQR	TRUE	2	0.94714	1.91269
Q5W0V3.10	20.3414	20.1233	19.8641	19.1223	19.6237	19.3802	18.8475	18.927	20.5487	20.4888	20.2606	20.8341	20.6081	19.7939	19.6163	19.2061	19.4725	19.54	20.7308	20.9547	20.7125	20.4042	20.8023	20.1669	19.7748	19.7311	19.8819	19.9108	20.7327	20.5805	20.799	20.7225	21.1141	Q5W0V3	FAM160B1	Protein FAM160B1	1	SLASKGVPNVISEDTLK	SLASK(UniMod:121)GVPNVISEDTLK	3	SLASK(UniMod:121)GVPNVISEDTLK3	30	0	1.30247e+06	SLASK(UniMod:121)GVPNVISEDTLK	FALSE	0	0.593915	1.19938
P46781.2	19.3377	20.93	20.5671	20.8	20.6395	21.1223	21.4244	20.7485	20.5625	20.7907	19.8222	19.4787	20.2822	21.266	21.8194	21.5311	21.6136	21.3587	20.261	19.9665	20.1294	20.6112	20.743	19.5008	20.1109	19.8708	20.2083	20.393	19.0132	18.82	18.6689	18.5641	18.2269	P46781	RPS9	40S ribosomal protein S9	1	KGQGGAGAGDDEEED	K(UniMod:121)GQGGAGAGDDEEED	2	K(UniMod:121)GQGGAGAGDDEEED2	30	1	1.50332e+06	K(UniMod:121)GQGGAGAGDDEEED	FALSE	0	-1.81674	-0.899532
P51784.7	23.2827	23.6012	23.6948	23.7949	23.8852	23.5418	23.3243	23.5979	23.5324	23.868	23.4648	24.251	23.6876	23.5912	23.5786	23.679	23.7749	23.8611	23.6447	23.0407	23.5678	23.6186	23.6552	23.4923	23.6997	23.7955	23.8383	23.6994	22.7369	22.827	22.8688	23.0559	22.8135	P51784	USP11	Ubiquitin carboxyl-terminal hydrolase 11	1	ISDLCVALSKHTGISPER	ISDLC(UniMod:4)VALSK(UniMod:121)HTGISPER	4	ISDLC(UniMod:4)VALSK(UniMod:121)HTGISPER4	30	0	1.25552e+07	ISDLC(UniMod:4)VALSK(UniMod:121)HTGISPER	FALSE	0	-1.13011	-0.559147
Q8NBN3.3	21.8451	22.1794	23.0973	23.3573	23.0651	23.4364	23.2248	23.2312	22.9606	23.066	23.0179	22.9742	22.6394	22.0622	22.3367	22.23	22.5662	22.4296	22.1536	22.1472	22.0146	21.9966	21.8569	22.1669	22.1659	22.1663	22.1801	22.2263	21.4375	21.6718	21.4593	21.7722	21.2048	Q8NBN3	TMEM87A	Transmembrane protein 87A	1	FAFSPLSEEEEEDEQKEPMLK	FAFSPLSEEEEEDEQK(UniMod:121)EPMLK	3	FAFSPLSEEEEEDEQK(UniMod:121)EPMLK3	30	1	5955933	FAFSPLSEEEEEDEQK(UniMod:121)EPMLK	FALSE	0	-0.89909	-0.444833
Q9P2W9.1	8.95438	7.96558	7.15631	5.73712	10.1653	5.73712	5.73712	5.73712	9.97378	5.73712	11.2642	5.73712	5.73712	5.73712	5.73712	5.73712	5.73712	5.73712	11.2331	11.6677	5.73712	11.9414	10.3908	5.73712	5.73712	5.73712	5.73712	5.73712	12.2475	11.992	12.3306	12.0978	12.1903	Q9P2W9	STX18	Syntaxin-18	1	EAIKNNAGFR	EAIK(UniMod:121)NNAGFR	3	EAIK(UniMod:121)NNAGFR3	12	1	3371.21	EAIK(UniMod:121)NNAGFR	TRUE	18	4.25889	8.61015
Q9NSP4	20.4631	20.8305	20.9414	20.8354	20.9502	21.0228	20.9208	21.2055	21.0306	20.9608	20.9232	20.6739	20.8903	21.3874	21.049	21.1866	21.1727	21.1475	20.4711	20.4485	20.56	20.3197	20.5626	20.3101	20.9252	21.2095	21.1044	20.7985	19.7598	20.0618	20.2646	19.8892	20.3075	Q9NSP4	CENPM	Centromere protein M	1	EDCASELKVHLAK	EDC(UniMod:4)ASELK(UniMod:121)VHLAK	4	EDC(UniMod:4)ASELK(UniMod:121)VHLAK4	30	0	1.825e+06	EDC(UniMod:4)ASELK(UniMod:121)VHLAK	FALSE	0	-1.08812	-0.537813
Q5T6S3.1	16.8379	17.0791	17.1365	16.9017	17.3167	16.8404	17.2926	17.1056	16.9736	16.8168	17.0652	17.6764	17.3763	18.1105	17.4947	18.1406	17.3771	17.4717	16.5566	15.8685	16.8292	16.5786	16.3632	17.5142	17.5364	17.2501	17.6628	17.3855	15.4628	16.5717	16.2308	16.3898	16.3754	Q5T6S3	PHF19	PHD finger protein 19	1	DSYGATSHLPNKGALAK	DSYGATSHLPNK(UniMod:121)GALAK	3	DSYGATSHLPNK(UniMod:121)GALAK3	27	0	144635	DSYGATSHLPNK(UniMod:121)GALAK	TRUE	3	-1.69149	-0.835922
Q9UJK0	20.662	20.6107	20.9396	20.2952	19.9801	19.9063	19.8185	19.9263	22.186	21.786	22.0334	21.4241	22.0398	20.4737	20.2511	20.4109	20.2935	20.3431	20.9146	20.6838	20.84	20.9721	20.9238	20.4953	20.2177	20.3015	19.9145	20.3882	21.3279	21.0412	21.0481	21.1061	20.7798	Q9UJK0	TSR3	18S rRNA aminocarboxypropyltransferase	1	APAEVWKGIK	APAEVWK(UniMod:121)GIK	3	APAEVWK(UniMod:121)GIK3	30	0	2.04861e+06	APAEVWK(UniMod:121)GIK	FALSE	0	0.527243	1.06716
Q9NWZ8	17.8489	17.6941	17.7789	17.4731	17.313	17.035	17.805	17.2355	18.1949	18.0275	18.4942	18.1351	18.0762	17.4838	17.011	17.6732	17.3165	17.3814	17.8206	18.0563	18.1436	17.9277	18.1271	17.3492	17.7754	17.2625	17.4985	17.254	18.283	18.3117	18.4602	18.2222	18.0719	Q9NWZ8	GEMIN8	Gem-associated protein 8	1	IQASTKEDQALSK	IQASTK(UniMod:121)EDQALSK	3	IQASTK(UniMod:121)EDQALSK3	29	1	243536	IQASTK(UniMod:121)EDQALSK	TRUE	1	0.556661	1.12708
Q8N2Z9	16.7456	17.2631	17.0829	16.5938	16.5282	17.0779	16.8205	16.7538	16.8333	17.5178	17.6852	17.6382	17.3798	17.2104	17.4116	16.7665	17.4158	17.7186	17.3778	17.5374	17.1177	16.9297	17.1458	17.3352	17.6911	17.4031	17.0086	17.5519	16.6314	16.6252	16.0756	15.5206	15.613	Q8N2Z9	CENPS	Centromere protein S	1	EMQFSKQTIAAISELTFR	EMQFSK(UniMod:121)QTIAAISELTFR	3	EMQFSK(UniMod:121)QTIAAISELTFR3	25	1	151280	EMQFSK(UniMod:121)QTIAAISELTFR	TRUE	5	-1.74685	-0.862742
O60462.8	24.501	24.1716	24.2576	24.473	24.2091	24.3307	23.722	24.2003	24.2159	24.35	24.4242	24.452	24.1984	23.8075	23.8284	23.916	24.1134	24.3278	24.3901	24.6489	24.0295	24.2842	24.3697	24.2877	23.7712	23.9903	24.2204	24.1901	24.9268	24.7302	24.9644	24.9329	24.9961	O60462	NRP2	Neuropilin-2	1	SCTTLENYNFELYDGLKHK	SC(UniMod:4)TTLENYNFELYDGLK(UniMod:121)HK	4	SC(UniMod:4)TTLENYNFELYDGLK(UniMod:121)HK4	30	0	21801680	SC(UniMod:4)TTLENYNFELYDGLK(UniMod:121)HK	FALSE	0	0.540365	1.09593
O75368	21.3307	21.2735	21.0775	20.8732	20.8917	20.8923	21.028	20.9313	21.1929	21.4104	21.0768	21.2566	21.2216	21.341	21.0239	20.7955	21.0699	21.3466	21.0971	21.3235	21.5713	21.6069	21.5595	20.8761	20.9855	20.9863	21.1371	21.0568	21.5225	21.6833	21.7153	21.7173	21.6267	O75368	SH3BGRL	SH3 domain-binding glutamic acid-rich-like protein	1	EAEVQAKQQA	EAEVQAK(UniMod:121)QQA	2	EAEVQAK(UniMod:121)QQA2	30	1	2.53763e+06	EAEVQAK(UniMod:121)QQA	FALSE	0	0.425745	0.863616
Q9NQT8.13	19.5712	19.5164	19.0873	18.7947	18.8008	18.7292	18.6934	18.9011	19.0551	19.1045	19.6576	19.1739	19.9632	19.395	18.6145	19.591	18.5035	19.1327	19.7905	20.073	19.7938	20.1904	20.0798	19.5634	19.0966	18.3437	18.742	18.912	20.4938	19.9421	20.1333	20.2728	20.2124	Q9NQT8	KIF13B	Kinesin-like protein KIF13B	1	NDGSIGGKQYFR	NDGSIGGK(UniMod:121)QYFR	3	NDGSIGGK(UniMod:121)QYFR3	26	0	814813	NDGSIGGK(UniMod:121)QYFR	TRUE	4	0.844721	1.71395
Q9UBC2.4	21.5983	21.313	21.6324	21.7768	21.2564	21.0443	20.4901	21.0222	22.4046	21.7432	22.3194	22.0583	22.2085	21.0316	20.5608	21.3818	21.0772	21.0634	21.5275	21.3078	21.9773	21.9245	21.2782	21.1056	20.9239	21.1651	20.904	21.08	22.3562	22.1826	22.0437	22.1138	22.1086	Q9UBC2	EPS15L1	Epidermal growth factor receptor substrate 15-like 1	1	GSATDDFFKK	GSATDDFFK(UniMod:121)K	3	GSATDDFFK(UniMod:121)K3	30	0	3.31371e+06	GSATDDFFK(UniMod:121)K	FALSE	0	0.742802	1.50776
Q15154.49	20.2341	20.1488	20.4732	19.0509	19.0598	19.3314	19.5758	19.5932	21.8352	21.9381	20.5402	21.9124	21.8952	19.3288	19.6322	19.5406	19.8304	19.6573	21.0215	19.1205	20.9405	21.1562	21.2596	19.378	18.7687	18.8315	19.3752	19.7924	21.7266	21.1207	20.4363	21.2437	21.668	Q15154	PCM1	Pericentriolar material 1 protein	1	SSLVDEHPEDAEFEQKINR	SSLVDEHPEDAEFEQK(UniMod:121)INR	4	SSLVDEHPEDAEFEQK(UniMod:121)INR4	29	0	1.79658e+06	SSLVDEHPEDAEFEQK(UniMod:121)INR	TRUE	1	1.32671	2.69305
Q8N0X7.6	21.2789	21.5636	21.4132	21.1907	21.2609	21.0505	21.1421	21.1326	21.6282	21.6562	21.8135	21.5183	21.7389	21.4805	21.148	21.2435	21.1593	21.0564	21.5712	21.7789	21.7663	22.2781	22.1539	20.6211	20.8447	20.6691	21.3911	20.8146	21.8134	21.831	21.759	21.528	21.5168	Q8N0X7	SPART	Spartin	1	ELAPHVKK	ELAPHVK(UniMod:121)K	2	ELAPHVK(UniMod:121)K2	30	1	2.96331e+06	ELAPHVK(UniMod:121)K	FALSE	0	0.542259	1.10079
P39023.6	21.2123	22.863	22.1491	22.5316	22.378	22.4843	22.5791	22.2193	21.388	21.8785	22.0714	21.7095	22.2508	23.4467	23.2283	23.4088	23.2691	23.3567	22.3138	22.1936	22.3172	22.6184	22.4779	21.7899	21.7268	21.5102	21.2796	21.9108	20.8166	20.8971	20.4542	21.0524	20.6854	P39023	RPL3	60S ribosomal protein L3	1	FQTMEEKK	FQTMEEK(UniMod:121)K	3	FQTMEEK(UniMod:121)K3	30	0	5.05434e+06	FQTMEEK(UniMod:121)K	FALSE	0	-1.15587	-0.568809
Q8TDB6.40	18.464	18.8257	19.0632	18.7808	19.4206	18.7952	19.5101	19.173	18.9235	18.8532	18.8106	19.1097	19.2556	19.3488	18.7553	18.9041	19.2549	19.431	18.1977	18.0709	18.5297	19.2406	18.5239	18.8048	19.117	19.0084	19.0928	19.3765	18.2938	18.1898	17.6133	17.6517	17.4915	Q8TDB6	DTX3L	E3 ubiquitin-protein ligase DTX3L	1	YDICSKVSEK	YDIC(UniMod:4)SK(UniMod:121)VSEK	3	YDIC(UniMod:4)SK(UniMod:121)VSEK3	30	0	478898	YDIC(UniMod:4)SK(UniMod:121)VSEK	FALSE	0	-1.65136	-0.812396
P26640	20.9624	21.5406	21.7843	22.049	22.1029	22.074	22.4526	21.9861	21.5323	21.4192	21.3113	21.0244	21.8916	21.9922	21.7297	22.0165	22.077	22.079	21.1513	20.5467	21.2381	21.198	21.3771	21.2523	21.5354	21.2871	21.5304	21.7051	20.5636	20.6583	20.5345	20.6474	19.9095	P26640	VARS1	Valine--tRNA ligase	1	AAKEFGVSPDK	AAK(UniMod:121)EFGVSPDK	3	AAK(UniMod:121)EFGVSPDK3	30	0	3.00966e+06	AAK(UniMod:121)EFGVSPDK	FALSE	0	-1.33976	-0.658952
Q6P0N0.2	20.8824	21.0541	20.1652	19.6075	19.3935	18.96	19.4099	19.4115	21.0045	20.8344	21.3942	21.0663	20.5704	20.6628	20.2642	19.5606	20.5071	20.5602	21.9513	22.0136	21.9568	21.4127	21.6519	20.2994	19.9628	20.411	20.2886	20.6737	21.3804	21.364	21.6658	21.3274	21.4509	Q6P0N0	MIS18BP1	Mis18-binding protein 1	1	ASVQGVPLESSNNDIFLPVKQK	ASVQGVPLESSNNDIFLPVK(UniMod:121)QK	3	ASVQGVPLESSNNDIFLPVK(UniMod:121)QK3	30	1	2.10545e+06	ASVQGVPLESSNNDIFLPVK(UniMod:121)QK	FALSE	0	0.732172	1.48902
P61421.5	24.6447	24.7925	24.662	24.5121	24.4729	24.297	23.9705	24.706	25.0852	24.9943	24.9679	24.9194	24.6951	24.0129	24.4097	24.0364	24.3557	24.4547	25.4492	25.7374	25.4079	24.9866	25.0741	24.3222	23.8304	24.3351	24.3219	24.1794	25.1171	24.969	24.9901	25.0316	25.35	P61421	ATP6V0D1	V-type proton ATPase subunit d 1	1	GLKAGVLSQADYLNLVQCETLEDLK	GLK(UniMod:121)AGVLSQADYLNLVQC(UniMod:4)ETLEDLK	3	GLK(UniMod:121)AGVLSQADYLNLVQC(UniMod:4)ETLEDLK3	30	0	3.00046e+07	GLK(UniMod:121)AGVLSQADYLNLVQC(UniMod:4)ETLEDLK	FALSE	0	0.589197	1.19827
Q5THJ4	17.352	17.2498	16.8502	16.7733	16.6674	17.0836	16.7669	16.9676	17.2829	16.4988	16.1654	17.3596	16.9361	17.0567	16.6965	16.9953	17.0981	16.8563	17.2007	17.47	17.7169	17.995	17.4129	16.751	16.975	17.3551	16.1717	16.1135	18.1229	18.0376	18.1667	17.5724	18.2539	Q5THJ4	VPS13D	Vacuolar protein sorting-associated protein 13D	1	ALLACQGQLKK	ALLAC(UniMod:4)QGQLK(UniMod:121)K	3	ALLAC(UniMod:4)QGQLK(UniMod:121)K3	25	1	171188	ALLAC(UniMod:4)QGQLK(UniMod:121)K	TRUE	5	0.894883	1.82
Q14789.103	21.4271	21.0913	20.9864	20.4941	20.8905	20.7599	20.4605	21.0977	20.9231	21.4058	21.4115	21.4002	21.0209	20.3765	20.9863	20.8381	20.6003	20.9107	21.3373	21.7883	21.6138	21.0679	21.3942	21.1411	20.9692	21.0544	20.7922	20.9135	21.7725	21.6875	21.835	22.1156	21.9903	Q14789	GOLGB1	Golgin subfamily B member 1	1	TKAFQIMQEELR	TK(UniMod:121)AFQIMQEELR	3	TK(UniMod:121)AFQIMQEELR3	30	0	2.5517e+06	TK(UniMod:121)AFQIMQEELR	FALSE	0	0.59715	1.21504
Q7L273.1	22.8246	23.1325	22.9572	22.7122	22.8622	22.394	22.4417	22.8663	23.2381	22.9737	23.6167	23.5344	22.9326	22.5852	22.657	22.3959	22.6246	22.7343	23.7345	23.9725	23.4052	23.5912	23.6246	22.519	22.5437	22.4888	22.1552	22.228	23.2637	22.9343	23.4428	23.175	23.4953	Q7L273	KCTD9	BTB/POZ domain-containing protein KCTD9	1	GSNVKGAIFEEMLTPLHMSQSVR	GSNVK(UniMod:121)GAIFEEMLTPLHMSQSVR	4	GSNVK(UniMod:121)GAIFEEMLTPLHMSQSVR4	30	0	9.08804e+06	GSNVK(UniMod:121)GAIFEEMLTPLHMSQSVR	FALSE	0	0.576752	1.17381
Q9BZL1.2	18.3523	19.2585	19.4155	18.9824	17.6955	18.1679	18.6592	18.8527	20.5024	20.1078	20.481	20.2961	20.4105	18.7051	18.8177	18.6802	18.8937	18.5728	19.6517	19.8603	18.9679	20.0515	20.3843	17.6553	17.9907	16.8829	18.1544	16.7983	19.7719	19.1025	19.1796	19.5273	18.4598	Q9BZL1	UBL5	Ubiquitin-like protein 5	1	WNKIVLK	WNK(UniMod:121)IVLK	2	WNK(UniMod:121)IVLK2	30	1	691027	WNK(UniMod:121)IVLK	FALSE	0	1.12762	2.29617
P46379.6	18.9764	19.4215	19.5099	19.6213	19.7984	20.3554	19.6776	19.56	19.1058	19.4574	19.0686	19.259	19.1959	19.8217	19.5756	19.442	19.9906	20.0731	19.4697	19.445	18.5036	19.1202	18.7736	19.7969	19.5002	19.3465	19.3825	19.4585	18.3653	18.6275	18.6226	18.3106	18.3533	P46379	BAG6	Large proline-rich protein BAG6	1	VKPQPPLSDAYLSGMPAK	VK(UniMod:121)PQPPLSDAYLSGMPAK	3	VK(UniMod:121)PQPPLSDAYLSGMPAK3	30	1	689429	VK(UniMod:121)PQPPLSDAYLSGMPAK	FALSE	0	-1.3965	-0.685574
Q9Y450.9	20.6211	20.6151	20.8953	19.7234	20.039	19.9883	20.526	19.8016	21.9548	21.5119	22.0502	21.3779	21.9798	20.696	19.7164	19.7643	19.4993	19.9505	21.1525	21.1984	21.159	21.4385	21.5766	19.7161	20.1187	20.0296	20.3798	20.0073	21.2263	21.2269	21.4498	21.0829	20.9736	Q9Y450	HBS1L	HBS1-like protein	1	NEATVSTGKIAK	NEATVSTGK(UniMod:121)IAK	3	NEATVSTGK(UniMod:121)IAK3	30	0	2.07319e+06	NEATVSTGK(UniMod:121)IAK	FALSE	0	0.751725	1.53148
Q8N6N6	19.008	18.6072	18.207	17.3159	17.8793	17.6178	17.7054	17.1412	19.0308	18.9275	18.7684	18.9873	18.6966	17.6832	18.3858	17.5566	17.7034	18.0988	19.571	19.5814	19.0361	18.8283	19.6273	18.7527	18.0335	18.4207	18.5756	18.5122	19.6673	19.1836	19.7499	19.5341	19.6507	Q8N6N6	NATD1	Protein NATD1	1	AVLLYEYVGKR	AVLLYEYVGK(UniMod:121)R	3	AVLLYEYVGK(UniMod:121)R3	30	0	479359	AVLLYEYVGK(UniMod:121)R	FALSE	0	0.722933	1.4734
Q9NP79	20.1063	19.5636	19.7981	19.8591	19.6403	19.7448	19.6066	19.6576	19.9241	19.7927	19.5813	19.8379	20.3364	19.5	19.3495	19.5381	19.1588	19.0723	19.6944	19.6636	19.6873	20.0259	19.9456	19.5877	19.7544	19.6181	19.7404	19.9476	20.7064	20.601	20.3018	20.3866	20.4189	Q9NP79	VTA1	Vacuolar protein sorting-associated protein VTA1 homolog	1	IDSKTPECR	IDSK(UniMod:121)TPEC(UniMod:4)R	3	IDSK(UniMod:121)TPEC(UniMod:4)R3	30	0	973270	IDSK(UniMod:121)TPEC(UniMod:4)R	FALSE	0	0.495834	1.01082
O75347	23.5594	23.1923	23.3125	22.9878	23.1294	22.944	23.2885	22.9837	23.8405	23.4158	23.5005	23.5557	23.4789	23.1655	22.6348	22.8291	22.8417	23.0637	23.3412	23.1228	23.4359	23.6633	23.8255	23.1598	23.2033	23.1589	23.1607	23.2795	23.8088	23.9509	23.8011	23.8967	24.1738	O75347	TBCA	Tubulin-specific chaperone A	1	AEDGENYDIKK	AEDGENYDIK(UniMod:121)K	3	AEDGENYDIK(UniMod:121)K3	30	0	1.13461e+07	AEDGENYDIK(UniMod:121)K	FALSE	0	0.482984	0.984657
Q3B7T1.22	18.4672	18.5963	18.808	18.9066	19.1108	18.7867	19.3503	18.9753	18.5658	18.6661	18.4821	18.4305	18.8063	18.9715	19.1087	19.0464	18.9951	18.7207	18.3896	18.2104	18.3927	18.3106	17.8172	18.9628	18.682	18.6988	19.3142	19.1123	17.8784	18.5597	17.5658	17.7389	18.1595	Q3B7T1	EDRF1	Erythroid differentiation-related factor 1	1	SVGELSVPEKYK	SVGELSVPEK(UniMod:121)YK	3	SVGELSVPEK(UniMod:121)YK3	30	0	420457	SVGELSVPEK(UniMod:121)YK	FALSE	0	-1.30644	-0.640683
P41227.3	20.5786	20.4513	20.5722	20.1868	20.144	20.1744	20.3866	20.3973	21.1672	21.1039	20.862	20.6095	20.6907	20.355	20.0479	20.6701	19.9871	20.3462	20.3356	20.1775	21.1147	20.8367	20.6422	20.1909	20.2451	19.9511	20.1303	20.0896	21.1338	20.9486	20.9644	20.9002	21.2316	P41227	NAA10	N-alpha-acetyltransferase 10	1	GLAAEDSGGDSKDLSEVSETTESTDVK	GLAAEDSGGDSK(UniMod:121)DLSEVSETTESTDVK	3	GLAAEDSGGDSK(UniMod:121)DLSEVSETTESTDVK3	30	1	1.60903e+06	GLAAEDSGGDSK(UniMod:121)DLSEVSETTESTDVK	FALSE	0	0.601214	1.22742
A6NCE7.1	18.496	19.1854	18.6268	18.3411	17.6042	18.22	17.7657	18.848	18.212	19.3452	19.4605	19.4861	18.9855	17.677	19.2642	18.6647	18.6709	18.5249	20.2056	19.5518	19.3784	19.5176	20.3991	17.7094	17.7079	17.9526	16.9738	17.709	19.6401	18.9525	19.8561	19.3925	19.0656	A6NCE7;Q9GZQ8	MAP1LC3B;MAP1LC3B2	Microtubule-associated proteins 1A/1B light chain 3 beta 2	0	FLVPDHVNMSELIKIIR	FLVPDHVNMSELIK(UniMod:121)IIR	4	FLVPDHVNMSELIK(UniMod:121)IIR4	30	1	550857	FLVPDHVNMSELIK(UniMod:121)IIR	FALSE	0	1.16421	2.37741
Q9UJU6.7	21.6404	21.2275	21.4006	20.8875	20.9608	20.896	20.0583	21.3771	21.9882	21.8287	22.1223	21.8276	22.0596	21.157	20.5666	21.2978	20.8986	21.0479	21.3522	21.5864	21.1198	21.6599	21.5886	21.1394	20.9624	21.3113	21.3577	20.8244	22.1886	21.9883	22.2471	22.202	22.1831	Q9UJU6	DBNL	Drebrin-like protein	1	VGKDSFWAK	VGK(UniMod:121)DSFWAK	3	VGK(UniMod:121)DSFWAK3	30	0	3.09293e+06	VGK(UniMod:121)DSFWAK	FALSE	0	0.685518	1.40005
Q96K21.4	17.737	17.6219	17.8975	17.9372	17.639	16.7102	16.7224	16.4398	18.9571	18.5576	18.8001	18.5553	18.6557	17.3455	16.7859	16.6565	17.1762	16.53	18.2451	18.4178	18.1522	18.4972	18.4122	17.0294	17.0568	17.1194	17.3578	16.9179	18.7996	18.2749	18.2353	18.3503	18.2289	Q96K21	ZFYVE19	Abscission/NoCut checkpoint regulator	1	PKLVPSQAEIEAR	PK(UniMod:121)LVPSQAEIEAR	3	PK(UniMod:121)LVPSQAEIEAR3	30	1	266155	PK(UniMod:121)LVPSQAEIEAR	FALSE	0	0.841889	1.72118
Q93052.8	19.0373	18.9245	19.0995	18.3481	18.3478	17.6868	18.6106	18.7025	19.6942	19.8883	19.6898	19.8751	20.1515	18.2837	18.0619	18.0892	18.5382	18.4971	19.7331	19.5306	18.7301	20.1108	19.6703	18.456	18.6332	18.4548	18.1331	18.6096	19.563	19.4949	19.5731	19.6618	19.7934	Q93052	LPP	Lipoma-preferred partner	1	VQGNPGGKTLEER	VQGNPGGK(UniMod:121)TLEER	3	VQGNPGGK(UniMod:121)TLEER3	30	1	626383	VQGNPGGK(UniMod:121)TLEER	FALSE	0	0.761683	1.55809
Q9NY93.4	18.5131	19.1431	18.8856	19.1614	18.9778	19.1958	19.1978	19.4611	18.7515	18.5425	18.5332	18.6009	18.4336	19.6873	19.4266	19.5527	19.2183	19.3699	18.7977	18.822	18.8458	19.067	18.6435	18.6973	19.2627	18.8118	18.8666	19.0148	18.3496	18.4133	17.7797	18.271	17.6639	Q9NY93	DDX56	Probable ATP-dependent RNA helicase DDX56	1	EIKEELLHSEK	EIK(UniMod:121)EELLHSEK	3	EIK(UniMod:121)EELLHSEK3	26	1	504547	EIK(UniMod:121)EELLHSEK	TRUE	4	-1.1221	-0.548131
Q9C0C2.5	15.0981	14.9109	15.2884	14.8811	14.6713	14.7206	14.8665	14.9322	16.1537	15.3204	15.8738	15.9458	15.5187	14.4283	14.4494	14.6771	14.3293	14.57	14.6445	15.4816	15.8485	15.711	14.9692	14.3882	12.8391	14.4454	14.9206	14.5128	15.8282	15.5974	15.3854	16.5802	16.4838	Q9C0C2	TNKS1BP1	182 kDa tankyrase-1-binding protein	1	QQAGAQGPGSADLEDGEMGKR	QQAGAQGPGSADLEDGEMGK(UniMod:121)R	3	QQAGAQGPGSADLEDGEMGK(UniMod:121)R3	22	1	46793.5	QQAGAQGPGSADLEDGEMGK(UniMod:121)R	TRUE	8	1.15109	2.35652
P38606	22.616	21.5531	21.6899	21.7637	21.6853	21.6197	21.6872	21.6899	21.7888	21.9143	21.6798	21.6758	21.394	20.6557	21.6472	21.8014	21.6287	21.2647	21.9878	21.9301	21.9963	21.3615	21.2579	21.9931	21.9967	21.8275	22.1589	22.3337	22.8805	23.1778	22.8973	23.3532	23.5413	P38606	ATP6V1A	V-type proton ATPase catalytic subunit A	1	AKEILQEEEDLAEIVQLVGK	AK(UniMod:121)EILQEEEDLAEIVQLVGK	3	AK(UniMod:121)EILQEEEDLAEIVQLVGK3	30	0	4.60375e+06	AK(UniMod:121)EILQEEEDLAEIVQLVGK	FALSE	0	0.727022	1.48905
P42566.11	21.8212	21.6433	21.5224	21.3516	20.9355	20.4574	21.4407	20.658	22.1214	22.4764	22.3244	22.1954	21.2637	20.4374	20.9999	21.1819	21.019	20.9364	23.1744	22.4268	22.4097	22.1361	21.711	21.111	20.9067	21.1587	21.0964	20.9356	23.0788	22.1861	22.197	22.3175	23.2246	P42566	EPS15	Epidermal growth factor receptor substrate 15	1	LNQQEQEDLELAIALSKSEISEA	LNQQEQEDLELAIALSK(UniMod:121)SEISEA	3	LNQQEQEDLELAIALSK(UniMod:121)SEISEA3	30	1	4.09722e+06	LNQQEQEDLELAIALSK(UniMod:121)SEISEA	FALSE	0	1.02285	2.0954
O00762	24.4687	24.9732	25.0932	25.3247	25.3084	25.365	25.2737	25.0518	25.0457	24.8615	24.8356	25.1463	24.7198	25.3912	25.5734	25.3408	25.1442	25.0268	24.991	24.4369	24.5011	24.6407	24.686	24.9994	24.8168	24.9973	24.5026	24.8544	24.2612	24.1721	24.1104	24.0452	23.9277	O00762	UBE2C	Ubiquitin-conjugating enzyme E2 C	1	EKWSALYDVR	EK(UniMod:121)WSALYDVR	3	EK(UniMod:121)WSALYDVR3	30	0	3.15439e+07	EK(UniMod:121)WSALYDVR	FALSE	0	-0.982161	-0.479369
Q9NQS1.1	16.5734	17.032	17.4397	17.0061	17.4079	17.0451	17.2463	17.1655	17.8391	18.2352	17.1079	17.3693	17.9744	16.839	16.8728	16.9464	17.5549	17.9747	16.8425	16.6673	16.7333	17.0361	16.8528	16.974	17.2084	17.6425	16.9987	17.139	15.9793	15.8289	15.7225	15.8933	16.3474	Q9NQS1	AVEN	Cell death regulator Aven	1	FAEEKEWDSEASCPK	FAEEK(UniMod:121)EWDSEASC(UniMod:4)PK	3	FAEEK(UniMod:121)EWDSEASC(UniMod:4)PK3	30	1	147388	FAEEK(UniMod:121)EWDSEASC(UniMod:4)PK	FALSE	0	-1.6642	-0.812182
Q1MSJ5.4	15.8678	15.4642	15.5337	14.9543	15.2084	14.7938	15.1608	15.284	16.1158	15.4651	15.6182	16.5141	16.2226	14.9225	15.2296	14.5746	15.1109	15.3617	16.0741	16.0659	16.0279	14.9219	16.3531	15.169	15.3217	15.3541	14.6858	15.3889	16.6459	16.6495	16.064	16.6799	16.719	Q1MSJ5	CSPP1	Centrosome and spindle pole-associated protein 1	1	LSAKLSENSK	LSAK(UniMod:121)LSENSK	3	LSAK(UniMod:121)LSENSK3	23	1	60533	LSAK(UniMod:121)LSENSK	TRUE	7	0.897102	1.83844
P48681.15	19.4187	19.3233	19.2864	19.4239	19.4388	19.1146	19.1785	19.3411	19.204	19.2541	19.5876	19.1948	19.1261	19.1165	19.0505	19.3969	19.2358	19.1592	19.3325	19.6487	19.4285	19.6082	19.2565	18.9261	19.0706	18.9561	19.4039	18.8442	20.2161	19.7285	19.7423	19.7601	19.5392	P48681	NES	Nestin	1	SLEKENQEPLK	SLEK(UniMod:121)ENQEPLK	3	SLEK(UniMod:121)ENQEPLK3	29	0	690138	SLEK(UniMod:121)ENQEPLK	TRUE	1	0.496508	1.01765
P25189.3	19.1938	19.9992	19.9705	20.1529	20.5478	20.2452	20.4979	19.7732	19.684	19.5506	19.5427	19.7316	19.9792	20.4248	19.8979	20.1225	20.4519	20.3015	19.3537	19.5205	19.6818	20.1566	20.081	19.4834	19.8956	19.62	20.0561	19.6686	18.4925	19.2077	18.3806	18.8402	18.2931	P25189	MPZ	Myelin protein P0	1	LSAMEKGK	LSAMEK(UniMod:121)GK	2	LSAMEK(UniMod:121)GK2	30	1	921171	LSAMEK(UniMod:121)GK	FALSE	0	-1.48131	-0.722541
Q9UNN5.2	24.2977	24.5605	25.0254	24.5803	24.5086	24.6573	25.0313	24.7909	25.6383	25.4701	25.194	25.027	25.356	24.1818	24.1436	24.5003	24.1424	24.4635	24.6621	24.3654	25.022	25.0871	25.037	23.6739	23.8714	23.8432	24.0486	23.9642	24.5355	24.6431	24.702	24.8896	24.8053	Q9UNN5	FAF1	FAS-associated factor 1	1	GWKTGDVEDSTVLK	GWK(UniMod:121)TGDVEDSTVLK	3	GWK(UniMod:121)TGDVEDSTVLK3	30	0	28154550	GWK(UniMod:121)TGDVEDSTVLK	FALSE	0	0.547358	1.1223
Q14582	12.5152	16.1469	17.5349	18.5481	19.7427	19.2053	18.2362	19.6154	18.7228	5.73712	18.2101	18.5363	18.7948	18.3644	18.9877	19.6338	18.5655	18.9843	5.73712	18.7001	18.1267	5.73712	18.6319	19.5655	19.1769	19.6188	18.8177	19.2873	5.73712	5.73712	5.73712	5.73712	5.73712	Q14582	MXD4	Max dimerization protein 4	1	ALSIKEQLQQEHR	ALSIK(UniMod:121)EQLQQEHR	4	ALSIK(UniMod:121)EQLQQEHR4	22	0	519987	ALSIK(UniMod:121)EQLQQEHR	TRUE	8	-18.2305	-8.88174
Q9Y6E0.7	18.9725	19.1051	19.844	19.1951	19.4423	19.6783	19.9568	19.6918	20.1186	19.873	20.016	19.9598	20.508	18.7194	18.0014	18.6236	18.5894	18.7368	19.6442	19.1769	19.9725	19.628	19.9584	18.4581	18.1288	18.8842	18.1401	18.5512	19.4206	19.5855	19.5023	19.7959	19.2587	Q9Y6E0	STK24	Serine/threonine-protein kinase 24	1	NNPPTLEGNYSKPLK	NNPPTLEGNYSK(UniMod:121)PLK	3	NNPPTLEGNYSK(UniMod:121)PLK3	30	1	736852	NNPPTLEGNYSK(UniMod:121)PLK	FALSE	0	0.707424	1.45284
Q53EZ4.19	18.6406	19.268	19.9241	19.2641	19.47	19.4663	19.3536	19.6555	20.4188	20.4318	20.2052	20.3355	20.6406	19.191	19.3925	19.4122	19.5972	19.4795	18.9579	18.6823	19.2734	19.3022	19.3923	18.7942	19.0012	19.1707	19.1278	19.1481	18.61	18.4111	18.0142	18.1566	17.9718	Q53EZ4	CEP55	Centrosomal protein of 55 kDa	1	TSVDEITSGKGK	TSVDEITSGK(UniMod:121)GK	3	TSVDEITSGK(UniMod:121)GK3	28	0	743163	TSVDEITSGK(UniMod:121)GK	TRUE	2	-1.09712	-0.534188
Q5SW79.46	20.4675	20.0206	19.8762	19.7768	19.9684	19.0805	19.6904	18.9736	20.2671	20.4318	20.4228	20.0784	20.0728	19.9089	19.7354	19.7098	19.6964	19.9207	20.2523	20.3274	20.3957	19.9467	20.3129	20.007	19.9722	20.004	20.1518	19.8707	20.9312	21.2785	20.8365	21.0438	20.5794	Q5SW79	CEP170	Centrosomal protein of 170 kDa	0	VPEEALKHEK	VPEEALK(UniMod:121)HEK	3	VPEEALK(UniMod:121)HEK3	28	1	1.22504e+06	VPEEALK(UniMod:121)HEK	TRUE	2	0.610738	1.25477
P60520	15.358	15.3275	14.9208	14.7358	15.1526	14.8901	14.8784	15.2636	14.8337	14.7939	15.1203	14.619	14.9205	14.8989	14.5578	14.8944	15.647	15.1173	15.4198	15.5017	14.9679	16.0443	16.2261	14.4054	15.06	14.2731	14.9622	14.3406	15.8608	16.6438	16.785	15.7824	15.4664	P60520	GABARAPL2	Gamma-aminobutyric acid receptor-associated protein-like 2	1	CVESAKIR	C(UniMod:4)VESAK(UniMod:121)IR	2	C(UniMod:4)VESAK(UniMod:121)IR2	29	1	42922.7	C(UniMod:4)VESAK(UniMod:121)IR	TRUE	1	0.981675	2.01719
Q9H446	20.8512	20.6708	20.498	20.7613	19.6009	19.9641	19.5315	20.3934	20.999	20.9788	20.7933	21.4256	20.532	19.9553	20.1452	19.8196	19.8641	19.9159	21.4709	21.6498	20.9684	21.2766	21.6424	20.5001	20.3542	20.3379	20.1139	20.1647	21.5297	21.3996	21.2902	21.4889	21.3332	Q9H446	RWDD1	RWD domain-containing protein 1	1	AKFDAELLEIK	AK(UniMod:121)FDAELLEIK	3	AK(UniMod:121)FDAELLEIK3	30	0	1.92922e+06	AK(UniMod:121)FDAELLEIK	FALSE	0	0.729359	1.49897
Q9HBF4.6	19.1794	18.8652	18.9995	18.6568	18.6263	18.43	17.5372	18.802	19.6706	19.7656	19.5581	19.7266	19.2223	18.3564	18.2023	18.7079	17.9824	18.0438	19.1561	19.6878	19.54	19.3287	19.6464	18.5357	18.3651	18.7382	18.5793	18.8653	19.549	19.7493	19.8936	20.0281	19.4899	Q9HBF4	ZFYVE1	Zinc finger FYVE domain-containing protein 1	1	TEIVHVWPGTDGFLKDNNNAAQR	TEIVHVWPGTDGFLK(UniMod:121)DNNNAAQR	4	TEIVHVWPGTDGFLK(UniMod:121)DNNNAAQR4	29	0	615739	TEIVHVWPGTDGFLK(UniMod:121)DNNNAAQR	TRUE	1	0.736294	1.51427
Q8TAT6.14	19.8984	19.8298	19.5433	19.2691	19.0847	18.3756	18.8773	18.6702	20.4668	20.1443	20.0478	20.4949	20.0019	19.3518	18.7946	19.1097	19.482	19.456	20.5135	20.1677	20.2878	20.4989	20.6355	19.6167	19.4865	19.4174	18.6466	19.6149	20.3514	20.2887	20.343	20.6537	20.5654	Q8TAT6	NPLOC4	Nuclear protein localization protein 4 homolog	1	SLNLLKIK	SLNLLK(UniMod:121)IK	2	SLNLLK(UniMod:121)IK2	30	1	1.02547e+06	SLNLLK(UniMod:121)IK	FALSE	0	0.709259	1.45876
Q9UKY7.2	20.6909	20.4919	20.6559	20.0254	20.1143	20.3025	20.2534	20.1092	21.5307	21.0152	21.1233	21.0556	21.0291	20.0984	19.6812	20.2411	20.085	19.9697	20.5486	20.3926	21.2346	21.3382	21.3299	19.9893	20.4611	19.9818	20.3165	20.2701	21.1472	21.3619	21.2287	21.2222	20.9306	Q9UKY7	CDV3	Protein CDV3 homolog	1	ELEQKEVDYSGLR	ELEQK(UniMod:121)EVDYSGLR	3	ELEQK(UniMod:121)EVDYSGLR3	30	0	1.76826e+06	ELEQK(UniMod:121)EVDYSGLR	FALSE	0	0.637045	1.31168
Q66K64.5	19.2354	19.5221	19.6515	19.9969	19.9711	19.7182	20.0103	20.0628	19.8633	19.1316	19.3734	18.9629	19.424	19.9414	19.9848	20.0861	20.0263	19.6689	19.0665	19.28	18.9391	18.9514	19.2769	19.7248	20.0544	20.0745	19.671	19.7081	19.2611	17.7296	18.2124	19.0432	18.8746	Q66K64	DCAF15	DDB1- and CUL4-associated factor 15	1	MTNEALHKGCSLK	MTNEALHK(UniMod:121)GC(UniMod:4)SLK	4	MTNEALHK(UniMod:121)GC(UniMod:4)SLK4	30	0	772619	MTNEALHK(UniMod:121)GC(UniMod:4)SLK	FALSE	0	-1.64577	-0.799022
Q92783	23.4761	23.2447	23.1093	23.2191	23.0762	22.992	23.0315	22.8298	23.3849	23.2956	23.1516	23.1835	22.929	23.0819	23.1055	23.3586	22.9672	23.1113	23.3644	23.0602	23.3118	23.6486	23.4379	23.0655	23.1261	23.3949	22.9033	23.1528	23.8848	23.9648	23.5957	23.707	23.9665	Q92783	STAM	Signal transducing adapter molecule 1	1	AIELSLKEQR	AIELSLK(UniMod:121)EQR	3	AIELSLK(UniMod:121)EQR3	30	0	10552316	AIELSLK(UniMod:121)EQR	FALSE	0	0.4544	0.936073
O00567.12	20.7695	21.0567	20.9097	20.9775	21.441	21.3351	21.3684	21.4339	20.698	20.5926	20.3044	20.2265	20.7197	21.8946	21.5506	22.094	21.5484	21.3793	20.3257	20.4142	20.401	20.6548	20.3045	20.8106	21.3199	21.1506	21.6158	21.1484	20.4431	20.4288	20.0782	20.4441	20.256	O00567	NOP56	Nucleolar protein 56	1	LEELTMDGAKAK	LEELTMDGAK(UniMod:121)AK	3	LEELTMDGAK(UniMod:121)AK3	30	0	2.07369e+06	LEELTMDGAK(UniMod:121)AK	FALSE	0	-1.18358	-0.574501
Q9Y6W5.2	20.7749	20.4115	20.4566	20.0327	20.0614	20.0449	20.2097	20.3521	20.7546	20.7896	20.8244	20.592	20.9051	20.4303	19.7844	20.169	20.15	20.0001	20.3552	20.5749	20.7103	21.1933	20.7471	20.2361	20.47	20.3842	20.4008	20.5044	21.013	21.3098	21.2693	21.0876	21.0741	Q9Y6W5	WASF2	Wiskott-Aldrich syndrome protein family member 2	1	MGQEFVESKEK	MGQEFVESK(UniMod:121)EK	3	MGQEFVESK(UniMod:121)EK3	30	0	1.62415e+06	MGQEFVESK(UniMod:121)EK	FALSE	0	0.491252	1.0121
Q9UJU6.4	16.0906	15.6149	15.5545	15.1399	15.0526	14.2974	15.0556	15.0112	15.97	16.7094	15.8623	16.1614	16.2852	15.0483	15.3629	14.7482	15.1433	15.2304	15.6534	16.3358	16.145	15.183	17.2986	15.3428	15.3951	14.9408	15.4685	15.4402	16.7438	17.2249	17.0682	16.5244	16.7576	Q9UJU6	DBNL	Drebrin-like protein	1	SPFLQKQLTQPETHFGR	SPFLQK(UniMod:121)QLTQPETHFGR	4	SPFLQK(UniMod:121)QLTQPETHFGR4	21	1	80700.8	SPFLQK(UniMod:121)QLTQPETHFGR	TRUE	9	1.01052	2.08204
Q9Y5T5.4	17.8174	18.1119	18.2331	17.9824	18.3112	17.6624	17.1436	17.6367	19.0278	18.4071	18.5997	18.8531	18.707	17.3712	17.9837	17.6118	17.7807	17.8473	18.6977	18.4587	18.3168	18.4228	18.6282	17.2561	16.7064	17.8035	16.8722	17.2774	18.9667	17.9667	18.0645	18.5927	18.6678	Q9Y5T5	USP16	Ubiquitin carboxyl-terminal hydrolase 16	1	DLNGQAKMIESVTDNQK	DLNGQAK(UniMod:121)MIESVTDNQK	3	DLNGQAK(UniMod:121)MIESVTDNQK3	30	1	309114	DLNGQAK(UniMod:121)MIESVTDNQK	FALSE	0	0.829018	1.70809
Q8NBJ4.1	15.0597	14.7598	15.0814	15.51	15.3431	15.0494	15.3914	15.8421	14.6618	14.7348	14.7707	14.6917	14.8186	14.9254	15.0545	15.3319	15.2475	15.1645	14.4977	14.4102	13.8342	14.601	14.5309	15.3049	15.9915	15.3608	15.4367	15.9273	15.1406	14.0007	14.2881	14.5891	14.5577	Q8NBJ4	GOLM1	Golgi membrane protein 1	1	EVKEQCEER	EVK(UniMod:121)EQC(UniMod:4)EER	3	EVK(UniMod:121)EQC(UniMod:4)EER3	20	1	35321.8	EVK(UniMod:121)EQC(UniMod:4)EER	TRUE	10	-1.46677	-0.711265
O75643.34	22.2578	22.3285	22.4525	22.7338	22.5961	22.6119	22.3785	22.7493	22.0984	22.4136	22.4037	22.413	22.1264	22.6681	22.4963	22.4063	22.5815	22.4685	22.1845	22.383	22.1477	21.7114	22.238	22.6444	22.5799	22.5923	22.8038	22.4254	21.6695	21.8341	21.8211	22.0448	22.163	O75643	SNRNP200	U5 small nuclear ribonucleoprotein 200 kDa helicase	1	PFGSEEQLLPVEKLPK	PFGSEEQLLPVEK(UniMod:121)LPK	3	PFGSEEQLLPVEK(UniMod:121)LPK3	30	1	5463811	PFGSEEQLLPVEK(UniMod:121)LPK	FALSE	0	-0.946462	-0.458908
Q14258.6	19.7443	19.7546	20.0701	19.1784	18.8027	19.3837	19.024	19.0253	21.333	20.6687	21.4109	20.7502	21.1245	19.2153	19.0101	19.0891	18.0416	19.5555	19.8978	20.9628	19.9347	21.0051	20.8339	19.3828	19.2764	19.1083	17.7275	18.8096	21.0022	20.8044	20.5217	20.7609	20.0496	Q14258	TRIM25	E3 ubiquitin/ISG15 ligase TRIM25	1	GIHQSTIDLKNELK	GIHQSTIDLK(UniMod:121)NELK	3	GIHQSTIDLK(UniMod:121)NELK3	30	0	1.24573e+06	GIHQSTIDLK(UniMod:121)NELK	FALSE	0	1.15378	2.37987
P05106.16	17.5433	18.0345	17.9903	17.6957	18.1704	18.0784	17.7435	18.3855	18.1623	17.7606	17.1429	18.4772	18.2859	18.1039	18.4986	18.5312	18.3013	18.1987	17.7502	17.7435	17.4702	17.7312	18.0163	18.0533	18.2439	18.1343	18.2343	17.9511	17.3046	16.5355	17.3161	16.8551	16.8049	P05106	ITGB3	Integrin beta-3	1	SFTIKPVGFK	SFTIK(UniMod:121)PVGFK	3	SFTIK(UniMod:121)PVGFK3	30	0	252004	SFTIK(UniMod:121)PVGFK	FALSE	0	-1.56289	-0.757441
Q8WUM4.15	23.6231	23.0774	23.4095	23.4789	23.4167	23.2771	23.4178	23.3632	23.4439	23.1803	23.7551	23.3322	23.4299	23.0704	22.7803	23.1118	22.9717	22.7851	22.9739	23.4605	23.078	23.5065	23.0362	23.2417	23.2529	23.0942	23.4147	23.2509	24.2763	23.7821	24.1119	24.0936	23.7131	Q8WUM4	PDCD6IP	Programmed cell death 6-interacting protein	1	NIQVSHQEFSKMK	NIQVSHQEFSK(UniMod:121)MK	4	NIQVSHQEFSK(UniMod:121)MK4	30	0	1.12938e+07	NIQVSHQEFSK(UniMod:121)MK	FALSE	0	0.486073	1.00301
Q9UJU6.3	22.4444	22.004	22.3255	21.8937	21.3881	21.6776	21.233	21.7712	22.9194	22.9919	23.276	23.3572	22.7469	21.4979	21.3106	21.2348	21.2895	21.6218	23.0656	22.8332	22.6184	22.1033	22.4648	22.1579	21.8948	21.9957	21.677	21.9889	22.8698	22.8912	22.6527	22.8857	23.4305	Q9UJU6	DBNL	Drebrin-like protein	1	FQDVGPQAPVGSVYQKTNAVSEIK	FQDVGPQAPVGSVYQK(UniMod:121)TNAVSEIK	3	FQDVGPQAPVGSVYQK(UniMod:121)TNAVSEIK3	30	1	5927470	FQDVGPQAPVGSVYQK(UniMod:121)TNAVSEIK	FALSE	0	0.65467	1.35162
Q13322.1	18.2889	18.2095	18.1094	17.9794	18.9071	18.5979	18.6121	18.2192	17.573	17.4217	17.8448	17.7358	18.2031	18.9089	18.6722	18.5314	18.6467	18.6745	17.9147	17.7887	17.5467	18.1697	17.2415	18.4318	18.8457	18.8676	19.1784	19.1086	17.0031	17.9048	17.7367	17.9644	17.8479	Q13322	GRB10	Growth factor receptor-bound protein 10	1	QDVKVFSEDGTSK	QDVK(UniMod:121)VFSEDGTSK	3	QDVK(UniMod:121)VFSEDGTSK3	30	0	320537	QDVK(UniMod:121)VFSEDGTSK	FALSE	0	-1.61023	-0.779887
Q13873.7	19.8662	19.835	19.3132	19.2976	19.3361	19.447	19.2222	19.1817	19.1913	19.09	19.7153	19.2725	19.3781	20.1758	19.5956	19.4801	19.8692	19.5986	19.4304	19.9881	19.9525	20.0936	20.1658	19.5345	19.6339	19.4742	19.2026	19.3844	20.449	20.2856	20.2316	20.084	20.3821	Q13873	BMPR2	Bone morphogenetic protein receptor type-2	1	SNLKQVETGVAK	SNLK(UniMod:121)QVETGVAK	3	SNLK(UniMod:121)QVETGVAK3	30	0	878158	SNLK(UniMod:121)QVETGVAK	FALSE	0	0.548356	1.1327
Q9Y4H2.4	18.625	19.2891	18.774	18.5278	18.8448	18.2801	18.135	18.6407	19.226	19.2635	18.9745	18.8971	18.951	19.3407	18.4648	19.7597	18.9018	19.253	19.239	19.2846	19.2092	19.6515	19.7869	18.0709	17.9307	18.6126	17.3288	17.9013	18.9826	18.9054	19.2789	19.5958	19.6429	Q9Y4H2	IRS2	Insulin receptor substrate 2	1	MWCGSKLSMEHADGK	MWC(UniMod:4)GSK(UniMod:121)LSMEHADGK	4	MWC(UniMod:4)GSK(UniMod:121)LSMEHADGK4	30	0	537561	MWC(UniMod:4)GSK(UniMod:121)LSMEHADGK	FALSE	0	0.85603	1.76851
P27635.6	20.7157	22.0708	21.7171	21.5849	21.9403	21.8298	22.2137	22.0301	21.4821	21.502	21.3	21.3398	21.9486	22.7081	22.3921	22.7216	22.6116	22.5797	21.5154	21.3158	21.399	21.851	21.6132	20.9415	21.3232	21.2632	21.5259	21.4314	19.96	20.3902	20.7255	20.3892	19.2066	P27635	RPL10	60S ribosomal protein L10	1	SCGKDGFHIR	SC(UniMod:4)GK(UniMod:121)DGFHIR	3	SC(UniMod:4)GK(UniMod:121)DGFHIR3	30	0	3.32593e+06	SC(UniMod:4)GK(UniMod:121)DGFHIR	FALSE	0	-1.56754	-0.757933
P43250.2	17.6597	17.942	18.6078	18.9499	18.7817	19.0122	19.2078	18.8715	18.0476	18.2594	18.1739	18.3663	18.4076	18.5231	18.7202	18.7466	18.6143	18.8523	16.275	16.7229	17.7141	17.7325	17.5186	17.7513	18.3825	18.3853	18.454	18.5742	17.2436	17.2066	17.0425	16.3783	17.1785	P43250	GRK6	G protein-coupled receptor kinase 6	1	QILEKVNSR	QILEK(UniMod:121)VNSR	3	QILEK(UniMod:121)VNSR3	23	0	307533	QILEK(UniMod:121)VNSR	TRUE	7	-1.75239	-0.84676
Q02539	21.0598	22.0162	21.0722	21.3975	21.5417	21.4661	21.4102	21.0419	20.662	21.0403	20.7828	20.4896	20.8899	22.4577	22.1809	22.4826	22.4639	22.3	21.4531	21.4467	21.8043	21.7732	21.7997	21.3048	21.5165	21.4677	21.3718	21.4009	20.8746	20.4238	20.8064	20.8751	20.5563	Q02539	H1-1	Histone H1.1	1	ASSVETKPGASK	ASSVETK(UniMod:121)PGASK	3	ASSVETK(UniMod:121)PGASK3	30	0	2935440	ASSVETK(UniMod:121)PGASK	FALSE	0	-0.950913	-0.459273
P05106.15	23.2011	23.5392	23.6359	23.9291	23.5211	23.8801	23.4712	23.737	23.2762	23.7912	23.5497	23.7796	23.4238	23.6047	23.7099	23.4998	23.6489	23.7109	23.721	23.7872	23.2896	23.2383	23.182	23.6073	23.534	23.4273	23.7005	23.7212	22.5296	22.63	22.8598	22.9581	23.0431	P05106	ITGB3	Integrin beta-3	1	NDASHLLVFTTDAKTHIALDGR	NDASHLLVFTTDAK(UniMod:121)THIALDGR	4	NDASHLLVFTTDAK(UniMod:121)THIALDGR4	30	1	11977921	NDASHLLVFTTDAK(UniMod:121)THIALDGR	FALSE	0	-1.07083	-0.516984
Q14677.5	18.7107	18.4532	18.7814	17.9241	18.0991	18.12	18.4466	18.3696	19.4859	19.4932	19.1198	19.2469	19.509	18.3357	17.5417	17.8172	17.0306	17.9797	18.7753	19.1534	19.3086	19.3267	19.2635	18.108	18.3927	18.2912	18.0096	18.165	19.2603	19.509	18.952	19.3987	19.0209	Q14677	CLINT1	Clathrin interactor 1	1	GEFKDEEETVTTK	GEFK(UniMod:121)DEEETVTTK	3	GEFK(UniMod:121)DEEETVTTK3	30	0	471997	GEFK(UniMod:121)DEEETVTTK	FALSE	0	0.673394	1.3964
P37840.8	22.4912	22.6758	22.701	22.0147	22.5061	22.4942	22.5259	22.4428	22.9663	23.1073	22.6937	23.0794	23.1793	22.4731	22.4118	22.2961	22.3137	22.1678	22.9084	22.8721	23.1848	23.0773	23.0533	21.8887	22.3423	22.2174	22.1683	22.1729	22.8753	22.5797	22.9023	22.8446	22.921	P37840	SNCA	Alpha-synuclein	1	TKQGVAEAAGK	TK(UniMod:121)QGVAEAAGK	3	TK(UniMod:121)QGVAEAAGK3	30	0	6.85385e+06	TK(UniMod:121)QGVAEAAGK	FALSE	0	0.433786	0.899536
P25054.17	17.5817	17.3648	17.0057	15.6358	16.9187	16.6343	16.5367	16.8162	17.1216	17.53	17.6315	17.5051	17.7269	17.3539	16.8487	16.3926	17.3473	16.5198	17.8165	17.9286	18.0216	17.7897	17.6288	16.6451	17.018	17.4563	16.7369	16.9684	18.1845	18.189	18.2174	18.0042	18.3969	P25054	APC	Adenomatous polyposis coli protein	1	NADSKNNLNAER	NADSK(UniMod:121)NNLNAER	3	NADSK(UniMod:121)NNLNAER3	30	0	186097	NADSK(UniMod:121)NNLNAER	FALSE	0	0.802406	1.66442
Q14247.27	21.0986	20.7622	20.6994	20.2249	20.5984	20.1373	20.6118	20.0242	21.1085	21.1639	21.0293	20.8602	21.236	20.4815	20.1779	20.7023	20.5112	20.0533	20.9168	21.0527	21.1067	21.3283	21.2909	20.8238	20.7095	20.7475	20.5632	20.7039	21.4448	21.7628	21.512	21.4585	21.2597	Q14247	CTTN	Src substrate cortactin	1	SAVGFDYQGKTEK	SAVGFDYQGK(UniMod:121)TEK	3	SAVGFDYQGK(UniMod:121)TEK3	30	0	2.03935e+06	SAVGFDYQGK(UniMod:121)TEK	FALSE	0	0.506097	1.04991
Q9P2E9.4	19.1299	19.3338	19.2267	18.7747	18.8092	18.8857	19.5867	18.9023	19.8052	19.4862	19.4192	19.1529	19.4453	19.4179	18.5205	18.6375	19.2465	19.1866	19.4417	19.6533	19.6329	19.8637	19.7377	18.6525	18.9634	18.3713	18.5502	18.6516	19.5277	19.6757	19.7335	19.5603	19.6128	Q9P2E9	RRBP1	Ribosome-binding protein 1	1	AEDGSSSKEGTSV	AEDGSSSK(UniMod:121)EGTSV	2	AEDGSSSK(UniMod:121)EGTSV2	30	1	658809	AEDGSSSK(UniMod:121)EGTSV	FALSE	0	0.640138	1.32825
Q8TDB6.25	19.6262	19.5877	20.0724	19.7614	19.58	19.6554	19.8347	20.0105	20.7713	20.3547	20.0921	20.6417	20.0221	19.6814	18.9976	19.9676	19.8536	19.9477	19.2193	19.6318	19.395	19.6413	19.5422	20.1405	20.3152	19.8664	20.1647	20.2043	19.0371	18.9716	18.7526	19.3924	19.4173	Q8TDB6	DTX3L	E3 ubiquitin-protein ligase DTX3L	1	ISEAFVKIPVK	ISEAFVK(UniMod:121)IPVK	3	ISEAFVK(UniMod:121)IPVK3	30	1	958428	ISEAFVK(UniMod:121)IPVK	FALSE	0	-1.38207	-0.665992
Q9UHD1.5	21.2634	20.8294	20.7883	20.4151	21.0141	20.6841	20.7531	20.6161	20.9608	20.8014	20.7	20.9225	21.0156	20.5712	20.4804	20.5707	20.6022	20.4685	21.012	21.0528	21.4306	20.8654	21.2403	20.8581	21.0141	21.1086	20.7213	20.9537	21.3504	21.6043	21.6241	21.6526	21.7465	Q9UHD1	CHORDC1	Cysteine and histidine-rich domain-containing protein 1	1	ISASLKQALDK	ISASLK(UniMod:121)QALDK	3	ISASLK(UniMod:121)QALDK3	30	0	2.15756e+06	ISASLK(UniMod:121)QALDK	FALSE	0	0.43205	0.896832
Q9Y508.5	22.3957	22.1328	22.1573	22.0672	21.7179	21.7356	21.8477	21.6933	22.4103	22.5338	22.408	22.6184	22.5403	21.9458	21.7797	21.6215	22.0913	21.858	22.2855	22.2056	22.2932	22.7477	22.5002	22.1701	22.0526	21.9749	22.3248	21.7345	22.8179	22.5286	22.805	22.7781	22.7702	Q9Y508	RNF114	E3 ubiquitin-protein ligase RNF114	1	SHVATCSKYQNYIMEGVK	SHVATC(UniMod:4)SK(UniMod:121)YQNYIMEGVK	4	SHVATC(UniMod:4)SK(UniMod:121)YQNYIMEGVK4	30	0	5.18565e+06	SHVATC(UniMod:4)SK(UniMod:121)YQNYIMEGVK	FALSE	0	0.447644	0.929537
Q6P158.2	18.8271	18.5786	18.7173	17.5225	17.916	18.0412	18.4092	18.1862	19.6398	19.3956	19.4078	19.1399	19.5153	17.5965	17.3282	17.8244	17.8961	18.6621	19.0125	18.9781	19.2225	19.6284	19.6373	17.8178	18.1541	18.3601	18.2094	18.5942	19.4232	19.6878	19.3553	19.539	19.1299	Q6P158	DHX57	Putative ATP-dependent RNA helicase DHX57	1	ESTKNVQENSLEICK	ESTK(UniMod:121)NVQENSLEIC(UniMod:4)K	3	ESTK(UniMod:121)NVQENSLEIC(UniMod:4)K3	30	0	501822	ESTK(UniMod:121)NVQENSLEIC(UniMod:4)K	FALSE	0	0.780006	1.61974
Q04637.21	19.9078	19.861	19.941	20.1442	19.9966	20.2165	20.3508	20.0018	19.6317	19.9101	19.8925	19.252	20.0137	20.3497	19.643	20.4661	20.1204	20.4058	19.8047	18.9972	19.4952	19.6925	19.6352	20.2286	20.4965	20.4446	20.4981	20.4139	19.5898	19.6034	19.6315	19.2291	18.9424	Q04637	EIF4G1	Eukaryotic translation initiation factor 4 gamma 1	1	LKEELEEAR	LK(UniMod:121)EELEEAR	3	LK(UniMod:121)EELEEAR3	29	0	1.02506e+06	LK(UniMod:121)EELEEAR	TRUE	1	-1.373	-0.661164
Q9H444.3	22.1905	21.7275	21.977	21.4673	21.5658	21.4862	21.3055	21.5526	22.4146	22.5102	22.0993	22.7707	22.5977	21.1787	21.1902	21.2124	21.1565	21.3126	22.3579	21.9264	22.4369	22.2197	22.2837	22.2573	21.544	21.862	21.7091	21.7327	22.4731	22.5295	22.5154	22.4689	22.8127	Q9H444	CHMP4B	Charged multivesicular body protein 4b	1	EALENANTNTEVLKNMGYAAK	EALENANTNTEVLK(UniMod:121)NMGYAAK	3	EALENANTNTEVLK(UniMod:121)NMGYAAK3	30	1	4.54031e+06	EALENANTNTEVLK(UniMod:121)NMGYAAK	FALSE	0	0.480277	0.997464
P42857	22.6424	22.8779	23.0938	23.1443	23.2383	23.402	23.8145	23.0076	23.0996	22.7674	22.9612	22.5957	22.9077	23.1901	22.8612	23.1544	22.8821	23.1243	22.7084	22.6226	22.6846	22.7101	22.8416	22.947	23.112	22.9288	22.9978	22.9508	22.2387	22.3228	22.3721	22.3477	22.206	P42857	NSG1	Neuronal vesicle trafficking-associated protein 1	1	LGNNFAEKGTK	LGNNFAEK(UniMod:121)GTK	3	LGNNFAEK(UniMod:121)GTK3	30	0	7.89566e+06	LGNNFAEK(UniMod:121)GTK	FALSE	0	-0.931319	-0.44829
Q14258.3	18.5815	18.2115	18.3216	16.7633	17.4046	17.6473	17.7996	17.767	19.3329	19.2349	18.9838	19.0116	19.2713	17.2376	17.7978	17.6804	17.1983	17.7121	18.6795	18.8125	19.2541	19.0234	18.7195	17.6007	17.8966	18.2539	18.3882	18.1133	19.0053	19.2916	19.3424	18.953	18.97	Q14258	TRIM25	E3 ubiquitin/ISG15 ligase TRIM25	1	EEIEQSLTKR	EEIEQSLTK(UniMod:121)R	3	EEIEQSLTK(UniMod:121)R3	28	0	417411	EEIEQSLTK(UniMod:121)R	TRUE	2	0.68998	1.43391
Q8N6T3.7	18.0618	17.9359	18.2269	17.5052	17.626	17.675	17.6366	17.188	18.8287	18.4217	18.9497	19.3069	19.1309	16.7915	16.0671	17.0207	17.3225	17.3806	18.9382	18.7805	18.7845	19.0014	19.2721	17.3682	16.7014	17.4344	17.4223	17.3936	17.6489	19.1901	19.628	19.1065	18.7245	Q8N6T3	ARFGAP1	ADP-ribosylation factor GTPase-activating protein 1	1	FGSQASQKASELGHSLNENVLK	FGSQASQK(UniMod:121)ASELGHSLNENVLK	4	FGSQASQK(UniMod:121)ASELGHSLNENVLK4	23	1	413372	FGSQASQK(UniMod:121)ASELGHSLNENVLK	TRUE	7	1.03668	2.15453
O75381	18.7056	17.5269	17.4621	16.8304	16.9718	17.177	17.0102	17.2168	18.402	17.2542	18.8179	17.5349	17.406	16.5827	16.6037	17.1835	17.4405	17.5451	17.9831	17.6838	18.0695	17.6103	18.5672	18.2355	18.3129	17.5698	17.8798	17.7255	19.8854	19.1369	19.3203	19.5815	19.4087	O75381	PEX14	Peroxisomal membrane protein PEX14	1	GGDGQINEQVEKLR	GGDGQINEQVEK(UniMod:121)LR	3	GGDGQINEQVEK(UniMod:121)LR3	29	1	313553	GGDGQINEQVEK(UniMod:121)LR	TRUE	1	0.987985	2.05571
Q01780.12	16.5826	17.7103	17.9808	17.7776	18.2112	18.1623	18.0044	18.4944	17.7993	18.3368	17.9167	17.6529	17.4526	17.4393	19.2897	17.9192	18.0832	18.2392	17.4522	17.4506	17.2612	17.1154	16.8525	17.2269	17.4517	16.9179	17.9214	17.222	15.7418	15.602	16.1512	16.3568	15.2342	Q01780	EXOSC10	Exosome component 10	1	KAQNIMESFENPFR	K(UniMod:121)AQNIMESFENPFR	3	K(UniMod:121)AQNIMESFENPFR3	30	1	206907	K(UniMod:121)AQNIMESFENPFR	FALSE	0	-2.06798	-0.993609
Q01804.3	22.4154	22.7166	22.6122	21.4854	21.6809	21.8492	21.2458	21.8788	23.513	23.4886	23.7245	23.8521	23.4034	21.7633	22.3189	21.6661	22.2419	22.3237	23.1705	23.8577	23.278	23.245	23.3009	22.1242	21.99	22.0026	22.0045	21.7451	22.7792	22.732	23.0545	22.8285	22.8934	Q01804	OTUD4	OTU domain-containing protein 4	1	FLNADVQGIHSENGPVLVEELGKK	FLNADVQGIHSENGPVLVEELGK(UniMod:121)K	4	FLNADVQGIHSENGPVLVEELGK(UniMod:121)K4	30	0	7665675	FLNADVQGIHSENGPVLVEELGK(UniMod:121)K	FALSE	0	0.573771	1.1947
Q7Z3T8.11	21.459	21.6927	21.2095	20.3582	20.9763	21.0276	20.0751	20.9155	21.7108	21.5912	21.4817	22.1351	21.8235	20.9305	21.326	21.1351	21.2551	21.3171	22.6056	21.9269	22.1267	21.8259	22.4781	21.3846	20.4172	20.6922	20.6851	21.2181	22.0283	21.8372	21.9955	22.3145	22.0173	Q7Z3T8	ZFYVE16	Zinc finger FYVE domain-containing protein 16	1	EIGGIKELGIK	EIGGIK(UniMod:121)ELGIK	3	EIGGIK(UniMod:121)ELGIK3	30	0	3.29071e+06	EIGGIK(UniMod:121)ELGIK	FALSE	0	0.751533	1.56662
O75881.2	11.001	11.9863	14.1298	5.73712	15.9177	16.1299	5.73712	16.2819	16.634	16.4889	15.9495	15.7301	16.6914	16.4368	15.9046	16.5383	15.8756	16.6429	5.73712	5.73712	5.73712	5.73712	15.5161	16.4047	16.5125	16.0978	16.2727	16.0364	5.73712	5.73712	5.73712	5.73712	5.73712	O75881	CYP7B1	Cytochrome P450 7B1	1	FIEDGKK	FIEDGK(UniMod:121)K	2	FIEDGK(UniMod:121)K2	19	1	78010.2	FIEDGK(UniMod:121)K	TRUE	11	-14.2303	-6.82517
O00154.8	22.376	20.5978	21.303	20.7195	21.5862	21.2724	21.8501	21.4181	20.8807	21.1312	21.3567	21.5149	21.2999	21.9727	21.3116	21.2985	21.4312	21.064	19.7051	19.6444	19.7988	19.9653	19.786	22.8131	23.0757	22.8801	22.8347	22.7899	21.7767	21.9114	21.5994	21.8742	22.2046	O00154	ACOT7	Cytosolic acyl coenzyme A thioester hydrolase	1	YLQMKAK	YLQMK(UniMod:121)AK	2	YLQMK(UniMod:121)AK2	30	1	3.43153e+06	YLQMK(UniMod:121)AK	FALSE	0	-1.35912	-0.651718
Q7Z3T8.7	18.582	18.9101	18.6039	18.2785	17.7406	18.3423	17.6842	18.308	19.1471	19.0288	19.2183	18.7288	19.5622	18.5603	18.5256	18.581	18.9893	18.834	19.2224	18.9511	19.0225	19.372	19.0427	18.2405	18.2101	17.6583	18.1702	17.9791	19.7403	18.7343	19.0603	19.1852	18.8415	Q7Z3T8	ZFYVE16	Zinc finger FYVE domain-containing protein 16	1	EEGKTSALTCSLPK	EEGK(UniMod:121)TSALTC(UniMod:4)SLPK	3	EEGK(UniMod:121)TSALTC(UniMod:4)SLPK3	27	0	481634	EEGK(UniMod:121)TSALTC(UniMod:4)SLPK	TRUE	3	0.686785	1.43463
P24530.1	23.098	22.7536	22.7695	22.821	22.8336	22.8407	22.9609	23.0117	22.9112	22.4342	22.4601	22.5607	22.8603	22.9775	22.7195	22.7069	22.8952	22.6816	22.5339	22.418	22.6986	23.1046	22.8004	22.4731	22.5792	22.7637	22.8604	22.8361	23.3381	23.7555	23.697	23.5807	23.0961	P24530	EDNRB	Endothelin receptor type B	1	FKANDHGYDNFR	FK(UniMod:121)ANDHGYDNFR	4	FK(UniMod:121)ANDHGYDNFR4	30	0	7.91815e+06	FK(UniMod:121)ANDHGYDNFR	FALSE	0	0.511995	1.06994
Q6VMQ6.16	19.528	19.9336	19.9258	20.1788	20.1986	19.5541	19.5761	19.7601	19.9002	20.2503	19.8569	20.2705	19.7125	20.2607	20.3151	20.273	20.3104	20.1371	19.9213	19.6181	19.7242	18.6523	20.1239	20.0726	20.078	20.1822	19.9751	20.2931	18.6778	18.6658	18.7904	19.1087	19.4365	Q6VMQ6	ATF7IP	Activating transcription factor 7-interacting protein 1	1	TVLTELQAKIAR	TVLTELQAK(UniMod:121)IAR	3	TVLTELQAK(UniMod:121)IAR3	30	0	975979	TVLTELQAK(UniMod:121)IAR	FALSE	0	-1.60231	-0.766464
P10809.26	19.3248	19.9712	20.0872	20.2341	20.1839	20.5412	20.9954	20.6569	19.8178	19.8074	19.1986	19.8961	19.5407	20.1962	20.3755	19.6703	20.2285	20.2671	20.1679	19.5622	19.6661	19.8913	19.6868	19.7227	20.033	19.8772	19.7013	19.807	18.7479	19.1895	19.0534	18.6617	18.4539	P10809	HSPD1	60 kDa heat shock protein, mitochondrial	1	TVIIEQSWGSPKVTK	TVIIEQSWGSPK(UniMod:121)VTK	3	TVIIEQSWGSPK(UniMod:121)VTK3	30	0	976109	TVIIEQSWGSPK(UniMod:121)VTK	FALSE	0	-1.36237	-0.651571
P07737.2	18.5882	18.157	18.764	18.4532	18.1867	18.0999	17.8865	18.4554	19.3114	19.1885	19.4371	19.7141	18.9069	17.6424	17.7098	17.3691	17.6713	17.2958	19.0134	19.1295	18.6091	18.4926	18.6367	18.313	18.1321	18.2428	18.0436	18.0475	19.2771	18.929	18.9614	18.8243	19.1109	P07737	PFN1	Profilin-1	1	SSFYVNGLTLGGQKCSVIR	SSFYVNGLTLGGQK(UniMod:121)C(UniMod:4)SVIR	3	SSFYVNGLTLGGQK(UniMod:121)C(UniMod:4)SVIR3	30	1	427785	SSFYVNGLTLGGQK(UniMod:121)C(UniMod:4)SVIR	FALSE	0	0.559538	1.16999
Q8WUM9.8	23.086	23.6191	24.7011	24.8621	24.6621	24.8622	24.5314	24.7412	24.6181	24.8165	24.6036	24.842	24.4723	23.5274	23.8114	23.5652	23.7225	23.8808	23.8144	23.9676	23.4742	23.2648	23.1627	23.4666	23.4469	23.3838	23.3559	23.6332	22.713	22.6987	22.7653	22.8719	22.5249	Q8WUM9	SLC20A1	Sodium-dependent phosphate transporter 1	1	LSVGDIENKHPVSEVGPATVPLQAVVEER	LSVGDIENK(UniMod:121)HPVSEVGPATVPLQAVVEER	4	LSVGDIENK(UniMod:121)HPVSEVGPATVPLQAVVEER4	30	1	16869041	LSVGDIENK(UniMod:121)HPVSEVGPATVPLQAVVEER	FALSE	0	-1.00488	-0.480233
Q9H0M0.3	24.1823	24.3054	23.86	23.8017	23.5977	23.3979	23.9026	23.7607	23.8626	23.8834	24.1485	23.9451	24.2999	24.3207	24.0307	24.1823	24.0973	23.8649	24.3433	24.5191	24.5523	24.7315	24.412	23.8176	24.0569	23.9311	23.8792	23.3579	24.3985	24.4135	24.5765	24.6674	24.7246	Q9H0M0	WWP1	NEDD4-like E3 ubiquitin-protein ligase WWP1	1	SSSAFEAAKSR	SSSAFEAAK(UniMod:121)SR	3	SSSAFEAAK(UniMod:121)SR3	30	0	1.90582e+07	SSSAFEAAK(UniMod:121)SR	FALSE	0	0.483443	1.01172
P49720.3	25.6072	25.5391	25.4863	25.3182	25.3605	25.3043	25.1487	25.1298	25.8055	25.6507	25.5663	25.8068	25.7727	25.0224	25.0104	24.906	25.4185	25.3406	26.077	25.8221	25.7489	25.716	26.3294	25.7395	24.6986	25.1691	25.1364	25.1466	26.121	26.0977	25.7581	26.1385	26.0668	P49720	PSMB3	Proteasome subunit beta type-3	1	LNLYELKEGR	LNLYELK(UniMod:121)EGR	3	LNLYELK(UniMod:121)EGR3	30	0	52568870	LNLYELK(UniMod:121)EGR	FALSE	0	0.554953	1.16179
Q8IWW6.6	20.2627	20.2003	20.2793	18.8962	19.0734	18.7303	18.7552	19.2403	21.558	21.4879	21.7474	21.8644	21.4398	19.2398	19.5307	19.1961	18.877	19.4093	21.4401	21.4993	20.9178	20.8466	21.0459	20.0525	19.6047	20.3137	18.9927	19.6088	20.8062	20.8046	20.8313	20.535	21.0772	Q8IWW6	ARHGAP12	Rho GTPase-activating protein 12	1	LQEPIVLTKWR	LQEPIVLTK(UniMod:121)WR	3	LQEPIVLTK(UniMod:121)WR3	30	1	1.71303e+06	LQEPIVLTK(UniMod:121)WR	FALSE	0	0.708771	1.48399
Q96GM5	21.7283	21.926	22.1086	22.2631	22.138	22.0325	21.9607	22.0984	22.1861	22.1288	21.7844	22.4946	21.9997	21.7937	22.2939	21.8876	22.2171	22.1538	22.039	21.3045	21.779	21.9245	21.8666	22.2304	22.0079	21.901	22.3714	22.1672	21.1526	21.1788	21.3437	21.3833	21.5466	Q96GM5	SMARCD1	SWI/SNF-related matrix-associated actin-dependent regulator of chromatin subfamily D member 1	1	DLKTMTDVVGNPEEER	DLK(UniMod:121)TMTDVVGNPEEER	3	DLK(UniMod:121)TMTDVVGNPEEER3	30	0	4115337	DLK(UniMod:121)TMTDVVGNPEEER	FALSE	0	-1.10258	-0.526553
P53680.2	21.8746	22.5669	22.4042	22.3225	22.3756	22.2728	22.1513	22.527	22.2407	22.7688	22.6938	22.7464	21.9427	22.6793	22.7686	22.7677	22.9916	22.8903	22.2433	22.2274	22.3104	22.2825	22.5076	22.6449	21.9314	22.0717	22.4913	22.3289	21.612	21.4318	21.4233	21.2626	21.5482	P53680	AP2S1	AP-2 complex subunit sigma	1	LAKWYMQFDDDEK	LAK(UniMod:121)WYMQFDDDEK	3	LAK(UniMod:121)WYMQFDDDEK3	30	0	5.38039e+06	LAK(UniMod:121)WYMQFDDDEK	FALSE	0	-1.13449	-0.541692
P39023.18	18.4852	20.2993	20	19.8831	20.3288	20.7957	20.5578	20.315	19.6416	19.7205	19.6571	19.2876	19.8131	20.7277	20.6869	20.6248	20.6715	20.5379	19.6359	19.447	20.0597	20.2207	20.3808	19.0714	19.4142	19.3491	18.8517	19.7913	17.6725	18.4014	16.4974	18.6128	17.1898	P39023	RPL3	60S ribosomal protein L3	1	QLEKDFSSMK	QLEK(UniMod:121)DFSSMK	3	QLEK(UniMod:121)DFSSMK3	30	0	951344	QLEK(UniMod:121)DFSSMK	FALSE	0	-2.19466	-1.04686
Q969P5.2	22.9164	22.7174	22.5306	22.5564	22.5618	22.1707	22.0569	22.0482	22.8645	22.7825	22.7941	22.9689	22.5016	21.996	21.7839	21.9167	21.9484	21.9143	23.6214	23.6496	23.5289	23.308	23.5069	22.8335	22.4603	22.4921	22.3907	22.7058	23.4215	23.2112	23.2258	23.0778	23.345	Q969P5	FBXO32	F-box only protein 32	1	EVYNKENLFNSLNYDVAAK	EVYNK(UniMod:121)ENLFNSLNYDVAAK	3	EVYNK(UniMod:121)ENLFNSLNYDVAAK3	30	1	7.77745e+06	EVYNK(UniMod:121)ENLFNSLNYDVAAK	FALSE	0	0.439036	0.920529
Q9NPJ3.1	20.7234	20.7872	21.0111	20.9586	20.544	20.2661	20.3811	21.0073	21.5106	21.334	21.4211	21.4622	21.2256	20.0891	20.4395	19.894	20.6494	20.2799	21.328	21.251	21.0029	21.7052	21.2328	20.7095	19.6886	19.9874	20.549	20.0618	21.3246	21.3158	21.2054	21.3831	21.009	Q9NPJ3	ACOT13	Acyl-coenzyme A thioesterase 13	1	LGEDIVITAHVLKQGK	LGEDIVITAHVLK(UniMod:121)QGK	4	LGEDIVITAHVLK(UniMod:121)QGK4	30	0	2.07417e+06	LGEDIVITAHVLK(UniMod:121)QGK	FALSE	0	0.677053	1.41963
P17844.3	22.7037	23.0946	22.8952	23.1488	23.1088	23.1301	22.8986	23.2034	22.4782	22.9281	22.6951	22.7584	22.6026	22.9153	23.1889	22.8775	23.2494	23.2074	23.1123	23.1559	23.4351	22.9425	22.8619	22.9429	23.0306	23.14	23.0144	23.0639	22.1042	22.3063	22.3301	22.6426	22.4623	P17844	DDX5	Probable ATP-dependent RNA helicase DDX5	1	EANQAINPKLLQLVEDR	EANQAINPK(UniMod:121)LLQLVEDR	3	EANQAINPK(UniMod:121)LLQLVEDR3	30	1	8.0551e+06	EANQAINPK(UniMod:121)LLQLVEDR	FALSE	0	-0.906349	-0.432217
P51531	18.6585	18.4578	18.016	18.2077	18.3316	17.9752	17.6714	18.2477	17.8989	17.8504	17.3143	17.9942	18.668	17.9273	18.0082	18.121	18.2799	17.6809	19.0826	18.2837	19.1405	19.0534	19.0006	18.2107	17.7033	18.2141	17.8299	18.41	19.0282	19.3508	19.0669	19.2883	19.4827	P51531	SMARCA2	Probable global transcription activator SNF2L2	1	ATVELKALR	ATVELK(UniMod:121)ALR	2	ATVELK(UniMod:121)ALR2	29	1	382123	ATVELK(UniMod:121)ALR	TRUE	1	0.755135	1.58441
P17480.23	16.9721	16.9087	16.8811	17.5242	17.1821	17.0429	17.315	17.1295	16.5561	15.9852	17.0122	16.546	16.5174	17.1016	17.3804	17.2559	17.0423	17.0027	16.3808	16.4424	16.6228	17.1983	16.6603	17.2451	17.5029	17.6811	17.7154	17.2051	16.4686	16.0261	16.514	16.6456	16.7173	P17480	UBTF	Nucleolar transcription factor 1	1	STLTKAER	STLTK(UniMod:121)AER	2	STLTK(UniMod:121)AER2	30	1	128298	STLTK(UniMod:121)AER	FALSE	0	-1.34863	-0.64257
O14920.2	18.8333	19.9058	20.2938	20.2655	20.2996	20.8324	20.7367	20.654	20.4221	20.4221	19.8287	19.4566	20.0204	19.8048	20.6929	20.5508	20.2768	20.1642	19.2884	18.9742	19.7401	19.294	20.2714	19.1505	19.3721	19.3892	19.6435	19.66	18.2178	18.3728	18.1585	18.1704	18.1985	O14920	IKBKB	Inhibitor of nuclear factor kappa-B kinase subunit beta	1	KQGGTLDDLEEQAR	K(UniMod:121)QGGTLDDLEEQAR	3	K(UniMod:121)QGGTLDDLEEQAR3	30	0	958586	K(UniMod:121)QGGTLDDLEEQAR	FALSE	0	-1.65227	-0.786591
P42566.17	15.6932	16.1887	16.4938	16.0694	15.7154	16.2022	16.5784	15.2023	16.8209	17.132	17.0443	17.1578	17.0155	15.3584	15.3324	15.2412	16.1964	15.4923	16.9191	16.8828	16.7326	16.6241	17.1078	14.9632	14.9051	14.5705	15.6972	15.2033	16.2651	16.0086	16.5258	16.5637	16.2299	P42566	EPS15	Epidermal growth factor receptor substrate 15	1	SINKLDSPDPFK	SINK(UniMod:121)LDSPDPFK	3	SINK(UniMod:121)LDSPDPFK3	30	0	84972.3	SINK(UniMod:121)LDSPDPFK	FALSE	0	0.806754	1.69473
Q9BW11	17.3022	18.1442	17.6825	17.8457	18.5753	18.0676	18.2298	18.1244	17.3872	16.8268	16.6574	17.5868	17.5244	18.9296	18.4801	18.9308	18.8755	18.4537	17.9579	17.5752	16.7551	17.8611	17.6224	17.8927	18.2831	18.0131	17.4142	18.2121	17.035	16.5955	16.0746	16.8629	16.6388	Q9BW11	MXD3	Max dimerization protein 3	1	LKQQMPLGADCAR	LK(UniMod:121)QQMPLGADC(UniMod:4)AR	3	LK(UniMod:121)QQMPLGADC(UniMod:4)AR3	30	1	240038	LK(UniMod:121)QQMPLGADC(UniMod:4)AR	FALSE	0	-1.79095	-0.852396
O94979.18	20.3036	20.0556	20.1321	20.0833	19.3708	19.5743	19.5835	19.5121	20.3076	20.6576	20.9045	21.1595	20.1675	19.5957	19.7443	19.6842	19.3706	19.6393	20.7608	21.0119	20.0613	20.7473	19.9409	19.8352	19.3762	20.0213	19.5831	19.8473	20.8852	20.6001	20.8926	21.0595	20.9359	O94979	SEC31A	Protein transport protein Sec31A	1	PNIEGAPGAPIGNTFQHVQSLPTKK	PNIEGAPGAPIGNTFQHVQSLPTK(UniMod:121)K	4	PNIEGAPGAPIGNTFQHVQSLPTK(UniMod:121)K4	30	1	1.33017e+06	PNIEGAPGAPIGNTFQHVQSLPTK(UniMod:121)K	FALSE	0	0.735957	1.54811
Q9Y4D1.32	18.9972	19.5292	19.5775	19.5214	19.5066	19.5029	19.7866	20.048	19.3865	19.8683	19.5633	18.9328	19.6585	19.2352	19.4229	19.9385	19.6198	19.6191	19.0327	19.1062	19.4549	19.706	20.1567	18.4175	18.18	18.3653	18.6676	18.5624	19.8935	19.3785	19.3986	19.7004	19.4082	Q9Y4D1	DAAM1	Disheveled-associated activator of morphogenesis 1	0	VKELSVIDGR	VK(UniMod:121)ELSVIDGR	3	VK(UniMod:121)ELSVIDGR3	30	0	712755	VK(UniMod:121)ELSVIDGR	FALSE	0	0.719963	1.51462
P53621.11	24.9472	24.8831	24.7766	24.6464	24.6879	24.5306	24.8063	24.6613	25.0595	24.6769	24.9315	24.7331	25.0321	24.8405	24.7359	25.0885	24.6331	24.7163	24.7191	24.9951	24.9438	25.1433	25.0151	24.6549	24.6556	24.7852	24.5154	24.6498	25.2765	25.2298	25.0467	25.2401	25.4183	P53621	COPA	Coatomer subunit alpha	1	GFFEGTIASKGK	GFFEGTIASK(UniMod:121)GK	3	GFFEGTIASK(UniMod:121)GK3	30	0	31483880	GFFEGTIASK(UniMod:121)GK	FALSE	0	0.380177	0.799981
Q16512.5	20.0576	20.3708	21.1401	20.4841	20.8378	20.9675	20.9039	21.0181	21.2316	21.3707	21.1978	21.897	21.4928	18.9297	19.7648	20.073	20.0604	20.6257	21.222	20.9542	20.736	20.4819	20.8605	19.264	19.4799	19.7379	19.3624	19.3587	20.8152	20.5904	20.2818	20.7289	20.9566	Q16512	PKN1	Serine/threonine-protein kinase N1	1	SSLKAEAENTSEVSTVLK	SSLK(UniMod:121)AEAENTSEVSTVLK	3	SSLK(UniMod:121)AEAENTSEVSTVLK3	30	1	1.76434e+06	SSLK(UniMod:121)AEAENTSEVSTVLK	FALSE	0	0.795049	1.67302
P51148.3	24.4673	24.4628	24.3271	24.2958	24.3717	24.1766	24.1092	24.4726	24.2208	24.5022	24.4558	24.5836	24.083	24.136	24.1992	24.2553	24.3093	24.2287	24.9701	24.9181	24.6803	24.3776	24.5529	24.2879	24.0936	24.2055	23.924	24.1142	24.7302	24.7695	24.8784	24.6043	25.0651	P51148	RAB5C	Ras-related protein Rab-5C	1	QASPNIVIALAGNKADLASK	QASPNIVIALAGNK(UniMod:121)ADLASK	3	QASPNIVIALAGNK(UniMod:121)ADLASK3	30	1	2.35307e+07	QASPNIVIALAGNK(UniMod:121)ADLASK	FALSE	0	0.440746	0.928142
P13639.21	21.534	21.9569	21.8907	22.4037	21.9778	22.0286	22.1187	21.9676	21.6769	21.455	21.7296	21.7486	21.801	22.2119	21.9574	22.2342	22.1442	22.1335	21.856	21.545	22.0928	21.8294	21.5647	22.0568	21.8222	21.9739	22.0081	21.6366	21.1437	21.2078	21.2187	21.4996	20.7731	P13639	EEF2	Elongation factor 2	1	NMSVIAHVDHGKSTLTDSLVCK	NMSVIAHVDHGK(UniMod:121)STLTDSLVC(UniMod:4)K	4	NMSVIAHVDHGK(UniMod:121)STLTDSLVC(UniMod:4)K4	30	0	3.7309e+06	NMSVIAHVDHGK(UniMod:121)STLTDSLVC(UniMod:4)K	FALSE	0	-0.991327	-0.47058
O75131.8	20.6056	20.2049	20.6186	20.2766	20.4089	20.5301	20.6481	20.428	20.4288	20.8693	20.8103	20.855	20.9314	19.4224	19.9604	19.7401	20.2027	19.4781	20.2943	20.8018	20.5259	20.9429	20.6802	20.037	20.3322	20.3167	20.2738	19.8329	20.9118	20.7616	21.3586	21.2559	20.9758	O75131	CPNE3	Copine-3	1	SYKNSGVISVK	SYK(UniMod:121)NSGVISVK	3	SYK(UniMod:121)NSGVISVK3	30	0	1.56805e+06	SYK(UniMod:121)NSGVISVK	FALSE	0	0.575688	1.21277
O94880.11	21.5338	21.8195	21.9077	21.6043	21.3908	21.8967	21.6411	21.8199	22.0244	22.2387	21.7617	22.4936	22.2063	21.9052	22.2089	22.0903	21.7122	21.9991	21.7509	21.9996	21.356	21.4332	21.7396	22.0801	21.9381	21.9157	21.9808	21.9275	20.758	21.1892	20.9753	20.9913	21.5826	O94880	PHF14	PHD finger protein 14	1	LCESLEELQNLNGKLR	LC(UniMod:4)ESLEELQNLNGK(UniMod:121)LR	3	LC(UniMod:4)ESLEELQNLNGK(UniMod:121)LR3	30	1	3736072	LC(UniMod:4)ESLEELQNLNGK(UniMod:121)LR	FALSE	0	-1.17896	-0.559352
P61158.15	24.0694	23.4555	23.7148	23.6092	23.5004	23.4997	22.804	23.4988	24.1047	24.0099	23.9141	24.2337	23.9736	22.8255	23.0803	22.8927	22.9223	23.0583	23.9976	24.239	24.0166	23.7841	23.7384	23.8131	23.6717	23.6458	23.8131	23.6406	24.5833	24.411	24.4619	24.3361	24.3175	P61158	ACTR3	Actin-related protein 3	1	YSYVCPDLVKEFNK	YSYVC(UniMod:4)PDLVK(UniMod:121)EFNK	3	YSYVC(UniMod:4)PDLVK(UniMod:121)EFNK3	30	0	1.53657e+07	YSYVC(UniMod:4)PDLVK(UniMod:121)EFNK	FALSE	0	0.453443	0.956735
P51659.1	15.5553	15.4769	15.4914	15.3168	15.6005	15.2472	16.295	15.7711	15.2757	15.6309	15.1241	15.4759	15.1764	14.7546	15.2692	14.2845	15.2791	16.0338	15.7481	15.5543	15.8243	15.9757	16.0456	15.0602	14.0941	14.7416	15.5934	14.2547	15.8895	16.0937	16.3719	16.8643	16.5895	P51659	HSD17B4	Peroxisomal multifunctional enzyme type 2	1	DIGPEVVKK	DIGPEVVK(UniMod:121)K	2	DIGPEVVK(UniMod:121)K2	30	1	51880.1	DIGPEVVK(UniMod:121)K	FALSE	0	1.03719	2.1888
Q5T4S7.60	19.299	19.3183	19.274	19.0364	19.2426	19.0886	19.2891	19.0195	19.3939	19.2397	19.4218	19.3353	19.673	19.168	18.9433	19.3658	19.1423	19.1492	19.6427	19.1527	19.3149	19.6762	19.6274	18.8812	18.9058	18.8195	18.9613	19.0364	20.2217	19.3582	19.6637	19.5508	19.5911	Q5T4S7	UBR4	E3 ubiquitin-protein ligase UBR4	1	SPSKQAPGEK	SPSK(UniMod:121)QAPGEK	3	SPSK(UniMod:121)QAPGEK3	30	0	668468	SPSK(UniMod:121)QAPGEK	FALSE	0	0.486054	1.02645
Q96C19.10	17.8252	17.5673	17.3991	16.098	16.4698	16.4138	16.0849	17.3838	17.6814	18.6131	18.6875	18.7778	17.7813	16.9112	17.1805	16.4538	17.1176	16.8874	18.5371	18.7071	18.0982	17.8921	17.8881	16.6107	17.1487	17.3768	17.0171	17.2648	18.3861	18.6219	18.8154	18.0215	18.9886	Q96C19	EFHD2	EF-hand domain-containing protein D2	1	SFFEAKVQAINVSSR	SFFEAK(UniMod:121)VQAINVSSR	3	SFFEAK(UniMod:121)VQAINVSSR3	30	1	250601	SFFEAK(UniMod:121)VQAINVSSR	FALSE	0	0.952966	2.01319
Q5SW79.36	20.7476	20.4183	20.2967	20.1195	20.3622	19.9815	20.3309	20.1444	20.1734	20.6076	20.6673	20.2057	20.3747	20.5386	19.857	20.2002	20.0716	20.3858	20.6193	20.5724	20.4999	20.7678	20.6705	20.2475	20.4856	20.2682	20.501	20.4424	20.9037	21.3741	21.1765	21.0666	21.0106	Q5SW79	CEP170	Centrosomal protein of 170 kDa	1	SSESELSKSASAK	SSESELSK(UniMod:121)SASAK	3	SSESELSK(UniMod:121)SASAK3	30	0	1.53755e+06	SSESELSK(UniMod:121)SASAK	FALSE	0	0.46081	0.973941
P21860.10	22.0902	22.1066	22.8941	23.0315	23.0992	22.9039	22.8496	22.8329	22.8286	22.8293	22.6751	22.9573	22.9336	22.0609	21.8705	22.4775	22.339	22.3694	22.3309	22.0468	22.2381	21.6301	21.703	22.4439	22.2848	22.4829	22.5597	22.473	21.8166	21.7877	21.6151	21.6804	21.7583	P21860	ERBB3	Receptor tyrosine-protein kinase erbB-3	1	LAEVPDLLEKGER	LAEVPDLLEK(UniMod:121)GER	3	LAEVPDLLEK(UniMod:121)GER3	30	0	5.73928e+06	LAEVPDLLEK(UniMod:121)GER	FALSE	0	-0.973854	-0.46068
Q13409.1	19.6392	19.587	19.5982	19.2782	19.2863	19.8058	19.3677	18.9982	19.851	19.7709	19.8104	19.6733	20.1399	19.3751	19.0181	19.2332	19.2077	19.4019	19.7032	19.6024	20.1718	19.9251	20.2312	19.057	19.5098	19.1748	18.9448	19.4305	20.1839	20.1294	19.8753	19.9866	20.1001	Q13409	DYNC1I2	Cytoplasmic dynein 1 intermediate chain 2	1	EAVAPVQEESDLEKK	EAVAPVQEESDLEK(UniMod:121)K	3	EAVAPVQEESDLEK(UniMod:121)K3	30	0	847894	EAVAPVQEESDLEK(UniMod:121)K	FALSE	0	0.533998	1.12941
Q01780.1	21.2595	21.4751	21.3996	21.6726	21.7985	21.8457	21.8751	21.649	21.0442	21.1735	20.5742	20.9419	21.4211	22.0897	21.6977	22.0687	22.2158	21.8543	20.8225	20.9613	20.9587	21.144	20.9381	21.5408	21.6725	21.4905	21.5664	21.7777	20.814	20.7995	21.0848	20.9988	20.8496	Q01780	EXOSC10	Exosome component 10	1	APVSQAAKFDPSTK	APVSQAAK(UniMod:121)FDPSTK	3	APVSQAAK(UniMod:121)FDPSTK3	30	0	2.82386e+06	APVSQAAK(UniMod:121)FDPSTK	FALSE	0	-0.951052	-0.449421
P26639.6	19.1569	18.4776	18.4607	18.6486	18.4842	18.3291	18.1751	18.8551	18.7226	18.6091	18.057	18.3036	18.4222	18.0165	18.7348	18.0537	18.2189	18.2387	19.0192	18.2839	19.0687	18.4563	18.6854	18.8787	18.4031	18.7552	18.4414	18.8073	19.7731	19.3244	19.5454	19.7149	19.9256	P26639	TARS1	Threonine--tRNA ligase 1, cytoplasmic	1	IDIQIKDAIGR	IDIQIK(UniMod:121)DAIGR	3	IDIQIK(UniMod:121)DAIGR3	30	1	463909	IDIQIK(UniMod:121)DAIGR	FALSE	0	0.641408	1.35768
Q5SW79.28	20.8234	20.0596	19.962	19.3194	19.8665	19.6579	19.7724	19.4153	20.1743	20.408	20.2705	20.2255	20.5106	19.7516	19.7223	19.941	19.7295	19.6685	20.2134	20.4449	20.6506	20.1876	20.2871	20.4481	20.653	20.5154	20.4003	20.3213	20.7279	21.2703	21.293	21.2983	21.3063	Q5SW79	CEP170	Centrosomal protein of 170 kDa	1	SDVPVYLKR	SDVPVYLK(UniMod:121)R	3	SDVPVYLK(UniMod:121)R3	30	0	1.40343e+06	SDVPVYLK(UniMod:121)R	FALSE	0	0.456558	0.966485
P51784.12	22.336	22.7585	22.8685	22.7675	22.9351	22.7916	22.3144	22.7102	23.0587	22.9745	23.2613	23.0965	22.7751	22.8203	22.904	22.6549	22.8353	22.9741	22.7073	23.2556	22.1091	22.5598	22.7648	22.7884	22.8498	22.8087	22.6521	22.6933	22.1109	21.9673	21.9829	21.7768	21.7299	P51784	USP11	Ubiquitin carboxyl-terminal hydrolase 11	1	TTSPEEVHAQPYIAIDWEPEMKK	TTSPEEVHAQPYIAIDWEPEMK(UniMod:121)K	4	TTSPEEVHAQPYIAIDWEPEMK(UniMod:121)K4	30	0	6.99528e+06	TTSPEEVHAQPYIAIDWEPEMK(UniMod:121)K	FALSE	0	-1.14766	-0.542116
P55290.4	13.9271	14.0937	14.353	14.3976	14.4329	13.8723	14.6308	14.6362	14.3821	14.1219	14.367	14.1193	14.5703	14.0659	14.0795	14.6861	14.3212	14.6005	13.9093	13.6979	13.7588	14.0611	13.7564	13.129	13.3765	12.9432	13.8568	13.6827	14.7548	14.0129	14.8502	14.342	14.3223	P55290	CDH13	Cadherin-13	1	NSKVDCNAAGALR	NSK(UniMod:121)VDC(UniMod:4)NAAGALR	3	NSK(UniMod:121)VDC(UniMod:4)NAAGALR3	29	1	18611.3	NSK(UniMod:121)VDC(UniMod:4)NAAGALR	TRUE	1	0.679371	1.43823
P08236.1	9.84883	13.5942	12.9391	13.9648	13.1655	13.8867	13.754	11.6862	13.2521	5.73712	15.2202	14.8726	13.852	14.3049	14.4706	13.6529	14.38	14.7111	15.2002	15.1561	5.73712	14.2306	14.0986	13.6291	14.0426	13.3379	14.5784	14.2146	5.73712	5.73712	5.73712	5.73712	5.73712	P08236	GUSB	Beta-glucuronidase	1	GKGFDWPLLVK	GK(UniMod:121)GFDWPLLVK	3	GK(UniMod:121)GFDWPLLVK3	23	1	20132.8	GK(UniMod:121)GFDWPLLVK	TRUE	7	-11.171	-5.2758
P62906.2	23.6469	24.1565	24.0501	24.591	24.5867	24.5173	24.0861	24.1201	23.5473	23.9626	23.516	24.0063	23.568	24.4351	24.8172	24.4793	24.4257	24.535	23.6794	24.2848	23.7938	23.4727	23.6415	24.1451	23.8957	24.1518	24.0815	24.0382	23.025	23.1395	23.5112	23.317	23.1636	P62906	RPL10A	60S ribosomal protein L10a	1	AVDIPHMDIEALKK	AVDIPHMDIEALK(UniMod:121)K	4	AVDIPHMDIEALK(UniMod:121)K4	30	0	1.7055e+07	AVDIPHMDIEALK(UniMod:121)K	FALSE	0	-1.12928	-0.533205
O43432.7	23.8865	23.4918	23.7831	23.686	23.8009	23.6128	23.2343	23.6872	23.8368	23.8151	24.2463	24.1349	23.7763	23.2289	23.9998	23.6241	23.2083	23.3778	23.4799	23.9002	23.6312	23.2613	23.2063	24.4177	24.2659	24.3535	24.2278	24.2774	23.5282	23.3994	23.3771	23.3833	23.6347	O43432	EIF4G3	Eukaryotic translation initiation factor 4 gamma 3	1	SIGNIKFIGELFK	SIGNIK(UniMod:121)FIGELFK	3	SIGNIK(UniMod:121)FIGELFK3	30	0	1.45897e+07	SIGNIK(UniMod:121)FIGELFK	FALSE	0	-1.14655	-0.541255
P53621.40	24.4293	24.3017	24.1266	24.1274	23.8201	23.7107	23.5554	23.9331	24.3598	24.3462	24.7301	24.5374	24.146	24.179	24.1872	23.8667	24.0426	24.0664	24.4566	24.7273	24.843	24.2418	24.4063	24.158	24.0464	24.0446	24.0912	24.0186	24.7853	24.8717	24.7558	24.5318	24.9898	P53621	COPA	Coatomer subunit alpha	1	SLAYLTAATHGLDEEAESLKETFDPEK	SLAYLTAATHGLDEEAESLK(UniMod:121)ETFDPEK	4	SLAYLTAATHGLDEEAESLK(UniMod:121)ETFDPEK4	30	1	21694890	SLAYLTAATHGLDEEAESLK(UniMod:121)ETFDPEK	FALSE	0	0.458349	0.971948
P24928.9	17.1339	17.8774	17.674	17.8253	17.4846	18.3601	17.8496	17.6729	17.5279	17.5679	16.8832	18.0783	17.4898	18.6997	18.4642	18.3575	18.3936	18.2828	16.7483	16.7849	18.0189	17.4519	17.5723	17.361	18.0987	17.9808	17.839	17.8807	16.3874	16.995	15.8667	16.8081	16.1217	P24928	POLR2A	DNA-directed RNA polymerase II subunit RPB1	1	LKELINISK	LK(UniMod:121)ELINISK	3	LK(UniMod:121)ELINISK3	30	1	212256	LK(UniMod:121)ELINISK	FALSE	0	-1.89774	-0.894804
Q6GQQ9.1	23.2953	22.9095	22.9825	22.7634	22.8714	22.9191	22.4061	22.7532	23.2559	23.2364	22.9295	23.6499	23.0397	22.4237	22.5164	22.5647	22.5984	22.5189	23.1017	23.0234	23.3693	23.5655	23.4129	23.2325	22.9024	22.839	22.698	22.8492	23.5718	23.7299	23.3913	23.8379	23.9014	Q6GQQ9	OTUD7B	OTU domain-containing protein 7B	1	ALYALMEKGVEK	ALYALMEK(UniMod:121)GVEK	3	ALYALMEK(UniMod:121)GVEK3	30	0	9.3938e+06	ALYALMEK(UniMod:121)GVEK	FALSE	0	0.501202	1.0633
Q2T9K0.1	17.6592	18.1427	18.448	18.4488	18.7489	18.6046	18.7859	18.6959	18.3782	18.267	17.5461	18.3277	18.677	18.8012	18.2773	18.4216	18.5375	18.0272	17.8097	17.536	18.0594	18.0839	17.8729	18.0052	18.3173	18.369	17.9986	18.1271	17.3825	16.8151	16.8164	17.3985	17.3618	Q2T9K0	TMEM44	Transmembrane protein 44	1	QALGFAKEAR	QALGFAK(UniMod:121)EAR	3	QALGFAK(UniMod:121)EAR3	27	1	304953	QALGFAK(UniMod:121)EAR	TRUE	3	-1.37101	-0.646171
Q99447.2	17.9256	17.5652	17.5832	17.4994	17.7367	18.0204	17.6299	17.709	17.4097	17.261	17.4742	17.3663	17.7254	17.6781	16.8849	17.3815	17.2717	17.2587	17.9161	17.5697	17.6048	18.5029	17.5836	16.9005	17.7189	17.5874	17.2769	17.6803	18.3602	18.4005	18.3937	18.4425	18.4948	Q99447	PCYT2	Ethanolamine-phosphate cytidylyltransferase	1	EYADSFGKCPGGR	EYADSFGK(UniMod:121)C(UniMod:4)PGGR	3	EYADSFGK(UniMod:121)C(UniMod:4)PGGR3	30	0	223752	EYADSFGK(UniMod:121)C(UniMod:4)PGGR	FALSE	0	0.631379	1.33972
Q15154.19	17.8715	17.8427	18.1222	17.1626	17.4788	17.5722	17.9435	17.5952	19.0838	18.6366	18.0499	18.374	19.3258	17.0107	17.6077	17.6204	16.5868	17.0678	18.68	17.6263	18.7034	18.7297	18.7937	16.882	17.1444	17.1879	16.7571	17.7965	18.6044	18.4861	18.421	18.7114	18.7239	Q15154	PCM1	Pericentriolar material 1 protein	1	IEATGVIQSCAKEAK	IEATGVIQSC(UniMod:4)AK(UniMod:121)EAK	3	IEATGVIQSC(UniMod:4)AK(UniMod:121)EAK3	27	1	311201	IEATGVIQSC(UniMod:4)AK(UniMod:121)EAK	TRUE	3	0.919649	1.95187
Q15021.1	19.0896	19.7059	19.2685	19.3501	19.7245	19.7679	19.7771	19.4277	18.7487	18.9537	19.0531	18.8139	19.0686	20.1534	19.7721	20.2323	20.1292	19.9754	19.3228	18.9941	19.3637	19.6207	19.4954	19.1747	19.6144	19.3845	19.7627	19.6957	18.5484	18.7042	18.81	19.0654	18.1357	Q15021	NCAPD2	Condensin complex subunit 1	1	ATEKVACCPLER	ATEK(UniMod:121)VAC(UniMod:4)C(UniMod:4)PLER	3	ATEK(UniMod:121)VAC(UniMod:4)C(UniMod:4)PLER3	30	0	699038	ATEK(UniMod:121)VAC(UniMod:4)C(UniMod:4)PLER	FALSE	0	-1.18802	-0.559293
Q6P2E9.2	20.8075	20.3288	20.1933	20.0421	19.9529	20.1868	19.9904	20.2184	20.4862	20.5799	20.3219	19.9741	20.1798	19.3563	19.9504	20.6867	20.0932	19.8195	20.5492	20.6607	20.9506	20.4917	20.7295	20.4942	20.4345	20.1811	20.0678	20.4343	21.2642	21.6032	21.0637	21.1505	21.3812	Q6P2E9	EDC4	Enhancer of mRNA-decapping protein 4	1	IQPVAKYDWEQK	IQPVAK(UniMod:121)YDWEQK	3	IQPVAK(UniMod:121)YDWEQK3	30	0	1.54919e+06	IQPVAK(UniMod:121)YDWEQK	FALSE	0	0.621042	1.31931
Q9Y5X2.5	24.4977	24.7826	24.0927	23.8774	23.8982	23.8358	23.6983	24.1309	23.9644	24.3417	24.3818	24.4824	24.3164	24.6164	24.4189	24.2724	24.5855	24.6894	25.0851	25.3993	25.0672	24.8137	24.8782	24.1662	23.9662	24.1276	24.2899	24.1275	24.6928	24.9237	24.7212	24.7174	25.2443	Q9Y5X2	SNX8	Sorting nexin-8	1	ESAQCVGDEFLNCKLATR	ESAQC(UniMod:4)VGDEFLNC(UniMod:4)K(UniMod:121)LATR	3	ESAQC(UniMod:4)VGDEFLNC(UniMod:4)K(UniMod:121)LATR3	30	1	2.4813e+07	ESAQC(UniMod:4)VGDEFLNC(UniMod:4)K(UniMod:121)LATR	FALSE	0	0.463686	0.98509
Q04637.31	18.0325	18.2271	18.3119	18.1467	18.1073	18.3519	18.9437	18.4525	18.181	18.1769	18.49	17.5242	18.745	18.528	18.2916	18.1105	17.7599	18.7136	17.8875	17.8926	18.2198	18.4467	18.421	18.4596	18.7742	18.4132	18.649	18.9829	17.586	17.5316	16.8344	17.3259	17.768	Q04637	EIF4G1	Eukaryotic translation initiation factor 4 gamma 1	1	QKEMDEAATAEER	QK(UniMod:121)EMDEAATAEER	3	QK(UniMod:121)EMDEAATAEER3	30	1	314953	QK(UniMod:121)EMDEAATAEER	FALSE	0	-1.69533	-0.797898
Q9NQ89.11	19.3535	19.7699	19.0068	18.7434	19.057	18.7747	18.5384	19.1086	19.3353	19.0524	19.3943	18.7214	19.3422	19.375	19.3357	19.5875	19.3703	19.4553	19.6962	19.9658	20.361	20.2204	20.3321	18.0795	19.1535	19.1958	18.8867	18.8865	20.2095	19.7099	19.8981	19.6968	19.8189	Q9NQ89	C12orf4	Protein C12orf4	1	WSNELKQSTAIQK	WSNELK(UniMod:121)QSTAIQK	3	WSNELK(UniMod:121)QSTAIQK3	30	1	741674	WSNELK(UniMod:121)QSTAIQK	FALSE	0	0.656684	1.39575
Q53EZ4.5	16.3221	16.4804	17.0245	16.9028	17.0834	16.5455	17.0466	16.4376	17.3824	17.1454	16.8911	17.3564	17.4541	16.4954	16.2952	16.9071	16.8186	16.8734	16.4325	16.2906	16.3588	15.9649	16.3673	16.6392	16.5193	17.2644	16.5117	17.3021	15.9791	15.3689	15.9902	15.5933	16.0528	Q53EZ4	CEP55	Centrosomal protein of 55 kDa	1	EKNAYQLTEK	EK(UniMod:121)NAYQLTEK	3	EK(UniMod:121)NAYQLTEK3	26	1	113379	EK(UniMod:121)NAYQLTEK	TRUE	4	-1.42925	-0.671688
Q6VMQ6.13	19.6258	19.8895	19.8839	20.217	20.2033	20.2373	20.379	20.4139	19.3422	19.4462	19.4699	19.3129	19.817	20.5216	20.0685	20.2909	20.3444	20.4233	19.2101	19.2231	19.3608	19.929	19.5233	19.8097	20.065	19.9025	20.5289	20.2598	19.0056	19.4232	18.5084	19.5738	19.1817	Q6VMQ6	ATF7IP	Activating transcription factor 7-interacting protein 1	1	SEDMDNVQSKR	SEDMDNVQSK(UniMod:121)R	3	SEDMDNVQSK(UniMod:121)R3	30	0	947750	SEDMDNVQSK(UniMod:121)R	FALSE	0	-1.32612	-0.623192
Q13685.3	26.9242	26.3718	26.0546	25.8054	25.6671	26.1944	25.712	25.9185	26.1637	26.1051	26.4067	26.4634	26.1096	26.0884	25.9613	25.8364	26.2571	26.1344	26.6292	26.9768	26.6627	26.5226	26.6487	26.8107	26.525	26.5495	26.66	26.5209	27.2539	27.2321	27.1941	27.2558	27.24	Q13685	AAMP	Angio-associated migratory cell protein	1	IWDLKQGSPIHVLK	IWDLK(UniMod:121)QGSPIHVLK	4	IWDLK(UniMod:121)QGSPIHVLK4	30	0	9.91045e+07	IWDLK(UniMod:121)QGSPIHVLK	FALSE	0	0.397644	0.846235
O60524.12	18.4305	18.0674	18.527	18.1591	18.2822	17.7761	18.208	18.1757	18.8814	18.9693	18.9868	18.7248	19.1068	17.6464	17.7198	17.4881	17.5574	17.6192	18.3442	18.5628	18.7131	18.6096	18.4137	18.012	17.7998	17.8052	17.93	18.53	18.7194	18.5676	19.435	18.7608	18.7456	O60524	NEMF	Nuclear export mediator factor NEMF	1	LLGSAGSNKEEK	LLGSAGSNK(UniMod:121)EEK	3	LLGSAGSNK(UniMod:121)EEK3	29	0	370106	LLGSAGSNK(UniMod:121)EEK	TRUE	1	0.530621	1.12994
Q9H3S7	18.8984	18.7161	18.5064	17.5633	18.1607	18.6649	18.2733	18.0101	18.9337	18.9369	18.6176	18.9827	18.9209	18.2418	18.76	18.0169	18.0644	18.908	18.8072	18.7631	19.0652	19.1992	19.3352	18.5185	18.1638	18.2844	18.4947	18.2574	19.0862	19.7123	19.0685	19.5732	19.8248	Q9H3S7	PTPN23	Tyrosine-protein phosphatase non-receptor type 23	1	DDITASLVTTDHSEMKK	DDITASLVTTDHSEMK(UniMod:121)K	3	DDITASLVTTDHSEMK(UniMod:121)K3	30	0	469907	DDITASLVTTDHSEMK(UniMod:121)K	FALSE	0	0.708766	1.50966
Q15154.37	19.8512	19.7979	20.3092	19.3483	18.6621	19.1933	18.7636	18.48	22.36	21.6033	21.3798	21.9113	21.3897	19.0139	19.31	19.4453	18.9908	19.289	20.317	20.0413	20.4423	20.1231	21.0063	19.2004	19.0952	19.221	19.2368	19.1455	21.0705	19.8414	20.5819	21.1204	19.9988	Q15154	PCM1	Pericentriolar material 1 protein	1	MDKLLGELHTLR	MDK(UniMod:121)LLGELHTLR	4	MDK(UniMod:121)LLGELHTLR4	30	0	1.48816e+06	MDK(UniMod:121)LLGELHTLR	FALSE	0	0.858037	1.82763
O15304.1	23.3038	24.2774	24.0949	24.3973	24.101	24.0398	23.4296	23.9004	24.3215	23.9831	24.4473	24.4493	23.8796	23.6411	24.0907	23.6767	23.8812	23.9204	24.799	24.9956	24.8778	24.3931	24.498	23.2382	22.5057	22.8359	22.6604	22.7584	23.8295	23.6543	23.7499	23.5225	24.283	O15304	SIVA1	Apoptosis regulatory protein Siva	1	SCPFADVAPLQLKVR	SC(UniMod:4)PFADVAPLQLK(UniMod:121)VR	3	SC(UniMod:4)PFADVAPLQLK(UniMod:121)VR3	30	0	1.76588e+07	SC(UniMod:4)PFADVAPLQLK(UniMod:121)VR	FALSE	0	0.644119	1.37213
Q13310.20	23.0001	23.5304	23.6086	23.6502	23.7022	23.9697	24.2561	23.853	23.5336	23.4333	23.1623	22.8551	23.6705	23.9989	23.5617	23.9058	23.9293	23.9984	22.9156	23.175	23.2483	23.2066	23.3646	23.1286	23.4297	23.436	23.4984	23.747	22.6455	22.4413	22.673	22.8675	22.1339	Q13310	PABPC4	Polyadenylate-binding protein 4	0	NLDKSIDNK	NLDK(UniMod:121)SIDNK	3	NLDK(UniMod:121)SIDNK3	30	0	11428409	NLDK(UniMod:121)SIDNK	FALSE	0	-1.21919	-0.572218
Q9UKE5.15	20.5488	19.7966	20.0865	20.2552	19.933	19.6844	19.3856	19.7529	20.537	20.4331	20.1651	20.0875	20.6312	19.3041	19.0569	19.476	19.764	19.4183	20.284	19.9874	19.7016	20.6238	20.3502	20.0316	20.093	20.2501	19.8571	20.1838	20.9023	21.0989	21.0166	21.124	20.9308	Q9UKE5	TNIK	TRAF2 and NCK-interacting protein kinase	1	PAWAKEVEER	PAWAK(UniMod:121)EVEER	3	PAWAK(UniMod:121)EVEER3	30	0	1.27194e+06	PAWAK(UniMod:121)EVEER	FALSE	0	0.594889	1.26786
Q13443	20.807	20.5868	21.2168	21.4195	21.4097	21.1787	21.4448	21.5061	21.3594	20.982	21.0172	20.8374	21.0131	21.0929	20.6902	20.5775	20.582	20.6222	20.3817	20.332	20.4896	20.4048	20.6952	20.4962	20.5507	20.4771	20.1301	20.6317	21.1678	21.3706	21.3125	21.0555	20.878	Q13443	ADAM9	Disintegrin and metalloproteinase domain-containing protein 9	1	SQTYESDGKNQANPSR	SQTYESDGK(UniMod:121)NQANPSR	3	SQTYESDGK(UniMod:121)NQANPSR3	30	0	1.99478e+06	SQTYESDGK(UniMod:121)NQANPSR	FALSE	0	0.446922	0.952513
O75131.7	20.4089	19.9301	20.0375	20.465	19.9006	19.5965	20.1534	19.7264	20.3636	20.0034	20.0968	19.8245	20.2451	19.3777	19.4591	19.4161	19.614	20.1993	20.097	19.93	20.4872	20.5596	20.1613	19.8461	20.0918	20.1281	20.03	19.4267	20.8474	21.1261	20.7725	20.8023	21.0185	O75131	CPNE3	Copine-3	1	SSPVEFECINEKK	SSPVEFEC(UniMod:4)INEK(UniMod:121)K	3	SSPVEFEC(UniMod:4)INEK(UniMod:121)K3	30	0	1.22452e+06	SSPVEFEC(UniMod:4)INEK(UniMod:121)K	FALSE	0	0.644184	1.37343
Q05397.3	19.0668	19.3668	19.6194	18.4332	18.3006	18.1991	18.3503	17.8883	21.0974	20.8254	21.1971	20.9678	20.9349	18.2902	18.2582	18.1508	18.4989	18.5018	20.7602	20.5738	20.6282	20.001	20.0046	18.5772	18.3575	17.9317	18.8218	18.8954	19.9239	19.7492	18.8925	19.904	19.6152	Q05397	PTK2	Focal adhesion kinase 1	1	EIEMAQKLLNSDLGELINK	EIEMAQK(UniMod:121)LLNSDLGELINK	3	EIEMAQK(UniMod:121)LLNSDLGELINK3	30	1	971875	EIEMAQK(UniMod:121)LLNSDLGELINK	FALSE	0	0.702492	1.49803
O14730.9	9.26618	10.8199	10.3987	5.73712	11.8844	5.73712	5.73712	11.2398	12.7933	11.6785	13.6182	13.3429	12.2181	11.7736	5.73712	12.3969	5.73712	5.73712	12.9282	14.4685	12.5727	13.079	13.7686	5.73712	5.73712	5.73712	5.73712	5.73712	13.6218	12.6423	13.9201	12.4505	11.3416	O14730	RIOK3	Serine/threonine-protein kinase RIO3	1	LSNHVFNALKQHAYSEER	LSNHVFNALK(UniMod:121)QHAYSEER	4	LSNHVFNALK(UniMod:121)QHAYSEER4	19	0	8800.65	LSNHVFNALK(UniMod:121)QHAYSEER	TRUE	11	4.5036	9.61267
Q9UHP3.10	22.2735	22.2173	22.2114	22.0701	22.3701	22.1756	22.1149	22.3622	22.0063	22.0818	22.1713	22.6816	22.08	21.913	22.3998	22.1498	22.2932	22.3514	22.1014	22.0081	22.1851	22.2558	22.5159	21.853	21.6581	22.0166	22.0163	21.9696	22.5906	22.3862	22.6972	22.646	22.9016	Q9UHP3	USP25	Ubiquitin carboxyl-terminal hydrolase 25	1	LVLNYKPPSNAQDLPR	LVLNYK(UniMod:121)PPSNAQDLPR	3	LVLNYK(UniMod:121)PPSNAQDLPR3	30	1	5.08233e+06	LVLNYK(UniMod:121)PPSNAQDLPR	FALSE	0	0.473073	1.01018
O95714.35	20.7988	20.301	20.4559	20.4085	20.6159	20.4489	20.4086	20.0419	20.6596	20.4292	20.6617	20.3159	20.5684	20.4603	19.6067	19.6937	19.9117	20.1979	20.7059	20.5667	20.4772	20.8558	20.5342	20.4312	20.3386	20.5715	20.4835	20.2628	21.1544	21.3464	21.045	21.2298	21.1248	O95714	HERC2	E3 ubiquitin-protein ligase HERC2	1	LSPNPWQEKR	LSPNPWQEK(UniMod:121)R	3	LSPNPWQEK(UniMod:121)R3	30	0	1.58763e+06	LSPNPWQEK(UniMod:121)R	FALSE	0	0.486148	1.03898
P41208.3	17.633	16.7967	16.8745	16.5503	16.7682	14.575	16.546	16.8887	17.7025	17.5018	17.2362	18.0251	16.9513	16.7179	16.9855	15.9501	16.1371	15.9134	17.408	17.003	17.0808	17.3471	17.4236	16.8695	16.4961	17.0168	16.4883	16.9262	18.2097	18.6688	18.307	18.7247	18.6232	P41208	CETN2	Centrin-2	1	EEILKAFK	EEILK(UniMod:121)AFK	2	EEILK(UniMod:121)AFK2	28	1	176537	EEILK(UniMod:121)AFK	TRUE	2	1.11334	2.38131
Q15154.60	19.7173	19.6671	19.8525	19.211	19.1052	19.0952	19.3078	19.0425	20.7502	20.1348	20.7476	20.4171	20.714	19.7122	19.1914	19.2174	19.1842	19.2649	19.9941	19.7889	19.9171	20.2435	20.1572	19.3062	19.36	19.3545	19.4515	19.0859	20.4404	20.4259	19.7266	20.062	19.9597	Q15154	PCM1	Pericentriolar material 1 protein	1	YESASMSSTCEPCKSR	YESASMSSTC(UniMod:4)EPC(UniMod:4)K(UniMod:121)SR	3	YESASMSSTC(UniMod:4)EPC(UniMod:4)K(UniMod:121)SR3	30	1	981075	YESASMSSTC(UniMod:4)EPC(UniMod:4)K(UniMod:121)SR	FALSE	0	0.516768	1.10575
O75881.3	12.6305	17.7091	16.5972	18.1908	16.3569	18.2366	18.432	18.2841	5.73712	17.7231	17.6023	17.5046	17.9044	18.675	17.7291	17.9013	18.1809	18.1512	17.337	17.1027	16.527	18.3779	17.1087	17.4126	17.8831	17.7449	17.7114	17.1587	5.73712	5.73712	5.73712	15.4455	5.73712	O75881	CYP7B1	Cytochrome P450 7B1	1	IIKCFSSEK	IIK(UniMod:121)C(UniMod:4)FSSEK	3	IIK(UniMod:121)C(UniMod:4)FSSEK3	25	0	217660	IIK(UniMod:121)C(UniMod:4)FSSEK	TRUE	5	-13.4994	-6.30728
P17707.1	21.7821	22.3208	21.6622	21.9656	21.4923	21.709	21.719	21.728	21.8264	21.5219	21.3517	21.3521	21.9556	22.4852	22.0144	22.2378	21.8686	22.1504	22.3628	22.35	22.629	22.6052	22.5045	21.5366	21.2829	21.2453	21.4944	21.5165	22.3365	22.1695	21.9696	22.2843	21.9853	P17707	AMD1	S-adenosylmethionine decarboxylase proenzyme	1	DGVTAKDVTR	DGVTAK(UniMod:121)DVTR	3	DGVTAK(UniMod:121)DVTR3	30	0	4.1629e+06	DGVTAK(UniMod:121)DVTR	FALSE	0	0.467221	1.00064
Q9HAW4.8	17.8705	18.8666	18.6623	19.2395	18.6163	18.7178	18.9067	19.025	18.2681	18.6509	18.5114	18.084	18.6032	19.706	19.235	19.2934	19.1874	19.5033	18.2375	18.0732	18.3029	18.4417	18.6857	17.9854	18.7113	18.2549	18.4205	18.5897	17.9694	17.0091	16.8347	17.504	17.4261	Q9HAW4	CLSPN	Claspin	1	IYKTVADSDESYMEK	IYK(UniMod:121)TVADSDESYMEK	3	IYK(UniMod:121)TVADSDESYMEK3	29	1	398952	IYK(UniMod:121)TVADSDESYMEK	TRUE	1	-1.42303	-0.664368
Q14494.5	24.2259	24.7847	24.9241	25.0056	25.0771	25.0056	24.564	24.7921	24.7678	25.0599	25.0947	25.1485	24.7259	25.1275	25.1439	25.0783	24.6789	24.8699	24.941	25.0271	24.7505	24.0494	24.1804	24.7861	24.4895	25.1073	24.4785	24.6536	23.6188	23.8368	23.9478	23.6585	23.6818	Q14494	NFE2L1	Endoplasmic reticulum membrane sensor NFE2L1	1	NTLDGYGIHPKSIDLDNYFTAR	NTLDGYGIHPK(UniMod:121)SIDLDNYFTAR	4	NTLDGYGIHPK(UniMod:121)SIDLDNYFTAR4	30	0	2.80774e+07	NTLDGYGIHPK(UniMod:121)SIDLDNYFTAR	FALSE	0	-1.30115	-0.607366
P51784.5	19.8552	20.3932	20.5535	20.702	20.6691	20.5553	20.7807	20.73	20.7071	20.0978	20.4012	20.4332	20.4586	20.6764	20.7297	20.5046	20.6296	20.244	19.9472	19.9114	20.1587	20.9009	20.2299	20.1021	20.4837	20.0858	20.4327	20.3852	19.3146	19.7862	19.2747	19.5197	19.1669	P51784	USP11	Ubiquitin carboxyl-terminal hydrolase 11	1	HDCVGYVMKK	HDC(UniMod:4)VGYVMK(UniMod:121)K	3	HDC(UniMod:4)VGYVMK(UniMod:121)K3	30	0	1.31741e+06	HDC(UniMod:4)VGYVMK(UniMod:121)K	FALSE	0	-1.20739	-0.563562
P50914.13	17.5082	19.1794	18.1916	18.3719	18.6751	19.0286	18.6018	18.4762	17.5707	17.7284	18.0343	17.4721	17.9571	19.8341	19.4282	19.468	19.5598	19.6333	18.4939	18.814	18.941	18.7062	18.9152	17.7568	17.85	18.1844	17.6925	18.159	16.7633	16.8895	17.1762	17.4712	17.139	P50914	RPL14	60S ribosomal protein L14	1	LQKAALLK	LQK(UniMod:121)AALLK	2	LQK(UniMod:121)AALLK2	30	1	372251	LQK(UniMod:121)AALLK	FALSE	0	-1.14637	-0.534991
P10586	24.1573	24.1539	23.7947	23.8381	23.7379	23.7835	23.4568	23.9434	23.9143	23.7835	23.8722	24.124	23.4934	23.8523	24.1453	23.9832	24.0592	24.175	24.5659	24.383	24.3611	24.0237	23.9906	23.8747	23.6419	23.7918	23.9326	23.7056	24.6645	24.4474	24.3307	24.3506	24.8333	P10586	PTPRF	Receptor-type tyrosine-protein phosphatase F	1	DEQSIGLKDSLLAHSSDPVEMR	DEQSIGLK(UniMod:121)DSLLAHSSDPVEMR	4	DEQSIGLK(UniMod:121)DSLLAHSSDPVEMR4	30	0	1.80143e+07	DEQSIGLK(UniMod:121)DSLLAHSSDPVEMR	FALSE	0	0.468317	1.00361
Q99848.15	21.0273	21.0334	20.234	20.211	20.6749	20.1599	20.3893	19.8855	19.8312	20.1521	20.4931	20.1788	20.3638	20.9524	21.2709	21.1456	20.8277	20.7864	21.152	21.0941	20.9979	21.2011	20.9057	20.8952	20.8993	20.5381	20.0553	20.5374	21.5924	21.3869	21.4409	21.2903	21.6369	Q99848	EBNA1BP2	Probable rRNA-processing protein EBP2	1	QCLAEFKR	QC(UniMod:4)LAEFK(UniMod:121)R	3	QC(UniMod:4)LAEFK(UniMod:121)R3	30	0	1.91475e+06	QC(UniMod:4)LAEFK(UniMod:121)R	FALSE	0	0.562778	1.20605
Q9UJF2.12	18.3087	17.9788	18.0033	17.226	17.8695	17.8516	18.3563	18.0555	17.7612	18.2285	18.3004	17.9842	18.3999	17.1834	17.6303	17.8366	17.3749	18.1213	18.3332	18.1991	18.077	18.7444	18.2877	17.6023	18.0309	17.6307	18.1403	17.357	18.8084	19.0241	18.8569	18.6076	19.0286	Q9UJF2	RASAL2	Ras GTPase-activating protein nGAP	1	YEQEITKLK	YEQEITK(UniMod:121)LK	3	YEQEITK(UniMod:121)LK3	29	0	305678	YEQEITK(UniMod:121)LK	TRUE	1	0.707843	1.51797
Q99442.3	20.867	21.5863	21.5777	21.8923	21.7795	21.9923	22.3189	21.8332	21.2628	21.174	21.1642	20.8163	21.5431	22.0938	21.9817	22.0177	21.8165	22.1348	21.194	20.8053	21.337	21.3382	21.1441	20.8649	21.3883	21.2541	21.1988	21.5502	20.4169	20.6274	20.3681	20.5013	20.4995	Q99442	SEC62	Translocation protein SEC62	1	IQEVGEPSKEEK	IQEVGEPSK(UniMod:121)EEK	3	IQEVGEPSK(UniMod:121)EEK3	30	0	2.81147e+06	IQEVGEPSK(UniMod:121)EEK	FALSE	0	-1.04839	-0.488824
Q9NP79.4	22.5687	22.3778	21.8728	20.9951	21.6302	21.3773	21.0602	21.6387	22.3351	22.5028	22.3342	22.5934	22.261	21.9426	22.0876	21.5345	21.9255	21.9108	23.1563	23.0029	22.8726	22.7215	22.6232	22.1818	21.9796	22.2741	22.2988	22.0994	22.8581	22.9918	23.0896	22.6256	23.2877	Q9NP79	VTA1	Vacuolar protein sorting-associated protein VTA1 homolog	1	YCKYAGSALQYEDVSTAVQNLQK	YC(UniMod:4)K(UniMod:121)YAGSALQYEDVSTAVQNLQK	3	YC(UniMod:4)K(UniMod:121)YAGSALQYEDVSTAVQNLQK3	30	1	5.71819e+06	YC(UniMod:4)K(UniMod:121)YAGSALQYEDVSTAVQNLQK	FALSE	0	0.511155	1.09645
Q14683.2	19.567	20.1838	20.6078	20.4774	20.8539	20.8661	21.2556	20.9155	20.4693	20.3055	20.1118	20.3958	20.4275	20.3821	20.0537	20.4982	20.5375	20.6719	19.9515	20.1191	19.9137	19.9164	19.7939	19.6936	20.0013	20.1294	20.2774	20.3354	19.6877	18.8414	18.7325	19.493	18.4788	Q14683	SMC1A	Structural maintenance of chromosomes protein 1A	1	AMEKLESVR	AMEK(UniMod:121)LESVR	3	AMEK(UniMod:121)LESVR3	30	0	1.22976e+06	AMEK(UniMod:121)LESVR	FALSE	0	-1.41992	-0.661527
P19338.8	18.9359	18.6992	18.8384	19.0252	19.2149	19.3784	18.7418	19.4034	18.3805	18.8914	18.1528	18.4829	18.7127	18.6998	19.4165	18.7358	19.3669	19.1356	18.7894	17.8942	18.4919	17.7267	18.7355	19.5284	19.5008	18.9388	19.812	19.8499	18.3745	18.3377	18.3318	18.2042	18.4808	P19338	NCL	Nucleolin	1	EAMEDGEIDGNKVTLDWAK	EAMEDGEIDGNK(UniMod:121)VTLDWAK	3	EAMEDGEIDGNK(UniMod:121)VTLDWAK3	27	1	507437	EAMEDGEIDGNK(UniMod:121)VTLDWAK	TRUE	3	-1.61061	-0.749756
Q8TB72.5	19.348	19.1825	19.3063	19.0037	18.9987	18.6407	18.501	18.9662	19.9173	19.5867	19.8795	19.5691	20.0001	18.972	18.8491	18.5315	19.0844	18.8924	19.3276	19.3121	19.5251	19.571	19.76	19.2049	18.6137	18.635	18.8587	19.3822	19.7327	19.7783	19.7867	19.6931	19.7951	Q8TB72	PUM2	Pumilio homolog 2	1	ESLSTSSDLYKR	ESLSTSSDLYK(UniMod:121)R	3	ESLSTSSDLYK(UniMod:121)R3	30	0	688448	ESLSTSSDLYK(UniMod:121)R	FALSE	0	0.519663	1.11695
Q14247.28	21.5519	21.0874	21.1261	20.691	21.0742	20.644	21.0219	21.1284	21.4951	21.368	21.4547	21.2401	21.1436	21.1826	20.6058	20.8465	20.7359	20.9382	21.0213	21.3413	21.4525	21.7009	21.049	21.1504	21.3447	21.0688	21.1533	21.1667	22.0704	22.0079	21.6865	21.8346	22.0358	Q14247	CTTN	Src substrate cortactin	1	SAVGFEYQGKTEK	SAVGFEYQGK(UniMod:121)TEK	3	SAVGFEYQGK(UniMod:121)TEK3	30	0	2.64565e+06	SAVGFEYQGK(UniMod:121)TEK	FALSE	0	0.476331	1.02415
P51825.6	18.7376	18.6763	17.11	16.3349	16.4344	16.0061	16.6451	16.5619	18.2348	17.4568	17.9724	17.5898	17.8638	18.2473	18.28	18.3512	18.0897	17.8527	18.8128	19.1867	19.1259	19.4843	19.3326	18.4159	18.1252	18.0786	18.4787	17.9904	20.025	19.1845	18.9331	19.1193	19.0254	P51825	AFF1	AF4/FMR2 family member 1	1	TDLKVPAK	TDLK(UniMod:121)VPAK	2	TDLK(UniMod:121)VPAK2	30	1	371002	TDLK(UniMod:121)VPAK	FALSE	0	0.660059	1.41934
P13639.28	23.2868	23.4765	23.2372	23.4169	23.5958	23.5816	23.6387	23.5523	23.0414	22.9711	22.8108	22.6547	23.109	23.8353	23.6783	23.9336	23.5482	23.7383	23.2591	22.8621	23.2303	23.3622	23.3171	23.3942	23.5199	23.6173	23.8052	23.5566	22.9754	23.0314	22.9313	23.0306	23.0062	P13639	EEF2	Elongation factor 2	1	VAVEAKNPADLPK	VAVEAK(UniMod:121)NPADLPK	3	VAVEAK(UniMod:121)NPADLPK3	30	0	1.07375e+07	VAVEAK(UniMod:121)NPADLPK	FALSE	0	-0.796782	-0.370515
Q9NVP1.3	17.8295	17.9407	17.696	18.2775	18.0805	18.3029	18.4165	17.866	17.0582	17.404	16.9287	17.0538	17.5722	18.0668	18.0649	18.3615	17.8866	17.9743	17.4843	17.4805	17.9802	18.1454	17.9624	18.1129	18.1277	18.409	18.4452	18.07	17.4921	17.4193	17.329	17.4551	17.4343	Q9NVP1	DDX18	ATP-dependent RNA helicase DDX18	1	GKSEEESAETTK	GK(UniMod:121)SEEESAETTK	3	GK(UniMod:121)SEEESAETTK3	30	0	238285	GK(UniMod:121)SEEESAETTK	FALSE	0	-1.10172	-0.51225
Q96G74.9	26.1001	26.4577	26.6201	26.6626	26.7164	26.691	26.5626	26.6034	26.5317	26.8541	26.6089	26.78	26.1903	26.2896	26.7197	26.6668	26.6071	26.5505	26.3537	26.2356	26.6196	26.4281	26.1058	26.4481	26.4018	26.3677	26.3579	26.4728	25.7669	25.7674	25.7941	25.6844	25.9399	Q96G74	OTUD5	OTU domain-containing protein 5	1	TSEESWIEQQMLEDKK	TSEESWIEQQMLEDK(UniMod:121)K	3	TSEESWIEQQMLEDK(UniMod:121)K3	30	0	9.11165e+07	TSEESWIEQQMLEDK(UniMod:121)K	FALSE	0	-0.84525	-0.392932
Q99700.17	16.1571	15.2401	15.7046	15.7921	15.8907	15.8019	15.3685	15.7335	15.7396	15.285	16.0001	15.3495	16.0852	14.7804	15.1047	15.1085	15.0574	15.1409	15.8083	15.1189	15.8473	15.6777	14.7565	15.6746	15.6984	15.4997	15.8133	15.5233	16.8535	16.4283	16.5011	16.6641	16.9141	Q99700	ATXN2	Ataxin-2	1	PNETSPSFSKAENK	PNETSPSFSK(UniMod:121)AENK	3	PNETSPSFSK(UniMod:121)AENK3	25	1	61131.8	PNETSPSFSK(UniMod:121)AENK	TRUE	5	0.653961	1.40678
Q969Q5	22.0049	21.5133	21.3954	21.2894	20.7739	21.3406	20.9883	21.3759	21.6666	21.7876	21.9016	21.8552	20.9751	21.066	20.6757	21.1396	21.6354	21.6591	22.0559	21.6277	22.1678	21.5015	21.6044	21.5303	21.5465	21.3658	21.6383	21.3406	22.6748	22.5298	22.5144	22.3869	22.5212	Q969Q5	RAB24	Ras-related protein Rab-24	1	AQLFETSSKTGQSVDELFQK	AQLFETSSK(UniMod:121)TGQSVDELFQK	3	AQLFETSSK(UniMod:121)TGQSVDELFQK3	30	1	3.56961e+06	AQLFETSSK(UniMod:121)TGQSVDELFQK	FALSE	0	0.660752	1.42144
P40855.2	20.1007	19.5991	20.034	20.0223	20.2497	19.8499	19.206	19.2206	20.6939	20.3662	20.3761	20.2259	20.1298	18.996	19.4684	18.434	18.7802	18.6723	20.3239	20.6795	20.7902	19.9138	19.9324	19.1593	19.3817	19.5773	19.4628	19.8344	21.103	20.6384	20.5935	20.3985	20.8583	P40855	PEX19	Peroxisomal biogenesis factor 19	1	DVLYPSLKEITEK	DVLYPSLK(UniMod:121)EITEK	3	DVLYPSLK(UniMod:121)EITEK3	30	0	1.14404e+06	DVLYPSLK(UniMod:121)EITEK	FALSE	0	0.783893	1.68662
Q9UKK9.2	11.4374	16.0504	15.0863	16.2446	5.73712	16.5645	15.5564	16.4051	16.5055	16.7424	16.3063	15.5001	15.3008	15.3398	17.2177	15.7165	16.5476	16.3395	15.8856	16.3007	16.4891	15.1946	15.4726	15.569	15.1751	16.0041	15.7163	15.5647	5.73712	5.73712	13.3968	5.73712	5.73712	Q9UKK9	NUDT5	ADP-sugar pyrophosphatase	1	KEQTADGVAVIPVLQR	K(UniMod:121)EQTADGVAVIPVLQR	3	K(UniMod:121)EQTADGVAVIPVLQR3	25	1	68832.7	K(UniMod:121)EQTADGVAVIPVLQR	TRUE	5	-11.3846	-5.289
Q9Y4D1.1	17.405	17.5774	17.6458	17.7022	17.7789	17.7682	18.0447	17.4753	17.4266	17.9162	17.2795	17.1375	17.9285	17.7337	17.45	17.9794	18.0142	18.1255	16.8285	16.8929	17.4641	17.6575	17.6285	17.0052	16.7973	16.2486	16.965	17.2175	18.1321	18.1754	17.9123	17.9185	17.6781	Q9Y4D1	DAAM1	Disheveled-associated activator of morphogenesis 1	1	AVETELEYQKSQPPQPGDK	AVETELEYQK(UniMod:121)SQPPQPGDK	3	AVETELEYQK(UniMod:121)SQPPQPGDK3	30	1	199236	AVETELEYQK(UniMod:121)SQPPQPGDK	FALSE	0	0.708333	1.52478
P42566.10	20.2527	21.0903	21.4293	20.7306	20.7814	21.2309	21.1538	20.9334	21.98	21.7147	22.052	21.9379	21.7779	20.0475	20.7475	20.4058	20.7499	20.7028	21.8471	21.5289	21.7869	21.2806	21.8055	19.5613	19.5694	19.6518	20.1101	20.0521	20.5998	20.3215	20.8706	21.1482	20.6418	P42566	EPS15	Epidermal growth factor receptor substrate 15	1	LNDPFQPFPGNDSPKEK	LNDPFQPFPGNDSPK(UniMod:121)EK	3	LNDPFQPFPGNDSPK(UniMod:121)EK3	30	1	2.36094e+06	LNDPFQPFPGNDSPK(UniMod:121)EK	FALSE	0	0.588339	1.26653
P16383.2	17.6675	17.3308	17.8653	17.4301	17.1005	17.1015	16.8369	16.7997	18.7497	19.0145	18.7406	19.0872	17.7928	16.6089	16.4249	16.5793	17.1564	17.2929	18.5265	18.2887	17.3633	17.2413	17.8253	17.355	15.9282	17.5439	16.584	16.8647	18.5648	18.7823	18.3741	18.0449	18.6326	P16383	GCFC2	Intron Large complex component GCFC2	1	ELSSTVKIPDAAFIQAAR	ELSSTVK(UniMod:121)IPDAAFIQAAR	3	ELSSTVK(UniMod:121)IPDAAFIQAAR3	26	1	279317	ELSSTVK(UniMod:121)IPDAAFIQAAR	TRUE	4	1.03014	2.21902
O15403.1	20.0683	20.7527	20.8013	20.9772	21.0632	20.4374	21.0566	20.793	20.6999	20.7196	20.8503	20.8304	20.5857	20.5214	20.9284	20.7282	20.7416	20.8653	20.9449	21.0087	20.6468	20.7963	20.3449	19.8019	19.491	19.6954	19.4608	19.9302	20.2842	20.7703	20.5512	20.5015	20.1965	O15403	SLC16A6	Monocarboxylate transporter 7	1	GKTLQDIPEDFLEMDLAK	GK(UniMod:121)TLQDIPEDFLEMDLAK	3	GK(UniMod:121)TLQDIPEDFLEMDLAK3	30	1	1.61585e+06	GK(UniMod:121)TLQDIPEDFLEMDLAK	FALSE	0	0.497367	1.07239
P48681.12	19.8701	19.8997	19.9241	19.6835	19.4594	19.5045	19.9401	19.6701	20.4372	20.1976	20.1868	19.8917	20.2703	20.2077	19.5459	19.4161	19.4877	19.7045	20.0718	19.7385	20.2553	20.3479	20.2212	19.3889	19.4922	19.6068	19.3919	19.5144	19.9936	20.3588	20.3878	20.2684	20.2983	P48681	NES	Nestin	1	NLEEEENLGKGEYQESLR	NLEEEENLGK(UniMod:121)GEYQESLR	3	NLEEEENLGK(UniMod:121)GEYQESLR3	30	1	1.0281e+06	NLEEEENLGK(UniMod:121)GEYQESLR	FALSE	0	0.49583	1.06924
P13797.16	18.0775	18.0188	17.9711	17.4107	16.7551	17.8443	18.3469	16.993	18.6753	18.3806	18.7312	18.2333	18.341	18.0498	17.4875	17.9013	17.7506	17.9989	18.2893	17.6322	18.2848	18.6458	18.1478	17.4209	17.5318	17.3174	17.9827	16.8405	18.722	18.9486	18.6551	18.5526	18.8033	P13797	PLS3	Plastin-3	1	STSIQSFKDK	STSIQSFK(UniMod:121)DK	3	STSIQSFK(UniMod:121)DK3	30	0	293771	STSIQSFK(UniMod:121)DK	FALSE	0	0.834363	1.80094
O94906.13	14.5339	15.8635	15.6822	15.7234	15.7408	15.8452	16.2216	15.6294	15.6768	15.8093	15.3072	15.243	15.6251	16.4816	17.0524	16.0109	16.4087	15.7732	15.8241	15.2095	15.4152	14.8888	15.5702	14.9311	15.6412	14.6709	15.6155	15.1771	14.0882	14.1292	14.3564	13.3021	13.427	O94906	PRPF6	Pre-mRNA-processing factor 6	1	KALEHVPNSVR	K(UniMod:121)ALEHVPNSVR	3	K(UniMod:121)ALEHVPNSVR3	28	1	50765.1	K(UniMod:121)ALEHVPNSVR	TRUE	2	-1.84054	-0.852597
Q8WWI1.3	17.1312	16.9402	16.7796	16.5683	16.8629	15.9219	16.6206	16.5061	17.4906	16.6564	16.9494	17.4528	16.7665	16.674	16.6848	16.66	16.4619	16.3038	17.619	16.8686	17.2501	17.6053	17.2747	16.4993	16.7322	16.6338	16.825	16.2199	17.8145	18.0338	17.756	17.1116	17.686	Q8WWI1	LMO7	LIM domain only protein 7	1	EQDQKWQDDLAK	EQDQK(UniMod:121)WQDDLAK	3	EQDQK(UniMod:121)WQDDLAK3	25	1	149557	EQDQK(UniMod:121)WQDDLAK	TRUE	5	0.6954	1.50132
P62633.2	23.6171	23.0875	23.5725	23.1731	23.3816	22.8606	23.1933	22.8298	24.3979	23.9119	24.0155	23.9435	24.0175	23.1644	22.557	22.7345	22.4434	22.3748	23.5731	23.4892	23.5528	23.6626	23.3234	23.1534	23.3712	23.4446	23.1198	22.8409	24.1772	24.1223	24.3579	23.8914	23.6924	P62633	CNBP	Cellular nucleic acid-binding protein	1	CYSCGEFGHIQKDCTK	C(UniMod:4)YSC(UniMod:4)GEFGHIQK(UniMod:121)DC(UniMod:4)TK	4	C(UniMod:4)YSC(UniMod:4)GEFGHIQK(UniMod:121)DC(UniMod:4)TK4	30	0	1.25131e+07	C(UniMod:4)YSC(UniMod:4)GEFGHIQK(UniMod:121)DC(UniMod:4)TK	FALSE	0	0.545886	1.17865
P07093.10	22.6132	22.6625	21.9378	21.7485	21.9685	21.5112	21.323	21.6563	22.3775	22.2015	22.156	22.4362	21.9992	22.3951	22.5731	22.3965	22.3901	22.66	23.0389	23.1559	22.8008	22.5116	22.7025	22.4073	22.2422	22.3263	22.4392	21.4149	22.9616	23.0298	23.1499	23.1498	23.0113	P07093	SERPINE2	Glia-derived nexin	1	TFVAADGKSYQVPMLAQLSVFR	TFVAADGK(UniMod:121)SYQVPMLAQLSVFR	3	TFVAADGK(UniMod:121)SYQVPMLAQLSVFR3	30	1	6051594	TFVAADGK(UniMod:121)SYQVPMLAQLSVFR	FALSE	0	0.566298	1.22274
Q8N488.5	19.2547	19.4475	19.4175	19.5815	19.465	19.2949	19.0854	19.6999	18.9298	19.6435	19.4142	19.6656	19.3956	19.4982	19.7992	19.2318	19.7735	19.8523	19.3881	19.72	19.2952	18.9692	18.9474	19.8924	19.3997	19.8056	19.5569	19.9088	18.7408	18.6753	18.7172	18.9187	18.9314	Q8N488	RYBP	RING1 and YY1-binding protein	1	QAKPAADEGFWDCSVCTFR	QAK(UniMod:121)PAADEGFWDC(UniMod:4)SVC(UniMod:4)TFR	3	QAK(UniMod:121)PAADEGFWDC(UniMod:4)SVC(UniMod:4)TFR3	30	1	710546	QAK(UniMod:121)PAADEGFWDC(UniMod:4)SVC(UniMod:4)TFR	FALSE	0	-1.25221	-0.5798
Q86YT6.29	24.2554	24.1233	24.3409	23.8271	23.7081	23.1019	23.9056	23.9633	25.2977	24.4049	24.9464	25.1432	25.1107	23.9541	23.8199	23.87	24.0138	23.7857	24.2915	24.3329	23.9818	24.6622	24.5214	23.7707	23.7499	23.6413	23.7638	23.8747	25.2758	24.389	24.8172	24.8487	24.4226	Q86YT6	MIB1	E3 ubiquitin-protein ligase MIB1	1	WGKQDGGEGHVGTVR	WGK(UniMod:121)QDGGEGHVGTVR	4	WGK(UniMod:121)QDGGEGHVGTVR4	30	0	2.2046e+07	WGK(UniMod:121)QDGGEGHVGTVR	FALSE	0	0.627003	1.35416
Q99942	22.8636	22.8412	23.437	23.4591	23.1051	23.2091	23.7525	23.6615	23.8196	23.4249	23.2917	23.0541	23.5927	22.7523	22.6967	22.8939	22.8555	22.5648	22.9535	22.6571	22.9082	22.981	23.1491	22.3829	22.5349	22.3916	22.2867	22.6243	23.7448	23.152	23.0598	23.3918	23.0674	Q99942	RNF5	E3 ubiquitin-protein ligase RNF5	1	EKVVPLYGR	EK(UniMod:121)VVPLYGR	3	EK(UniMod:121)VVPLYGR3	30	0	9.14555e+06	EK(UniMod:121)VVPLYGR	FALSE	0	0.530858	1.1473
P46977.3	17.9821	18.597	19.5155	19.2186	19.5682	19.9043	19.3544	19.6878	19.9806	19.771	18.9137	18.9867	19.7695	18.8085	19.4882	18.7236	18.7858	18.9543	18.3459	17.7738	18.076	18.4847	18.5295	18.3441	18.2725	18.5666	18.606	19.0739	17.5255	17.2445	17.2986	17.724	17.1654	P46977	STT3A	Dolichyl-diphosphooligosaccharide--protein glycosyltransferase subunit STT3A	1	KQQDSTYPIK	K(UniMod:121)QQDSTYPIK	3	K(UniMod:121)QQDSTYPIK3	30	0	495089	K(UniMod:121)QQDSTYPIK	FALSE	0	-1.61493	-0.747087
Q9HAW4.3	17.4689	18.616	18.3184	18.4693	18.8428	18.9137	18.7217	18.2637	18.0482	17.7294	18.0372	17.9451	18.2127	19.3231	18.7527	18.9714	18.6821	18.875	18.526	18.3609	17.8549	18.3492	18.4649	18.1678	17.7458	18.1278	17.7226	18.1226	17.1656	17.5135	16.8701	16.3091	16.9437	Q9HAW4	CLSPN	Claspin	1	ENLYAGKNTK	ENLYAGK(UniMod:121)NTK	3	ENLYAGK(UniMod:121)NTK3	28	0	322370	ENLYAGK(UniMod:121)NTK	TRUE	2	-1.39058	-0.643285
Q9H0F6	22.1863	22.3371	22.445	22.2631	21.9912	22.3344	21.9096	22.1275	22.9634	22.8709	22.3936	22.7305	22.8658	21.7713	21.8722	21.8962	22.1452	22.3792	22.6695	22.7495	22.449	22.7095	22.7296	21.7092	21.6986	21.807	22.1526	21.8154	22.6445	22.4352	22.4193	22.5163	22.6644	Q9H0F6	SHARPIN	Sharpin	1	AIAGGDEKGAAQVAAVLAQHR	AIAGGDEK(UniMod:121)GAAQVAAVLAQHR	4	AIAGGDEK(UniMod:121)GAAQVAAVLAQHR4	30	0	5.58901e+06	AIAGGDEK(UniMod:121)GAAQVAAVLAQHR	FALSE	0	0.442352	0.956437
O95235.2	20.1555	20.8554	20.2695	20.2646	20.5895	20.42	20.0616	20.1138	20.3447	20.2744	20.2282	20.0327	20.366	20.9509	20.6065	21.2255	21.2022	21.0567	20.7739	20.3845	20.7562	20.8455	20.7519	20.3486	20.3589	20.7038	20.4	20.7151	19.77	19.8576	19.8981	19.842	19.661	O95235	KIF20A	Kinesin-like protein KIF20A	1	DSFALKSNER	DSFALK(UniMod:121)SNER	3	DSFALK(UniMod:121)SNER3	30	0	1.47307e+06	DSFALK(UniMod:121)SNER	FALSE	0	-0.956699	-0.442364
P22736	16.0778	16.9154	16.7791	16.6497	16.6094	17.156	17.2741	16.5364	16.6618	16.4652	16.4625	17.1535	16.8219	16.8074	16.1434	16.6494	16.7778	16.9377	16.7958	17.9442	16.5502	17.3181	17.2304	16.9518	16.5381	16.6792	16.9073	16.5826	15.6579	15.901	15.4707	14.6751	15.4143	P22736	NR4A1	Nuclear receptor subfamily 4 group A member 1	1	AHLDSGPSTAKLDYSK	AHLDSGPSTAK(UniMod:121)LDYSK	4	AHLDSGPSTAK(UniMod:121)LDYSK4	28	0	112241	AHLDSGPSTAK(UniMod:121)LDYSK	TRUE	2	-1.78898	-0.82704
P40855.5	20.6181	20.3796	20.7668	20.5031	20.5868	20.1635	19.6819	20.411	21.0692	21.249	21.314	21.7359	20.9533	19.6009	20.0212	19.7141	19.9321	20.4243	20.9902	20.7306	20.9894	20.5908	20.8024	20.1968	19.8769	19.9814	20.4309	20.2162	21.1568	21.0536	20.9749	20.9804	21.3127	P40855	PEX19	Peroxisomal biogenesis factor 19	1	ETLSGLAKNATDLQNSSMSEEELTK	ETLSGLAK(UniMod:121)NATDLQNSSMSEEELTK	3	ETLSGLAK(UniMod:121)NATDLQNSSMSEEELTK3	30	1	1.75974e+06	ETLSGLAK(UniMod:121)NATDLQNSSMSEEELTK	FALSE	0	0.603985	1.30649
Q9UKY7.6	20.7717	20.7755	20.6468	19.9184	19.7309	19.5506	19.5764	20.0738	21.1922	21.5909	21.689	21.8376	21.3079	19.7452	19.6252	19.9061	20.1894	20.4491	21.7735	21.978	21.7564	21.3564	20.9752	20.1688	19.9836	20.4394	20.4041	20.2628	21.5426	21.1219	21.1346	21.0177	21.642	Q9UKY7	CDV3	Protein CDV3 homolog	1	NQALKLQLDNQYAVLENQK	NQALK(UniMod:121)LQLDNQYAVLENQK	3	NQALK(UniMod:121)LQLDNQYAVLENQK3	30	1	2.13467e+06	NQALK(UniMod:121)LQLDNQYAVLENQK	FALSE	0	0.657599	1.42252
Q12824.5	11.6326	14.0625	17.5405	17.2253	17.0306	18.4169	17.9487	16.784	17.7531	17.307	17.8686	17.379	17.6913	17.9524	17.3486	18.0546	17.7853	5.73712	17.5692	17.9961	5.73712	5.73712	16.7069	17.1603	17.4047	18.2125	16.969	17.8943	5.73712	5.73712	5.73712	5.73712	5.73712	Q12824	SMARCB1	SWI/SNF-related matrix-associated actin-dependent regulator of chromatin subfamily B member 1	1	NTGDADQWCPLLETLTDAEMEKK	NTGDADQWC(UniMod:4)PLLETLTDAEMEK(UniMod:121)K	3	NTGDADQWC(UniMod:4)PLLETLTDAEMEK(UniMod:121)K3	22	1	209347	NTGDADQWC(UniMod:4)PLLETLTDAEMEK(UniMod:121)K	TRUE	8	-16.1287	-7.45339
Q00688.10	21.067	20.967	21.1056	20.6368	20.721	20.8275	20.8502	20.8146	21.439	21.3639	21.2089	21.5474	21.6471	20.903	20.6633	20.7367	20.6164	21.0632	20.9915	20.6935	21.3075	21.2889	21.4056	20.4844	20.765	21.1224	20.5784	20.4852	21.3333	21.6441	21.5354	21.2751	21.4464	Q00688	FKBP3	Peptidyl-prolyl cis-trans isomerase FKBP3	1	VSEQVKNVK	VSEQVK(UniMod:121)NVK	3	VSEQVK(UniMod:121)NVK3	30	0	2.2848e+06	VSEQVK(UniMod:121)NVK	FALSE	0	0.480189	1.03934
O43396.4	23.8069	23.1028	23.1955	22.7235	22.8572	22.4232	22.3722	22.7664	23.3768	23.8174	24.0812	24.0635	23.4737	22.7144	23.0325	22.7402	22.5864	22.8378	23.5689	23.758	23.4212	23.112	23.2565	23.5521	23.2615	23.4757	23.2437	23.4392	24.1344	24.2066	24.1905	24.0183	24.5474	O43396	TXNL1	Thioredoxin-like protein 1	1	ISYFTFIGTPVQATNMNDFKR	ISYFTFIGTPVQATNMNDFK(UniMod:121)R	3	ISYFTFIGTPVQATNMNDFK(UniMod:121)R3	30	1	12188061	ISYFTFIGTPVQATNMNDFK(UniMod:121)R	FALSE	0	0.521392	1.12858
P62753.9	20.3269	22.048	21.0842	20.8689	21.3944	21.6816	22.0249	20.9844	20.814	21.0454	20.63	20.4493	20.9487	22.6574	22.2982	22.5033	22.5857	22.4422	21.5055	21.3515	21.6679	21.7874	21.6808	20.7128	20.983	20.6837	20.817	20.8737	19.4405	20.2489	19.9541	19.8421	19.7132	P62753	RPS6	40S ribosomal protein S6	1	NKEEAAEYAK	NK(UniMod:121)EEAAEYAK	3	NK(UniMod:121)EEAAEYAK3	30	0	2.72591e+06	NK(UniMod:121)EEAAEYAK	FALSE	0	-1.33286	-0.615696
Q9H0A9	17.497	17.4824	17.4816	16.7516	17.6261	17.7892	17.0849	17.682	17.9381	17.6137	17.3953	17.5483	17.3873	17.2055	16.2399	17.0917	17.2392	15.9607	18.1446	18.1975	17.9455	18.3444	18.4549	17.0281	17.156	16.3898	16.348	17.2209	18.3552	18.2675	17.8963	18.2927	18.0158	Q9H0A9	SPATC1L	Speriolin-like protein	1	IEQTSTKSLDGSVDER	IEQTSTK(UniMod:121)SLDGSVDER	3	IEQTSTK(UniMod:121)SLDGSVDER3	30	1	208843	IEQTSTK(UniMod:121)SLDGSVDER	FALSE	0	0.844755	1.82915
O14617.19	20.6186	20.2875	20.4344	20.0084	19.1286	19.5171	19.7032	18.91	20.7361	21.0751	21.221	22.7293	21.3151	18.7314	18.6822	19.5854	19.4901	19.6915	21.7093	21.4857	21.9079	21.3767	20.215	19.175	19.2118	19.9897	19.7801	20.0427	21.762	21.7376	20.7383	21.5539	22.1951	O14617	AP3D1	AP-3 complex subunit delta-1	1	VPGLPMSDQYVKLEEER	VPGLPMSDQYVK(UniMod:121)LEEER	3	VPGLPMSDQYVK(UniMod:121)LEEER3	29	1	2.10954e+06	VPGLPMSDQYVK(UniMod:121)LEEER	TRUE	1	1.23672	2.67834
Q16891.19	20.6127	20.0252	20.2755	20.2424	20.1675	20.1259	20.0647	20.152	20.5759	20.8513	20.168	20.5348	19.8728	20.2792	20.2383	19.9623	20.1494	20.0201	19.9706	20.0505	20.1595	19.7654	19.6564	21.5557	21.0593	20.9518	20.7718	21.0015	19.9284	20.4947	20.3103	19.7951	20.2589	Q16891	IMMT	MICOS complex subunit MIC60	1	SEFEQNLSEKLSEQELQFR	SEFEQNLSEK(UniMod:121)LSEQELQFR	3	SEFEQNLSEK(UniMod:121)LSEQELQFR3	30	1	1.39029e+06	SEFEQNLSEK(UniMod:121)LSEQELQFR	FALSE	0	-1.24588	-0.575195
Q9UI12.7	20.8758	20.6839	20.5033	20.7464	20.0667	20.2158	19.8275	20.3837	20.759	20.3736	21.3174	20.6538	20.6892	19.8087	20.8301	19.5358	19.9562	20.3712	21.5795	21.7667	21.6155	20.3055	21.07	20.4756	20.109	20.2084	20.3994	19.6577	21.6849	21.4941	21.3881	21.7238	21.6165	Q9UI12	ATP6V1H	V-type proton ATPase subunit H	1	QEYALAMIQCKVLK	QEYALAMIQC(UniMod:4)K(UniMod:121)VLK	3	QEYALAMIQC(UniMod:4)K(UniMod:121)VLK3	30	1	1958076	QEYALAMIQC(UniMod:4)K(UniMod:121)VLK	FALSE	0	0.891566	1.93135
O94854.2	10.4013	13.3141	12.9416	5.73712	14.756	13.5428	5.73712	13.8587	15.0588	15.5707	14.2287	14.7368	16.189	5.73712	5.73712	15.1402	14.2863	13.8404	15.2359	15.597	15.7927	15.6283	16.1463	5.73712	5.73712	5.73712	5.73712	5.73712	14.6647	15.0893	15.0546	14.8379	15.6812	O94854	KIAA0754	Uncharacterized protein KIAA0754	1	EKTFLMADEK	EK(UniMod:121)TFLMADEK	3	EK(UniMod:121)TFLMADEK3	21	1	39031	EK(UniMod:121)TFLMADEK	TRUE	9	5.89121	12.7656
O15173.1	20.3119	19.8161	20.102	20.3976	20.3751	20.1114	20.2088	20.1093	20.4483	19.7741	19.7856	19.9502	19.86	19.4277	20.1786	20.102	19.83	19.7628	19.7022	19.4229	19.5481	20.1033	20.0835	20.1806	19.7733	19.9044	19.876	19.6285	20.6624	20.5484	20.7334	20.826	20.986	O15173	PGRMC2	Membrane-associated progesterone receptor component 2	1	EWEMQFKEK	EWEMQFK(UniMod:121)EK	3	EWEMQFK(UniMod:121)EK3	30	0	1.15809e+06	EWEMQFK(UniMod:121)EK	FALSE	0	0.554672	1.20264
O43567.1	23.8138	23.8111	24.1753	24.474	24.4083	24.3519	24.1208	24.009	24.2031	23.8201	24.1069	23.9933	24.2655	24.2479	23.9951	24.054	24.194	24.273	23.3692	23.2638	23.4408	23.4424	23.8311	24.1398	24.1629	24.2234	24.0584	24.1487	23.3736	23.654	23.398	23.2237	23.7555	O43567	RNF13	E3 ubiquitin-protein ligase RNF13	1	CVDPWLTKTK	C(UniMod:4)VDPWLTK(UniMod:121)TK	3	C(UniMod:4)VDPWLTK(UniMod:121)TK3	30	0	16530798	C(UniMod:4)VDPWLTK(UniMod:121)TK	FALSE	0	-0.911159	-0.420172
Q8IWI9.19	19.4849	19.4579	19.7662	20.1394	19.7768	19.932	20.1788	20.1254	19.7216	19.1845	19.5756	19.4459	19.5819	19.9746	19.5205	20.2471	19.8195	19.7745	19.118	18.7726	18.9755	19.2407	19.1366	19.8453	19.858	19.8908	19.7394	19.9758	19.3453	18.9399	19.0398	18.8127	19.4017	Q8IWI9	MGA	MAX gene-associated protein	1	NEGGNSESSLKNR	NEGGNSESSLK(UniMod:121)NR	3	NEGGNSESSLK(UniMod:121)NR3	30	0	803492	NEGGNSESSLK(UniMod:121)NR	FALSE	0	-1.03217	-0.475754
P17480.15	21.393	21.6107	21.6182	21.564	21.6756	21.6675	21.7103	21.1911	21.6727	21.6881	21.6624	21.8745	21.4762	21.5294	21.7726	21.3986	21.2389	21.5736	22.038	21.9187	21.5852	21.551	21.5008	22.0167	21.7742	21.6314	21.7248	21.6109	21.0912	20.8599	20.9448	20.9754	21.3007	P17480	UBTF	Nucleolar transcription factor 1	1	LKWVEISNEVR	LK(UniMod:121)WVEISNEVR	3	LK(UniMod:121)WVEISNEVR3	30	0	3183983	LK(UniMod:121)WVEISNEVR	FALSE	0	-0.981896	-0.45253
Q96BY2.9	19.3957	18.6832	19.1531	19.0346	18.8929	19.2419	19.246	19.3433	19.3529	19.0319	18.9695	19.1026	19.3156	18.4869	17.8658	18.6645	18.1849	18.5566	18.892	19.0718	18.9463	19.0708	19.0928	19.1135	19.1172	18.8896	18.9855	19.1061	19.9234	19.7618	19.8869	19.5776	19.5958	Q96BY2	MOAP1	Modulator of apoptosis 1	1	YLTTYQKDEEK	YLTTYQK(UniMod:121)DEEK	3	YLTTYQK(UniMod:121)DEEK3	30	0	586333	YLTTYQK(UniMod:121)DEEK	FALSE	0	0.445831	0.967664
Q7KZF4.3	22.1948	21.7876	21.7782	21.5727	21.4991	21.6498	21.5359	21.4896	22.1356	22.1161	21.8358	21.8059	22.1414	21.9194	21.4005	21.5806	21.2953	21.6669	21.7775	21.7844	22.1894	22.0775	22.1847	21.8626	22.0309	21.7582	21.9269	21.8201	22.6632	22.5464	22.3853	22.4	22.554	Q7KZF4	SND1	Staphylococcal nuclease domain-containing protein 1	1	DYVAPTANLDQKDK	DYVAPTANLDQK(UniMod:121)DK	3	DYVAPTANLDQK(UniMod:121)DK3	30	0	4.15667e+06	DYVAPTANLDQK(UniMod:121)DK	FALSE	0	0.397319	0.862733
P62993.1	21.675	21.5149	22.0621	21.473	21.5714	21.5295	21.8617	21.2995	22.8828	22.5335	22.521	22.034	22.9142	20.8007	20.7501	21.019	20.5745	20.8645	22.0999	21.7053	22.28	22.4638	22.5915	21.2003	21.4629	21.0374	21.0454	21.2981	22.4563	22.0557	22.031	22.306	21.8573	P62993	GRB2	Growth factor receptor-bound protein 2	1	AELNGKDGFIPK	AELNGK(UniMod:121)DGFIPK	3	AELNGK(UniMod:121)DGFIPK3	30	0	4.05229e+06	AELNGK(UniMod:121)DGFIPK	FALSE	0	0.58799	1.27694
P61247.6	20.6839	22.2623	21.0103	20.8085	21.0394	21.6145	20.9832	21.1335	20.7162	20.727	21.0388	21.2236	20.8182	22.4103	23.0499	22.7679	22.8004	22.7822	21.8244	22.3211	21.4354	21.4062	21.8254	21.2583	20.9291	21.1094	21.0153	21.4404	19.9585	20.3837	20.1318	20.3904	20.2225	P61247	RPS3A	40S ribosomal protein S3a	1	FELGKLMELHGEGSSSGK	FELGK(UniMod:121)LMELHGEGSSSGK	4	FELGK(UniMod:121)LMELHGEGSSSGK4	30	0	3.1114e+06	FELGK(UniMod:121)LMELHGEGSSSGK	FALSE	0	-1.27815	-0.588134
P62913	21.6437	22.3283	22.0904	22.0339	22.0921	22.1545	22.1733	22.2196	22.1385	22.3314	21.9748	22.0745	21.7117	22.291	22.8987	22.3428	22.5294	22.5609	22.5231	22.223	21.9323	22.0028	21.9792	21.9465	21.8157	22.2082	22.0259	22.0252	21.5408	21.1427	21.3627	21.1399	21.2296	P62913	RPL11	60S ribosomal protein L11	1	AAKVLEQLTGQTPVFSK	AAK(UniMod:121)VLEQLTGQTPVFSK	3	AAK(UniMod:121)VLEQLTGQTPVFSK3	30	1	4.46837e+06	AAK(UniMod:121)VLEQLTGQTPVFSK	FALSE	0	-0.987882	-0.454431
O14974.18	21.0818	21.2551	21.0824	20.6774	20.4873	20.9765	21.165	20.3546	21.5878	21.5415	21.3728	20.9474	21.7138	21.1425	20.6718	21.19	21.1325	20.9369	21.1659	21.4507	21.7581	21.5763	21.5259	20.3441	20.7778	20.7312	20.587	20.6875	21.2963	21.6504	21.6233	21.8493	21.2716	O14974	PPP1R12A	Protein phosphatase 1 regulatory subunit 12A	1	NKETLIIEPEK	NK(UniMod:121)ETLIIEPEK	3	NK(UniMod:121)ETLIIEPEK3	30	0	2465476	NK(UniMod:121)ETLIIEPEK	FALSE	0	0.575097	1.25022
Q9NQ89.5	19.4966	19.8623	19.3412	19.4119	19.0885	19.5369	18.8531	18.7493	19.7644	19.5097	19.4716	19.4311	19.5956	19.7277	19.294	19	19.65	19.1694	20.7515	20.0109	20.0645	20.4547	20.5004	19.0257	19.1407	19.2654	18.7456	18.8458	19.8489	20.1151	20.4157	19.6777	19.8853	Q9NQ89	C12orf4	Protein C12orf4	1	NPNNSSLSEEIKVQPSQFR	NPNNSSLSEEIK(UniMod:121)VQPSQFR	3	NPNNSSLSEEIK(UniMod:121)VQPSQFR3	30	1	861361	NPNNSSLSEEIK(UniMod:121)VQPSQFR	FALSE	0	0.619977	1.34784
Q86V48.9	19.2381	18.712	18.1996	17.1444	17.7837	17.4732	17.3879	17.371	18.5743	19.5989	18.8545	19.1961	18.6119	18.382	17.2116	18.2612	18.2097	17.8055	19.4141	20.0511	19.5953	19.3992	18.7906	18.8717	18.4207	18.5713	18.7287	18.2725	19.2977	20.078	20.2748	19.8225	20.043	Q86V48	LUZP1	Leucine zipper protein 1	1	GGLDYLKQVENETR	GGLDYLK(UniMod:121)QVENETR	3	GGLDYLK(UniMod:121)QVENETR3	29	1	556509	GGLDYLK(UniMod:121)QVENETR	TRUE	1	0.838115	1.82232
Q7Z3T8.21	21.1559	22.0417	21.7083	20.7356	21.1904	21.0973	21.9308	20.9843	22.559	22.571	21.99	21.5907	22.4337	21.4659	22.0958	21.6141	21.8476	21.4187	22.3979	22.3152	22.3649	22.2155	22.681	20.1554	20.4948	20.5944	20.9853	20.7497	21.8995	21.5762	21.7499	21.7303	21.6239	Q7Z3T8	ZFYVE16	Zinc finger FYVE domain-containing protein 16	1	KIDPDQTVIR	K(UniMod:121)IDPDQTVIR	3	K(UniMod:121)IDPDQTVIR3	30	0	3.73904e+06	K(UniMod:121)IDPDQTVIR	FALSE	0	0.705265	1.53479
P43361.1	18.3646	18.0501	18.1519	18.1813	18.6081	18.7054	18.422	18.0595	17.1875	18.7746	18.3342	18.3472	16.8991	18.2681	18.6825	18.3896	18.3325	17.6154	17.6832	18.1676	18.364	17.58	17.4185	19.5805	19.4846	19.3168	18.9274	18.5361	17.663	17.6917	17.6762	17.1499	17.6195	P43361	MAGEA8	Melanoma-associated antigen 8	1	EALDEKVAELVR	EALDEK(UniMod:121)VAELVR	3	EALDEK(UniMod:121)VAELVR3	28	1	340097	EALDEK(UniMod:121)VAELVR	TRUE	2	-2.20515	-1.01287
Q9GZV4.4	25.4086	24.8645	24.9416	24.6467	24.4549	24.574	23.8815	24.5791	25.4654	25.3218	25.7625	25.5592	25.1712	24.3245	24.5728	24.487	24.3114	24.4224	25.4418	25.6246	24.9807	25.2962	25.1837	25.2093	24.7255	24.9925	25.086	25.0924	25.6831	25.7765	25.9709	25.7231	25.827	Q9GZV4	EIF5A2	Eukaryotic translation initiation factor 5A-2	0	VHLVGIDIFTGKK	VHLVGIDIFTGK(UniMod:121)K	4	VHLVGIDIFTGK(UniMod:121)K4	30	0	3.91214e+07	VHLVGIDIFTGK(UniMod:121)K	FALSE	0	0.487741	1.06218
P29692.8	23.4527	23.0017	23.5314	23.4575	23.246	22.9688	23.0451	23.2521	24.1729	23.3818	24.0468	24.1209	23.6221	22.3166	22.7839	22.3689	22.2723	22.5675	23.6554	23.7082	23.6857	23.2386	23.4198	23.3224	22.6777	23.022	22.9254	23.1349	24.2343	23.9547	23.679	23.8016	23.7752	P29692	EEF1D	Elongation factor 1-delta	1	SIQLDGLVWGASKLVPVGYGIR	SIQLDGLVWGASK(UniMod:121)LVPVGYGIR	3	SIQLDGLVWGASK(UniMod:121)LVPVGYGIR3	30	0	1.17068e+07	SIQLDGLVWGASK(UniMod:121)LVPVGYGIR	FALSE	0	0.549062	1.19587
Q9P215.2	16.217	16.53	16.9952	16.8868	17.3114	17.2224	17.4795	17.3947	17.0882	16.4989	16.6665	16.2284	17.1749	17.3894	17.0273	17.1294	17.1077	17.0074	16.124	16.1441	15.6524	15.786	15.9325	16.2223	16.952	16.9807	16.7375	16.8421	15.8782	16.1415	15.0485	15.6496	15.7179	Q9P215	POGK	Pogo transposable element with KRAB domain	1	ELEDGPADMQKVR	ELEDGPADMQK(UniMod:121)VR	3	ELEDGPADMQK(UniMod:121)VR3	28	1	107140	ELEDGPADMQK(UniMod:121)VR	TRUE	2	-1.45258	-0.666919
O95405.12	17.3409	17.3713	17.5515	15.8835	17.0384	16.0426	16.7728	17.2378	18.4267	18.6626	18.7452	18.553	18.1525	15.812	15.9336	17.5449	16.6501	16.7401	18.4594	17.9961	18.0476	17.9351	18.5941	16.6826	17.0799	16.7615	16.1753	16.1126	18.4658	17.985	17.9191	17.9968	18.2306	O95405	ZFYVE9	Zinc finger FYVE domain-containing protein 9	1	PLSDHLQNDFPANSGNNTKNK	PLSDHLQNDFPANSGNNTK(UniMod:121)NK	4	PLSDHLQNDFPANSGNNTK(UniMod:121)NK4	27	0	240218	PLSDHLQNDFPANSGNNTK(UniMod:121)NK	TRUE	3	0.979491	2.13463
P40306	17.4598	18.1445	18.62	18.2646	18.6181	18.3827	18.6127	18.7198	18.9708	18.8176	18.9281	18.3505	18.5355	18.4442	18.1078	17.8752	18.2244	18.2666	18.1355	17.9048	17.6849	18.2489	18.5521	17.4103	18.6654	17.705	18.0398	18.225	17.1216	16.8329	16.5675	17.3051	16.7256	P40306	PSMB10	Proteasome subunit beta type-10	1	ATNDSVVADKSCEK	ATNDSVVADK(UniMod:121)SC(UniMod:4)EK	3	ATNDSVVADK(UniMod:121)SC(UniMod:4)EK3	30	0	305191	ATNDSVVADK(UniMod:121)SC(UniMod:4)EK	FALSE	0	-1.50606	-0.69104
Q15047.5	12.2583	15.7664	17.0221	17.4073	16.484	17.6057	16.262	17.5352	17.5653	17.4465	16.8805	16.8142	16.2207	16.6912	17.2837	17.361	16.4686	16.6563	16.3979	17.3006	17.052	5.73712	16.7153	17.0569	17.5514	17.1486	16.3874	16.197	5.73712	5.73712	15.2933	5.73712	5.73712	Q15047	SETDB1	Histone-lysine N-methyltransferase SETDB1	1	IPGKGVFINTGPEFLVGCDCK	IPGK(UniMod:121)GVFINTGPEFLVGC(UniMod:4)DC(UniMod:4)K	3	IPGK(UniMod:121)GVFINTGPEFLVGC(UniMod:4)DC(UniMod:4)K3	25	1	131278	IPGK(UniMod:121)GVFINTGPEFLVGC(UniMod:4)DC(UniMod:4)K	TRUE	5	-12.6459	-5.79391
O43583.6	21.8719	21.5026	21.3895	21.2034	21.2911	19.8092	20.1908	20.4726	21.9912	22.0799	22.3182	22.4764	22.0623	20.5453	21.0748	20.7233	20.8251	20.909	22.323	22.2082	22.1991	22.0118	22.2066	21.4808	21.2271	21.2008	21.3638	21.3721	22.2401	22.3343	22.3872	22.3028	22.8101	O43583	DENR	Density-regulated protein	1	WPEVDDDSIEDLGEVKK	WPEVDDDSIEDLGEVK(UniMod:121)K	3	WPEVDDDSIEDLGEVK(UniMod:121)K3	30	1	3.75112e+06	WPEVDDDSIEDLGEVK(UniMod:121)K	FALSE	0	0.682292	1.48962
Q8WUM9.6	21.6238	21.8797	22.7786	22.6414	22.9074	22.9814	22.9602	22.6296	22.8494	22.6539	22.5576	22.8786	22.7268	21.6618	21.8648	21.7868	22.0483	22.3056	22.1451	21.7062	21.7775	21.5985	21.9024	22.0888	21.9968	21.9239	21.6816	22.1881	21.2863	21.3003	21.2012	21.4877	21.0834	Q8WUM9	SLC20A1	Sodium-dependent phosphate transporter 1	1	GEEMEKLTWPNADSK	GEEMEK(UniMod:121)LTWPNADSK	3	GEEMEK(UniMod:121)LTWPNADSK3	30	0	4910896	GEEMEK(UniMod:121)LTWPNADSK	FALSE	0	-0.965897	-0.442259
Q9NPA0.4	21.7685	21.6057	21.6184	21.9148	21.4619	21.1578	21.3774	21.6817	21.6129	21.6811	21.6504	22.0475	21.5986	21.2376	21.7658	21.6569	21.1915	21.3854	21.8551	21.5507	21.949	21.6215	21.8439	21.459	21.3261	21.6472	21.3107	21.2188	22.2039	22.1638	22.0355	22.0433	22.2769	Q9NPA0	EMC7	ER membrane protein complex subunit 7	1	YVNYIKTSEVVR	YVNYIK(UniMod:121)TSEVVR	3	YVNYIK(UniMod:121)TSEVVR3	30	0	3.46117e+06	YVNYIK(UniMod:121)TSEVVR	FALSE	0	0.472474	1.0321
Q14247.15	20.8536	20.5716	20.3528	20.318	19.7218	19.9033	20.1184	20.0452	20.5482	20.2802	20.6983	20.8996	20.9948	20.3426	19.816	20.5206	20.165	20.116	20.7061	20.9976	20.8156	21.2179	21.0181	20.4363	20.5859	20.3548	20.6263	20.1382	21.3585	21.1521	21.6293	21.2465	21.0078	Q14247	CTTN	Src substrate cortactin	1	HASQKDYSSGFGGK	HASQK(UniMod:121)DYSSGFGGK	3	HASQK(UniMod:121)DYSSGFGGK3	30	0	1.70207e+06	HASQK(UniMod:121)DYSSGFGGK	FALSE	0	0.534089	1.167
O15304.2	19.6875	20.5341	20.6028	20.7811	20.6285	21.1238	20.764	20.6233	20.641	20.3556	20.3036	20.7286	20.0789	20.7623	20.0715	20.3493	20.324	20.3937	20.343	20.801	20.8203	20.6947	20.7813	19.2462	19.3985	19.3527	19.0976	19.3458	19.9558	20.203	20.3678	20.1835	19.7242	O15304	SIVA1	Apoptosis regulatory protein Siva	1	YSQEVFEKTK	YSQEVFEK(UniMod:121)TK	3	YSQEVFEK(UniMod:121)TK3	30	0	1.36408e+06	YSQEVFEK(UniMod:121)TK	FALSE	0	0.501517	1.09591
O43739.2	22.3363	22.2274	22.9801	23.0157	22.8319	22.8915	22.8151	22.7834	23.4278	22.8636	22.9921	23.1131	23.0666	22.5604	22.5375	22.7589	22.316	22.5123	21.4101	21.5727	22.0444	22.2536	22.3075	21.826	22.1603	21.5433	21.9938	22.0831	22.9304	22.7397	22.6349	22.8041	22.6474	O43739	CYTH3	Cytohesin-3	1	EEWMKSIK	EEWMK(UniMod:121)SIK	3	EEWMK(UniMod:121)SIK3	30	0	6.37097e+06	EEWMK(UniMod:121)SIK	FALSE	0	0.520742	1.13922
P24928.25	19.5671	19.9503	19.8287	20.0133	19.9303	20.1634	20.3053	20.0285	19.8464	19.3958	19.6388	19.2114	19.7539	20.28	20.2839	20.5195	19.9279	20.2265	19.8605	19.3466	19.5485	19.6962	19.8137	19.8429	19.7338	20.1087	20.3447	19.7589	19.0704	19.2615	18.9798	19.4101	19.1603	P24928	POLR2A	DNA-directed RNA polymerase II subunit RPB1	1	VLSEKDVDPVR	VLSEK(UniMod:121)DVDPVR	3	VLSEK(UniMod:121)DVDPVR3	30	0	926849	VLSEK(UniMod:121)DVDPVR	FALSE	0	-1.07262	-0.490159
Q15233.14	20.9812	21.3562	20.9245	21.1355	21.3619	21.1975	20.9498	21.2249	20.5408	21.0683	20.7251	20.5307	20.5106	21.3066	21.7621	21.4181	21.7573	21.418	21.447	21.2002	21.1369	21.1323	20.9836	21.1368	21.4937	21.6293	20.9871	21.9158	20.0843	20.9033	20.4888	20.4969	20.6759	Q15233	NONO	Non-POU domain-containing octamer-binding protein	1	TLAEIAKVELDNMPLR	TLAEIAK(UniMod:121)VELDNMPLR	3	TLAEIAK(UniMod:121)VELDNMPLR3	30	1	2.34357e+06	TLAEIAK(UniMod:121)VELDNMPLR	FALSE	0	-1.23916	-0.56624
Q9UNN5.5	23.6219	23.4566	23.447	23.1724	23.3386	22.8636	22.8561	23.4187	23.5732	23.6285	24.021	23.9252	23.6725	22.9834	23.4212	22.7947	22.9776	22.9844	23.922	24.0721	24.0099	23.6184	23.7823	23.4311	22.9894	23.3898	23.1773	23.1709	24.1267	23.9479	23.7713	23.8858	24.3283	Q9UNN5	FAF1	FAS-associated factor 1	1	QILENELQIPVSKMLLK	QILENELQIPVSK(UniMod:121)MLLK	3	QILENELQIPVSK(UniMod:121)MLLK3	30	1	1.29027e+07	QILENELQIPVSK(UniMod:121)MLLK	FALSE	0	0.489366	1.07121
Q13287.5	18.0309	17.8369	18.0479	18.4078	18.4133	18.1146	17.5107	18.2486	17.5614	18.1091	17.9763	18.2088	17.9281	18.5573	18.502	18.0843	18.5299	18.7029	17.4692	17.0877	17.5023	16.6268	17.3068	18.6205	18.7813	18.7689	18.1641	18.4246	17.5776	17.0654	17.5178	17.5696	17.8196	Q13287	NMI	N-myc-interactor	1	LELSFSKSR	LELSFSK(UniMod:121)SR	3	LELSFSK(UniMod:121)SR3	27	1	285661	LELSFSK(UniMod:121)SR	TRUE	3	-1.43042	-0.653273
P62753.1	20.879	22.0151	20.9226	21.1479	21.4751	21.1154	21.5299	21.1602	20.2715	20.6183	20.6042	20.5694	20.7345	22.404	22.8471	22.5616	22.5102	22.1731	21.8547	21.6047	21.1266	21.6226	21.4465	21.3502	21.3021	20.9481	21.6921	21.1372	20.4758	20.3293	20.6879	20.5576	20.3095	P62753	RPS6	40S ribosomal protein S6	1	EEAAEYAKLLAK	EEAAEYAK(UniMod:121)LLAK	3	EEAAEYAK(UniMod:121)LLAK3	30	0	2831260	EEAAEYAK(UniMod:121)LLAK	FALSE	0	-1.11755	-0.510249
P39748.2	19.1456	19.0299	18.6565	19.1378	18.7424	18.8041	19.0009	18.992	18.4409	18.2517	18.1415	18.6204	18.4327	19.3073	18.9612	19.7097	19.192	19.5382	18.7298	18.7912	18.4698	19.0878	18.5117	19.7874	19.6507	19.4352	19.4336	19.5826	18.5518	19.2905	18.7579	18.5429	18.4231	P39748	FEN1	Flap endonuclease 1	1	AVDLIQKHK	AVDLIQK(UniMod:121)HK	3	AVDLIQK(UniMod:121)HK3	30	0	526857	AVDLIQK(UniMod:121)HK	FALSE	0	-1.1873	-0.542028
Q96JH7.16	21.1088	21.2217	21.4052	21.0765	21.115	21.1541	21.2308	20.9767	22.1602	21.4847	21.4939	21.588	21.7726	21.3761	20.7275	20.9033	20.7629	21.1361	21.2779	21.2522	21.3397	21.73	21.7117	20.4412	20.9027	20.5368	20.8495	20.8687	21.4237	21.4556	21.5661	21.6211	21.423	Q96JH7	VCPIP1	Deubiquitinating protein VCPIP1	1	LSSKELQEQAEK	LSSK(UniMod:121)ELQEQAEK	3	LSSK(UniMod:121)ELQEQAEK3	30	0	2.63394e+06	LSSK(UniMod:121)ELQEQAEK	FALSE	0	0.487762	1.0685
Q15154.54	23.0544	23.39	23.9313	23.544	23.1388	23.3744	23.1255	23.1518	24.6378	24.5851	24.6	24.7715	24.384	22.67	23.0048	22.7788	23.1245	23.1549	23.9595	23.9488	23.9296	23.6048	23.7245	22.7855	22.7154	22.7968	22.5629	22.8357	23.3096	23.2122	23.3206	23.3552	23.6506	Q15154	PCM1	Pericentriolar material 1 protein	1	TPWLYEQEGEVEKPFIK	TPWLYEQEGEVEK(UniMod:121)PFIK	3	TPWLYEQEGEVEK(UniMod:121)PFIK3	30	1	1.3486e+07	TPWLYEQEGEVEK(UniMod:121)PFIK	FALSE	0	0.395055	0.865729
Q14558	19.9114	18.6634	21.3457	21.1055	21.7559	21.671	21.9033	21.1696	21.2275	21.1448	21.0061	20.96	21.5129	18.8482	18.4615	18.4112	18.3992	18.6446	18.3408	18.7049	19.0948	18.601	19.1275	20.2487	20.4271	20.3878	20.2043	20.6319	19.1859	19.4683	19.5138	19.8091	19.2374	Q14558	PRPSAP1	Phosphoribosyl pyrophosphate synthase-associated protein 1	0	EKPPITVVGDVGGR	EK(UniMod:121)PPITVVGDVGGR	3	EK(UniMod:121)PPITVVGDVGGR3	30	0	1.41348e+06	EK(UniMod:121)PPITVVGDVGGR	FALSE	0	-1.28709	-0.587156
Q9NT62.4	20.5432	20.4876	19.9852	19.241	19.4169	19.4323	18.3747	19.7142	20.8525	20.7462	20.8463	21.1957	20.0319	19.8652	20.4128	20.0188	19.6563	19.7891	21.38	21.5171	21.1866	20.1855	20.8648	20.3169	19.991	19.5017	19.4773	19.9192	21.0419	21.3088	21.3002	20.9811	21.5935	Q9NT62	ATG3	Ubiquitin-like-conjugating enzyme ATG3	1	GKALEVAEYLTPVLK	GK(UniMod:121)ALEVAEYLTPVLK	3	GK(UniMod:121)ALEVAEYLTPVLK3	30	1	1.62301e+06	GK(UniMod:121)ALEVAEYLTPVLK	FALSE	0	0.879389	1.92834
Q9Y4F5.3	18.5035	18.2378	18.7626	18.1111	18.317	18.1341	18.4665	18.4146	19.5077	18.7091	19.5277	19.4437	18.9943	18.4851	17.9562	17.8058	17.8987	18.0893	18.592	18.0646	18.619	18.0608	18.8065	18.2933	18.158	17.7251	17.9414	17.9689	18.9396	19.098	18.7683	19.3494	18.7928	Q9Y4F5	CEP170B	Centrosomal protein of 170 kDa protein B	1	IPDQKYVTLK	IPDQK(UniMod:121)YVTLK	3	IPDQK(UniMod:121)YVTLK3	22	1	425036	IPDQK(UniMod:121)YVTLK	TRUE	8	0.60875	1.33577
Q13445	17.9954	18.3591	18.4904	18.7554	19.397	18.052	18.2052	18.0863	18.0634	18.0476	18.4072	18.8516	19.0386	19.3427	18.9365	18.5448	18.6818	18.8357	17.9811	17.736	17.7149	17.8036	18.0139	18.7308	19.1529	18.9938	18.0072	18.4323	17.4399	17.0005	17.4012	17.5266	17.2684	Q13445	TMED1	Transmembrane emp24 domain-containing protein 1	1	MEDIKESIETMR	MEDIK(UniMod:121)ESIETMR	3	MEDIK(UniMod:121)ESIETMR3	30	1	351083	MEDIK(UniMod:121)ESIETMR	FALSE	0	-1.83589	-0.836274
O15460.5	16.2449	16.4048	16.4916	15.9069	17.0624	16.9248	16.4564	17.9048	15.7128	16.4815	15.8365	16.8874	15.7427	16.179	17.1379	16.3615	16.4275	16.6148	15.7126	16.2969	16.744	16.3198	16.2541	16.8653	16.8161	17.3916	17.199	17.267	14.9951	15.6835	15.6489	14.5347	16.0481	O15460	P4HA2	Prolyl 4-hydroxylase subunit alpha-2	1	QFFPTDEDEIGAAKALMR	QFFPTDEDEIGAAK(UniMod:121)ALMR	3	QFFPTDEDEIGAAK(UniMod:121)ALMR3	29	1	97009.6	QFFPTDEDEIGAAK(UniMod:121)ALMR	TRUE	1	-2.37138	-1.08016
O15078.16	19.4694	19.5297	19.9161	19.9219	19.8064	19.7865	19.226	20.1967	19.9204	19.9145	19.7498	20.5617	20.0766	19.5692	19.8358	19.5464	20.0699	19.9894	19.3222	19.9572	19.1425	18.8446	19.0198	20.2852	20.0041	19.6477	19.7783	20.4063	19.0068	18.6488	18.7648	19.1391	19.0127	O15078	CEP290	Centrosomal protein of 290 kDa	1	LHTIEQAWEQETKLGNESSMDK	LHTIEQAWEQETK(UniMod:121)LGNESSMDK	4	LHTIEQAWEQETK(UniMod:121)LGNESSMDK4	30	0	881399	LHTIEQAWEQETK(UniMod:121)LGNESSMDK	FALSE	0	-1.52521	-0.694554
P21333.23	19.791	19.2872	19.2466	19.0496	19.0522	18.9292	19.657	19.4015	18.9448	19.0743	19.3779	19.3239	19.6558	19.3226	18.8869	19.3631	19.0905	18.6371	19.4738	19.5838	19.4232	19.8605	19.2309	19.2402	19.3939	19.5745	18.9399	19.1832	19.6901	20.117	20.6087	20.5058	20.6566	P21333	FLNA	Filamin-A	1	GLGLSKAYVGQK	GLGLSK(UniMod:121)AYVGQK	3	GLGLSK(UniMod:121)AYVGQK3	30	0	771799	GLGLSK(UniMod:121)AYVGQK	FALSE	0	0.656504	1.44204
P68104.5	21.5646	22.0843	22.3202	22.5889	22.7712	22.8001	23.1886	22.4758	21.969	22.0505	21.7699	21.795	21.7931	22.7147	22.317	22.7972	22.7606	22.7423	20.8471	21.289	21.8786	21.4464	22.0497	21.8386	22.0287	22.2778	21.998	22.1953	21.3689	21.289	21.191	20.8493	20.6095	P68104	EEF1A1	Elongation factor 1-alpha 1	0	LEDGPKFLK	LEDGPK(UniMod:121)FLK	3	LEDGPK(UniMod:121)FLK3	30	0	4.50234e+06	LEDGPK(UniMod:121)FLK	FALSE	0	-1.38284	-0.629439
Q16891.5	18.5092	18.0268	18.2193	18.8341	18.5971	18.6085	18.2764	17.7937	18.2264	18.1909	17.7328	17.6789	18.2541	18.2724	18.0784	18.3504	18.4221	18.3123	17.7463	17.6706	18.3374	17.73	17.3484	19.0987	19.2754	19.2011	18.4667	19.1793	17.7555	18.123	18.3092	17.9894	17.6941	Q16891	IMMT	MICOS complex subunit MIC60	1	ELAEQKATEK	ELAEQK(UniMod:121)ATEK	3	ELAEQK(UniMod:121)ATEK3	28	0	333735	ELAEQK(UniMod:121)ATEK	TRUE	2	-1.47074	-0.669238
Q9UHB6.35	19.5783	18.9791	19.1069	19.0174	18.9885	18.8332	19.1284	19.414	19.1557	19.1738	18.7507	19.2757	19.3313	19.1176	18.6762	19.2379	18.7448	18.5883	19.0451	18.9313	19.2501	19.3173	18.8821	18.895	19.4098	18.9363	19.5279	18.9876	19.889	20.0745	20.259	19.7527	20.0513	Q9UHB6	LIMA1	LIM domain and actin-binding protein 1	1	YQAAVSKQSSSTNYTNELK	YQAAVSK(UniMod:121)QSSSTNYTNELK	3	YQAAVSK(UniMod:121)QSSSTNYTNELK3	30	1	643998	YQAAVSK(UniMod:121)QSSSTNYTNELK	FALSE	0	0.53406	1.1739
Q9Y6A5.8	18.8094	18.5441	18.1325	17.7115	17.275	18.5309	17.773	17.1549	19.1323	18.5821	18.6202	17.8751	18.6702	18.9749	18.3944	18.7244	17.9208	17.5	19.3523	19.8045	17.9337	18.3518	18.4846	17.9615	17.231	17.1864	18.7209	18.1099	20.1903	19.9497	19.6713	19.5354	19.537	Q9Y6A5	TACC3	Transforming acidic coiled-coil-containing protein 3	1	QSLYLKFDPLLR	QSLYLK(UniMod:121)FDPLLR	3	QSLYLK(UniMod:121)FDPLLR3	27	1	477402	QSLYLK(UniMod:121)FDPLLR	TRUE	3	1.2099	2.6597
Q4J6C6	20.8498	20.5244	20.6476	20.286	20.2391	20.4124	20.8595	20.7831	20.5494	20.7538	20.5581	21.0346	21.0003	20.3193	20.3826	20.3129	20.169	20.2512	20.5425	20.342	20.7817	21.1932	20.9498	20.3359	20.544	20.4402	20.6136	20.367	21.1493	21.1759	21.3712	21.1807	21.3202	Q4J6C6	PREPL	Prolyl endopeptidase-like	1	FAEGKLFEETGHEDPITK	FAEGK(UniMod:121)LFEETGHEDPITK	4	FAEGK(UniMod:121)LFEETGHEDPITK4	30	0	1.74787e+06	FAEGK(UniMod:121)LFEETGHEDPITK	FALSE	0	0.486976	1.07172
Q9NR31.1	20.5233	20.2842	20.4672	20.5823	20.1339	20.1015	20.4163	20.6967	20.4417	20.5963	20.6254	20.475	20.6033	19.9892	20.3108	20.3464	20.168	20.112	20.5422	20.1511	20.4525	20.5412	20.2283	20.2416	20.2886	20.3214	20.2057	20.0059	20.9617	20.7463	20.7005	20.9423	20.8188	Q9NR31	SAR1A	GTP-binding protein SAR1a	1	GNVTLKELNAR	GNVTLK(UniMod:121)ELNAR	3	GNVTLK(UniMod:121)ELNAR3	30	0	1.44834e+06	GNVTLK(UniMod:121)ELNAR	FALSE	0	0.388117	0.854418
O15234.8	20.7684	20.798	20.3046	20.287	20.704	20.4567	20.156	20.3534	20.4168	20.2415	20.2096	20.0212	20.1999	21.3573	20.9942	21.2084	21.0692	21.2408	20.4017	20.2153	20.3343	20.6498	20.5095	20.9343	21.0926	21.1802	21.0458	21.0061	20.5845	20.4029	20.5667	20.4149	20.4555	O15234	CASC3	Protein CASC3	1	VELKSEANDAVNSSTK	VELK(UniMod:121)SEANDAVNSSTK	3	VELK(UniMod:121)SEANDAVNSSTK3	30	0	1.6649e+06	VELK(UniMod:121)SEANDAVNSSTK	FALSE	0	-0.779759	-0.354114
P51452	25.5534	25.3648	25.5189	24.8403	25.0812	24.6404	24.8518	25.0455	26.1166	26.0342	26.1271	26.3915	26.0605	24.6928	24.7528	24.5257	24.9788	24.9725	25.9933	26.0817	25.8103	25.9894	25.8509	25.5663	25.1902	25.0353	25.4075	24.9251	25.9464	25.7886	25.7664	25.8556	26.0527	P51452	DUSP3	Dual specificity protein phosphatase 3	1	AADFIDQALAQKNGR	AADFIDQALAQK(UniMod:121)NGR	3	AADFIDQALAQK(UniMod:121)NGR3	30	0	52486180	AADFIDQALAQK(UniMod:121)NGR	FALSE	0	0.410315	0.903773
O00401.3	21.0858	20.9046	20.9529	19.7356	20.4845	20.3941	20.4108	20.0592	21.6614	21.4162	21.6809	21.6549	22.0316	20.6374	19.8356	20.4759	20.6412	20.1789	21.5557	21.6602	21.3869	21.4285	21.2454	20.7898	20.7908	20.7492	20.4752	20.4279	21.6012	21.328	21.8437	21.3988	21.453	O00401	WASL	Neural Wiskott-Aldrich syndrome protein	1	FYGPQVNNISHTKEK	FYGPQVNNISHTK(UniMod:121)EK	4	FYGPQVNNISHTK(UniMod:121)EK4	30	0	2.37164e+06	FYGPQVNNISHTK(UniMod:121)EK	FALSE	0	0.548455	1.20826
Q96CW6	21.0626	20.7362	21.0008	20.319	20.0617	20.213	20.1451	20.0904	21.7976	21.5772	21.6919	22.4084	21.7039	19.8849	20.3413	20.1952	20.219	20.6121	21.5595	21.3435	20.7342	21.2779	21.1946	20.87	20.4566	20.6171	20.493	20.6989	21.5769	21.4709	21.1854	21.4492	21.8076	Q96CW6	SLC7A6OS	Probable RNA polymerase II nuclear localization protein SLC7A6OS	1	MWSKYPLDVQK	MWSK(UniMod:121)YPLDVQK	3	MWSK(UniMod:121)YPLDVQK3	30	0	2.34859e+06	MWSK(UniMod:121)YPLDVQK	FALSE	0	0.543729	1.19799
Q01082.19	15.422	16.2382	16.5517	16.2858	17.2436	17.6813	17.1203	16.8678	16.3691	16.0611	15.8834	15.6448	16.3594	16.3118	16.9939	17.1023	16.9831	17.2952	15.4253	15.0846	15.908	15.933	15.3446	15.7124	16.1408	15.7468	16.9572	16.151	14.2386	15.1527	14.2924	15.0163	14.8122	Q01082	SPTBN1	Spectrin beta chain, non-erythrocytic 1	1	EKILSSDDYGK	EK(UniMod:121)ILSSDDYGK	3	EK(UniMod:121)ILSSDDYGK3	29	0	80200.7	EK(UniMod:121)ILSSDDYGK	TRUE	1	-1.98034	-0.898012
Q8IXS6.9	18.6798	18.1752	18.2471	18.4622	18.0994	17.739	18.3834	17.6568	18.2899	18.6252	18.594	18.2366	18.3844	17.9304	18.3824	18.2346	18.0736	17.756	17.9152	18.2988	18.1052	18.4596	18.5962	18.1943	18.4074	18.0636	18.1742	18.3918	19.372	19.2321	18.9703	18.9055	19.0868	Q8IXS6	PALM2	Paralemmin-2	1	VYDDGTKVVYEVR	VYDDGTK(UniMod:121)VVYEVR	3	VYDDGTK(UniMod:121)VVYEVR3	29	1	357865	VYDDGTK(UniMod:121)VVYEVR	TRUE	1	0.540856	1.19334
Q9HCU4.4	16.6985	16.9115	17.1735	17.4254	17.7059	17.1829	17.7578	17.0815	16.9085	17.1692	16.0404	16.7492	17.7141	18.1013	16.8435	16.8205	17.6885	17.2353	16.7849	16.4078	16.4643	16.668	16.101	17.0596	17.7496	17.7611	17.1036	17.5067	15.6664	15.4119	16.3537	16.2503	16.1218	Q9HCU4	CELSR2	Cadherin EGF LAG seven-pass G-type receptor 2	1	VGSALLDTANKR	VGSALLDTANK(UniMod:121)R	3	VGSALLDTANK(UniMod:121)R3	26	1	145330	VGSALLDTANK(UniMod:121)R	TRUE	4	-2.03043	-0.920152
Q7Z3T8.8	21.9546	21.8653	21.43	19.1067	20.9273	20.9845	20.7891	21.0807	22.0615	22.4754	22.5152	22.2656	22.0936	21.4841	20.1765	20.9058	20.9973	21.1848	23.1838	23.1017	23.0389	22.4953	22.0853	20.968	20.5823	21.3179	21.555	21.2413	23.0525	22.8802	22.5352	22.4528	22.9609	Q7Z3T8	ZFYVE16	Zinc finger FYVE domain-containing protein 16	1	EEVDVAVITAAECLKEEGK	EEVDVAVITAAEC(UniMod:4)LK(UniMod:121)EEGK	3	EEVDVAVITAAEC(UniMod:4)LK(UniMod:121)EEGK3	26	0	4.99226e+06	EEVDVAVITAAEC(UniMod:4)LK(UniMod:121)EEGK	TRUE	4	1.02499	2.26191
Q8N123	18.8488	19.2853	19.162	19.2958	19.4289	19.49	19.2838	19.2657	19.3333	18.5749	18.9334	19.0534	18.9609	19.5718	19.5194	19.5638	19.5174	19.4976	18.749	18.7446	19.3253	19.0932	19.2704	18.9855	19.2821	19.1924	19.5149	19.0043	18.4199	18.5406	18.4665	18.544	18.538	Q8N123	CPXCR1	CPX chromosomal region candidate gene 1 protein	1	FCKSTDTK	FC(UniMod:4)K(UniMod:121)STDTK	2	FC(UniMod:4)K(UniMod:121)STDTK2	30	1	575777	FC(UniMod:4)K(UniMod:121)STDTK	FALSE	0	-0.95533	-0.432715
Q8WXE9.2	17.3199	17.6642	17.6424	17.5711	18.0429	17.9317	17.4154	17.3979	18.1363	17.715	16.9969	17.4127	17.8041	17.9052	17.5522	17.8856	17.915	17.9029	17.0051	17.4674	17.6001	17.6075	17.8014	17.9081	17.7851	17.6078	17.8378	17.965	16.3875	17.0112	16.6484	17.0803	16.968	Q8WXE9	STON2	Stonin-2	1	TQSHSDAVEKLK	TQSHSDAVEK(UniMod:121)LK	3	TQSHSDAVEK(UniMod:121)LK3	30	1	199955	TQSHSDAVEK(UniMod:121)LK	FALSE	0	-1.37884	-0.624483
Q9UBC2.16	20.74	20.2213	20.8197	20.6441	20.5155	20.8724	20.8619	21.2961	20.9502	20.6034	20.9437	20.6646	20.8452	20.1328	19.8056	20.6227	20.3608	20.2921	20.0724	19.7383	20.6435	20.271	20.2737	20.4088	20.2426	20.4536	20.3871	20.0738	21.1994	21.1723	21.0146	21.238	21.21	Q9UBC2	EPS15L1	Epidermal growth factor receptor substrate 15-like 1	1	TQIQSQESDLKSQEDDLNR	TQIQSQESDLK(UniMod:121)SQEDDLNR	3	TQIQSQESDLK(UniMod:121)SQEDDLNR3	30	1	1.65944e+06	TQIQSQESDLK(UniMod:121)SQEDDLNR	FALSE	0	0.532141	1.17525
Q09666.28	21.9963	21.8903	22.0623	21.6047	21.6481	21.3082	21.5857	21.7277	22.3043	22.67	22.6138	22.8119	22.3482	21.2069	21.4903	20.8954	21.2967	21.5886	22.5275	22.6152	22.5415	22.3451	22.396	21.4784	21.7143	21.8807	21.6036	21.6119	22.3258	22.1752	22.2844	22.3195	22.569	Q09666	AHNAK	Neuroblast differentiation-associated protein AHNAK	1	FSMPGFKAEGPEVDVNLPK	FSMPGFK(UniMod:121)AEGPEVDVNLPK	3	FSMPGFK(UniMod:121)AEGPEVDVNLPK3	30	1	4.60032e+06	FSMPGFK(UniMod:121)AEGPEVDVNLPK	FALSE	0	0.42198	0.931967
Q8N0X7.19	25.1414	25.1604	25.2454	24.7786	24.6566	24.6274	24.2443	24.8941	25.7672	25.8085	25.9646	26.1232	25.5899	24.6449	24.6307	24.342	24.489	24.7957	26.0237	25.9311	25.921	25.3344	25.4913	24.8986	24.609	24.7428	24.7433	24.7168	25.6242	25.48	25.3101	25.3608	25.9285	Q8N0X7	SPART	Spartin	1	PVEVSPAVTKGLYIAK	PVEVSPAVTK(UniMod:121)GLYIAK	3	PVEVSPAVTK(UniMod:121)GLYIAK3	30	0	4.33256e+07	PVEVSPAVTK(UniMod:121)GLYIAK	FALSE	0	0.497801	1.09943
P62993.3	20.9213	20.546	20.7973	20.5905	20.38	20.6501	20.0655	20.5933	21.447	20.8218	21.0765	20.9096	21.4383	20.467	20.195	20.4657	19.7595	20.6486	20.6286	20.5645	20.8455	21.2344	20.6512	20.4347	20.433	20.3158	20.7718	20.4015	21.3363	21.5829	21.2516	21.236	21.4495	P62993	GRB2	Growth factor receptor-bound protein 2	1	ATADDELSFKR	ATADDELSFK(UniMod:121)R	3	ATADDELSFK(UniMod:121)R3	30	0	1.89074e+06	ATADDELSFK(UniMod:121)R	FALSE	0	0.560901	1.23886
Q9UN86.1	23.0577	22.8543	22.7238	22.3379	22.3719	21.9821	22.0457	22.5566	23.1127	23.1808	23.362	23.2532	23.0352	22.2572	22.739	22.4654	22.5508	22.6048	23.2501	23.4074	23.249	22.9303	23.0886	22.6363	22.7895	22.7078	22.9215	22.6308	23.3717	23.188	23.3381	23.3861	23.6078	Q9UN86	G3BP2	Ras GTPase-activating protein-binding protein 2	1	GVGGKLPNFGFVVFDDSEPVQR	GVGGK(UniMod:121)LPNFGFVVFDDSEPVQR	3	GVGGK(UniMod:121)LPNFGFVVFDDSEPVQR3	30	1	8310953	GVGGK(UniMod:121)LPNFGFVVFDDSEPVQR	FALSE	0	0.399546	0.882791
O75643.28	17.7812	18.4786	18.367	18.5189	18.5919	18.9736	18.5812	18.6109	18.1527	17.9394	17.9496	17.8574	18.4944	19.3641	18.8001	19.3415	18.9906	18.9915	17.7626	17.3442	18.0532	18.1718	17.9667	17.6482	18.4324	18.4384	18.4208	18.7959	16.4256	17.4452	17.5212	17.3145	17.3694	O75643	SNRNP200	U5 small nuclear ribonucleoprotein 200 kDa helicase	1	LNNPKFNDPHVK	LNNPK(UniMod:121)FNDPHVK	4	LNNPK(UniMod:121)FNDPHVK4	27	0	337014	LNNPK(UniMod:121)FNDPHVK	TRUE	3	-1.55857	-0.705327
P62805.1	26.5221	27.369	27.2202	27.691	27.381	27.2984	27.7362	27.5744	27.016	26.8365	26.9885	26.6773	27.0031	27.7298	27.4239	27.9095	27.6013	27.6191	27.0779	26.7889	27.1658	27.283	27.0912	26.6102	26.7616	26.8433	26.992	26.9695	26.3391	26.3231	26.1906	26.1846	26.0076	P62805	H4C1	Histone H4	1	DNIQGITKPAIR	DNIQGITK(UniMod:121)PAIR	3	DNIQGITK(UniMod:121)PAIR3	30	0	1.43986e+08	DNIQGITK(UniMod:121)PAIR	FALSE	0	-0.862406	-0.390249
Q8N6H7.5	18.8078	18.7995	18.785	17.9853	18.294	18.0606	17.9026	18.0766	19.7012	19.4057	19.6767	19.5518	19.1951	18.2405	17.9929	18.6064	17.5998	17.8718	19.7463	20.0954	19.3726	19.4668	19.0029	17.87	18.6956	18.2699	18.5153	18.1701	19.3923	19.2682	19.208	19.1757	19.5132	Q8N6H7	ARFGAP2	ADP-ribosylation factor GTPase-activating protein 2	1	SSVSHSVLSEMQVIEQETPVSAKSSR	SSVSHSVLSEMQVIEQETPVSAK(UniMod:121)SSR	4	SSVSHSVLSEMQVIEQETPVSAK(UniMod:121)SSR4	28	1	561337	SSVSHSVLSEMQVIEQETPVSAK(UniMod:121)SSR	TRUE	2	0.627562	1.38703
Q13115.1	20.6364	20.376	20.3604	20.4592	20.4977	20.5608	20.5721	20.7423	20.2572	20.1014	19.8447	20.0993	20.4694	21.3784	20.2178	20.4976	20.7945	20.6822	20.0177	19.9126	20.0599	20.3664	19.8331	20.7376	21.0816	21.0817	21.1867	21.2916	20.1957	20.2238	19.9169	20.4513	20.1973	Q13115	DUSP4	Dual specificity protein phosphatase 4	1	EMDCSVLKR	EMDC(UniMod:4)SVLK(UniMod:121)R	3	EMDC(UniMod:4)SVLK(UniMod:121)R3	30	0	1.49169e+06	EMDC(UniMod:4)SVLK(UniMod:121)R	FALSE	0	-1.21063	-0.547164
Q13564.4	23.1703	22.9559	22.9919	23.1588	23.2389	23.2714	22.934	23.2099	22.8848	22.8566	22.984	22.9415	22.4389	23.1894	23.4893	23.1299	23.4256	23.0036	23.0112	22.9084	22.5063	22.2703	22.6248	23.7214	23.5773	23.6558	23.2691	23.5259	22.8684	22.9481	22.6768	22.5106	22.9501	Q13564	NAE1	NEDD8-activating enzyme E1 regulatory subunit	1	ELKLLCSNSAFLR	ELK(UniMod:121)LLC(UniMod:4)SNSAFLR	3	ELK(UniMod:121)LLC(UniMod:4)SNSAFLR3	30	0	8.97336e+06	ELK(UniMod:121)LLC(UniMod:4)SNSAFLR	FALSE	0	-1.04562	-0.472571
Q96CS2.2	19.3811	19.9745	20.5088	20.1064	19.9105	20.0847	20.0215	20.4186	21.1628	20.8704	20.6771	21.2858	20.5499	20.2216	20.0895	19.8735	20.1289	20.2502	20.2745	19.4912	20.0935	19.5569	19.7653	19.6957	19.9286	19.6696	19.8751	19.9278	19.0569	18.8205	19.0248	18.5232	19.2889	Q96CS2	HAUS1	HAUS augmin-like complex subunit 1	1	FGIKAAEEQLSAR	FGIK(UniMod:121)AAEEQLSAR	3	FGIK(UniMod:121)AAEEQLSAR3	30	0	1.1497e+06	FGIK(UniMod:121)AAEEQLSAR	FALSE	0	-1.20763	-0.545347
P49588.12	19.5622	19.634	19.7925	19.8867	19.7197	19.8813	19.7932	19.8518	19.9424	19.5558	19.6119	19.6929	19.9888	19.558	19.2253	19.8165	19.5285	19.5957	19.6289	19.4693	19.6287	19.9148	19.9744	19.2583	19.3185	19.3673	19.0982	19.2215	20.0156	19.7353	19.9468	19.9348	19.7259	P49588	AARS1	Alanine--tRNA ligase, cytoplasmic	1	GGGKDVSAQATGK	GGGK(UniMod:121)DVSAQATGK	3	GGGK(UniMod:121)DVSAQATGK3	30	0	849740	GGGK(UniMod:121)DVSAQATGK	FALSE	0	0.385091	0.85277
O00186.17	19.5756	20.1222	20.6045	20.735	20.5003	20.6993	20.9215	21.0573	20.4384	20.344	20.5435	20.1058	20.6997	20.6674	20.5418	20.6692	20.3155	20.245	19.6365	19.9414	19.4039	20.1199	19.6811	19.623	20.3508	19.9771	20.1753	20.3606	19.5805	18.8808	18.6399	19.5647	18.6029	O00186	STXBP3	Syntaxin-binding protein 3	1	LMKEISSTK	LMK(UniMod:121)EISSTK	3	LMK(UniMod:121)EISSTK3	30	0	1.20958e+06	LMK(UniMod:121)EISSTK	FALSE	0	-1.43786	-0.649258
Q96JH7.4	19.5766	19.1271	19.7682	19.4282	19.4478	19.452	19.2434	18.8372	20.2777	20.0867	20.2599	20.1253	20.524	19.2498	18.1586	18.2981	18.5755	18.0405	19.4308	19.9545	19.802	20.0672	19.6938	18.9137	19.2249	19.0211	19.114	19.2167	20.2776	19.9229	20.2353	19.8094	20.03	Q96JH7	VCPIP1	Deubiquitinating protein VCPIP1	1	DGPSSAPATPTKAPYSPTTSK	DGPSSAPATPTK(UniMod:121)APYSPTTSK	3	DGPSSAPATPTK(UniMod:121)APYSPTTSK3	30	1	838423	DGPSSAPATPTK(UniMod:121)APYSPTTSK	FALSE	0	0.595303	1.31865
Q9P215.8	12.4734	17.2283	16.6763	18.1437	17.9427	18.53	18.6152	18.1639	17.7159	5.73712	17.7301	16.1638	18.0202	17.6766	17.2189	17.6428	17.6197	17.8262	17.1489	16.4631	17.7378	16.5948	16.354	17.256	17.2908	17.7387	17.0108	16.7421	5.73712	5.73712	15.7473	5.73712	5.73712	Q9P215	POGK	Pogo transposable element with KRAB domain	1	VTVDNQGEKPVLVK	VTVDNQGEK(UniMod:121)PVLVK	3	VTVDNQGEK(UniMod:121)PVLVK3	25	1	191069	VTVDNQGEK(UniMod:121)PVLVK	TRUE	5	-13.0488	-5.88827
Q8N488.6	21.8803	22.0396	22.1118	22.3409	22.4489	22.4756	22.6244	22.1926	21.6751	22.1205	21.4731	21.691	22.0762	22.0753	22.1857	22.3481	22.2099	22.4822	21.7874	21.7756	21.9809	21.7472	21.804	22.3039	22.3887	22.1528	21.9934	22.2199	21.2788	21.7557	21.4796	21.6332	21.5968	Q8N488	RYBP	RING1 and YY1-binding protein	1	SDILKDPPSEANSIQSANATTK	SDILK(UniMod:121)DPPSEANSIQSANATTK	3	SDILK(UniMod:121)DPPSEANSIQSANATTK3	30	1	4.33847e+06	SDILK(UniMod:121)DPPSEANSIQSANATTK	FALSE	0	-0.913735	-0.41213
Q96KQ7.5	18.1088	18.4926	18.8176	18.9004	18.9229	19.1564	19.1144	19.3948	18.6345	19.1307	18.1968	18.2902	18.4352	18.3482	18.3345	18.1112	19.0515	18.946	18.1196	18.3397	18.6152	18.4794	18.5807	18.761	18.5203	18.7426	18.4971	18.7142	17.8664	17.3411	17.9037	17.8016	16.94	Q96KQ7	EHMT2	Histone-lysine N-methyltransferase EHMT2	1	NKEGDTAWDLTPER	NK(UniMod:121)EGDTAWDLTPER	3	NK(UniMod:121)EGDTAWDLTPER3	30	1	387867	NK(UniMod:121)EGDTAWDLTPER	FALSE	0	-1.4838	-0.669119
O43257	19.1868	19.3461	19.113	19.4754	18.6611	19.1235	19.304	19.4706	19.2067	18.8291	18.6636	19.1318	19.2641	19.4745	18.8711	19.3394	19.0001	19.2939	19.6904	19.0193	19.4227	19.6135	19.736	18.6908	18.7949	18.6977	18.4815	19.0017	19.808	19.736	19.4525	19.7837	19.4216	O43257	ZNHIT1	Zinc finger HIT domain-containing protein 1	1	LPQFDDDADTGKK	LPQFDDDADTGK(UniMod:121)K	3	LPQFDDDADTGK(UniMod:121)K3	30	0	632986	LPQFDDDADTGK(UniMod:121)K	FALSE	0	0.563692	1.25042
Q13136.24	19.7871	19.6925	19.8598	19.6716	19.5634	19.5161	19.9266	19.4917	20.2326	20.2883	19.9129	19.8567	20.1386	18.8885	19.4406	19.0562	19.3469	19.4471	20.0131	19.6732	20.3112	20.4674	20.2803	19.816	19.4419	18.7182	19.115	19.5066	20.0992	20.1617	20.1784	20.3382	20.4955	Q13136	PPFIA1	Liprin-alpha-1	1	TLTDGVLDINHEQENTPSTSGKR	TLTDGVLDINHEQENTPSTSGK(UniMod:121)R	4	TLTDGVLDINHEQENTPSTSGK(UniMod:121)R4	30	0	971527	TLTDGVLDINHEQENTPSTSGK(UniMod:121)R	FALSE	0	0.580726	1.28943
Q14677.6	21.7567	21.9053	22.1028	21.347	21.4537	21.6072	21.429	21.499	22.8296	22.6307	22.459	23.1099	22.6625	21.4651	21.2546	20.8929	21.5842	21.3492	22.8518	22.6619	22.5766	21.7669	22.6499	21.5711	21.3039	21.308	21.1393	21.3049	22.1176	22.0909	22.0743	22.2994	22.3572	Q14677	CLINT1	Clathrin interactor 1	1	IGSTIDDTISKFR	IGSTIDDTISK(UniMod:121)FR	3	IGSTIDDTISK(UniMod:121)FR3	30	0	4618405	IGSTIDDTISK(UniMod:121)FR	FALSE	0	0.535487	1.18937
Q92747.5	10.9288	13.0109	15.1491	16.4346	15.7177	17.039	15.5834	15.5579	16.7694	15.9614	16.7584	5.73712	15.9319	15.6167	16.1208	16.6079	15.3952	16.0641	5.73712	5.73712	16.611	5.73712	16.4818	16.5999	16.1519	15.5947	16.2808	15.9752	5.73712	5.73712	5.73712	5.73712	5.73712	Q92747	ARPC1A	Actin-related protein 2/3 complex subunit 1A	1	NTALETLHQNSITQVSIYEVDKQDCR	NTALETLHQNSITQVSIYEVDK(UniMod:121)QDC(UniMod:4)R	4	NTALETLHQNSITQVSIYEVDK(UniMod:121)QDC(UniMod:4)R4	21	1	76132.4	NTALETLHQNSITQVSIYEVDK(UniMod:121)QDC(UniMod:4)R	TRUE	9	-14.3206	-6.4462
Q01780.8	20.9092	20.8215	21.1182	21.1877	21.4266	20.9398	21.6774	21.6356	20.9617	20.8262	21.1334	20.78	20.6136	21.0736	21.0603	20.7387	21.5992	21.5085	20.6813	20.366	20.2434	20.621	20.3229	21.2147	21.1639	21.568	21.5601	21.2959	20.163	20.4227	20.5475	20.3246	20.8318	Q01780	EXOSC10	Exosome component 10	1	FDPSTKIYEISNR	FDPSTK(UniMod:121)IYEISNR	3	FDPSTK(UniMod:121)IYEISNR3	30	1	2.11738e+06	FDPSTK(UniMod:121)IYEISNR	FALSE	0	-1.24491	-0.560314
Q96GF1	20.2933	20.1844	20.8376	20.7016	20.4708	20.5508	20.8635	20.6255	21.2123	21.2159	20.7792	20.7558	21.2004	19.9683	19.9587	20.1514	20.0143	20.2724	20.2229	20.0866	20.2341	20.4127	20.5225	19.8696	19.94	19.731	19.9275	20.0572	21.0165	20.8684	20.1426	20.9356	20.4446	Q96GF1	RNF185	E3 ubiquitin-protein ligase RNF185	1	DKVIPLYGR	DK(UniMod:121)VIPLYGR	3	DK(UniMod:121)VIPLYGR3	30	0	1.51292e+06	DK(UniMod:121)VIPLYGR	FALSE	0	0.482	1.07095
P22307.3	18.9072	18.5677	18.6572	18.7173	18.7286	19.3171	18.9974	18.441	18.2311	18.4514	18.2018	19.0061	18.4804	19.1766	19.5362	18.3454	17.692	18.3388	18.288	18.3708	18.7982	19.1271	18.0042	18.2523	18.0247	18.0767	18.0381	18.4199	19.9596	19.7035	19.8438	19.8442	18.9088	P22307	SCP2	Sterol carrier protein 2	1	GSVLPNSDKK	GSVLPNSDK(UniMod:121)K	3	GSVLPNSDK(UniMod:121)K3	28	0	480400	GSVLPNSDK(UniMod:121)K	TRUE	2	0.924574	2.05467
Q68DA7.21	18.7384	18.5008	18.18	18.1035	17.7037	18.22	18.0289	17.853	18.05	18.4464	18.7858	18.6498	17.959	18.6554	18.4782	18.1778	18.1866	18.4793	19.1611	18.3835	18.6141	18.3295	18.5426	17.9102	18.498	18.5497	18.3914	17.9806	19.3765	19.1604	19.2233	18.9702	19.3237	Q68DA7	FMN1	Formin-1	1	SLFLDLPHKVGPDSSQPR	SLFLDLPHK(UniMod:121)VGPDSSQPR	4	SLFLDLPHK(UniMod:121)VGPDSSQPR4	29	0	395321	SLFLDLPHK(UniMod:121)VGPDSSQPR	TRUE	1	0.586141	1.30343
Q9UH17	22.513	22.6301	22.9503	23.0617	22.877	22.8361	22.4743	23.0092	22.9842	23.3559	23.2119	23.0623	22.6308	22.6102	23.0415	22.5734	22.671	22.6736	22.7899	22.6019	22.418	22.3436	22.5782	22.9301	22.8736	22.7947	22.8805	22.8601	22.2414	22.1516	21.9258	22.0629	22.4096	Q9UH17	APOBEC3B	DNA dC->dU-editing enzyme APOBEC-3B	0	IYDYDPLYKEALQMLR	IYDYDPLYK(UniMod:121)EALQMLR	3	IYDYDPLYK(UniMod:121)EALQMLR3	30	1	7.10327e+06	IYDYDPLYK(UniMod:121)EALQMLR	FALSE	0	-0.978891	-0.440191
P62714	24.5349	24.5825	23.9681	23.9656	23.8116	23.9211	23.6097	23.8853	24.136	23.8817	24.2884	24.324	23.8575	24.2238	24.3713	24.2711	24.232	24.2283	25.0089	25.1984	24.9141	24.6843	24.6927	24.3439	24.0151	24.3385	24.3239	24.1736	24.838	24.8603	24.7821	24.7366	24.9373	P62714	PPP2CB	Serine/threonine-protein phosphatase 2A catalytic subunit beta isoform	1	AFTKELDQWVEQLNECK	AFTK(UniMod:121)ELDQWVEQLNEC(UniMod:4)K	3	AFTK(UniMod:121)ELDQWVEQLNEC(UniMod:4)K3	30	1	23046870	AFTK(UniMod:121)ELDQWVEQLNEC(UniMod:4)K	FALSE	0	0.367124	0.816547
P51659.3	21.5998	21.4075	21.2527	21.1279	21.072	20.9891	20.6659	21.3409	21.4438	21.4174	21.3951	21.6509	21.4236	21.3291	20.9842	20.9598	21.1792	21.2593	22.0206	21.9652	21.6032	21.3186	21.4561	21.4195	21.1772	21.1387	21.0844	21.3241	21.8876	21.7862	21.8831	21.9832	22.3143	P51659	HSD17B4	Peroxisomal multifunctional enzyme type 2	1	GALVVVNDLGGDFKGVGK	GALVVVNDLGGDFK(UniMod:121)GVGK	3	GALVVVNDLGGDFK(UniMod:121)GVGK3	30	1	2.99358e+06	GALVVVNDLGGDFK(UniMod:121)GVGK	FALSE	0	0.460242	1.02398
P35222.2	22.1008	22.1837	21.9987	21.6594	21.5432	21.6427	21.3598	21.7107	22.4815	22.3364	22.6842	22.412	22.157	21.671	22.0632	21.6964	21.6328	21.8607	22.853	22.8207	22.5591	22.2767	22.4031	22.1252	21.6621	21.8005	21.5384	21.4672	22.8443	22.4126	22.212	22.4215	22.5246	P35222	CTNNB1	Catenin beta-1	1	EGLLAIFKSGGIPALVK	EGLLAIFK(UniMod:121)SGGIPALVK	3	EGLLAIFK(UniMod:121)SGGIPALVK3	30	1	4.88532e+06	EGLLAIFK(UniMod:121)SGGIPALVK	FALSE	0	0.473944	1.05472
P02686.5	24.1942	23.9987	23.9759	23.5793	23.6679	23.4726	23.4562	23.4736	24.2464	24.445	24.7099	24.6504	24.0574	23.0621	23.9206	23.7661	23.3941	23.7188	24.6035	25.0028	24.2063	24.1858	24.1274	23.859	23.6767	24.0758	23.5767	23.3849	24.5482	24.7262	24.7551	24.3873	24.9525	P02686	MBP	Myelin basic protein	1	TQDENPVVHFFKNIVTPR	TQDENPVVHFFK(UniMod:121)NIVTPR	4	TQDENPVVHFFK(UniMod:121)NIVTPR4	30	0	19454083	TQDENPVVHFFK(UniMod:121)NIVTPR	FALSE	0	0.59471	1.32378
Q9NRR5.6	22.6758	22.568	22.6529	22.3759	22.0629	22.0668	22.2129	22.2902	23.0971	23.2261	23.3445	23.0471	22.806	21.9066	22.4126	22.131	21.9256	22.0374	23.1013	23.2515	23.2897	22.7626	22.8616	22.3498	22.188	22.389	22.3692	22.4369	23.2564	23.035	22.9652	22.8193	22.9489	Q9NRR5	UBQLN4	Ubiquilin-4	1	FKAQQDQLVLIFAGK	FK(UniMod:121)AQQDQLVLIFAGK	3	FK(UniMod:121)AQQDQLVLIFAGK3	30	0	7093269	FK(UniMod:121)AQQDQLVLIFAGK	FALSE	0	0.408149	0.908636
Q15170.3	23.9823	24.3632	24.312	24.2674	24.2883	24.3272	23.8672	24.3544	24.2523	24.51	24.6854	24.4893	24.0789	24.2151	24.4846	24.2314	24.4343	24.5597	24.5218	24.4409	24.3942	24.2011	24.1492	24.4889	24.3039	24.4205	24.1861	24.2794	23.4649	23.6083	23.5679	23.4279	24.0753	Q15170	TCEAL1	Transcription elongation factor A protein-like 1	1	NLSNEEMIQAADELEEMKR	NLSNEEMIQAADELEEMK(UniMod:121)R	3	NLSNEEMIQAADELEEMK(UniMod:121)R3	30	1	20381410	NLSNEEMIQAADELEEMK(UniMod:121)R	FALSE	0	-0.975658	-0.438129
O14545.6	18.634	18.8247	18.7667	18.3983	18.4365	18.3836	18.0207	18.4064	19.2383	19.1678	19.4933	18.8476	19.2747	18.3927	18.4745	18.1348	17.9151	18.2775	18.9985	19.1031	19.4	19.9502	19.6009	18.2462	18.3135	17.9932	18.246	18.36	18.9398	19.0158	19.074	19.1603	18.9916	O14545	TRAFD1	TRAF-type zinc finger domain-containing protein 1	1	NVLVKDLK	NVLVK(UniMod:121)DLK	2	NVLVK(UniMod:121)DLK2	30	1	482423	NVLVK(UniMod:121)DLK	FALSE	0	0.498569	1.11049
O00244.4	25.0675	24.7334	25.0393	24.7164	24.3715	24.5813	23.8409	24.5013	25.748	25.7039	26.001	25.8236	25.1055	24.1331	24.3743	23.9092	24.2949	23.9707	25.5367	25.7269	25.2872	25.0092	25.0919	24.8042	24.4544	24.7111	24.4448	24.5651	25.4745	25.4912	25.5203	25.2793	25.9299	O00244	ATOX1	Copper transport protein ATOX1	1	VCIESEHSMDTLLATLKK	VC(UniMod:4)IESEHSMDTLLATLK(UniMod:121)K	4	VC(UniMod:4)IESEHSMDTLLATLK(UniMod:121)K4	30	0	3.75402e+07	VC(UniMod:4)IESEHSMDTLLATLK(UniMod:121)K	FALSE	0	0.584449	1.30179
Q9BWH2.1	17.5458	18.6074	19.298	18.9617	18.7746	19.5766	20.0113	19.6792	19.4858	19.4411	18.8846	18.7032	19.4618	18.6466	19.6434	19.1588	19.0346	18.7528	18.0656	18.3184	18.156	17.7916	18.5058	17.9725	18.2986	18.3063	17.9344	18.4618	16.9923	16.6763	16.5232	17.6184	16.6741	Q9BWH2	FUNDC2	FUN14 domain-containing protein 2	1	KLFGQESGPSAEK	K(UniMod:121)LFGQESGPSAEK	3	K(UniMod:121)LFGQESGPSAEK3	30	0	438821	K(UniMod:121)LFGQESGPSAEK	FALSE	0	-1.79144	-0.804266
Q9UDY4.2	20.944	20.4826	20.125	20.1253	20.3311	19.7955	19.2319	19.5206	20.6466	20.3525	20.5428	20.6333	20.0703	19.6717	20.1108	19.6461	20.1779	20.0069	21.24	21.1629	20.9294	21.0765	20.8035	20.7473	20.4212	20.6232	20.3468	20.3782	21.4701	21.3491	21.3427	21.4058	21.3561	Q9UDY4	DNAJB4	DnaJ homolog subfamily B member 4	1	IIGYGLPFPKNPDQR	IIGYGLPFPK(UniMod:121)NPDQR	3	IIGYGLPFPK(UniMod:121)NPDQR3	30	1	1.69086e+06	IIGYGLPFPK(UniMod:121)NPDQR	FALSE	0	0.545443	1.21744
O75881.1	17.5846	17.4968	18.5648	18.6708	18.9219	18.6569	17.976	18.5906	18.8916	17.698	18.1888	19.1457	18.9076	18.3583	18.3507	17.8007	17.8816	18.6046	17.2572	18.1968	17.2063	14.3929	16.9192	19.1178	18.6326	19.009	18.6167	18.6272	16.5993	17.2887	16.5896	15.4135	15.9512	O75881	CYP7B1	Cytochrome P450 7B1	1	DDFLKFDDK	DDFLK(UniMod:121)FDDK	3	DDFLK(UniMod:121)FDDK3	29	0	316707	DDFLK(UniMod:121)FDDK	TRUE	1	-3.35961	-1.5048
Q15024.4	21.4086	21.3228	21.325	20.6303	20.7554	20.4569	21.19	20.978	21.8095	21.6591	21.6675	22.2626	21.8409	20.7689	20.5451	20.5468	20.702	20.9071	22.2161	21.7357	22.1096	22.0373	21.6592	21.2048	20.7827	21.0524	21.1813	20.8245	21.9506	21.7952	21.5361	21.7034	22.0553	Q15024	EXOSC7	Exosome complex component RRP42	1	SSVDLKTLCISPR	SSVDLK(UniMod:121)TLC(UniMod:4)ISPR	3	SSVDLK(UniMod:121)TLC(UniMod:4)ISPR3	30	0	3.0038e+06	SSVDLK(UniMod:121)TLC(UniMod:4)ISPR	FALSE	0	0.494209	1.10379
Q8IVM0.17	22.7354	22.7595	23.3634	22.7985	22.669	22.8136	22.7525	22.59	24.176	24.1556	23.6901	24.2192	23.7696	22.1617	22.1326	22.1211	22.3023	22.7146	23.2212	22.7334	23.2531	23.3118	23.6429	22.2606	22.1076	22.2849	22.5863	22.4523	23.2886	23.1197	23.086	23.2813	22.8868	Q8IVM0	CCDC50	Coiled-coil domain-containing protein 50	1	YKDLEQQDCEIAQEIQEK	YK(UniMod:121)DLEQQDC(UniMod:4)EIAQEIQEK	3	YK(UniMod:121)DLEQQDC(UniMod:4)EIAQEIQEK3	30	1	9351362	YK(UniMod:121)DLEQQDC(UniMod:4)EIAQEIQEK	FALSE	0	0.491201	1.09713
Q13952.2	20.3052	20.3988	20.5836	20.7905	20.7256	20.0594	20.2635	20.5285	20.7954	20.7918	21.0288	20.6455	20.2069	20.2349	20.7648	20.9772	20.7796	20.7027	19.9784	19.9505	20.3214	20.1275	20.1511	21.0571	20.8508	21.1283	20.6759	20.4104	20.3325	19.8634	19.1965	19.9331	19.6039	Q13952	NFYC	Nuclear transcription factor Y subunit gamma	1	LDEDVKMISAEAPVLFAK	LDEDVK(UniMod:121)MISAEAPVLFAK	3	LDEDVK(UniMod:121)MISAEAPVLFAK3	29	1	1.51004e+06	LDEDVK(UniMod:121)MISAEAPVLFAK	TRUE	1	-1.43489	-0.642368
O43913.1	20.3695	21.0446	20.7203	20.9658	20.1683	20.4532	20.4109	20.6968	21.2427	20.6257	20.9872	20.6805	20.972	21.1625	20.8532	21.4784	20.8212	21.0218	20.9138	20.994	21.0744	20.867	21.2598	19.6286	19.9936	19.9632	19.7354	20.3747	20.9972	20.8851	20.6718	20.8679	20.578	O43913	ORC5	Origin recognition complex subunit 5	1	EISSSQWEKLQK	EISSSQWEK(UniMod:121)LQK	3	EISSSQWEK(UniMod:121)LQK3	30	0	1.81261e+06	EISSSQWEK(UniMod:121)LQK	FALSE	0	0.53243	1.18939
P04626.1	21.3328	21.9364	21.9136	21.9378	21.9491	22.0764	21.5358	22.0129	21.7738	22.0023	21.9992	22.1441	21.7041	21.9331	22.1766	21.7976	21.8342	21.9792	21.9509	22.256	21.8804	21.6953	21.8606	21.5795	21.7942	21.8891	21.3711	21.7965	21.0238	20.9094	20.7303	20.9327	21.3017	P04626	ERBB2	Receptor tyrosine-protein kinase erbB-2	1	GIWIPDGENVKIPVAIK	GIWIPDGENVK(UniMod:121)IPVAIK	3	GIWIPDGENVK(UniMod:121)IPVAIK3	30	1	3.65566e+06	GIWIPDGENVK(UniMod:121)IPVAIK	FALSE	0	-0.976182	-0.436796
Q9Y294	20.961	20.4621	20.5621	20.4786	20.4883	21.0361	20.4507	20.9882	20.6531	20.5785	20.3998	20.1808	20.367	20.4927	20.2423	20.1703	20.3885	20.4032	20.1564	20.5697	20.7581	20.9261	20.5141	20.3483	20.5417	20.3861	20.6173	20.8734	21.619	21.4574	21.4492	21.3184	20.9991	Q9Y294	ASF1A	Histone chaperone ASF1A	1	ENPPVKPDFSK	ENPPVK(UniMod:121)PDFSK	3	ENPPVK(UniMod:121)PDFSK3	30	0	1.73088e+06	ENPPVK(UniMod:121)PDFSK	FALSE	0	0.503933	1.12665
Q9HC35.9	20.1426	19.4419	19.3414	19.3181	19.2903	19.1095	19.4485	19.4128	19.4506	18.8785	19.5477	19.3259	19.6316	18.9437	19.2715	19.3702	19.3434	18.8617	19.5793	19.5047	19.7798	19.8347	19.9304	19.4733	19.9277	19.8151	19.8038	19.892	20.5034	20.7037	20.3946	20.3995	20.5131	Q9HC35	EML4	Echinoderm microtubule-associated protein-like 4	1	LAISEDHVASVKK	LAISEDHVASVK(UniMod:121)K	3	LAISEDHVASVK(UniMod:121)K3	30	1	876811	LAISEDHVASVK(UniMod:121)K	FALSE	0	0.445167	0.995772
Q8NFZ5.5	11.2798	13.2071	14.5332	5.73712	16.8036	16.6125	5.73712	15.7591	16.829	17.4692	16.9109	16.2484	17.2249	17.2676	15.6388	16.5062	16.3618	16.9003	5.73712	5.73712	16.2894	5.73712	15.8953	17.0967	15.3045	17.2643	16.8038	17.6434	5.73712	5.73712	5.73712	5.73712	5.73712	Q8NFZ5	TNIP2	TNFAIP3-interacting protein 2	1	VQMLEQQILAYKDDFMSER	VQMLEQQILAYK(UniMod:121)DDFMSER	3	VQMLEQQILAYK(UniMod:121)DDFMSER3	20	1	113049	VQMLEQQILAYK(UniMod:121)DDFMSER	TRUE	10	-15.3218	-6.84904
Q9NZM3	17.7568	17.8783	17.7151	16.69	17.2872	17.117	17.5506	17.3044	18.1469	18.1841	18.0704	18.2748	18.5257	17.6767	17.2091	17.3237	17.2215	17.9061	18.2319	18.1942	18.3031	18.3409	18.376	17.0885	17.6598	17.5179	16.0796	17.5668	18.2816	18.32	18.3735	18.1408	18.54	Q9NZM3	ITSN2	Intersectin-2	1	DQESFGSASKSGASNK	DQESFGSASK(UniMod:121)SGASNK	3	DQESFGSASK(UniMod:121)SGASNK3	29	0	256263	DQESFGSASK(UniMod:121)SGASNK	TRUE	1	0.709559	1.58773
P16949.13	16.3481	16.4149	16.746	16.8702	16.751	16.8156	16.9103	16.8101	16.5839	16.9128	16.4452	16.1152	17.2457	16.3227	16.2853	16.493	16.3628	16.6084	16.5678	15.9418	16.6681	16.5314	16.368	16.9281	16.5407	17.3194	16.8764	17.0551	14.7038	15.9151	16.2797	15.8986	15.9642	P16949	STMN1	Stathmin	1	MEANKENR	MEANK(UniMod:121)ENR	2	MEANK(UniMod:121)ENR2	30	1	98553.2	MEANK(UniMod:121)ENR	FALSE	0	-1.64738	-0.735973
Q09666.115	22.3402	22.3291	22.1976	21.7375	21.7204	21.1889	20.9288	21.9656	23.0467	22.7803	22.9911	23.1544	22.462	21.6311	21.9609	21.6928	21.7907	21.8753	23.1896	22.6803	22.8769	22.6791	22.9141	22.0388	21.9644	21.844	21.9195	21.799	22.8879	22.6835	22.6724	22.6019	22.9906	Q09666	AHNAK	Neuroblast differentiation-associated protein AHNAK	1	ISMPGFKGEGPEVDVNLPK	ISMPGFK(UniMod:121)GEGPEVDVNLPK	3	ISMPGFK(UniMod:121)GEGPEVDVNLPK3	30	1	5.83839e+06	ISMPGFK(UniMod:121)GEGPEVDVNLPK	FALSE	0	0.5272	1.18101
Q5T447.8	21.0034	20.3825	20.2708	20.4627	20.4748	20.3514	20.1742	20.5594	20.1587	20.1165	20.2398	19.9541	20.2161	20.6619	20.6044	19.9383	20.0754	20.3018	19.7609	20.1641	21.0561	20.5003	20.7619	20.9068	20.2822	20.3856	20.538	20.5026	21.6044	21.6549	21.3956	21.3548	21.4096	Q5T447	HECTD3	E3 ubiquitin-protein ligase HECTD3	1	VVVYGGEGDNLKK	VVVYGGEGDNLK(UniMod:121)K	3	VVVYGGEGDNLK(UniMod:121)K3	30	0	1.64596e+06	VVVYGGEGDNLK(UniMod:121)K	FALSE	0	0.593055	1.32857
Q8IY63.15	17.3321	18.0218	18.6999	18.4533	19.0129	18.9696	18.8027	18.865	18.3743	18.7298	18.7156	18.391	18.685	17.5651	18.1328	18.0373	18.1618	18.3627	17.5631	17.9222	18.3158	18.2297	17.9276	17.6403	17.768	17.9343	17.7407	17.6492	16.866	16.7991	17.2003	17.1356	16.5878	Q8IY63	AMOTL1	Angiomotin-like protein 1	0	NKLEGEIR	NK(UniMod:121)LEGEIR	2	NK(UniMod:121)LEGEIR2	30	1	293160	NK(UniMod:121)LEGEIR	FALSE	0	-1.14601	-0.511438
[truncated: 43,793 more rows]
[truncated: 38 more columns]
