# Supplementary material for: Global analysis of cancer cell responses to USP9X inhibition
Source: EMBO J. 2026 Apr 7;45(9):3306–31. doi: 10.1038/s44318-026-00742-y (PMC13144739; doi:10.1038/s44318-026-00742-y)
Supplement: Supplementary file 15 — Figure EV1 Source Data [file 44318_2026_742_MOESM15_ESM.zip › Expanded View Figure 1/1EV_B/UO_K_GG.xlsx]

## Sheet: Sheet1
name	Int_UO_treated_24h_vs_UO_untreated_24h	Int_UO_treated_360min_vs_UO_untreated_360min	Int_UO_treated_30min_vs_UO_untreated_30min	UO_untreated_30min_1	UO_untreated_30min_2	UO_untreated_30min_3	UO_untreated_30min_4	UO_untreated_30min_5	UO_treated_30min_1	UO_treated_30min_2	UO_treated_30min_3	UO_treated_30min_4	UO_treated_30min_5	UO_untreated_360min_1	UO_untreated_360min_2	UO_untreated_360min_3	UO_untreated_360min_4	UO_untreated_360min_5	UO_treated_360min_1	UO_treated_360min_2	UO_treated_360min_3	UO_treated_360min_4	UO_treated_360min_5	UO_untreated_24h_1	UO_untreated_24h_2	UO_untreated_24h_3	UO_untreated_24h_4	UO_untreated_24h_5	UO_treated_24h_1	UO_treated_24h_2	UO_treated_24h_3	UO_treated_24h_4	UO_treated_24h_5	Protein.Group	Genes	Description	Proteotypic	Stripped.Sequence	Protein.IDs	Precursor.Charge	Precursor.Id	row_counts	duplicate	Rowmean	ID	imputed	num_NAs	UO_treated_24h_vs_UO_untreated_24h_CI.L	UO_treated_24h_vs_UO_untreated_24h_CI.R
Q9NZS9.5	12.7789	20.5246	20.0847	19.8327	19.948	20.1021	20.1082	20.5973	20.1156	19.5646	20.4334	20.3587	19.7862	19.4857	20.2617	20.6796	20.0943	19.8754	20.8784	21.0268	21.1482	20.7674	21.0285	5.75792	5.75792	5.75792	5.75792	5.75792	18.5842	20.2044	20.3233	20.2095	19.6781	Q9NZS9	BFAR	Bifunctional apoptosis regulator	1	LLLTLTEEEFSKTPYTIENSSHR	LLLTLTEEEFSK(UniMod:121)TPYTIENSSHR	4	LLLTLTEEEFSK(UniMod:121)TPYTIENSSHR4	25	1	1.30777e+06	LLLTLTEEEFSK(UniMod:121)TPYTIENSSHR	TRUE	5	13.5215	14.5624
Q13315.15	10.2706	5.75792	5.75792	5.75792	5.75792	5.75792	5.75792	5.75792	5.75792	5.75792	5.75792	5.75792	5.75792	5.75792	5.75792	5.75792	5.75792	5.75792	5.75792	5.75792	5.75792	5.75792	5.75792	14.8529	14.3579	14.0602	14.7717	15.8733	5.75792	5.75792	5.75792	5.75792	5.75792	Q13315	ATM	Serine-protein kinase ATM	1	LLTSKLMNDIADICK	LLTSK(UniMod:121)LMNDIADIC(UniMod:4)K	3	LLTSK(UniMod:121)LMNDIADIC(UniMod:4)K3	5	1	31594.6	LLTSK(UniMod:121)LMNDIADIC(UniMod:4)K	TRUE	25	-9.39964	-8.6509
Q9UPN4.21	20.4472	20.7677	20.6204	19.3291	19.6956	19.1328	19.3941	19.2706	21.7	22.1813	21.8627	21.8446	21.793	19.5133	19.5883	19.1729	19.5741	19.6782	21.6316	21.9958	22.19	22.0971	22.2352	19.4708	19.1423	18.7554	19.4218	18.9653	22.2813	21.5139	21.6454	21.6566	21.619	Q9UPN4	CEP131	Centrosomal protein of 131 kDa	1	SVSVVTGSEQKR	SVSVVTGSEQK(UniMod:121)R	3	SVSVVTGSEQK(UniMod:121)R3	30	0	2.36727e+06	SVSVVTGSEQK(UniMod:121)R	FALSE	0	2.26157	2.92271
Q12983.2	17.7524	17.2414	16.8513	16.8626	16.7791	16.496	17.072	16.5934	16.5417	16.6987	17.219	17.1048	17.1458	16.8916	17.0209	16.9056	17.0364	16.4409	17.608	17.4856	17.2358	18.0471	17.7422	16.4831	16.4415	15.6456	16.0183	16.6474	19.6781	19.1125	19.3536	19.178	18.966	Q12983	BNIP3	BCL2/adenovirus E1B 19 kDa protein-interacting protein 3	1	EVESILKK	EVESILK(UniMod:121)K	2	EVESILK(UniMod:121)K2	29	1	225996	EVESILK(UniMod:121)K	TRUE	1	2.61554	3.40539
Q7Z3T8.36	22.0593	22.1195	21.0836	20.0319	19.3684	19.5954	19.8723	20.5617	22.242	22.4829	22.2114	22.0831	22.3873	20.9535	20.8238	20.8875	20.8743	20.7981	23.3574	23.3867	23.3643	23.3356	23.4134	21.007	20.9046	21.0655	20.6675	20.8749	23.0726	22.9396	23.2462	23.4948	23.3198	Q7Z3T8	ZFYVE16	Zinc finger FYVE domain-containing protein 16	1	SFEENVNDSKSQMNQIDMK	SFEENVNDSK(UniMod:121)SQMNQIDMK	3	SFEENVNDSK(UniMod:121)SQMNQIDMK3	30	1	5.30052e+06	SFEENVNDSK(UniMod:121)SQMNQIDMK	FALSE	0	2.00152	2.61988
Q7Z3T8.13	21.9759	21.9392	20.7586	19.7047	20.0148	20.2938	20.0318	20.2185	21.0607	21.7333	21.4972	21.3919	21.6393	20.9894	21.468	21.1857	21.0228	21.3023	22.633	22.7051	22.8327	22.6316	22.6215	21.0329	21.1188	20.9996	21.1649	20.8292	22.9981	22.9107	22.9799	22.7649	22.9604	Q7Z3T8	ZFYVE16	Zinc finger FYVE domain-containing protein 16	1	ENDLLKQEK	ENDLLK(UniMod:121)QEK	3	ENDLLK(UniMod:121)QEK3	30	0	4.01252e+06	ENDLLK(UniMod:121)QEK	FALSE	0	1.63769	2.14974
Q02241.12	22.0699	21.9904	21.1966	21.262	21.3997	20.8436	21.1983	21.1485	21.22	21.243	21.3036	21.1021	21.245	21.6479	21.8309	21.0616	21.5226	21.8346	22.3275	22.3346	22.4175	22.5428	22.3844	21.2164	21.1907	20.9386	21.307	21.2202	23.0429	22.8892	22.9275	23.0126	22.9541	Q02241	KIF23	Kinesin-like protein KIF23	1	GSQTNLKDPVGVYCR	GSQTNLK(UniMod:121)DPVGVYC(UniMod:4)R	3	GSQTNLK(UniMod:121)DPVGVYC(UniMod:4)R3	30	0	4.11433e+06	GSQTNLK(UniMod:121)DPVGVYC(UniMod:4)R	FALSE	0	1.54184	2.03956
Q9UKY7	19.8813	19.8122	19.7459	19.0896	19.0502	18.8942	19.054	18.8397	20.5942	20.5223	20.6906	20.3188	20.4058	19.3579	19.4178	19.0554	18.9983	19.2721	20.3966	20.5363	20.4924	20.3906	20.2045	19.0073	18.9811	18.7729	19.3184	19.224	20.7356	20.7076	20.8119	20.4978	20.7567	Q9UKY7	CDV3	Protein CDV3 homolog	1	AVTKDEDEWK	AVTK(UniMod:121)DEDEWK	3	AVTK(UniMod:121)DEDEWK3	27	0	1.13033e+06	AVTK(UniMod:121)DEDEWK	TRUE	3	1.41134	1.87106
Q15154.64	20.5015	20.5716	21.1301	20.0144	19.277	19.7132	19.985	19.6803	22.4669	22.318	22.5287	22.787	22.5308	19.2402	19.3813	19.2324	19.3947	19.0687	21.5021	21.5833	22.3809	21.738	22.1944	19.5419	19.3578	19.5482	18.9152	18.7057	21.8696	21.8894	21.5455	21.9341	21.7074	Q15154	PCM1	Pericentriolar material 1 protein	1	YMSQMSVPEQAELEKLK	YMSQMSVPEQAELEK(UniMod:121)LK	3	YMSQMSVPEQAELEK(UniMod:121)LK3	30	1	2.77022e+06	YMSQMSVPEQAELEK(UniMod:121)LK	FALSE	0	2.20693	2.94389
Q15154.20	22.698	22.7279	23.6238	22.4324	22.5137	22.5865	22.8981	22.62	24.626	24.5838	24.6801	24.8413	24.4565	21.7609	21.6523	21.6581	22.0167	22.1543	23.2947	23.4306	23.9322	23.4199	23.9597	21.9225	21.6938	21.8442	21.6197	21.4131	23.9447	23.6112	23.7017	23.6677	23.5615	Q15154	PCM1	Pericentriolar material 1 protein	1	IQALQTACPDLQLSAASVGNCPTKK	IQALQTAC(UniMod:4)PDLQLSAASVGNC(UniMod:4)PTK(UniMod:121)K	3	IQALQTAC(UniMod:4)PDLQLSAASVGNC(UniMod:4)PTK(UniMod:121)K3	30	0	1.1533e+07	IQALQTAC(UniMod:4)PDLQLSAASVGNC(UniMod:4)PTK(UniMod:121)K	FALSE	0	1.7092	2.28824
P35579.107	21.975	22.9957	22.16	22.1578	22.7442	22.3733	22.213	22.5629	21.951	22.0924	22.0045	21.6496	21.8507	23.4625	23.5098	23.3427	23.2947	23.4871	22.6932	22.6477	22.3763	22.5982	22.5447	22.7136	22.6187	23.0441	22.7551	22.8549	21.0311	20.9662	21.19	21.3092	21.2668	P35579	MYH9	Myosin-9	1	VEEEAAQKNMALK	VEEEAAQK(UniMod:121)NMALK	3	VEEEAAQK(UniMod:121)NMALK3	30	0	6.03321e+06	VEEEAAQK(UniMod:121)NMALK	FALSE	0	-1.88323	-1.40602
Q71RC2.8	19.9092	20.4604	20.1821	19.2299	19.559	19.2853	19.4959	19.4682	21.4329	20.3212	21.1028	20.9064	21.0194	19.9485	19.2726	20.223	19.3994	19.4747	21.763	21.1497	21.242	20.9469	21.1842	18.8676	18.4056	18.576	18.7261	18.1956	21.067	21.1675	21.262	21.4725	21.3528	Q71RC2	LARP4	La-related protein 4	1	MLLFVEQVASKGTGLNPNAK	MLLFVEQVASK(UniMod:121)GTGLNPNAK	3	MLLFVEQVASK(UniMod:121)GTGLNPNAK3	30	1	1.57928e+06	MLLFVEQVASK(UniMod:121)GTGLNPNAK	FALSE	0	2.31487	3.10546
Q9UPN4.1	21.2673	21.5729	22.049	20.9209	20.5895	21.1456	21.3673	20.9965	23.1214	23.2974	23.0168	22.9854	23.0494	20.1157	20.6072	19.961	20.4624	20.3734	22.7697	22.5118	22.9152	22.9021	23.1106	20.3598	20.1408	20.4787	19.7005	19.6335	22.6363	22.628	22.5401	22.5877	21.9678	Q9UPN4	CEP131	Centrosomal protein of 131 kDa	1	AATCEGSESSGFGKLPK	AATC(UniMod:4)EGSESSGFGK(UniMod:121)LPK	3	AATC(UniMod:4)EGSESSGFGK(UniMod:121)LPK3	30	0	4.64286e+06	AATC(UniMod:4)EGSESSGFGK(UniMod:121)LPK	FALSE	0	2.04641	2.77217
Q15154.10	21.0599	21.0014	22.2915	21.2634	21.3142	21.5694	21.4251	20.9434	23.3913	23.497	23.072	23.1326	23.3067	20.0995	20.661	20.1488	19.9581	20.0294	21.3841	21.9822	22.1573	21.6957	21.8981	20.1963	19.8834	19.9639	20.2728	19.8456	22.3074	21.9728	22.2017	21.9699	21.9847	Q15154	PCM1	Pericentriolar material 1 protein	1	ELKQLQEER	ELK(UniMod:121)QLQEER	3	ELK(UniMod:121)QLQEER3	30	0	4.01009e+06	ELK(UniMod:121)QLQEER	FALSE	0	1.74319	2.36665
Q12983.1	20.96	20.3913	19.9899	20.3773	19.6687	19.2699	19.6405	19.9313	20.3155	20.4744	20.1306	19.9497	20.1413	20.1437	20.2378	20.4048	20.2134	20.0531	20.7757	20.6807	20.0491	20.7108	20.6443	19.9214	19.6189	19.6023	20.1004	19.2588	22.242	22.2996	21.6933	22.4271	22.4362	Q12983	BNIP3	BCL2/adenovirus E1B 19 kDa protein-interacting protein 3	1	EFLFKHPK	EFLFK(UniMod:121)HPK	3	EFLFK(UniMod:121)HPK3	28	0	1.83306e+06	EFLFK(UniMod:121)HPK	TRUE	2	2.13207	2.90648
Q9H1P3.4	20.1295	19.6583	19.0412	18.6142	18.5924	18.2553	17.4498	18.4621	20.46	19.6449	19.65	19.3659	19.9178	18.127	18.1897	18.3093	18.5897	18.5543	21.0449	20.925	20.9265	20.6475	21.2688	18.977	18.8025	18.7785	18.4238	18.9948	21.4607	21.1415	21.6334	21.4452	21.6377	Q9H1P3	OSBPL2	Oxysterol-binding protein-related protein 2	1	SDFSVWTILKK	SDFSVWTILK(UniMod:121)K	3	SDFSVWTILK(UniMod:121)K3	29	1	1.25815e+06	SDFSVWTILK(UniMod:121)K	TRUE	1	2.25424	3.08256
Q7Z3T8.42	20.53	20.4151	19.6927	18.6407	19.2474	19.1624	19.039	18.3244	20.3968	20.425	20.7173	20.452	20.5218	19.3789	19.1008	19.0485	19.1956	19.6665	21.4419	21.1426	21.4457	21.7655	21.9651	18.7916	19.6216	19.4207	19.0113	19.4227	21.4435	22.1332	21.8205	22.0806	21.5544	Q7Z3T8	ZFYVE16	Zinc finger FYVE domain-containing protein 16	1	VCVVCYETISKAQAFER	VC(UniMod:4)VVC(UniMod:4)YETISK(UniMod:121)AQAFER	3	VC(UniMod:4)VVC(UniMod:4)YETISK(UniMod:121)AQAFER3	29	1	1.79757e+06	VC(UniMod:4)VVC(UniMod:4)YETISK(UniMod:121)AQAFER	TRUE	1	2.15478	2.95094
Q14258.7	20.4918	20.1028	20.3205	19.5341	19.5538	19.3141	19.1786	19.3541	21.1123	20.8902	21.5406	21.411	21.3157	18.9751	19.5871	19.1466	19.3257	19.1821	21.0226	20.9608	21.2067	20.6764	20.9447	19.7937	19.4102	19.6865	19.434	19.4627	21.1579	21.513	21.3319	21.3253	21.803	Q14258	TRIM25	E3 ubiquitin/ISG15 ligase TRIM25	1	GIHQSTIDLKNELK	GIHQSTIDLK(UniMod:121)NELK	4	GIHQSTIDLK(UniMod:121)NELK4	29	0	1.69933e+06	GIHQSTIDLK(UniMod:121)NELK	TRUE	1	1.57607	2.16152
Q15154.35	21.283	21.1983	21.0453	19.8872	19.9713	19.945	19.8751	19.713	22.3034	22.1847	22.0561	22.1589	22.3584	20.0469	20.1982	19.9949	20.1843	20.1343	21.8375	22.0951	22.5518	22.4219	22.5185	20.5985	19.745	19.3947	20.4286	20.1342	23.0752	22.4413	22.1018	22.2965	22.6146	Q15154	PCM1	Pericentriolar material 1 protein	1	LNNMDWGAQQKK	LNNMDWGAQQK(UniMod:121)K	3	LNNMDWGAQQK(UniMod:121)K3	30	0	3.36187e+06	LNNMDWGAQQK(UniMod:121)K	FALSE	0	2.05965	2.83168
Q93008.3	22.7043	23.0728	23.2318	24.533	24.0489	25.1524	24.8357	24.9645	22.1659	21.145	21.9468	21.5774	21.948	24.3683	24.401	24.4185	24.2574	24.4078	21.7793	21.5766	21.6582	22.1199	21.7412	23.6637	24.3213	24.353	23.6094	23.8443	21.0581	21.5751	21.7187	21.4498	21.4492	Q93008	USP9X	Probable ubiquitin carboxyl-terminal hydrolase FAF-X	1	DDVFGYPQQFEDKPALSK	DDVFGYPQQFEDK(UniMod:121)PALSK	3	DDVFGYPQQFEDK(UniMod:121)PALSK3	30	1	12536178	DDVFGYPQQFEDK(UniMod:121)PALSK	FALSE	0	-2.91935	-2.09703
Q9H6K1.2	23.0648	23.3912	23.6865	23.43	23.096	23.0399	23.1456	23.1361	23.8386	24.3574	24.0899	24.5262	24.205	22.4991	22.3593	22.3897	22.5301	22.4197	24.5839	24.288	24.0487	24.5326	24.2612	22.2017	22.0636	22.4742	22.4645	21.5769	24.0103	24.0632	23.9898	23.9692	23.8343	Q9H6K1	ILRUN	Protein ILRUN	1	QSDENNLKDPGGSEFDSISK	QSDENNLK(UniMod:121)DPGGSEFDSISK	3	QSDENNLK(UniMod:121)DPGGSEFDSISK3	30	1	13220818	QSDENNLK(UniMod:121)DPGGSEFDSISK	FALSE	0	1.51642	2.11794
Q12983	18.4528	17.8869	17.4305	17.5651	17.3027	17.7827	17.5034	17.8314	16.6209	17.6985	17.367	17.1943	17.4392	17.5283	18.503	17.9381	18.309	18.2649	17.7574	16.9693	17.8754	18.159	17.5651	17.0719	17.2774	17.0621	17.3692	17.1996	19.9035	19.6545	19.8489	19.6728	19.4683	Q12983	BNIP3	BCL2/adenovirus E1B 19 kDa protein-interacting protein 3	1	ASETDTHSIGEKNSSQSEEDDIER	ASETDTHSIGEK(UniMod:121)NSSQSEEDDIER	4	ASETDTHSIGEK(UniMod:121)NSSQSEEDDIER4	30	0	322560	ASETDTHSIGEK(UniMod:121)NSSQSEEDDIER	FALSE	0	2.09692	2.93025
Q9Y4X5.5	22.9844	22.9042	22.0172	21.6002	22.265	21.869	22.1011	21.9284	22.1488	22.4228	22.1848	21.6893	21.9628	22.4837	22.6112	22.3431	22.1014	22.4446	23.596	23.3622	23.5308	23.2845	23.2848	21.5391	22.4731	21.8478	21.3878	22.3189	24.0381	24.1575	24.0053	24.0454	24.0312	Q9Y4X5	ARIH1	E3 ubiquitin-protein ligase ARIH1	1	ILLSHFNWDKEK	ILLSHFNWDK(UniMod:121)EK	4	ILLSHFNWDK(UniMod:121)EK4	30	0	8.04022e+06	ILLSHFNWDK(UniMod:121)EK	FALSE	0	1.78643	2.4979
P19320	22.61	22.0031	22.4291	22.7044	22.4729	22.6628	22.5993	22.8575	22.2421	22.3861	22.2234	21.8659	22.277	22.0101	22.4171	22.3294	21.9872	21.9009	21.8069	21.8951	22.0693	21.8329	21.7817	23.473	23.1222	23.2182	23.3541	23.3466	21.9544	21.8915	21.8145	21.9741	21.9513	P19320	VCAM1	Vascular cell adhesion protein 1	1	ANMKGSYSLVEAQK	ANMK(UniMod:121)GSYSLVEAQK	3	ANMK(UniMod:121)GSYSLVEAQK3	30	0	5.79604e+06	ANMK(UniMod:121)GSYSLVEAQK	FALSE	0	-1.61628	-1.15505
Q9H0H5.5	20.5667	20.2584	19.7555	19.901	19.9218	20.0186	19.8946	19.9197	19.9465	19.8173	19.4226	19.4962	19.2169	20.1639	20.5341	20.131	20.195	19.7729	20.4074	20.2533	20.1606	20.4699	20.4961	19.6565	19.7145	19.5124	19.7173	19.8912	21.1721	21.2337	21.5457	21.7632	21.4607	Q9H0H5	RACGAP1	Rac GTPase-activating protein 1	1	NQVDVEIKR	NQVDVEIK(UniMod:121)R	3	NQVDVEIK(UniMod:121)R3	30	0	1.37262e+06	NQVDVEIK(UniMod:121)R	FALSE	0	1.44762	2.02575
Q96BH1	20.8941	20.9435	21.2896	21.5934	21.0883	21.5188	21.4995	21.8544	20.9951	20.7593	21.2082	21.2819	21.0968	21.6535	21.2717	21.5556	20.912	21.528	20.4173	20.3553	20.8407	20.2628	20.6381	21.8824	21.8389	21.5241	21.7098	21.9897	19.9274	20.0115	20.0501	19.9001	20.1071	Q96BH1	RNF25	E3 ubiquitin-protein ligase RNF25	1	AGLGTAMLYELIEKGK	AGLGTAMLYELIEK(UniMod:121)GK	3	AGLGTAMLYELIEK(UniMod:121)GK3	29	1	2.42273e+06	AGLGTAMLYELIEK(UniMod:121)GK	TRUE	1	-2.09672	-1.48282
Q93008.11	19.9487	19.2605	19.882	20.654	20.7396	20.3502	20.3202	20.763	19.1121	19.2296	19.0388	18.9614	19.6508	20.0738	20.2119	20.3685	20.4249	20.4971	17.9849	18.2622	18.2496	18.3844	18.1474	20.5102	20.8433	20.7353	21.206	20.639	19.2741	19.1987	19.1161	18.8849	19.0798	Q93008	USP9X	Probable ubiquitin carboxyl-terminal hydrolase FAF-X	0	GLDVKSEACQR	GLDVK(UniMod:121)SEAC(UniMod:4)QR	3	GLDVK(UniMod:121)SEAC(UniMod:4)QR3	30	0	1.02895e+06	GLDVK(UniMod:121)SEAC(UniMod:4)QR	FALSE	0	-1.96581	-1.38624
Q15154.58	19.9963	20.315	21.1855	20.1743	20.4492	20.7239	20.2566	20.042	21.9982	22.0876	22.0778	21.9553	22.0901	19.3045	19.6783	19.2607	19.9745	19.491	20.7623	20.8644	21.3895	21.2027	21.2226	18.7917	18.8919	18.9927	19.4577	19.0184	21.178	21.0724	21.1699	20.8672	20.5225	Q15154	PCM1	Pericentriolar material 1 protein	1	TQKDTGVNEK	TQK(UniMod:121)DTGVNEK	3	TQK(UniMod:121)DTGVNEK3	30	0	1.92657e+06	TQK(UniMod:121)DTGVNEK	FALSE	0	1.59578	2.2672
Q5VW36.5	22.5811	22.0783	21.8744	22.3187	21.9117	21.827	22.1989	21.887	21.766	21.4607	21.5896	21.9349	21.8499	22.1709	21.6483	22.3899	21.8018	22.0304	22.0844	21.9742	22.0537	22.1067	22.5224	22.064	21.856	21.6503	21.6532	21.4828	23.3454	23.5674	23.4072	23.5155	23.2696	Q5VW36	FOCAD	Focadhesin	1	FMAVSDVPSLSVGKEVQWEK	FMAVSDVPSLSVGK(UniMod:121)EVQWEK	3	FMAVSDVPSLSVGK(UniMod:121)EVQWEK3	30	1	5.44268e+06	FMAVSDVPSLSVGK(UniMod:121)EVQWEK	FALSE	0	1.38148	1.97803
P47813.7	22.5956	22.5243	21.965	21.5548	21.4936	21.299	21.1375	21.4954	22.6835	22.6409	22.6119	22.1817	22.5516	21.8241	21.7101	21.4604	22.0579	21.7818	23.3732	23.4787	23.0734	23.2759	23.2075	22.0582	21.8109	21.7723	22.1011	21.5916	23.4105	23.5099	23.2761	23.2064	23.2192	P47813	EIF1AX	Eukaryotic translation initiation factor 1A, X-chromosomal	0	SLKAYGELPEHAK	SLK(UniMod:121)AYGELPEHAK	4	SLK(UniMod:121)AYGELPEHAK4	30	0	6.35009e+06	SLK(UniMod:121)AYGELPEHAK	FALSE	0	1.19623	1.71897
Q12983.4	18.58	17.9242	17.6433	18.2364	18.6876	17.542	17.5209	17.6136	17.2239	17.3513	17.5205	17.1904	17.5464	18.0378	17.8603	18.2087	18.1144	18.0185	17.7113	18.1636	17.8015	17.5194	17.8065	16.6839	17.3403	16.9822	18.1156	17.6208	19.9884	19.6871	19.9788	19.5753	19.8279	Q12983	BNIP3	BCL2/adenovirus E1B 19 kDa protein-interacting protein 3	1	NTSVMKK	NTSVMK(UniMod:121)K	2	NTSVMK(UniMod:121)K2	30	1	349278	NTSVMK(UniMod:121)K	FALSE	0	2.01204	2.9138
Q02241.8	20.2074	20.4957	20.0017	20.101	19.8702	19.6286	19.9332	20.0896	19.7598	20.1268	20.2901	20.0925	20.1258	20.0907	20.2124	20.3132	20.3433	20.2632	20.6126	20.8923	20.8306	20.8141	20.585	19.6259	19.4637	19.4094	19.6135	19.7966	20.8644	20.8733	20.8291	20.5874	21.0101	Q02241	KIF23	Kinesin-like protein KIF23	1	ENQMYGTNKMVPYR	ENQMYGTNK(UniMod:121)MVPYR	3	ENQMYGTNK(UniMod:121)MVPYR3	30	0	1.31925e+06	ENQMYGTNK(UniMod:121)MVPYR	FALSE	0	1.01808	1.484
Q8N6T3	21.5445	22.1312	22.0066	20.947	21.1119	21.0587	21.4365	21.01	22.9033	23.2063	22.8712	22.7286	22.7923	21.2089	21.8084	21.5744	22.0994	21.0728	22.5114	22.873	22.5942	22.7759	22.7933	20.6306	20.8691	20.7975	20.4919	20.803	22.3227	22.2628	22.4521	22.2816	22.5335	Q8N6T3	ARFGAP1	ADP-ribosylation factor GTPase-activating protein 1	1	ASELGHSLNENVLKPAQEK	ASELGHSLNENVLK(UniMod:121)PAQEK	4	ASELGHSLNENVLK(UniMod:121)PAQEK4	30	0	4649944	ASELGHSLNENVLK(UniMod:121)PAQEK	FALSE	0	1.34188	1.96231
Q15154.34	21.0335	21.3706	22.2291	21.1128	20.8918	20.9798	21.2466	21.1382	23.3032	23.7406	23.337	23.3402	23.2009	20.704	20.499	20.834	20.9327	20.6419	21.9498	22.2607	22.0219	21.9209	21.9416	20.461	20.3339	20.6461	20.1726	20.0155	21.9073	21.9213	21.4018	21.7955	21.6797	Q15154	PCM1	Pericentriolar material 1 protein	1	LMQDLDNNSITVKQR	LMQDLDNNSITVK(UniMod:121)QR	3	LMQDLDNNSITVK(UniMod:121)QR3	30	0	4.12792e+06	LMQDLDNNSITVK(UniMod:121)QR	FALSE	0	1.14781	1.68277
Q7Z3T8.32	20.7709	20.8601	20.2984	19.4257	19.771	19.5288	19.5162	19.6713	21.0723	21.1537	20.6575	20.9912	21.1967	19.9977	20.2113	20.2367	20.1998	20.1068	21.7745	21.3968	21.3941	21.7398	21.5436	20.1231	20.0562	19.7746	20.2367	20.4014	21.6116	21.2625	21.4303	21.392	21.4202	Q7Z3T8	ZFYVE16	Zinc finger FYVE domain-containing protein 16	1	QPGVEGLCSKEQK	QPGVEGLC(UniMod:4)SK(UniMod:121)EQK	3	QPGVEGLC(UniMod:4)SK(UniMod:121)EQK3	30	0	1.9083e+06	QPGVEGLC(UniMod:4)SK(UniMod:121)EQK	FALSE	0	1.05742	1.55246
Q14157	22.9563	22.1967	22.4827	21.7379	21.5963	21.6459	21.6882	21.9223	23.351	23.1175	23.0632	23.4374	23.2672	21.8537	21.5932	21.6037	21.2026	21.727	22.8006	22.4827	22.7318	23.0622	22.9096	22.5049	22.2447	22.1764	22.286	22.2066	23.8415	23.4792	23.6604	23.7293	23.4346	Q14157	UBAP2L	Ubiquitin-associated protein 2-like	1	AINVLLEGNPDTHSWEMVGKK	AINVLLEGNPDTHSWEMVGK(UniMod:121)K	4	AINVLLEGNPDTHSWEMVGK(UniMod:121)K4	30	0	7.31833e+06	AINVLLEGNPDTHSWEMVGK(UniMod:121)K	FALSE	0	1.0897	1.60084
Q15154.7	18.5322	18.5199	19.318	17.979	18.0272	18.0079	18.4341	17.6015	20.6463	20.885	20.4924	20.4493	20.6574	17.3863	18.3007	17.5009	17.6825	17.7558	18.8672	19.576	19.2891	19.6319	19.2084	17.5666	17.7335	17.3903	17.1318	16.9088	20.6599	19.6643	19.4408	19.3877	19.4383	Q15154	PCM1	Pericentriolar material 1 protein	1	EDLVEKNER	EDLVEK(UniMod:121)NER	3	EDLVEK(UniMod:121)NER3	29	0	680367	EDLVEK(UniMod:121)NER	TRUE	1	1.91453	2.82946
Q02241.28	22.1994	21.9837	21.5611	21.524	21.7205	21.6992	21.6535	21.8551	21.4218	21.3466	21.2597	21.3018	21.8293	21.7312	21.749	22.091	21.8766	21.9242	22.1644	22.1382	22.2131	21.9598	21.9896	21.7856	21.4951	21.3591	21.8639	21.3902	22.7292	22.9433	22.7357	22.7886	22.9031	Q02241	KIF23	Kinesin-like protein KIF23	1	QLKAIVTEPK	QLK(UniMod:121)AIVTEPK	3	QLK(UniMod:121)AIVTEPK3	30	0	4.29698e+06	QLK(UniMod:121)AIVTEPK	FALSE	0	1.00059	1.48179
Q8IZ07.7	23.9692	24.1992	25.0349	24.7585	24.4587	24.5389	25.0154	24.4715	25.2929	25.5799	25.3288	25.3773	25.5274	23.532	23.6749	23.6204	23.9141	23.5578	24.7342	24.4502	24.4982	25.2271	24.7827	23.2996	23.3015	23.1091	23.3604	23.1897	24.5794	25.0332	24.6009	24.6894	24.5291	Q8IZ07	ANKRD13A	Ankyrin repeat domain-containing protein 13A	1	QLEKELQGQNVEAVDPR	QLEK(UniMod:121)ELQGQNVEAVDPR	3	QLEK(UniMod:121)ELQGQNVEAVDPR3	30	1	2.55273e+07	QLEK(UniMod:121)ELQGQNVEAVDPR	FALSE	0	1.15412	1.71456
P48556.9	21.5008	21.5745	21.1435	21.0726	20.8286	20.9485	21.0572	21.0358	21.334	21.7478	21.4142	20.7674	21.2286	21.3699	21.3065	21.0792	21.4132	21.3254	22.0275	21.9234	21.7115	21.9514	21.6367	20.6308	20.6569	20.5665	21.1226	20.8155	22.4118	22.1009	22.0848	22.4796	22.1383	P48556	PSMD8	26S proteasome non-ATPase regulatory subunit 8	1	SPNLSKCGEELGR	SPNLSK(UniMod:121)C(UniMod:4)GEELGR	3	SPNLSK(UniMod:121)C(UniMod:4)GEELGR3	30	0	3.02738e+06	SPNLSK(UniMod:121)C(UniMod:4)GEELGR	FALSE	0	1.1934	1.77586
P35579.75	20.4555	20.9969	20.324	20.5418	20.4401	20.1751	20.3557	20.7523	19.7775	20.1075	20.2421	20.4567	20.3911	21.3121	21.3891	21.4836	21.6399	21.381	20.7729	20.6041	20.196	20.7969	20.3939	21.1566	20.9453	21.6514	21.3391	21.4658	20.0923	19.6263	19.3656	19.6149	19.2975	P35579	MYH9	Myosin-9	1	MEDSVGCLETAEEVKR	MEDSVGC(UniMod:4)LETAEEVK(UniMod:121)R	3	MEDSVGC(UniMod:4)LETAEEVK(UniMod:121)R3	30	1	1.75421e+06	MEDSVGC(UniMod:4)LETAEEVK(UniMod:121)R	FALSE	0	-2.04874	-1.37587
Q9UPN4	19.4127	19.1987	19.9567	18.6846	19.0038	18.4392	18.7365	18.0722	21.1016	21.738	21.4582	21.1388	21.1945	17.6346	18.0481	18.0864	17.6193	18.0097	20.3488	20.321	20.7681	20.3523	20.799	18.6015	18.018	17.5606	18.789	17.5977	21.468	19.8938	20.7445	20.7361	20.7173	Q9UPN4	CEP131	Centrosomal protein of 131 kDa	1	AAIQELQQKR	AAIQELQQK(UniMod:121)R	3	AAIQELQQK(UniMod:121)R3	30	0	1.19578e+06	AAIQELQQK(UniMod:121)R	FALSE	0	2.08539	3.11178
Q02241.33	20.9435	20.8042	20.0305	20.2206	20.148	20.2402	20.262	20.3589	19.9205	20.1858	19.953	19.4743	19.5421	20.6979	20.6974	20.5798	20.4347	20.5434	20.8711	21.0544	20.7344	21.4745	20.9547	20.3188	20.2936	20.379	19.8215	20.3483	21.6958	21.523	21.6527	21.6916	21.711	Q02241	KIF23	Kinesin-like protein KIF23	1	TTTIYEEDKR	TTTIYEEDK(UniMod:121)R	3	TTTIYEEDK(UniMod:121)R3	30	0	1.77537e+06	TTTIYEEDK(UniMod:121)R	FALSE	0	1.1404	1.70475
O15050.3	9.76381	6.44256	5.75792	5.75792	5.75792	5.75792	5.75792	5.75792	5.75792	5.75792	5.75792	5.75792	5.75792	5.75792	12.6043	5.75792	5.75792	5.75792	5.75792	5.75792	5.75792	5.75792	5.75792	13.3389	13.7052	13.6877	14.6124	13.5043	5.75792	5.75792	5.75792	5.75792	5.75792	O15050	TRANK1	TPR and ankyrin repeat-containing protein 1	1	DSDIEHTKDILR	DSDIEHTK(UniMod:121)DILR	3	DSDIEHTK(UniMod:121)DILR3	6	1	13924.5	DSDIEHTK(UniMod:121)DILR	TRUE	24	-9.61457	-6.40897
P35579.104	21.3593	21.936	21.6042	21.7823	21.7604	22.0203	21.6043	21.7621	21.6124	21.3872	21.0298	21.6322	21.4505	22.2556	21.9544	22.1632	22.047	22.4298	21.8329	21.7524	21.7483	21.5986	21.578	22.0616	21.9111	22.1068	21.7712	22.147	20.8732	20.3724	20.7252	20.8752	20.7491	P35579	MYH9	Myosin-9	0	VDYKADEWLMK	VDYK(UniMod:121)ADEWLMK	3	VDYK(UniMod:121)ADEWLMK3	30	0	3.42277e+06	VDYK(UniMod:121)ADEWLMK	FALSE	0	-1.53691	-1.02412
Q8TC07.7	24.7829	24.7955	25.0736	24.948	24.9172	24.8328	25.1783	25.0959	25.4224	24.3352	25.1869	25.3887	25.4304	24.3163	23.6391	24.1385	24.1671	24.1617	25.5576	25.1866	25.4755	25.5785	25.7347	24.1495	23.857	24.0099	23.5379	23.9826	25.4534	25.7545	25.6825	25.6985	25.7036	Q8TC07	TBC1D15	TBC1 domain family member 15	1	IIYEQEGVYIHSSCGKTNDQDGLISGILR	IIYEQEGVYIHSSC(UniMod:4)GK(UniMod:121)TNDQDGLISGILR	4	IIYEQEGVYIHSSC(UniMod:4)GK(UniMod:121)TNDQDGLISGILR4	30	1	3.55771e+07	IIYEQEGVYIHSSC(UniMod:4)GK(UniMod:121)TNDQDGLISGILR	FALSE	0	1.39902	2.10329
P46091	18.1472	18.5971	18.7849	18.8873	18.8431	18.7723	18.6698	19.231	18.7154	18.5473	18.6968	18.4834	19.0027	18.8674	18.5245	19.1539	18.9965	18.8843	18.2305	18.2112	18.2157	18.2186	18.6683	19.3428	19.3083	19.071	19.7513	18.6521	17.3831	17.3807	17.2607	17.2606	16.0609	P46091	GPR1	G-protein coupled receptor 1	1	NSETKNLCLLETAQ	NSETK(UniMod:121)NLC(UniMod:4)LLETAQ	2	NSETK(UniMod:121)NLC(UniMod:4)LLETAQ2	22	1	450591	NSETK(UniMod:121)NLC(UniMod:4)LLETAQ	TRUE	8	-2.59225	-1.71952
P35579.27	22.5085	23.1718	22.8898	23.0295	22.8612	22.9023	23.0209	23.1922	23.0078	22.5728	22.9277	22.8664	22.5168	23.6578	23.4937	23.6018	23.1505	23.6394	22.94	22.6977	22.9481	22.6745	22.9143	23.1766	23.0801	22.8808	23.2867	23.1211	21.8382	21.7115	21.9164	22.0786	21.9946	P35579	MYH9	Myosin-9	1	EQLAKLMATLR	EQLAK(UniMod:121)LMATLR	3	EQLAK(UniMod:121)LMATLR3	30	0	8.04497e+06	EQLAK(UniMod:121)LMATLR	FALSE	0	-1.44497	-0.957438
P08183.25	19.6721	19.9496	20.1219	20.5855	20.6886	21.1296	20.5185	20.9992	19.1566	20.1545	19.3432	19.0336	19.6098	20.8817	21.0969	21.0888	21.2122	20.83	18.5419	19.1497	18.9287	19.2936	18.4721	20.3111	21.3024	20.7344	20.4893	20.7401	18.7898	18.6236	18.303	18.4735	18.9533	P08183	ABCB1	ATP-dependent translocase ABCB1	0	VGDKGTQLSGGQK	VGDK(UniMod:121)GTQLSGGQK	3	VGDK(UniMod:121)GTQLSGGQK3	30	0	1.20458e+06	VGDK(UniMod:121)GTQLSGGQK	FALSE	0	-2.51353	-1.66013
Q8N3C0.18	19.8148	20.3936	20.4797	20.1932	19.9975	19.9934	19.6427	19.9429	20.6476	21.086	20.9706	21.3392	20.9842	19.9492	20.0666	19.5127	20.1114	19.9465	20.8862	20.906	20.662	21.2708	20.6248	19.0743	19.139	19.2107	19.0647	19.0456	20.6789	20.7237	20.3255	20.5364	20.3494	Q8N3C0	ASCC3	Activating signal cointegrator 1 complex subunit 3	1	ILGENAKPNYGCQVTIQSEQEK	ILGENAK(UniMod:121)PNYGC(UniMod:4)QVTIQSEQEK	3	ILGENAK(UniMod:121)PNYGC(UniMod:4)QVTIQSEQEK3	30	1	1381191	ILGENAK(UniMod:121)PNYGC(UniMod:4)QVTIQSEQEK	FALSE	0	1.12637	1.70545
Q9UPN4.20	21.1444	21.0305	21.9148	20.7176	20.7308	20.9588	20.5708	20.6097	23.0448	23.3207	23.0925	22.9922	23.1103	20.0982	19.3219	18.891	19.0043	20.1948	22.0592	22.7149	23.1306	22.2917	22.5985	20.0393	19.9348	20.2318	19.4831	20.2224	22.7987	22.2122	22.448	22.2545	21.8192	Q9UPN4	CEP131	Centrosomal protein of 131 kDa	1	SGEGTLLDLHQQKEAAR	SGEGTLLDLHQQK(UniMod:121)EAAR	4	SGEGTLLDLHQQK(UniMod:121)EAAR4	30	0	4.19893e+06	SGEGTLLDLHQQK(UniMod:121)EAAR	FALSE	0	1.84793	2.80055
Q12983.3	21.9828	21.5182	21.6889	21.3449	21.2206	21.9018	21.6632	21.5537	22.0454	22.2439	21.4435	21.8009	21.6712	21.4203	20.9124	21.5602	21.3593	21.3993	21.3585	21.671	21.8031	21.8621	21.8355	21.0906	21.0093	21.5193	20.0018	21.0926	22.7933	23.1871	23.1193	23.2228	22.7925	Q12983	BNIP3	BCL2/adenovirus E1B 19 kDa protein-interacting protein 3	0	KGGIFSAEFLK	K(UniMod:121)GGIFSAEFLK	3	K(UniMod:121)GGIFSAEFLK3	30	0	4085673	K(UniMod:121)GGIFSAEFLK	FALSE	0	1.65258	2.508
Q8N3C0.12	22.7677	23.1735	23.3613	22.6102	22.5516	22.5669	22.6972	22.3381	24.0153	24.4933	24.0171	24.2571	24.0661	22.4946	22.5786	22.1736	22.2516	22.3024	23.757	24.0556	23.8387	24.1725	24.1103	22.2322	22.0836	22.0806	22.5303	21.7879	23.3328	23.4662	23.407	23.5034	23.2526	Q8N3C0	ASCC3	Activating signal cointegrator 1 complex subunit 3	1	FLNEHLQEACTPELKPVEK	FLNEHLQEAC(UniMod:4)TPELK(UniMod:121)PVEK	4	FLNEHLQEAC(UniMod:4)TPELK(UniMod:121)PVEK4	30	0	10715366	FLNEHLQEAC(UniMod:4)TPELK(UniMod:121)PVEK	FALSE	0	0.987721	1.51124
Q86VP1.25	19.0912	19.0493	18.6222	18.2443	18.0114	18.2734	18.1933	18.3562	18.951	19.215	19.2781	18.5274	19.1717	18.5375	18.7751	18.1803	18.7948	18.5483	19.3801	19.6444	19.6444	19.4628	19.5256	18.5003	18.5076	18.3577	18.5253	18.0571	20.0423	19.4636	19.7039	19.7815	19.9724	Q86VP1	TAX1BP1	Tax1-binding protein 1	1	LSDQSANNNNVFTKK	LSDQSANNNNVFTK(UniMod:121)K	3	LSDQSANNNNVFTK(UniMod:121)K3	30	0	556599	LSDQSANNNNVFTK(UniMod:121)K	FALSE	0	1.10699	1.69927
O43583.8	21.4744	20.4464	20.8752	20.3434	19.9117	20.2644	19.755	20.3899	21.4753	21.8288	21.5417	21.6767	21.565	19.9883	19.8192	18.9805	19.5645	19.3496	21.2477	21.1237	21.4966	21.633	21.261	20.9162	20.863	20.3376	20.749	20.4379	22.2791	22.2662	22.4855	22.3606	22.0487	O43583	DENR	Density-regulated protein	1	WPEVDDDSIEDLGEVKK	WPEVDDDSIEDLGEVK(UniMod:121)K	3	WPEVDDDSIEDLGEVK(UniMod:121)K3	30	1	2.54992e+06	WPEVDDDSIEDLGEVK(UniMod:121)K	FALSE	0	1.28348	1.9711
Q9H6W3	10.4983	5.75792	6.58111	5.75792	5.75792	13.9898	5.75792	5.75792	5.75792	5.75792	5.75792	5.75792	5.75792	5.75792	5.75792	5.75792	5.75792	5.75792	5.75792	5.75792	5.75792	5.75792	5.75792	13.9114	15.2857	15.1929	17.2188	14.5841	5.75792	5.75792	5.75792	5.75792	5.75792	Q9H6W3	RIOX1	Ribosomal oxygenase 1	1	GLLLTKMPLALN	GLLLTK(UniMod:121)MPLALN	2	GLLLTK(UniMod:121)MPLALN2	6	1	50268.4	GLLLTK(UniMod:121)MPLALN	TRUE	24	-11.4856	-7.47567
Q14847.1	24.0438	23.6347	24.0762	23.0078	23.2417	23.3003	22.8712	23.3419	24.9129	25.238	24.9847	24.6723	25.1915	22.6141	22.8913	22.5313	22.9432	22.7333	24.3697	24.594	24.3839	24.4385	24.8478	23.0674	23.1631	23.0596	23.9389	23.1355	24.4998	25.0633	24.7709	24.8475	24.8915	Q14847	LASP1	LIM and SH3 domain protein 1	1	CGKIVYPTEK	C(UniMod:4)GK(UniMod:121)IVYPTEK	3	C(UniMod:4)GK(UniMod:121)IVYPTEK3	30	0	1.97434e+07	C(UniMod:4)GK(UniMod:121)IVYPTEK	FALSE	0	1.21534	1.86809
Q8N6T3.8	24.0214	24.3672	24.5468	23.7426	23.4093	23.7783	23.9309	24.1535	25.3739	24.729	25.3894	25.5883	25.3729	23.9729	23.9537	23.9123	23.5541	23.6225	25.0841	24.7656	24.9314	24.8211	25.0542	23.3277	23.2127	23.4794	23.3689	23.2874	24.5737	24.5986	24.8544	24.7463	24.7653	Q8N6T3	ARFGAP1	ADP-ribosylation factor GTPase-activating protein 1	1	IFDDVSSGVSQLASKVQGVGSK	IFDDVSSGVSQLASK(UniMod:121)VQGVGSK	3	IFDDVSSGVSQLASK(UniMod:121)VQGVGSK3	30	0	24443560	IFDDVSSGVSQLASK(UniMod:121)VQGVGSK	FALSE	0	1.08189	1.66299
Q02241.25	23.4649	23.0881	22.5058	22.6691	22.1451	22.2395	22.3145	22.6878	22.3076	22.6533	22.4122	22.8995	22.7296	22.8175	22.8366	22.858	23.1573	22.7723	23.3798	23.3109	23.0818	23.4832	23.1836	22.9312	22.7585	23.1543	22.651	22.512	24.1165	23.9347	24.1936	24.1955	24.2017	Q02241	KIF23	Kinesin-like protein KIF23	1	NLQQELETQNQKLQR	NLQQELETQNQK(UniMod:121)LQR	3	NLQQELETQNQK(UniMod:121)LQR3	30	1	9.6154e+06	NLQQELETQNQK(UniMod:121)LQR	FALSE	0	1.04555	1.6084
Q9NQC3.12	20.1889	21.6755	21.9139	21.8948	22.3132	22.4136	21.8534	21.9301	22.1424	21.3055	21.8838	21.6337	21.7689	22.041	22.2298	21.8268	21.8829	21.9568	21.4673	21.423	21.4083	21.4128	21.1061	20.7565	21.3708	20.9509	20.8071	21.2313	19.6864	19.4643	18.7187	19.4744	19.4283	Q9NQC3	RTN4	Reticulon-4	1	NVKDAMAK	NVK(UniMod:121)DAMAK	2	NVK(UniMod:121)DAMAK2	30	1	2.90157e+06	NVK(UniMod:121)DAMAK	FALSE	0	-2.02304	-1.31478
Q15154.60	19.984	19.502	20.8703	19.3287	18.4511	19.1081	19.4019	19.4618	22.3468	22.6174	22.472	23.0849	22.4308	18.4396	18.1616	18.5244	16.9332	18.3769	20.748	21.0329	20.9965	20.7012	21.1053	18.8108	18.311	18.8373	19.1427	19.0048	21.371	21.0458	21.0027	21.3869	20.9272	Q15154	PCM1	Pericentriolar material 1 protein	1	VELFSKMR	VELFSK(UniMod:121)MR	2	VELFSK(UniMod:121)MR2	30	1	2.13625e+06	VELFSK(UniMod:121)MR	FALSE	0	1.83026	2.82057
Q15154.13	21.6534	21.3327	21.9567	21.4392	21.2433	21.111	21.1298	21.2566	23.0019	22.3348	22.3842	22.7177	22.9484	21.0662	20.7741	20.5076	20.9622	21.2365	21.5009	21.9284	22.0296	21.6279	21.6933	21.2015	20.8924	20.7309	20.5041	21.169	22.3937	22.5655	22.3953	22.3738	22.3078	Q15154	PCM1	Pericentriolar material 1 protein	1	EVIPFLKEHMDEVCSSQLLTSVR	EVIPFLK(UniMod:121)EHMDEVC(UniMod:4)SSQLLTSVR	4	EVIPFLK(UniMod:121)EHMDEVC(UniMod:4)SSQLLTSVR4	30	0	3.87601e+06	EVIPFLK(UniMod:121)EHMDEVC(UniMod:4)SSQLLTSVR	FALSE	0	1.18628	1.82899
P35579.91	19.7821	20.1453	19.5503	19.8973	19.7138	19.4339	19.4037	19.751	19.7234	19.411	19.363	19.0767	19.7289	20.3196	20.5361	20.0627	20.4597	20.1929	20.1999	19.9559	19.9228	19.9069	19.8968	20.4951	20.3083	20.2929	20.3198	20.7369	19.1425	19.012	19.0724	19.4022	19.0392	P35579	MYH9	Myosin-9	1	QVEDEKNSFR	QVEDEK(UniMod:121)NSFR	3	QVEDEK(UniMod:121)NSFR3	30	0	982088	QVEDEK(UniMod:121)NSFR	FALSE	0	-1.57366	-1.02024
Q09666.219	22.5279	21.716	21.7892	21.4348	21.313	21.371	20.9743	21.4432	22.3825	22.2605	21.9983	22.3418	22.3728	21.0923	21.1128	21.3056	20.9451	21.3817	22.3625	22.5245	22.1559	22.2731	22.0069	21.8689	22.1238	21.9216	21.9172	22.0177	22.9623	23.072	23.3107	23.0549	23.0302	Q09666	AHNAK	Neuroblast differentiation-associated protein AHNAK	1	LDADMPEVAVEGPNGKWK	LDADMPEVAVEGPNGK(UniMod:121)WK	3	LDADMPEVAVEGPNGK(UniMod:121)WK3	30	1	4870308	LDADMPEVAVEGPNGK(UniMod:121)WK	FALSE	0	0.877846	1.35457
Q12986.6	16.0209	16.2498	16.609	16.6993	16.7255	16.4987	16.7822	17.2376	16.1922	17.1827	16.0035	16.6024	16.1656	16.3425	17.5591	16.5087	16.6659	16.3269	15.7442	15.81	15.6103	16.0619	15.8686	17.5042	17.0751	17.6603	17.7065	16.4787	14.5606	14.1372	15.1971	14.7326	15.1564	Q12986	NFX1	Transcriptional repressor NF-X1	1	SSGSKFSDSLK	SSGSK(UniMod:121)FSDSLK	3	SSGSK(UniMod:121)FSDSLK3	26	1	98542.5	SSGSK(UniMod:121)FSDSLK	TRUE	4	-3.06902	-1.98736
Q9H0H5.6	21.4297	21.4427	21.0884	21.1311	21.3386	21.162	20.8946	21.2182	20.8265	20.7582	21.4302	20.8987	21.2258	21.5846	21.359	21.0628	21.5781	21.0998	21.5716	21.7294	21.5269	21.3428	21.5722	20.7122	20.6564	20.55	21.0751	20.5657	22.4828	22.1154	22.3226	21.8827	21.9342	Q9H0H5	RACGAP1	Rac GTPase-activating protein 1	1	QFVDGPPGPVKK	QFVDGPPGPVK(UniMod:121)K	3	QFVDGPPGPVK(UniMod:121)K3	30	0	2.82684e+06	QFVDGPPGPVK(UniMod:121)K	FALSE	0	1.12848	1.74281
Q8NEB9.5	9.49647	6.05944	5.75792	5.75792	5.75792	5.75792	5.75792	5.75792	5.75792	5.75792	5.75792	5.75792	5.75792	5.75792	5.75792	5.75792	5.75792	5.75792	8.7731	5.75792	5.75792	5.75792	5.75792	5.75792	5.75792	5.75792	5.75792	5.75792	14.7464	14.4317	14.117	8.25328	14.6268	Q8NEB9	PIK3C3	Phosphatidylinositol 3-kinase catalytic subunit type 3	1	IGSLEGKR	IGSLEGK(UniMod:121)R	2	IGSLEGK(UniMod:121)R2	6	1	17094.3	IGSLEGK(UniMod:121)R	TRUE	24	5.87331	9.08087
Q15154.4	19.2996	19.1858	19.878	19.142	18.8186	18.9554	18.9036	18.735	20.5595	21.4402	21.1167	20.4781	20.6306	17.8281	18.1415	18.3302	18.3104	18.0624	19.7228	20.4367	20.4155	20.5385	20.0718	18.3975	18.6506	18.0919	18.7854	17.9233	20.6047	20.2809	20.2703	19.9678	20.0238	Q15154	PCM1	Pericentriolar material 1 protein	1	DTGVNEKAR	DTGVNEK(UniMod:121)AR	2	DTGVNEK(UniMod:121)AR2	30	1	949315	DTGVNEK(UniMod:121)AR	FALSE	0	1.46004	2.2595
Q9H492	17.6653	18.5139	17.8313	17.6922	18.1008	17.83	17.5781	16.8265	17.6865	18.6722	18.0846	17.9252	17.9171	17.8804	18.5999	17.6002	18.0366	17.8926	19.4607	18.9585	18.8091	18.9319	18.9685	16.4322	16.2824	16.4374	17.2158	16.6738	18.6222	18.878	18.863	18.7841	18.4641	Q9H492	MAP1LC3A	Microtubule-associated proteins 1A/1B light chain 3A	0	GEKQLPVLDK	GEK(UniMod:121)QLPVLDK	3	GEK(UniMod:121)QLPVLDK3	28	0	315550	GEK(UniMod:121)QLPVLDK	TRUE	2	1.65715	2.5707
Q7Z3T8.31	20.6299	20.4979	19.6578	17.3844	19.3766	19.164	18.9476	19.2276	20.6881	20.027	20.6138	20.3029	20.8464	19.6339	19.3371	19.5195	19.765	20.0969	21.3274	21.4605	21.1899	21.2831	21.3655	19.5846	19.5554	18.2382	19.3041	19.7004	22.1149	21.8434	22.0143	21.9074	22.0363	Q7Z3T8	ZFYVE16	Zinc finger FYVE domain-containing protein 16	1	QNTIENGLSLGEKSTIPVQQGLPTSK	QNTIENGLSLGEK(UniMod:121)STIPVQQGLPTSK	3	QNTIENGLSLGEK(UniMod:121)STIPVQQGLPTSK3	29	1	1.83373e+06	QNTIENGLSLGEK(UniMod:121)STIPVQQGLPTSK	TRUE	1	2.12134	3.29203
Q8WVN6	20.4546	19.528	19.7011	19.7557	19.6592	19.4576	20.1424	19.5265	19.8844	19.405	19.6015	19.8576	19.7207	19.8804	19.1537	19.5404	19.4761	20.0207	19.6446	19.4093	19.4554	18.8731	19.8265	21.4224	21.1489	21.2654	21.1487	21.339	19.6342	19.98	19.6189	19.4591	19.5291	Q8WVN6	SECTM1	Secreted and transmembrane protein 1	1	FFLLEPQMKVAALR	FFLLEPQMK(UniMod:121)VAALR	3	FFLLEPQMK(UniMod:121)VAALR3	30	1	1.13687e+06	FFLLEPQMK(UniMod:121)VAALR	FALSE	0	-1.97235	-1.26887
Q9NZ52.10	20.6846	21.0295	20.721	19.7913	20.0576	20.1911	19.9353	20.4185	21.1949	21.8311	21.0621	21.2869	21.4414	20.1767	19.9267	20.2853	20.2053	20.0431	21.8432	22.1528	22.0102	21.9043	21.7475	20.2076	20.3045	19.7847	19.8058	20.0376	21.4095	21.3844	21.1985	21.4264	21.2876	Q9NZ52	GGA3	ADP-ribosylation factor-binding protein GGA3	1	SMVKEDEAR	SMVK(UniMod:121)EDEAR	3	SMVK(UniMod:121)EDEAR3	30	0	2170833	SMVK(UniMod:121)EDEAR	FALSE	0	1.02769	1.5988
Q9H1P3	17.846	17.9118	17.5293	16.922	16.5609	15.9521	16.9309	17.0551	17.878	18.8368	18.5581	18.4706	18.1285	16.6126	17.6277	16.469	15.5399	16.5076	19.3269	19.3576	18.9276	19.3422	19.4067	16.4656	16.8484	16.5767	16.8776	16.3164	19.4157	19.1037	19.1426	18.8416	18.8715	Q9H1P3	OSBPL2	Oxysterol-binding protein-related protein 2	1	AKEEAEWQTR	AK(UniMod:121)EEAEWQTR	3	AK(UniMod:121)EEAEWQTR3	30	0	318986	AK(UniMod:121)EEAEWQTR	FALSE	0	1.91857	2.99756
Q6ZVM7.7	22.7895	22.2985	22.3286	21.4597	21.3787	21.2903	21.6423	21.6193	22.8344	23.289	23.0029	23.3552	23.4147	21.664	21.3109	21.5655	21.5576	21.514	23.3858	23.0784	23.0643	22.9369	22.9073	22.1346	22.1163	21.9896	22.5587	21.7429	23.8907	23.3194	23.3305	23.452	23.3608	Q6ZVM7	TOM1L2	TOM1-like protein 2	1	TDLKGDDLEEGVTSEEFDK	TDLK(UniMod:121)GDDLEEGVTSEEFDK	3	TDLK(UniMod:121)GDDLEEGVTSEEFDK3	30	1	7067185	TDLK(UniMod:121)GDDLEEGVTSEEFDK	FALSE	0	1.0629	1.66152
O14730	20.5786	21.0617	20.5114	19.7055	20.2221	19.841	19.7188	19.8157	21.1904	21.2316	21.5181	20.8329	21.0377	19.7545	20.7961	20.3155	20.1786	20.5056	21.7681	21.7638	21.8625	21.8686	21.804	19.7484	19.6265	19.9366	20.1088	19.9403	21.4271	21.321	21.3655	21.1434	21.1688	O14730	RIOK3	Serine/threonine-protein kinase RIO3	1	DITTKHDEVVCGR	DITTK(UniMod:121)HDEVVC(UniMod:4)GR	3	DITTK(UniMod:121)HDEVVC(UniMod:4)GR3	30	0	2.01256e+06	DITTK(UniMod:121)HDEVVC(UniMod:4)GR	FALSE	0	1.1017	1.72436
Q15154.15	16.5885	16.7933	17.1615	16.3499	16.488	16.4	16.3682	15.4616	18.2433	18.605	18.0328	17.6899	17.9766	15.8327	15.9729	15.0724	15.401	15.7992	17.7874	17.9364	17.8664	18.1278	18.137	15.7077	15.2643	15.1523	15.7717	15.7028	18.2508	17.9191	17.6986	17.4777	16.9397	Q15154	PCM1	Pericentriolar material 1 protein	1	FGVESDKR	FGVESDK(UniMod:121)R	2	FGVESDK(UniMod:121)R2	25	1	180291	FGVESDK(UniMod:121)R	TRUE	5	1.66617	2.60868
Q15154.16	22.51	22.6096	24.0298	22.7533	23.3066	23.2855	22.9781	22.5911	25.0875	25.497	25.0598	24.7568	24.9819	21.5918	21.835	21.8872	21.7251	21.8872	23.5935	23.5658	23.8654	22.7734	23.3714	21.0866	21.2988	21.4119	22.2045	21.8979	23.54	23.3546	23.2575	23.4942	23.5544	Q15154	PCM1	Pericentriolar material 1 protein	1	FYEAKLQQQQR	FYEAK(UniMod:121)LQQQQR	3	FYEAK(UniMod:121)LQQQQR3	30	0	1.26274e+07	FYEAK(UniMod:121)LQQQQR	FALSE	0	1.44897	2.27143
O43399.10	24.8937	25.8375	25.8285	25.409	25.4263	25.4439	25.3846	25.192	26.2861	26.5743	26.4425	25.9518	26.1747	25.6269	25.8237	25.7404	25.7521	25.5123	26.0639	26.1295	25.761	26.3826	25.5829	24.4199	24.2761	24.3755	23.6344	24.3073	25.7535	25.4805	25.5094	25.6078	25.5727	O43399	TPD52L2	Tumor protein D54	1	TSEKLGEWNEK	TSEK(UniMod:121)LGEWNEK	3	TSEK(UniMod:121)LGEWNEK3	30	0	5.30434e+07	TSEK(UniMod:121)LGEWNEK	FALSE	0	1.07655	1.68771
Q9NQ84.4	20.5512	20.0495	20.4698	20.8471	20.4249	20.2545	20.472	20.6715	20.3753	20.6665	19.9907	20.6718	20.3241	19.7449	20.0376	20.3716	20.3903	20.2723	19.8266	19.714	19.9846	20.0004	20.1527	21.1982	21.2487	21.0882	21.4274	21.2657	19.9434	19.7713	19.5694	20.1843	19.8151	Q9NQ84	GPRC5C	G-protein coupled receptor family C group 5 member C	1	GQSMFVENKAFSMDEPVAAK	GQSMFVENK(UniMod:121)AFSMDEPVAAK	3	GQSMFVENK(UniMod:121)AFSMDEPVAAK3	30	1	1.45486e+06	GQSMFVENK(UniMod:121)AFSMDEPVAAK	FALSE	0	-1.6963	-1.08159
P00338.8	25.3843	25.0147	25.2641	25.1402	25.0296	24.9619	25.2975	25.261	25.4435	25.1593	25.4272	25.5265	25.3938	25.0114	24.623	25.087	24.4158	25.0087	24.938	24.9343	25.4187	25.2592	25.4505	24.9434	24.7267	24.7331	24.5401	24.9218	26.0651	25.9969	25.8951	26.1088	25.9124	P00338	LDHA	L-lactate dehydrogenase A chain	1	LKGEMMDLQHGSLFLR	LK(UniMod:121)GEMMDLQHGSLFLR	4	LK(UniMod:121)GEMMDLQHGSLFLR4	30	0	4.22313e+07	LK(UniMod:121)GEMMDLQHGSLFLR	FALSE	0	0.950471	1.49481
P35579.19	22.6667	23.5153	23.2228	23.5061	23.3721	23.3631	23.3513	23.6737	23.0831	23.3163	23.0775	22.7212	22.7638	23.8582	23.8439	23.6711	23.8074	23.8748	23.1404	23.302	23.1622	23.3152	23.1778	22.9807	23.2158	23.0286	23.388	23.4049	22.2242	21.881	22.1405	22.3377	22.0659	P35579	MYH9	Myosin-9	0	DYVQKAQTK	DYVQK(UniMod:121)AQTK	3	DYVQK(UniMod:121)AQTK3	30	0	9.67521e+06	DYVQK(UniMod:121)AQTK	FALSE	0	-1.31324	-0.834224
Q01804.3	21.6692	21.5761	21.9729	21.2459	20.9011	20.7423	21.0563	21.2228	22.9794	22.6214	22.8267	23.0929	23.0399	21.0271	20.7179	21.063	20.626	21.2842	21.7813	22.103	22.3671	22.4207	22.3702	21.3888	20.9411	20.8613	20.8609	20.6684	22.443	22.4976	22.3414	22.621	22.0683	Q01804	OTUD4	OTU domain-containing protein 4	1	FLNADVQGIHSENGPVLVEELGKK	FLNADVQGIHSENGPVLVEELGK(UniMod:121)K	4	FLNADVQGIHSENGPVLVEELGK(UniMod:121)K4	30	0	4273091	FLNADVQGIHSENGPVLVEELGK(UniMod:121)K	FALSE	0	1.12596	1.77438
O14545.3	24.7786	24.7565	25.371	24.4313	24.6603	24.9047	24.7621	24.4855	26.0811	25.9928	26.1109	26.11	26.1716	24.2281	23.8301	23.974	23.8471	24.3193	25.5083	25.2213	25.5166	25.5096	25.6105	24.356	24.0798	24.1229	23.9553	24.3514	24.9401	25.6353	25.4131	25.615	25.3168	O14545	TRAFD1	TRAF-type zinc finger domain-containing protein 1	1	LAVCQHCDLELSILKLK	LAVC(UniMod:4)QHC(UniMod:4)DLELSILK(UniMod:121)LK	4	LAVC(UniMod:4)QHC(UniMod:4)DLELSILK(UniMod:121)LK4	30	0	3.86887e+07	LAVC(UniMod:4)QHC(UniMod:4)DLELSILK(UniMod:121)LK	FALSE	0	0.939295	1.48271
Q9NYJ8.4	21.1456	21.5038	21.9919	21.1603	21.3538	20.8032	20.6117	21.4371	22.9757	22.7577	22.9503	23.1328	22.7364	20.9057	20.4561	20.9319	20.9496	21.0081	22.3588	22.0564	22.4941	21.5508	22.3265	20.7907	19.8944	20.278	20.079	20.3986	21.6823	21.9355	22.0202	22.2559	22.1217	Q9NYJ8	TAB2	TGF-beta-activated kinase 1 and MAP3K7-binding protein 2	1	TPKTQDTEDDEGAQWNCTACTFLNHPALIR	TPK(UniMod:121)TQDTEDDEGAQWNC(UniMod:4)TAC(UniMod:4)TFLNHPALIR	4	TPK(UniMod:121)TQDTEDDEGAQWNC(UniMod:4)TAC(UniMod:4)TFLNHPALIR4	30	1	3.87456e+06	TPK(UniMod:121)TQDTEDDEGAQWNC(UniMod:4)TAC(UniMod:4)TFLNHPALIR	FALSE	0	1.32954	2.1004
P35579.62	20.1144	20.769	20.1126	20.0026	20.0549	20.1939	20.3698	20.5452	19.9075	19.9441	19.7884	20.0112	20.3083	20.7894	20.956	21.3241	20.9628	20.9974	20.9911	20.4762	19.8714	20.8625	20.4595	20.405	21.0795	20.9366	21.2346	20.9902	19.2208	19.2895	19.0866	19.608	19.2929	P35579	MYH9	Myosin-9	1	LEEEQIILEDQNCKLAK	LEEEQIILEDQNC(UniMod:4)K(UniMod:121)LAK	3	LEEEQIILEDQNC(UniMod:4)K(UniMod:121)LAK3	30	1	1.44518e+06	LEEEQIILEDQNC(UniMod:4)K(UniMod:121)LAK	FALSE	0	-1.9964	-1.26281
Q02241.1	23.1737	22.6088	22.4134	22.336	22.3012	22.7499	22.4175	22.6859	22.2288	22.1639	22.2094	22.5919	22.4498	22.7764	22.3797	22.7312	22.3158	22.6197	22.7882	22.2501	22.4604	22.8867	22.88	22.6513	22.6474	22.4891	22.0866	22.7023	23.678	23.8219	23.7518	23.9643	23.9439	Q02241	KIF23	Kinesin-like protein KIF23	1	ALLQEFDNAVLSKENHMQGK	ALLQEFDNAVLSK(UniMod:121)ENHMQGK	4	ALLQEFDNAVLSK(UniMod:121)ENHMQGK4	30	0	7.76009e+06	ALLQEFDNAVLSK(UniMod:121)ENHMQGK	FALSE	0	1.01941	1.61387
Q15154.36	22.7857	22.2881	23.4382	22.4266	21.1097	22.3483	22.5939	22.0575	24.7367	24.613	24.5213	25.2886	24.6869	21.2858	21.4005	21.5803	21.0535	21.2938	23.0199	23.5747	23.4987	22.9665	23.2073	22.2895	21.9163	21.696	21.7446	21.3825	24.0122	23.7439	23.7673	23.7193	23.5851	Q15154	PCM1	Pericentriolar material 1 protein	1	LPDEKVELFSK	LPDEK(UniMod:121)VELFSK	3	LPDEK(UniMod:121)VELFSK3	30	0	1.14154e+07	LPDEK(UniMod:121)VELFSK	FALSE	0	1.51656	2.40299
P35579.70	21.3065	22.2786	21.8111	22.058	21.8203	22.1972	22.0772	21.851	21.8643	21.7878	21.7266	21.1924	21.5362	22.4148	22.8139	22.5625	22.5934	22.3815	22.3269	21.9408	21.51	22.3084	21.9336	21.7197	22.1156	22.4655	21.8406	22.1983	20.4202	20.6467	20.8931	20.5608	20.2044	P35579	MYH9	Myosin-9	0	LQLEKVTTEAK	LQLEK(UniMod:121)VTTEAK	3	LQLEK(UniMod:121)VTTEAK3	30	0	3.94524e+06	LQLEK(UniMod:121)VTTEAK	FALSE	0	-1.8674	-1.17839
Q9NZM1.6	26.3472	26.2983	27.0163	27.2369	26.978	27.134	27.2863	27.1674	27.0232	26.6409	26.6485	27.0627	26.9855	27.0655	26.781	27.0195	26.6848	27.0805	25.8711	25.4995	25.6514	25.5055	25.8244	26.986	26.7418	26.8003	27.3281	26.8155	25.5159	25.7408	25.7066	26.0395	25.7977	Q9NZM1	MYOF	Myoferlin	1	DIVIEMEDTKPLLASK	DIVIEMEDTK(UniMod:121)PLLASK	3	DIVIEMEDTK(UniMod:121)PLLASK3	30	0	1.07897e+08	DIVIEMEDTK(UniMod:121)PLLASK	FALSE	0	-1.44031	-0.908144
Q9H223.1	19.5955	19.4283	19.5533	18.6848	18.5139	18.4107	18.8198	19.2778	20.4868	20.0956	20.2757	20.5819	20.3858	18.599	18.6265	18.9166	18.3864	18.9859	20.035	20.4073	20.2433	19.9903	20.0923	19.1099	18.7445	18.7344	19.0917	18.8423	20.4411	20.0059	20.2979	20.1688	20.5181	Q9H223	EHD4	EH domain-containing protein 4	1	EMVTSKLPNSVLGK	EMVTSK(UniMod:121)LPNSVLGK	3	EMVTSK(UniMod:121)LPNSVLGK3	30	0	900501	EMVTSK(UniMod:121)LPNSVLGK	FALSE	0	1.06832	1.69533
Q9GZZ9.3	19.5485	19.9664	19.4099	18.1637	18.9835	18.3195	18.5805	18.5349	20.6632	19.0396	20.6857	20.6917	20.4368	19.1086	18.9954	18.7919	18.9437	19.2278	20.7319	20.904	21.0371	21.0727	20.8505	19.1461	18.2078	18.5341	18.087	17.9507	20.3859	20.941	21.0122	20.929	20.2915	Q9GZZ9	UBA5	Ubiquitin-like modifier-activating enzyme 5	1	NFSGPVPDLPEGITVAYTIPKK	NFSGPVPDLPEGITVAYTIPK(UniMod:121)K	3	NFSGPVPDLPEGITVAYTIPK(UniMod:121)K3	30	1	1.11156e+06	NFSGPVPDLPEGITVAYTIPK(UniMod:121)K	FALSE	0	1.79794	2.85551
Q14847.4	22.8353	22.4095	22.9445	22.0936	21.7666	21.7735	22.1283	21.85	23.6879	24.1309	23.695	24.4978	23.8219	21.6967	21.5952	21.4196	21.5795	21.4723	23.1768	23.3988	23.0732	23.2455	23.4373	22.2757	21.8024	22.0674	22.5443	22.1349	23.2327	23.7376	23.4961	23.6313	23.4305	Q14847	LASP1	LIM and SH3 domain protein 1	1	GKGFSVVADTPELQR	GK(UniMod:121)GFSVVADTPELQR	3	GK(UniMod:121)GFSVVADTPELQR3	30	0	8.8223e+06	GK(UniMod:121)GFSVVADTPELQR	FALSE	0	1.03507	1.64629
Q9H0H5.4	18.3294	17.8941	17.8263	17.2864	17.7517	18.1077	17.513	18.2244	18.5704	17.0941	18.1038	17.6664	17.9449	17.9251	17.2273	17.6158	17.3813	17.8536	18.2511	18.4209	18.2242	17.8103	18.2319	16.741	17.2532	17.8527	16.369	17.6615	19.3922	19.4013	19.5898	19.6011	19.4318	Q9H0H5	RACGAP1	Rac GTPase-activating protein 1	1	NLKEPLLTFR	NLK(UniMod:121)EPLLTFR	3	NLK(UniMod:121)EPLLTFR3	30	1	325362	NLK(UniMod:121)EPLLTFR	FALSE	0	1.7814	2.83413
Q9Y450.1	21.624	21.7133	21.7354	20.9512	20.537	21.0232	21.1941	20.7382	22.481	22.5421	22.4079	22.8205	22.659	20.8614	21.044	20.9519	20.8467	20.7652	22.8404	22.3354	22.3697	22.5582	22.5599	21.1896	21.2036	21.0456	21.1355	20.8007	22.155	22.2755	22.2785	22.1488	22.0075	Q9Y450	HBS1L	HBS1-like protein	1	DKPSVEPVEEYDYEDLK	DK(UniMod:121)PSVEPVEEYDYEDLK	3	DK(UniMod:121)PSVEPVEEYDYEDLK3	30	1	4.00615e+06	DK(UniMod:121)PSVEPVEEYDYEDLK	FALSE	0	0.847326	1.34885
P35579.52	20.2322	21.6224	21.6871	21.4633	21.4767	22.2388	21.5041	22.3761	22.0119	21.1566	21.3935	21.7442	21.5056	22.4222	22.1886	22.2031	22.4599	22.1262	20.7047	20.7414	21.4276	21.2298	20.7209	21.5779	21.7286	21.9129	20.4859	21.6495	17.9677	19.4922	19.4625	18.979	19.0661	P35579	MYH9	Myosin-9	1	KLEGDSTDLSDQIAELQAQIAELK	K(UniMod:121)LEGDSTDLSDQIAELQAQIAELK	3	K(UniMod:121)LEGDSTDLSDQIAELQAQIAELK3	30	1	2.9451e+06	K(UniMod:121)LEGDSTDLSDQIAELQAQIAELK	FALSE	0	-3.0437	-1.91126
P51825.4	20.3344	20.2856	18.7868	19.0827	18.7067	19.0659	18.3989	19.2022	18.876	18.6062	18.3454	18.9121	18.6719	19.6762	19.9529	19.8932	19.3049	19.5498	20.6704	20.7348	20.8421	20.9372	21.2941	18.6148	20.0852	19.3137	19.4086	19.6142	21.2958	21.1754	21.539	20.9469	21.35	P51825	AFF1	AF4/FMR2 family member 1	1	QQTFEKTDLK	QQTFEK(UniMod:121)TDLK	3	QQTFEK(UniMod:121)TDLK3	29	0	1.22687e+06	QQTFEK(UniMod:121)TDLK	TRUE	1	1.42971	2.27855
Q9Y5V3.12	21.7499	21.8994	21.6383	21.9546	22.0081	21.6528	21.9936	22.0911	20.9633	21.264	21.3754	21.6128	21.468	22.4934	21.9831	22.1324	21.763	22.1447	21.6617	21.7752	21.3736	22.0036	21.6629	22.4361	22.4768	22.8038	22.3089	22.2453	20.6089	20.9743	21.106	21.3841	21.1545	Q9Y5V3	MAGED1	Melanoma-associated antigen D1	1	LLTYEFVKQK	LLTYEFVK(UniMod:121)QK	3	LLTYEFVK(UniMod:121)QK3	30	0	3.81798e+06	LLTYEFVK(UniMod:121)QK	FALSE	0	-1.73173	-1.08552
Q9UPN4.15	17.7276	17.6649	18.502	17.8567	17.764	16.7835	17.3549	17.4024	19.5794	20.0702	19.8532	18.9947	19.3614	16.8351	16.8655	16.1335	16.9088	16.2718	18.2373	19.1761	19.2482	18.3159	18.657	16.7019	15.5334	15.8892	17.1944	16.7801	19.6098	18.662	19.0025	18.8921	19.011	Q9UPN4	CEP131	Centrosomal protein of 131 kDa	1	LEHLLQAKR	LEHLLQAK(UniMod:121)R	3	LEHLLQAK(UniMod:121)R3	26	0	413377	LEHLLQAK(UniMod:121)R	TRUE	4	2.01475	3.2166
Q6Y7W6.10	22.7584	22.9256	23.0041	22.5564	21.9025	21.8181	21.8008	22.082	23.8848	23.9246	23.6548	24.2105	24.2067	22.2416	22.4202	22.4813	22.0523	22.3209	23.3338	23.6609	23.5177	23.5974	23.6295	22.5237	22.1145	22.0954	21.6318	21.9793	23.6576	23.3698	23.5413	23.2695	23.4014	Q6Y7W6	GIGYF2	GRB10-interacting GYF protein 2	1	NSNMGFWDDAVKEVGPR	NSNMGFWDDAVK(UniMod:121)EVGPR	3	NSNMGFWDDAVK(UniMod:121)EVGPR3	30	1	9.39068e+06	NSNMGFWDDAVK(UniMod:121)EVGPR	FALSE	0	1.06212	1.69588
Q9H6K1.3	12.078	11.8528	11.9912	11.1173	11.7814	11.1422	11.7266	11.516	12.3913	12.2549	12.8966	12.2181	12.8678	10.5131	10.5932	11.0776	10.9225	11.518	12.3624	12.6956	12.6787	13.0969	13.0696	10.7047	11.3964	11.2047	11.002	11.2248	13.0405	13.0305	13.5782	12.4533	13.1454	Q9H6K1	ILRUN	Protein ILRUN	1	VEGNFNPFASPQKNR	VEGNFNPFASPQK(UniMod:121)NR	3	VEGNFNPFASPQK(UniMod:121)NR3	30	1	4985.51	VEGNFNPFASPQK(UniMod:121)NR	FALSE	0	1.49629	2.38978
Q8IYM9.8	22.4716	22.909	22.7747	22.8351	22.8022	22.9051	22.6624	22.7581	22.6315	23.0929	22.5455	22.6542	22.86	23.1092	23.3425	22.8903	23.0793	23.1107	22.7547	22.8508	22.6101	22.5442	22.7987	22.8345	22.9528	22.7769	23.1336	23.0835	22.126	21.9024	22.0808	21.9145	21.9109	Q8IYM9	TRIM22	E3 ubiquitin-protein ligase TRIM22	1	INEVVKECQEK	INEVVK(UniMod:121)EC(UniMod:4)QEK	3	INEVVK(UniMod:121)EC(UniMod:4)QEK3	30	0	7.08296e+06	INEVVK(UniMod:121)EC(UniMod:4)QEK	FALSE	0	-1.19282	-0.745819
O95208.1	17.8645	17.8714	17.9953	17.4407	17.1902	17.6111	17.1355	17.2348	18.6168	19.0487	18.7886	18.3972	18.489	17.2772	17.3983	17.0549	17.1559	17.291	18.2352	18.3976	18.2967	19.0485	18.5583	17.1579	17.3339	17.0065	17.1201	16.9885	19.0981	18.4119	18.5902	18.8216	18.1168	O95208	EPN2	Epsin-2	1	DGKDQGINVR	DGK(UniMod:121)DQGINVR	3	DGK(UniMod:121)DQGINVR3	24	1	315898	DGK(UniMod:121)DQGINVR	TRUE	6	1.14273	1.82995
Q96EP0.1	21.4708	21.6685	21.9181	20.5147	20.6893	20.7897	21.397	21.0334	22.9948	22.7529	22.6429	23.4188	22.9469	20.4928	20.6831	20.8035	20.747	21.0291	22.8412	22.696	22.7076	22.3445	22.3403	20.6088	20.8661	20.8654	20.6106	20.8449	22.3646	22.0867	22.3323	22.2543	21.8742	Q96EP0	RNF31	E3 ubiquitin-protein ligase RNF31	1	GCKGLGLGTEGPQGTGGLEPDLAR	GC(UniMod:4)K(UniMod:121)GLGLGTEGPQGTGGLEPDLAR	3	GC(UniMod:4)K(UniMod:121)GLGLGTEGPQGTGGLEPDLAR3	30	1	4.32921e+06	GC(UniMod:4)K(UniMod:121)GLGLGTEGPQGTGGLEPDLAR	FALSE	0	1.09336	1.75318
Q9C0C2.20	18.4413	18.0759	17.8944	17.4919	17.5741	17.2979	17.4118	16.9091	18.6905	18.5726	18.1624	18.3265	18.5075	17.375	17.6146	17.0934	17.574	17.6077	18.4368	18.9372	18.577	19.0358	18.5071	18.1984	17.8936	17.5851	17.4349	17.6704	19.2674	19.1019	19.1329	19.0578	19.0707	Q9C0C2	TNKS1BP1	182 kDa tankyrase-1-binding protein	1	YSSQDADEQDWEFQKR	YSSQDADEQDWEFQK(UniMod:121)R	3	YSSQDADEQDWEFQK(UniMod:121)R3	28	1	339481	YSSQDADEQDWEFQK(UniMod:121)R	TRUE	2	1.05075	1.68858
Q9UPN4.8	23.4913	23.3736	24.0945	23.1593	22.689	23.2705	23.2759	22.8936	25.3439	24.4518	25.1634	25.5071	25.1909	22.3665	22.5168	22.1551	22.4121	22.7571	24.139	24.3121	24.6419	23.9519	24.4839	22.9811	22.4654	22.7166	23.0273	22.1962	24.3646	24.4412	24.3041	24.2804	24.1361	Q9UPN4	CEP131	Centrosomal protein of 131 kDa	1	FGKLSAFPEPPEDGTLLSEAK	FGK(UniMod:121)LSAFPEPPEDGTLLSEAK	3	FGK(UniMod:121)LSAFPEPPEDGTLLSEAK3	30	1	1.76902e+07	FGK(UniMod:121)LSAFPEPPEDGTLLSEAK	FALSE	0	1.24855	2.0074
Q15154.3	21.6628	21.1099	22.0952	21.3405	19.9854	20.2825	21.2216	20.8802	23.3636	23.4085	23.0162	23.9154	23.5382	20.5741	19.3162	19.9881	19.8066	19.6445	21.9161	22.2294	22.6033	22.5595	22.4614	20.4498	20.6965	20.9545	20.7928	19.6078	22.8969	22.7539	22.8407	22.9986	22.6366	Q15154	PCM1	Pericentriolar material 1 protein	1	DPQQEPMEEIENLKK	DPQQEPMEEIENLK(UniMod:121)K	3	DPQQEPMEEIENLK(UniMod:121)K3	30	1	5.10598e+06	DPQQEPMEEIENLK(UniMod:121)K	FALSE	0	1.7829	2.86719
Q86VP1.8	21.4961	20.8977	20.8985	20.9043	21.033	21.1023	21.0758	20.6589	20.8042	21.1842	20.6877	20.6375	20.8967	20.4063	20.8198	20.6928	20.2575	20.5431	21.4017	21.2252	21.1087	21.3774	21.1448	20.8404	21.0293	21.1254	20.762	21.0704	22.0174	21.9149	22.0786	22.1286	21.9935	Q86VP1	TAX1BP1	Tax1-binding protein 1	1	EQVKIAENVK	EQVK(UniMod:121)IAENVK	3	EQVK(UniMod:121)IAENVK3	30	0	2.4383e+06	EQVK(UniMod:121)IAENVK	FALSE	0	0.812829	1.30932
Q9BXW6.6	12.0785	10.9912	16.9176	16.5684	16.769	16.7867	17.2895	17.3041	16.974	17.101	17.0845	16.4432	16.8557	5.75792	5.75792	5.75792	5.75792	5.75792	15.5948	16.3164	15.456	16.7141	17.0406	5.75792	5.75792	14.7431	5.75792	5.75792	16.5511	16.7857	16.5997	16.8035	16.2706	Q9BXW6	OSBPL1A	Oxysterol-binding protein-related protein 1	1	NFKLEQEQEK	NFK(UniMod:121)LEQEQEK	3	NFK(UniMod:121)LEQEQEK3	21	1	106902	NFK(UniMod:121)LEQEQEK	TRUE	9	6.92815	11.1662
Q13287.9	18.4739	19.0769	19.3865	19.7105	19.1152	19.1454	19.0544	19.3349	19.2976	19.7981	19.2693	19.7726	19.3674	19.8824	19.4484	19.2025	20.0266	19.6773	18.9077	18.3465	18.3134	18.6608	18.3037	18.955	19.5548	19.5309	19.2781	18.9348	17.9032	17.6246	17.6517	17.8626	17.4437	Q13287	NMI	N-myc-interactor	1	LELSFSKSR	LELSFSK(UniMod:121)SR	3	LELSFSK(UniMod:121)SR3	30	0	574476	LELSFSK(UniMod:121)SR	FALSE	0	-1.91793	-1.18916
Q9UKY7.2	20.5307	20.3103	20.3054	19.8265	18.9643	19.5088	19.7597	19.2704	21.1764	21.6229	21.1877	20.5736	21.1642	19.6408	19.4161	19.8596	19.5755	19.5597	20.9296	21.1244	20.8656	21.2578	20.8741	19.938	19.8983	19.8676	19.6407	19.5955	21.384	21.5261	21.3871	21.1485	20.9216	Q9UKY7	CDV3	Protein CDV3 homolog	1	ELEQKEVDYSGLR	ELEQK(UniMod:121)EVDYSGLR	3	ELEQK(UniMod:121)EVDYSGLR3	30	0	1.62813e+06	ELEQK(UniMod:121)EVDYSGLR	FALSE	0	1.1366	1.83431
P35579.69	20.2048	20.9955	20.8008	20.5653	20.9977	21.2342	20.7599	20.9972	20.7739	20.8954	20.6287	20.4504	20.7051	21.0524	21.156	21.0672	21.0093	20.8692	20.9745	21.094	21.0286	20.8659	20.8384	20.28	20.8402	20.9032	20.7248	21.0269	19.664	19.6921	19.6845	19.6822	19.5504	P35579	MYH9	Myosin-9	1	LQKDLEGLSQR	LQK(UniMod:121)DLEGLSQR	3	LQK(UniMod:121)DLEGLSQR3	30	0	1.73605e+06	LQK(UniMod:121)DLEGLSQR	FALSE	0	-1.36065	-0.840055
Q8N6T3.4	20.6723	20.592	20.6981	20.1644	19.8674	19.8045	20.3845	20.1904	21.2788	21.6137	21.451	21.1921	21.0347	19.9797	19.9222	20.1665	19.6899	20.1	21.1133	21.0923	21.2691	21.2677	21.3188	19.9313	19.8686	19.9899	20.4299	20.2655	21.432	21.1003	21.1762	21.3132	21.2157	Q8N6T3	ARFGAP1	ADP-ribosylation factor GTPase-activating protein 1	1	EGATKFGSQASQK	EGATK(UniMod:121)FGSQASQK	3	EGATK(UniMod:121)FGSQASQK3	30	0	1.85446e+06	EGATK(UniMod:121)FGSQASQK	FALSE	0	0.877226	1.42367
P35241.25	20.6695	20.3775	20.7127	20.1609	20.3281	20.3159	20.3612	20.0723	21.0404	21.3926	21.0584	21.1648	21.2321	20.0877	19.7811	19.9339	20.2075	20.3029	20.7317	20.4874	20.5335	20.8269	20.8828	20.0513	19.7244	20.0058	20.5285	19.9927	21.7032	20.9862	21.275	21.2434	21.1845	P35241	RDX	Radixin	1	TQNDVLHAENVKAGR	TQNDVLHAENVK(UniMod:121)AGR	4	TQNDVLHAENVK(UniMod:121)AGR4	30	0	1.72565e+06	TQNDVLHAENVK(UniMod:121)AGR	FALSE	0	0.927246	1.50859
Q9UNN5.7	24.9982	24.5313	24.8462	24.5993	24.3922	24.618	24.6319	24.6919	24.9228	25.3466	24.7432	25.481	25.0352	24.4531	24.0896	24.2601	23.8854	24.5843	24.8762	24.6772	24.9559	24.7656	24.7656	24.4826	24.5033	24.5109	24.3602	24.3898	25.4313	25.5851	25.6252	25.5603	25.5332	Q9UNN5	FAF1	FAS-associated factor 1	1	TGDVEDSTVLKSLHLPK	TGDVEDSTVLK(UniMod:121)SLHLPK	4	TGDVEDSTVLK(UniMod:121)SLHLPK4	30	0	31546040	TGDVEDSTVLK(UniMod:121)SLHLPK	FALSE	0	0.835617	1.35969
O60292.6	18.2153	18.8182	18.7139	18.1441	18.1255	18.1748	18.1821	18.0569	18.8975	19.5068	19.5864	19.1778	19.2866	18.4201	18.0128	17.8608	17.8813	17.6981	19.3203	19.5448	19.8188	19.8213	19.8032	17.4898	18.0033	16.2621	17.1342	17.4512	19.677	19.0825	18.8098	19.0668	19.1759	O60292	SIPA1L3	Signal-induced proliferation-associated 1-like protein 3	1	GSILEDATPTATKHGTGR	GSILEDATPTATK(UniMod:121)HGTGR	4	GSILEDATPTATK(UniMod:121)HGTGR4	28	0	489087	GSILEDATPTATK(UniMod:121)HGTGR	TRUE	2	1.44195	2.34667
Q6PI77.7	20.254	20.328	20.9165	20.6411	21.0204	21.0542	20.8916	20.8411	20.9841	21.0741	20.9777	20.6807	20.9998	20.4316	21.0451	20.6649	20.4119	20.5273	20.2061	20.3235	20.1568	19.7937	19.7193	20.8653	20.7868	20.7817	21.3293	21.2908	19.4811	19.5974	19.8516	19.7592	18.7965	Q6PI77	BHLHB9	Protein BHLHb9	1	STTDPLIHKIAR	STTDPLIHK(UniMod:121)IAR	3	STTDPLIHK(UniMod:121)IAR3	30	0	1596401	STTDPLIHK(UniMod:121)IAR	FALSE	0	-1.87515	-1.15206
Q9H0H5.8	19.0357	18.6008	18.0633	18.1419	17.8266	17.8051	17.9113	18.7913	18.0006	18.185	17.9094	17.7151	18.3467	18.2065	18.776	18.2827	18.6111	18.6019	19.1972	18.9041	18.6164	18.1391	18.673	17.7808	18.5165	18.0269	18.3935	18.2962	20.0882	19.862	19.8421	19.842	19.709	Q9H0H5	RACGAP1	Rac GTPase-activating protein 1	1	SALDVKLK	SALDVK(UniMod:121)LK	2	SALDVK(UniMod:121)LK2	30	1	453286	SALDVK(UniMod:121)LK	FALSE	0	1.26664	2.0651
O75694.16	10.1845	13.6854	14.9774	15.2012	14.8998	15.9505	15.227	15.5567	13.8735	15.4406	15.2908	14.5394	13.794	14.298	14.677	14.5193	5.75792	14.6568	13.6878	14.7673	14.563	14.6054	15.321	5.75792	5.75792	5.75792	5.75792	5.75792	14.4818	15.2893	14.1671	13.843	15.2745	O75694	NUP155	Nuclear pore complex protein Nup155	1	SEKGVIQVYDLGQDGQGMSR	SEK(UniMod:121)GVIQVYDLGQDGQGMSR	3	SEK(UniMod:121)GVIQVYDLGQDGQGMSR3	24	1	29584.5	SEK(UniMod:121)GVIQVYDLGQDGQGMSR	TRUE	6	6.72729	10.9792
P35579.29	20.3443	21.1734	20.58	20.4211	21.1192	21.0201	20.2668	20.8747	20.4792	20.579	20.6544	19.8753	20.5104	21.3522	21.2393	21.4462	21.6708	21.5495	21.2691	20.9116	20.6987	20.57	21.0264	20.7748	21.0478	21.2269	21.1529	21.536	19.4714	19.1473	19.918	19.4118	19.7557	P35579	MYH9	Myosin-9	0	ETKALSLAR	ETK(UniMod:121)ALSLAR	2	ETK(UniMod:121)ALSLAR2	30	1	1.84314e+06	ETK(UniMod:121)ALSLAR	FALSE	0	-1.99367	-1.22001
Q15154.1	20.319	20.6988	21.7099	21.1274	21.2289	21.2148	20.9115	20.855	22.3842	22.4731	22.3263	22.1829	22.3948	20.0939	20.417	20.1402	20.1821	20.1989	21.1753	21.5192	21.3874	20.797	21.0773	18.9601	19.8315	19.5827	20.2049	19.5914	21.2151	21.004	20.9808	20.9209	20.8987	Q15154	PCM1	Pericentriolar material 1 protein	1	ASAQASLASKDK	ASAQASLASK(UniMod:121)DK	3	ASAQASLASK(UniMod:121)DK3	30	0	2.399e+06	ASAQASLASK(UniMod:121)DK	FALSE	0	1.03929	1.70023
Q86YT6.4	22.1355	22.0296	22.8728	22.3402	21.999	22.4155	22.8072	21.8492	23.1391	23.8794	23.6015	23.4376	23.2592	21.2106	21.6692	21.3935	21.2705	21.3773	22.4996	22.3292	22.8149	22.5606	23.1709	21.263	21.1244	21.4991	21.6202	21.2554	23.3517	22.675	23.0105	22.9066	22.6496	Q86YT6	MIB1	E3 ubiquitin-protein ligase MIB1	1	CVQDAKGGSFYR	C(UniMod:4)VQDAK(UniMod:121)GGSFYR	3	C(UniMod:4)VQDAK(UniMod:121)GGSFYR3	30	0	6.36433e+06	C(UniMod:4)VQDAK(UniMod:121)GGSFYR	FALSE	0	1.18741	1.94514
Q7Z460.16	19.5231	19.6566	19.4912	19.1211	19.332	19.3837	19.0856	18.966	19.713	20.0367	19.829	19.3994	20.0455	19.074	19.4895	19.3425	19.5772	19.526	20.0057	19.5771	19.7455	20.1381	20.0905	19.0602	18.9288	18.882	19.0109	18.913	20.2958	19.9114	20.1429	20.0239	20.062	Q7Z460	CLASP1	CLIP-associating protein 1	1	SQEDLNEPIKR	SQEDLNEPIK(UniMod:121)R	3	SQEDLNEPIK(UniMod:121)R3	30	0	816201	SQEDLNEPIK(UniMod:121)R	FALSE	0	0.855267	1.40119
Q86VP1.30	18.9918	18.93	18.6191	18.9482	18.6374	18.7031	18.9899	18.4521	18.4251	18.8473	18.1146	18.3782	18.6954	18.374	18.9214	18.1501	18.0921	18.1627	19.2488	19.6237	19.4499	19.6424	19.6347	18.4655	18.0426	18.2722	18.2892	18.4316	19.6805	19.5209	20.1047	19.6345	19.4763	Q86VP1	TAX1BP1	Tax1-binding protein 1	1	QLLQDEKAK	QLLQDEK(UniMod:121)AK	3	QLLQDEK(UniMod:121)AK3	26	0	551633	QLLQDEK(UniMod:121)AK	TRUE	4	1.04834	1.71794
Q9NRV9.1	19.8356	20.5145	20.6022	19.8926	19.0703	20.3096	20.217	20.2049	21.2366	21.2535	21.1223	21.3766	21.3383	19.5203	19.7346	19.5737	19.7369	20.0875	20.8866	21.3617	20.9541	21.8687	21.4212	18.6643	19.0409	19.4392	19.0865	18.532	20.8159	20.8048	20.7323	20.8091	20.4315	Q9NRV9	HEBP1	Heme-binding protein 1	1	FATVEVTDKPVDEALR	FATVEVTDK(UniMod:121)PVDEALR	3	FATVEVTDK(UniMod:121)PVDEALR3	30	1	1.59093e+06	FATVEVTDK(UniMod:121)PVDEALR	FALSE	0	1.33851	2.19375
O75410.19	20.6874	21.2211	21.1056	20.9909	20.7258	20.7939	21.024	20.9061	21.1134	21.5053	21.4448	21.2696	21.2818	21.0148	21.0123	20.5729	21.1602	21.2692	21.187	21.6781	21.4508	21.4001	21.4655	20.0862	20.0017	20.2843	20.4421	19.7915	21.4492	21.0773	21.2637	21.116	21.3619	O75410	TACC1	Transforming acidic coiled-coil-containing protein 1	1	LASTSCGQKSAGAEVK	LASTSC(UniMod:4)GQK(UniMod:121)SAGAEVK	3	LASTSC(UniMod:4)GQK(UniMod:121)SAGAEVK3	30	0	2.22728e+06	LASTSC(UniMod:4)GQK(UniMod:121)SAGAEVK	FALSE	0	0.858199	1.40665
Q14847.9	23.525	23.6375	24.1078	23.3686	23.4337	22.6559	23.4552	23.0838	24.7951	25.348	25.1548	24.7342	25.0483	22.6405	22.2975	22.663	23.1888	22.8324	24.6535	24.3187	24.4663	24.5283	24.7861	22.4663	22.6943	22.8484	22.9439	23.0449	24.0944	24.0051	24.2441	24.341	24.5675	Q14847	LASP1	LIM and SH3 domain protein 1	1	MTLNMKNYK	MTLNMK(UniMod:121)NYK	3	MTLNMK(UniMod:121)NYK3	30	0	1.76364e+07	MTLNMK(UniMod:121)NYK	FALSE	0	1.09785	1.80392
P40261.5	21.8835	20.172	20.4603	21.0314	20.4135	20.3917	20.654	20.5649	20.1253	20.0931	20.3567	20.6611	20.3107	20.4691	20.1484	20.7534	20.6705	20.4276	20.1027	19.6681	20.1696	19.4852	19.8255	22.7493	22.4655	22.5048	22.2729	22.6363	21.0719	21.3311	21.1396	21.2002	21.4635	P40261	NNMT	Nicotinamide N-methyltransferase	1	SSYYMIGEQKFSSLPLGR	SSYYMIGEQK(UniMod:121)FSSLPLGR	3	SSYYMIGEQK(UniMod:121)FSSLPLGR3	30	1	2.41376e+06	SSYYMIGEQK(UniMod:121)FSSLPLGR	FALSE	0	-1.59712	-0.971817
Q9BX40.6	22.0315	21.4254	21.6675	20.6594	20.6178	20.915	21.2788	20.9738	22.352	22.2264	22.1325	22.6763	22.8428	21.0444	20.7252	20.7382	20.5995	21.2345	21.8199	21.9544	22.0796	22.0883	21.9695	21.6296	21.3836	21.4131	21.3459	21.3234	22.6251	22.7081	22.8094	22.6875	22.3895	Q9BX40	LSM14B	Protein LSM14 homolog B	1	SKSFFDNISSELK	SK(UniMod:121)SFFDNISSELK	3	SK(UniMod:121)SFFDNISSELK3	30	0	4.04346e+06	SK(UniMod:121)SFFDNISSELK	FALSE	0	0.92571	1.52388
Q13442.6	21.0418	21.027	20.9731	20.2747	19.7363	20.4217	20.4336	20.3756	21.3758	21.9008	21.815	21.8022	21.595	20.3761	20.6703	20.2617	20.033	20.4334	21.6902	21.5975	21.7129	21.8858	21.6093	20.6383	20.5142	20.6339	20.0336	20.22	21.379	21.7149	21.8092	21.8721	21.6027	Q13442	PDAP1	28 kDa heat- and acid-stable phosphoprotein	1	QYTSPEEIDAQLQAEKQK	QYTSPEEIDAQLQAEK(UniMod:121)QK	3	QYTSPEEIDAQLQAEK(UniMod:121)QK3	30	1	2.44166e+06	QYTSPEEIDAQLQAEK(UniMod:121)QK	FALSE	0	0.957165	1.57803
P35579.67	20.8268	21.435	20.9934	20.9869	21.6393	21.1821	20.4438	21.3838	20.9424	20.9117	21.06	20.5753	20.8086	21.708	21.6827	21.6886	21.7357	21.8722	21.188	21.4122	21.1009	20.8573	21.104	21.3895	21.3435	21.3481	21.7895	21.7683	20.1975	19.9034	20.0178	20.0048	20.5059	P35579	MYH9	Myosin-9	1	LQAQMKDCMR	LQAQMK(UniMod:121)DC(UniMod:4)MR	3	LQAQMK(UniMod:121)DC(UniMod:4)MR3	30	0	2.36007e+06	LQAQMK(UniMod:121)DC(UniMod:4)MR	FALSE	0	-1.74621	-1.05763
Q6EMB2.18	17.7055	18.7325	19.523	19.1166	18.9025	18.1815	18.9288	18.122	20.3758	20.8171	20.6252	20.1495	20.0107	18.0644	18.9957	18.4531	18.7209	17.9886	18.7349	19.0896	19.2405	18.8264	19.2109	16.6849	16.8285	17.1648	16.9166	16.5435	18.6812	18.234	18.6284	18.7401	18.6328	Q6EMB2	TTLL5	Tubulin polyglutamylase TTLL5	1	QQQTTEIHSDKLSR	QQQTTEIHSDK(UniMod:121)LSR	4	QQQTTEIHSDK(UniMod:121)LSR4	29	0	554948	QQQTTEIHSDK(UniMod:121)LSR	TRUE	1	1.32173	2.18954
Q02241.3	23.2824	22.7996	22.6511	22.3403	22.6505	22.6269	23.0886	23.0127	22.895	21.9231	22.5046	22.6649	22.804	22.9477	21.8476	22.4922	22.0948	22.8279	22.883	23.0149	23.4417	23.0177	23.4287	22.3109	22.3354	22.3523	22.5795	22.7028	24.1382	24.2256	23.8746	24.1668	24.1382	Q02241	KIF23	Kinesin-like protein KIF23	1	CLDMIFNSIGSFQAKR	C(UniMod:4)LDMIFNSIGSFQAK(UniMod:121)R	3	C(UniMod:4)LDMIFNSIGSFQAK(UniMod:121)R3	30	1	9123043	C(UniMod:4)LDMIFNSIGSFQAK(UniMod:121)R	FALSE	0	1.24277	2.06222
P78362.3	19.7114	19.7702	19.6129	18.9738	18.6554	19.0281	19.1694	18.7649	20.3254	20.1971	20.3634	20.3207	20.3306	18.8953	19.1555	19.169	19.5761	18.7704	20.4509	20.4852	20.4398	20.7543	20.005	19.2215	18.9253	19.4124	18.7749	19.1702	20.2035	20.3088	20.399	20.2249	20.4737	P78362	SRPK2	SRSF protein kinase 2	1	LKTTGLEEAAEAETAK	LK(UniMod:121)TTGLEEAAEAETAK	3	LK(UniMod:121)TTGLEEAAEAETAK3	30	0	973419	LK(UniMod:121)TTGLEEAAEAETAK	FALSE	0	0.918305	1.52385
Q8IZV5.3	18.1983	18.4079	17.4293	17.9317	17.8606	17.4128	17.4759	17.8439	16.4673	17.7483	17.7887	16.9552	16.8086	17.9953	18.0179	17.504	18.0104	17.9498	18.9064	18.5053	19.0784	19.1096	19.0015	17.4989	16.5215	17.5648	17.6931	17.0441	19.0989	19.1533	19.1701	19.243	18.9954	Q8IZV5	RDH10	Retinol dehydrogenase 10	1	QATNNNEAKNGI	QATNNNEAK(UniMod:121)NGI	2	QATNNNEAK(UniMod:121)NGI2	28	1	321904	QATNNNEAK(UniMod:121)NGI	TRUE	2	1.40453	2.33082
Q8N6T3.6	19.614	19.966	19.9214	19.4708	19.329	19.5065	19.3425	19.4096	20.4921	20.1308	20.5838	20.3504	20.599	19.2071	19.4541	19.3445	19.7073	19.2142	20.3518	20.4115	20.6801	20.5119	20.7769	18.9244	19.0714	18.9737	19.4216	18.8478	20.365	20.3291	19.6926	20.2733	20.2406	Q8N6T3	ARFGAP1	ADP-ribosylation factor GTPase-activating protein 1	1	FASAAKEGATK	FASAAK(UniMod:121)EGATK	3	FASAAK(UniMod:121)EGATK3	30	0	1.03998e+06	FASAAK(UniMod:121)EGATK	FALSE	0	0.850458	1.41423
P08195.3	24.089	23.5267	23.8166	23.9659	23.7334	23.885	23.9916	24.0629	23.7004	23.5774	23.7221	23.7754	23.7515	23.8351	23.7772	23.8014	23.6038	23.7441	23.4619	23.3004	23.2658	23.0831	23.394	24.449	24.5095	24.4379	24.6992	24.2987	23.5022	23.7497	23.8464	23.7544	23.6432	P08195	SLC3A2	4F2 cell-surface antigen heavy chain	1	FTGLSKEELLK	FTGLSK(UniMod:121)EELLK	3	FTGLSK(UniMod:121)EELLK3	30	0	15515930	FTGLSK(UniMod:121)EELLK	FALSE	0	-0.974198	-0.585163
Q96IZ0.10	20.6912	21.2125	21.4273	21.0339	20.8842	20.6907	20.933	20.6936	21.8357	22.4484	21.9359	21.8647	21.9527	20.7408	21.1261	20.6875	20.7255	20.6878	21.3832	21.8106	21.6027	21.5929	21.7681	20.2512	20.2146	20.3144	19.5611	20.1699	21.3043	21.3559	21.531	21.1461	21.0633	Q96IZ0	PAWR	PRKC apoptosis WT1 regulator protein	1	YKSTTSVSEEDVSSR	YK(UniMod:121)STTSVSEEDVSSR	3	YK(UniMod:121)STTSVSEEDVSSR3	30	0	2.52305e+06	YK(UniMod:121)STTSVSEEDVSSR	FALSE	0	0.881332	1.47445
P35579.1	22.5745	23.4659	23.0169	23.2162	22.8297	23.0524	22.6438	23.1742	23.0931	23.0333	22.8341	23.1614	23.1304	23.802	23.457	23.5523	23.5144	23.8504	23.2532	23.1398	23.2879	23.3494	23.4528	23.2219	23.5384	23.6326	22.6262	23.4888	21.2516	21.7942	21.7422	22.1676	22.2816	P35579	MYH9	Myosin-9	0	ADFCIIHYAGKVDYK	ADFC(UniMod:4)IIHYAGK(UniMod:121)VDYK	4	ADFC(UniMod:4)IIHYAGK(UniMod:121)VDYK4	30	0	9.16985e+06	ADFC(UniMod:4)IIHYAGK(UniMod:121)VDYK	FALSE	0	-1.82037	-1.08791
Q8N6T3.3	14.9666	14.9896	14.7257	14.5192	14.2463	14.4197	15.2785	14.8311	14.3375	14.3678	15.331	15.221	14.7049	14.4265	14.6377	14.2299	14.8126	14.5979	15.5263	15.3008	15.1677	15.5647	15.632	14.5033	13.7326	14.3763	14.3414	13.5364	15.8431	15.9347	15.9105	15.8312	15.6561	Q8N6T3	ARFGAP1	ADP-ribosylation factor GTPase-activating protein 1	1	EFLESQEDYDPCWSLQEKYNSR	EFLESQEDYDPC(UniMod:4)WSLQEK(UniMod:121)YNSR	3	EFLESQEDYDPC(UniMod:4)WSLQEK(UniMod:121)YNSR3	30	1	34663.9	EFLESQEDYDPC(UniMod:4)WSLQEK(UniMod:121)YNSR	FALSE	0	1.29907	2.17522
Q14847.8	23.1406	23.1538	23.686	22.8912	23.1854	22.4652	22.5993	22.707	23.9667	25.1418	25.0511	24.3143	24.5379	22.1556	22.0005	22.0846	22.2402	22.3935	23.8789	24.1849	24.102	24.2091	24.2888	22.2311	22.4596	22.3738	22.7053	22.4416	23.9994	23.6653	23.8843	23.7996	23.8464	Q14847	LASP1	LIM and SH3 domain protein 1	1	LKQQSELQSQVR	LK(UniMod:121)QQSELQSQVR	3	LK(UniMod:121)QQSELQSQVR3	30	0	1.31998e+07	LK(UniMod:121)QQSELQSQVR	FALSE	0	1.04359	1.74989
P35579.34	23.2379	24.0163	23.7328	23.7724	23.7456	23.6162	23.6576	24.0675	23.8278	23.9674	23.4188	23.8613	23.3931	24.3133	24.4627	24.5475	23.9138	24.4012	23.7347	23.559	23.8433	23.4775	23.9098	23.9223	24.198	23.5629	23.651	23.8079	22.4435	22.6073	22.7003	22.6201	22.8654	P35579	MYH9	Myosin-9	1	FVSELWKDVDR	FVSELWK(UniMod:121)DVDR	3	FVSELWK(UniMod:121)DVDR3	30	0	1.41263e+07	FVSELWK(UniMod:121)DVDR	FALSE	0	-1.48012	-0.882097
Q15154.43	19.9203	20.3836	21.4051	20.8793	20.7908	21.0172	20.8618	20.1351	22.2177	22.2065	22.131	21.7629	22.0489	19.6315	20.2988	19.808	19.2669	19.9781	20.8505	21.2996	21.0632	20.9834	20.6559	19.02	18.9354	18.8638	19.499	19.5233	20.9097	20.7742	20.6656	20.4552	20.5566	Q15154	PCM1	Pericentriolar material 1 protein	1	NHEQLEKIIK	NHEQLEK(UniMod:121)IIK	3	NHEQLEK(UniMod:121)IIK3	30	1	1.94239e+06	NHEQLEK(UniMod:121)IIK	FALSE	0	1.12286	1.88509
P35579.102	22.6699	23.6899	23.3342	23.3332	24.0592	23.5227	23.1252	23.4749	23.2921	23.4057	23.248	22.7684	23.1124	24.2033	24.0826	24.1475	23.8067	23.9822	23.4118	23.556	23.4788	23.1192	23.1112	22.9978	23.0846	23.3394	23.9065	23.7238	22.2857	21.9009	22.0838	21.5852	21.7909	P35579	MYH9	Myosin-9	1	TVGQLYKEQLAK	TVGQLYK(UniMod:121)EQLAK	3	TVGQLYK(UniMod:121)EQLAK3	30	0	1.0676e+07	TVGQLYK(UniMod:121)EQLAK	FALSE	0	-1.85646	-1.10576
Q9GZV4.4	24.7716	23.9853	24.174	23.5967	23.6104	23.7198	23.7626	23.7793	24.8387	24.4525	24.6875	24.7297	24.5625	23.6666	23.4075	23.5528	23.3729	23.9433	24.2926	24.3242	24.5432	24.3963	24.3538	24.6612	24.2767	23.9972	23.7036	24.4457	25.2524	25.1747	25.415	25.3845	25.4051	Q9GZV4	EIF5A2	Eukaryotic translation initiation factor 5A-2	0	VHLVGIDIFTGKK	VHLVGIDIFTGK(UniMod:121)K	4	VHLVGIDIFTGK(UniMod:121)K4	30	0	23669704	VHLVGIDIFTGK(UniMod:121)K	FALSE	0	0.827785	1.39109
O00499	15.3459	15.5439	15.6899	14.9729	14.8687	14.8359	15.1228	15.0515	16.064	16.6365	16.429	16.6738	16.2435	14.7197	13.5127	14.7882	14.8266	14.7505	16.7971	16.4203	16.5083	16.5368	16.5789	14.6592	14.8485	14.84	14.3609	13.6753	16.3518	16.3543	16.1338	16.2225	16.0123	O00499	BIN1	Myc box-dependent-interacting protein 1	0	AQEKVLQK	AQEK(UniMod:121)VLQK	2	AQEK(UniMod:121)VLQK2	22	1	69104.7	AQEK(UniMod:121)VLQK	TRUE	8	1.29648	2.17987
Q14847.12	23.4097	23.08	23.3717	22.6038	22.4438	22.3512	22.6684	22.5297	23.991	24.6269	24.2993	23.976	24.2275	22.3391	22.6373	21.9253	22.0271	22.4019	23.704	23.8428	23.9333	23.9208	24.0686	22.996	22.5172	23.0599	22.9402	22.586	23.8318	24.0737	24.0483	24.2513	23.7931	Q14847	LASP1	LIM and SH3 domain protein 1	1	TQDQISNIKYHEEFEK	TQDQISNIK(UniMod:121)YHEEFEK	4	TQDQISNIK(UniMod:121)YHEEFEK4	30	0	1.21732e+07	TQDQISNIK(UniMod:121)YHEEFEK	FALSE	0	0.879395	1.48014
Q6UWL2.3	19.1147	19.0872	19.2002	19.0726	19.0971	18.6867	19.6763	19.7818	19.2484	18.9314	19.1855	19.2268	19.0951	19.2092	19.1402	19.3762	19.2887	19.6457	19.0146	18.2136	19.1214	19.0613	18.8014	20.2404	20.0759	20.058	20.2555	19.1544	18.1109	18.1004	18.2807	18.4005	18.4707	Q6UWL2	SUSD1	Sushi domain-containing protein 1	1	LYYGEYYNAPLKR	LYYGEYYNAPLK(UniMod:121)R	3	LYYGEYYNAPLK(UniMod:121)R3	30	0	639359	LYYGEYYNAPLK(UniMod:121)R	FALSE	0	-2.11329	-1.25514
Q15154.33	18.0936	18.751	20.0486	18.9116	19.4664	18.4859	19.0568	18.3557	20.7967	21.618	21.6626	21.1816	20.9507	17.7991	17.6513	17.8305	17.7656	17.7863	19.3396	20.1122	20.0778	19.2503	19.897	17.0261	16.979	16.8259	17.8326	17.141	19.4282	18.8796	19.0207	18.5424	19.2606	Q15154	PCM1	Pericentriolar material 1 protein	1	LMAAKQK	LMAAK(UniMod:121)QK	2	LMAAK(UniMod:121)QK2	30	1	827403	LMAAK(UniMod:121)QK	FALSE	0	1.38989	2.34093
Q9UNF1.27	20.5191	20.6018	20.7315	20.9726	21.3755	20.8259	20.8728	20.9596	20.2913	20.5976	20.4056	20.318	20.6958	20.6496	20.9294	20.9063	20.9381	20.8164	20.4023	20.4954	20.2661	20.1664	20.4483	20.7469	21.2081	20.8739	21.3587	21.1304	20.2622	19.8248	20.0564	19.6227	20.1072	Q9UNF1	MAGED2	Melanoma-associated antigen D2	1	YLLAKDQTK	YLLAK(UniMod:121)DQTK	3	YLLAK(UniMod:121)DQTK3	30	0	1.67056e+06	YLLAK(UniMod:121)DQTK	FALSE	0	-1.36701	-0.810888
Q15691.2	23.0229	22.7055	23.0447	21.9284	22.2747	22.4185	22.299	22.2684	23.588	23.837	24.0996	24.0651	23.6683	21.6495	21.8987	21.7624	21.7171	21.89	23.445	23.4265	23.6998	23.7217	23.8443	22.4612	22.395	22.8376	22.3849	22.3189	23.2071	23.726	23.7462	23.7571	23.395	Q15691	MAPRE1	Microtubule-associated protein RP/EB family member 1	1	FQAKLEHEYIQNFK	FQAK(UniMod:121)LEHEYIQNFK	4	FQAK(UniMod:121)LEHEYIQNFK4	30	0	9550589	FQAK(UniMod:121)LEHEYIQNFK	FALSE	0	0.808764	1.36475
P35579.6	18.3987	19.2665	18.6118	18.8647	19.147	18.9136	18.3711	18.9542	18.4894	18.5022	18.52	18.0717	18.2843	19.5468	19.6596	19.4549	19.6416	19.6197	19.0395	19.2192	18.7606	19.0326	18.6905	18.7169	19.1025	18.7837	19.543	19.3102	17.5124	17.7056	18.297	17.6361	17.3793	P35579	MYH9	Myosin-9	1	ANLEKAK	ANLEK(UniMod:121)AK	2	ANLEK(UniMod:121)AK2	30	1	476614	ANLEK(UniMod:121)AK	FALSE	0	-1.74043	-1.02986
P60900.5	20.8788	20.5198	20.1876	20.0609	20.0725	20.5223	20.3941	20.4239	20.1157	20.4073	19.7718	20.1377	19.9694	20.3234	20.3514	19.9515	20.1182	20.519	20.7198	20.8176	20.7196	20.9643	20.713	20.3655	20.2953	20.616	20.4216	20.0632	21.4294	21.4013	21.5655	21.4597	21.1706	P60900	PSMA6	Proteasome subunit alpha type-6	1	QTESTSFLEKK	QTESTSFLEK(UniMod:121)K	3	QTESTSFLEK(UniMod:121)K3	30	0	1.64002e+06	QTESTSFLEK(UniMod:121)K	FALSE	0	0.782455	1.32349
O14974.16	20.4409	20.6988	20.5386	20.0084	19.665	19.8568	19.8289	20.3366	21.2444	21.6618	20.6291	20.8614	21.294	20.0242	20.4013	20.1429	19.8757	19.9315	21.4807	21.4136	21.1336	21.5339	21.0504	19.955	19.9969	19.7717	19.1715	19.7843	20.9883	21.2675	21.1738	21.276	21.0244	O14974	PPP1R12A	Protein phosphatase 1 regulatory subunit 12A	1	NKETLIIEPEK	NK(UniMod:121)ETLIIEPEK	3	NK(UniMod:121)ETLIIEPEK3	30	0	1.76022e+06	NK(UniMod:121)ETLIIEPEK	FALSE	0	1.0468	1.77349
Q8TDB6.29	19.2721	20.0754	20.3872	20.2776	20.2787	19.9915	20.1279	19.8906	20.3979	21.1719	20.7134	20.5348	20.4877	19.8878	20.9162	20.1258	20.1069	20.3489	19.7514	20.0368	19.8822	20.1166	19.5812	20.0371	19.7663	19.8337	20.2099	20.0117	18.6746	18.8756	18.4688	18.1349	18.7087	Q8TDB6	DTX3L	E3 ubiquitin-protein ligase DTX3L	1	QECVSLADSKQANK	QEC(UniMod:4)VSLADSK(UniMod:121)QANK	3	QEC(UniMod:4)VSLADSK(UniMod:121)QANK3	30	0	1.0782e+06	QEC(UniMod:4)VSLADSK(UniMod:121)QANK	FALSE	0	-1.76012	-1.03827
P36405.1	22.6958	22.1564	22.3365	22.0475	22.1117	22.0912	21.6906	21.4613	22.5525	23.3451	22.8544	22.3472	22.8638	21.5814	21.7838	21.3305	21.7288	21.4673	22.6745	22.6802	22.6725	22.7584	22.8863	22.0539	22.1953	21.9158	22.24	22.0832	23.4811	23.0971	23.3053	23.2557	23.3306	P36405	ARL3	ADP-ribosylation factor-like protein 3	1	LKSAPDQEVR	LK(UniMod:121)SAPDQEVR	3	LK(UniMod:121)SAPDQEVR3	30	0	6.17821e+06	LK(UniMod:121)SAPDQEVR	FALSE	0	0.887556	1.50508
P35579.86	22.2568	23.3105	22.7676	22.6758	22.7108	23.0122	22.6158	22.7292	22.8692	22.9149	22.4111	22.9489	22.7882	23.3705	23.6682	23.5018	23.3416	23.503	23.1364	23.079	23.2466	23.1849	23.0733	22.7814	23.0883	23.3093	22.6467	22.3577	21.3974	21.7567	21.7826	21.9574	21.4908	P35579	MYH9	Myosin-9	1	QKHSQAVEELAEQLEQTK	QK(UniMod:121)HSQAVEELAEQLEQTK	4	QK(UniMod:121)HSQAVEELAEQLEQTK4	30	0	7.71678e+06	QK(UniMod:121)HSQAVEELAEQLEQTK	FALSE	0	-1.45931	-0.860102
Q7Z6J0.5	19.8565	20.6076	21.0738	20.3612	19.8863	20.4821	19.8193	19.9103	22.0046	22.2328	22.2341	21.9347	21.8728	19.7088	20.2556	19.7458	19.3358	19.8351	21.4215	21.7268	21.1807	21.695	21.1711	19.4365	18.5857	19.2572	19.4546	18.9394	20.849	20.5117	20.3785	20.6414	20.511	Q7Z6J0	SH3RF1	E3 ubiquitin-protein ligase SH3RF1	0	EGDIVFVHKK	EGDIVFVHK(UniMod:121)K	3	EGDIVFVHK(UniMod:121)K3	30	0	1.94226e+06	EGDIVFVHK(UniMod:121)K	FALSE	0	1.07056	1.81671
Q9UBC2.1	21.2436	21.8219	22.8314	22.3408	22.1214	22.4937	22.5002	22.1851	23.4185	23.6797	23.4248	22.978	23.172	20.763	21.5561	20.7572	21.5927	20.9531	22.4127	22.6421	22.3682	22.8553	22.3191	20.8349	20.3058	20.6628	20.6515	20.2884	22.3013	21.8956	21.71	21.8682	21.918	Q9UBC2	EPS15L1	Epidermal growth factor receptor substrate 15-like 1	1	DPFVPSSAAKPSK	DPFVPSSAAK(UniMod:121)PSK	3	DPFVPSSAAK(UniMod:121)PSK3	30	0	5.0366e+06	DPFVPSSAAK(UniMod:121)PSK	FALSE	0	1.03027	1.74957
Q14677.3	16.3619	16.2269	16.4463	15.504	15.4344	15.7781	15.7691	15.6353	17.414	17.1909	17.5852	16.7575	17.3943	15.4954	14.5234	15.0749	15.1506	15.4066	17.1822	17.6693	16.9759	17.565	17.2262	15.3754	15.6547	15.9189	15.6765	15.403	17.334	16.659	17.5434	17.1746	16.8796	Q14677	CLINT1	Clathrin interactor 1	1	GEFKDEEETVTTK	GEFK(UniMod:121)DEEETVTTK	3	GEFK(UniMod:121)DEEETVTTK3	26	1	112843	GEFK(UniMod:121)DEEETVTTK	TRUE	4	1.11982	1.905
P62993.6	25.2082	24.7441	25.0635	24.4468	24.7943	24.1978	24.5876	24.2924	25.4946	25.5978	25.6804	25.9257	25.6177	24.1914	24.1622	24.0413	24.2805	24.4478	25.0479	25.2698	25.0819	25.6323	25.2862	24.9481	24.8759	24.5801	24.3243	24.5839	26.0349	25.7087	25.6479	25.6265	25.7517	P62993	GRB2	Growth factor receptor-bound protein 2	1	FGNDVQHFKVLR	FGNDVQHFK(UniMod:121)VLR	4	FGNDVQHFK(UniMod:121)VLR4	30	0	3.7922e+07	FGNDVQHFK(UniMod:121)VLR	FALSE	0	0.807643	1.3753
P51157	16.6023	16.6907	16.6298	16.0153	15.8686	16.227	16.2871	15.7495	17.5076	17.2697	17.5511	16.6869	17.135	15.3548	16.1191	15.8695	15.4624	15.9025	17.5594	17.2462	17.778	17.7002	17.9153	15.9084	15.931	15.6748	16.0687	16.108	17.417	17.1151	17.1762	17.1618	17.4618	P51157	RAB28	Ras-related protein Rab-28	1	LNKAEIEQSQR	LNK(UniMod:121)AEIEQSQR	3	LNK(UniMod:121)AEIEQSQR3	28	1	125021	LNK(UniMod:121)AEIEQSQR	TRUE	2	0.982433	1.67399
P50579	18.4973	19.1781	18.8527	18.941	17.8902	18.9499	19.3094	19.0375	18.8762	19.3454	19.0648	18.6724	18.4398	19.1022	19.0476	19.2295	19.4085	19.0854	19.2615	19.2292	19.2008	19.2003	19.0161	19.2424	19.0362	19.2829	19.4115	19.2051	18.1363	17.6403	17.7005	17.616	17.7018	P50579	METAP2	Methionine aminopeptidase 2	1	AVKDATNTGIK	AVK(UniMod:121)DATNTGIK	3	AVK(UniMod:121)DATNTGIK3	30	0	504418	AVK(UniMod:121)DATNTGIK	FALSE	0	-1.86447	-1.08877
Q8N3C0.11	20.4595	21.3095	21.3241	21.0918	20.7985	20.8579	21.0605	20.8076	21.7763	21.9592	21.9476	21.3863	21.555	20.7033	21.2172	20.886	20.7344	20.9836	21.8248	21.678	21.4394	21.9506	21.6778	20.131	19.8006	19.9775	19.7842	20.1143	21.1503	20.8469	20.9842	20.866	20.9398	Q8N3C0	ASCC3	Activating signal cointegrator 1 complex subunit 3	1	ENNKLYEEVR	ENNK(UniMod:121)LYEEVR	3	ENNK(UniMod:121)LYEEVR3	30	0	2.34274e+06	ENNK(UniMod:121)LYEEVR	FALSE	0	0.733978	1.25789
Q8IVM0.11	21.2913	21.618	21.8028	20.7106	21.1019	21.3683	21.1064	21.3103	22.6232	22.8168	22.6819	22.2268	22.0812	21.0154	21.2892	21.3749	21.134	20.9443	22.1049	21.8885	22.1472	22.1639	22.118	20.5469	20.9052	20.5645	21.0588	20.3543	21.9198	22.1758	21.744	21.9371	21.7065	Q8IVM0	CCDC50	Coiled-coil domain-containing protein 50	1	LPGVKEVCR	LPGVK(UniMod:121)EVC(UniMod:4)R	3	LPGVK(UniMod:121)EVC(UniMod:4)R3	30	0	3.51465e+06	LPGVK(UniMod:121)EVC(UniMod:4)R	FALSE	0	0.892076	1.52934
Q02241.24	20.3385	20.0055	19.571	19.6255	19.1376	19.8396	19.8431	20.0683	19.3928	19.6367	19.4583	19.5189	19.1896	20.1139	19.8589	19.5148	20.3113	20.172	19.7656	20.1809	19.947	20.3917	19.7987	19.8428	19.8157	19.8861	19.414	19.3781	21.3134	20.9092	20.9915	21.0207	20.8135	Q02241	KIF23	Kinesin-like protein KIF23	1	NKTLEYK	NK(UniMod:121)TLEYK	2	NK(UniMod:121)TLEYK2	30	1	1.14022e+06	NK(UniMod:121)TLEYK	FALSE	0	0.988196	1.69648
Q15154.9	17.3866	17.3525	18.4918	17.4093	17.5228	17.9126	17.646	16.8928	19.6206	20.0041	19.3477	19.3943	19.168	16.6167	16.1416	16.6317	15.6759	16.7325	18.1147	18.2291	18.3967	18.5717	18.4146	16.8451	16.2433	16.7674	15.8823	16.783	18.6747	18.1648	18.3985	17.7749	18.332	Q15154	PCM1	Pericentriolar material 1 protein	1	EKFYEAK	EK(UniMod:121)FYEAK	2	EK(UniMod:121)FYEAK2	21	1	365359	EK(UniMod:121)FYEAK	TRUE	9	1.29871	2.23076
Q13137.14	21.0037	20.9679	21.1926	20.2741	19.7781	19.9354	20.2522	20.7467	21.9341	21.9605	22.1238	22.7041	22.2167	19.9241	20.236	19.9469	19.732	20.6057	21.8765	21.5635	22.0384	21.4757	22.2807	20.1032	20.029	20.3739	20.3675	20.2534	22.1543	21.8508	21.4536	21.9866	21.465	Q13137	CALCOCO2	Calcium-binding and coiled-coil domain-containing protein 2	1	QNPGLAYGNPYSGIQESSSPSPLSIKK	QNPGLAYGNPYSGIQESSSPSPLSIK(UniMod:121)K	3	QNPGLAYGNPYSGIQESSSPSPLSIK(UniMod:121)K3	30	0	2.78728e+06	QNPGLAYGNPYSGIQESSSPSPLSIK(UniMod:121)K	FALSE	0	1.14488	1.96846
Q7Z3T8.6	20.2388	19.8664	19.0504	18.3324	18.6507	17.7493	18.5595	17.9828	19.2709	18.9136	19.9719	20.525	20.5485	19.0955	18.1198	19.1879	19.0775	19.2085	20.2765	20.7942	21.0565	20.8648	20.9828	19.5086	19.156	18.8624	18.9492	19.5019	21.1044	21.3206	21.2402	21.3904	21.3547	Q7Z3T8	ZFYVE16	Zinc finger FYVE domain-containing protein 16	1	DVPSSLSCLPASGSMCGSLIESKAR	DVPSSLSC(UniMod:4)LPASGSMC(UniMod:4)GSLIESK(UniMod:121)AR	3	DVPSSLSC(UniMod:4)LPASGSMC(UniMod:4)GSLIESK(UniMod:121)AR3	28	1	1.25725e+06	DVPSSLSC(UniMod:4)LPASGSMC(UniMod:4)GSLIESK(UniMod:121)AR	TRUE	2	1.53296	2.63989
Q9UJU6.5	17.9137	17.8524	17.7316	17.0715	17.0941	16.5821	16.5872	17.1717	18.5598	18.7442	18.6171	18.2407	18.6474	17.0884	17.3984	18.0399	16.7249	17.5502	18.6522	18.2681	18.1737	18.3418	18.2866	17.4375	17.1683	17.0022	17.1379	17.324	18.7465	18.4472	18.7254	18.355	18.7932	Q9UJU6	DBNL	Drebrin-like protein	1	TNAVSEIKR	TNAVSEIK(UniMod:121)R	2	TNAVSEIK(UniMod:121)R2	30	1	270901	TNAVSEIK(UniMod:121)R	FALSE	0	1.02764	1.7713
P24941.2	20.7482	20.9581	21.301	21.2979	21.3968	21.2338	21.7331	21.4735	21.2989	20.802	20.997	21.5818	21.1955	20.5146	20.8932	20.7563	20.6775	20.4027	21.2808	20.5529	21.3359	21.5566	21.6105	20.0294	20.4163	19.7058	19.9944	20.1973	21.4639	21.5802	21.5677	21.3457	21.1818	P24941	CDK2	Cyclin-dependent kinase 2	1	EISLLKELNHPNIVK	EISLLK(UniMod:121)ELNHPNIVK	4	EISLLK(UniMod:121)ELNHPNIVK4	30	0	2.2795e+06	EISLLK(UniMod:121)ELNHPNIVK	FALSE	0	0.997436	1.72107
Q14258.16	20.9019	20.7992	20.8545	20.1343	19.8153	20.2917	20.2173	20.309	21.6384	21.7899	21.7217	21.122	21.5052	20.1286	19.7944	20.1622	20.1052	20.4951	21.737	21.3242	21.3229	21.4885	21.434	20.192	20.3131	20.1773	20.3344	20.6078	21.4556	21.3797	21.6742	21.1014	21.7833	Q14258	TRIM25	E3 ubiquitin/ISG15 ligase TRIM25	1	NELKQCIGR	NELK(UniMod:121)QC(UniMod:4)IGR	3	NELK(UniMod:121)QC(UniMod:4)IGR3	29	0	2.19933e+06	NELK(UniMod:121)QC(UniMod:4)IGR	TRUE	1	0.846614	1.46118
Q15154.63	19.1946	19.3746	20.2575	19.6236	19.6079	20.0142	19.4466	19.223	21.2931	20.573	20.7891	20.8352	21.1697	18.4525	18.829	18.8282	18.9711	18.7474	19.8913	20.4182	20.0236	19.7894	19.7958	18.2711	18.5505	18.2994	18.9715	18.7189	19.9763	19.7843	19.6717	19.8141	19.8886	Q15154	PCM1	Pericentriolar material 1 protein	1	YESASMSSTCEPCKSR	YESASMSSTC(UniMod:4)EPC(UniMod:4)K(UniMod:121)SR	3	YESASMSSTC(UniMod:4)EPC(UniMod:4)K(UniMod:121)SR3	30	1	965546	YESASMSSTC(UniMod:4)EPC(UniMod:4)K(UniMod:121)SR	FALSE	0	0.927312	1.60212
P35579.100	20.1582	21.2497	20.6142	20.303	20.7815	20.7136	20.7028	20.9002	19.971	21.1227	20.4761	20.7219	20.449	21.7548	21.5405	21.3017	21.4118	21.1509	21.2038	20.919	20.9304	21.2722	21.0115	20.8086	21.0486	21.3104	20.2729	20.9333	19.3717	19.4749	19.6299	19.1226	19.6093	P35579	MYH9	Myosin-9	1	TLEEEAKTHEAQIQEMR	TLEEEAK(UniMod:121)THEAQIQEMR	4	TLEEEAK(UniMod:121)THEAQIQEMR4	30	0	1.82238e+06	TLEEEAK(UniMod:121)THEAQIQEMR	FALSE	0	-1.81555	-1.05063
Q9HCC9	23.4603	22.9242	23.042	23.2286	22.7532	23.0088	23.1228	23.1057	23.347	22.8781	22.7879	23.1928	22.995	23.0263	22.7414	23.1286	22.8555	22.9743	22.8634	22.9126	22.6359	23.174	22.9302	24.3737	23.816	23.7773	24.2113	23.7747	23.1196	22.8538	22.8909	23.0552	22.7305	Q9HCC9	ZFYVE28	Lateral signaling target protein 2 homolog	1	DFCVKFPEEIR	DFC(UniMod:4)VK(UniMod:121)FPEEIR	3	DFC(UniMod:4)VK(UniMod:121)FPEEIR3	30	0	9947391	DFC(UniMod:4)VK(UniMod:121)FPEEIR	FALSE	0	-1.34382	-0.777429
O75832.2	20.8818	21.1546	21.3893	21.489	20.9496	20.833	21.552	21.2186	21.5163	21.8079	21.3454	21.8153	21.3665	21.2939	21.0148	20.8906	21.2728	20.8085	21.2514	21.3453	21.2323	21.326	21.1103	21.4966	21.2709	21.5183	21.6825	21.3106	20.0213	20.56	20.3503	20.5252	20.0825	O75832	PSMD10	26S proteasome non-ATPase regulatory subunit 10	1	LEELKESILADK	LEELK(UniMod:121)ESILADK	3	LEELK(UniMod:121)ESILADK3	30	0	2453980	LEELK(UniMod:121)ESILADK	FALSE	0	-1.45461	-0.841241
O60232.2	23.6885	23.4516	23.2398	22.9686	22.6128	22.926	23.0133	23.1562	23.3299	23.2441	23.4862	24.1236	23.5372	23.0559	22.7217	23.1318	23.0029	23.2005	24.0182	23.8711	23.7345	23.9574	23.822	23.1874	23.1253	23.5015	22.7357	22.982	24.3884	24.4784	24.2749	24.1211	24.0899	O60232	ZNRD2	Protein ZNRD2	1	MLGETCADCGTILLQDKQR	MLGETC(UniMod:4)ADC(UniMod:4)GTILLQDK(UniMod:121)QR	3	MLGETC(UniMod:4)ADC(UniMod:4)GTILLQDK(UniMod:121)QR3	30	1	12794569	MLGETC(UniMod:4)ADC(UniMod:4)GTILLQDK(UniMod:121)QR	FALSE	0	0.852534	1.47573
Q02241.13	21.0447	20.0458	19.6994	19.4671	19.0443	19.9321	20.0609	20.2105	19.8656	18.95	19.456	20.1315	19.876	20.1757	19.3586	20.0636	19.091	20.1879	20.2586	20.2507	20.5246	20.1301	20.4175	20.2582	20.2075	20.1626	20.1487	20.1482	21.7905	22.0194	21.976	21.9487	21.787	Q02241	KIF23	Kinesin-like protein KIF23	1	IEILEKTTTIYEEDK	IEILEK(UniMod:121)TTTIYEEDK	3	IEILEK(UniMod:121)TTTIYEEDK3	30	1	1.6023e+06	IEILEK(UniMod:121)TTTIYEEDK	FALSE	0	1.2585	2.18012
O75665.16	17.1239	17.3511	18.0881	17.0979	17.1108	17.2059	16.3338	16.9258	19.4292	19.3273	19.1372	19.6337	18.6796	16.1524	16.5212	16.2769	16.7184	17.0304	17.7141	18.0478	18.2129	17.9516	18.885	16.6867	16.31	15.9941	16.5133	15.5905	18.0629	17.6738	18.353	18.2062	17.8482	O75665	OFD1	Oral-facial-digital syndrome 1 protein	1	LQLKQTQTALENEVYCNPK	LQLK(UniMod:121)QTQTALENEVYC(UniMod:4)NPK	3	LQLK(UniMod:121)QTQTALENEVYC(UniMod:4)NPK3	25	1	293398	LQLK(UniMod:121)QTQTALENEVYC(UniMod:4)NPK	TRUE	5	1.32373	2.29614
Q96G28.8	21.6933	21.3546	21.3484	21.222	21.2119	21.0106	21.3126	21.3004	21.596	21.0759	21.5093	21.3313	21.9142	21.295	20.8185	21.0866	20.9968	21.147	21.5245	21.7099	21.6131	21.3574	21.9971	21.3253	20.8392	20.9833	21.5231	20.9052	22.4606	22.2982	22.3223	22.2379	22.0383	Q96G28	CFAP36	Cilia- and flagella-associated protein 36	1	NGVLPDCLTDGSDVVSDLEHEEMKILR	NGVLPDC(UniMod:4)LTDGSDVVSDLEHEEMK(UniMod:121)ILR	4	NGVLPDC(UniMod:4)LTDGSDVVSDLEHEEMK(UniMod:121)ILR4	30	1	3.14515e+06	NGVLPDC(UniMod:4)LTDGSDVVSDLEHEEMK(UniMod:121)ILR	FALSE	0	0.845431	1.46709
Q15154.57	23.2946	23.3948	24.3246	23.9914	23.683	23.8757	24.1556	23.6831	24.9422	24.5485	24.6528	24.9203	24.7933	22.9438	22.8442	23.1209	22.8326	23.0749	23.7155	23.7204	24.0806	23.7738	23.8407	23.003	22.9089	23.045	22.3925	22.8187	23.7718	23.7882	23.8078	23.693	23.717	Q15154	PCM1	Pericentriolar material 1 protein	1	TPWLYEQEGEVEKPFIK	TPWLYEQEGEVEK(UniMod:121)PFIK	3	TPWLYEQEGEVEK(UniMod:121)PFIK3	30	1	1.52643e+07	TPWLYEQEGEVEK(UniMod:121)PFIK	FALSE	0	0.672276	1.1716
Q9H7C9.2	19.1932	17.6859	18.2667	18.1665	18.122	17.7473	17.4345	17.956	18.4113	18.1404	18.5644	18.8805	19.2442	17.3894	17.1536	17.4939	16.1132	16.5925	18.2346	18.6108	18.3714	18.4141	18.4859	19.0044	18.3946	18.16	18.054	17.798	20.2773	19.9735	20.2283	19.9439	20.0974	Q9H7C9	AAMDC	Mth938 domain-containing protein	1	VLQTEQAVKEYNALVAQGVR	VLQTEQAVK(UniMod:121)EYNALVAQGVR	3	VLQTEQAVK(UniMod:121)EYNALVAQGVR3	30	1	460181	VLQTEQAVK(UniMod:121)EYNALVAQGVR	FALSE	0	1.32851	2.31527
Q969Q5	20.0664	19.3165	19.2629	19.2927	18.9717	18.6862	19.0036	20.041	19.4957	19.2928	19.1388	19.7841	18.9221	18.5618	18.7408	19.729	18.6911	19.045	19.6846	19.4824	19.8823	19.4751	19.8731	19.4587	19.6021	18.5981	19.3615	18.7764	21.1549	21.0745	20.8349	21.0122	20.7906	Q969Q5	RAB24	Ras-related protein Rab-24	1	AQLFETSSKTGQSVDELFQK	AQLFETSSK(UniMod:121)TGQSVDELFQK	3	AQLFETSSK(UniMod:121)TGQSVDELFQK3	28	1	955101	AQLFETSSK(UniMod:121)TGQSVDELFQK	TRUE	2	1.32213	2.30598
P08910.2	25.6716	25.9262	25.4191	25.4603	25.6023	25.4538	25.8614	25.5041	25.2046	24.9858	25.385	25.5643	25.169	25.3596	25.3637	25.3705	25.3791	25.7664	26.3781	26.1834	26.4819	26.2763	26.7033	24.9071	24.7817	25.1109	25.5968	25.2565	26.2257	26.1372	26.0654	26.45	26.1848	P08910	ABHD2	Monoacylglycerol lipase ABHD2	1	FLLKSCPLLTK	FLLK(UniMod:121)SC(UniMod:4)PLLTK	3	FLLK(UniMod:121)SC(UniMod:4)PLLTK3	30	0	58002760	FLLK(UniMod:121)SC(UniMod:4)PLLTK	FALSE	0	0.787899	1.37607
Q9UK76.1	21.7333	21.4328	21.2359	20.6007	20.4968	20.6352	20.9152	20.7006	21.5362	21.7374	21.6963	22.2851	21.7556	21.117	20.786	20.5978	20.8873	20.585	21.971	22.0305	22.0356	22.1673	22.1505	21.2758	21.0877	21.4988	20.7139	21.4273	22.2048	22.3029	22.2694	22.3365	22.2157	Q9UK76	JPT1	Jupiter microtubule associated homolog 1	1	NKMASNIFGTPEENQASWAK	NK(UniMod:121)MASNIFGTPEENQASWAK	3	NK(UniMod:121)MASNIFGTPEENQASWAK3	30	1	3300203	NK(UniMod:121)MASNIFGTPEENQASWAK	FALSE	0	0.775427	1.3549
Q9Y5V3.4	18.0835	18.3832	18.0316	18.6193	18.4883	18.3846	18.1532	18.4982	17.8448	18.0004	17.7082	17.1903	17.4292	18.5471	19.3095	19.0839	19.0661	18.4533	18.3053	17.9954	17.2763	17.9835	17.8117	18.7709	18.7056	18.6059	18.8339	18.9113	17.6366	17.1889	17.4996	17.2552	17.4274	Q9Y5V3	MAGED1	Melanoma-associated antigen D1	1	DYTKVPIK	DYTK(UniMod:121)VPIK	2	DYTK(UniMod:121)VPIK2	30	1	317602	DYTK(UniMod:121)VPIK	FALSE	0	-1.73502	-0.992962
Q14677.5	21.8631	21.5744	22.2033	22.1109	21.6314	21.5458	21.5364	21.2214	22.5563	22.6965	22.6293	23.2032	22.9018	21.1364	21.1033	21.2076	20.9898	21.0681	21.8853	21.9479	22.1391	21.9175	22.3489	20.875	21.5844	21.5199	21.2617	21.083	22.6956	22.6395	22.4506	22.2771	22.2447	Q14677	CLINT1	Clathrin interactor 1	1	LGELSDKIGSTIDDTISK	LGELSDK(UniMod:121)IGSTIDDTISK	3	LGELSDK(UniMod:121)IGSTIDDTISK3	30	1	4.42093e+06	LGELSDK(UniMod:121)IGSTIDDTISK	FALSE	0	0.871135	1.52224
Q13492.2	20.2765	20.9086	21.4912	21.0418	20.6721	21.4091	20.9124	20.9066	22.1652	22.066	21.9118	21.6628	22.1647	20.2062	20.3886	20.2912	20.8879	20.6543	21.2714	21.6113	21.3582	21.0688	21.3478	19.6853	19.73	19.6736	19.3895	20.0347	21.1131	20.8636	20.7131	20.8533	20.7083	Q13492	PICALM	Phosphatidylinositol-binding clathrin assembly protein	1	EKQAALEEEQAR	EK(UniMod:121)QAALEEEQAR	3	EK(UniMod:121)QAALEEEQAR3	30	0	2.22709e+06	EK(UniMod:121)QAALEEEQAR	FALSE	0	0.834992	1.46029
Q5VU43	19.0933	19.8279	20.0463	19.4432	19.4531	19.2919	19.0817	19.1312	20.7809	20.6583	20.8561	20.8437	20.9228	19.1499	19.4954	19.1648	19.2569	19.1152	20.3571	20.6306	20.24	20.4691	20.3996	18.4595	18.8423	18.5365	18.8262	18.6046	19.7392	19.6251	19.7084	19.3332	19.258	Q5VU43	PDE4DIP	Myomegalin	1	ELQEKEK	ELQEK(UniMod:121)EK	2	ELQEK(UniMod:121)EK2	30	1	964562	ELQEK(UniMod:121)EK	FALSE	0	0.639086	1.11886
O43865.8	19.7018	19.7032	19.3325	18.8661	19.531	19.5903	18.8273	18.4073	19.652	20.0352	19.4888	19.4375	19.4899	19.3765	19.5436	19.1329	19.1491	19.4777	20.2659	20.2432	19.9132	20.2928	19.637	18.9564	19.2096	18.8491	19.2236	18.8617	20.4209	20.335	20.3288	20.409	20.4241	O43865	AHCYL1	S-adenosylhomocysteine hydrolase-like protein 1	1	QAKEIEDAEK	QAK(UniMod:121)EIEDAEK	3	QAK(UniMod:121)EIEDAEK3	30	0	854219	QAK(UniMod:121)EIEDAEK	FALSE	0	0.990959	1.73605
Q9Y5T5.12	20.7358	20.8249	21.3712	21.1427	20.4801	21.0822	21.1674	20.9711	21.4481	21.9243	21.645	22.0821	21.7697	20.192	19.9944	20.2909	20.0578	20.0902	21.2904	21.5976	21.4843	21.5414	21.7103	20.1522	20.1584	20.3251	20.5456	19.9935	21.331	21.1473	21.3024	21.2549	21.1474	Q9Y5T5	USP16	Ubiquitin carboxyl-terminal hydrolase 16	1	GKTVPIDDSSETLEPVCR	GK(UniMod:121)TVPIDDSSETLEPVC(UniMod:4)R	3	GK(UniMod:121)TVPIDDSSETLEPVC(UniMod:4)R3	30	1	2.3231e+06	GK(UniMod:121)TVPIDDSSETLEPVC(UniMod:4)R	FALSE	0	0.727468	1.2758
Q9P0K7.48	22.9746	23.7769	24.0229	23.8915	23.6722	23.4494	23.8982	23.8255	24.5077	23.6564	24.267	24.5837	24.4771	23.6223	23.5543	23.8315	23.6093	23.6441	24.032	23.8089	24.0041	23.6286	24.0342	22.372	22.6114	22.3537	22.5594	22.3424	23.2999	23.4289	23.6721	23.6142	23.4923	Q9P0K7	RAI14	Ankycorbin	1	SITSTPLSGKESVFFAEPPFK	SITSTPLSGK(UniMod:121)ESVFFAEPPFK	3	SITSTPLSGK(UniMod:121)ESVFFAEPPFK3	30	1	13936039	SITSTPLSGK(UniMod:121)ESVFFAEPPFK	FALSE	0	0.765202	1.34223
Q9UPN4.7	16.9899	17.2496	18.0843	16.9787	16.9043	17.0221	17.4758	16.8317	18.9386	19.4944	19.3386	19.067	18.7923	16.1112	16.8424	17.037	17.0355	16.8207	18.1128	17.7923	17.6575	17.2481	17.8386	16.2316	15.1844	16.4253	16.4176	16.5302	18.051	17.7114	17.7965	17.9301	17.621	Q9UPN4	CEP131	Centrosomal protein of 131 kDa	1	ELMSATEKAR	ELMSATEK(UniMod:121)AR	3	ELMSATEK(UniMod:121)AR3	29	0	237634	ELMSATEK(UniMod:121)AR	TRUE	1	1.20816	2.1202
P08183.20	20.13	19.7987	20.1179	19.9475	20.7506	20.3194	20.303	20.2904	19.8222	20.0998	19.8335	19.9363	19.8761	20.0754	19.9454	20.3149	20.3942	20.154	19.3956	19.6483	19.5043	18.951	19.6043	20.7392	20.5064	20.4596	20.7586	20.9105	19.7291	19.3215	19.4696	19.5559	19.8493	P08183	ABCB1	ATP-dependent translocase ABCB1	1	MLSGQALKDK	MLSGQALK(UniMod:121)DK	3	MLSGQALK(UniMod:121)DK3	30	0	1.11896e+06	MLSGQALK(UniMod:121)DK	FALSE	0	-1.38927	-0.790347
O75970.10	19.8469	20.6315	20.2438	19.6835	20.1405	19.839	20.0014	19.7961	20.8462	20.5429	20.4395	20.7678	20.3808	20.3362	19.9932	20.3181	20.0143	20.0189	20.943	20.9426	21.2081	21.1784	21.3626	19.5435	19.1691	19.3692	19.687	18.9922	20.332	20.4062	20.3174	20.464	20.1881	O75970	MPDZ	Multiple PDZ domain protein	1	GIFIKHVLEDSPAGK	GIFIK(UniMod:121)HVLEDSPAGK	3	GIFIK(UniMod:121)HVLEDSPAGK3	30	0	1.36146e+06	GIFIK(UniMod:121)HVLEDSPAGK	FALSE	0	0.716775	1.26193
O43491.35	21.5958	21.1181	20.8326	20.5578	20.1724	20.4287	20.4734	20.502	21.092	21.3922	21.2466	21.5719	20.8892	20.6997	20.9215	20.753	21.0279	20.5182	21.4928	21.24	21.5805	21.6346	21.313	21.2409	21.2021	21.2874	20.922	21.0312	22.0142	21.9652	22.1147	22.0685	22.1115	O43491	EPB41L2	Band 4.1-like protein 2	1	TEISTKEVPIVQTETK	TEISTK(UniMod:121)EVPIVQTETK	3	TEISTK(UniMod:121)EVPIVQTETK3	30	0	2.63207e+06	TEISTK(UniMod:121)EVPIVQTETK	FALSE	0	0.664762	1.17142
Q86VP1.4	19.0138	19.0639	18.7422	18.198	19.1406	18.5242	19.0592	18.5707	18.8607	18.8928	18.609	18.6624	18.9043	18.6343	18.7847	18.6512	18.814	18.9429	19.2713	19.4307	19.1567	19.513	19.4402	18.7064	18.058	18.6571	18.3365	18.3375	20.0001	19.566	19.6712	19.5336	19.2712	Q86VP1	TAX1BP1	Tax1-binding protein 1	1	CNKYADELAK	C(UniMod:4)NK(UniMod:121)YADELAK	3	C(UniMod:4)NK(UniMod:121)YADELAK3	30	0	537578	C(UniMod:4)NK(UniMod:121)YADELAK	FALSE	0	0.860926	1.51774
O14745.5	17.5586	16.977	17.1621	16.73	16.3209	16.8236	16.7765	16.3269	17.5363	18.0857	17.1178	18.2385	17.6652	16.9023	15.6255	16.3357	16.6094	16.1333	18.0402	17.6049	17.8736	17.4113	17.2338	16.8319	16.5848	16.4021	17.3025	16.0706	18.8418	18.7456	18.0757	18.5022	18.2287	O14745	SLC9A3R1	Na(+)/H(+) exchange regulatory cofactor NHE-RF1	1	LVEPGSPAEKAGLLAGDR	LVEPGSPAEK(UniMod:121)AGLLAGDR	3	LVEPGSPAEK(UniMod:121)AGLLAGDR3	30	1	190607	LVEPGSPAEK(UniMod:121)AGLLAGDR	FALSE	0	1.32978	2.35109
Q9NZ52.9	19.3221	20.0143	20.2864	19.6273	19.5584	19.4423	19.6273	19.195	21.0516	21.3928	21.33	20.6833	20.9556	19.3938	18.9381	19.4914	19.4464	19.2431	20.5536	20.8476	20.8005	20.9413	20.4871	19.0164	18.9623	18.9798	17.766	17.5204	20.465	20.1737	20.4244	20.1468	19.7657	Q9NZ52	GGA3	ADP-ribosylation factor-binding protein GGA3	1	SKNPDDLQEANK	SK(UniMod:121)NPDDLQEANK	3	SK(UniMod:121)NPDDLQEANK3	30	0	1.18566e+06	SK(UniMod:121)NPDDLQEANK	FALSE	0	1.26112	2.23112
P35579.57	22.1266	22.8122	22.4448	22.2806	22.5096	22.476	22.5837	22.7328	22.585	22.4078	22.174	22.381	22.3172	23.2508	23.0017	23.1934	23.2306	23.0832	22.5778	22.2255	22.4445	22.4061	22.7088	23.0169	22.8717	22.7661	22.0017	22.6341	21.348	21.6457	21.5538	21.7978	21.63	P35579	MYH9	Myosin-9	1	KMQQNIQELEEQLEEEESAR	K(UniMod:121)MQQNIQELEEQLEEEESAR	3	K(UniMod:121)MQQNIQELEEQLEEEESAR3	30	1	6.10918e+06	K(UniMod:121)MQQNIQELEEQLEEEESAR	FALSE	0	-1.35847	-0.767554
Q96QK1.6	22.8789	22.5446	22.6453	22.9022	22.7508	22.9144	23.0622	22.9589	22.667	21.7732	22.1169	22.628	22.6797	22.9682	22.8009	22.9134	23.0213	23.1368	21.8823	22.1818	22.2342	22.0469	22.2597	23.5688	23.1018	23.4641	23.2976	23.6109	22.1992	22.4067	22.3362	22.4378	22.3663	Q96QK1	VPS35	Vacuolar protein sorting-associated protein 35	1	LMDALKHASNMLGELR	LMDALK(UniMod:121)HASNMLGELR	4	LMDALK(UniMod:121)HASNMLGELR4	30	0	7.24352e+06	LMDALK(UniMod:121)HASNMLGELR	FALSE	0	-1.35388	-0.764937
Q8TDB6.35	17.3265	18.1003	18.4121	19.0667	17.9491	18.6345	18.1104	18.3183	18.4357	18.569	18.5041	18.099	18.4342	18.3043	18.4052	18.2075	18.011	18.5308	17.6635	18.0025	17.901	18.2806	17.6971	18.125	17.6328	18.3236	17.9386	18.1674	16.851	16.0685	16.4004	16.8771	16.8812	Q8TDB6	DTX3L	E3 ubiquitin-protein ligase DTX3L	1	YDICSKVSEK	YDIC(UniMod:4)SK(UniMod:121)VSEK	3	YDIC(UniMod:4)SK(UniMod:121)VSEK3	27	0	284965	YDIC(UniMod:4)SK(UniMod:121)VSEK	TRUE	3	-1.81825	-1.02551
P35579.105	20.2762	20.6424	20.1826	20.1749	19.8908	20.0971	19.8682	20.6549	20.2486	19.6246	20.4294	20.5816	20.2557	20.4769	21.0639	20.7352	20.6828	21.168	20.3651	20.6192	20.176	20.376	20.7608	20.8478	20.6536	21.2403	21.0093	20.9224	19.2764	19.7756	19.6188	19.6888	19.7293	P35579	MYH9	Myosin-9	1	VEAQLQELQVKFNEGER	VEAQLQELQVK(UniMod:121)FNEGER	3	VEAQLQELQVK(UniMod:121)FNEGER3	30	1	1.45065e+06	VEAQLQELQVK(UniMod:121)FNEGER	FALSE	0	-1.68403	-0.949742
Q13492.3	18.1206	18.8037	19.4279	18.797	19.2532	18.7768	18.6481	18.8305	19.833	20.1853	19.9826	20.0064	19.9661	18.3128	18.5353	18.2472	18.6392	18.0325	19.4003	19.1119	19.2262	19.2376	19.2939	17.4234	17.6743	17.2296	17.9836	17.7017	18.5558	18.6733	18.8584	18.7669	18.339	Q13492	PICALM	Phosphatidylinositol-binding clathrin assembly protein	1	IKDSTAASR	IK(UniMod:121)DSTAASR	2	IK(UniMod:121)DSTAASR2	30	1	522406	IK(UniMod:121)DSTAASR	FALSE	0	0.74721	1.32513
Q14157.3	22.2094	22.3041	22.3017	21.9036	21.4754	21.3193	21.9085	22.0443	23.1032	22.6963	22.3741	23.0944	23.0974	21.9409	21.9605	21.9946	21.6666	22.077	22.4995	22.6227	22.7788	22.7201	22.7805	21.845	21.3146	22.0694	21.4283	21.4188	22.8604	22.8952	22.8653	22.7113	22.6856	Q14157	UBAP2L	Ubiquitin-associated protein 2-like	1	GFGDVGEAKGGSTTGSQFLEQFK	GFGDVGEAK(UniMod:121)GGSTTGSQFLEQFK	3	GFGDVGEAK(UniMod:121)GGSTTGSQFLEQFK3	30	1	5.6375e+06	GFGDVGEAK(UniMod:121)GGSTTGSQFLEQFK	FALSE	0	0.856851	1.51985
P35579.5	21.0363	21.1559	20.9804	20.9912	21.0782	20.692	20.8809	20.9937	21.1062	21.2667	21.0744	20.7279	20.9932	21.3837	21.2956	21.4092	21.169	21.0214	21.242	21.0709	21.0146	21.0342	20.9183	21.3165	21.7856	21.7463	21.3361	21.2769	20.4675	20.3535	20.6918	20.7138	20.6752	P35579	MYH9	Myosin-9	1	ALEEAMEQKAELER	ALEEAMEQK(UniMod:121)AELER	3	ALEEAMEQK(UniMod:121)AELER3	30	0	2.25746e+06	ALEEAMEQK(UniMod:121)AELER	FALSE	0	-1.16625	-0.657482
Q8N6T3.7	19.448	19.7006	20.0227	18.2341	18.9273	18.85	19.6414	19.3585	21.1114	20.9564	20.7341	21.4978	20.9162	18.5534	18.9593	18.6722	18.954	19.4477	20.5606	20.5443	20.6699	20.2963	20.3487	18.9317	18.8602	18.9367	18.3893	17.7478	20.6017	20.2303	20.5368	19.9684	20.2772	Q8N6T3	ARFGAP1	ADP-ribosylation factor GTPase-activating protein 1	1	FGSQASQKASELGHSLNENVLK	FGSQASQK(UniMod:121)ASELGHSLNENVLK	4	FGSQASQK(UniMod:121)ASELGHSLNENVLK4	30	0	1.12292e+06	FGSQASQK(UniMod:121)ASELGHSLNENVLK	FALSE	0	1.26143	2.23808
O60841.6	18.5282	18.2993	18.4578	17.7645	17.0766	17.3876	17.674	17.6056	20.0334	19.2474	19.0195	19.4978	19.2719	17.3662	17.8002	17.8921	16.8949	17.2473	19.1371	19.0793	19.2572	19.1624	19.1568	18.3123	17.4712	17.6837	18.0116	17.4476	19.2222	19.3203	19.2656	19.614	18.9334	O60841	EIF5B	Eukaryotic translation initiation factor 5B	1	ELEELSLEAQGIKADR	ELEELSLEAQGIK(UniMod:121)ADR	3	ELEELSLEAQGIK(UniMod:121)ADR3	29	1	450651	ELEELSLEAQGIK(UniMod:121)ADR	TRUE	1	1.07112	1.90053
Q14644.11	18.492	20.0235	20.1609	20.4505	20.0245	20.8046	20.4795	20.6408	19.8299	20.2928	20.0343	19.7019	19.3502	20.583	20.9819	20.5765	21.246	20.5193	19.0807	19.4497	19.2707	19.4583	19.0695	19.0463	19.1956	19.5513	18.8414	19.1061	17.8482	17.6184	17.7417	17.8109	18.1606	Q14644	RASA3	Ras GTPase-activating protein 3	1	LEKMQEACGSK	LEK(UniMod:121)MQEAC(UniMod:4)GSK	3	LEK(UniMod:121)MQEAC(UniMod:4)GSK3	30	0	929319	LEK(UniMod:121)MQEAC(UniMod:4)GSK	FALSE	0	-1.68008	-0.944262
Q9NSV4.7	15.6962	17.3844	17.2161	17.6819	17.9421	18.2761	17.4355	17.3008	16.2052	16.9894	16.7603	16.9098	16.6598	17.8363	19.006	18.7696	18.2219	18.1859	16.7332	16.9327	16.085	15.9372	16.1361	16.408	16.4186	16.6977	16.7214	16.7191	15.0939	15.0817	14.1386	15.1732	14.5095	Q9NSV4	DIAPH3	Protein diaphanous homolog 3	1	EFTDHQETQAELQKK	EFTDHQETQAELQK(UniMod:121)K	4	EFTDHQETQAELQK(UniMod:121)K4	25	0	150047	EFTDHQETQAELQK(UniMod:121)K	TRUE	5	-2.2968	-1.29038
Q05655.21	19.834	19.6414	19.7402	19.3903	19.2371	18.956	19.2066	19.2487	20.371	20.6162	19.8164	20.3155	20.2446	19.3042	18.9878	18.8061	18.7878	18.9699	20.2789	20.5954	19.94	20.3002	20.4434	19.4275	18.9848	19.4813	19.4115	19.0122	20.132	20.4214	20.2969	20.807	20.3655	Q05655	PRKCD	Protein kinase C delta type	1	TGVAGEDMQDNSGTYGKIWEGSSK	TGVAGEDMQDNSGTYGK(UniMod:121)IWEGSSK	3	TGVAGEDMQDNSGTYGK(UniMod:121)IWEGSSK3	30	1	987739	TGVAGEDMQDNSGTYGK(UniMod:121)IWEGSSK	FALSE	0	0.82055	1.46163
Q9UPN4.3	21.7148	21.8411	22.8289	22.6173	22.1123	22.3766	22.7999	22.0692	23.374	23.2621	23.1303	23.2487	23.299	20.9326	21.3027	21.1678	21.1968	21.3245	22.3355	22.4146	22.5852	22.6727	22.479	21.2783	21.167	20.9093	21.6869	20.9601	22.2601	22.4269	22.1585	22.1638	22.1373	Q9UPN4	CEP131	Centrosomal protein of 131 kDa	1	CEAVVAELKQEDQR	C(UniMod:4)EAVVAELK(UniMod:121)QEDQR	3	C(UniMod:4)EAVVAELK(UniMod:121)QEDQR3	30	0	5.34716e+06	C(UniMod:4)EAVVAELK(UniMod:121)QEDQR	FALSE	0	0.739928	1.31803
P62993	22.2487	22.096	22.338	22.1571	22.1751	22.1872	21.7317	21.7962	22.6109	22.9338	22.7362	22.4134	22.638	21.3495	21.396	21.3013	21.5497	21.59	22.7418	22.892	22.507	22.8003	22.8322	21.6579	21.815	21.4211	21.9177	21.8976	23.2603	22.7156	22.5734	22.5526	22.6757	P62993	GRB2	Growth factor receptor-bound protein 2	1	AEEMLSKQR	AEEMLSK(UniMod:121)QR	3	AEEMLSK(UniMod:121)QR3	30	0	5.34377e+06	AEEMLSK(UniMod:121)QR	FALSE	0	0.728872	1.29845
Q9UPN4.9	20.4733	20.4274	21.4236	20.2877	19.9127	19.7244	20.7028	20.1987	22.9028	22.3635	22.5502	22.8353	22.7577	19.6367	18.8075	19.3662	18.8125	19.8352	20.7846	21.6293	21.9814	21.3327	22.0879	19.9857	19.7072	19.9351	19.3523	18.6521	21.5293	21.2268	21.573	21.4787	21.2925	Q9UPN4	CEP131	Centrosomal protein of 131 kDa	1	GLEPEIQKLIAR	GLEPEIQK(UniMod:121)LIAR	3	GLEPEIQK(UniMod:121)LIAR3	30	0	2.72032e+06	GLEPEIQK(UniMod:121)LIAR	FALSE	0	1.36114	2.42603
P35579.28	20.9761	22.0668	21.3308	21.497	21.598	21.671	21.126	21.5416	21.1899	21.622	21.2874	20.6109	21.1643	22.2085	22.5915	22.1641	22.6318	22.2944	21.8316	22.0819	21.2122	22.2157	21.4361	21.8232	21.4742	21.9673	21.4185	21.5997	20.3987	20.0137	20.2357	20.5551	20.2752	P35579	MYH9	Myosin-9	1	EQLEEEEEAKHNLEK	EQLEEEEEAK(UniMod:121)HNLEK	4	EQLEEEEEAK(UniMod:121)HNLEK4	30	0	3.12902e+06	EQLEEEEEAK(UniMod:121)HNLEK	FALSE	0	-1.74446	-0.977274
Q02241.16	19.4733	19.1741	18.843	18.566	19.0664	19.1887	19.1825	19.5776	18.4035	18.8564	18.4337	18.6141	18.5414	18.7949	19.0554	18.9047	18.6584	18.4587	19.4507	19.6811	19.6674	19.5549	19.5148	18.7632	19.1841	19.005	18.7249	19.0555	20.0279	20.1012	19.9598	20.0946	19.8172	Q02241	KIF23	Kinesin-like protein KIF23	1	LIEALEKR	LIEALEK(UniMod:121)R	2	LIEALEK(UniMod:121)R2	30	1	641349	LIEALEK(UniMod:121)R	FALSE	0	0.75634	1.35087
Q9Y221.3	21.7943	22.2481	22.735	22.5421	22.1427	22.2677	22.5937	22.3456	23.1973	22.6804	23.0015	23.3927	23.1866	21.8034	21.5946	22.0224	21.7554	21.8819	22.5924	22.7114	22.8646	22.3962	22.859	21.4514	21.5229	21.4983	20.536	21.0161	22.423	22.4095	22.4447	22.2031	22.4376	Q9Y221	NIP7	60S ribosome subunit biogenesis protein NIP7 homolog	1	LHVTALDYLAPYAKYK	LHVTALDYLAPYAK(UniMod:121)YK	4	LHVTALDYLAPYAK(UniMod:121)YK4	30	0	5.65481e+06	LHVTALDYLAPYAK(UniMod:121)YK	FALSE	0	0.845495	1.51176
Q96QZ7.8	17.1417	16.653	16.2016	16.3977	16.0186	15.8476	16.0949	16.155	16.667	16.1574	16.3051	16.3681	16.0048	15.9591	16.235	16.6387	16.4857	15.6887	17.0192	16.8284	16.9776	17.3612	17.3367	16.295	17.3103	16.0306	15.8964	16.3309	18.2042	18.061	17.709	17.759	17.821	Q96QZ7	MAGI1	Membrane-associated guanylate kinase, WW and PDZ domain-containing protein 1	1	TQYENPVLEAKR	TQYENPVLEAK(UniMod:121)R	3	TQYENPVLEAK(UniMod:121)R3	29	1	123972	TQYENPVLEAK(UniMod:121)R	TRUE	1	1.10331	1.97306
P35579.26	22.1813	22.9165	22.2679	22.5405	22.534	22.1817	22.4248	22.6417	22.1635	22.5175	22.4237	21.4782	21.7734	23.1957	23.4307	23.3317	23.2032	23.0606	22.6023	22.7395	22.4144	22.715	22.4716	22.5771	22.6765	23.0104	22.987	22.6532	21.5664	21.1733	21.5539	21.9312	21.6841	P35579	MYH9	Myosin-9	1	EQEVNILKK	EQEVNILK(UniMod:121)K	3	EQEVNILK(UniMod:121)K3	30	0	6140024	EQEVNILK(UniMod:121)K	FALSE	0	-1.53874	-0.859458
Q9NQC7.9	18.5277	18.1016	17.7764	18.2745	17.1904	16.8131	16.9543	16.7173	18.595	18.4316	18.1662	18.3435	18.2783	17.6355	17.1556	17.3548	17.7869	17.7147	18.646	18.4544	19.4392	18.5553	18.2738	16.9574	17.7668	16.8949	17.9683	18.2165	19.2582	19.5765	19.5642	19.4765	19.5977	Q9NQC7	CYLD	Ubiquitin carboxyl-terminal hydrolase CYLD	1	SELFYTLNGSSVDSQPQSKSK	SELFYTLNGSSVDSQPQSK(UniMod:121)SK	3	SELFYTLNGSSVDSQPQSK(UniMod:121)SK3	29	1	365287	SELFYTLNGSSVDSQPQSK(UniMod:121)SK	TRUE	1	1.38529	2.48233
Q16877.2	19.4158	18.1838	17.8522	18.1857	18.7847	18.8518	17.5899	17.3652	17.3827	18.1509	17.8218	17.1048	17.2842	17.699	18.465	18.1372	18.0979	18.1476	18.2354	18.5509	17.61	18.389	18.5065	18.7827	18.4519	18.3263	18.2223	18.7208	20.6247	20.1152	20.4237	20.1714	20.319	Q16877	PFKFB4	6-phosphofructo-2-kinase/fructose-2,6-bisphosphatase 4	1	HGESELNLKGR	HGESELNLK(UniMod:121)GR	3	HGESELNLK(UniMod:121)GR3	30	1	484171	HGESELNLK(UniMod:121)GR	FALSE	0	1.31085	2.34919
Q15942.5	18.6193	18.8718	18.9807	18.3028	18.8064	18.4255	18.2472	18.4839	19.429	19.8256	19.547	19.1796	19.5596	18.689	18.5712	18.0929	18.2184	18.3764	19.4928	19.4928	19.2168	19.403	19.1644	18.1943	18.3488	17.7423	17.6832	18.2962	19.5405	19.2316	18.9944	19.1464	19.0152	Q15942	ZYX	Zyxin	1	NDPFKAR	NDPFK(UniMod:121)AR	2	NDPFK(UniMod:121)AR2	30	1	507426	NDPFK(UniMod:121)AR	FALSE	0	0.81131	1.45407
Q96Q89.29	10.3801	17.4772	15.9906	17.3293	5.75792	16.7913	16.9386	16.7456	16.8568	17.9268	17.5969	16.6718	17.2904	17.1531	16.9972	17.3437	17.0585	17.6014	17.5918	17.9488	17.3895	18.225	17.4628	5.75792	5.75792	5.75792	5.75792	5.75792	14.9322	14.9945	14.8457	14.2902	15.9484	Q96Q89	KIF20B	Kinesin-like protein KIF20B	1	LSNVEASKENVSQPK	LSNVEASK(UniMod:121)ENVSQPK	3	LSNVEASK(UniMod:121)ENVSQPK3	24	1	139424	LSNVEASK(UniMod:121)ENVSQPK	TRUE	6	6.61773	11.8708
Q96J02	24.4891	24.0108	23.3462	23.0998	22.8316	23.0795	23.0426	22.9813	24.0604	22.768	23.7885	24.1168	23.6933	23.5557	23.2136	23.4192	23.0921	23.6704	24.6855	24.7557	24.9013	24.2521	24.5628	24.173	23.3202	24.0069	23.7349	23.7372	25.26	25.2574	25.1906	25.1273	25.0831	Q96J02	ITCH	E3 ubiquitin-protein ligase Itchy homolog	1	EFDPLGPLPPGWEKR	EFDPLGPLPPGWEK(UniMod:121)R	3	EFDPLGPLPPGWEK(UniMod:121)R3	30	0	1.96608e+07	EFDPLGPLPPGWEK(UniMod:121)R	FALSE	0	0.994167	1.78434
Q92871.2	17.1858	16.9955	16.6541	16.57	16.395	16.6689	16.2731	17.07	17.2993	16.8024	16.1042	16.8092	16.5489	16.6788	16.6236	16.5242	16.5018	16.6431	17.2863	17.3033	17.7551	17.441	17.198	17.0886	16.662	16.3645	16.0748	15.864	18.4458	17.5363	18.0414	17.8699	17.9107	Q92871	PMM1	Phosphomannomutase 1	1	IEFSELDKK	IEFSELDK(UniMod:121)K	3	IEFSELDK(UniMod:121)K3	21	1	160132	IEFSELDK(UniMod:121)K	TRUE	9	1.10882	1.99122
Q9UK76	22.1464	21.6743	21.5596	20.5761	20.6365	20.8596	21.304	21.1834	22.1542	22.0949	22.1598	22.3759	22.2518	21.0285	20.8769	21.2858	20.8983	21.2526	22.4158	22.2883	22.1072	22.4086	22.1809	21.8111	21.5941	21.6905	21.5085	21.7146	22.8604	22.5064	22.4454	22.8611	22.4725	Q9UK76	JPT1	Jupiter microtubule associated homolog 1	1	MASNIFGTPEENQASWAKSAGAK	MASNIFGTPEENQASWAK(UniMod:121)SAGAK	3	MASNIFGTPEENQASWAK(UniMod:121)SAGAK3	30	1	4.15392e+06	MASNIFGTPEENQASWAK(UniMod:121)SAGAK	FALSE	0	0.690472	1.24035
Q8IYM9.7	22.2493	22.5261	22.683	22.4837	22.5186	22.3938	22.8329	22.7756	22.5999	23.0358	22.8753	22.5472	22.7673	22.2912	22.7029	22.5689	22.8111	22.742	22.3849	22.4372	22.2312	22.3324	22.7592	22.4973	22.5637	22.7121	22.9763	22.8734	21.9827	21.7124	21.5902	21.8613	21.7235	Q8IYM9	TRIM22	E3 ubiquitin-protein ligase TRIM22	1	ILKGFNEMR	ILK(UniMod:121)GFNEMR	3	ILK(UniMod:121)GFNEMR3	30	0	6.08064e+06	ILK(UniMod:121)GFNEMR	FALSE	0	-1.22138	-0.679717
Q15154.39	20.046	20.1253	21.3034	19.9619	19.0224	20.3411	20.7964	19.8446	22.8793	22.344	22.4009	22.8074	22.6359	19.0517	18.6742	18.569	19.1517	18.8979	21.0335	21.1884	21.9097	21.3677	21.4088	19.4157	18.8387	19.6319	17.3264	18.7579	22.0226	21.4686	21.1193	21.5428	20.3361	Q15154	PCM1	Pericentriolar material 1 protein	1	MDKLLGELHTLR	MDK(UniMod:121)LLGELHTLR	4	MDK(UniMod:121)LLGELHTLR4	30	0	2.48063e+06	MDK(UniMod:121)LLGELHTLR	FALSE	0	1.7901	3.21736
Q9Y225	21.8402	21.5917	21.2755	21.4283	21.6361	21.2225	21.6609	21.1526	21.746	20.7135	20.7224	21.5162	20.9561	21.2809	20.7964	21.2863	21.1761	20.8556	21.958	22.0315	22.0768	22.0677	22.3881	21.5102	21.0715	20.8752	21.2356	21.3697	22.4601	22.426	22.4546	22.4021	22.5966	Q9Y225	RNF24	RING finger protein 24	1	CLIKWLEVR	C(UniMod:4)LIK(UniMod:121)WLEVR	3	C(UniMod:4)LIK(UniMod:121)WLEVR3	30	0	3.46846e+06	C(UniMod:4)LIK(UniMod:121)WLEVR	FALSE	0	0.897436	1.61343
P52789.7	19.0877	19.2471	19.0867	19.1126	19.1262	18.8933	19.3742	18.5705	18.9743	19.3186	18.5182	19.9937	18.9857	19.5432	18.9367	19.4108	19.225	19.4368	19.2389	19.6735	19.1204	18.8422	19.0434	17.996	18.4793	18.6241	18.488	17.778	20.2103	19.8346	19.9716	20.0491	19.4462	P52789	HK2	Hexokinase-2	1	FETKDISDIEGEK	FETK(UniMod:121)DISDIEGEK	3	FETK(UniMod:121)DISDIEGEK3	30	0	638669	FETK(UniMod:121)DISDIEGEK	FALSE	0	1.16457	2.09396
P24928.14	18.153	18.6222	19.1064	19.7124	19.3529	19.4246	19.2213	19.4076	18.9307	18.3354	18.7554	19.2618	18.6619	19.2924	19.2668	19.2053	19.4324	19.2997	18.3566	17.0266	17.7739	18.1083	18.4606	18.6191	18.5772	19.7877	19.0051	18.9998	16.8701	17.2323	17.3261	17.3731	17.7392	P24928	POLR2A	DNA-directed RNA polymerase II subunit RPB1	1	LKELINISK	LK(UniMod:121)ELINISK	3	LK(UniMod:121)ELINISK3	30	1	465614	LK(UniMod:121)ELINISK	FALSE	0	-2.17207	-1.20723
O15031.14	19.1377	19.5065	20.1737	19.8842	20.4528	21.2702	20.3212	20.2498	20.0015	20.1981	19.8657	19.7839	19.7093	19.9097	19.7489	19.562	20.203	19.7962	19.5436	19.1123	19.3935	18.7058	19.0899	19.6499	20.3625	20.0011	19.3542	20.4655	18.4968	18.5532	17.727	18.4382	18.3281	O15031	PLXNB2	Plexin-B2	1	KMVEDYYK	K(UniMod:121)MVEDYYK	3	K(UniMod:121)MVEDYYK3	30	0	887276	K(UniMod:121)MVEDYYK	FALSE	0	-2.13202	-1.18403
P35579.11	18.5555	19.2414	18.6973	18.8686	19.2889	18.8522	18.141	18.8802	18.5075	18.3647	18.8544	18.4493	18.7663	19.5917	19.7696	19.5565	19.9843	19.7348	18.6571	18.9012	18.8485	18.6484	18.7218	18.8194	19.1197	18.9562	19.8747	19.4745	17.7202	17.7447	18.4219	17.7212	17.7026	P35579	MYH9	Myosin-9	1	CQHLQAEKK	C(UniMod:4)QHLQAEK(UniMod:121)K	3	C(UniMod:4)QHLQAEK(UniMod:121)K3	30	0	505279	C(UniMod:4)QHLQAEK(UniMod:121)K	FALSE	0	-1.78338	-0.99019
Q9BZL1.1	22.2971	22.3401	22.7508	22.2004	22.0924	22.35	22.3191	22.0304	23.0491	23.848	23.2459	23.1067	23.2658	21.0664	21.6577	21.3795	21.8998	21.6621	22.8694	23.0392	22.9653	23.4187	23.4432	21.7883	21.5062	21.8472	21.7856	21.7895	22.9814	22.8123	22.7526	22.9621	22.746	Q9BZL1	UBL5	Ubiquitin-like protein 5	1	VKCNTDDTIGDLK	VK(UniMod:121)C(UniMod:4)NTDDTIGDLK	3	VK(UniMod:121)C(UniMod:4)NTDDTIGDLK3	30	0	6.58549e+06	VK(UniMod:121)C(UniMod:4)NTDDTIGDLK	FALSE	0	0.790739	1.42428
Q04323	19.2463	19.4405	19.6945	18.9738	19.1105	19.4848	18.9433	19.8983	19.9962	20.7097	20.0689	19.8505	19.9092	18.7106	19.1833	18.5029	18.8032	18.7174	19.7542	20.0675	20.23	20.4911	19.9452	18.546	18.7841	18.8682	17.927	18.3731	20.323	20.125	20.05	19.7117	19.7548	Q04323	UBXN1	UBX domain-containing protein 1	1	EKAEELAAR	EK(UniMod:121)AEELAAR	2	EK(UniMod:121)AEELAAR2	30	1	817884	EK(UniMod:121)AEELAAR	FALSE	0	1.06613	1.92033
Q99848.17	21.4516	22.4052	21.3998	21.6829	21.5675	21.6415	21.3652	21.2746	21.1514	21.5859	21.1793	21.239	21.3112	22.1808	22.5046	22.1426	22.3532	21.9988	22.4537	22.6352	22.765	22.5523	22.4654	21.0817	21.1798	20.7342	21.2648	20.8052	21.9731	21.775	21.9525	21.7666	21.9835	Q99848	EBNA1BP2	Probable rRNA-processing protein EBP2	1	VQTEVLQKR	VQTEVLQK(UniMod:121)R	3	VQTEVLQK(UniMod:121)R3	30	0	3.79982e+06	VQTEVLQK(UniMod:121)R	FALSE	0	0.626029	1.12791
P35579.4	18.9975	19.8458	19.3653	19.565	19.8967	19.7506	19.2052	19.2633	19.4879	19.1088	19.3318	18.9218	19.1221	20.4112	20.2836	19.9452	20.5941	20.0629	19.3819	19.2704	19.4185	19.8109	19.2796	19.7136	19.5503	19.6466	19.4565	19.774	18.8775	18.5451	18.4376	18.1832	17.7907	P35579	MYH9	Myosin-9	1	AKQTLENER	AK(UniMod:121)QTLENER	3	AK(UniMod:121)QTLENER3	29	0	743644	AK(UniMod:121)QTLENER	TRUE	1	-1.62242	-0.900393
Q9NZ52.5	17.951	18.096	18.4116	17.2003	17.4647	17.6813	17.7994	17.4926	19.0208	19.405	18.897	19.8912	19.2642	17.2182	17.7856	17.1274	17.1738	16.4249	18.7258	18.7358	19.3198	19.3828	19.066	17.453	16.9201	17.2718	17.1765	16.8822	18.1704	18.6808	19.2896	18.9218	18.7436	Q9NZ52	GGA3	ADP-ribosylation factor-binding protein GGA3	1	NPDDLQEANKLIK	NPDDLQEANK(UniMod:121)LIK	3	NPDDLQEANK(UniMod:121)LIK3	29	1	380546	NPDDLQEANK(UniMod:121)LIK	TRUE	1	1.15662	2.08441
Q9Y6I3.2	19.8343	19.2397	19.4333	18.6619	19.1094	19.1244	18.9916	18.6216	20.04	19.9758	19.7925	19.7388	20.2773	18.2221	18.3317	18.7551	18.5034	18.9719	19.7852	20.1786	19.7968	20.0175	19.8348	19.2472	19.7833	19.0631	18.8802	18.7918	21.1743	20.2975	20.3357	20.4488	20.3208	Q9Y6I3	EPN1	Epsin-1	0	DGKDQGVNVR	DGK(UniMod:121)DQGVNVR	3	DGK(UniMod:121)DQGVNVR3	30	0	869220	DGK(UniMod:121)DQGVNVR	FALSE	0	0.971162	1.75347
Q9BZX2.7	17.3817	18.3	17.7738	17.8704	17.8544	18.199	17.8831	17.897	17.5816	17.8056	17.7533	17.2125	17.6809	17.8502	18.3062	18.2022	18.7079	18.0205	18.3985	18.1341	18.222	18.4791	18.6797	16.7527	16.7539	16.3786	17.4444	16.5721	17.9598	18.0738	17.8642	18.0485	17.9694	Q9BZX2	UCK2	Uridine-cytidine kinase 2	1	TLKEITEGK	TLK(UniMod:121)EITEGK	2	TLK(UniMod:121)EITEGK2	30	1	246264	TLK(UniMod:121)EITEGK	FALSE	0	0.856777	1.5488
Q9H1K0	17.1944	16.6323	16.9069	16.2416	16.4275	16.3425	16.44	16.1505	17.6557	17.6139	17.7575	17.1846	17.2547	16.3262	16.2159	16.5084	15.5173	15.6682	17.1208	17.736	17.7301	16.5055	16.9943	16.5985	16.4731	16.5115	16.2157	16.478	18.3214	17.7218	17.9664	17.6804	17.9774	Q9H1K0	RBSN	Rabenosyn-5	1	AYIFDAKQCGR	AYIFDAK(UniMod:121)QC(UniMod:4)GR	3	AYIFDAK(UniMod:121)QC(UniMod:4)GR3	26	0	156833	AYIFDAK(UniMod:121)QC(UniMod:4)GR	TRUE	4	1.05285	1.90334
P35579	21.4608	22.0617	21.6029	21.7419	21.3603	21.6833	21.5899	22.3941	21.3725	20.8688	21.6416	21.4932	21.8833	22.7195	22.4538	22.3361	22.1359	22.7139	21.7266	21.7188	21.6218	21.3379	21.8524	22.2659	21.6987	22.1413	23.1252	22.0178	20.6701	20.869	20.3404	20.6192	20.8603	P35579	MYH9	Myosin-9	1	ADEWLMKNMDPLNDNIATLLHQSSDK	ADEWLMK(UniMod:121)NMDPLNDNIATLLHQSSDK	4	ADEWLMK(UniMod:121)NMDPLNDNIATLLHQSSDK4	30	1	3816474	ADEWLMK(UniMod:121)NMDPLNDNIATLLHQSSDK	FALSE	0	-2.03206	-1.12393
P35579.101	23.3373	23.7138	23.128	23.4659	22.9775	23.0884	23.1465	23.5135	23.3574	22.1289	22.9718	23.2458	23.3846	24.0993	23.7302	24.0324	23.8945	24.1217	23.4892	23.5064	23.4629	23.2838	23.5176	24.0114	23.9329	23.8498	24.1238	23.815	22.4955	22.8199	22.7217	22.9412	22.6615	P35579	MYH9	Myosin-9	0	TQLEELEDELQATEDAKLR	TQLEELEDELQATEDAK(UniMod:121)LR	3	TQLEELEDELQATEDAK(UniMod:121)LR3	30	1	1.18229e+07	TQLEELEDELQATEDAK(UniMod:121)LR	FALSE	0	-1.56938	-0.867844
Q9NZ52.12	20.3152	19.9757	20.2506	19.4242	19.1152	19.2215	19.5172	19.0533	21.2207	21.5011	20.9487	21.0284	21.4756	19.0047	19.3447	19.2422	19.3724	19.1767	20.526	20.6852	20.7553	20.9178	20.7324	20.111	19.5834	19.8176	19.81	19.5782	21.4032	20.7806	20.5695	20.6123	20.8858	Q9NZ52	GGA3	ADP-ribosylation factor-binding protein GGA3	1	VVSPKYLGDR	VVSPK(UniMod:121)YLGDR	3	VVSPK(UniMod:121)YLGDR3	30	0	1.42962e+06	VVSPK(UniMod:121)YLGDR	FALSE	0	0.762067	1.37844
P42566.8	23.5603	23.4502	24.7068	24.4813	24.0314	24.4433	24.5099	24.3029	25.1595	24.5924	24.8754	25.3868	25.2851	23.1184	22.7345	23.079	23.0511	23.0937	23.8204	23.8597	23.9688	23.7086	24.0678	23.4752	22.994	22.9946	22.5658	23.0943	24.1735	24.171	24.1633	24.0681	23.9028	P42566	EPS15	Epidermal growth factor receptor substrate 15	1	LDSPDPFKLNDPFQPFPGNDSPK	LDSPDPFK(UniMod:121)LNDPFQPFPGNDSPK	3	LDSPDPFK(UniMod:121)LNDPFQPFPGNDSPK3	30	1	1.85516e+07	LDSPDPFK(UniMod:121)LNDPFQPFPGNDSPK	FALSE	0	0.76166	1.38031
P62942.1	24.0007	23.4904	23.1532	22.8972	22.813	22.7566	22.9397	23.121	23.3794	23.4048	23.3967	23.3402	23.4829	23.3698	23.092	23.3348	23.166	22.988	23.7241	23.8009	23.8628	24.0903	23.4751	23.8829	23.6018	23.3881	23.6276	23.5836	24.4187	24.4439	24.311	24.3726	24.3773	P62942	FKBP1A	Peptidyl-prolyl cis-trans isomerase FKBP1A	1	GQTCVVHYTGMLEDGKK	GQTC(UniMod:4)VVHYTGMLEDGK(UniMod:121)K	4	GQTC(UniMod:4)VVHYTGMLEDGK(UniMod:121)K4	30	0	1.33886e+07	GQTC(UniMod:4)VVHYTGMLEDGK(UniMod:121)K	FALSE	0	0.546076	0.989806
Q09666.296	23.0838	22.8571	22.933	22.1473	22.2475	22.5151	22.499	22.3751	23.4852	23.2687	23.4662	23.6381	23.6875	22.2712	22.189	22.5748	22.2031	22.3628	23.405	23.2939	23.553	23.3493	23.3687	22.7651	22.6345	22.8826	21.8956	22.6747	23.2524	23.6925	23.6467	23.7617	23.6325	Q09666	AHNAK	Neuroblast differentiation-associated protein AHNAK	1	SAKMDIDVPDVEVQGPDWHLK	SAK(UniMod:121)MDIDVPDVEVQGPDWHLK	4	SAK(UniMod:121)MDIDVPDVEVQGPDWHLK4	30	0	9115933	SAK(UniMod:121)MDIDVPDVEVQGPDWHLK	FALSE	0	0.729861	1.32342
Q8IVM0.14	21.6451	21.7527	22.0304	21.1695	21.312	21.0271	21.4085	21.176	22.9221	22.821	22.8868	22.7765	22.8045	21.0543	21.3709	21.1479	21.0817	20.8264	22.2409	22.5068	22.4924	22.5463	22.2593	21.1202	20.6767	21.3271	21.645	20.7551	22.0287	22.4577	22.109	22.4536	21.8775	Q8IVM0	CCDC50	Coiled-coil domain-containing protein 50	1	QLQEEDLKAQAQLQK	QLQEEDLK(UniMod:121)AQAQLQK	3	QLQEEDLK(UniMod:121)AQAQLQK3	30	0	4.28003e+06	QLQEEDLK(UniMod:121)AQAQLQK	FALSE	0	0.767938	1.39304
Q8TAM1.2	18.9239	18.4511	17.9729	17.837	18.6447	17.8325	17.7271	18.6854	17.6267	17.6314	17.8071	18.0858	17.8513	19.4457	19.6959	19.3084	19.2145	19.4324	17.4098	17.5572	17.6883	16.9037	17.8553	19.5206	19.6873	19.2392	19.8919	19.6261	18.1228	18.0864	18.4495	18.3959	18.2195	Q8TAM1	BBS10	Bardet-Biedl syndrome 10 protein	1	QVLCTKPTGEVLLSR	QVLC(UniMod:4)TK(UniMod:121)PTGEVLLSR	3	QVLC(UniMod:4)TK(UniMod:121)PTGEVLLSR3	30	1	425128	QVLC(UniMod:4)TK(UniMod:121)PTGEVLLSR	FALSE	0	-1.72554	-0.950933
Q14582	18.1589	16.9572	16.6744	17.3901	17.1599	16.8973	17.1688	17.1332	15.9221	16.2271	16.3218	16.2468	16.2769	17.982	17.9851	17.899	17.8839	17.5301	15.6223	16.7853	16.8525	15.6726	15.3589	18.9043	18.7867	19.2267	18.9992	19.0488	17.7855	17.1486	16.7242	17.178	17.7873	Q14582	MXD4	Max dimerization protein 4	1	ALSIKEQLQQEHR	ALSIK(UniMod:121)EQLQQEHR	3	ALSIK(UniMod:121)EQLQQEHR3	27	0	221070	ALSIK(UniMod:121)EQLQQEHR	TRUE	3	-2.1514	-1.18541
Q13332.1	21.6331	21.3432	20.7072	20.8011	20.4739	20.6314	20.6813	21.1604	20.7182	20.7374	20.5432	20.8769	20.4478	21.5895	21.5449	21.5419	21.2069	21.6141	21.251	21.1189	21.1174	21.1361	21.311	22.1498	22.1161	22.1881	21.8261	21.9508	21.2558	21.3317	21.2473	21.0907	21.1749	Q13332	PTPRS	Receptor-type tyrosine-protein phosphatase S	1	LAQVEPGEHVTGMELEFKR	LAQVEPGEHVTGMELEFK(UniMod:121)R	4	LAQVEPGEHVTGMELEFK(UniMod:121)R4	30	0	2.65634e+06	LAQVEPGEHVTGMELEFK(UniMod:121)R	FALSE	0	-1.06557	-0.586635
Q8IVM0.10	22.7066	22.9508	23.1309	22.7284	22.5756	22.6522	22.7845	22.335	23.3701	23.9223	23.8129	23.5286	23.5992	22.1514	22.8605	22.4842	22.5499	22.5763	23.291	23.6045	23.302	23.5802	23.1084	22.2559	22.0998	22.1898	22.5045	21.9907	23.4054	22.9113	23.1502	23.301	23.2571	Q8IVM0	CCDC50	Coiled-coil domain-containing protein 50	1	LLQEKELQEEK	LLQEK(UniMod:121)ELQEEK	3	LLQEK(UniMod:121)ELQEEK3	30	0	8.68215e+06	LLQEK(UniMod:121)ELQEEK	FALSE	0	0.70771	1.28601
P62979	21.1854	22.2629	22.137	22.4419	22.5379	22.3406	22.1567	22.3584	21.6263	22.1717	21.8562	22.1939	21.6869	22.669	22.674	22.539	22.8286	22.4825	21.9846	21.7698	21.7366	22.065	21.8796	21.3281	21.8201	22.0125	21.8853	21.4781	20.4257	21.032	20.5222	20.8955	20.4543	P62979	RPS27A	Ubiquitin-40S ribosomal protein S27a	1	CCLTYCFNKPEDK	C(UniMod:4)C(UniMod:4)LTYC(UniMod:4)FNK(UniMod:121)PEDK	3	C(UniMod:4)C(UniMod:4)LTYC(UniMod:4)FNK(UniMod:121)PEDK3	30	0	4.10539e+06	C(UniMod:4)C(UniMod:4)LTYC(UniMod:4)FNK(UniMod:121)PEDK	FALSE	0	-1.34042	-0.737272
Q9H7X2	17.8335	17.3962	17.4029	17.8575	17.6868	17.7003	18.2082	17.7755	16.0763	17.6342	17.0585	16.7452	17.2865	18.085	18.6137	18.2938	17.4872	18.1362	16.6494	17.4152	16.5823	16.7781	15.9214	18.5872	18.8473	18.5324	18.6713	19.0468	17.3057	16.7952	17.097	16.9467	16.5054	Q9H7X2	C1orf115	Uncharacterized protein C1orf115	1	SKAESSLLR	SK(UniMod:121)AESSLLR	2	SK(UniMod:121)AESSLLR2	28	1	231166	SK(UniMod:121)AESSLLR	TRUE	2	-2.33195	-1.28201
Q8N3C0.27	17.436	18.2059	18.1846	17.5009	17.4764	17.2958	17.193	17.3008	18.9623	19.4802	19.2898	18.7099	18.6371	17.4824	18.1027	17.6111	17.0405	16.9471	18.5933	19.0357	19.1917	19.1028	18.9514	16.8199	16.6393	16.6054	16.8539	16.9497	18.015	17.7882	18.1378	18.0774	18.4732	Q8N3C0	ASCC3	Activating signal cointegrator 1 complex subunit 3	1	PNYGCQVTIQSEQEKQLMK	PNYGC(UniMod:4)QVTIQSEQEK(UniMod:121)QLMK	3	PNYGC(UniMod:4)QVTIQSEQEK(UniMod:121)QLMK3	28	1	316475	PNYGC(UniMod:4)QVTIQSEQEK(UniMod:121)QLMK	TRUE	2	0.939828	1.70953
Q14195	19.7164	19.3607	19.5569	19.3704	19.0915	19.5763	19.3607	18.8035	20.1454	19.7785	19.7362	19.7649	19.9414	18.6424	18.691	18.6672	18.6844	18.9527	19.9503	19.8774	19.6694	20.2817	20.191	18.8692	19.3013	19.4518	18.9421	19.3936	20.3017	20.4891	20.2197	20.0176	20.1776	Q14195	DPYSL3	Dihydropyrimidinase-related protein 3	1	AIGKDNFTAIPEGTNGVEER	AIGK(UniMod:121)DNFTAIPEGTNGVEER	3	AIGK(UniMod:121)DNFTAIPEGTNGVEER3	30	1	842450	AIGK(UniMod:121)DNFTAIPEGTNGVEER	FALSE	0	0.744343	1.35476
Q02241.29	21.4888	21.1606	20.8077	20.8117	20.9921	20.2362	21.0867	21.208	20.5257	20.9262	20.3547	21.2726	20.6628	21.0606	20.7738	21.0228	20.7186	20.7143	21.2181	21.485	21.5352	21.361	21.7169	20.699	21.3315	20.8244	20.484	20.9527	22.2401	22.1747	21.9176	22.1811	22.0828	Q02241	KIF23	Kinesin-like protein KIF23	1	QMMIDEFNKQSNAFK	QMMIDEFNK(UniMod:121)QSNAFK	3	QMMIDEFNK(UniMod:121)QSNAFK3	30	1	2.59189e+06	QMMIDEFNK(UniMod:121)QSNAFK	FALSE	0	0.893606	1.62829
P13693	23.0284	23.4115	23.6829	22.9988	23.1243	23.2422	22.858	22.827	24.3596	24.7124	24.448	23.8779	24.3812	22.2795	22.554	22.49	22.9037	22.4243	24.278	24.142	23.9539	24.5496	24.5399	22.4024	22.6723	22.5975	22.2324	22.4926	23.5946	23.9747	23.5334	23.3048	23.4786	P13693	TPT1	Translationally-controlled tumor protein	1	DGLEMEKC	DGLEMEK(UniMod:121)C(UniMod:4)	2	DGLEMEK(UniMod:121)C(UniMod:4)2	30	1	1.27546e+07	DGLEMEK(UniMod:121)C(UniMod:4)	FALSE	0	0.777472	1.4181
Q8IZ07.9	21.9924	22.5838	23.2233	23.2195	23.2815	23.4546	23.2835	23.1016	23.2721	23.5707	23.2304	22.6097	23.2096	22.414	22.3925	22.2348	22.4196	22.3765	22.7596	22.5949	22.4155	23.2385	22.992	21.43	21.4449	21.9355	21.0223	21.1391	22.8143	22.4982	22.6573	22.6326	22.3497	Q8IZ07	ANKRD13A	Ankyrin repeat domain-containing protein 13A	1	TDKAEVVNGYEAK	TDK(UniMod:121)AEVVNGYEAK	3	TDK(UniMod:121)AEVVNGYEAK3	30	0	6.9232e+06	TDK(UniMod:121)AEVVNGYEAK	FALSE	0	0.846943	1.54522
O75113.13	18.9065	18.9425	19.1355	18.699	18.2209	18.7103	18.7139	18.27	19.7592	19.6585	19.5897	19.7811	19.9523	18.7246	18.6053	18.1855	18.236	18.0675	19.6016	19.4734	19.368	19.8256	19.3376	18.3787	18.2956	18.3511	18.787	18.1461	19.4743	19.6748	19.274	19.3179	19.365	O75113	N4BP1	NEDD4-binding protein 1	1	NKGVYSSTNELTTDSTPK	NK(UniMod:121)GVYSSTNELTTDSTPK	3	NK(UniMod:121)GVYSSTNELTTDSTPK3	30	1	583887	NK(UniMod:121)GVYSSTNELTTDSTPK	FALSE	0	0.728907	1.33012
O75131	25.1729	24.1512	24.1265	24.0981	23.6828	24.0013	23.7194	23.7558	24.5718	24.3888	24.1934	24.3713	24.4819	24.0619	23.7645	23.7291	23.6182	23.8634	24.5025	24.4155	24.3659	24.6333	24.5581	24.7408	24.8312	24.9394	24.9101	24.4001	25.3641	25.5453	25.6957	25.7166	25.5853	O75131	CPNE3	Copine-3	1	DLFGKSDPYLEFHK	DLFGK(UniMod:121)SDPYLEFHK	4	DLFGK(UniMod:121)SDPYLEFHK4	30	0	26841630	DLFGK(UniMod:121)SDPYLEFHK	FALSE	0	0.578215	1.05594
P35579.103	20.6311	21.3595	21.086	21.2422	21.5245	21.2784	21.3372	21.5074	20.8618	20.8208	20.8589	20.5593	20.8697	21.7131	21.7144	21.6621	21.6167	21.5999	21.5295	21.1682	20.8288	20.969	20.7935	20.6708	20.9853	21.4283	21.4684	21.2436	20.4656	19.7469	20.1615	20.0541	20.0863	P35579	MYH9	Myosin-9	1	VAAYDKLEK	VAAYDK(UniMod:121)LEK	3	VAAYDK(UniMod:121)LEK3	30	0	2250457	VAAYDK(UniMod:121)LEK	FALSE	0	-1.36527	-0.747505
Q13200.8	22.9297	23.1965	23.2255	22.8797	23.0899	23.428	22.8776	23.2157	23.498	23.3222	23.4767	23.3209	23.1463	22.9326	23.3906	23.1945	22.878	23.5471	23.18	23.2415	23.0544	23.3155	23.2307	22.9789	22.1539	22.2094	22.4835	21.9509	23.3157	23.5527	23.8555	23.3551	23.4414	Q13200	PSMD2	26S proteasome non-ATPase regulatory subunit 2	1	HLAGEVAKEWQELDDAEK	HLAGEVAK(UniMod:121)EWQELDDAEK	3	HLAGEVAK(UniMod:121)EWQELDDAEK3	30	0	9.55339e+06	HLAGEVAK(UniMod:121)EWQELDDAEK	FALSE	0	0.812728	1.48485
Q9UHD8.5	20.7909	20.6999	20.5412	20.2123	20.0793	19.9772	19.9455	20.1378	21.0688	21.2165	20.9207	20.8569	20.9966	20.3555	20.1889	20.4501	20.1662	20.5533	20.4954	21.43	21.1867	21.067	21.1054	20.4856	19.9667	20.1517	20.5547	20.3104	21.5778	21.186	21.1545	21.3009	21.2206	Q9UHD8	SEPTIN9	Septin-9	1	FQDLGVKNSEPSAR	FQDLGVK(UniMod:121)NSEPSAR	3	FQDLGVK(UniMod:121)NSEPSAR3	30	0	1.81715e+06	FQDLGVK(UniMod:121)NSEPSAR	FALSE	0	0.70324	1.28505
Q15154.14	21.0976	21.4131	22.7777	21.65	22.0427	21.2948	22.0736	21.8594	23.8366	23.9037	23.947	23.7728	23.396	20.6777	21.2552	21.1195	20.3049	20.9512	21.841	22.0502	21.8431	22.1463	21.9417	20.9695	20.3727	19.815	20.0117	20.8039	21.8981	21.9268	21.7936	21.5222	21.8628	Q15154	PCM1	Pericentriolar material 1 protein	1	FFHKQLGSILQDSLAK	FFHK(UniMod:121)QLGSILQDSLAK	4	FFHK(UniMod:121)QLGSILQDSLAK4	30	0	5006065	FFHK(UniMod:121)QLGSILQDSLAK	FALSE	0	0.994412	1.81788
Q5T6F2	21.9674	21.3217	21.6279	20.6939	20.7455	21.2325	21.3033	21.1951	22.2753	21.5549	22.1704	22.5214	22.5864	21.2554	20.7686	20.9407	20.5609	20.9811	21.5943	21.644	22.0204	21.66	21.7913	21.6312	21.4569	21.2853	21.364	21.1292	22.4044	22.6949	22.7146	22.4819	22.5114	Q5T6F2	UBAP2	Ubiquitin-associated protein 2	1	AINILLEGNSDTTSWETVGCKK	AINILLEGNSDTTSWETVGC(UniMod:4)K(UniMod:121)K	3	AINILLEGNSDTTSWETVGC(UniMod:4)K(UniMod:121)K3	30	1	3777689	AINILLEGNSDTTSWETVGC(UniMod:4)K(UniMod:121)K	FALSE	0	0.840095	1.53614
O14964.2	18.7543	19.1668	19.6419	19.0724	19.3932	19.2108	18.7761	19.0348	20.2931	20.2628	20.0207	20.0579	20.2972	18.383	18.8382	18.8343	18.7378	18.4347	19.4993	20.1551	19.5383	19.6455	19.602	18.3248	18.5128	18.1798	17.904	18.0989	19.5815	19.5672	19.3651	19.1623	18.8463	O14964	HGS	Hepatocyte growth factor-regulated tyrosine kinase substrate	1	FGIEKEVR	FGIEK(UniMod:121)EVR	2	FGIEK(UniMod:121)EVR2	30	1	675147	FGIEK(UniMod:121)EVR	FALSE	0	0.777893	1.42294
P35579.38	19.4835	20.6291	20.0426	20.368	20.5409	20.8846	19.8686	20.458	19.9103	19.335	19.9044	19.2118	19.9446	20.6286	21.2701	20.9694	21.0793	20.9555	20.1878	20.4655	20.3059	20.2285	20.2001	20.0896	20.1686	20.1939	19.585	20.6717	19.0169	18.944	18.6074	18.7031	18.8549	P35579	MYH9	Myosin-9	1	HEEKVAAYDK	HEEK(UniMod:121)VAAYDK	3	HEEK(UniMod:121)VAAYDK3	30	1	1.18854e+06	HEEK(UniMod:121)VAAYDK	FALSE	0	-1.70251	-0.930468
Q8IYM9.11	20.2707	20.8232	20.8354	20.8419	20.8271	21.0834	20.7713	20.7241	20.7865	21.2437	20.6785	20.5238	20.8736	20.7802	21.4001	20.9634	21.3194	21.0539	20.4675	20.6419	20.3365	20.7719	20.4968	20.3923	20.9088	20.697	21.3165	20.8459	20.1072	19.7344	19.5218	19.6363	19.5466	Q8IYM9	TRIM22	E3 ubiquitin-protein ligase TRIM22	1	LIKEDQEAEK	LIK(UniMod:121)EDQEAEK	3	LIK(UniMod:121)EDQEAEK3	30	0	1.70665e+06	LIK(UniMod:121)EDQEAEK	FALSE	0	-1.45224	-0.793408
Q8N6T3.5	20.3308	20.1894	20.5242	19.5745	19.4659	19.8849	19.8869	19.551	21.5215	21.2926	21.2108	21.3597	21.4945	19.2112	20.0078	19.4749	19.3376	19.1814	20.6083	20.88	20.9782	21.1274	21.0873	20.2116	19.6044	19.6652	20.0056	18.9303	21.1995	20.9632	20.9245	21.11	20.6934	Q8N6T3	ARFGAP1	ADP-ribosylation factor GTPase-activating protein 1	1	EGKIFDDVSSGVSQLASK	EGK(UniMod:121)IFDDVSSGVSQLASK	3	EGK(UniMod:121)IFDDVSSGVSQLASK3	30	1	1.59709e+06	EGK(UniMod:121)IFDDVSSGVSQLASK	FALSE	0	0.914753	1.67461
P35579.117	18.1148	18.9423	18.4174	18.5765	18.883	18.3939	18.2702	18.9884	18.6264	18.2085	18.115	17.9854	18.1268	19.3359	19.6115	19.5712	19.6938	19.6813	18.6638	18.9765	18.3631	17.6048	17.9215	18.5237	18.5848	18.7661	19.6	19.1343	17.4908	17.7587	17.097	17.2839	16.9092	P35579	MYH9	Myosin-9	1	VTTEAKLK	VTTEAK(UniMod:121)LK	2	VTTEAK(UniMod:121)LK2	29	1	422341	VTTEAK(UniMod:121)LK	TRUE	1	-2.08763	-1.14012
Q8TDB6.10	19.9261	20.2593	21.1999	20.4015	20.179	20.648	20.9492	20.7939	21.8969	21.9467	21.6968	21.8811	21.6061	20.1084	20.2731	20.4812	20.0394	20.2709	20.2324	20.1063	20.6545	19.948	20.4789	20.5174	19.901	20.5818	21.1266	20.765	19.3584	19.4914	19.2561	18.8162	19.4469	Q8TDB6	DTX3L	E3 ubiquitin-protein ligase DTX3L	1	EVLLLKSLGK	EVLLLK(UniMod:121)SLGK	3	EVLLLK(UniMod:121)SLGK3	30	0	1.71758e+06	EVLLLK(UniMod:121)SLGK	FALSE	0	-1.68764	-0.921505
Q8N0X7.13	24.6406	25.1126	25.2883	24.6112	24.8124	24.8346	24.8418	24.8472	25.9488	26.0306	25.8649	25.4504	25.6412	24.4454	24.3728	24.5365	24.6918	24.3692	25.7743	25.86	25.7388	25.9486	25.3888	23.9552	24.4588	24.4419	23.647	24.0736	25.3593	25.0037	25.4872	24.9962	24.9834	Q8N0X7	SPART	Spartin	1	IQPEEKPVEVSPAVTK	IQPEEK(UniMod:121)PVEVSPAVTK	3	IQPEEK(UniMod:121)PVEVSPAVTK3	30	0	3.78271e+07	IQPEEK(UniMod:121)PVEVSPAVTK	FALSE	0	0.741878	1.35948
P62993.1	20.3366	19.8412	20.016	19.5748	19.3218	19.3715	19.6977	19.5467	20.0611	20.7092	20.7451	20.2968	20.8354	18.7954	19.1608	18.9895	19.2974	18.8377	20.4429	20.6184	20.6608	21.1149	20.4936	19.8271	19.6337	20.031	19.9097	19.5397	20.7388	21.1887	20.6293	20.9583	20.9099	P62993	GRB2	Growth factor receptor-bound protein 2	1	AELNGKDGFIPK	AELNGK(UniMod:121)DGFIPK	3	AELNGK(UniMod:121)DGFIPK3	29	0	1.29026e+06	AELNGK(UniMod:121)DGFIPK	TRUE	1	0.774354	1.41913
Q8IWJ2.7	17.0515	16.5897	17.2307	17.0114	17.0492	16.9852	17.5726	16.8677	17.3203	17.2179	17.2285	17.5905	17.4637	16.2588	16.8128	16.803	16.2098	15.9616	16.788	16.2541	17.0732	16.3815	17.3541	17.2035	15.9481	15.5275	16.0961	15.9407	18.1301	17.3271	18.4341	18.011	17.8964	Q8IWJ2	GCC2	GRIP and coiled-coil domain-containing protein 2	0	EELVQKLSSTTK	EELVQK(UniMod:121)LSSTTK	3	EELVQK(UniMod:121)LSSTTK3	29	1	150751	EELVQK(UniMod:121)LSSTTK	TRUE	1	1.28256	2.35051
Q9UPN4.17	16.443	16.673	17.0583	15.7005	15.1376	16.1042	15.9146	16.1577	18.4677	18.686	17.9555	18.1719	18.2869	15.8808	15.2743	15.8716	16.4834	15.4543	16.8168	17.4926	18.0419	17.932	17.4827	15.8865	15.2282	15.7635	15.9054	15.2633	17.1578	17.2407	17.455	17.493	17.0369	Q9UPN4	CEP131	Centrosomal protein of 131 kDa	1	LKSLHEAELLQSDER	LK(UniMod:121)SLHEAELLQSDER	4	LK(UniMod:121)SLHEAELLQSDER4	29	0	149859	LK(UniMod:121)SLHEAELLQSDER	TRUE	1	1.17704	2.15756
Q7Z3T8.41	18.7798	18.8452	18.1416	17.1664	17.9418	17.7	17.3733	18.0711	18.5181	18.6303	18.5691	18.7786	18.6667	17.5876	18.216	18.5275	18.1292	18.1752	19.8347	19.6625	19.8863	19.1569	19.276	17.7236	18.257	17.7892	18.406	18.4401	19.5328	19.5743	19.3545	19.3994	19.3206	Q7Z3T8	ZFYVE16	Zinc finger FYVE domain-containing protein 16	1	TVIKQSAQEDSK	TVIK(UniMod:121)QSAQEDSK	3	TVIK(UniMod:121)QSAQEDSK3	30	0	463662	TVIK(UniMod:121)QSAQEDSK	FALSE	0	0.926987	1.69925
P35579.85	21.0347	21.5786	21.0901	21.2307	21.3964	21.3447	20.9774	21.6803	21.1238	20.9866	20.8678	20.2503	21.0437	21.3895	21.7715	21.9309	21.9982	21.7449	21.6089	21.2926	21.3602	21.4544	21.2347	21.43	21.2931	21.9138	21.6955	21.7913	20.1662	20.2	20.4493	20.6536	20.7543	P35579	MYH9	Myosin-9	1	QIATLHAQVADMKK	QIATLHAQVADMK(UniMod:121)K	4	QIATLHAQVADMK(UniMod:121)K4	30	0	2.60344e+06	QIATLHAQVADMK(UniMod:121)K	FALSE	0	-1.52742	-0.832657
Q03112.3	9.84766	16.3505	16.9211	16.7858	17.0476	17.477	17.0437	16.1452	16.4584	17.0041	17.7273	16.9093	16.6126	16.189	16.7084	16.805	15.6392	15.9199	16.851	16.5455	16.5756	15.9018	16.3699	5.75792	16.0574	15.9809	16.1623	15.7285	5.75792	5.75792	5.75792	5.75792	5.75792	Q03112	MECOM	Histone-lysine N-methyltransferase MECOM	1	CEDCDQLFESKAELADHQK	C(UniMod:4)EDC(UniMod:4)DQLFESK(UniMod:121)AELADHQK	4	C(UniMod:4)EDC(UniMod:4)DQLFESK(UniMod:121)AELADHQK4	24	1	99217.3	C(UniMod:4)EDC(UniMod:4)DQLFESK(UniMod:121)AELADHQK	TRUE	6	-10.588	-5.77091
P27816.45	23.8959	23.1207	23.5475	23.0071	22.779	22.8908	23.253	23.2703	23.9477	24.0117	23.7009	24.3116	24.3026	22.7452	22.8087	22.504	22.5801	22.8081	23.4635	23.4512	23.3939	23.689	23.7631	23.4018	23.5383	22.9063	23.8745	23.1032	24.3511	24.4967	24.4728	24.5441	24.2704	P27816	MAP4	Microtubule-associated protein 4	1	TDYIPLLDVDEKTGNSESK	TDYIPLLDVDEK(UniMod:121)TGNSESK	3	TDYIPLLDVDEK(UniMod:121)TGNSESK3	30	1	1.37073e+07	TDYIPLLDVDEK(UniMod:121)TGNSESK	FALSE	0	0.749302	1.3751
Q14258.14	20.23	19.9508	20.2845	19.4009	20.0461	19.7146	19.9	19.2876	20.9859	21.4315	20.6423	20.3728	21.0632	19.194	19.46	19.4018	19.4264	19.2059	20.4065	20.5761	20.7698	20.6448	20.4228	19.8034	19.3922	19.3495	19.714	19.8796	20.4747	20.9743	21.0461	20.7298	20.9363	Q14258	TRIM25	E3 ubiquitin/ISG15 ligase TRIM25	1	LIKGIHQSTIDLK	LIK(UniMod:121)GIHQSTIDLK	4	LIK(UniMod:121)GIHQSTIDLK4	30	0	1.32437e+06	LIK(UniMod:121)GIHQSTIDLK	FALSE	0	0.849467	1.55948
Q96C19.8	20.1902	19.6647	19.6752	19.2668	18.6506	19.4363	19.0912	19.1434	20.266	20.5839	20.0857	20.0235	20.2043	19.1133	19.0548	19.1337	19.0617	18.6525	20.7322	20.0989	20.0149	20.4328	20.3518	19.518	19.8514	19.3976	19.7088	19.6706	20.7781	21.0427	20.7427	20.8779	20.3142	Q96C19	EFHD2	EF-hand domain-containing protein D2	1	LSEIDVSSEGVKGAK	LSEIDVSSEGVK(UniMod:121)GAK	3	LSEIDVSSEGVK(UniMod:121)GAK3	30	0	1.07799e+06	LSEIDVSSEGVK(UniMod:121)GAK	FALSE	0	0.791091	1.45261
Q6ZVM7	18.6488	18.8617	19.1665	17.7962	17.6969	18.8286	18.1947	18.7203	20.5869	19.4086	20.1143	19.9478	20.3712	17.7703	18.6049	17.9567	17.5039	18.3171	19.6536	19.4378	19.7163	20.1111	19.5457	18.4082	17.3751	18.0848	16.8235	17.6657	20.0184	19.8391	19.488	19.2589	19.5266	Q6ZVM7	TOM1L2	TOM1-like protein 2	1	AKAAEMVPDLPSPPMEAPAPASNPSGR	AK(UniMod:121)AAEMVPDLPSPPMEAPAPASNPSGR	3	AK(UniMod:121)AAEMVPDLPSPPMEAPAPASNPSGR3	30	1	631590	AK(UniMod:121)AAEMVPDLPSPPMEAPAPASNPSGR	FALSE	0	1.37824	2.53125
Q9H0H5.13	21.9497	22.4423	22.1219	22.066	22.2588	22.3613	22.2529	22.0566	21.9583	22.1988	22.0969	21.7685	22.2005	22.2642	22.3085	22.3867	22.8881	22.1071	22.5451	22.6841	22.5946	22.2947	22.3498	21.5569	21.1432	21.2453	21.4804	21.6815	22.5767	22.0141	22.3431	22.634	22.8222	Q9H0H5	RACGAP1	Rac GTPase-activating protein 1	1	VAQSPHTKMDVANLAK	VAQSPHTK(UniMod:121)MDVANLAK	4	VAQSPHTK(UniMod:121)MDVANLAK4	30	0	4.9298e+06	VAQSPHTK(UniMod:121)MDVANLAK	FALSE	0	0.744882	1.36821
Q15154.52	18.8661	19.7546	20.7259	19.291	18.812	19.4109	19.6724	19.4365	22.1966	22.6432	21.9007	21.7905	22.1052	17.8139	18.5529	18.2444	17.9291	18.5183	21.2436	21.3506	21.2489	21.1704	21.4734	17.4589	18.0747	16.5602	18.3404	18.0482	19.9092	20.3173	20.3697	21.069	18.5132	Q15154	PCM1	Pericentriolar material 1 protein	1	SSLVDEHPEDAEFEQKINR	SSLVDEHPEDAEFEQK(UniMod:121)INR	4	SSLVDEHPEDAEFEQK(UniMod:121)INR4	29	0	1.6749e+06	SSLVDEHPEDAEFEQK(UniMod:121)INR	TRUE	1	1.64868	3.02972
Q8TDB6.21	17.3582	17.8947	18.4813	18.2779	17.064	18.23	18.2123	18.6421	19.162	19.2161	18.462	18.8098	18.7366	18.2142	17.8591	17.9941	17.724	18.3828	17.5815	17.7289	17.6935	18.2102	17.5588	18.1567	18.104	18.124	18.9526	18.1897	16.7971	16.3782	16.3002	17.1252	15.4545	Q8TDB6	DTX3L	E3 ubiquitin-protein ligase DTX3L	1	ISEAFVKIPVK	ISEAFVK(UniMod:121)IPVK	3	ISEAFVK(UniMod:121)IPVK3	30	1	287605	ISEAFVK(UniMod:121)IPVK	FALSE	0	-2.45368	-1.33504
P40855	16.4607	16.6608	16.5956	15.4503	16.3485	15.4141	16.2172	16.2651	17.1738	17.5503	16.9595	17.2139	17.3632	16.247	15.9905	15.8704	15.9979	15.8341	17.6077	17.149	17.3448	16.9734	17.593	15.4896	16.1503	15.4794	15.5493	16.0893	17.3587	17.2624	16.5476	17.2487	17.4314	P40855	PEX19	Peroxisomal biogenesis factor 19	1	AKPSPAPPSTTTAPDASGPQK	AK(UniMod:121)PSPAPPSTTTAPDASGPQK	3	AK(UniMod:121)PSPAPPSTTTAPDASGPQK3	30	1	113191	AK(UniMod:121)PSPAPPSTTTAPDASGPQK	FALSE	0	0.99886	1.83748
Q9H3U5	20.0383	20.3136	20.2985	20.5007	20.667	20.6302	20.4048	20.4864	20.0774	20.1411	19.9435	19.7545	20.3798	20.5209	19.972	20.1268	20.6908	20.3677	20.4821	20.4121	20.2531	20.1419	20.1691	19.8899	19.623	19.6787	19.084	19.1617	20.4456	20.7268	20.555	20.8984	20.3201	Q9H3U5	MFSD1	Major facilitator superfamily domain-containing protein 1	1	EEIKFSHTE	EEIK(UniMod:121)FSHTE	3	EEIK(UniMod:121)FSHTE3	30	0	1.27227e+06	EEIK(UniMod:121)FSHTE	FALSE	0	0.77595	1.42749
Q8IVM0.12	21.1411	21.2659	21.5706	21.0637	20.2526	20.6689	20.9118	21.0469	22.1782	22.5365	22.1352	22.4393	22.4727	20.5766	20.965	20.426	20.698	20.2598	22.1561	21.9699	21.9082	21.7585	21.9407	20.4048	20.4598	20.4158	21.1867	20.2252	22.1034	21.7404	21.5699	21.5764	21.7286	Q8IVM0	CCDC50	Coiled-coil domain-containing protein 50	1	LVQHDLQVAKQLQEEDLK	LVQHDLQVAK(UniMod:121)QLQEEDLK	4	LVQHDLQVAK(UniMod:121)QLQEEDLK4	30	0	3.08543e+06	LVQHDLQVAK(UniMod:121)QLQEEDLK	FALSE	0	0.848093	1.56245
O14730.2	16.7906	17.5298	17.2863	16.4454	17.6232	16.8776	16.7598	16.6549	16.5811	17.9982	18.0287	17.7784	18.116	17.4163	16.9442	16.7927	17.1185	16.3925	18.069	17.8952	18.1319	18.4702	18.068	16.808	15.3778	15.7097	15.4565	15.5666	18.0391	18.2256	17.5124	17.9137	17.2965	O14730	RIOK3	Serine/threonine-protein kinase RIO3	1	EHSTAEKAVDPK	EHSTAEK(UniMod:121)AVDPK	3	EHSTAEK(UniMod:121)AVDPK3	26	1	189909	EHSTAEK(UniMod:121)AVDPK	TRUE	4	1.41675	2.61073
Q7L1Q6.18	23.0476	22.3157	22.6534	22.112	22.3435	22.4239	22.5915	22.2878	23.0762	22.9467	22.9919	23.003	22.7576	22.1264	21.778	21.824	21.3192	22.0212	22.9964	22.6647	23.0594	22.6612	22.7064	22.82	22.5686	22.4694	22.6452	22.4538	23.4004	23.6008	23.5691	23.6394	23.3093	Q7L1Q6	BZW1	Basic leucine zipper and W2 domain-containing protein 1	1	QSVEHFTKYFTEAGLK	QSVEHFTK(UniMod:121)YFTEAGLK	4	QSVEHFTK(UniMod:121)YFTEAGLK4	30	0	7410338	QSVEHFTK(UniMod:121)YFTEAGLK	FALSE	0	0.64175	1.18301
Q01082.20	15.7506	14.9689	15.1575	15.1452	15.1728	16.1807	15.5195	15.2424	14.4209	15.0614	14.9374	15.1381	14.7567	15.1745	15.3498	15.059	14.6104	15.041	14.6808	15.0118	15.112	14.9013	14.7486	16.1598	16.6384	16.3506	16.2545	16.4874	15.1801	15.2789	15.3954	14.8123	14.949	Q01082	SPTBN1	Spectrin beta chain, non-erythrocytic 1	1	HEAFEKSAATWDER	HEAFEK(UniMod:121)SAATWDER	3	HEAFEK(UniMod:121)SAATWDER3	26	0	46835.7	HEAFEK(UniMod:121)SAATWDER	TRUE	4	-1.62766	-0.882339
Q8N0X7.24	24.3538	24.9497	24.9269	24.3478	24.7172	24.9093	24.4399	24.6993	25.2523	25.1988	25.3918	25.0878	25.2252	24.435	24.6939	24.5937	24.6965	24.4152	25.3354	25.368	25.5199	25.401	25.038	23.883	24.2321	23.8096	23.9391	23.9237	24.68	24.798	24.6222	24.9422	24.7079	Q8N0X7	SPART	Spartin	1	QLDQGNKDVR	QLDQGNK(UniMod:121)DVR	3	QLDQGNK(UniMod:121)DVR3	30	0	2.98463e+07	QLDQGNK(UniMod:121)DVR	FALSE	0	0.55693	1.02813
P40855.5	20.307	19.8367	20.0901	19.8863	19.6932	19.4242	19.7578	19.3503	20.6202	20.6363	20.2299	20.5746	20.7279	19.7398	18.9877	19.1533	19.2467	19.5651	20.5196	20.3076	20.6568	19.9471	20.2434	19.6708	19.7419	19.6345	20.2277	18.6836	20.882	20.9363	21.3717	20.7796	21.1414	P40855	PEX19	Peroxisomal biogenesis factor 19	1	ETLSGLAKNATDLQNSSMSEEELTK	ETLSGLAK(UniMod:121)NATDLQNSSMSEEELTK	3	ETLSGLAK(UniMod:121)NATDLQNSSMSEEELTK3	30	1	1.2744e+06	ETLSGLAK(UniMod:121)NATDLQNSSMSEEELTK	FALSE	0	1.00516	1.85579
O75665.9	11.2629	10.7705	11.2386	5.75792	5.75792	5.75792	5.75792	5.75792	16.9321	17.0489	16.6437	16.3669	16.6044	5.75792	5.75792	5.75792	5.75792	5.75792	15.6978	16.0521	16.1827	15.2329	15.7496	5.75792	15.0368	5.75792	5.75792	5.75792	15.2574	15.4613	15.1935	14.2941	14.3545	O75665	OFD1	Oral-facial-digital syndrome 1 protein	1	IIQQEQDQESADKSSK	IIQQEQDQESADK(UniMod:121)SSK	3	IIQQEQDQESADK(UniMod:121)SSK3	16	1	67101.1	IIQQEQDQESADK(UniMod:121)SSK	TRUE	14	5.12529	9.47169
P35579.13	21.317	22.1444	21.6937	21.5041	21.9554	22.2801	21.4299	21.8169	21.709	21.7647	21.8045	21.1186	21.5537	22.4516	22.2863	21.9029	22.5742	22.474	22.1947	22.0268	21.9965	21.6799	21.8574	21.4054	22.0433	22.1491	21.7296	22.4154	20.7863	20.5153	20.621	20.8871	20.6168	P35579	MYH9	Myosin-9	1	DDVGKSVHELEK	DDVGK(UniMod:121)SVHELEK	3	DDVGK(UniMod:121)SVHELEK3	30	0	3.64682e+06	DDVGK(UniMod:121)SVHELEK	FALSE	0	-1.63979	-0.886775
P35579.90	19.1573	19.959	19.6131	20.1042	19.7346	19.9238	19.8276	19.6116	19.7532	19.3783	19.0571	19.1775	19.5635	20.4603	20.3926	19.8258	20.7314	19.7774	19.5823	19.5323	19.5985	20.0819	19.6074	19.6352	20.2214	19.5776	19.8255	19.742	18.8991	18.7339	18.1108	18.4274	18.3998	P35579	MYH9	Myosin-9	1	QSACNLEKK	QSAC(UniMod:4)NLEK(UniMod:121)K	3	QSAC(UniMod:4)NLEK(UniMod:121)K3	30	0	833525	QSAC(UniMod:4)NLEK(UniMod:121)K	FALSE	0	-1.6695	-0.902756
Q92783.1	22.1305	22.0949	22.3619	21.9747	21.8805	22.1223	22.1023	21.8161	22.8779	22.6897	22.5437	22.786	22.8258	21.8178	21.3414	21.9209	21.7449	21.198	22.5956	22.7775	22.5946	22.5995	22.3585	21.5455	21.7873	21.5973	21.7995	21.8031	22.6264	22.6298	22.4423	22.6643	22.41	Q92783	STAM	Signal transducing adapter molecule 1	1	ASPALVAKDPGTVANK	ASPALVAK(UniMod:121)DPGTVANK	3	ASPALVAK(UniMod:121)DPGTVANK3	30	0	5.17635e+06	ASPALVAK(UniMod:121)DPGTVANK	FALSE	0	0.595245	1.10084
Q15154.53	17.1057	17.128	18.3696	16.8169	17.1988	15.8091	16.4042	15.3842	19.8472	20.6826	20.5814	20.8698	20.1014	15.4828	16.1991	15.6714	16.4132	16.3316	18.423	18.5731	17.8943	17.8254	18.4659	16.081	15.9996	15.2951	16.4311	16.6299	18.24	17.9005	18.18	18.4322	17.8678	Q15154	PCM1	Pericentriolar material 1 protein	1	SYMKFLK	SYMK(UniMod:121)FLK	2	SYMK(UniMod:121)FLK2	25	1	460146	SYMK(UniMod:121)FLK	TRUE	5	1.4292	2.64436
Q8N0X7.4	25.2717	25.4356	25.5584	25.1114	24.718	25.0049	25.11	25.2357	26.3045	25.8234	26.0417	26.0455	26.1886	25.1225	24.6408	24.9105	24.8873	25.1188	26.0266	25.6392	26.0778	26.0565	25.8765	24.8929	24.9313	25.1496	24.4288	24.6172	25.5273	25.7829	25.743	25.8708	25.773	Q8N0X7	SPART	Spartin	1	DTSSEEVNLSHIVPCEPVPEEKPK	DTSSEEVNLSHIVPC(UniMod:4)EPVPEEK(UniMod:121)PK	4	DTSSEEVNLSHIVPC(UniMod:4)EPVPEEK(UniMod:121)PK4	30	0	4.94687e+07	DTSSEEVNLSHIVPC(UniMod:4)EPVPEEK(UniMod:121)PK	FALSE	0	0.656142	1.21476
Q9H4M9.20	21.3851	21.3758	21.5916	20.9104	20.9483	21.1088	21.2535	21.284	21.8231	22.3417	22.1835	22.024	22.0385	20.9257	21.116	21.0496	20.587	20.816	21.8682	21.9755	21.7908	21.7429	21.8864	21.0003	20.7999	21.1982	21.0989	20.902	21.8114	21.72	21.8435	21.7327	21.7442	Q9H4M9	EHD1	EH domain-containing protein 1	1	SKLPNTVLGK	SK(UniMod:121)LPNTVLGK	3	SK(UniMod:121)LPNTVLGK3	30	0	3.09651e+06	SK(UniMod:121)LPNTVLGK	FALSE	0	0.540335	1.00063
Q9UPN4.23	19.322	19.4264	20.4835	19.6713	20.1353	20.4233	19.9579	19.6629	21.1256	21.1964	20.8955	20.7262	21.041	18.9808	19.2026	18.3102	18.6927	18.5048	20.036	20.1497	19.9948	20.1346	20.2573	18.9412	18.6554	18.9054	18.7682	18.6913	19.9701	19.8592	19.6948	20.0641	19.6701	Q9UPN4	CEP131	Centrosomal protein of 131 kDa	1	VAQAQAQHELEIKK	VAQAQAQHELEIK(UniMod:121)K	4	VAQAQAQHELEIK(UniMod:121)K4	30	0	1.0344e+06	VAQAQAQHELEIK(UniMod:121)K	FALSE	0	0.74268	1.37599
Q8IYM9.6	21.9612	22.4855	22.5302	22.5705	22.4115	22.6305	22.4465	22.4826	22.5437	22.7599	22.6765	22.3636	22.417	22.6823	22.6952	22.418	22.9365	22.398	22.1987	22.3957	22.2973	22.6122	22.2215	22.3754	22.3998	22.4377	22.4284	22.1666	21.5761	21.6882	21.7828	21.3087	21.4486	Q8IYM9	TRIM22	E3 ubiquitin-protein ligase TRIM22	1	IKESVIISR	IK(UniMod:121)ESVIISR	3	IK(UniMod:121)ESVIISR3	30	0	5.40576e+06	IK(UniMod:121)ESVIISR	FALSE	0	-1.0401	-0.561257
Q9UJY5.5	16.3756	16.6211	16.7339	15.2002	16.3716	16.9175	15.9516	16.2283	17.1495	17.6042	17.2484	16.9094	17.7584	15.8663	16.8359	15.7632	15.4606	15.4631	17.431	17.4455	17.3258	17.2235	17.3959	15.0945	15.6929	14.9004	15.8728	15.7403	17.1361	17.5313	17.196	17.0744	17.5177	Q9UJY5	GGA1	ADP-ribosylation factor-binding protein GGA1	1	NVIFEDEEKSK	NVIFEDEEK(UniMod:121)SK	3	NVIFEDEEK(UniMod:121)SK3	24	0	131135	NVIFEDEEK(UniMod:121)SK	TRUE	6	1.28295	2.37895
Q9H0H5	16.1277	16.2024	16.0947	16.6357	15.6577	16.3932	15.696	15.7316	16.1937	16.1515	16.3286	15.2704	16.8889	16.1635	15.523	15.7058	15.9861	16.4538	16.5197	16.7161	16.1034	16.8271	16.0254	14.2532	15.3945	14.5799	15.892	15.4378	17.5732	16.865	17.0879	17.217	16.9767	Q9H0H5	RACGAP1	Rac GTPase-activating protein 1	1	AEADCEKLER	AEADC(UniMod:4)EK(UniMod:121)LER	3	AEADC(UniMod:4)EK(UniMod:121)LER3	26	1	84631.5	AEADC(UniMod:4)EK(UniMod:121)LER	TRUE	4	1.42402	2.64098
O14730.3	19.8463	20.3494	19.7807	18.9094	19.3688	19.2058	18.4795	19.2239	20.2341	21.0564	20.6644	20.3465	20.318	19.4947	19.7692	19.2732	19.9221	19.22	21.2526	21.1932	20.951	21.0967	21.3217	19.3533	19.0184	19.5956	19.3223	18.7878	20.7579	20.325	20.4935	20.3187	20.4903	O14730	RIOK3	Serine/threonine-protein kinase RIO3	1	EVKLNSEEMK	EVK(UniMod:121)LNSEEMK	3	EVK(UniMod:121)LNSEEMK3	30	0	1.23506e+06	EVK(UniMod:121)LNSEEMK	FALSE	0	0.883143	1.6401
P35579.10	21.2888	22.4791	21.8159	21.9525	22.277	22.2173	21.8285	22.0951	21.6842	21.9782	21.8798	20.9572	21.2888	22.7286	23.5099	22.6557	22.9613	22.6181	21.9763	22.2113	21.9831	22.3113	21.8359	21.9669	21.9211	21.5631	21.9141	22.231	20.8678	20.4081	20.8487	20.5529	20.6142	P35579	MYH9	Myosin-9	1	CIIPNHEKK	C(UniMod:4)IIPNHEK(UniMod:121)K	3	C(UniMod:4)IIPNHEK(UniMod:121)K3	30	0	4.16007e+06	C(UniMod:4)IIPNHEK(UniMod:121)K	FALSE	0	-1.63922	-0.882503
Q04323.2	25.3208	25.2149	25.3315	25.0347	24.9138	24.853	24.9741	24.9885	25.816	25.7555	25.8218	25.5076	25.6499	24.9455	25.2863	24.8471	24.4662	24.9452	25.4753	25.5298	25.6206	25.64	25.3927	25.2141	24.7084	25.0265	24.3681	24.8329	26.0258	25.9592	25.545	25.9373	25.591	Q04323	UBXN1	UBX domain-containing protein 1	1	MLELVAQKQR	MLELVAQK(UniMod:121)QR	3	MLELVAQK(UniMod:121)QR3	30	0	4.38694e+07	MLELVAQK(UniMod:121)QR	FALSE	0	0.686951	1.27636
Q96JG8.6	18.1027	17.9225	18.1497	18.6767	16.8441	18.2454	18.5322	18.1648	18.3598	18.1473	17.6892	18.4976	18.3399	18.5444	17.8408	18.1575	18.4607	18.7241	17.7775	17.1308	17.7884	17.0131	17.7882	18.8343	19.4853	18.7755	19.2508	18.7139	17.1273	16.9352	17.5022	17.3219	17.081	Q96JG8	MAGED4	Melanoma-associated antigen D4	1	LITDDFVKQK	LITDDFVK(UniMod:121)QK	3	LITDDFVK(UniMod:121)QK3	29	1	315706	LITDDFVK(UniMod:121)QK	TRUE	1	-2.36434	-1.2725
Q7Z3T8.19	19.7499	20.4945	19.5776	18.1312	18.5918	19.0719	18.9019	18.8848	20.2617	20.7302	20.2924	20.6004	20.3096	19.2026	20.0603	19.3785	20.0386	19.5289	20.9538	21.3376	21.2917	21.8381	21.3148	19.1936	18.8775	19.5533	17.7992	18.9879	20.8379	21.0368	20.5809	20.314	20.3178	Q7Z3T8	ZFYVE16	Zinc finger FYVE domain-containing protein 16	1	KIDPDQTVIR	K(UniMod:121)IDPDQTVIR	3	K(UniMod:121)IDPDQTVIR3	30	0	1.28538e+06	K(UniMod:121)IDPDQTVIR	FALSE	0	1.21416	2.2562
Q7Z3T8.1	22.5698	22.4468	21.2312	19.8482	20.6959	20.2696	20.403	20.6072	22.2579	21.1769	22.3331	22.2501	22.4697	21.8397	21.4458	22.0246	21.6973	22.2195	22.8073	22.8767	23.1095	23.0636	23.3836	21.9537	21.7272	21.3792	22.3438	21.8106	23.1535	23.1826	23.3943	23.2599	23.493	Q7Z3T8	ZFYVE16	Zinc finger FYVE domain-containing protein 16	1	CKSILLQSLIEGMEDR	C(UniMod:4)K(UniMod:121)SILLQSLIEGMEDR	3	C(UniMod:4)K(UniMod:121)SILLQSLIEGMEDR3	30	1	5.68793e+06	C(UniMod:4)K(UniMod:121)SILLQSLIEGMEDR	FALSE	0	1.01618	1.89131
O43491.36	22.6689	22.5325	22.3439	22.464	22.4109	22.2365	22.3098	22.1655	22.1848	22.5344	22.4354	22.4605	22.2375	22.4699	22.3319	22.2936	22.504	22.3305	22.7642	22.877	22.545	22.8285	22.38	22.2883	22.5386	22.1219	22.1709	22.3667	23.225	22.8822	22.9827	23.0007	23.1116	O43491	EPB41L2	Band 4.1-like protein 2	1	TTEVGSVSEVKK	TTEVGSVSEVK(UniMod:121)K	3	TTEVGSVSEVK(UniMod:121)K3	30	0	6212487	TTEVGSVSEVK(UniMod:121)K	FALSE	0	0.519167	0.96716
P19338.25	23.9244	23.1469	23.1388	23.3411	23.1062	23.1017	23.3546	23.2417	23.1254	22.9034	22.7727	23.3806	23.061	23.193	23.2972	23.3156	23.4887	23.2963	23.0445	23.1052	22.8697	22.8189	23.0405	24.1748	24.2741	24.2211	24.4249	24.3113	23.3966	23.7279	23.6444	23.4883	23.5805	P19338	NCL	Nucleolin	1	NLPYKVTQDELK	NLPYK(UniMod:121)VTQDELK	3	NLPYK(UniMod:121)VTQDELK3	30	0	1.19926e+07	NLPYK(UniMod:121)VTQDELK	FALSE	0	-0.928987	-0.49838
Q7Z3T8.37	20.3292	19.8928	19.2398	17.8062	18.6583	18.9463	18.842	17.9939	20.2928	19.3709	19.9177	20.217	20.3527	19.3972	18.8721	18.9227	19.3538	18.6496	21.0833	20.4894	20.5586	20.8319	20.7693	19.4428	19.5735	20.1235	19.444	19.12	20.7065	21.3816	21.1884	21.3182	20.9935	Q7Z3T8	ZFYVE16	Zinc finger FYVE domain-containing protein 16	1	SLDLKDNDVIQDSSSALHVSSK	SLDLK(UniMod:121)DNDVIQDSSSALHVSSK	4	SLDLK(UniMod:121)DNDVIQDSSSALHVSSK4	29	0	1.2318e+06	SLDLK(UniMod:121)DNDVIQDSSSALHVSSK	TRUE	1	1.10075	2.05299
Q9UNZ2.2	22.8083	22.5786	22.9022	22.0178	22.4619	22.4916	22.1717	21.9669	23.4412	23.9174	23.8284	23.2125	23.5124	21.6325	22.033	22.0172	22.3392	22.0876	23.0802	23.1739	23.2299	23.042	23.1506	22.3685	22.2507	22.1616	22.2938	22.624	23.3424	23.2708	23.2307	23.3455	23.1951	Q9UNZ2	NSFL1C	NSFL1 cofactor p47	1	GAFKAFTGEGQK	GAFK(UniMod:121)AFTGEGQK	3	GAFK(UniMod:121)AFTGEGQK3	30	0	7930720	GAFK(UniMod:121)AFTGEGQK	FALSE	0	0.653931	1.2204
O43683.1	17.5576	19.4203	19.279	19.2465	18.2469	18.9326	19.1699	19.1238	19.6669	19.7232	19.6181	19.5627	19.4993	19.2744	18.483	19.2088	19.3517	19.1686	19.5664	19.5477	20.0117	19.8281	19.7627	16.7244	16.7892	17.1381	17.2288	16.6963	18.0912	18.4392	18.1064	17.7342	18.6282	O43683	BUB1	Mitotic checkpoint serine/threonine-protein kinase BUB1	1	AQTVTDSMFAVASKDAGCVNK	AQTVTDSMFAVASK(UniMod:121)DAGC(UniMod:4)VNK	3	AQTVTDSMFAVASK(UniMod:121)DAGC(UniMod:4)VNK3	30	1	538548	AQTVTDSMFAVASK(UniMod:121)DAGC(UniMod:4)VNK	FALSE	0	0.896096	1.67288
P49798.1	16.5065	17.5277	17.2318	17.6527	18.2508	17.4174	16.7206	17.299	16.7006	17.1021	16.2798	17.4621	17.4325	16.3558	17.8182	17.0273	16.1721	17.1071	18.2783	18.348	18.4824	17.9455	17.7426	13.8825	16.2105	14.9349	15.5006	15.939	17.8881	17.9046	17.5782	17.524	17.7031	P49798	RGS4	Regulator of G-protein signaling 4	1	LGFLLQKSDSCEHNSSHNK	LGFLLQK(UniMod:121)SDSC(UniMod:4)EHNSSHNK	4	LGFLLQK(UniMod:121)SDSC(UniMod:4)EHNSSHNK4	30	1	170179	LGFLLQK(UniMod:121)SDSC(UniMod:4)EHNSSHNK	FALSE	0	1.69215	3.16005
Q14157.5	19.0071	18.8151	18.8697	18.2687	18.4475	18.0792	17.7928	17.8994	19.3584	20.0556	19.7575	19.633	19.4053	18.3612	18.138	18.1826	18.273	17.8432	19.2282	19.7659	19.3088	19.8785	19.1715	17.9776	18.9818	18.2589	18.5377	18.1785	19.6558	19.6424	19.8462	19.3686	19.623	Q14157	UBAP2L	Ubiquitin-associated protein 2-like	1	GVSGQKDGGQTESNEEGK	GVSGQK(UniMod:121)DGGQTESNEEGK	3	GVSGQK(UniMod:121)DGGQTESNEEGK3	30	0	564949	GVSGQK(UniMod:121)DGGQTESNEEGK	FALSE	0	0.864992	1.61563
Q7L1Q6.9	21.3856	20.8068	21.1903	20.86	20.8011	20.5894	20.5913	20.575	21.5207	21.5878	21.7092	22.0095	21.6586	20.2096	20.5685	20.2934	20.2784	20.4041	21.3155	21.216	21.1894	21.1892	21.4034	20.8039	20.9151	21.0106	21.3988	20.901	21.6634	21.727	21.725	21.9137	21.7978	Q7L1Q6	BZW1	Basic leucine zipper and W2 domain-containing protein 1	1	GKSVFLEQMK	GK(UniMod:121)SVFLEQMK	3	GK(UniMod:121)SVFLEQMK3	30	0	2.52589e+06	GK(UniMod:121)SVFLEQMK	FALSE	0	0.529655	0.989324
Q7LBR1.6	21.7388	21.9643	22.0419	21.4716	21.5495	20.7218	21.438	20.8393	22.6486	23.3714	23.2482	22.4191	22.7112	21.3205	21.3069	20.8845	21.1293	21.3417	22.4822	22.5284	22.5141	23.0296	23.1055	21.073	21.1944	21.1688	21.1326	21.0533	22.2933	22.2752	22.335	22.3297	22.5325	Q7LBR1	CHMP1B	Charged multivesicular body protein 1b	1	VQTAVTMGKVTK	VQTAVTMGK(UniMod:121)VTK	3	VQTAVTMGK(UniMod:121)VTK3	16	0	5.4485e+06	VQTAVTMGK(UniMod:121)VTK	TRUE	14	0.856728	1.60069
Q6ZV73.6	19.1386	19.2317	19.5256	18.7794	19.1088	18.3418	18.6472	18.8366	20.6319	20.4579	20.3103	19.9293	20.2132	18.8748	18.6368	18.2877	18.6101	18.8408	19.7206	19.6839	19.7938	20.1369	19.732	18.8621	18.7341	18.5239	18.5729	18.2986	19.6567	19.9037	19.6358	19.914	19.2846	Q6ZV73	FGD6	FYVE, RhoGEF and PH domain-containing protein 6	1	FWSKSSQLGDTTTGHLSSGEQK	FWSK(UniMod:121)SSQLGDTTTGHLSSGEQK	4	FWSK(UniMod:121)SSQLGDTTTGHLSSGEQK4	30	0	739904	FWSK(UniMod:121)SSQLGDTTTGHLSSGEQK	FALSE	0	0.753464	1.40784
P24928.2	20.2933	20.4284	20.7159	20.9295	20.9673	21.4933	21.05	21.2918	20.7923	19.3549	20.4763	20.4092	20.3943	21.4858	20.9754	21.4838	20.8597	20.9056	20.114	19.5558	19.639	19.2848	19.9801	21.0983	21.0784	21.0173	20.8833	20.8949	19.6718	19.2029	19.7986	19.6243	19.6633	P24928	POLR2A	DNA-directed RNA polymerase II subunit RPB1	1	EGLIDTAVKTAETGYIQR	EGLIDTAVK(UniMod:121)TAETGYIQR	3	EGLIDTAVK(UniMod:121)TAETGYIQR3	29	1	1.65929e+06	EGLIDTAVK(UniMod:121)TAETGYIQR	TRUE	1	-1.82736	-0.97719
P35579.83	22.7675	23.2289	22.8222	22.9983	22.8083	22.8036	22.8161	23.3655	23.2301	21.897	22.7388	22.783	22.7817	23.8057	23.5408	23.6068	23.5443	23.8859	22.8306	22.6643	23.0586	22.2984	23.0531	23.4268	23.3096	23.1637	24.1377	23.2647	22.091	22.3792	22.0106	21.8226	22.0695	P35579	MYH9	Myosin-9	1	QACVLMIKALELDSNLYR	QAC(UniMod:4)VLMIK(UniMod:121)ALELDSNLYR	3	QAC(UniMod:4)VLMIK(UniMod:121)ALELDSNLYR3	30	1	8.80303e+06	QAC(UniMod:4)VLMIK(UniMod:121)ALELDSNLYR	FALSE	0	-1.80609	-0.96576
O00571.4	19.8255	19.7681	19.7849	18.9793	18.559	18.9708	19.7335	19.1972	20.5063	20.7655	20.4978	20.3065	20.333	18.6492	19.138	19.3465	19.4227	19.444	20.4647	20.2892	20.3711	20.254	20.3013	19.3065	19.5234	19.505	18.4435	18.9793	20.621	20.2325	20.3588	20.691	20.5941	O00571	DDX3X	ATP-dependent RNA helicase DDX3X	1	GFYDKDSSGWSSSK	GFYDK(UniMod:121)DSSGWSSSK	3	GFYDK(UniMod:121)DSSGWSSSK3	30	0	1.04469e+06	GFYDK(UniMod:121)DSSGWSSSK	FALSE	0	0.939097	1.75679
Q9H446.6	17.6009	17.3273	16.6745	16.6955	16.1068	16.5987	17.2268	16.7119	16.9986	16.1327	17.4524	16.2785	16.5435	17.1142	16.6463	16.9289	16.639	16.9037	17.6237	17.977	18.1714	17.8147	17.454	16.9921	16.9967	16.0039	17.1706	16.6775	17.9575	18.6402	18.6624	18.7453	18.1623	Q9H446	RWDD1	RWD domain-containing protein 1	1	QLFHGTPVTIENFLNWKAK	QLFHGTPVTIENFLNWK(UniMod:121)AK	4	QLFHGTPVTIENFLNWK(UniMod:121)AK4	22	1	203689	QLFHGTPVTIENFLNWK(UniMod:121)AK	TRUE	8	1.15915	2.17168
P26639.17	17.7369	18.0831	18.0387	17.517	18.0246	18.016	17.9637	17.2029	18.6274	18.3606	18.3667	17.7396	18.5682	18.0528	17.4116	17.7366	16.9308	17.1572	18.7572	19.4686	18.7853	18.1209	18.4102	17.0318	15.9647	16.3574	17.3837	17.2306	19.0793	18.3957	18.9468	18.5978	18.3813	P26639	TARS1	Threonine--tRNA ligase 1, cytoplasmic	1	PIGAGEEKQK	PIGAGEEK(UniMod:121)QK	3	PIGAGEEK(UniMod:121)QK3	28	0	304523	PIGAGEEK(UniMod:121)QK	TRUE	2	1.31274	2.46031
P35579.65	17.9686	18.6855	18.596	18.2189	19.2183	19.4667	18.1959	18.8491	18.3464	18.6011	18.3629	18.2179	18.483	19.1915	19.2516	18.646	19.3128	18.7057	18.5672	17.9556	18.3577	18.4631	18.4035	18.5579	18.8869	18.4799	18.5334	18.6637	17.3058	17.3878	17.4322	17.161	17.2778	P35579	MYH9	Myosin-9	1	LKQVEDEK	LK(UniMod:121)QVEDEK	2	LK(UniMod:121)QVEDEK2	30	1	370704	LK(UniMod:121)QVEDEK	FALSE	0	-1.71037	-0.91254
Q15154.37	16.9595	17.1677	18.6042	17.2408	16.4252	17.5876	17.8758	17.8588	19.5501	20.1081	20.0339	19.5257	19.836	16.3343	16.6846	16.6641	15.4851	15.2916	17.9376	18.26	18.743	17.9871	18.2893	15.7183	16.3448	15.7858	16.3588	16.0028	18.2001	17.7087	17.9434	17.5918	17.9406	Q15154	PCM1	Pericentriolar material 1 protein	1	LQKLNEVR	LQK(UniMod:121)LNEVR	2	LQK(UniMod:121)LNEVR2	29	1	320299	LQK(UniMod:121)LNEVR	TRUE	1	1.27658	2.39307
Q02241.20	19.9613	20.0507	19.7057	19.9077	19.4507	20.12	19.5983	19.7919	19.6637	19.996	19.4681	19.6183	19.442	19.82	20.0359	19.881	20.0842	19.9716	20.3296	20.2655	19.9705	20.1413	20.0073	19.3723	19.3301	19.2409	19.7969	19.6514	20.2556	20.1923	20.6166	20.7866	20.37	Q02241	KIF23	Kinesin-like protein KIF23	1	LWVKDEK	LWVK(UniMod:121)DEK	2	LWVK(UniMod:121)DEK2	30	1	1.02541e+06	LWVK(UniMod:121)DEK	FALSE	0	0.671949	1.25983
Q9UHD8.1	21.8333	21.4658	21.6004	21.0881	20.9289	20.6936	21.2056	20.8602	22.0634	22.1938	22.1713	22.572	22.2269	20.7453	21.2103	21.08	20.851	20.6673	22.0681	21.9377	22.0719	22.1362	21.89	21.3	21.3965	21.2915	21.7259	21.3039	22.1979	22.0173	22.3007	22.5022	22.2969	Q9UHD8	SEPTIN9	Septin-9	1	ATVASSTQKFQDLGVK	ATVASSTQK(UniMod:121)FQDLGVK	3	ATVASSTQK(UniMod:121)FQDLGVK3	30	0	3647148	ATVASSTQK(UniMod:121)FQDLGVK	FALSE	0	0.597568	1.12135
Q9BQE4.2	18.7123	19.5951	19.6519	19.4709	19.2106	19.9559	19.7906	19.1941	19.6377	20.3339	19.715	19.4408	19.77	19.0135	19.5074	18.9118	19.0545	19.2345	20.0277	19.8586	19.9858	20.3941	19.9636	18.3582	18.1605	18.3246	18.0603	17.8481	19.2922	19.4945	19.1123	19.2625	19.2095	Q9BQE4	SELENOS	Selenoprotein S	1	KPQEEDSPGPSTSSVLK	K(UniMod:121)PQEEDSPGPSTSSVLK	3	K(UniMod:121)PQEEDSPGPSTSSVLK3	30	1	713278	K(UniMod:121)PQEEDSPGPSTSSVLK	FALSE	0	0.781376	1.46633
O43683.26	19.8208	21.5288	21.3966	20.9822	21.879	20.9054	21.4205	21.1861	21.5438	21.1348	21.8464	21.6839	21.3842	21.3672	21.4189	21.352	21.5634	21.393	21.3808	21.5499	21.8672	21.7437	21.6515	19.4632	18.9631	19.4937	19.1297	19.2683	20.6597	20.2431	20.0883	20.6039	20.2947	O43683	BUB1	Mitotic checkpoint serine/threonine-protein kinase BUB1	1	TSEPLHNVQVLNQMITSKSNPGNNMACISK	TSEPLHNVQVLNQMITSK(UniMod:121)SNPGNNMAC(UniMod:4)ISK	4	TSEPLHNVQVLNQMITSK(UniMod:121)SNPGNNMAC(UniMod:4)ISK4	30	1	2.28198e+06	TSEPLHNVQVLNQMITSK(UniMod:121)SNPGNNMAC(UniMod:4)ISK	FALSE	0	0.774651	1.45404
Q12899.3	10.597	7.82954	5.75792	5.75792	5.75792	5.75792	5.75792	5.75792	5.75792	5.75792	5.75792	5.75792	5.75792	5.75792	5.75792	5.75792	5.75792	5.75792	5.75792	16.5263	5.75792	15.7057	5.75792	5.75792	5.75792	5.75792	5.75792	5.75792	15.4262	15.6788	15.4529	16.2443	14.3779	Q12899	TRIM26	Tripartite motif-containing protein 26	1	EKLHYYCEDDGK	EK(UniMod:121)LHYYC(UniMod:4)EDDGK	3	EK(UniMod:121)LHYYC(UniMod:4)EDDGK3	7	0	57361.7	EK(UniMod:121)LHYYC(UniMod:4)EDDGK	TRUE	23	6.72729	12.6289
Q6NZI2.15	25.563	24.8757	25.0869	25.3442	24.8303	25.0565	25.2288	25.2713	25.1073	24.9586	24.8783	25.1786	25.0147	24.9473	24.8676	25.1623	25.0475	25.0476	24.7979	24.6785	24.3829	24.9729	24.8524	26.0301	26.0033	25.9471	25.9797	25.8986	24.9546	25.0732	24.9482	25.5153	25.2796	Q6NZI2	CAVIN1	Caveolae-associated protein 1	1	VMIYQDEVKLPAK	VMIYQDEVK(UniMod:121)LPAK	3	VMIYQDEVK(UniMod:121)LPAK3	30	0	4.0465e+07	VMIYQDEVK(UniMod:121)LPAK	FALSE	0	-1.06696	-0.568167
O75095	17.8599	18.3001	18.959	19.1713	19.208	18.261	18.954	18.7891	19.1949	19.2708	19.0928	18.8819	18.7658	18.3203	17.972	18.3425	18.6665	18.6074	18.097	18.5547	18.4435	17.9762	18.0207	18.6693	18.1021	18.3175	18.6669	18.4889	17.3232	17.3353	17.0292	17.1394	17.5267	O75095	MEGF6	Multiple epidermal growth factor-like domains protein 6	1	DGSCSCKAGFR	DGSC(UniMod:4)SC(UniMod:4)K(UniMod:121)AGFR	3	DGSC(UniMod:4)SC(UniMod:4)K(UniMod:121)AGFR3	30	0	369044	DGSC(UniMod:4)SC(UniMod:4)K(UniMod:121)AGFR	FALSE	0	-1.53783	-0.818531
Q14789.95	20.9786	20.3535	20.0817	19.9504	20.1038	20.0328	19.2478	20.2133	20.0884	20.493	20.3244	20.2045	20.158	20.4188	19.4369	19.8341	20.4065	20.4543	20.9178	20.6562	20.4269	20.6431	20.3406	20.6437	20.6206	20.1947	19.9855	20.2445	21.786	21.6537	21.4961	21.5792	21.582	Q14789	GOLGB1	Golgin subfamily B member 1	1	TKAFQIMQEELR	TK(UniMod:121)AFQIMQEELR	3	TK(UniMod:121)AFQIMQEELR3	30	1	1.64611e+06	TK(UniMod:121)AFQIMQEELR	FALSE	0	0.890148	1.67308
Q8N0X7.21	17.3045	17.6029	17.3794	16.8994	17.3054	17.1795	17.2945	17.0927	17.9206	17.7508	17.3519	17.1279	17.8712	17.2721	17.2192	17.1444	17.2851	17.2419	17.9884	17.9268	18.1015	17.7042	18.1451	17.124	16.8844	16.5406	16.6879	16.7675	18.1842	17.5404	17.7153	17.986	17.6147	Q8N0X7	SPART	Spartin	1	PSSDQLKEASGTDVK	PSSDQLK(UniMod:121)EASGTDVK	3	PSSDQLK(UniMod:121)EASGTDVK3	28	1	192106	PSSDQLK(UniMod:121)EASGTDVK	TRUE	2	0.699541	1.31496
O00444	11.7858	16.8408	17.2169	17.1638	17.1912	16.985	17.3609	17.2703	17.4416	17.03	17.3364	17.4623	16.9273	17.4356	16.7418	17.7977	17.3409	16.7437	17.0278	16.8457	15.7783	16.2298	16.467	16.1501	15.5013	16.0867	14.29	16.8242	5.75792	5.75792	5.75792	15.9743	5.75792	O00444	PLK4	Serine/threonine-protein kinase PLK4	1	LLIGQPLPNKMTVFPK	LLIGQPLPNK(UniMod:121)MTVFPK	3	LLIGQPLPNK(UniMod:121)MTVFPK3	26	1	121912	LLIGQPLPNK(UniMod:121)MTVFPK	TRUE	4	-10.4069	-5.53157
Q96CW6.2	20.8233	20.522	20.6078	20.0586	19.8248	19.915	20.1324	20.0164	21.2246	21.4784	21.0852	21.0974	21.2459	19.9699	20.179	19.6421	19.9985	20.2032	21.0288	20.6521	20.9971	21.5749	20.9745	20.5403	20.3246	20.7249	19.9255	19.9745	21.3492	21.3107	21.4359	21.4724	21.1745	Q96CW6	SLC7A6OS	Probable RNA polymerase II nuclear localization protein SLC7A6OS	1	SDAVESAAQKTSEGLER	SDAVESAAQK(UniMod:121)TSEGLER	3	SDAVESAAQK(UniMod:121)TSEGLER3	30	0	1.84213e+06	SDAVESAAQK(UniMod:121)TSEGLER	FALSE	0	0.729001	1.37218
Q9H0H5.10	18.7878	19.2861	19.2001	19.6169	19.7162	19.8669	18.8818	19.0308	19.47	19.2828	18.696	18.3958	19.0439	19.4462	19.69	18.8783	19.4018	19.8353	19.0533	18.9292	18.6913	19.8404	19.0956	17.427	18.2231	17.6624	18.2139	18.3057	19.7055	19.4373	19.3449	19.7615	19.7973	Q9H0H5	RACGAP1	Rac GTPase-activating protein 1	1	TDHELGKYK	TDHELGK(UniMod:121)YK	3	TDHELGK(UniMod:121)YK3	30	0	599376	TDHELGK(UniMod:121)YK	FALSE	0	1.13981	2.14593
Q00688.6	19.8308	18.8254	18.8566	18.9713	17.6071	18.2166	18.2261	18.0995	19.5593	19.2297	19.2459	19.7396	19.671	17.9822	18.07	18.6397	18.2643	16.8804	19.2976	19.9006	19.6638	19.6925	19.863	19.4115	19.1022	18.9163	18.8373	18.6427	21.0453	20.9327	20.393	20.3637	20.6629	Q00688	FKBP3	Peptidyl-prolyl cis-trans isomerase FKBP3	1	LEIEPEWAYGKK	LEIEPEWAYGK(UniMod:121)K	3	LEIEPEWAYGK(UniMod:121)K3	29	0	793903	LEIEPEWAYGK(UniMod:121)K	TRUE	1	1.17726	2.21774
Q9UKY7.5	19.9279	19.6858	19.6662	18.6687	19.16	19.0673	18.6693	18.9904	19.7758	21.0421	20.2097	20.455	20.6237	18.7048	19.3578	19.442	18.8875	19.3044	20.7473	20.3802	19.192	20.6707	20.1715	19.3007	19.1562	18.261	19.6608	18.8029	20.7686	20.8655	20.7393	21.032	20.6922	Q9UKY7	CDV3	Protein CDV3 homolog	1	LQLDNQYAVLENQKSSHSQYN	LQLDNQYAVLENQK(UniMod:121)SSHSQYN	3	LQLDNQYAVLENQK(UniMod:121)SSHSQYN3	28	1	1.1129e+06	LQLDNQYAVLENQK(UniMod:121)SSHSQYN	TRUE	2	1.23666	2.32979
Q96PD2.9	14.3914	15.7256	15.9995	15.3837	15.6646	15.6313	15.7491	15.8764	15.849	16.7085	16.2021	16.2482	16.6822	15.3425	15.9247	15.3543	16.4686	15.6233	15.5257	15.4943	16.5912	15.5857	15.3458	15.4777	16.5188	15.9869	14.743	15.1967	13.6672	13.8874	13.1897	11.6116	13.6349	Q96PD2	DCBLD2	Discoidin, CUB and LCCL domain-containing protein 2	1	KITGIITTGSTMVEHNYYVSAYR	K(UniMod:121)ITGIITTGSTMVEHNYYVSAYR	4	K(UniMod:121)ITGIITTGSTMVEHNYYVSAYR4	19	1	62476.6	K(UniMod:121)ITGIITTGSTMVEHNYYVSAYR	TRUE	11	-3.11827	-1.65464
Q9Y2L9	17.3151	17.7577	17.3675	16.5503	17.1507	17.0314	16.4221	16.6152	17.6781	18.6218	17.3696	17.8032	18.4326	17.0534	17.1773	17.0167	17.3569	17.2198	18.2178	18.3813	18.3106	18.9375	17.9061	16.431	16.7278	16.789	16.0626	16.6282	18.6885	17.6963	17.7291	17.9382	18.4604	Q9Y2L9	LRCH1	Leucine-rich repeat and calponin homology domain-containing protein 1	1	ADGLHSEFMNYKAR	ADGLHSEFMNYK(UniMod:121)AR	4	ADGLHSEFMNYK(UniMod:121)AR4	24	0	235055	ADGLHSEFMNYK(UniMod:121)AR	TRUE	6	1.09169	2.05787
Q99685.2	21.8414	21.5922	21.4928	21.544	21.0551	21.2118	21.1581	21.5622	22.0698	20.8407	21.6083	21.9815	21.8961	21.3781	21.1248	21.3945	21.3115	21.5199	21.8423	21.78	21.7029	22.0187	21.8497	21.3726	21.4566	21.389	21.0332	21.2063	22.4814	22.4725	22.2944	22.4106	22.2975	Q99685	MGLL	Monoglyceride lipase	1	LCDSKGAYLLMELAK	LC(UniMod:4)DSK(UniMod:121)GAYLLMELAK	3	LC(UniMod:4)DSK(UniMod:121)GAYLLMELAK3	30	1	3.54769e+06	LC(UniMod:4)DSK(UniMod:121)GAYLLMELAK	FALSE	0	0.76204	1.43747
P49189.8	9.3145	6.41713	6.4186	5.75792	5.75792	5.75792	5.75792	12.3647	5.75792	5.75792	5.75792	5.75792	5.75792	5.75792	5.75792	12.35	5.75792	5.75792	5.75792	5.75792	5.75792	5.75792	5.75792	13.4109	12.5123	12.2282	13.8239	12.38	5.75792	5.75792	5.75792	5.75792	5.75792	P49189	ALDH9A1	4-trimethylaminobutyraldehyde dehydrogenase	1	VLGFVKVAK	VLGFVK(UniMod:121)VAK	2	VLGFVK(UniMod:121)VAK2	7	1	7968.86	VLGFVK(UniMod:121)VAK	TRUE	23	-9.29785	-4.92844
Q8IYM9.14	19.1863	19.5514	19.9957	20.0706	19.9608	20.1195	20.0907	19.7926	19.6426	20.6149	20.0422	19.6999	19.923	19.6645	19.7646	19.5572	20.0194	20.1938	19.2413	19.6016	18.5074	19.2364	19.7282	19.6767	19.6285	19.9663	19.8832	19.879	18.7319	18.5037	18.4883	18.5784	18.5264	Q8IYM9	TRIM22	E3 ubiquitin-protein ligase TRIM22	1	SESWTLKK	SESWTLK(UniMod:121)K	2	SESWTLK(UniMod:121)K2	30	1	831199	SESWTLK(UniMod:121)K	FALSE	0	-1.62228	-0.859729
P51828.3	16.1236	16.9229	18.3572	18.5222	18.598	18.6526	18.0069	18.3396	18.0122	18.588	18.3823	18.2084	18.2617	17.051	16.7558	17.1302	17.4246	16.9146	16.0409	17.1093	16.4634	17.1974	17.1419	16.8264	16.7723	16.6038	16.8124	17.018	15.9584	15.2529	15.072	15.1878	15.7321	P51828	ADCY7	Adenylate cyclase type 7	1	GDAALKMR	GDAALK(UniMod:121)MR	2	GDAALK(UniMod:121)MR2	30	1	178813	GDAALK(UniMod:121)MR	FALSE	0	-1.78588	-0.94603
Q9NTX7	18.395	18.3566	18.1161	17.358	18.0588	17.7811	17.7254	17.2848	18.4785	19.1417	18.7203	18.462	18.1508	17.6107	17.1247	17.3691	17.6195	17.5724	19.1401	19.0585	19.1703	19.3677	19.5331	18.319	17.5278	17.6715	18.0401	17.3093	19.1852	19.0415	18.9016	18.938	19.016	Q9NTX7	RNF146	E3 ubiquitin-protein ligase RNF146	1	ELEDAFSKGK	ELEDAFSK(UniMod:121)GK	3	ELEDAFSK(UniMod:121)GK3	30	0	371585	ELEDAFSK(UniMod:121)GK	FALSE	0	0.860791	1.62502
O43399.8	25.3394	26.1178	26.0604	25.7543	25.8964	25.6266	25.9542	25.4604	26.5104	26.4178	26.4139	26.2743	26.2956	26.1448	25.936	26.3109	26.0041	25.8378	26.2801	26.104	26.0595	26.5867	25.9144	25.0283	24.9909	24.6365	24.9762	24.9799	25.5884	25.9551	25.7169	25.7256	25.796	O43399	TPD52L2	Tumor protein D54	1	SWHDVQVSSAYVKTSEK	SWHDVQVSSAYVK(UniMod:121)TSEK	4	SWHDVQVSSAYVK(UniMod:121)TSEK4	30	0	63671810	SWHDVQVSSAYVK(UniMod:121)TSEK	FALSE	0	0.57741	1.09064
P06748	16.1613	16.2826	16.7007	16.3351	16.8436	17.1112	16.9683	17.0405	16.496	16.3267	16.8577	16.7441	16.2837	16.349	17.7527	17.0462	16.3859	16.696	15.4616	16.7956	16.368	15.6562	14.3152	17.4504	17.6316	17.7545	16.3213	17.7278	15.1654	14.7961	15.3094	14.0702	15.3862	P06748	NPM1	Nucleophosmin	1	ADKDYHFK	ADK(UniMod:121)DYHFK	2	ADK(UniMod:121)DYHFK2	27	1	108822	ADK(UniMod:121)DYHFK	TRUE	3	-3.17988	-1.68346
Q9NRG7	18.0288	17.5038	17.3384	17.6508	16.8218	16.8871	17.5713	16.5092	17.7017	17.3201	17.3618	18.6363	16.924	16.0029	16.8147	16.4931	15.1367	17.7054	18.4284	18.5448	18.7097	18.9019	18.3003	17.7325	17.0222	17.2817	15.875	15.252	19.3656	19.301	19.6059	19.6303	19.222	Q9NRG7	SDR39U1	Epimerase family protein SDR39U1	1	WNETFQKEVIGSR	WNETFQK(UniMod:121)EVIGSR	3	WNETFQK(UniMod:121)EVIGSR3	30	1	295849	WNETFQK(UniMod:121)EVIGSR	FALSE	0	1.93221	3.65238
P00338.1	25.3834	24.9944	25.1873	25.1078	25.0525	25.1745	25.2976	25.1551	25.2307	24.9598	25.2093	25.4124	25.2736	25.0343	24.7367	25.0751	24.7886	25.0443	25.2209	24.8559	24.8789	24.9843	25.325	25.1475	25.1512	24.8397	25.0928	24.7095	25.5766	25.985	25.8694	25.7569	25.7054	P00338	LDHA	L-lactate dehydrogenase A chain	1	DQLIYNLLKEEQTPQNK	DQLIYNLLK(UniMod:121)EEQTPQNK	3	DQLIYNLLK(UniMod:121)EEQTPQNK3	30	1	4.02297e+07	DQLIYNLLK(UniMod:121)EEQTPQNK	FALSE	0	0.546974	1.03409
P55196.22	19.143	19.3637	19.4839	18.8179	18.583	19.4019	19.0167	18.997	19.9361	20.1128	20.0006	19.8319	20.1415	18.9028	18.8948	19.0949	18.9376	18.6789	19.6752	19.9215	19.8608	19.9805	19.6903	18.4536	18.935	18.6868	17.6899	18.9282	19.6585	20.0693	19.8933	19.6601	19.4557	P55196	AFDN	Afadin	1	QEKEGVIQNFK	QEK(UniMod:121)EGVIQNFK	3	QEK(UniMod:121)EGVIQNFK3	30	1	727960	QEK(UniMod:121)EGVIQNFK	FALSE	0	0.836281	1.58105
Q16850.14	25.1869	24.6669	24.9318	24.8753	24.9451	24.8137	24.9866	25.0849	25.1166	24.6148	24.818	25.0761	24.9873	24.5516	24.5924	24.7189	24.3932	24.7867	24.2374	24.7399	24.7439	25.0117	24.8931	25.0845	24.8108	24.5036	24.6023	24.6803	25.8495	25.6014	25.5292	25.7255	25.4821	Q16850	CYP51A1	Lanosterol 14-alpha demethylase	1	YLQDNPASGEKFAYVPFGAGR	YLQDNPASGEK(UniMod:121)FAYVPFGAGR	3	YLQDNPASGEK(UniMod:121)FAYVPFGAGR3	30	1	33930980	YLQDNPASGEK(UniMod:121)FAYVPFGAGR	FALSE	0	0.623401	1.17909
P02795.5	22.733	22.6336	22.5797	22.3058	22.4871	22.548	22.1841	22.3382	22.5148	23.179	22.9975	22.637	22.6057	22.1872	22.9905	22.2107	22.2531	22.3276	23.1329	23.184	23.0162	22.5926	22.4416	22.1605	22.1022	21.9425	22.1833	22.4434	23.6084	23.1832	23.0594	23.2635	23.3841	P02795	MT2A	Metallothionein-2	1	MDPNCSCAAGDSCTCAGSCKCK	MDPNC(UniMod:4)SC(UniMod:4)AAGDSC(UniMod:4)TC(UniMod:4)AGSC(UniMod:4)K(UniMod:121)C(UniMod:4)K	3	MDPNC(UniMod:4)SC(UniMod:4)AAGDSC(UniMod:4)TC(UniMod:4)AGSC(UniMod:4)K(UniMod:121)C(UniMod:4)K3	30	0	6991614	MDPNC(UniMod:4)SC(UniMod:4)AAGDSC(UniMod:4)TC(UniMod:4)AGSC(UniMod:4)K(UniMod:121)C(UniMod:4)K	FALSE	0	0.783905	1.48272
Q9UBC2.9	24.3947	24.0087	25.075	24.7451	24.5826	24.6146	24.8254	24.2808	25.5288	25.5829	25.177	25.8186	25.594	23.7367	23.548	23.499	23.1947	23.5922	24.4651	24.6094	24.5693	24.843	24.0299	24.1552	23.9082	23.8277	24.0302	23.551	24.9421	24.9086	24.9502	25.0545	24.6195	Q9UBC2	EPS15L1	Epidermal growth factor receptor substrate 15-like 1	1	NDPFTSDPFTKNPSLPSK	NDPFTSDPFTK(UniMod:121)NPSLPSK	3	NDPFTSDPFTK(UniMod:121)NPSLPSK3	30	1	27122720	NDPFTSDPFTK(UniMod:121)NPSLPSK	FALSE	0	0.692036	1.30902
P40855.4	23.0915	22.7963	23.0045	22.9199	22.5682	22.5327	22.7855	22.7515	23.4254	22.5134	23.166	23.681	23.701	22.6082	22.4034	22.6188	21.897	22.715	23.0828	23.0626	23.2745	22.9958	23.3048	22.829	22.4418	22.3728	22.0417	22.6355	23.5846	23.7542	23.954	23.5009	23.8008	P40855	PEX19	Peroxisomal biogenesis factor 19	1	ELAEEEPHLVEQFQKLSEAAGR	ELAEEEPHLVEQFQK(UniMod:121)LSEAAGR	4	ELAEEEPHLVEQFQK(UniMod:121)LSEAAGR4	30	0	9.07968e+06	ELAEEEPHLVEQFQK(UniMod:121)LSEAAGR	FALSE	0	0.867283	1.64217
P53350.13	12.7299	19.3738	19.5327	19.3873	19.8128	19.3839	19.7502	19.7107	18.9685	20.2913	19.4865	19.009	19.5268	18.9827	19.9759	19.3144	20.1548	18.9675	19.0222	19.2421	19.4251	19.6495	19.0035	5.75792	5.75792	5.75792	5.75792	17.7966	17.8812	16.965	17.408	16.6985	17.5175	P53350	PLK1	Serine/threonine-protein kinase PLK1	1	KPLTVLNK	K(UniMod:121)PLTVLNK	2	K(UniMod:121)PLTVLNK2	26	1	591454	K(UniMod:121)PLTVLNK	TRUE	4	6.30697	11.9498
P62195	19.3544	20.0754	20.073	20.4596	20.8295	20.7301	19.6339	19.4389	19.8829	20.3385	19.9632	19.2186	20.235	20.3922	20.415	19.8492	20.7686	20.2282	19.9231	19.8369	19.3509	19.9777	20.0119	19.8802	19.9408	20.1066	20.3899	20.4846	18.5213	18.4774	18.7993	18.5376	18.4058	P62195	PSMC5	26S proteasome regulatory subunit 8	1	DSEKNMSIK	DSEK(UniMod:121)NMSIK	3	DSEK(UniMod:121)NMSIK3	30	0	1.00156e+06	DSEK(UniMod:121)NMSIK	FALSE	0	-2.11047	-1.11379
Q9Y6F1.2	11.1325	7.77608	5.75792	5.75792	5.75792	5.75792	5.75792	5.75792	5.75792	5.75792	5.75792	5.75792	5.75792	17.0957	5.75792	5.75792	5.75792	5.75792	5.75792	5.75792	5.75792	5.75792	14.6017	16.4369	16.8641	17.0267	16.0084	16.1994	5.75792	5.75792	5.75792	5.75792	5.75792	Q9Y6F1	PARP3	Protein mono-ADP-ribosyltransferase PARP3	1	NTMALMDLDVKK	NTMALMDLDVK(UniMod:121)K	3	NTMALMDLDVK(UniMod:121)K3	7	1	97092.9	NTMALMDLDVK(UniMod:121)K	TRUE	23	-14.0729	-7.42549
O43164.4	19.3795	19.0311	19.9323	19.451	19.6479	18.9016	18.9543	18.4663	20.8435	20.8275	20.8191	20.3765	21.0356	18.5243	18.1763	18.1944	18.7067	18.6393	19.4677	20.0097	19.3993	19.2533	19.9403	18.5014	18.5822	18.5337	18.8862	18.9835	20.5866	19.8086	19.7576	19.9817	20.1733	O43164	PJA2	E3 ubiquitin-protein ligase Praja-2	1	SSQDEMVSTKQQNNTSQER	SSQDEMVSTK(UniMod:121)QQNNTSQER	3	SSQDEMVSTK(UniMod:121)QQNNTSQER3	30	1	874614	SSQDEMVSTK(UniMod:121)QQNNTSQER	FALSE	0	0.941594	1.78674
Q13751.1	20.1685	20.177	20.2797	20.4337	20.4777	20.1941	20.3552	20.3376	19.7553	20.2537	20.1074	20.5202	20.3615	20.3894	19.8619	19.9101	20.1418	19.7423	20.1956	20.3498	20.4105	20.3563	20.4118	19.7532	19.7535	20.1096	19.3064	19.4689	20.4573	20.8394	20.6963	20.7912	20.5087	Q13751	LAMB3	Laminin subunit beta-3	1	EQFEKISSADPSGAFR	EQFEK(UniMod:121)ISSADPSGAFR	3	EQFEK(UniMod:121)ISSADPSGAFR3	30	0	1.2698e+06	EQFEK(UniMod:121)ISSADPSGAFR	FALSE	0	0.676562	1.28399
P35579.41	18.4955	19.4585	18.9555	19.1644	18.6861	19.3747	18.9626	19.5448	19.1895	18.5313	18.7446	18.3082	19.049	19.8652	20.093	20.0083	19.7845	19.7127	19.2902	19.166	18.9201	18.8593	18.8859	19.3414	19.8351	18.9167	19.31	18.9876	17.9788	17.2569	18.0767	18.3841	16.8673	P35579	MYH9	Myosin-9	1	IAEFTTNLTEEEEKSK	IAEFTTNLTEEEEK(UniMod:121)SK	3	IAEFTTNLTEEEEK(UniMod:121)SK3	29	1	580947	IAEFTTNLTEEEEK(UniMod:121)SK	TRUE	1	-2.05079	-1.07998
Q7LBR1.5	20.9827	20.5584	21.0105	19.9832	19.8756	20.0251	20.3387	20.3266	21.9981	21.6021	21.8858	21.9044	22.166	19.9803	19.9092	19.892	18.6333	19.6725	21.4035	21.1527	21.4607	21.6545	21.8249	20.654	20.3835	20.1212	20.4039	20.1676	21.5232	21.7795	21.4974	21.7718	21.5253	Q7LBR1	CHMP1B	Charged multivesicular body protein 1b	1	TMNLEKISALMDK	TMNLEK(UniMod:121)ISALMDK	3	TMNLEK(UniMod:121)ISALMDK3	30	1	2.34732e+06	TMNLEK(UniMod:121)ISALMDK	FALSE	0	0.878493	1.66828
Q02241.32	20.9813	20.7567	20.4371	20.7086	20.5129	20.2905	20.3013	20.6869	20.3058	20.0628	20.5366	20.7965	20.1694	21.0088	20.0129	20.7782	20.4409	21.2572	20.7488	20.44	21.2275	20.4623	21.1904	20.4283	20.7292	20.332	20.0581	19.6462	21.9439	21.9589	21.5746	21.3506	21.7912	Q02241	KIF23	Kinesin-like protein KIF23	1	TLEYKIEILEK	TLEYK(UniMod:121)IEILEK	3	TLEYK(UniMod:121)IEILEK3	30	0	1.94777e+06	TLEYK(UniMod:121)IEILEK	FALSE	0	1.02451	1.94564
Q8WUT4	25.5989	25.8137	25.5096	25.7708	25.62	25.7461	25.6831	25.8689	25.5795	24.7234	25.1566	25.3211	25.6265	25.9924	25.5437	25.988	25.9948	26.1915	25.5802	25.524	25.5615	25.7629	25.998	25.9907	25.9309	26.2112	26.4633	25.9155	24.912	25.2515	25.155	24.9805	25.1783	Q8WUT4	LRRN4	Leucine-rich repeat neuronal protein 4	1	CDTHLVAYKNPAFDDYPLGLQTVS	C(UniMod:4)DTHLVAYK(UniMod:121)NPAFDDYPLGLQTVS	3	C(UniMod:4)DTHLVAYK(UniMod:121)NPAFDDYPLGLQTVS3	30	0	5.48522e+07	C(UniMod:4)DTHLVAYK(UniMod:121)NPAFDDYPLGLQTVS	FALSE	0	-1.31934	-0.694348
Q15154	21.6228	21.9643	23.0735	22.1083	22.2096	22.266	22.3678	22.2808	24.1592	23.2524	23.8995	24.1524	24.0393	21.5241	21.5156	21.6814	21.4525	21.3517	22.4878	22.4071	22.715	22.0725	22.4356	21.1321	21.2513	21.066	21.2232	21.2129	22.1763	21.9562	21.9804	22.1506	22.0788	Q15154	PCM1	Pericentriolar material 1 protein	1	AIMKEVIPFLK	AIMK(UniMod:121)EVIPFLK	3	AIMK(UniMod:121)EVIPFLK3	30	0	6.31562e+06	AIMK(UniMod:121)EVIPFLK	FALSE	0	0.614655	1.16803
P35579.31	19.2817	19.8825	19.6823	19.5118	19.6606	19.9254	19.573	20.0749	19.4882	19.6774	19.6534	19.3796	19.8788	20.0863	20.0932	19.8385	20.1224	19.8701	19.8582	19.5644	19.9056	19.7506	19.7355	19.7987	20.2316	19.8846	19.4454	19.701	18.268	19.2644	18.6479	18.9612	18.6144	P35579	MYH9	Myosin-9	1	FDQLLAEEKTISAK	FDQLLAEEK(UniMod:121)TISAK	3	FDQLLAEEK(UniMod:121)TISAK3	30	1	838303	FDQLLAEEK(UniMod:121)TISAK	FALSE	0	-1.39057	-0.731597
Q16665.12	21.0145	21.2117	21.2253	21.1091	21.2415	21.1454	21.1151	21.2089	21.4764	21.2961	21.3355	21.6029	20.7217	20.9889	20.8307	20.8455	20.8199	21.4687	21.4751	21.2519	21.4935	21.328	21.6149	20.6684	20.5308	20.4843	20.3756	20.6362	21.6179	21.611	21.5063	21.6023	21.1118	Q16665	HIF1A	Hypoxia-inducible factor 1-alpha	1	TTVPEEELNPKILALQNAQR	TTVPEEELNPK(UniMod:121)ILALQNAQR	3	TTVPEEELNPK(UniMod:121)ILALQNAQR3	30	1	2.43589e+06	TTVPEEELNPK(UniMod:121)ILALQNAQR	FALSE	0	0.655333	1.24628
Q9NQ84.3	19.3897	19.2563	19.5803	19.6188	19.9521	20.2644	19.9791	19.8447	19.3499	19.7635	19.2297	18.726	19.0744	19.2077	19.1012	19.0256	19.8604	19.5708	19.0572	18.8262	19.1523	19.3029	19.4586	19.8235	19.9295	20.1467	20.0374	19.9097	19.0001	18.9713	18.5079	18.7588	18.8119	Q9NQ84	GPRC5C	G-protein coupled receptor family C group 5 member C	1	EQKGQSMFVENK	EQK(UniMod:121)GQSMFVENK	3	EQK(UniMod:121)GQSMFVENK3	30	0	731746	EQK(UniMod:121)GQSMFVENK	FALSE	0	-1.51981	-0.798917
Q15154.28	20.5725	20.9203	21.5248	19.4388	20.8257	18.7683	20.5357	19.745	22.7509	23.6085	23.5651	23.2912	22.7184	19.8465	19.3841	19.499	19.1244	20.2729	21.8392	21.9978	22.9589	21.5747	22.7053	19.0454	18.4695	18.9579	19.8441	20.4292	21.5213	21.5045	21.7261	22.1902	22.0369	Q15154	PCM1	Pericentriolar material 1 protein	1	KPFNFLPMQINTNK	K(UniMod:121)PFNFLPMQINTNK	3	K(UniMod:121)PFNFLPMQINTNK3	30	1	3.70367e+06	K(UniMod:121)PFNFLPMQINTNK	FALSE	0	1.68559	3.20759
P51148.3	23.0042	23.117	23.1698	23.0549	23.32	22.9664	23.347	23.3372	23.1633	23.0032	23.0622	23.2807	23.1634	23.1308	23.0753	23.1281	22.6624	22.914	23.2843	23.1848	23.4509	23.2268	23.1122	22.9652	22.7486	22.3832	22.137	22.6626	23.4234	23.4584	23.5023	23.3133	23.448	P51148	RAB5C	Ras-related protein Rab-5C	1	QASPNIVIALAGNKADLASK	QASPNIVIALAGNK(UniMod:121)ADLASK	3	QASPNIVIALAGNK(UniMod:121)ADLASK3	30	1	9.31207e+06	QASPNIVIALAGNK(UniMod:121)ADLASK	FALSE	0	0.585426	1.11414
Q8IYM9.4	19.8834	19.944	20.329	20.2252	20.3893	20.4657	20.3423	20.1346	20.2266	20.4491	20.5887	20.2102	20.2587	20.3461	20.3054	20.3145	20.3698	20.2569	19.4529	19.7393	19.5524	18.9862	20.1168	20.4909	20.4848	20.3656	20.2317	20.6232	19.7478	18.722	19.5606	19.1714	19.4362	Q8IYM9	TRIM22	E3 ubiquitin-protein ligase TRIM22	1	EVKMSPQEGQK	EVK(UniMod:121)MSPQEGQK	3	EVK(UniMod:121)MSPQEGQK3	30	0	1.14357e+06	EVK(UniMod:121)MSPQEGQK	FALSE	0	-1.45778	-0.765572
P35579.66	21.7481	22.023	21.7468	21.8942	21.8122	21.9889	21.4947	22.2321	21.9435	20.8316	21.4391	21.6596	22.1727	22.4353	22.3326	22.1316	22.2573	22.5025	20.9895	21.8041	21.9872	21.5688	22.2209	22.4342	22.3252	22.3981	22.8489	22.2402	21.0422	20.9876	21.2033	20.802	21.199	P35579	MYH9	Myosin-9	1	LKSMEAEMIQLQEELAAAER	LK(UniMod:121)SMEAEMIQLQEELAAAER	3	LK(UniMod:121)SMEAEMIQLQEELAAAER3	30	1	4050360	LK(UniMod:121)SMEAEMIQLQEELAAAER	FALSE	0	-1.83919	-0.96577
Q8TEW0.9	17.5859	17.3305	16.7671	16.8301	16.339	16.2831	16.2374	16.4757	16.9121	17.381	17.49	16.5723	17.1509	17.4511	17.2202	16.9899	17.0862	17.5091	17.5616	17.5082	17.0458	17.3804	17.5529	16.978	16.8689	16.735	17.127	17.4627	18.3137	18.0958	18.152	17.9192	18.2067	Q8TEW0	PARD3	Partitioning defective 3 homolog	1	LNTVDDQKAGSPSR	LNTVDDQK(UniMod:121)AGSPSR	3	LNTVDDQK(UniMod:121)AGSPSR3	30	1	168439	LNTVDDQK(UniMod:121)AGSPSR	FALSE	0	0.75962	1.44672
Q92466.1	17.8549	17.7801	18.1733	17.8711	18.8116	18.0983	17.9177	18.2502	18.3446	18.1175	18.2172	18.1447	17.9606	17.895	18.3992	18.1946	17.7871	18.3476	17.0319	17.36	17.5164	17.5655	17.7033	18.6522	17.969	18.3885	18.7197	18.4324	17.4502	17.3682	16.9547	17.1847	17.4289	Q92466	DDB2	DNA damage-binding protein 2	1	ILQKAAPFDR	ILQK(UniMod:121)AAPFDR	3	ILQK(UniMod:121)AAPFDR3	30	0	264927	ILQK(UniMod:121)AAPFDR	FALSE	0	-1.51477	-0.795291
P78347.28	21.7578	20.8049	21.0142	20.9954	21.1709	20.905	21.3913	21.0674	20.8421	21.1835	21.2334	20.6449	20.7083	20.9001	21.0725	21.2721	21.0558	21.3317	20.548	20.5938	20.3278	20.4409	20.5068	22.0747	22.2752	22.3527	22.1434	21.9807	21.3377	21.1709	21.4366	21.5085	21.298	P78347	GTF2I	General transcription factor II-I	1	MVDQLFCKK	MVDQLFC(UniMod:4)K(UniMod:121)K	3	MVDQLFC(UniMod:4)K(UniMod:121)K3	30	0	2634310	MVDQLFC(UniMod:4)K(UniMod:121)K	FALSE	0	-1.06884	-0.56112
O15078.44	17.4599	17.4484	18.4905	16.7591	17.0872	17.2494	16.8413	17.5547	19.9144	19.6924	19.9658	20.2831	19.5576	16.6278	16.9103	16.6507	16.7805	16.3254	17.9664	18.2485	18.4275	18.2639	18.2832	16.8334	16.6864	16.7862	17.4586	16.7886	17.8394	17.9642	17.9116	18.0094	18.3208	O15078	CEP290	Centrosomal protein of 290 kDa	1	LKTTGMTVDQVLGIR	LK(UniMod:121)TTGMTVDQVLGIR	3	LK(UniMod:121)TTGMTVDQVLGIR3	30	1	336950	LK(UniMod:121)TTGMTVDQVLGIR	FALSE	0	0.756242	1.44062
P11387.33	23.6907	22.4701	22.6289	22.7919	22.6514	22.4429	23.022	22.9494	22.7405	22.4078	22.3837	22.6023	22.2966	22.6087	22.4998	22.9893	22.3907	22.7216	22.0436	22.4394	22.3599	22.277	22.3715	24.4016	24.0307	23.7831	24.1886	24.233	23.1304	23.2805	23.3317	23.1979	23.3294	P11387	TOP1	DNA topoisomerase 1	1	VFKNLQLFMENK	VFK(UniMod:121)NLQLFMENK	3	VFK(UniMod:121)NLQLFMENK3	30	0	9178773	VFK(UniMod:121)NLQLFMENK	FALSE	0	-1.14572	-0.601171
Q9Y5A9.12	17.4081	16.5685	16.3887	15.0608	15.9336	16.0472	16.7236	15.7793	16.4613	17.1521	16.5123	16.8913	17.326	15.3005	15.7211	16.4579	15.8042	16.7502	16.819	17.2412	17.334	17.5357	16.7208	16.8613	16.8722	16.638	16.1206	15.5587	18.7981	18.0745	18.7486	18.1111	18.2976	Q9Y5A9	YTHDF2	YTH domain-containing family protein 2	1	VQNGSVHQKDGLNDDDFEPYLSPQAR	VQNGSVHQK(UniMod:121)DGLNDDDFEPYLSPQAR	4	VQNGSVHQK(UniMod:121)DGLNDDDFEPYLSPQAR4	28	1	155644	VQNGSVHQK(UniMod:121)DGLNDDDFEPYLSPQAR	TRUE	2	1.37344	2.61824
O75061	19.2938	20.5042	19.884	19.7138	20.1107	20.036	19.654	19.6256	19.6912	20.2035	20.1758	19.6607	19.9687	20.7168	20.9014	20.5319	20.6557	20.7123	20.4957	20.326	20.0991	20.3191	20.2841	19.6931	19.5228	20.03	19.6069	19.8011	18.795	18.8635	18.8381	19.138	18.6499	O75061	DNAJC6	Putative tyrosine-protein phosphatase auxilin	1	DNLKDTLK	DNLK(UniMod:121)DTLK	2	DNLK(UniMod:121)DTLK2	30	1	1.03703e+06	DNLK(UniMod:121)DTLK	FALSE	0	-1.14641	-0.601349
Q8NEB9.14	18.9897	17.5028	17.4045	17.5036	16.2718	16.7133	16.6213	16.4675	18.366	17.688	17.7574	18.6944	17.9618	16.3787	16.738	16.7139	16.7361	16.9828	18.7819	18.4381	17.9438	17.844	18.4707	17.9167	18.526	18.3956	17.9593	18.3439	19.8172	20.1402	19.6672	19.2173	19.9141	Q8NEB9	PIK3C3	Phosphatidylinositol 3-kinase catalytic subunit type 3	1	VWPNVEADGSEPTKTPGR	VWPNVEADGSEPTK(UniMod:121)TPGR	3	VWPNVEADGSEPTK(UniMod:121)TPGR3	30	1	362965	VWPNVEADGSEPTK(UniMod:121)TPGR	FALSE	0	1.04729	1.99852
Q9Y266.13	20.5069	20.6411	20.6178	19.9203	20.1974	20.2774	20.4848	20.2931	20.7807	21.2578	21.0726	21.0254	20.8686	20.2911	20.3656	20.1882	20.4554	20.3383	20.6716	20.7796	21.0107	21.1171	21.1934	20.091	19.6014	20.454	19.6667	20.1103	21.5334	20.764	21.0127	20.9524	20.8836	Q9Y266	NUDC	Nuclear migration protein nudC	1	QKSMGLPTSDEQK	QK(UniMod:121)SMGLPTSDEQK	3	QK(UniMod:121)SMGLPTSDEQK3	30	0	1.68924e+06	QK(UniMod:121)SMGLPTSDEQK	FALSE	0	0.71829	1.37075
Q9Y3E1	23.2907	22.3964	22.6485	23.0232	22.6127	22.8289	22.8208	22.2206	22.5783	22.8526	22.4871	22.7905	22.27	22.4971	22.5343	22.2566	22.2323	22.4537	22.2876	22.3603	22.4111	22.3635	22.5675	23.9227	23.3797	23.732	23.9822	23.7126	22.8128	22.8302	22.7207	22.7648	23.0496	Q9Y3E1	HDGFL3	Hepatoma-derived growth factor-related protein 3	1	DLFPYKEYK	DLFPYK(UniMod:121)EYK	3	DLFPYK(UniMod:121)EYK3	30	0	7.85479e+06	DLFPYK(UniMod:121)EYK	FALSE	0	-1.1947	-0.625776
Q8IVM0.9	21.5972	21.9491	22.3762	21.6276	21.9047	21.9405	21.7113	21.5885	22.7762	23.2503	22.7884	23.0248	23.1497	21.3309	21.6617	21.1532	21.6385	21.5748	22.4393	22.6434	22.6882	22.349	22.0122	21.3324	20.8772	21.1079	21.3239	21.0012	22.3321	22.0773	21.9979	22.122	21.8003	Q8IVM0	CCDC50	Coiled-coil domain-containing protein 50	1	LLMAEEKK	LLMAEEK(UniMod:121)K	2	LLMAEEK(UniMod:121)K2	30	1	4.632e+06	LLMAEEK(UniMod:121)K	FALSE	0	0.644175	1.23067
Q9UPV0.2	13.6665	13.4639	13.6167	14.5938	14.0215	14.0977	13.9131	13.9768	13.6751	12.6319	13.1729	13.305	12.7795	13.2518	13.8214	14.088	13.9272	13.9017	13.1659	13.0462	13.1957	12.9604	13.2813	14.988	14.9713	14.1814	14.2404	14.0905	12.9586	11.75	13.3238	13.0142	13.1465	Q9UPV0	CEP164	Centrosomal protein of 164 kDa	1	HLDEMKSAMR	HLDEMK(UniMod:121)SAMR	3	HLDEMK(UniMod:121)SAMR3	20	1	15174.7	HLDEMK(UniMod:121)SAMR	TRUE	10	-2.17381	-1.13758
Q9Y5V3.1	18.3686	18.894	17.9821	18.6411	18.0631	18.2175	18.3535	18.7755	17.5407	17.7953	17.4775	17.4058	17.5505	19.0495	19.4633	19.1999	19.774	19.0443	18.5697	18.7952	18.3656	18.2262	18.4519	18.7151	19.1967	18.9583	19.3852	18.8761	16.8455	18.1303	18.0567	17.7676	17.7545	Q9Y5V3	MAGED1	Melanoma-associated antigen D1	1	ACFVLEKK	AC(UniMod:4)FVLEK(UniMod:121)K	2	AC(UniMod:4)FVLEK(UniMod:121)K2	30	1	389248	AC(UniMod:4)FVLEK(UniMod:121)K	FALSE	0	-1.72716	-0.903531
Q9Y5V3.17	19.6827	20.0772	19.5078	20.0754	20.0876	19.788	19.1589	19.1133	19.3501	19.5835	19.7986	19.0467	19.0762	20.5184	20.3369	20.3696	19.8645	20.2805	19.7893	19.6876	19.6735	20.3397	19.9118	20.0776	20.746	20.1663	20.8236	20.3262	19.537	18.4436	18.8411	18.6947	19.1707	Q9Y5V3	MAGED1	Melanoma-associated antigen D1	0	SYHETSKMK	SYHETSK(UniMod:121)MK	3	SYHETSK(UniMod:121)MK3	30	0	953167	SYHETSK(UniMod:121)MK	FALSE	0	-1.95725	-1.02377
P35579.48	16.5171	17.7972	17.1891	17.3116	16.6609	17.7076	17.6746	17.2531	17.4208	16.7541	17.2362	16.7907	17.0809	17.9846	18.3584	17.177	18.6114	18.2952	17.1849	17.2522	17.8535	18.006	17.2488	17.2716	17.3025	18.3864	16.892	17.0983	15.4493	15.5158	15.7601	15.7228	15.7719	P35579	MYH9	Myosin-9	0	KEEELQAALAR	K(UniMod:121)EEELQAALAR	3	K(UniMod:121)EEELQAALAR3	30	1	169634	K(UniMod:121)EEELQAALAR	FALSE	0	-2.2946	-1.1978
P49257.4	21.5314	21.7192	22.1043	21.9867	22.1797	22.11	22.4173	21.783	21.7565	22.0527	22.0526	22.5735	22.1311	21.5633	21.7546	21.5165	21.7189	21.5897	21.7286	21.7518	21.7282	21.8807	21.9602	21.1147	21.1582	21.279	20.9107	21.1837	21.9774	21.9029	21.8471	22.0291	21.9108	P49257	LMAN1	Protein ERGIC-53	1	IHLEIKQLNR	IHLEIK(UniMod:121)QLNR	3	IHLEIK(UniMod:121)QLNR3	30	0	3772415	IHLEIK(UniMod:121)QLNR	FALSE	0	0.551501	1.05691
O00214.4	21.783	21.4325	21.474	21.2634	20.5009	21.5397	21.2225	21.159	21.7396	21.9716	21.568	21.8976	21.8779	20.7255	21.0623	20.9204	20.7737	21.0477	21.8932	21.7162	21.7365	22.0946	22.3553	21.3748	21.3413	21.5662	20.9693	21.0092	22.0325	22.4521	22.3989	22.2429	22.4428	O00214	LGALS8	Galectin-8	1	GEVNANAKSFNVDLLAGK	GEVNANAK(UniMod:121)SFNVDLLAGK	3	GEVNANAK(UniMod:121)SFNVDLLAGK3	30	1	3421388	GEVNANAK(UniMod:121)SFNVDLLAGK	FALSE	0	0.727998	1.3954
Q9UPN4.24	20.9562	20.794	21.4735	21.209	20.7683	21.1984	20.7271	20.6701	21.9035	21.9864	21.9858	22.3471	21.9389	20.3227	19.6115	20.204	20.045	20.3387	21.3769	21.751	21.5185	21.138	21.6339	20.8126	19.9953	20.4764	20.7328	19.7276	21.3049	21.6403	21.5691	21.7024	21.6002	Q9UPN4	CEP131	Centrosomal protein of 131 kDa	1	VLSEKCEAVVAELK	VLSEK(UniMod:121)C(UniMod:4)EAVVAELK	3	VLSEK(UniMod:121)C(UniMod:4)EAVVAELK3	30	0	2.56927e+06	VLSEK(UniMod:121)C(UniMod:4)EAVVAELK	FALSE	0	0.832728	1.59615
Q15154.19	16.3622	16.439	17.5501	16.571	17.0956	16.989	16.7994	16.3158	18.9475	18.0789	17.5662	18.4912	18.6462	16.0639	15.8664	15.737	16.0698	15.0424	16.635	16.9061	17.0926	17.714	17.2624	15.9588	13.7444	15.51	15.6902	15.7045	17.4286	17.4807	17.4357	17.5373	17.1315	Q15154	PCM1	Pericentriolar material 1 protein	1	IEATGVIQSCAKEAK	IEATGVIQSC(UniMod:4)AK(UniMod:121)EAK	3	IEATGVIQSC(UniMod:4)AK(UniMod:121)EAK3	25	1	167692	IEATGVIQSC(UniMod:4)AK(UniMod:121)EAK	TRUE	5	1.42687	2.73544
P40855.8	22.0314	21.9988	22.2258	21.9818	20.8631	21.8853	21.7366	21.8323	22.6387	22.8667	22.6467	23.1446	22.6622	21.4157	21.9872	21.4819	21.2932	21.5516	22.4784	22.3474	22.1213	22.8568	22.4546	21.5306	21.6846	21.4796	21.4898	20.7565	22.7511	22.7879	22.7645	22.7332	22.3361	P40855	PEX19	Peroxisomal biogenesis factor 19	1	SPGDTAKDALFASQEK	SPGDTAK(UniMod:121)DALFASQEK	3	SPGDTAK(UniMod:121)DALFASQEK3	30	0	5.00561e+06	SPGDTAK(UniMod:121)DALFASQEK	FALSE	0	0.881769	1.69096
O14974.13	16.0942	16.2372	16.2615	15.9464	16.0825	16.1215	16.0067	15.8736	16.479	16.9375	15.9277	16.4131	16.8272	15.8134	15.9322	15.7592	16.158	15.645	16.5398	16.6948	16.3728	16.7566	16.7006	15.4175	15.2711	15.9949	14.8933	15.8677	17.0938	16.5727	16.5799	16.778	16.4731	O14974	PPP1R12A	Protein phosphatase 1 regulatory subunit 12A	1	LWAEDSTEKEK	LWAEDSTEK(UniMod:121)EK	3	LWAEDSTEK(UniMod:121)EK3	23	1	84928.6	LWAEDSTEK(UniMod:121)EK	TRUE	7	0.829499	1.59171
Q92542	16.3676	17.205	17.3403	17.3796	17.4104	16.8773	17.3287	17.4385	17.4378	17.408	17.7593	17.1287	17.2342	17.4531	17.3503	16.8967	17.4806	17.5343	17.3311	16.0581	16.9437	17.5751	17.4268	16.7773	17.5862	17.268	16.6928	17.4781	16.0646	15.6463	15.6085	14.92	15.6336	Q92542	NCSTN	Nicastrin	1	EQCQDPSKVPSENK	EQC(UniMod:4)QDPSK(UniMod:121)VPSENK	3	EQC(UniMod:4)QDPSK(UniMod:121)VPSENK3	30	1	140718	EQC(UniMod:4)QDPSK(UniMod:121)VPSENK	FALSE	0	-2.08533	-1.08645
Q9UKK3.35	20.3325	20.7493	20.5744	20.7948	20.7137	20.765	20.6825	20.8125	20.5069	20.7318	20.3973	19.6641	20.675	20.8838	21.0872	20.5021	20.934	20.6861	20.7808	20.7809	20.7508	20.6002	20.4871	20.5638	20.8434	20.7773	21.1913	20.8373	19.8812	19.8642	19.8683	19.5329	19.9648	Q9UKK3	PARP4	Protein mono-ADP-ribosyltransferase PARP4	1	VEDYQLPDAKTSSSTK	VEDYQLPDAK(UniMod:121)TSSSTK	3	VEDYQLPDAK(UniMod:121)TSSSTK3	30	0	1.5872e+06	VEDYQLPDAK(UniMod:121)TSSSTK	FALSE	0	-1.34173	-0.69895
Q14677.4	19.7245	19.5815	19.7905	19.1278	18.6456	18.7492	19.2125	19.3147	20.4801	20.2313	20.4664	21.0383	20.6392	18.7392	18.6843	18.7947	19.0272	19.2835	20.2325	20.3647	19.9967	20.453	20.2392	19.2033	19.2283	19.841	18.5835	18.4261	20.3408	20.6122	20.3987	20.4329	20.1785	Q14677	CLINT1	Clathrin interactor 1	1	IGSTIDDTISKFR	IGSTIDDTISK(UniMod:121)FR	3	IGSTIDDTISK(UniMod:121)FR3	30	1	1015035	IGSTIDDTISK(UniMod:121)FR	FALSE	0	0.915035	1.75734
Q9Y295.6	21.1678	22.7922	23.4516	23.362	22.8543	23.7685	23.9538	23.6258	23.3964	23.5499	23.037	23.6547	23.3135	22.9086	23.0124	22.9874	23.226	22.9094	22.3067	22.4151	22.8204	22.7586	22.5774	22.1499	22.1937	22.4875	21.0293	21.6852	20.7322	20.6108	20.741	19.929	20.1196	Q9Y295	DRG1	Developmentally-regulated GTP-binding protein 1	1	KIIENELEGFGIR	K(UniMod:121)IIENELEGFGIR	3	K(UniMod:121)IIENELEGFGIR3	30	0	7289027	K(UniMod:121)IIENELEGFGIR	FALSE	0	-1.95026	-1.01495
Q13625.17	21.2321	20.4253	20.5241	20.1376	19.673	20.0306	20.2359	19.989	21.1188	21.0725	20.8849	21.0008	21.0983	19.945	20.1252	20.007	20.2742	19.8835	20.7853	20.5508	20.7782	21.0769	20.8273	20.7074	20.9472	21.034	20.5337	21.0054	21.547	21.707	21.4884	21.7196	21.6314	Q13625	TP53BP2	Apoptosis-stimulating of p53 protein 2	1	QQQQIEAQQQLLATKEQR	QQQQIEAQQQLLATK(UniMod:121)EQR	3	QQQQIEAQQQLLATK(UniMod:121)EQR3	30	0	1.94456e+06	QQQQIEAQQQLLATK(UniMod:121)EQR	FALSE	0	0.529201	1.01709
Q8IY21.9	17.2028	17.9036	18.0724	18.4609	18.0024	17.5699	17.8756	18.2055	18.4726	18.5059	18.4427	17.1563	18.0321	17.84	18.0161	18.3331	18.6554	17.5306	17.6777	17.5456	17.6778	18.2049	17.5549	18.5797	17.5252	18.226	18.1999	18.0142	16.5564	16.8268	16.6194	16.0761	15.4042	Q8IY21	DDX60	Probable ATP-dependent RNA helicase DDX60	1	LIKSNVPELR	LIK(UniMod:121)SNVPELR	3	LIK(UniMod:121)SNVPELR3	29	1	246248	LIK(UniMod:121)SNVPELR	TRUE	1	-2.3843	-1.24056
Q9Y450.9	19.9467	20.1764	19.9679	19.2858	19.469	19.0316	19.2042	18.668	20.7727	21.0005	20.7383	20.561	20.948	19.8121	19.5556	19.2432	19.2998	18.7639	21.0679	21.0497	20.9142	21.2592	20.7988	19.1932	19.5352	19.4145	19.3587	19.6558	20.4333	20.3462	20.4229	20.5454	20.5614	Q9Y450	HBS1L	HBS1-like protein	1	NEATVSTGKIAK	NEATVSTGK(UniMod:121)IAK	3	NEATVSTGK(UniMod:121)IAK3	30	0	1.25462e+06	NEATVSTGK(UniMod:121)IAK	FALSE	0	0.705037	1.35571
Q9P291.5	18.7734	20.1319	20.6066	20.4968	20.4605	21.0435	20.8182	20.6892	20.4134	20.2758	20.553	20.759	20.5565	20.2933	19.932	20.244	20.358	20.1368	20.1756	19.643	19.946	20.2083	20.3824	18.9886	19.309	19.1052	19.8029	19.4155	18.0576	18.1204	18.0835	18.0537	18.7975	Q9P291	ARMCX1	Armadillo repeat-containing X-linked protein 1	1	IWDEDEESTDTSEIGVETVKGAK	IWDEDEESTDTSEIGVETVK(UniMod:121)GAK	3	IWDEDEESTDTSEIGVETVK(UniMod:121)GAK3	30	1	1.08084e+06	IWDEDEESTDTSEIGVETVK(UniMod:121)GAK	FALSE	0	-1.44987	-0.753495
Q96RT1.32	18.2642	17.7572	17.9538	17.4535	16.9879	17.6008	17.5528	17.4353	18.5574	18.7677	18.4368	18.6856	18.0607	17.3221	17.1778	17.1045	17.0889	17.2058	18.5335	17.8708	18.6136	18.2435	18.4117	18.3914	17.2827	17.9336	16.935	17.5981	18.8917	18.7929	18.9758	18.8188	19.0217	Q96RT1	ERBIN	Erbin	1	VQPEGPASKLLQPGDK	VQPEGPASK(UniMod:121)LLQPGDK	3	VQPEGPASK(UniMod:121)LLQPGDK3	29	1	305370	VQPEGPASK(UniMod:121)LLQPGDK	TRUE	1	0.868313	1.67573
Q9H4L5.3	16.5355	16.1291	16.6569	16.6305	16.1924	16.6699	16.2506	16.3706	17.0123	16.7012	16.9515	16.9926	16.797	15.5518	15.5583	16.0132	15.6067	15.8811	16.6801	16.5891	16.783	16.1715	16.4561	15.6706	16.0431	16.4091	15.9288	15.7318	17.2668	17.6354	17.32	16.8861	16.4633	Q9H4L5	OSBPL3	Oxysterol-binding protein-related protein 3	1	FLEEGNLEEAEIQKQR	FLEEGNLEEAEIQK(UniMod:121)QR	3	FLEEGNLEEAEIQK(UniMod:121)QR3	28	1	101743	FLEEGNLEEAEIQK(UniMod:121)QR	TRUE	2	0.789741	1.52553
Q9C0B7.4	20.2559	20.306	20.7233	20.5742	20.4693	20.6084	20.6187	20.961	20.7481	20.5175	20.7658	21.0243	20.9457	20.3584	20.429	20.6675	20.8842	20.7302	19.9115	19.7364	19.9977	20.2458	20.0998	20.8095	20.6909	20.5837	20.8137	20.5038	19.522	19.8725	19.7239	20.0253	20.014	Q9C0B7	TANGO6	Transport and Golgi organization protein 6 homolog	1	ELLILQGGPPQSCTDVKTQMR	ELLILQGGPPQSC(UniMod:4)TDVK(UniMod:121)TQMR	3	ELLILQGGPPQSC(UniMod:4)TDVK(UniMod:121)TQMR3	30	1	1.48342e+06	ELLILQGGPPQSC(UniMod:4)TDVK(UniMod:121)TQMR	FALSE	0	-1.11883	-0.578723
Q9UKK3.8	19.814	20.774	20.6644	20.2007	20.5869	21.0006	21.2956	20.4377	20.7221	20.6037	20.5326	20.7141	20.5496	20.6928	21.0774	20.5641	21.1705	21.3623	20.759	21.0736	20.5182	20.5156	20.0067	20.3533	20.5957	20.1065	20.9011	20.5221	19.3041	18.7283	19.5493	18.9304	19.1493	Q9UKK3	PARP4	Protein mono-ADP-ribosyltransferase PARP4	1	GTMPKEVNLGLLAK	GTMPK(UniMod:121)EVNLGLLAK	3	GTMPK(UniMod:121)EVNLGLLAK3	30	1	1.51785e+06	GTMPK(UniMod:121)EVNLGLLAK	FALSE	0	-1.79737	-0.929559
Q9Y5T5.19	18.2524	18.6139	19.001	18.732	18.8895	19.0256	18.6348	18.4645	18.833	19.3698	19.2786	19.3195	19.4632	18.0198	18.1319	18.3792	17.845	18.2953	18.8275	19.3808	18.9845	19.2713	19.0034	17.5525	17.2859	17.6646	18.1536	17.8834	19.2983	18.6431	18.5832	18.8157	18.644	Q9Y5T5	USP16	Ubiquitin carboxyl-terminal hydrolase 16	1	SDIPSGTSKHLQK	SDIPSGTSK(UniMod:121)HLQK	3	SDIPSGTSK(UniMod:121)HLQK3	30	1	438750	SDIPSGTSK(UniMod:121)HLQK	FALSE	0	0.742287	1.43547
Q92466.5	21.2144	20.777	21.2538	21.4526	21.0772	21.5774	21.4292	21.2513	21.1084	20.9829	20.9039	21.4701	21.2846	20.8089	20.7523	21.2965	20.9961	21.118	20.5481	20.7589	20.7511	20.4319	20.3086	21.8593	21.635	21.4294	21.7446	21.6682	20.8046	20.9555	20.3562	20.8775	20.8135	Q92466	DDB2	DNA damage-binding protein 2	1	YPDPNFKSCTPYELR	YPDPNFK(UniMod:121)SC(UniMod:4)TPYELR	3	YPDPNFK(UniMod:121)SC(UniMod:4)TPYELR3	30	1	2.34697e+06	YPDPNFK(UniMod:121)SC(UniMod:4)TPYELR	FALSE	0	-1.1943	-0.617443
Q9UHC7.5	17.359	17.9601	18.8611	19.065	18.9294	18.8129	18.9988	18.825	18.5336	18.9858	19.0561	18.7701	18.634	18.5131	18.1656	17.7292	18.641	18.7127	17.4044	17.7175	17.5674	17.4911	17.6586	17.9069	17.4596	17.9576	18.3969	18.0972	16.9224	16.7148	17.0849	16.1118	16.9381	Q9UHC7	MKRN1	E3 ubiquitin-protein ligase makorin-1	1	IIKSCPECR	IIK(UniMod:121)SC(UniMod:4)PEC(UniMod:4)R	3	IIK(UniMod:121)SC(UniMod:4)PEC(UniMod:4)R3	29	0	315004	IIK(UniMod:121)SC(UniMod:4)PEC(UniMod:4)R	TRUE	1	-1.59447	-0.824009
P50238.1	24.9046	24.6214	24.6352	24.3292	24.2477	24.3998	23.9782	24.0726	24.9396	25.4617	25.0906	24.6708	25.1621	23.896	24.4773	23.7542	24.3871	23.9305	24.9473	25.2815	25.1046	25.3312	25.1043	24.4075	24.3162	24.4898	24.5039	24.5526	25.3859	25.2701	25.312	25.3463	25.4618	P50238	CRIP1	Cysteine-rich protein 1	1	CNKEVYFAER	C(UniMod:4)NK(UniMod:121)EVYFAER	3	C(UniMod:4)NK(UniMod:121)EVYFAER3	30	0	2.99543e+07	C(UniMod:4)NK(UniMod:121)EVYFAER	FALSE	0	0.614035	1.18837
Q09666.374	20.2827	20.1994	20.2716	19.5929	19.969	19.8901	19.9625	19.8021	20.7021	21.0225	20.398	20.7049	20.6715	19.5559	19.5794	20.0042	19.7107	19.8513	20.7639	20.415	20.6336	21.2084	20.2719	19.7659	20.0456	19.9054	19.4071	19.8723	20.7795	20.7651	20.7899	20.6319	20.8641	Q09666	AHNAK	Neuroblast differentiation-associated protein AHNAK	1	VKGGVDVTLPR	VK(UniMod:121)GGVDVTLPR	3	VK(UniMod:121)GGVDVTLPR3	30	0	1349607	VK(UniMod:121)GGVDVTLPR	FALSE	0	0.658396	1.27524
Q15691.8	22.7412	22.1511	22.3199	21.9217	21.209	21.3402	21.8661	21.5179	23.256	22.7846	22.9966	23.1323	23.1746	21.8763	21.286	21.7324	21.3739	21.4324	22.511	22.4551	22.9344	22.9809	22.9289	22.3602	22.367	22.2866	21.5593	22.3964	23.2087	23.3289	23.4898	23.2281	23.1869	Q15691	MAPRE1	Microtubule-associated protein RP/EB family member 1	1	LEHEYIQNFKILQAGFK	LEHEYIQNFK(UniMod:121)ILQAGFK	4	LEHEYIQNFK(UniMod:121)ILQAGFK4	30	0	6.50378e+06	LEHEYIQNFK(UniMod:121)ILQAGFK	FALSE	0	0.745381	1.44374
Q9UEG4.16	15.6723	15.7946	16.1498	16.3187	16.3629	16.8637	16.6316	16.493	16.3294	15.4786	15.7159	15.3024	16.0019	15.5563	16.6404	16.8204	16.1753	15.7594	15.5472	15.3928	15.159	15.4346	15.4602	16.4363	16.1949	16.3221	16.882	16.169	14.2866	15.2	15.0183	15.1706	15.0435	Q9UEG4	ZNF629	Zinc finger protein 629	0	PYKCPECGK	PYK(UniMod:121)C(UniMod:4)PEC(UniMod:4)GK	3	PYK(UniMod:121)C(UniMod:4)PEC(UniMod:4)GK3	23	1	71860.9	PYK(UniMod:121)C(UniMod:4)PEC(UniMod:4)GK	TRUE	7	-1.92189	-0.992214
Q7Z3T8.33	19.1409	19.6655	18.9912	18.4808	19.0004	18.1874	18.1762	18.1919	19.4595	19.8417	19.5313	19.5224	19.5208	18.9849	18.8693	19.1583	18.9162	19.1506	20.4979	20.2892	20.3256	20.0308	20.4325	16.4758	18.6227	17.8964	19.1561	18.7777	20.253	20.2477	19.9412	20.1375	19.9012	Q7Z3T8	ZFYVE16	Zinc finger FYVE domain-containing protein 16	1	QSAQEDSKSLDLK	QSAQEDSK(UniMod:121)SLDLK	3	QSAQEDSK(UniMod:121)SLDLK3	29	0	772697	QSAQEDSK(UniMod:121)SLDLK	TRUE	1	1.2999	2.52088
Q9UBC2.3	21.5895	21.3422	22.6897	22.2104	21.4624	22.0455	22.2357	21.6959	23.5698	22.9876	23.3335	23.7702	23.5862	20.8974	20.8899	20.9383	19.6954	20.4022	21.876	22.0741	22.5	21.9633	22.1857	21.0635	20.7336	21.132	21.0311	20.7589	22.2608	22.1795	22.2471	22.3589	22.1297	Q9UBC2	EPS15L1	Epidermal growth factor receptor substrate 15-like 1	1	GFGDPFSGKDPFVPSSAAK	GFGDPFSGK(UniMod:121)DPFVPSSAAK	3	GFGDPFSGK(UniMod:121)DPFVPSSAAK3	30	1	5.03615e+06	GFGDPFSGK(UniMod:121)DPFVPSSAAK	FALSE	0	0.877885	1.70483
O14730.1	16.1857	17.0656	16.4811	16.3121	16.5858	16.2696	15.2428	16.6473	16.4284	16.9466	16.7832	17.1593	16.4357	16.4822	16.4023	16.4623	16.4928	16.5499	17.0793	17.3662	17.6248	18.3157	17.8803	15.1994	15.617	14.8471	15.7817	15.6766	16.687	17.0208	17.0846	16.7885	17.1541	O14730	RIOK3	Serine/threonine-protein kinase RIO3	1	EDSKVIPTECAIK	EDSK(UniMod:121)VIPTEC(UniMod:4)AIK	3	EDSK(UniMod:121)VIPTEC(UniMod:4)AIK3	24	1	124917	EDSK(UniMod:121)VIPTEC(UniMod:4)AIK	TRUE	6	1.0343	2.01104
Q7LBR1.4	21.5319	21.2172	21.7202	21.0662	20.8808	21.0937	21.0325	20.8974	22.1767	22.4629	22.6234	22.6275	22.3415	20.3929	19.9902	20.5458	20.38	20.3537	22.1048	21.8558	21.7887	22.3949	22.3653	20.7602	21.5937	21.0138	21.0174	20.9788	21.8721	21.997	22.1338	21.9324	22.0198	Q7LBR1	CHMP1B	Charged multivesicular body protein 1b	1	SMDATLKTMNLEK	SMDATLK(UniMod:121)TMNLEK	3	SMDATLK(UniMod:121)TMNLEK3	30	0	3.45961e+06	SMDATLK(UniMod:121)TMNLEK	FALSE	0	0.623658	1.21284
Q9UNZ2.9	26.2006	26.1085	26.7713	26.1738	25.7783	26.0634	26.2775	25.8239	27.6363	26.8441	27.443	27.9964	27.6764	25.644	25.3679	25.5355	25.1396	25.7534	26.8974	26.6433	26.755	26.4935	26.8551	25.8186	25.587	25.9103	25.7677	25.2526	26.6395	26.827	26.7939	26.6867	26.7226	Q9UNZ2	NSFL1C	NSFL1 cofactor p47	1	SPNELVDDLFKGAK	SPNELVDDLFK(UniMod:121)GAK	3	SPNELVDDLFK(UniMod:121)GAK3	30	0	1.03148e+08	SPNELVDDLFK(UniMod:121)GAK	FALSE	0	0.724377	1.40901
Q9P2J5.16	14.4951	15.136	14.8781	15.1419	15.4022	14.8947	15.0736	15.3428	14.1561	14.9782	14.6633	14.6352	14.4925	15.6879	14.7448	15.3868	14.5215	15.5231	15.2551	15.1428	15.1869	15.5404	14.3707	15.2324	15.2089	15.4648	15.2669	15.2693	14.2611	13.5202	14.0187	12.7875	13.9207	Q9P2J5	LARS1	Leucine--tRNA ligase, cytoplasmic	1	LKNYMMPAK	LK(UniMod:121)NYMMPAK	3	LK(UniMod:121)NYMMPAK3	25	1	32412.9	LK(UniMod:121)NYMMPAK	TRUE	5	-2.09647	-1.07724
Q8IYM9.1	20.9948	21.5192	21.5524	21.5778	21.2258	21.5345	21.7583	21.5784	21.6812	21.5109	21.5908	21.2985	21.7678	21.6115	21.6688	21.7149	22.0382	21.2272	21.4414	21.5249	21.2061	21.3289	21.4297	20.9975	21.7162	21.9712	21.6303	21.5002	19.8817	20.7776	20.7982	20.4547	20.2208	Q8IYM9	TRIM22	E3 ubiquitin-protein ligase TRIM22	1	ECQEKLQVALQR	EC(UniMod:4)QEK(UniMod:121)LQVALQR	3	EC(UniMod:4)QEK(UniMod:121)LQVALQR3	30	0	2.83286e+06	EC(UniMod:4)QEK(UniMod:121)LQVALQR	FALSE	0	-1.50155	-0.771422
O00571.2	18.4832	18.5279	18.3848	17.219	17.9524	18.0037	18.2154	18.1739	19.0518	19.3699	18.583	18.6729	18.6063	18.0076	17.9982	18.2366	17.7912	18.0219	19.2336	19.2088	19.1984	18.8082	18.7748	17.9626	17.4758	17.7858	18.2243	18.0681	19.1876	18.8867	18.9924	19.2835	18.965	O00571	DDX3X	ATP-dependent RNA helicase DDX3X	1	DSSGWSSSKDK	DSSGWSSSK(UniMod:121)DK	3	DSSGWSSSK(UniMod:121)DK3	30	0	400136	DSSGWSSSK(UniMod:121)DK	FALSE	0	0.787022	1.53246
P42566.5	24.8928	25.241	26.3179	25.905	25.3604	26.2039	26.1704	25.8069	26.766	26.7593	26.5742	26.8237	26.8095	24.5948	24.4369	24.5246	24.6845	24.8601	25.8757	25.6131	25.7303	26.1551	25.935	24.6248	24.436	24.3883	24.3182	24.2513	25.5791	25.4247	25.5156	25.5732	24.8164	P42566	EPS15	Epidermal growth factor receptor substrate 15	1	EKDPEIFCDPFTSATTTTNK	EK(UniMod:121)DPEIFC(UniMod:4)DPFTSATTTTNK	3	EK(UniMod:121)DPEIFC(UniMod:4)DPFTSATTTTNK3	30	1	56025060	EK(UniMod:121)DPEIFC(UniMod:4)DPFTSATTTTNK	FALSE	0	0.663533	1.29265
P13010.11	22.4466	22.487	22.6495	22.7508	22.4579	22.5848	22.5873	22.7617	22.7411	22.2784	22.711	22.864	22.7576	22.5959	22.5334	22.8474	22.6856	22.8982	22.1589	22.3176	22.4162	22.1268	22.2899	22.8185	22.9378	22.6812	22.532	23.1038	22.0587	22.0432	22.0767	22.1742	22.0397	P13010	XRCC5	X-ray repair cross-complementing protein 5	1	IKTLFPLIEAK	IK(UniMod:121)TLFPLIEAK	3	IK(UniMod:121)TLFPLIEAK3	30	0	6244783	IK(UniMod:121)TLFPLIEAK	FALSE	0	-0.973595	-0.498726
A8MVW0.2	17.6728	17.3985	17.2876	17.1749	16.6634	17.1472	16.6866	16.8731	17.6839	18.0026	17.2518	17.671	17.7212	17.0164	17.4711	17.0218	16.8058	16.8618	17.7284	18.0703	17.7014	17.7406	17.5671	17.1766	17.3065	17.1513	16.517	17.406	18.4252	18.3391	18.0246	18.5407	17.8414	A8MVW0	FAM171A2	Protein FAM171A2	1	LLELGVKPHPR	LLELGVK(UniMod:121)PHPR	3	LLELGVK(UniMod:121)PHPR3	28	1	198756	LLELGVK(UniMod:121)PHPR	TRUE	2	0.7605	1.48492
O00203.14	21.2269	20.836	20.7123	20.1172	20.1053	20.1947	20.6805	20.8402	21.2346	20.2846	21.1242	21.0728	21.4689	20.5314	20.4582	20.3767	20.4369	20.3407	21.2138	21.2829	21.0695	21.2352	21.4146	21.0093	20.6729	20.2152	20.2992	20.9848	21.7636	21.8206	21.7127	21.7741	22.0164	O00203	AP3B1	AP-3 complex subunit beta-1	1	NVEVIELAKEWTPAGK	NVEVIELAK(UniMod:121)EWTPAGK	3	NVEVIELAK(UniMod:121)EWTPAGK3	30	1	2.22644e+06	NVEVIELAK(UniMod:121)EWTPAGK	FALSE	0	0.800129	1.56233
Q9UNF1.17	20.7921	20.4745	20.61	20.7855	20.49	20.7045	20.2313	20.7504	20.4065	20.7786	20.5288	21.0025	20.4218	21.1258	20.6042	20.3901	20.3355	20.3692	20.4294	20.181	20.6087	20.2722	20.4286	21.208	21.0964	21.3864	21.3612	21.2844	20.264	20.1741	20.4436	20.1527	20.5502	Q9UNF1	MAGED2	Melanoma-associated antigen D2	0	LITDEFVKQK	LITDEFVK(UniMod:121)QK	3	LITDEFVK(UniMod:121)QK3	30	0	1699953	LITDEFVK(UniMod:121)QK	FALSE	0	-1.25701	-0.643683
Q14315.23	20.532	20.3947	20.3423	19.8385	20.4482	20.4526	19.9678	20.2489	20.3906	20.192	20.5569	20.5462	20.781	19.9012	19.9992	20.1296	19.8799	19.9649	20.7223	20.8213	20.7658	20.5913	21.1712	19.9356	19.7012	19.975	20.3524	20.3115	20.6627	21.0056	21.0873	21.2496	21.0388	Q14315	FLNC	Filamin-C	1	GPGLSQAFVGQKNSFTVDCSK	GPGLSQAFVGQK(UniMod:121)NSFTVDC(UniMod:4)SK	3	GPGLSQAFVGQK(UniMod:121)NSFTVDC(UniMod:4)SK3	30	1	1.50271e+06	GPGLSQAFVGQK(UniMod:121)NSFTVDC(UniMod:4)SK	FALSE	0	0.645645	1.26165
O75821.10	22.003	21.7184	21.849	21.5559	21.4292	21.3758	21.4131	21.4168	22.1211	22.6518	22.229	22.1825	22.115	21.0428	21.3149	21.2084	21.5965	21.3255	22.2224	22.1704	21.8714	22.4869	21.9444	21.6144	21.8887	21.7008	21.2752	21.3827	22.2377	22.5607	22.3488	22.4224	22.5986	O75821	EIF3G	Eukaryotic translation initiation factor 3 subunit G	1	LPGELEPVQATQNKTGK	LPGELEPVQATQNK(UniMod:121)TGK	3	LPGELEPVQATQNK(UniMod:121)TGK3	30	0	4.08646e+06	LPGELEPVQATQNK(UniMod:121)TGK	FALSE	0	0.582899	1.13964
Q14157.10	17.4868	17.77	17.966	17.0268	17.2128	17.6577	16.6386	16.655	18.7827	18.7852	18.9637	19.0893	18.8486	17.0147	17.0605	16.8234	16.6992	16.8135	19.0508	18.4496	18.3555	18.9018	18.5316	16.9923	17.3276	17.1878	16.3316	16.5693	18.177	17.8888	17.9416	18.0984	18.3538	Q14157	UBAP2L	Ubiquitin-associated protein 2-like	1	VKQLIDITGK	VK(UniMod:121)QLIDITGK	3	VK(UniMod:121)QLIDITGK3	26	0	291748	VK(UniMod:121)QLIDITGK	TRUE	4	0.819039	1.60137
P53618.13	22.4451	22.1562	21.7442	21.7199	21.6778	21.8431	21.8583	21.9113	21.7939	21.3503	21.4332	21.8934	21.961	22.1249	21.6434	22.2263	22.3356	22.2087	21.7951	22.1944	22.4014	21.9945	22.6376	22.9067	23.0603	23.0287	22.8253	22.7991	22.1533	22.0348	21.9975	21.7293	21.9165	P53618	COPB1	Coatomer subunit beta	1	LKEAELLEPLMPAIR	LK(UniMod:121)EAELLEPLMPAIR	3	LK(UniMod:121)EAELLEPLMPAIR3	30	1	4.89152e+06	LK(UniMod:121)EAELLEPLMPAIR	FALSE	0	-1.26746	-0.648061
Q99543.8	17.6023	17.3632	17.5662	17.1529	16.7284	16.7129	16.9791	17.1348	18.1914	18.121	18.1201	17.9651	18.5565	16.4309	16.6963	17.283	16.7284	15.8367	17.6806	18.3969	17.8425	18.3031	18.4336	16.5167	16.7255	16.9965	16.6472	17.558	18.4951	18.1209	18.0741	18.1328	18.7567	Q99543	DNAJC2	DnaJ homolog subfamily C member 2	1	SLQKLDPHQK	SLQK(UniMod:121)LDPHQK	3	SLQK(UniMod:121)LDPHQK3	30	1	220444	SLQK(UniMod:121)LDPHQK	FALSE	0	0.965424	1.88882
Q6VY07.15	21.4071	21.7504	22.5398	21.3003	21.414	21.3918	21.8561	21.5364	23.4504	23.6163	23.5032	23.6992	23.6301	20.9562	20.8574	21.0365	20.6946	21.0809	22.4158	22.2784	22.4934	22.8216	22.8688	20.9323	20.7155	20.8964	21.2436	21.0361	22.1294	22.1402	21.6187	21.73	21.629	Q6VY07	PACS1	Phosphofurin acidic cluster sorting protein 1	1	LKPFFEGMSQSSSQTEIGSLNSK	LK(UniMod:121)PFFEGMSQSSSQTEIGSLNSK	3	LK(UniMod:121)PFFEGMSQSSSQTEIGSLNSK3	30	1	5.10664e+06	LK(UniMod:121)PFFEGMSQSSSQTEIGSLNSK	FALSE	0	0.598452	1.17091
P52789.11	16.3321	15.7375	15.6285	15.8291	15.2057	15.3322	15.0034	15.7694	16.0901	15.6825	15.9237	15.8063	15.6423	15.7428	15.7461	15.9	15.642	15.6364	15.7514	15.5488	15.8599	15.6356	15.9121	15.0416	15.7785	16.0679	16.0584	15.7654	16.9607	17.0436	17.2623	17.0181	16.324	P52789	HK2	Hexokinase-2	1	LSDETLLEISKR	LSDETLLEISK(UniMod:121)R	3	LSDETLLEISK(UniMod:121)R3	26	1	70984.7	LSDETLLEISK(UniMod:121)R	TRUE	4	0.797242	1.56149
Q9UBC2.10	22.4201	22.1783	22.4933	21.9157	21.6292	22.0245	21.478	21.88	23.4867	22.6644	23.1328	23.4577	23.2644	21.7009	21.4225	21.7523	21.2469	21.9133	22.6467	22.8187	22.5728	22.637	23.0713	22.3948	21.6177	21.8947	21.5777	21.9151	22.8568	23.2511	22.935	22.8954	22.8633	Q9UBC2	EPS15L1	Epidermal growth factor receptor substrate 15-like 1	1	NKALLFSNNTQELHPDPFQTEDPFK	NK(UniMod:121)ALLFSNNTQELHPDPFQTEDPFK	4	NK(UniMod:121)ALLFSNNTQELHPDPFQTEDPFK4	30	1	6222810	NK(UniMod:121)ALLFSNNTQELHPDPFQTEDPFK	FALSE	0	0.730165	1.43044
P19338	19.4739	19.4136	18.867	18.9608	19.7945	19.4056	18.8457	19.3378	18.0807	18.8502	18.6266	18.0708	18.6977	19.7237	19.7347	19.6971	19.8381	19.5798	19.1232	19.4653	18.8737	19.161	18.9398	19.9709	20.0557	19.8848	19.8487	20.1779	19.0346	18.9713	18.9062	18.835	19.0535	P19338	NCL	Nucleolin	1	AAKEAMEDGEIDGNK	AAK(UniMod:121)EAMEDGEIDGNK	3	AAK(UniMod:121)EAMEDGEIDGNK3	30	0	664041	AAK(UniMod:121)EAMEDGEIDGNK	FALSE	0	-1.3606	-0.694378
O14737.1	22.5808	22.6257	22.823	22.4862	22.3745	22.1422	22.1463	22.3653	23.1051	23.7304	23.4776	23.1144	23.2883	22.1918	22.3383	21.9705	22.0975	22.1128	23.0116	23.0094	23.0079	23.3315	23.1858	22.5362	21.943	22.417	21.9008	21.8964	23.241	22.7934	22.9883	23.0212	23.0704	O14737	PDCD5	Programmed cell death protein 5	1	LAELQAKHGDPGDAAQQEAK	LAELQAK(UniMod:121)HGDPGDAAQQEAK	4	LAELQAK(UniMod:121)HGDPGDAAQQEAK4	30	0	7.27461e+06	LAELQAK(UniMod:121)HGDPGDAAQQEAK	FALSE	0	0.59751	1.17087
Q7L1Q6.17	23.7316	23.2861	23.3355	22.8954	23.1321	23.0883	22.9632	23.1979	23.4109	23.7553	23.7632	23.5077	23.6409	23.1154	22.9374	23.0257	22.7789	23.1316	23.6497	23.3257	23.6223	23.7514	23.5231	23.66	23.2364	23.4244	22.9069	23.5031	24.0336	24.0035	24.0921	24.2771	24.1787	Q7L1Q6	BZW1	Basic leucine zipper and W2 domain-containing protein 1	1	LMELFPANKQSVEHFTK	LMELFPANK(UniMod:121)QSVEHFTK	4	LMELFPANK(UniMod:121)QSVEHFTK4	30	0	12227059	LMELFPANK(UniMod:121)QSVEHFTK	FALSE	0	0.520673	1.02103
O60716.5	25.2655	25.3007	25.2396	24.9285	24.6741	24.8664	24.9704	24.9917	25.6056	25.5854	25.7247	25.439	25.6102	25.0049	24.8265	25.016	25.1566	25.078	25.6992	25.3092	25.4176	25.9694	25.5297	24.9295	24.9525	25.142	24.6829	24.8757	25.6705	25.653	25.5146	25.5886	25.6462	O60716	CTNND1	Catenin delta-1	1	EQEAQFEKLTR	EQEAQFEK(UniMod:121)LTR	3	EQEAQFEK(UniMod:121)LTR3	30	0	4.24368e+07	EQEAQFEK(UniMod:121)LTR	FALSE	0	0.47149	0.924641
Q9NQW6.24	18.9553	21.0761	21.3319	20.6784	20.9535	20.5775	20.8808	20.4819	21.9898	22.0184	21.7738	21.9415	22.0232	20.7427	20.4038	20.3397	20.6797	20.2191	21.7246	21.7764	21.3657	21.9025	21.6069	18.5409	18.5254	18.5838	18.6637	18.5121	19.6475	19.3535	19.4082	19.1126	19.205	Q9NQW6	ANLN	Anillin	1	NKASPQSEFMPSK	NK(UniMod:121)ASPQSEFMPSK	3	NK(UniMod:121)ASPQSEFMPSK3	30	0	1.95118e+06	NK(UniMod:121)ASPQSEFMPSK	FALSE	0	0.526802	1.03357
O43294.1	19.2651	20.3672	20.02	19.6529	19.9673	20.0228	19.2697	19.788	20.4236	20.0852	20.6576	19.966	20.3673	20.2804	20.1065	20.4109	20.4884	20.5163	20.5186	20.5234	20.2199	20.2604	20.3468	19.464	19.7023	19.5711	19.8657	20.0472	18.9269	18.7443	18.8123	18.5868	18.9304	O43294	TGFB1I1	Transforming growth factor beta-1-induced transcript 1 protein	1	DHLYSTVCKPR	DHLYSTVC(UniMod:4)K(UniMod:121)PR	3	DHLYSTVC(UniMod:4)K(UniMod:121)PR3	30	1	1.03589e+06	DHLYSTVC(UniMod:4)K(UniMod:121)PR	FALSE	0	-1.23197	-0.627821
Q9NT62.3	18.0859	17.7955	17.6905	17.1406	16.9025	17.0329	18.0439	17.2785	18.4366	18.1001	18.3439	18.1131	17.5129	16.4861	17.2901	17.3185	17.3439	17.0162	18.4339	18.8865	18.4931	18.4067	18.2797	17.3243	17.3097	17.507	17.468	17.6977	18.7943	18.6314	18.9031	18.7581	18.4652	Q9NT62	ATG3	Ubiquitin-like-conjugating enzyme ATG3	1	EITLENKDNIR	EITLENK(UniMod:121)DNIR	3	EITLENK(UniMod:121)DNIR3	30	1	272345	EITLENK(UniMod:121)DNIR	FALSE	0	0.842583	1.65556
O75821.5	21.045	20.9052	21.0942	20.7222	20.3826	20.2867	20.6083	20.5761	21.7617	21.386	21.4448	22.0782	21.6957	20.2484	20.3286	20.5401	20.8146	20.6581	21.3772	21.3648	21.3116	21.1968	21.212	20.4629	20.5886	20.8739	20.8496	20.318	21.3281	21.517	21.5478	21.5395	21.4247	O75821	EIF3G	Eukaryotic translation initiation factor 3 subunit G	1	ELAEQLGLSTGEKEK	ELAEQLGLSTGEK(UniMod:121)EK	3	ELAEQLGLSTGEK(UniMod:121)EK3	30	0	2.33471e+06	ELAEQLGLSTGEK(UniMod:121)EK	FALSE	0	0.575259	1.13034
Q14847.13	21.888	21.7879	21.9505	21.3688	21.1968	21.4976	21.2555	20.6434	22.3829	23.2806	23.0084	22.4809	22.39	21.0622	21.9626	20.5472	20.8662	21.2936	22.2333	22.5404	22.2681	22.6287	22.4769	21.3727	21.2553	21.0041	21.046	21.423	22.6869	22.5899	22.6466	22.2349	22.621	Q14847	LASP1	LIM and SH3 domain protein 1	1	YHEEFEKSR	YHEEFEK(UniMod:121)SR	3	YHEEFEK(UniMod:121)SR3	30	0	4448983	YHEEFEK(UniMod:121)SR	FALSE	0	0.900815	1.77049
Q14258	20.7151	20.6714	20.7455	19.8952	19.9901	20.0289	20.4022	20.0348	21.6115	21.27	21.2588	21.8312	21.1325	20.2025	19.855	20.4556	19.8252	20.071	21.2261	21.4019	21.5026	21.2117	20.9626	20.356	20.334	20.2965	19.4057	20.2314	21.0592	21.6808	21.4713	20.8798	21.4364	Q14258	TRIM25	E3 ubiquitin/ISG15 ligase TRIM25	1	AKVLETFLAK	AK(UniMod:121)VLETFLAK	3	AK(UniMod:121)VLETFLAK3	30	0	1.9791e+06	AK(UniMod:121)VLETFLAK	FALSE	0	0.796294	1.56523
Q9UNZ2.3	22.1977	23.1441	23.5735	22.821	23.0646	23.6169	22.9837	22.6635	24.1622	24.2314	24.2519	23.8824	24.0577	22.5172	22.9762	22.4707	23.1069	22.3848	23.496	23.3989	23.7101	23.8564	23.5235	20.9649	21.8398	21.7796	20.9717	22.2054	22.8496	22.974	22.8307	22.8292	22.7321	Q9UNZ2	NSFL1C	NSFL1 cofactor p47	1	GAKEHGAVAVER	GAK(UniMod:121)EHGAVAVER	3	GAK(UniMod:121)EHGAVAVER3	30	0	9.60441e+06	GAK(UniMod:121)EHGAVAVER	FALSE	0	0.870137	1.71162
Q8TDB6.13	17.7023	17.9962	18.5457	18.7546	17.8241	18.6727	17.98	18.1146	18.7603	19.122	18.7461	18.9332	18.5488	18.5774	18.166	18.9979	18.076	18.9736	17.6532	17.8655	16.7926	17.3993	17.4608	18.7748	19.1516	19.2059	18.0146	17.8997	16.5642	16.3031	16.9574	17.6869	16.4652	Q8TDB6	DTX3L	E3 ubiquitin-protein ligase DTX3L	1	GGELTLLGTQDDISAAKQK	GGELTLLGTQDDISAAK(UniMod:121)QK	3	GGELTLLGTQDDISAAK(UniMod:121)QK3	30	1	324480	GGELTLLGTQDDISAAK(UniMod:121)QK	FALSE	0	-2.40521	-1.22269
Q9UJW0.6	23.8782	24.0843	24.595	24.559	24.392	24.553	24.5925	24.7689	24.6009	24.4644	24.7054	24.6289	24.6851	24.6402	24.7303	24.6151	24.4191	24.7756	23.4377	23.4792	23.5569	23.4406	23.748	24.2624	24.1357	24.0908	24.3387	24.0325	23.6997	23.5663	23.4806	23.5608	23.6147	Q9UJW0	DCTN4	Dynactin subunit 4	1	NYMPLAFSDKYGLGTR	NYMPLAFSDK(UniMod:121)YGLGTR	3	NYMPLAFSDK(UniMod:121)YGLGTR3	30	0	20187223	NYMPLAFSDK(UniMod:121)YGLGTR	FALSE	0	-0.779489	-0.395745
P46781.6	24.9041	25.2271	25.1707	25.3627	25.3681	25.3178	25.1904	25.1178	24.9375	25.1737	24.9507	25.2235	25.0647	25.3949	25.4708	25.2838	25.4156	25.5416	24.9591	25.0355	25.0717	25.1926	24.9053	25.0633	25.1447	25.2064	25.3783	25.1489	24.6358	24.6873	24.7335	24.4448	24.5976	P46781	RPS9	40S ribosomal protein S9	1	LDSQKHIDFSLR	LDSQK(UniMod:121)HIDFSLR	4	LDSQK(UniMod:121)HIDFSLR4	30	0	36525620	LDSQK(UniMod:121)HIDFSLR	FALSE	0	-0.754227	-0.38276
Q86YT6.30	24.283	24.3262	24.9377	24.8547	24.2072	24.4826	24.7578	23.902	25.054	25.9766	25.6067	25.402	25.1333	23.6931	24.3699	23.6199	23.5975	23.7529	24.4681	24.8733	24.863	24.8261	25.1981	23.9068	23.542	23.4683	23.7038	23.8247	25.0363	24.9053	24.7435	24.9368	24.7622	Q86YT6	MIB1	E3 ubiquitin-protein ligase MIB1	1	WGKQDGGEGHVGTVR	WGK(UniMod:121)QDGGEGHVGTVR	4	WGK(UniMod:121)QDGGEGHVGTVR4	30	0	27039930	WGK(UniMod:121)QDGGEGHVGTVR	FALSE	0	0.799496	1.57588
Q15691.10	22.3783	22.5685	22.5913	21.8223	21.201	22.3083	22.0698	21.9493	23.1995	23.3117	23.1794	23.4747	23.3972	21.7604	21.7943	21.7352	21.9097	22.0776	23.3502	23.167	23.3033	23.4213	23.1661	21.8734	22.2261	22.1361	21.3566	21.7262	22.6169	22.9554	23.108	22.8891	22.8954	Q15691	MAPRE1	Microtubule-associated protein RP/EB family member 1	1	QGQETAVAPSLVAPALNKPK	QGQETAVAPSLVAPALNK(UniMod:121)PK	3	QGQETAVAPSLVAPALNK(UniMod:121)PK3	30	1	6.87735e+06	QGQETAVAPSLVAPALNK(UniMod:121)PK	FALSE	0	0.692803	1.36569
O95140.4	18.5011	19.0639	18.6537	18.7998	19.7227	18.1881	18.347	18.1371	18.3854	19.262	18.5568	18.1834	18.9552	18.6806	17.8708	19.154	19.1388	19.3705	19.1955	18.8834	19.0717	19.7988	19.4751	17.4112	17.6071	17.6841	16.451	18.1451	19.4586	19.1632	19.1554	20.1817	19.753	O95140	MFN2	Mitofusin-2	1	HMAEVNASPLKHFVTAK	HMAEVNASPLK(UniMod:121)HFVTAK	4	HMAEVNASPLK(UniMod:121)HFVTAK4	30	1	502019	HMAEVNASPLK(UniMod:121)HFVTAK	FALSE	0	1.40184	2.76357
Q13287.3	17.4639	18.4262	18.6985	18.1693	19.0352	18.7427	18.5864	18.8795	18.7334	18.833	19.0074	18.5518	18.4462	18.329	19.2447	18.8591	19.0451	19.1569	18.1381	18.3209	17.8876	17.7318	17.5489	17.6756	18.3206	17.8203	18.9268	18.1324	17.3227	16.5578	16.3713	16.8619	16.6499	Q13287	NMI	N-myc-interactor	1	EDIPETKMK	EDIPETK(UniMod:121)MK	3	EDIPETK(UniMod:121)MK3	28	0	335765	EDIPETK(UniMod:121)MK	TRUE	2	-1.88755	-0.957255
P51689	16.9212	16.4338	16.1283	16.5351	16.5671	16.6441	16.1218	16.3404	15.9298	16.109	15.501	15.803	15.7315	16.8442	17.074	17.3221	16.5687	16.8376	15.7274	16.3703	15.9834	16.5079	15.1021	17.6642	17.9224	17.9746	17.423	17.1357	15.5773	16.3692	16.3607	16.3518	16.4327	P51689	ARSD	Arylsulfatase D	1	DGHSQLGGWNGIYKGGK	DGHSQLGGWNGIYK(UniMod:121)GGK	4	DGHSQLGGWNGIYK(UniMod:121)GGK4	20	1	117292	DGHSQLGGWNGIYK(UniMod:121)GGK	TRUE	10	-1.8655	-0.945754
Q8TEW0.6	16.7704	16.5578	16.658	15.7683	15.65	15.7922	15.9057	16.1134	17.0994	17.7721	17.4351	18.0152	17.0285	16.0381	16.0712	16.451	16.3124	15.8481	17.3511	16.743	16.8987	17.1772	16.6872	15.9736	15.355	16.6303	16.5622	15.8193	17.2536	17.3928	17.4757	18.0318	17.2099	Q8TEW0	PARD3	Partitioning defective 3 homolog	1	ETKAEDEDIVLTPDGTR	ETK(UniMod:121)AEDEDIVLTPDGTR	3	ETK(UniMod:121)AEDEDIVLTPDGTR3	30	1	122680	ETK(UniMod:121)AEDEDIVLTPDGTR	FALSE	0	0.944797	1.86459
O14965.3	18.0885	19.8807	19.6496	19.7293	19.6475	19.4506	19.4134	19.1163	20.026	20.0169	19.8318	19.674	19.5901	19.7887	20.2077	19.782	20.0033	19.9196	19.7479	19.7968	20.039	19.4594	20.0626	17.5481	17.6311	17.934	17.2527	17.6122	18.236	18.5063	18.7745	18.3936	18.997	O14965	AURKA	Aurora kinase A	1	ENCISGPVKATAPVGGPK	ENC(UniMod:4)ISGPVK(UniMod:121)ATAPVGGPK	3	ENC(UniMod:4)ISGPVK(UniMod:121)ATAPVGGPK3	30	1	695561	ENC(UniMod:4)ISGPVK(UniMod:121)ATAPVGGPK	FALSE	0	0.663084	1.30863
O15031.15	21.311	20.9898	21.2843	21.4587	21.1445	21.4909	21.6925	21.1515	20.9903	21.2294	21.3256	21.0576	21.3024	20.9085	21.1852	21.3661	21.1354	21.0833	20.7828	20.7887	21.0454	20.9065	20.6961	21.7157	21.8405	21.83	21.8657	21.9115	20.1905	20.3439	20.8712	21.2961	21.2448	O15031	PLXNB2	Plexin-B2	1	LLYAKEISTYK	LLYAK(UniMod:121)EISTYK	3	LLYAK(UniMod:121)EISTYK3	30	0	2531307	LLYAK(UniMod:121)EISTYK	FALSE	0	-1.38511	-0.701589
Q14677.8	21.3917	21.2473	21.4957	20.4783	19.6924	20.5548	21.0187	20.882	22.7416	21.5175	22.4681	22.8738	22.7302	19.9722	20.7688	20.3125	20.0873	20.3888	22.0249	22.0579	22.2717	22.1512	22.4377	21.0499	20.2204	20.5898	20.769	20.7202	22.133	22.2072	22.1202	22.0802	22.0272	Q14677	CLINT1	Clathrin interactor 1	1	SAFPFSDKLGELSDK	SAFPFSDK(UniMod:121)LGELSDK	3	SAFPFSDK(UniMod:121)LGELSDK3	30	1	3.50248e+06	SAFPFSDK(UniMod:121)LGELSDK	FALSE	0	0.970606	1.91678
P47813.1	21.4771	21.285	20.7496	20.7029	20.4461	19.6519	20.0522	20.5657	21.3106	21.4182	21.1834	20.9902	21.1746	20.8205	20.418	20.3698	21.051	20.7563	21.9894	21.8848	21.6583	21.9549	21.9473	21.1657	20.612	20.4402	21.4661	20.7909	22.0669	22.2442	22.0606	21.9397	21.9851	P47813	EIF1AX	Eukaryotic translation initiation factor 1A, X-chromosomal	0	DYQDNKADVILK	DYQDNK(UniMod:121)ADVILK	3	DYQDNK(UniMod:121)ADVILK3	30	0	2.69487e+06	DYQDNK(UniMod:121)ADVILK	FALSE	0	0.781915	1.5467
Q9Y5A9.1	21.1332	20.7859	20.9969	20.287	20.6757	20.2039	19.9581	19.8503	21.3851	22.0709	21.5084	22.1682	21.8617	20.2756	20.0049	19.894	20.3895	20.0928	21.6984	21.3047	21.0109	21.5884	21.5997	20.5423	20.4845	20.785	20.7779	20.4325	21.757	21.8421	21.7	21.6422	21.3681	Q9Y5A9	YTHDF2	YTH domain-containing family protein 2	1	DFDWNLKHGR	DFDWNLK(UniMod:121)HGR	3	DFDWNLK(UniMod:121)HGR3	30	0	2.39024e+06	DFDWNLK(UniMod:121)HGR	FALSE	0	0.710129	1.40471
P48436.6	16.9622	16.7379	17.3806	17.587	17.3251	17.965	17.4985	17.5957	17.6402	16.8118	16.8417	17.1424	17.3986	16.9529	16.4549	17.0186	17.2049	16.0667	17.3539	16.6112	16.9587	16.146	16.611	15.7762	16.3029	16.4469	16.4373	16.3459	17.5135	17.592	17.9759	17.8618	17.3697	P48436	SOX9	Transcription factor SOX-9	1	TDVQPGKADLK	TDVQPGK(UniMod:121)ADLK	3	TDVQPGK(UniMod:121)ADLK3	29	1	147140	TDVQPGK(UniMod:121)ADLK	TRUE	1	0.940647	1.86083
O14974.1	18.5045	18.511	18.5565	18.4028	16.9156	18.1236	17.2736	17.8209	19.4014	19.6677	19.2098	19.1192	19.6302	17.8673	17.1681	17.8123	18.7353	17.0962	19.3838	19.4229	19.2451	18.9432	19.4358	17.8939	17.7915	17.907	17.2288	17.6219	19.5694	19.3599	19.0777	19.4303	19.164	O14974	PPP1R12A	Protein phosphatase 1 regulatory subunit 12A	1	ETLIIEPEKNASR	ETLIIEPEK(UniMod:121)NASR	3	ETLIIEPEK(UniMod:121)NASR3	30	0	460457	ETLIIEPEK(UniMod:121)NASR	FALSE	0	1.09504	2.1683
Q9P2G1.10	17.095	17.7457	17.3276	16.5329	17.5792	17.336	16.9733	17.1904	17.4185	18.0213	17.745	17.1501	17.3289	18.1747	17.1643	18.4504	17.7499	17.0945	17.7425	17.583	17.8009	17.7	17.997	17.4462	17.3815	18.4026	18.754	18.0562	16.0028	16.4511	16.6487	15.3226	16.4838	Q9P2G1	ANKIB1	Ankyrin repeat and IBR domain-containing protein 1	1	IIKAACLVQQK	IIK(UniMod:121)AAC(UniMod:4)LVQQK	3	IIK(UniMod:121)AAC(UniMod:4)LVQQK3	29	0	194596	IIK(UniMod:121)AAC(UniMod:4)LVQQK	TRUE	1	-2.4271	-1.22552
P06748.12	25.9737	25.2911	25.6027	25.825	25.591	25.6711	25.9667	25.9316	25.8372	24.3355	25.349	25.7999	25.7203	25.8851	25.9039	26.0565	25.161	25.6568	24.7641	25.2129	25.3015	24.3666	24.6029	27.0413	26.7999	26.6781	26.1229	26.9302	25.2876	25.2704	25.2319	25.2909	25.0835	P06748	NPM1	Nucleophosmin	1	TVSLGAGAKDELHIVEAEAMNYEGSPIK	TVSLGAGAK(UniMod:121)DELHIVEAEAMNYEGSPIK	4	TVSLGAGAK(UniMod:121)DELHIVEAEAMNYEGSPIK4	30	1	5.90955e+07	TVSLGAGAK(UniMod:121)DELHIVEAEAMNYEGSPIK	FALSE	0	-1.96906	-0.994141
Q9UHW5.1	17.7947	18.7124	18.2933	18.2717	18.2863	17.7529	18.4261	18.1012	18.2832	18.824	18.5022	18.3676	18.1174	18.5327	18.0928	18.5078	18.6612	18.1071	19.0217	19.2621	18.9583	19.2783	18.7018	17.3516	17.3134	17.1764	17.687	16.8048	18.4639	18.3247	18.4345	18.3944	17.9959	Q9UHW5	GPN3	GPN-loop GTPase 3	1	MDLLSKK	MDLLSK(UniMod:121)K	2	MDLLSK(UniMod:121)K2	29	1	344679	MDLLSK(UniMod:121)K	TRUE	1	0.708445	1.40371
Q9NY61.9	12.5567	18.5093	18.2731	17.5838	18.0272	18.8565	18.3518	19.2204	18.2604	17.6465	18.0693	18.3904	18.3243	18.7785	19.0998	19.2312	18.8738	19.3669	18.2996	17.42	19.3013	16.5178	18.2041	5.75792	5.75792	5.75792	5.75792	17.8909	17.2247	17.1083	16.647	16.8708	16.7937	Q9NY61	AATF	Protein AATF	1	LQKALLTTNQLPQPDVFPLFK	LQK(UniMod:121)ALLTTNQLPQPDVFPLFK	3	LQK(UniMod:121)ALLTTNQLPQPDVFPLFK3	26	1	325149	LQK(UniMod:121)ALLTTNQLPQPDVFPLFK	TRUE	4	5.86531	11.6235
Q9NYP9.5	17.8775	19.7549	20.1203	20.4257	19.9705	20.1939	20.7367	19.9059	20.0596	20.2135	20.048	19.6929	19.9565	19.5064	20.2693	19.7149	20.3044	20.1382	19.3902	19.8037	19.2568	19.574	19.5909	18.3271	18.5861	18.583	18.5715	18.2745	16.7911	17.7796	17.4789	16.9348	17.4489	Q9NYP9	MIS18A	Protein Mis18-alpha	1	LSFATCKS	LSFATC(UniMod:4)K(UniMod:121)S	2	LSFATC(UniMod:4)K(UniMod:121)S2	30	1	763970	LSFATC(UniMod:4)K(UniMod:121)S	FALSE	0	-1.57106	-0.792481
Q8IWA4.18	22.1291	21.1584	21.3617	21.5602	21.455	21.3372	21.2881	21.539	21.3259	21.2785	20.837	21.4802	21.5159	21.2681	20.9271	21.0504	20.7698	20.9135	21.2711	21.4439	21.1682	21.6634	21.1085	21.6722	21.8577	21.7702	21.7375	21.5522	22.2409	22.5682	22.7492	22.6465	22.496	Q8IWA4	MFN1	Mitofusin-1	1	NQMNLLTLDVKK	NQMNLLTLDVK(UniMod:121)K	3	NQMNLLTLDVK(UniMod:121)K3	30	0	3.40254e+06	NQMNLLTLDVK(UniMod:121)K	FALSE	0	0.551083	1.09335
O60488.24	19.7127	20.2033	19.87	19.5946	19.3531	19.7439	19.9095	20.1015	19.7461	19.9478	19.9617	20.2781	20.0641	20.0068	19.928	19.9325	19.8597	20.1185	20.656	20.416	20.3521	20.5023	20.2613	18.753	19.6289	19.1592	19.1374	19.5419	19.9518	20.4419	20.1679	20.1909	20.1538	O60488	ACSL4	Long-chain-fatty-acid--CoA ligase 4	1	VGAPLICCEIKLK	VGAPLIC(UniMod:4)C(UniMod:4)EIK(UniMod:121)LK	3	VGAPLIC(UniMod:4)C(UniMod:4)EIK(UniMod:121)LK3	30	1	1.05373e+06	VGAPLIC(UniMod:4)C(UniMod:4)EIK(UniMod:121)LK	FALSE	0	0.62775	1.24658
Q8N3C0.35	19.4746	20.2852	20.3531	19.6962	19.5582	19.8533	19.925	19.7537	20.9038	21.4513	21.0082	20.4999	20.8816	19.39	19.9595	19.7965	19.6061	19.6285	20.9296	21.1826	20.9061	20.7654	20.6881	19.2046	18.8253	18.2705	19.6122	18.5294	20.057	20.0327	19.9194	20.1328	20.162	Q8N3C0	ASCC3	Activating signal cointegrator 1 complex subunit 3	1	TISLDYKK	TISLDYK(UniMod:121)K	2	TISLDYK(UniMod:121)K2	30	1	1.2395e+06	TISLDYK(UniMod:121)K	FALSE	0	0.784897	1.55983
Q6Y7W6.6	20.8963	21.6684	21.861	20.6257	21.3428	20.7303	21.059	20.6248	22.7298	23.126	22.7791	23.0918	22.5007	21.0014	20.8625	21.0431	20.9898	20.92	22.3903	22.2398	22.5081	22.1958	22.5336	20.1723	19.8287	20.6982	20.6238	20.6778	21.3101	21.3279	21.509	21.3799	21.4357	Q6Y7W6	GIGYF2	GRB10-interacting GYF protein 2	1	LLKLFQGVNK	LLK(UniMod:121)LFQGVNK	3	LLK(UniMod:121)LFQGVNK3	30	0	3.62305e+06	LLK(UniMod:121)LFQGVNK	FALSE	0	0.664029	1.32063
Q9P0L0.7	20.7828	21.2258	21.8254	21.4147	21.389	21.7601	22.0001	21.6492	22.0971	21.9852	21.9604	21.9236	22.0749	20.8553	21.1632	20.8347	21.3825	20.7751	21.3168	21.4775	21.4507	21.7316	21.2707	20.6233	20.1131	20.1785	20.2878	20.5682	21.3632	21.3693	21.1237	20.9841	21.2171	Q9P0L0	VAPA	Vesicle-associated membrane protein-associated protein A	1	LNDMEPSKAVPLNASK	LNDMEPSK(UniMod:121)AVPLNASK	3	LNDMEPSK(UniMod:121)AVPLNASK3	30	0	2.74651e+06	LNDMEPSK(UniMod:121)AVPLNASK	FALSE	0	0.573302	1.1413
Q14683.48	18.7278	19.9255	20.0455	20.0825	20.3079	19.9453	20.1666	19.9989	20.0209	19.8766	20.1496	20.0038	19.9027	20.3391	20.1607	20.6431	20.5681	20.5157	19.5662	19.291	19.4335	19.6703	19.0676	18.7808	19.5734	19.1509	19.3277	19.2736	17.978	18.5023	18.6994	18.2072	17.7845	Q14683	SMC1A	Structural maintenance of chromosomes protein 1A	1	YQIAVTKVLGK	YQIAVTK(UniMod:121)VLGK	3	YQIAVTK(UniMod:121)VLGK3	30	0	863744	YQIAVTK(UniMod:121)VLGK	FALSE	0	-1.31422	-0.659818
Q9BX67.1	21.4377	21.5821	21.8935	22.0539	21.9954	22.1515	22.0631	22.011	21.9727	22.012	21.7479	21.4512	21.4762	21.7252	21.7134	21.7792	21.3465	21.4944	21.4389	21.7158	21.8067	21.564	21.2366	21.5859	21.8091	22.0315	22.1168	21.6893	21.2106	21.0913	20.9666	20.9479	20.9284	Q9BX67	JAM3	Junctional adhesion molecule C	1	HKSSFVI	HK(UniMod:121)SSFVI	2	HK(UniMod:121)SSFVI2	30	1	3.36881e+06	HK(UniMod:121)SSFVI	FALSE	0	-1.08877	-0.546348
Q01968.3	19.5809	19.5179	19.8074	18.7206	18.4563	18.695	19.3998	18.8222	20.6944	20.6794	20.8885	21.0696	20.648	18.4932	18.6272	19.0976	18.745	18.6098	20.4984	20.0122	20.1355	20.4596	20.5002	19.1525	18.2153	18.9594	18.9048	19.5324	20.1949	20.1112	20.6503	19.7502	20.3384	Q01968	OCRL	Inositol polyphosphate 5-phosphatase OCRL	1	DSSSWYQKLDTK	DSSSWYQK(UniMod:121)LDTK	3	DSSSWYQK(UniMod:121)LDTK3	30	0	1.00733e+06	DSSSWYQK(UniMod:121)LDTK	FALSE	0	0.839082	1.67309
Q8IYM9.13	20.0956	20.4135	20.3138	20.0295	20.4788	20.2467	19.8141	20.2759	20.2309	20.7909	20.415	20.39	20.4657	20.8518	20.5102	20.6246	20.2808	20.4607	20.049	20.4593	20.1608	20.7117	20.0259	20.4951	20.9894	20.2446	20.8642	20.4664	19.9702	19.3973	19.6066	19.3949	19.5277	Q8IYM9	TRIM22	E3 ubiquitin-protein ligase TRIM22	1	MSPQEGQKR	MSPQEGQK(UniMod:121)R	3	MSPQEGQK(UniMod:121)R3	30	0	1.31561e+06	MSPQEGQK(UniMod:121)R	FALSE	0	-1.37541	-0.689757
Q9H2G9.13	17.8098	18.5836	17.7622	17.8526	17.2899	17.1964	17.4806	16.8726	18.6735	17.686	18.5284	18.3601	17.6814	18.3972	18.6339	18.2347	18.1762	18.39	18.5546	19.0452	18.7951	18.852	18.7568	17.0232	17.1068	17.1226	16.7135	17.8621	18.6635	18.5844	18.3567	18.5072	18.1577	Q9H2G9	BLZF1	Golgin-45	1	SLGHHKGEFLGQSEGVIEPNK	SLGHHK(UniMod:121)GEFLGQSEGVIEPNK	4	SLGHHK(UniMod:121)GEFLGQSEGVIEPNK4	30	0	302508	SLGHHK(UniMod:121)GEFLGQSEGVIEPNK	FALSE	0	0.860554	1.71601
Q7Z3T8.14	19.7183	19.8108	19.761	19.6448	19.3825	19.5086	19.7779	19.978	20.0201	19.6547	19.2088	20.118	20.3166	19.3819	19.4872	19.1861	19.4966	19.3761	20.0815	20.031	20.1019	20.1952	20.7701	19.6849	18.5526	19.055	19.4075	18.4146	20.392	20.379	20.7414	20.6373	19.919	Q7Z3T8	ZFYVE16	Zinc finger FYVE domain-containing protein 16	1	EYVDICWVDAEEKGNK	EYVDIC(UniMod:4)WVDAEEK(UniMod:121)GNK	3	EYVDIC(UniMod:4)WVDAEEK(UniMod:121)GNK3	29	1	1.00294e+06	EYVDIC(UniMod:4)WVDAEEK(UniMod:121)GNK	TRUE	1	0.929038	1.8526
P55327.9	19.721	20.5102	20.6642	20.3231	20.2014	19.928	20.0705	20.4061	21.4735	20.3422	21.1486	21.1614	21.5874	20.6573	20.1312	20.6829	20.2688	20.5625	20.4878	20.4954	20.761	20.455	20.6004	19.2125	19.1522	19.2127	18.4546	19.5741	20.2157	20.2814	20.2892	20.2114	20.6063	P55327	TPD52	Tumor protein D52	1	TSETLSQAGQKASAAFSSVGSVITK	TSETLSQAGQK(UniMod:121)ASAAFSSVGSVITK	3	TSETLSQAGQK(UniMod:121)ASAAFSSVGSVITK3	30	1	1.45231e+06	TSETLSQAGQK(UniMod:121)ASAAFSSVGSVITK	FALSE	0	0.801235	1.59795
P35579.84	23.9798	24.7936	23.9388	24.0639	24.0104	24.0518	24.0307	24.3065	23.6287	23.8273	23.7849	23.9491	23.7351	24.9777	24.8213	24.9417	24.676	24.581	25.0531	24.8156	24.6276	25.073	24.3689	24.3634	24.3112	24.9126	24.258	24.2305	23.5407	23.2936	23.5696	23.4972	23.821	P35579	MYH9	Myosin-9	1	QEEEMMAKEEELVK	QEEEMMAK(UniMod:121)EEELVK	3	QEEEMMAK(UniMod:121)EEELVK3	30	0	2.10747e+07	QEEEMMAK(UniMod:121)EEELVK	FALSE	0	-1.15991	-0.581571
Q9Y5V3.20	16.9295	17.0927	16.9366	16.6965	17.5088	17.1277	17.0756	16.716	16.8642	16.2968	17.5009	16.9926	16.5866	17.1459	17.8681	17.1437	17.3035	17.809	17.405	16.7957	16.7761	15.577	17.1031	17.6322	17.658	17.7672	18.1094	17.9358	16.416	15.1359	16.2901	15.9186	16.4315	Q9Y5V3	MAGED1	Melanoma-associated antigen D1	1	YLMLKDYTK	YLMLK(UniMod:121)DYTK	3	YLMLK(UniMod:121)DYTK3	30	0	144107	YLMLK(UniMod:121)DYTK	FALSE	0	-2.37401	-1.19015
P78347.37	20.3035	19.3763	19.8805	20.0638	19.5667	19.8455	19.7753	20.0244	19.6674	19.7251	19.9309	19.9993	20.207	19.5338	19.3424	19.8555	19.648	19.5328	19.5175	19.2371	19.0048	18.7583	19.333	20.6997	20.5131	20.8866	20.9322	20.6419	19.9057	19.7645	19.8938	20.051	19.7461	P78347	GTF2I	General transcription factor II-I	1	VENLFNEKCGEALGLK	VENLFNEK(UniMod:121)C(UniMod:4)GEALGLK	3	VENLFNEK(UniMod:121)C(UniMod:4)GEALGLK3	30	1	1.03691e+06	VENLFNEK(UniMod:121)C(UniMod:4)GEALGLK	FALSE	0	-1.14912	-0.575847
Q9NQS1.3	19.7724	20.1537	20.558	19.9098	20.1441	20.0935	19.7746	21.2145	21.2231	19.8691	20.4583	21.5033	21.3895	20.2221	20.6499	20.3059	20.1876	20.5129	20.009	18.7708	20.4857	19.7587	20.6343	20.3358	20.762	20.8981	20.9824	20.9876	18.3216	19.1248	19.1938	18.2202	18.8981	Q9NQS1	AVEN	Cell death regulator Aven	1	LNVAAELVQGTVPLEVPQVKPK	LNVAAELVQGTVPLEVPQVK(UniMod:121)PK	3	LNVAAELVQGTVPLEVPQVK(UniMod:121)PK3	30	0	1.40301e+06	LNVAAELVQGTVPLEVPQVK(UniMod:121)PK	FALSE	0	-2.72058	-1.36246
O14977.4	18.5105	19.1683	17.8667	18.0073	17.472	18.2283	17.5653	17.8637	18.3371	17.7846	17.5083	18.4108	17.4899	19.1844	18.8512	18.931	18.7184	18.8211	19.5224	19.042	19.4344	19.6821	19.4959	17.6877	17.9412	18.2637	18.2288	17.1854	19.4011	18.8118	19.2935	19.3478	18.9445	O14977	AZIN1	Antizyme inhibitor 1	1	VGVNILTCDNEIELKK	VGVNILTC(UniMod:4)DNEIELK(UniMod:121)K	3	VGVNILTC(UniMod:4)DNEIELK(UniMod:121)K3	30	1	429471	VGVNILTC(UniMod:4)DNEIELK(UniMod:121)K	FALSE	0	0.866461	1.73029
Q8N3C0.40	19.2749	20.6542	20.523	20.3507	19.7714	20.3407	20.3621	20.482	21.2246	20.755	20.7451	20.4374	20.7607	20.2462	19.9681	20.3667	20.5073	20.3309	21.3276	20.6608	20.7947	21.3484	20.9915	18.5733	18.1837	19.113	18.7322	18.8929	19.8708	20.3042	19.6633	19.8696	19.5456	Q8N3C0	ASCC3	Activating signal cointegrator 1 complex subunit 3	1	VSDSLTDLALK	VSDSLTDLALK(UniMod:121)	2	VSDSLTDLALK(UniMod:121)2	30	1	1.33133e+06	VSDSLTDLALK(UniMod:121)	FALSE	0	0.768321	1.53503
Q16186.5	10.522	14.5078	14.9013	15.0099	13.8583	15.5714	5.75792	15.1119	17.79	17.4829	16.1793	15.6618	16.5898	15.3391	14.9703	15.8007	15.6611	15.4104	14.699	15.0951	15.9278	5.75792	16.4168	5.75792	5.75792	5.75792	5.75792	5.75792	16.0922	14.7852	15.4895	15.3099	14.7532	Q16186	ADRM1	Proteasomal ubiquitin receptor ADRM1	1	LFFWMQEPKTDQDEEHCR	LFFWMQEPK(UniMod:121)TDQDEEHC(UniMod:4)R	4	LFFWMQEPK(UniMod:121)TDQDEEHC(UniMod:4)R4	23	1	61979.6	LFFWMQEPK(UniMod:121)TDQDEEHC(UniMod:4)R	TRUE	7	6.35558	12.7006
O94880.12	19.1883	19.5773	19.5042	19.5432	19.9191	19.4692	19.4177	19.3948	19.0033	19.6118	19.7402	19.6175	19.3248	19.8432	20.0057	19.9837	20.222	20.2388	18.5371	18.9064	19.0731	19.6058	19.3572	19.6314	19.4244	20.1115	19.9235	19.5831	18.4198	18.6468	18.8682	18.4872	18.7873	O94880	PHF14	PHD finger protein 14	1	MIQIQENMAEQKNIK	MIQIQENMAEQK(UniMod:121)NIK	3	MIQIQENMAEQK(UniMod:121)NIK3	29	1	750177	MIQIQENMAEQK(UniMod:121)NIK	TRUE	1	-1.45691	-0.728874
P42566.9	20.5104	20.8169	21.9375	21.5573	20.9231	22.1835	21.7351	21.4255	22.3583	22.2694	22.1342	22.4365	22.3525	19.961	20.1013	20.2646	20.0495	19.7893	21.5469	21.4628	21.4276	21.8193	21.747	19.7153	20.1741	20.5647	19.4588	19.5929	21.2354	21.2928	21.2286	21.1988	20.6431	P42566	EPS15	Epidermal growth factor receptor substrate 15	1	LNDPFQPFPGNDSPKEK	LNDPFQPFPGNDSPK(UniMod:121)EK	3	LNDPFQPFPGNDSPK(UniMod:121)EK3	30	1	2.72196e+06	LNDPFQPFPGNDSPK(UniMod:121)EK	FALSE	0	0.812591	1.62459
Q9Y508.2	23.3207	22.7604	23.2765	22.6484	22.7686	23.0788	22.9444	22.7282	23.6972	23.5645	23.7939	23.7595	23.7815	22.4573	22.4574	22.383	22.2646	22.6267	22.9026	22.8551	23.3268	22.7648	23.566	23.0375	22.6395	22.2588	22.9254	23.2074	23.5625	23.8156	23.6385	24.1821	23.9399	Q9Y508	RNF114	E3 ubiquitin-protein ligase RNF114	1	LFHSTDTKSVVCPICASMPWGDPNYR	LFHSTDTK(UniMod:121)SVVC(UniMod:4)PIC(UniMod:4)ASMPWGDPNYR	4	LFHSTDTK(UniMod:121)SVVC(UniMod:4)PIC(UniMod:4)ASMPWGDPNYR4	30	1	10089996	LFHSTDTK(UniMod:121)SVVC(UniMod:4)PIC(UniMod:4)ASMPWGDPNYR	FALSE	0	0.676121	1.35194
Q14980.30	10.1339	5.75792	6.37089	5.75792	5.75792	5.75792	5.75792	5.75792	5.75792	5.75792	5.75792	5.75792	11.8876	5.75792	5.75792	5.75792	5.75792	5.75792	5.75792	5.75792	5.75792	5.75792	5.75792	12.9467	12.5704	13.5188	13.7786	13.3182	5.75792	5.75792	12.1745	5.75792	5.75792	Q14980	NUMA1	Nuclear mitotic apparatus protein 1	1	EQAAEHYKLQMEK	EQAAEHYK(UniMod:121)LQMEK	3	EQAAEHYK(UniMod:121)LQMEK3	7	1	8925.62	EQAAEHYK(UniMod:121)LQMEK	TRUE	23	-8.24868	-4.12195
Q9Y225.2	20.5163	20.1648	19.6641	19.887	19.4653	19.9834	20.0536	19.5892	19.3587	19.9049	19.5939	19.1091	19.6955	19.6999	19.1072	19.8514	19.4057	19.7071	20.7777	20.5702	20.5584	21.1655	20.8047	20.2802	19.885	20.1371	19.2952	20.1815	21.0496	21.2202	21.0693	21.0236	21.0218	Q9Y225	RNF24	RING finger protein 24	1	EFYAYKQVILK	EFYAYK(UniMod:121)QVILK	3	EFYAYK(UniMod:121)QVILK3	30	0	1.28656e+06	EFYAYK(UniMod:121)QVILK	FALSE	0	0.7469	1.49531
Q02241.18	20.7788	20.6636	20.3099	20.5732	20.2531	19.6424	20.5741	20.7297	19.9162	19.7153	20.2014	20.8411	20.6526	20.8395	20.2183	20.416	20.5753	20.533	20.9485	20.9143	20.9002	20.5218	20.769	20.3193	20.4703	20.1733	19.8634	20.0436	21.4654	21.476	21.3059	21.2839	21.3867	Q02241	KIF23	Kinesin-like protein KIF23	1	LQGMVTETTMKWEK	LQGMVTETTMK(UniMod:121)WEK	3	LQGMVTETTMK(UniMod:121)WEK3	30	0	1.71834e+06	LQGMVTETTMK(UniMod:121)WEK	FALSE	0	0.805355	1.61391
O14730.13	21.8739	22.2235	21.8823	21.3292	22.0365	21.5482	21.2563	21.1544	22.2565	22.6718	22.3587	22.0478	22.1639	21.3634	21.5828	21.4706	21.6552	21.7353	22.8863	22.7535	23.147	22.6463	22.9948	21.0997	21.3593	21.3718	21.6966	21.4591	22.6059	22.4047	22.1169	22.162	22.4629	O14730	RIOK3	Serine/threonine-protein kinase RIO3	1	TTLNEFKNR	TTLNEFK(UniMod:121)NR	3	TTLNEFK(UniMod:121)NR3	30	0	4600939	TTLNEFK(UniMod:121)NR	FALSE	0	0.634594	1.27172
P55265.24	17.4535	17.5543	17.3679	17.5888	17.6869	17.6198	17.4687	17.6383	17.3786	17.29	17.0459	17.0525	16.9093	18.0542	17.9366	17.6907	18.1958	17.9649	17.4419	17.1378	16.681	17.1156	17.3242	17.8903	18.2539	18.1675	17.8272	18.3199	17.335	16.6381	16.9221	15.7935	17.3871	P55265	ADAR	Double-stranded RNA-specific adenosine deaminase	1	VAKQMAAEEAMK	VAK(UniMod:121)QMAAEEAMK	3	VAK(UniMod:121)QMAAEEAMK3	30	1	191735	VAK(UniMod:121)QMAAEEAMK	FALSE	0	-1.70331	-0.849957
Q13685.3	25.6717	24.5104	24.2305	24.0294	23.9004	24.19	24.0695	24.473	24.4653	24.328	24.1194	24.3807	24.349	24.3416	24.1874	24.4236	24.0909	24.5089	24.5762	24.7848	24.8636	24.5993	24.7281	25.1864	25.3885	25.3343	25.3773	25.3387	25.8973	25.8848	25.8632	26.212	26.2346	Q13685	AAMP	Angio-associated migratory cell protein	1	IWDLKQGSPIHVLK	IWDLK(UniMod:121)QGSPIHVLK	4	IWDLK(UniMod:121)QGSPIHVLK4	30	0	3.44614e+07	IWDLK(UniMod:121)QGSPIHVLK	FALSE	0	0.461361	0.925298
Q7Z5G4	21.765	21.3622	21.3877	21.5763	21.1543	21.1707	21.3676	21.3308	21.3074	21.3006	21.2606	21.8769	21.5323	21.0801	20.8686	21.0194	20.9781	20.7925	21.7333	21.8109	21.539	21.8686	21.9312	21.4854	21.4524	20.7914	21.667	21.2988	22.0379	22.2939	22.2132	22.2298	22.1806	Q7Z5G4	GOLGA7	Golgin subfamily A member 7	1	CQFQTKFPAELENR	C(UniMod:4)QFQTK(UniMod:121)FPAELENR	3	C(UniMod:4)QFQTK(UniMod:121)FPAELENR3	30	0	3.19899e+06	C(UniMod:4)QFQTK(UniMod:121)FPAELENR	FALSE	0	0.56699	1.13723
O75410.27	19.557	19.637	19.7943	19.1201	19.9373	19.1007	19.8821	19.4717	19.9505	19.0471	20.2991	20.6324	20.5017	19.9998	19.3591	19.7101	19.3418	19.6228	20.1172	19.3407	19.6518	19.8567	19.3698	18.5208	19.1575	19.1128	18.6224	18.7346	20.1415	20.3831	20.3568	20.2709	20.2697	O75410	TACC1	Transforming acidic coiled-coil-containing protein 1	1	SSPLKLEFDFTEDTGNIEAR	SSPLK(UniMod:121)LEFDFTEDTGNIEAR	3	SSPLK(UniMod:121)LEFDFTEDTGNIEAR3	29	1	932566	SSPLK(UniMod:121)LEFDFTEDTGNIEAR	TRUE	1	0.967808	1.94179
P43487.7	20.5676	20.0998	20.3042	19.9633	20.1346	19.9006	19.3006	19.787	21.0237	20.6066	20.7121	20.514	21.0994	20.0042	19.2241	19.8388	19.0584	19.5721	20.6947	21.136	20.4475	20.554	20.4684	19.9844	20.3077	19.8163	20.2062	19.6646	20.9967	21.3733	21.1894	21.0707	21.0661	P43487	RANBP1	Ran-specific GTPase-activating protein	1	LEALSVKEETK	LEALSVK(UniMod:121)EETK	3	LEALSVK(UniMod:121)EETK3	30	0	1480870	LEALSVK(UniMod:121)EETK	FALSE	0	0.760648	1.52618
Q8IZ07.6	24.8942	25.0924	26.0222	25.9825	25.8582	25.7955	26.0442	25.9592	26.0743	26.1614	25.9167	26.2028	26.227	25.0053	24.515	24.9932	24.8721	25.0157	25.1016	25.1389	25.3532	25.5039	25.4256	24.6889	24.4038	24.4903	24.8354	24.1894	25.2139	25.1636	25.3395	25.4553	25.162	Q8IZ07	ANKRD13A	Ankyrin repeat domain-containing protein 13A	1	LTSPVINTSLDTKNIAFER	LTSPVINTSLDTK(UniMod:121)NIAFER	3	LTSPVINTSLDTK(UniMod:121)NIAFER3	30	1	46322290	LTSPVINTSLDTK(UniMod:121)NIAFER	FALSE	0	0.495549	0.995079
Q7KZI7.1	10.3412	15.3383	10.3895	15.4365	5.75792	15.2117	15.0557	14.3366	15.0644	5.75792	5.75792	5.75792	5.75792	14.5256	14.9834	15.867	15.2508	16.1575	15.4968	15.6961	14.7493	14.849	15.8076	14.5769	14.7761	15.0641	15.6467	14.5583	5.75792	5.75792	5.75792	5.75792	5.75792	Q7KZI7	MARK2	Serine/threonine-protein kinase MARK2	0	DLKAENLLLDADMNIK	DLK(UniMod:121)AENLLLDADMNIK	3	DLK(UniMod:121)AENLLLDADMNIK3	20	1	38486.2	DLK(UniMod:121)AENLLLDADMNIK	TRUE	10	-12.2392	-6.09386
Q8N1F7.9	21.2014	20.9374	20.7376	20.4076	20.1995	20.3056	20.2181	20.8703	21.2569	21.2413	20.9424	21.3537	20.5801	20.5909	20.4171	20.6283	20.2922	20.6848	21.3981	21.2548	21.2552	21.4517	21.4006	20.7362	20.6873	20.7723	21.0283	20.6488	21.4666	21.6	21.7754	21.512	21.7867	Q8N1F7	NUP93	Nuclear pore complex protein Nup93	1	NEKDNALLSAIEESR	NEK(UniMod:121)DNALLSAIEESR	3	NEK(UniMod:121)DNALLSAIEESR3	30	1	2.21326e+06	NEK(UniMod:121)DNALLSAIEESR	FALSE	0	0.56729	1.13985
Q86VP1.34	19.8502	19.9666	20.5468	20.8478	20.759	20.6167	20.8193	20.2334	20.5282	20.8093	19.7594	20.6063	20.4885	19.5049	19.04	19.3219	19.1449	19.4344	20.6242	20.5644	20.4937	20.7933	20.7445	19.6679	18.9662	19.761	18.9301	18.9687	20.7629	20.3925	19.9964	20.6654	20.3907	Q86VP1	TAX1BP1	Tax1-binding protein 1	1	YADELAKMELK	YADELAK(UniMod:121)MELK	3	YADELAK(UniMod:121)MELK3	30	0	1.26408e+06	YADELAK(UniMod:121)MELK	FALSE	0	0.785865	1.57969
Q6ZVM7.1	19.578	19.7248	19.584	19.3958	18.4581	18.2463	18.9977	18.7885	20.0817	20.2005	20.6633	20.6986	20.3093	18.776	19.2493	18.9948	18.9097	19.1062	19.8382	20.4858	20.5062	20.8015	20.5797	19.2199	19.0102	18.6982	19.2137	18.6516	20.0648	20.4549	20.5087	19.8353	20.123	Q6ZVM7	TOM1L2	TOM1-like protein 2	1	GDDLEEGVTSEEFDKFLEER	GDDLEEGVTSEEFDK(UniMod:121)FLEER	3	GDDLEEGVTSEEFDK(UniMod:121)FLEER3	29	1	976244	GDDLEEGVTSEEFDK(UniMod:121)FLEER	TRUE	1	0.822937	1.65428
Q8WXW3.7	18.3353	18.4823	19.2709	18.1286	18.3471	19.2459	18.4881	18.6206	19.8145	20.5851	20.1695	19.5266	19.7827	17.3292	17.8497	17.0002	18.4904	17.6662	18.8471	19.3682	19.4248	19.2722	19.5747	18.0373	17.2047	17.5837	16.3409	18.0534	19.37	19.4588	19.046	19.3383	18.9198	Q8WXW3	PIBF1	Progesterone-induced-blocking factor 1	1	HSENSLLLTKTEPK	HSENSLLLTK(UniMod:121)TEPK	3	HSENSLLLTK(UniMod:121)TEPK3	30	0	531150	HSENSLLLTK(UniMod:121)TEPK	FALSE	0	1.18375	2.38141
Q6PD74	17.3217	17.7562	18.0049	17.8652	16.5984	17.4299	17.6228	17.6839	18.6331	18.7953	18.8223	18.0806	18.5177	17.2428	18.2222	17.3828	17.8562	17.3765	17.8335	17.8455	17.856	18.1628	17.7842	17.0448	16.7159	16.9058	15.9537	16.577	18.1468	18.0005	18.0731	17.7016	18.098	Q6PD74	AAGAB	Alpha- and gamma-adaptin-binding protein p34	1	DKAATLPHEQR	DK(UniMod:121)AATLPHEQR	3	DK(UniMod:121)AATLPHEQR3	30	1	236774	DK(UniMod:121)AATLPHEQR	FALSE	0	0.906101	1.82299
Q9UJU6.3	21.223	20.6142	20.8408	20.0777	19.2679	19.2139	20.299	20.451	21.5438	21.957	21.3163	22.2981	21.9837	19.6213	19.5344	19.4307	20.3113	19.8855	21.2698	21.4903	21.4687	21.5461	21.5837	20.5375	20.7322	20.7845	20.5431	20.1414	21.7059	21.798	22.0067	21.8519	22.1289	Q9UJU6	DBNL	Drebrin-like protein	1	FQDVGPQAPVGSVYQKTNAVSEIK	FQDVGPQAPVGSVYQK(UniMod:121)TNAVSEIK	3	FQDVGPQAPVGSVYQK(UniMod:121)TNAVSEIK3	30	1	2.46735e+06	FQDVGPQAPVGSVYQK(UniMod:121)TNAVSEIK	FALSE	0	0.896657	1.80438
Q13618.14	18.1154	18.2259	18.0815	18.1537	18.2863	18.2973	17.9835	18.0369	18.1184	18.2132	18.5155	17.779	17.4316	17.5323	17.8226	18.2565	17.7367	17.961	18.2339	18.6868	18.836	18.5847	18.6087	17.4759	18.1762	17.2952	17.4743	17.4532	18.7024	18.7703	18.5272	18.672	18.6073	Q13618	CUL3	Cullin-3	1	LKTECGCQFTSK	LK(UniMod:121)TEC(UniMod:4)GC(UniMod:4)QFTSK	3	LK(UniMod:121)TEC(UniMod:4)GC(UniMod:4)QFTSK3	30	0	306560	LK(UniMod:121)TEC(UniMod:4)GC(UniMod:4)QFTSK	FALSE	0	0.717498	1.44424
P63151.1	15.1706	14.8085	14.9062	14.8889	15.0711	15.2296	15.5805	14.9324	14.6134	14.5464	14.9199	14.6006	14.6789	14.9287	14.8097	14.7611	15.1324	14.7998	14.9728	14.6889	14.1197	15.0054	14.8669	14.4736	15.0042	14.3391	14.5069	14.9841	15.8282	15.5522	15.7753	15.4047	15.8377	P63151	PPP2R2A	Serine/threonine-protein phosphatase 2A 55 kDa regulatory subunit B alpha isoform	0	HSKLFEEPEDPSNR	HSK(UniMod:121)LFEEPEDPSNR	3	HSK(UniMod:121)LFEEPEDPSNR3	29	0	34029.2	HSK(UniMod:121)LFEEPEDPSNR	TRUE	1	0.675732	1.36027
P35579.88	18.1673	19.7195	18.82	18.8062	19.2208	18.8429	18.3344	18.7153	17.7578	19.5782	19.0643	18.9851	18.895	19.8859	20.0078	20.2417	20.2915	19.6058	19.6953	19.7493	18.8223	19.1796	19.7157	18.5775	18.7899	18.716	19.2981	19.3944	17.1812	17.3534	17.5513	17.0751	17.7358	P35579	MYH9	Myosin-9	1	QKLSLSTK	QK(UniMod:121)LSLSTK	2	QK(UniMod:121)LSLSTK2	29	1	572400	QK(UniMod:121)LSLSTK	TRUE	1	-2.10574	-1.04591
Q8NB16.8	20.5599	20.7932	20.728	20.332	19.8498	20.3181	20.1522	20.1737	21.326	21.5483	21.3008	21.1308	21.1485	20.2124	20.2753	19.7936	20.5385	20.2542	21.6697	20.9163	21.4022	21.4639	21.4063	20.0246	20.2089	20.5699	19.4426	19.9811	20.9181	21.0782	21.1046	21.0106	21.2602	Q8NB16	MLKL	Mixed lineage kinase domain-like protein	1	PLEMLQDQGKR	PLEMLQDQGK(UniMod:121)R	3	PLEMLQDQGK(UniMod:121)R3	30	0	1.8819e+06	PLEMLQDQGK(UniMod:121)R	FALSE	0	0.682641	1.37525
P18031.10	20.2673	19.8091	19.7292	19.8485	19.8229	19.5194	19.5922	19.501	19.5249	20.035	20.0499	19.6047	19.7939	19.7762	19.6949	19.6564	19.7229	19.9926	19.7189	19.6786	19.9268	19.8549	20.0688	19.8539	20.2443	19.703	19.5187	19.9592	20.948	20.6587	20.4473	20.6311	20.709	P18031	PTPN1	Tyrosine-protein phosphatase non-receptor type 1	1	ILEPHNGKCR	ILEPHNGK(UniMod:121)C(UniMod:4)R	3	ILEPHNGK(UniMod:121)C(UniMod:4)R3	30	0	1.06064e+06	ILEPHNGK(UniMod:121)C(UniMod:4)R	FALSE	0	0.545953	1.10004
Q8N0X7.16	22.7057	22.6388	22.6696	22.2816	22.4277	22.2637	22.1761	22.2219	23.1249	23.3994	22.8827	22.916	23.0017	22.2382	21.8542	22.237	22.4088	22.3245	22.953	23.2912	22.9044	23.024	23.1533	22.1081	22.2862	22.0244	22.6682	22.4786	23.1873	22.9423	23.0258	23.271	23.0651	Q8N0X7	SPART	Spartin	1	LVPESLKK	LVPESLK(UniMod:121)K	2	LVPESLK(UniMod:121)K2	25	1	7.13362e+06	LVPESLK(UniMod:121)K	TRUE	5	0.520858	1.04958
Q9UHD1.2	18.3462	17.8287	18.3795	18.3033	18.6304	17.9093	18.3165	18.3904	18.4917	18.673	18.3186	18.2667	18.4952	17.2796	17.0342	17.6049	17.5589	17.2565	18.3384	18.2434	18.2807	18.0843	18.6064	17.8505	17.8215	18.2817	17.9171	17.6864	18.9643	18.6062	18.8642	18.9107	18.5594	Q9UHD1	CHORDC1	Cysteine and histidine-rich domain-containing protein 1	1	ELCELKPK	ELC(UniMod:4)ELK(UniMod:121)PK	2	ELC(UniMod:4)ELK(UniMod:121)PK2	30	1	321443	ELC(UniMod:4)ELK(UniMod:121)PK	FALSE	0	0.576701	1.16236
O94964.30	17.3082	18.4093	17.8413	17.7123	17.307	17.8867	18.074	17.4808	17.6295	18.0754	18.4117	17.8263	18.0094	17.8089	18.1943	18.1212	18.1015	17.4184	19.1131	18.8189	18.6702	18.8294	19.0173	16.802	16.7295	16.8914	16.9022	16.8214	17.859	17.7411	17.6964	17.9948	17.6438	O94964	SOGA1	Protein SOGA1	1	PKESAEADGLAESSYGR	PK(UniMod:121)ESAEADGLAESSYGR	3	PK(UniMod:121)ESAEADGLAESSYGR3	30	1	262126	PK(UniMod:121)ESAEADGLAESSYGR	FALSE	0	0.635099	1.28033
Q8IVM0.18	22.5405	22.9898	23.5226	22.6952	22.477	23.1758	22.8426	22.6471	24.1766	24.3668	24.0033	24.6392	24.2024	22.2248	22.3474	22.2922	22.2206	22.476	23.6061	23.5946	23.8346	23.6791	23.6227	22.2453	22.4025	22.1002	21.2933	22.0855	22.8531	23.4338	23.2305	22.8894	22.871	Q8IVM0	CCDC50	Coiled-coil domain-containing protein 50	1	YKDLEQQDCEIAQEIQEK	YK(UniMod:121)DLEQQDC(UniMod:4)EIAQEIQEK	3	YK(UniMod:121)DLEQQDC(UniMod:4)EIAQEIQEK3	30	1	1.01957e+07	YK(UniMod:121)DLEQQDC(UniMod:4)EIAQEIQEK	FALSE	0	0.682974	1.37745
P27816.16	22.1115	21.6148	21.7664	21.388	21.0742	21.476	21.288	21.4372	22.2216	22.0178	22.0549	22.5911	22.1151	21.3612	21.1107	21.2419	21.2509	21.1079	22.1119	21.9486	22.1751	21.9569	21.8827	21.7536	22.0604	21.9237	21.3789	21.5208	22.3729	22.5013	22.6701	22.5364	22.3966	P27816	MAP4	Microtubule-associated protein 4	1	DVAPSTVKEVGLLK	DVAPSTVK(UniMod:121)EVGLLK	3	DVAPSTVK(UniMod:121)EVGLLK3	30	0	4.08619e+06	DVAPSTVK(UniMod:121)EVGLLK	FALSE	0	0.509099	1.02683
O15231.2	18.5107	18.7531	18.9247	18.7145	18.5999	18.397	18.7328	18.361	19.2287	19.5637	19.1782	18.8863	19.5849	18.1208	18.193	18.2314	17.8821	18.0294	19.2096	19.4622	19.5097	19.6937	19.1988	18.2627	18.5032	17.4599	17.1568	18.2132	19.0398	19.1675	18.8272	19.2976	19.1791	O15231	ZNF185	Zinc finger protein 185	1	EYVNASEVSSGKPVSAR	EYVNASEVSSGK(UniMod:121)PVSAR	3	EYVNASEVSSGK(UniMod:121)PVSAR3	30	1	481927	EYVNASEVSSGK(UniMod:121)PVSAR	FALSE	0	0.784056	1.58218
P19320.3	21.6081	21.259	21.5533	21.6671	21.8792	21.8826	21.2352	21.7058	21.6904	21.6934	21.3998	20.9658	21.4136	21.7399	20.9764	21.1758	21.3251	21.3259	21.3701	21.1593	21.1011	21.2866	21.1301	21.9118	22.5204	21.9827	22.0201	22.0029	21.3279	21.1247	20.9891	20.926	21.2758	P19320	VCAM1	Vascular cell adhesion protein 1	1	GSYSLVEAQKSK	GSYSLVEAQK(UniMod:121)SK	3	GSYSLVEAQK(UniMod:121)SK3	30	0	3034767	GSYSLVEAQK(UniMod:121)SK	FALSE	0	-1.28245	-0.635359
Q8IZV5	15.3076	15.5954	14.5176	14.9281	14.8819	13.7724	14.5046	15.4032	14.5578	13.7781	14.2288	14.5092	14.6118	16.0448	15.5255	15.3997	14.8929	16.0601	15.3656	15.7415	16.0348	15.4873	15.4012	14.1366	14.8274	14.4411	14.2853	14.8888	16.4664	15.7018	16.2517	15.8083	16.2687	Q8IZV5	RDH10	Retinol dehydrogenase 10	1	EIEPFLPPLKPDYCVK	EIEPFLPPLK(UniMod:121)PDYC(UniMod:4)VK	3	EIEPFLPPLK(UniMod:121)PDYC(UniMod:4)VK3	27	1	43607.4	EIEPFLPPLK(UniMod:121)PDYC(UniMod:4)VK	TRUE	3	1.04868	2.11838
Q15262.2	17.8882	19.1488	17.738	18.5914	17.5267	17.2265	17.7761	18.1924	17.5049	17.8217	17.6301	17.4582	17.6522	19.0537	18.9702	19.3649	18.9608	18.9148	19.4347	19.0414	19.0512	19.46	19.2364	18.4572	18.5186	18.7504	18.3683	18.2679	17.3746	17.55	17.6238	16.7618	17.2095	Q15262	PTPRK	Receptor-type tyrosine-protein phosphatase kappa	1	IDSQTNSSHLKDEFQTLNSVTPR	IDSQTNSSHLK(UniMod:121)DEFQTLNSVTPR	4	IDSQTNSSHLK(UniMod:121)DEFQTLNSVTPR4	30	0	359318	IDSQTNSSHLK(UniMod:121)DEFQTLNSVTPR	FALSE	0	-1.56405	-0.773032
Q9NQC7.10	19.6577	19.421	19.6722	19.0769	18.2659	18.7647	18.9921	19.4756	20.788	19.8241	20.0422	20.9457	20.5464	18.8588	18.6499	18.8962	18.7075	18.2863	20.2869	19.5517	20.623	20.0028	20.3465	19.1465	19.0481	19.1325	18.753	18.7476	20.397	20.608	20.6181	19.9704	20.156	Q9NQC7	CYLD	Ubiquitin carboxyl-terminal hydrolase CYLD	1	SKNTWYIDEVAEDPAK	SK(UniMod:121)NTWYIDEVAEDPAK	3	SK(UniMod:121)NTWYIDEVAEDPAK3	30	1	961760	SK(UniMod:121)NTWYIDEVAEDPAK	FALSE	0	0.915753	1.85296
Q9H0H5.14	22.1964	21.7511	20.9773	21.0517	20.8297	21.0082	20.9114	21.3033	21.3814	19.3122	21.2822	21.4372	21.2559	21.3882	21.6642	21.8817	21.3287	21.5189	21.72	22.0835	22.2607	21.5108	22.1541	21.4188	21.2212	20.5974	22.0713	21.1943	22.7275	23.1847	23.1411	23.244	23.1639	Q9H0H5	RACGAP1	Rac GTPase-activating protein 1	1	VFGPTIVAHAVPNPDPVTMLQDIKR	VFGPTIVAHAVPNPDPVTMLQDIK(UniMod:121)R	4	VFGPTIVAHAVPNPDPVTMLQDIK(UniMod:121)R4	30	1	4.06243e+06	VFGPTIVAHAVPNPDPVTMLQDIK(UniMod:121)R	FALSE	0	1.18485	2.39842
O15439.16	21.845	21.3505	21.913	22.1203	22.3219	22.2464	21.7091	22.0094	21.8932	21.8495	21.6595	21.4708	21.8496	21.3643	21.597	21.5019	21.6349	21.8848	21.1878	21.2464	21.2375	20.7943	21.0558	21.8945	22.0896	22.283	22.6901	22.5824	21.2742	21.3271	21.2669	21.2839	21.7587	O15439	ABCC4	Multidrug resistance-associated protein 4	1	SEGKVGFQAYK	SEGK(UniMod:121)VGFQAYK	3	SEGK(UniMod:121)VGFQAYK3	30	0	3.59544e+06	SEGK(UniMod:121)VGFQAYK	FALSE	0	-1.2394	-0.612152
P35579.7	20.5723	20.9723	20.6816	20.7073	20.6149	20.4935	20.4274	20.9567	20.8995	20.1758	21.0951	20.7741	20.6714	21.2961	21.0255	20.7601	20.8974	21.3528	21.0921	20.9859	20.6781	20.8751	20.7603	20.9182	20.7648	21.1523	21.2945	21.2354	19.6012	20.061	20.1511	20.2655	20.2787	P35579	MYH9	Myosin-9	1	AQTKEQADFAIEALAK	AQTK(UniMod:121)EQADFAIEALAK	3	AQTK(UniMod:121)EQADFAIEALAK3	30	1	1.83113e+06	AQTK(UniMod:121)EQADFAIEALAK	FALSE	0	-1.34135	-0.661666
P67936.12	21.9997	21.9687	21.7022	21.8751	21.9891	21.4964	21.8413	21.6577	21.8719	21.2989	21.5027	21.8432	21.6455	21.9129	22.0167	22.193	22.1983	22.2104	21.8169	22.0641	21.7704	21.9548	21.5498	22.5125	22.4822	22.3515	22.2342	22.2906	21.5691	21.7643	21.3995	21.6161	21.777	P67936	TPM4	Tropomyosin alpha-4 chain	1	MEIQEMQLKEAK	MEIQEMQLK(UniMod:121)EAK	3	MEIQEMQLK(UniMod:121)EAK3	23	0	3.99694e+06	MEIQEMQLK(UniMod:121)EAK	TRUE	7	-1.00342	-0.494606
Q00987	19.7457	20.2641	20.2792	20.3337	20.1373	20.7985	20.3498	20.2631	20.1589	19.9333	20.2433	20.3263	20.2474	20.2922	20.4932	20.2971	20.6909	20.5371	19.9985	20.1651	20.0043	20.0976	20.0647	19.8666	20.3959	20.6299	19.9277	20.1181	19.3045	19.5357	19.2935	18.8972	19.4883	Q00987	MDM2	E3 ubiquitin-protein ligase Mdm2	1	AKLENSTQAEEGFDVPDCK	AK(UniMod:121)LENSTQAEEGFDVPDC(UniMod:4)K	3	AK(UniMod:121)LENSTQAEEGFDVPDC(UniMod:4)K3	30	1	1.16503e+06	AK(UniMod:121)LENSTQAEEGFDVPDC(UniMod:4)K	FALSE	0	-1.18405	-0.58357
Q12802.4	19.3498	19.7348	20.0349	20.2585	19.7882	20.3043	20.3501	20.262	20.4307	19.1841	19.3771	20.2081	20.1854	19.7301	20.0577	20.3802	20.1958	19.9685	19.2325	19.511	19.4828	18.9975	19.792	20.1657	20.2856	20.0077	19.9392	20.0443	17.9212	18.8329	19.5217	18.3933	18.386	Q12802	AKAP13	A-kinase anchor protein 13	1	DQKILLLLEEK	DQK(UniMod:121)ILLLLEEK	3	DQK(UniMod:121)ILLLLEEK3	30	0	942692	DQK(UniMod:121)ILLLLEEK	FALSE	0	-1.97941	-0.975543
Q9C0C2.8	19.0952	18.7771	18.971	17.9579	18.4065	17.6484	18.9663	18.0269	19.6439	19.1406	19.9801	19.9538	19.9853	18.1093	18.2203	18.1842	17.7046	18.4288	19.6279	19.5097	19.3307	18.9562	19.6996	18.6539	18.5228	17.7981	19.0121	17.7841	20.0459	19.8007	19.4739	19.7972	20.0629	Q9C0C2	TNKS1BP1	182 kDa tankyrase-1-binding protein	1	GLKVNLFPGLSPSALK	GLK(UniMod:121)VNLFPGLSPSALK	3	GLK(UniMod:121)VNLFPGLSPSALK3	30	1	612249	GLK(UniMod:121)VNLFPGLSPSALK	FALSE	0	0.978432	1.98537
O75970.28	18.5266	18.9343	18.8503	17.2763	18.949	18.4539	18.4933	18.3102	19.4966	19.5171	19.1446	19.3399	19.5217	18.1423	18.0626	18.5025	18.3918	18.3552	19.5039	19.2845	19.9931	19.3828	19.7243	18.2039	17.8673	17.8004	17.486	18.1584	19.2514	19.1822	19.2428	18.9725	19.1008	O75970	MPDZ	Multiple PDZ domain protein	1	TVFAKGAASEDGR	TVFAK(UniMod:121)GAASEDGR	3	TVFAK(UniMod:121)GAASEDGR3	30	0	507944	TVFAK(UniMod:121)GAASEDGR	FALSE	0	0.823132	1.67039
P00338.5	25.8464	25.6447	25.8369	25.656	25.7178	25.4886	25.9411	25.8802	25.7898	25.9687	26.0016	26.1186	25.807	25.6084	25.2806	25.5913	25.462	25.4769	25.8777	25.4402	25.907	25.8487	25.9546	25.2992	25.1243	25.0246	26.0221	25.489	26.199	26.2198	26.4682	26.5397	26.0776	P00338	LDHA	L-lactate dehydrogenase A chain	1	FIIPNVVKYSPNCK	FIIPNVVK(UniMod:121)YSPNC(UniMod:4)K	3	FIIPNVVK(UniMod:121)YSPNC(UniMod:4)K3	30	0	6.05621e+07	FIIPNVVK(UniMod:121)YSPNC(UniMod:4)K	FALSE	0	0.600135	1.21791
P35579.109	22.751	22.974	22.7414	22.7764	23.0816	22.3744	22.9477	23.0836	22.7438	21.9097	22.9704	22.8128	22.7138	23.5084	23.0869	23.4707	23.2891	23.3652	22.8407	22.6697	22.7566	22.0845	22.6677	23.3186	23.0023	23.1898	23.3361	23.5607	22.1139	22.311	22.4071	22.1056	22.1653	P35579	MYH9	Myosin-9	1	VISGVLQLGNIVFKK	VISGVLQLGNIVFK(UniMod:121)K	3	VISGVLQLGNIVFK(UniMod:121)K3	30	0	7.85583e+06	VISGVLQLGNIVFK(UniMod:121)K	FALSE	0	-1.42173	-0.700079
O15304.1	23.7084	24.3097	24.3583	24.4876	24.3477	24.3673	24.6078	24.1324	24.4173	23.9662	24.2595	24.5022	24.4949	24.151	24.007	24.2685	23.9316	24.3487	24.3237	24.3399	24.6545	24.1426	24.9298	23.3935	23.1372	22.9312	23.535	23.3714	24.2995	24.1459	24.1123	24.0415	24.1166	O15304	SIVA1	Apoptosis regulatory protein Siva	1	SCPFADVAPLQLKVR	SC(UniMod:4)PFADVAPLQLK(UniMod:121)VR	3	SC(UniMod:4)PFADVAPLQLK(UniMod:121)VR3	30	0	1.9297e+07	SC(UniMod:4)PFADVAPLQLK(UniMod:121)VR	FALSE	0	0.573707	1.1653
P35579.96	23.2576	23.9589	23.569	23.5398	23.4223	23.5098	23.8061	23.8478	23.5458	23.3832	23.5064	23.6201	23.5082	24.2274	24.0385	24.1854	23.9455	24.0568	23.8256	23.7493	23.7923	23.963	23.8046	23.7131	23.8453	23.9872	23.7257	23.0367	22.8213	23.1273	22.6748	22.9338	22.7112	P35579	MYH9	Myosin-9	1	TDLLLEPYNKYR	TDLLLEPYNK(UniMod:121)YR	3	TDLLLEPYNK(UniMod:121)YR3	30	0	1.3262e+07	TDLLLEPYNK(UniMod:121)YR	FALSE	0	-1.08281	-0.533075
Q9NYP7	8.33591	6.79417	5.75792	5.75792	5.75792	5.75792	5.75792	5.75792	5.75792	5.75792	5.75792	5.75792	5.75792	5.75792	5.75792	5.75792	5.75792	10.1587	5.75792	11.7197	5.75792	5.75792	5.75792	5.75792	5.75792	5.75792	5.75792	5.75792	11.7062	10.7059	11.5725	9.8822	10.7026	Q9NYP7	ELOVL5	Elongation of very long chain fatty acids protein 5	1	DHLKDHQNGSMAAVNGHTNSFSPLENNVK	DHLK(UniMod:121)DHQNGSMAAVNGHTNSFSPLENNVK	4	DHLK(UniMod:121)DHQNGSMAAVNGHTNSFSPLENNVK4	7	1	2279.52	DHLK(UniMod:121)DHQNGSMAAVNGHTNSFSPLENNVK	TRUE	23	3.40153	6.9104
Q6ZS17.5	22.1083	21.5144	21.4897	21.0956	20.7419	20.8767	20.92	21.3203	22.1328	21.8163	21.9552	22.0544	21.984	20.997	20.8685	21.2872	20.8058	20.547	22.0602	21.8999	22.2211	22.0434	22.4141	21.7902	21.2601	21.7874	22.037	21.257	22.5765	22.7483	22.5479	22.8393	22.2394	Q6ZS17	RIPOR1	Rho family-interacting cell polarization regulator 1	1	NLNSDDQAVVLKALR	NLNSDDQAVVLK(UniMod:121)ALR	3	NLNSDDQAVVLK(UniMod:121)ALR3	30	0	3.91338e+06	NLNSDDQAVVLK(UniMod:121)ALR	FALSE	0	0.635824	1.29205
Q9UPN4.16	17.2339	17.6025	18.1137	17.8351	16.4356	17.3196	17.2124	16.8296	18.9531	19.3615	19.4439	18.6982	19.0475	15.8715	16.5797	16.8712	17.4924	17.4631	18.2396	18.5858	18.2235	18.4867	18.2112	16.746	16.4936	16.452	15.8723	16.7112	18.2231	17.9462	17.7488	18.0592	18.0867	Q9UPN4	CEP131	Centrosomal protein of 131 kDa	1	LKELMSATEK	LK(UniMod:121)ELMSATEK	3	LK(UniMod:121)ELMSATEK3	30	0	261962	LK(UniMod:121)ELMSATEK	FALSE	0	1.02612	2.08942
O75369.17	17.5837	16.5448	16.9153	17.1227	16.7243	17.1738	15.7453	16.4417	16.9917	17.2987	17.8239	17.09	16.7408	16.2953	15.9838	16.2736	16.1919	16.2803	17.1132	17.0329	16.8004	16.8907	16.5854	15.6601	18.1639	16.8072	15.8016	16.3844	17.9812	18.5437	19.205	18.5387	18.7516	O75369	FLNB	Filamin-B	1	DAGYGGISLAVEGPSKVDIQTEDLEDGTCK	DAGYGGISLAVEGPSK(UniMod:121)VDIQTEDLEDGTC(UniMod:4)K	4	DAGYGGISLAVEGPSK(UniMod:121)VDIQTEDLEDGTC(UniMod:4)K4	20	1	202759	DAGYGGISLAVEGPSK(UniMod:121)VDIQTEDLEDGTC(UniMod:4)K	TRUE	10	1.34391	2.73731
P83916.5	23.3566	23.336	23.231	23.4375	23.1465	23.2816	23.5519	23.2182	23.1737	23.3505	22.9954	22.8695	23.2848	22.9017	23.3089	22.9179	23.4165	23.3795	23.3838	23.4278	23.236	23.8137	23.5748	22.734	22.9831	23.4362	22.5645	22.785	23.8021	23.9322	23.8459	23.9077	23.5752	P83916	CBX1	Chromobox protein homolog 1	1	NSDEADLVPAKEANVK	NSDEADLVPAK(UniMod:121)EANVK	3	NSDEADLVPAK(UniMod:121)EANVK3	30	0	1.08206e+07	NSDEADLVPAK(UniMod:121)EANVK	FALSE	0	0.600449	1.22362
Q96IV0.4	19.4165	18.901	18.9776	18.1036	18.822	17.9667	17.4096	17.8359	20.2627	19.019	20.1387	20.2781	19.9393	18.2319	17.9781	17.9393	18.6509	16.9491	19.8308	19.5607	19.7591	20.5447	19.5654	18.1082	18.5555	18.4705	18.7604	18.8022	20.7448	20.5407	19.9459	20.2757	19.9614	Q96IV0	NGLY1	Peptide-N(4)-(N-acetyl-beta-glucosaminyl)asparagine amidase	1	GAVECLFEMGFEEGETHLIFPKK	GAVEC(UniMod:4)LFEMGFEEGETHLIFPK(UniMod:121)K	4	GAVEC(UniMod:4)LFEMGFEEGETHLIFPK(UniMod:121)K4	29	1	748873	GAVEC(UniMod:4)LFEMGFEEGETHLIFPK(UniMod:121)K	TRUE	1	1.15485	2.35387
Q9NQT4	18.2458	17.5209	16.9929	17.0868	16.7263	17.2841	17.0026	17.0086	17.4234	16.1826	16.8365	17.1726	17.2056	17.1676	17.9805	17.7327	16.8373	17.7815	17.2569	17.1386	17.7404	17.735	17.8378	17.1885	17.8128	17.2699	16.9205	18.2784	18.666	19.0662	19.0132	19.1698	19.0727	Q9NQT4	EXOSC5	Exosome complex component RRP46	1	IGLPGVAEKSR	IGLPGVAEK(UniMod:121)SR	3	IGLPGVAEK(UniMod:121)SR3	28	1	242729	IGLPGVAEK(UniMod:121)SR	TRUE	2	0.989729	2.01736
Q16533.11	17.9489	19.3863	18.6185	18.6333	17.817	18.8263	19.2285	18.5057	18.5164	18.1595	18.7688	18.8181	18.9117	18.4866	18.8829	18.9433	19.1864	18.2777	20.0413	19.8298	19.9068	20.0871	20.2208	17.779	17.3475	17.1774	17.206	16.8917	18.3744	18.9087	18.7719	18.8735	18.1592	Q16533	SNAPC1	snRNA-activating protein complex subunit 1	1	VALKDWDEVLK	VALK(UniMod:121)DWDEVLK	3	VALK(UniMod:121)DWDEVLK3	30	1	491485	VALK(UniMod:121)DWDEVLK	FALSE	0	0.880096	1.79435
A5YKK6.16	17.7923	18.1324	17.6188	16.777	17.406	16.3321	17.1025	17.6363	18.5876	17.4244	18.1059	18.4839	18.3323	18.0998	17.7623	17.9922	17.1961	17.9573	18.3573	18.1764	18.5197	18.4229	18.8398	17.6116	16.9024	17.6439	16.0653	16.652	18.6277	18.6348	18.6284	18.4874	18.6691	A5YKK6	CNOT1	CCR4-NOT transcription complex subunit 1	1	THSGLTDGIPLQSISAPGSGIWSDGKDK	THSGLTDGIPLQSISAPGSGIWSDGK(UniMod:121)DK	4	THSGLTDGIPLQSISAPGSGIWSDGK(UniMod:121)DK4	30	1	274597	THSGLTDGIPLQSISAPGSGIWSDGK(UniMod:121)DK	FALSE	0	1.07571	2.19325
Q8NBR6.4	22.8556	23.35	23.4142	23.399	23.3514	23.7472	23.2966	23.2657	23.4395	23.6282	23.6041	23.1616	23.2481	23.2117	23.1083	23.2177	23.1362	23.0378	23.4857	23.817	23.5973	23.5613	23.3271	22.7027	22.5969	22.4119	22.4963	22.3429	23.2925	23.0936	23.3799	23.0679	23.1716	Q8NBR6	MINDY2	Ubiquitin carboxyl-terminal hydrolase MINDY-2	1	PKEISEIQR	PK(UniMod:121)EISEIQR	3	PK(UniMod:121)EISEIQR3	30	0	9989179	PK(UniMod:121)EISEIQR	FALSE	0	0.454587	0.927303
P84090.2	23.8322	23.3664	23.7572	23.9123	23.7024	23.794	23.8488	23.1274	23.5453	24.2691	23.9556	23.6852	23.7315	23.1907	23.1013	22.4521	22.9271	22.8875	23.6907	23.8334	23.8065	23.7931	23.9814	23.3692	23.2413	23.0622	23.4217	23.4268	25.003	24.3028	24.0128	24.2301	24.2521	P84090	ERH	Enhancer of rudimentary homolog	1	MYEEHLKR	MYEEHLK(UniMod:121)R	3	MYEEHLK(UniMod:121)R3	30	0	14251294	MYEEHLK(UniMod:121)R	FALSE	0	0.694596	1.41723
Q9H0H5.1	18.6953	18.4399	18.0529	18.4781	17.5302	18.0811	18.1641	18.4816	18.0276	18.0767	17.8282	18.0998	17.7619	18.9234	18.3696	18.2801	18.6205	18.0221	18.7433	18.0247	18.3648	18.2989	18.7521	17.6755	17.7505	18.5507	18.6926	17.4294	19.1049	19.496	19.38	19.6358	19.2379	Q9H0H5	RACGAP1	Rac GTPase-activating protein 1	1	DLLMKAETER	DLLMK(UniMod:121)AETER	3	DLLMK(UniMod:121)AETER3	30	0	385530	DLLMK(UniMod:121)AETER	FALSE	0	0.888596	1.81369
O76080	19.4627	19.382	19.1972	19.0772	18.8482	19.3119	18.7458	18.9053	19.4165	19.7164	19.3736	19.1697	19.4072	19.109	19.5519	18.844	19.1996	19.1868	19.5826	19.5026	19.3186	19.9169	19.6079	19.2433	18.4531	18.9341	18.9011	19.3895	20.153	19.9569	19.8841	19.7512	19.9605	O76080	ZFAND5	AN1-type zinc finger protein 5	1	ADTSLNNCEGAAGSTSEKSR	ADTSLNNC(UniMod:4)EGAAGSTSEK(UniMod:121)SR	3	ADTSLNNC(UniMod:4)EGAAGSTSEK(UniMod:121)SR3	30	1	700528	ADTSLNNC(UniMod:4)EGAAGSTSEK(UniMod:121)SR	FALSE	0	0.629241	1.28457
Q6VY07.2	20.7883	20.8203	21.5567	20.9172	20.5542	20.5802	20.8356	20.7937	22.4768	22.2593	22.001	22.6344	22.5148	20.3	20.293	20.0775	19.9387	19.5872	21.6179	21.5783	21.6428	21.5926	21.5753	20.6035	20.596	20.4963	19.9321	20.1544	21.1876	21.3626	21.2773	21.1114	21.1616	Q6VY07	PACS1	Phosphofurin acidic cluster sorting protein 1	1	DTTSPMELAALEKIK	DTTSPMELAALEK(UniMod:121)IK	3	DTTSPMELAALEK(UniMod:121)IK3	30	1	2.64908e+06	DTTSPMELAALEK(UniMod:121)IK	FALSE	0	0.567835	1.15948
Q49A88.5	16.2332	17.3538	18.0202	17.6651	16.4834	17.5375	17.2481	17.6562	18.7396	19.179	18.8182	18.6474	18.2275	17.0041	17.3831	16.6817	16.7547	17.1598	17.4778	17.74	17.897	17.9512	17.4888	15.3613	15.6484	15.7293	15.8134	15.5955	17.1773	16.8399	16.9842	16.5501	16.6326	Q49A88	CCDC14	Coiled-coil domain-containing protein 14	1	EAEDAPEKLSR	EAEDAPEK(UniMod:121)LSR	3	EAEDAPEK(UniMod:121)LSR3	29	1	194266	EAEDAPEK(UniMod:121)LSR	TRUE	1	0.793611	1.62083
O43491.33	20.3395	19.9874	19.7937	19.8226	19.696	18.9878	19.394	19.426	20.0126	20.5591	20.2857	19.3093	20.4439	19.4655	19.517	20.0489	19.7698	19.852	20.2785	20.5742	19.8076	20.6128	19.9477	19.6312	19.372	19.4577	19.9371	19.9147	21.5956	20.8862	20.5469	21.1277	20.9256	O43491	EPB41L2	Band 4.1-like protein 2	1	SVHEGALKQDMGEEAEEEPQK	SVHEGALK(UniMod:121)QDMGEEAEEEPQK	4	SVHEGALK(UniMod:121)QDMGEEAEEEPQK4	30	0	1.20601e+06	SVHEGALK(UniMod:121)QDMGEEAEEEPQK	FALSE	0	0.889941	1.81775
Q15154.54	19.2426	19.7427	20.0548	19.7928	19.1347	18.7654	19.7291	19.5522	20.6604	21.0939	20.7283	20.6428	20.4485	18.3668	19.756	19.5303	19.072	19.2765	20.1605	20.4971	20.429	20.087	20.2515	18.8119	18.5905	18.7464	18.3217	18.6165	20.0118	19.8547	19.6058	19.7381	20.1287	Q15154	PCM1	Pericentriolar material 1 protein	1	TAESKNVPLER	TAESK(UniMod:121)NVPLER	3	TAESK(UniMod:121)NVPLER3	30	0	975904	TAESK(UniMod:121)NVPLER	FALSE	0	0.82169	1.67923
Q9Y5L2	20.532	21.4091	20.7869	20.2952	21.2655	20.8448	20.4889	20.4169	21.0587	21.3155	21.3547	20.0937	20.7353	20.8662	21.5906	20.953	21.3446	21.3229	21.6389	21.8086	21.3373	21.838	21.3905	19.755	19.9763	20.1831	19.2497	20.1175	21.1971	20.8648	21.2482	21.3076	21.4211	Q9Y5L2	HILPDA	Hypoxia-inducible lipid droplet-associated protein	1	SQLANTEPTKGLPDHPSR	SQLANTEPTK(UniMod:121)GLPDHPSR	4	SQLANTEPTK(UniMod:121)GLPDHPSR4	30	0	2.12631e+06	SQLANTEPTK(UniMod:121)GLPDHPSR	FALSE	0	0.888052	1.81486
P0DM35.1	13.0148	12.1387	12.0237	11.6603	12.2518	11.4874	11.4882	11.0508	12.6952	13.044	11.5276	12.4412	12.5902	10.8774	11.5967	11.1418	12.0464	12.6608	12.4756	12.5165	12.2102	12.6217	13.2402	12.2003	12.445	12.1658	11.9858	11.826	14.1676	14.2518	13.3268	13.7686	14.0103	P0DM35	MT1HL1	Metallothionein 1H-like protein 1	1	MDPNCSCAAGGSYACAGSCKCK	MDPNC(UniMod:4)SC(UniMod:4)AAGGSYAC(UniMod:4)AGSC(UniMod:4)K(UniMod:121)C(UniMod:4)K	3	MDPNC(UniMod:4)SC(UniMod:4)AAGGSYAC(UniMod:4)AGSC(UniMod:4)K(UniMod:121)C(UniMod:4)K3	29	1	6943.96	MDPNC(UniMod:4)SC(UniMod:4)AAGGSYAC(UniMod:4)AGSC(UniMod:4)K(UniMod:121)C(UniMod:4)K	TRUE	1	1.1683	2.39252
O60312.3	19.4518	19.8537	20.8332	21.0497	21.0078	21.0494	20.6944	20.6623	20.4649	20.9726	20.8773	20.7	20.854	19.9682	19.6396	19.6841	19.9064	20.1161	19.7299	19.6967	19.6202	19.9449	20.2307	19.1347	18.9692	19.0087	19.2434	18.9048	20.0176	19.8844	19.9961	19.7944	19.5646	O60312	ATP10A	Phospholipid-transporting ATPase VA	1	SPGGCPEESKVR	SPGGC(UniMod:4)PEESK(UniMod:121)VR	3	SPGGC(UniMod:4)PEESK(UniMod:121)VR3	30	0	1.18655e+06	SPGGC(UniMod:4)PEESK(UniMod:121)VR	FALSE	0	0.524298	1.07424
P26038.23	23.7207	24.3295	25.2922	25.1858	25.3807	25.6601	25.5776	25.7524	25.3298	24.9508	25.0013	25.0154	25.0677	24.6451	24.6877	24.7793	24.728	24.5596	23.9893	23.8887	24.0475	24.0469	23.9228	24.1601	24.3589	24.0277	23.6408	24.1496	23.4386	23.3881	23.3845	23.3807	23.2782	P26038	MSN	Moesin	0	LTPKIGFPWSEIR	LTPK(UniMod:121)IGFPWSEIR	3	LTPK(UniMod:121)IGFPWSEIR3	30	0	2.57986e+07	LTPK(UniMod:121)IGFPWSEIR	FALSE	0	-0.931985	-0.454859
Q9P2P1	10.3798	5.75792	6.45689	5.75792	5.75792	5.75792	5.75792	5.75792	12.7476	5.75792	5.75792	5.75792	5.75792	5.75792	5.75792	5.75792	5.75792	5.75792	5.75792	5.75792	5.75792	5.75792	5.75792	13.8405	13.2619	13.1835	13.3042	14.7184	5.75792	12.4578	5.75792	5.75792	5.75792	Q9P2P1	NYNRIN	Protein NYNRIN	1	GLCSPELWKEVR	GLC(UniMod:4)SPELWK(UniMod:121)EVR	3	GLC(UniMod:4)SPELWK(UniMod:121)EVR3	7	1	12310.6	GLC(UniMod:4)SPELWK(UniMod:121)EVR	TRUE	23	-8.82311	-4.30446
Q6GQQ9.1	20.4654	19.3685	20.1253	19.9904	19.9339	19.6455	19.8554	19.9075	20.1756	20.5428	20.3457	20.3875	20.4685	18.7284	19.3657	19.1263	19.0527	19.5211	19.6173	19.838	19.7308	19.3481	19.357	19.8719	20.1932	19.9697	20.439	19.5278	20.6554	20.8632	21.1261	21.0994	20.9084	Q6GQQ9	OTUD7B	OTU domain-containing protein 7B	1	ALYALMEKGVEK	ALYALMEK(UniMod:121)GVEK	3	ALYALMEK(UniMod:121)GVEK3	30	0	1.17253e+06	ALYALMEK(UniMod:121)GVEK	FALSE	0	0.609879	1.25051
P40855.2	20.2623	19.9862	20.5599	20.0526	20.0054	20.3673	20.6666	20.2272	20.8674	19.9371	20.7993	21.3939	21.2824	18.733	19.5589	19.3581	19.2252	19.9562	20.9638	20.6095	20.5181	20.647	20.2925	20.0841	18.8593	19.4671	20.0259	19.0089	20.965	20.9182	21.3443	21.0806	20.8696	P40855	PEX19	Peroxisomal biogenesis factor 19	1	DVLYPSLKEITEK	DVLYPSLK(UniMod:121)EITEK	3	DVLYPSLK(UniMod:121)EITEK3	30	0	1.47937e+06	DVLYPSLK(UniMod:121)EITEK	FALSE	0	1.01377	2.07919
Q9P0K7.62	21.0293	21.9354	22.6494	22.6573	22.5506	22.6943	22.3374	22.5538	22.8638	22.9425	22.7009	22.5569	22.6368	21.6623	21.6525	21.9886	21.3693	21.7653	22.2774	22.5928	22.0444	22.0031	21.9984	20.6028	20.6372	20.2742	21.0351	20.4291	21.7468	21.4059	21.1942	21.4298	21.5377	Q9P0K7	RAI14	Ankycorbin	1	VASLTLHNKELQDK	VASLTLHNK(UniMod:121)ELQDK	4	VASLTLHNK(UniMod:121)ELQDK4	30	0	4.32012e+06	VASLTLHNK(UniMod:121)ELQDK	FALSE	0	0.568486	1.16595
Q9Y2W6.1	16.2605	16.1623	16.1613	15.6983	15.0997	16.017	16.0887	15.7514	16.8261	16.5876	16.5212	16.6577	16.3654	15.7028	15.7276	15.2481	15.7501	16.3411	15.9009	16.0744	17.2998	16.9103	16.6684	15.1826	15.0274	16.127	15.1299	16.034	16.9933	17.0025	17.2795	16.8464	16.9824	Q9Y2W6	TDRKH	Tudor and KH domain-containing protein	1	DMATETDASLSTLLTETKK	DMATETDASLSTLLTETK(UniMod:121)K	3	DMATETDASLSTLLTETK(UniMod:121)K3	22	1	90954.3	DMATETDASLSTLLTETK(UniMod:121)K	TRUE	8	0.99675	2.04457
Q7L576.11	16.5118	16.3439	16.118	16.3479	16.4673	16.3807	16.0882	16.0886	16.1977	15.9118	16.0575	15.6928	15.9473	16.4762	16.3949	16.6471	16.5909	16.1624	16.0968	16.2157	16.2126	16.3888	16.2536	16.4428	17.2994	16.839	16.9768	17.1245	16.4604	16.0823	15.8635	16.0596	15.97	Q7L576	CYFIP1	Cytoplasmic FMR1-interacting protein 1	1	QEAQKTDAEYR	QEAQK(UniMod:121)TDAEYR	3	QEAQK(UniMod:121)TDAEYR3	27	1	86787.9	QEAQK(UniMod:121)TDAEYR	TRUE	3	-1.14217	-0.556476
Q9NVM9.1	18.6647	19.3571	18.691	19.0292	18.7475	19.0302	18.8033	18.63	18.5277	19.3071	18.1192	18.4218	18.2936	18.7555	19.319	19.1482	19.06	18.8324	20.0004	19.6154	19.7061	19.6205	19.513	18.4307	18.3666	18.229	17.0491	18.0337	19.2524	19.5445	19.4614	19.0448	19.2343	Q9NVM9	INTS13	Integrator complex subunit 13	1	DAHVDFLKSGDSHLGGGSR	DAHVDFLK(UniMod:121)SGDSHLGGGSR	4	DAHVDFLK(UniMod:121)SGDSHLGGGSR4	30	1	534227	DAHVDFLK(UniMod:121)SGDSHLGGGSR	FALSE	0	0.842065	1.72918
O95271.14	21.5767	20.9985	20.4369	20.2738	19.7699	19.8388	20.0311	20.4014	20.699	20.2939	20.9159	21.2183	20.9269	20.9403	20.5007	21.1731	20.5988	20.7899	20.8212	21.2066	21.5319	20.9015	21.5213	21.1836	20.7778	20.9687	21.555	20.5318	22.1723	22.1189	22.1626	22.2856	22.0103	O95271	TNKS	Poly [ADP-ribose] polymerase tankyrase-1	1	SALDLADPSAKAVLTGEYK	SALDLADPSAK(UniMod:121)AVLTGEYK	3	SALDLADPSAK(UniMod:121)AVLTGEYK3	30	1	2.45924e+06	SALDLADPSAK(UniMod:121)AVLTGEYK	FALSE	0	0.750163	1.54287
Q8N0X7.12	25.0041	25.2769	25.2529	24.8101	25.0834	25.0025	24.5843	24.5475	25.681	26.2807	26.0444	25.1739	25.3208	24.5777	25.0062	24.9603	25.1654	24.7503	25.6968	25.8687	25.5976	25.9671	25.1788	24.525	24.4309	24.4965	24.0369	24.7569	25.5981	25.4424	25.5273	25.7133	25.5143	Q8N0X7	SPART	Spartin	1	HGSKLVPESLK	HGSK(UniMod:121)LVPESLK	3	HGSK(UniMod:121)LVPESLK3	30	0	40908840	HGSK(UniMod:121)LVPESLK	FALSE	0	0.725608	1.49402
Q7LBR1.2	18.8105	18.8707	19.1148	18.3467	18.4784	18.0808	18.6033	18.2373	19.9161	19.8779	20.1772	19.8716	19.5587	18.0072	18.5108	18.9663	17.853	18.5392	19.475	19.262	19.6671	18.8825	19.5442	18.2057	18.6019	18.2278	18.3961	17.579	18.9256	19.5082	19.411	19.6418	19.6076	Q7LBR1	CHMP1B	Charged multivesicular body protein 1b	1	HLFNLKFAAK	HLFNLK(UniMod:121)FAAK	3	HLFNLK(UniMod:121)FAAK3	28	1	600350	HLFNLK(UniMod:121)FAAK	TRUE	2	0.79511	1.63837
P35579.97	17.1969	18.4055	17.6851	17.7859	18.0405	17.4152	17.8694	18.5639	17.2697	17.8708	17.6704	17.3372	17.0279	18.6085	18.9347	18.7797	18.8863	18.309	17.8614	18.3894	18.247	18.2144	17.8242	17.5769	18.0796	18.1032	17.3278	17.8764	16.3973	16.6425	16.9543	16.6789	16.3324	P35579	MYH9	Myosin-9	1	TELADKVTK	TELADK(UniMod:121)VTK	2	TELADK(UniMod:121)VTK2	30	1	245498	TELADK(UniMod:121)VTK	FALSE	0	-1.60466	-0.778749
Q8TBB5.3	18.9157	18.6163	19.036	18.3725	18.6802	18.3427	18.815	18.4572	20.177	18.8212	19.4403	19.3355	19.9187	17.2518	17.531	17.8858	18.2693	17.7338	19.392	19.0769	19.608	19.5416	19.873	18.5297	17.9663	18.0291	18.1304	18.7263	19.3808	19.5485	19.4962	19.7875	19.5626	Q8TBB5	KLHDC4	Kelch domain-containing protein 4	1	EVVAEDGTVVTIKQVLTAPGSAGQPR	EVVAEDGTVVTIK(UniMod:121)QVLTAPGSAGQPR	3	EVVAEDGTVVTIK(UniMod:121)QVLTAPGSAGQPR3	30	1	561344	EVVAEDGTVVTIK(UniMod:121)QVLTAPGSAGQPR	FALSE	0	0.835408	1.72208
P31948.34	22.5034	22.023	21.5911	21.7189	21.617	21.1955	21.7684	21.6015	21.6323	21.7977	21.371	21.6284	21.5803	21.9976	21.7312	21.7917	21.5137	21.8291	22.2331	22.3703	22.0464	22.5326	22.1839	22.4362	22.0432	21.9358	22.0518	22.1351	23.1692	22.9093	22.7043	22.9335	22.7157	P31948	STIP1	Stress-induced-phosphoprotein 1	1	TYEEGLKHEANNPQLK	TYEEGLK(UniMod:121)HEANNPQLK	4	TYEEGLK(UniMod:121)HEANNPQLK4	30	0	4.68754e+06	TYEEGLK(UniMod:121)HEANNPQLK	FALSE	0	0.500397	1.03159
P35579.53	16.768	18.3348	18.0626	17.5594	18.1089	18.7356	17.9309	18.3547	17.6806	18.6894	17.9139	17.8235	17.8287	18.0428	18.5661	17.9799	19.1226	18.4299	17.8392	18.2384	18.3305	18.6136	18.1844	17.4987	18.0489	18.4809	16.595	17.6359	16.2191	15.1278	16.109	16.2276	15.7373	P35579	MYH9	Myosin-9	1	KLEMDLK	K(UniMod:121)LEMDLK	2	K(UniMod:121)LEMDLK2	28	1	262263	K(UniMod:121)LEMDLK	TRUE	2	-2.38091	-1.15449
Q7Z401.6	18.8714	19.0152	18.9735	17.823	17.6138	18.5145	18.5719	18.5618	19.8252	20.2322	19.4383	19.3818	19.7728	18.7136	18.056	18.3826	18.2837	18.5306	19.6206	19.7968	19.4549	19.5604	19.7529	18.277	18.0585	18.0556	18.8276	18.0323	20.0512	19.289	19.3582	19.1768	19.5877	Q7Z401	DENND4A	C-myc promoter-binding protein	1	NSMFTAGKGVAEK	NSMFTAGK(UniMod:121)GVAEK	3	NSMFTAGK(UniMod:121)GVAEK3	30	0	586891	NSMFTAGK(UniMod:121)GVAEK	FALSE	0	0.81137	1.67341
Q9ULV4.8	24.1742	24.0995	24.0802	23.8599	23.7963	23.8089	24.0062	23.9952	24.4202	24.4585	24.4444	23.7905	24.222	23.7102	23.7868	24.082	23.5634	23.6418	24.5227	24.5972	24.4653	24.4487	24.177	23.96	23.7086	23.8873	23.5283	23.8183	24.6702	24.6208	24.2116	24.5844	24.7524	Q9ULV4	CORO1C	Coronin-1C	1	LEQQMAKIAA	LEQQMAK(UniMod:121)IAA	2	LEQQMAK(UniMod:121)IAA2	30	1	1.91578e+07	LEQQMAK(UniMod:121)IAA	FALSE	0	0.514169	1.06068
O75391	20.6746	20.6102	20.486	20.6424	20.4828	20.0298	20.7052	20.3947	20.199	20.5511	20.6763	20.6015	20.5776	20.7339	20.5999	20.9151	20.4824	20.7493	20.5369	20.6305	20.2696	20.7828	20.4015	21.203	21.2857	21.5669	21.2445	20.5328	20.2302	20.4426	20.0359	19.8121	20.3919	O75391	SPAG7	Sperm-associated antigen 7	1	EVSDFIQDSGQIKK	EVSDFIQDSGQIK(UniMod:121)K	3	EVSDFIQDSGQIK(UniMod:121)K3	30	0	1.66647e+06	EVSDFIQDSGQIK(UniMod:121)K	FALSE	0	-1.32553	-0.642517
P41227.7	19.4152	19.6163	18.8646	19.0747	18.1189	18.8014	18.8245	18.7415	18.9607	18.9701	19.2218	18.7943	19.1382	19.3022	19.3006	19.0262	19.1365	19.245	19.9675	20.2553	19.9733	19.9452	20.0111	18.8916	19.0161	19.1648	19.2565	18.5935	19.7622	20.0032	19.829	19.6037	20.0309	P41227	NAA10	N-alpha-acetyltransferase 10	0	YYADGEDAYAMKR	YYADGEDAYAMK(UniMod:121)R	3	YYADGEDAYAMK(UniMod:121)R3	30	0	701529	YYADGEDAYAMK(UniMod:121)R	FALSE	0	0.562272	1.1603
Q9H0E2.4	24.6332	24.5752	24.9096	24.2852	24.1226	23.981	24.6619	24.4739	25.3129	25.4268	25.5016	25.7525	25.5781	24.0067	23.8177	24.183	24.0378	24.0291	25.0256	25.0994	25.3105	24.983	25.2592	24.4622	23.8331	24.2597	24.5697	23.9809	25.0922	25.2333	25.0825	24.936	24.882	Q9H0E2	TOLLIP	Toll-interacting protein	1	LNITVVQAKLAK	LNITVVQAK(UniMod:121)LAK	3	LNITVVQAK(UniMod:121)LAK3	30	0	3.06493e+07	LNITVVQAK(UniMod:121)LAK	FALSE	0	0.537709	1.11041
Q6UW68	20.1447	20.1386	19.6748	19.77	19.3406	19.8951	19.8529	19.9172	20.1336	19.4868	19.4146	19.4637	19.4731	19.659	20.2288	19.7527	20.0958	19.7295	20.2681	20.1216	20.4778	20.5894	20.4634	19.5926	20.1351	19.7305	18.9127	19.6811	20.8799	20.5099	20.5438	20.7405	20.721	Q6UW68	TMEM205	Transmembrane protein 205	1	TTAAMWALQTVEKER	TTAAMWALQTVEK(UniMod:121)ER	3	TTAAMWALQTVEK(UniMod:121)ER3	30	1	1.11536e+06	TTAAMWALQTVEK(UniMod:121)ER	FALSE	0	0.697276	1.44
P13010.26	22.7938	22.5002	22.7049	22.9164	22.5203	22.6441	22.7125	22.7933	22.5951	22.7068	22.4947	22.9632	22.7026	22.7337	22.7483	22.5894	22.7918	22.4416	22.4934	22.3755	22.1388	22.5342	22.1549	22.8092	23.2547	23.3522	23.4546	23.0142	22.0983	22.4517	22.5758	22.5478	22.3799	P13010	XRCC5	X-ray repair cross-complementing protein 5	1	YGSDIVPFSKVDEEQMK	YGSDIVPFSK(UniMod:121)VDEEQMK	3	YGSDIVPFSK(UniMod:121)VDEEQMK3	30	1	6932812	YGSDIVPFSK(UniMod:121)VDEEQMK	FALSE	0	-1.03261	-0.499989
P27469.3	19.6292	20.5312	19.9062	20.1867	19.6	19.7088	19.7555	19.6944	19.8623	20.1208	20.4073	19.7333	19.9934	20.3175	20.489	20.1402	20.2038	20.0528	20.8787	21.0352	20.6116	20.9805	20.603	19.2588	19.3041	18.6083	19.7191	18.7456	20.2108	20.1531	20.0154	20.0216	20.2554	P27469	G0S2	G0/G1 switch protein 2	1	QALQKQALQEK	QALQK(UniMod:121)QALQEK	3	QALQK(UniMod:121)QALQEK3	30	0	1.14414e+06	QALQK(UniMod:121)QALQEK	FALSE	0	0.65513	1.35304
Q86V48.12	20.293	19.5276	19.7478	19.0104	18.8981	18.1949	19.2515	18.7183	20.7076	20.7551	20.4616	20.9942	20.4866	19.2022	19.1462	18.8168	17.9761	18.5906	20.3156	20.3269	20.2041	20.4376	20.2602	19.7222	19.8309	19.6864	19.9091	19.5154	20.6639	20.7598	21.0422	21.068	20.7321	Q86V48	LUZP1	Leucine zipper protein 1	1	GGLDYLKQVENETR	GGLDYLK(UniMod:121)QVENETR	3	GGLDYLK(UniMod:121)QVENETR3	30	0	1.16701e+06	GGLDYLK(UniMod:121)QVENETR	FALSE	0	0.73087	1.50996
Q6UWI4	22.1076	22.2457	22.2579	22.4924	22.1585	22.5086	21.999	22.0386	22.2957	22.2901	22.1098	22.6307	22.0554	21.9985	21.8379	22.5746	22.0322	22.3858	22.5181	22.3712	22.0803	22.4323	22.2257	23.0144	22.4688	22.9338	22.9462	22.3558	21.7573	22.0568	20.729	20.9353	21.8781	Q6UWI4	SHISA2	Protein shisa-2 homolog	1	QIQSPFPHTNSEQKMYPAVTV	QIQSPFPHTNSEQK(UniMod:121)MYPAVTV	3	QIQSPFPHTNSEQK(UniMod:121)MYPAVTV3	30	1	5.1482e+06	QIQSPFPHTNSEQK(UniMod:121)MYPAVTV	FALSE	0	-1.71523	-0.829768
Q6ZYL4.3	20.467	21.0073	21.2302	21.0631	20.9207	20.8296	21.1959	20.654	21.4503	21.0816	21.5441	22.0079	21.5551	20.8205	21.0716	21.1075	21.0482	21.2306	20.9334	20.8005	21.2155	20.5337	21.3119	20.9266	20.6407	20.9273	21.4596	20.8951	19.694	20.0057	20.2784	19.9019	19.941	Q6ZYL4	GTF2H5	General transcription factor IIH subunit 5	1	VNVLKGVLIECDPAMK	VNVLK(UniMod:121)GVLIEC(UniMod:4)DPAMK	3	VNVLK(UniMod:121)GVLIEC(UniMod:4)DPAMK3	30	1	2.11856e+06	VNVLK(UniMod:121)GVLIEC(UniMod:4)DPAMK	FALSE	0	-1.3558	-0.655539
O15050.6	10.1943	5.75792	6.42009	5.75792	5.75792	5.75792	5.75792	5.75792	5.75792	5.75792	5.75792	12.3796	5.75792	5.75792	5.75792	5.75792	5.75792	5.75792	5.75792	5.75792	5.75792	5.75792	5.75792	13.4794	13.8474	13.1388	13.476	12.6117	5.75792	5.75792	5.75792	5.75792	12.3583	O15050	TRANK1	TPR and ankyrin repeat-containing protein 1	1	LDIEDQLVFLKSR	LDIEDQLVFLK(UniMod:121)SR	3	LDIEDQLVFLK(UniMod:121)SR3	7	1	9928.47	LDIEDQLVFLK(UniMod:121)SR	TRUE	23	-8.40407	-4.06132
A6NCE7.1	19.4582	19.7252	19.0162	19.0901	19.3119	18.5001	19.0161	18.5014	19.2094	18.3952	18.75	19.3456	20.0418	19.5744	19.2419	19.1835	18.7267	19.1831	20.1507	20.0251	20.2548	20.4273	20.4841	18.6137	19.0488	17.9203	19.3421	18.3033	20.679	19.955	20.3993	20.6076	19.7126	A6NCE7;Q9GZQ8	MAP1LC3B;MAP1LC3B2	Microtubule-associated proteins 1A/1B light chain 3 beta 2	0	FLVPDHVNMSELIKIIR	FLVPDHVNMSELIK(UniMod:121)IIR	4	FLVPDHVNMSELIK(UniMod:121)IIR4	29	0	810765	FLVPDHVNMSELIK(UniMod:121)IIR	TRUE	1	1.05892	2.19121
Q9Y6A5.11	18.6157	19.0285	19.277	19.4602	17.9851	19.0257	18.9724	19.0169	19.8621	19.2443	19.1325	20.4731	19.5982	18.5648	18.7959	18.7719	19.043	19.2713	19.3169	19.193	19.2839	19.2029	18.8419	17.5561	17.8763	16.8704	18.6869	17.9346	19.1778	19.1951	19.3752	19.7762	19.7086	Q9Y6A5	TACC3	Transforming acidic coiled-coil-containing protein 3	1	QSLYLKFDPLLR	QSLYLK(UniMod:121)FDPLLR	3	QSLYLK(UniMod:121)FDPLLR3	28	1	593448	QSLYLK(UniMod:121)FDPLLR	TRUE	2	1.0828	2.24071
Q14157.1	16.8918	16.8697	16.8126	16.328	16.0788	15.6464	16.453	16.7087	17.7332	17.4986	17.5086	16.9796	17.1907	16.5543	16.2824	16.3679	16.3056	16.3617	17.7421	17.364	16.9743	17.4149	17.3294	15.9425	16.4667	16.3168	16.6549	16.3624	17.7509	17.4019	17.6414	17.3636	17.017	Q14157	UBAP2L	Ubiquitin-associated protein 2-like	1	DGGQTESNEEGKENR	DGGQTESNEEGK(UniMod:121)ENR	3	DGGQTESNEEGK(UniMod:121)ENR3	28	0	135242	DGGQTESNEEGK(UniMod:121)ENR	TRUE	2	0.707768	1.46482
Q12765	17.6078	18.0359	17.8841	17.9282	17.6267	17.6485	17.6273	18.3539	17.732	18.3753	17.7747	17.9336	17.8406	17.9941	18.3246	17.8253	17.9747	17.6599	18.4429	18.0884	18.0832	17.8013	18.1641	18.0486	18.076	18.2991	17.8547	18.1201	17.0112	17.5251	17.0004	17.0719	17.0707	Q12765	SCRN1	Secernin-1	1	AKDGLVVFGK	AK(UniMod:121)DGLVVFGK	3	AK(UniMod:121)DGLVVFGK3	30	0	244857	AK(UniMod:121)DGLVVFGK	FALSE	0	-1.27286	-0.614822
P25054.10	15.6911	16.4375	16.3364	15.6612	15.5132	15.9628	15.1214	15.8057	16.9102	17.4328	17.1161	16.8851	16.9557	15.8562	15.9134	15.8364	15.9353	15.9146	16.8534	16.9924	17.3821	16.4677	17.2231	14.593	15.0061	13.7318	15.2407	15.7912	16.9807	16.4085	16.7211	15.6093	16.8289	P25054	APC	Adenomatous polyposis coli protein	1	KPSQLPVYK	K(UniMod:121)PSQLPVYK	3	K(UniMod:121)PSQLPVYK3	28	1	88863.9	K(UniMod:121)PSQLPVYK	TRUE	2	1.06636	2.20787
Q96G28.6	17.4127	17.283	17.9727	17.4319	17.689	17.3416	17.5343	17.12	18.7072	18.6505	18.5923	18.1636	18.4963	16.8177	17.1323	17.1432	16.0189	17.094	17.8217	17.9394	17.4301	18.1487	17.2842	16.773	16.519	17.156	17.2198	16.4258	17.8626	18.1688	17.9448	18.0399	18.0173	Q96G28	CFAP36	Cilia- and flagella-associated protein 36	1	LLAEKLK	LLAEK(UniMod:121)LK	2	LLAEK(UniMod:121)LK2	30	1	217883	LLAEK(UniMod:121)LK	FALSE	0	0.773555	1.60235
Q9UKY7.1	12.4501	15.0605	11.3255	5.75792	5.75792	5.75792	5.75792	5.75792	17.1004	16.3239	16.4233	17.8403	16.7774	5.75792	15.8288	16.1492	16.2752	15.4588	15.9947	16.0327	16.7662	15.8959	16.4452	5.75792	15.6117	5.75792	5.75792	5.75792	16.5679	17.1184	17.8122	17.2622	17.0969	Q9UKY7	CDV3	Protein CDV3 homolog	1	DEDEWKELEQK	DEDEWK(UniMod:121)ELEQK	3	DEDEWK(UniMod:121)ELEQK3	20	1	113319	DEDEWK(UniMod:121)ELEQK	TRUE	10	6.14421	12.7415
Q9UNN5.2	24.4751	24.2231	24.6199	24.2717	23.9352	24.3496	24.3909	24.1892	24.8244	25.3067	24.7981	25.252	24.8814	23.6634	23.8431	23.6289	24.222	23.9103	24.7145	24.5751	24.4788	24.7962	24.3987	23.8041	24.2247	24.3422	23.7744	24.1225	24.7142	25.1249	25.0094	24.9186	24.7163	Q9UNN5	FAF1	FAS-associated factor 1	1	GWKTGDVEDSTVLK	GWK(UniMod:121)TGDVEDSTVLK	3	GWK(UniMod:121)TGDVEDSTVLK3	30	0	24515430	GWK(UniMod:121)TGDVEDSTVLK	FALSE	0	0.548356	1.13781
P05114.5	20.818	20.3107	20.1785	20.5887	20.4829	20.5658	19.9106	20.3114	20.0702	20.0692	20.0127	19.8114	19.9623	20.5185	20.5251	20.2453	20.418	20.7451	20.376	20.3295	19.9585	19.919	20.0723	21.1091	21.0742	21.1176	21.5031	21.2582	20.603	20.5192	20.515	20.3416	20.1389	P05114	HMGN1	Non-histone chromosomal protein HMG-14	1	TEESPASDEAGEKEAK	TEESPASDEAGEK(UniMod:121)EAK	3	TEESPASDEAGEK(UniMod:121)EAK3	30	0	1.49842e+06	TEESPASDEAGEK(UniMod:121)EAK	FALSE	0	-1.06468	-0.513096
P35579.36	19.8826	20.3877	19.8398	19.7836	19.5826	20.131	19.7458	20.2995	20.2845	18.6885	19.6876	20.1605	20.0347	20.7517	20.6531	21.0228	20.534	20.2612	20.3568	20.3042	20.3082	19.8049	19.8803	20.7252	20.557	20.8288	20.2734	20.5043	19.1714	19.5367	18.9378	18.7175	19.5742	P35579	MYH9	Myosin-9	1	GELANEVKVLLQGK	GELANEVK(UniMod:121)VLLQGK	3	GELANEVK(UniMod:121)VLLQGK3	30	1	1.18033e+06	GELANEVK(UniMod:121)VLLQGK	FALSE	0	-1.87652	-0.903877
Q15154.18	19.5263	19.5627	20.7077	19.8273	19.2934	19.9635	19.9273	20.0724	21.2638	22.0748	21.8451	21.25	21.5594	18.7801	19.6494	18.8529	18.5331	18.1903	20.3099	20.4607	20.0942	20.3236	20.4328	19.0629	18.657	18.9724	18.5954	19.3016	20.2509	20.0829	20.2007	20.1189	20.0203	Q15154	PCM1	Pericentriolar material 1 protein	1	HSAQTEEPVQAKVFSR	HSAQTEEPVQAK(UniMod:121)VFSR	3	HSAQTEEPVQAK(UniMod:121)VFSR3	30	0	1.29569e+06	HSAQTEEPVQAK(UniMod:121)VFSR	FALSE	0	0.790524	1.64328
P35579.37	22.4658	23.0676	22.6759	22.7014	22.8042	22.3872	22.6528	23.1344	22.8196	22.5791	22.6395	22.6481	22.3926	23.2575	23.2976	23.5832	23.1961	23.1015	23.0635	22.6608	22.883	22.9734	22.6595	23.0519	22.8811	23.0186	22.7742	22.6485	21.8303	21.7965	22.182	22.068	22.407	P35579	MYH9	Myosin-9	1	GFMDGKQACVLMIK	GFMDGK(UniMod:121)QAC(UniMod:4)VLMIK	3	GFMDGK(UniMod:121)QAC(UniMod:4)VLMIK3	30	0	7300356	GFMDGK(UniMod:121)QAC(UniMod:4)VLMIK	FALSE	0	-1.10479	-0.531461
Q05682.34	22.6679	21.7392	21.9997	21.0393	21.3028	21.4962	21.7037	21.2279	22.6469	22.7012	22.6257	22.5392	22.7142	21.0646	20.8306	21.1736	21.1934	20.6062	22.5392	22.7575	22.2595	22.5662	22.4012	22.3807	22.3108	22.265	22.306	22.2245	22.936	23.3404	23.0061	22.9282	22.9816	Q05682	CALD1	Caldesmon	1	YEIEETETVTKSYQK	YEIEETETVTK(UniMod:121)SYQK	3	YEIEETETVTK(UniMod:121)SYQK3	30	1	5389817	YEIEETETVTK(UniMod:121)SYQK	FALSE	0	0.481245	1.00091
Q14847.14	18.9957	19.0049	19.5419	18.2775	18.9309	19.3748	18.701	18.2692	20.0791	21.0141	20.5517	20.0724	20.1481	17.9555	18.627	17.8156	18.4448	18.3535	19.7632	19.7372	19.379	20.0773	19.8964	18.3481	18.5927	18.5335	17.755	18.5111	19.924	19.6885	19.6472	19.5641	19.3924	Q14847	LASP1	LIM and SH3 domain protein 1	1	YKEEFEK	YK(UniMod:121)EEFEK	2	YK(UniMod:121)EEFEK2	30	1	711717	YK(UniMod:121)EEFEK	FALSE	0	0.840808	1.74952
P22307.1	18.493	17.972	17.8127	17.7208	17.6837	17.2676	17.7824	17.6876	17.952	17.3586	18.0858	18.5328	18.0557	17.7493	17.5958	17.6396	17.5765	17.8546	18.6883	17.7881	18.2961	17.8645	18.6677	18.127	16.3469	17.9496	18.2688	17.8689	19.0237	19.6557	19.2525	19.1625	19.2741	P22307	SCP2	Sterol carrier protein 2	1	DGPGGKEATWVVDVK	DGPGGK(UniMod:121)EATWVVDVK	3	DGPGGK(UniMod:121)EATWVVDVK3	27	1	338603	DGPGGK(UniMod:121)EATWVVDVK	TRUE	3	1.01339	2.10953
P14927.2	15.2785	16.4451	16.3983	15.5319	15.9057	15.9482	15.7892	15.2659	17.0503	17.1865	17.0882	17.0092	17.2085	15.502	15.9035	15.0388	15.7798	16.2693	16.961	17.3344	16.8644	17.4589	17.339	14.6998	14.4986	14.2049	15.2189	14.8953	16.0632	16.001	15.9375	15.6398	15.6256	P14927	UQCRB	Cytochrome b-c1 complex subunit 7	1	HQILPKEQWTK	HQILPK(UniMod:121)EQWTK	3	HQILPK(UniMod:121)EQWTK3	30	1	81766	HQILPK(UniMod:121)EQWTK	FALSE	0	0.746028	1.55383
Q7Z478.10	20.9877	20.7541	20.8652	20.3683	19.0312	19.8338	20.0839	20.7296	21.8473	21.0271	21.7535	22.0626	21.9142	19.9614	20.1555	19.61	19.7506	20.3628	21.4993	21.5697	21.466	21.5092	21.6567	20.5288	20.2994	20.1442	20.4188	20.2641	21.5352	21.5853	21.8146	21.3456	21.9412	Q7Z478	DHX29	ATP-dependent RNA helicase DHX29	1	NMEVNMKEWILR	NMEVNMK(UniMod:121)EWILR	3	NMEVNMK(UniMod:121)EWILR3	30	0	2.337e+06	NMEVNMK(UniMod:121)EWILR	FALSE	0	0.851974	1.77462
P02751.9	13.9325	14.709	15.196	15.2569	16.1556	15.2661	14.6756	14.9109	15.5817	15.2359	15.0674	15.5447	14.265	14.4309	15.4235	15.3345	15.8017	15.2099	13.9013	13.9323	14.6434	14.1687	14.2438	14.7106	14.8297	14.3791	14.6662	15.2695	13.2054	12.3116	13.1569	13.3383	13.4579	P02751	FN1	Fibronectin	1	IGDTWSKK	IGDTWSK(UniMod:121)K	2	IGDTWSK(UniMod:121)K2	23	1	30409	IGDTWSK(UniMod:121)K	TRUE	7	-2.26632	-1.08766
Q6E0U4	16.872	17.2593	16.3015	16.0054	17.2895	16.8179	16.0711	16.672	16.3381	16.5852	16.5615	15.0448	15.629	16.6273	17.2273	17.1966	17.5131	17.3589	17.7467	17.0884	17.3683	16.6894	17.7768	17.7628	17.3263	18.2511	17.8635	17.5756	15.278	16.2412	16.3561	15.7594	16.3057	Q6E0U4	DMKN	Dermokine	1	AIIEGADASSLQKR	AIIEGADASSLQK(UniMod:121)R	3	AIIEGADASSLQK(UniMod:121)R3	28	1	135743	AIIEGADASSLQK(UniMod:121)R	TRUE	2	-2.38906	-1.1465
P55884.13	19.9319	19.9512	19.4922	19.388	19.4228	19.4539	19.202	19.2285	19.7768	19.8524	19.4452	19.5651	19.5867	19.7059	19.3415	20.0928	19.7729	20.0351	19.7301	20.358	20.2865	20.1307	20.0582	19.333	19.8941	19.4849	19.4761	19.4843	20.3259	20.4004	20.216	20.3622	20.3421	P55884	EIF3B	Eukaryotic translation initiation factor 3 subunit B	1	MAQELYMEQKNER	MAQELYMEQK(UniMod:121)NER	3	MAQELYMEQK(UniMod:121)NER3	30	0	956557	MAQELYMEQK(UniMod:121)NER	FALSE	0	0.515492	1.07419
Q16667.1	17.361	18.2678	18.4779	18.6104	18.4531	18.2489	19.0641	18.0669	18.4494	18.7085	18.4089	18.1487	18.6203	17.9705	18.5458	17.3054	18.243	18.1169	18.4624	18.4868	18.2354	18.7165	18.5957	16.6795	16.9704	16.8715	16.9909	16.2475	18.5344	17.9759	17.7424	17.8285	17.7691	Q16667	CDKN3	Cyclin-dependent kinase inhibitor 3	1	GELSKYR	GELSK(UniMod:121)YR	2	GELSK(UniMod:121)YR2	30	1	293786	GELSK(UniMod:121)YR	FALSE	0	0.789381	1.64677
O75531.3	23.0087	22.2622	22.4963	22.2974	22.0859	22.254	22.0741	22.3713	22.9192	22.6514	22.6095	22.7678	22.9326	22.0547	21.8206	21.9636	21.7781	22.2714	22.4284	22.4778	22.5844	22.5461	22.6966	22.6967	22.808	22.7111	22.644	22.7562	23.1947	23.2335	23.337	23.3581	23.3478	O75531	BANF1	Barrier-to-autointegration factor	1	PVGSLAGIGEVLGKK	PVGSLAGIGEVLGK(UniMod:121)K	3	PVGSLAGIGEVLGK(UniMod:121)K3	30	1	6.80827e+06	PVGSLAGIGEVLGK(UniMod:121)K	FALSE	0	0.369976	0.77206
Q15154.5	18.1105	17.8605	19.1376	17.651	17.9496	17.2575	17.8923	17.2368	20.7095	20.8301	20.6021	20.579	20.6677	17.4385	16.5885	18.1932	16.3751	17.1367	17.967	18.6588	19.1444	18.8354	18.2676	17.8244	17.1316	17.0911	17.1861	17.3541	19.6152	18.7041	18.7495	18.8805	18.5681	Q15154	PCM1	Pericentriolar material 1 protein	1	DYITKASSMR	DYITK(UniMod:121)ASSMR	3	DYITK(UniMod:121)ASSMR3	30	0	540403	DYITK(UniMod:121)ASSMR	FALSE	0	1.0269	2.14515
Q15811.20	18.9864	19.3163	19.5464	19.0785	19.3837	19.5651	18.9988	19.0545	19.7926	20.0415	20.0506	19.5022	19.9963	18.9593	19.0985	18.7636	18.9116	18.9444	19.3736	19.6638	19.8054	19.9724	19.6702	17.9062	19.0256	18.2338	18.7737	18.5623	19.6517	19.5662	19.3694	19.384	19.3915	Q15811	ITSN1	Intersectin-1	1	QEAQDKLGR	QEAQDK(UniMod:121)LGR	3	QEAQDK(UniMod:121)LGR3	28	0	694850	QEAQDK(UniMod:121)LGR	TRUE	2	0.629346	1.31516
Q96S55.4	22.6383	22.9835	23.2634	23.2605	23.6745	22.9657	23.4624	23.1462	23.0371	23.5709	23.4583	23.0047	23.0537	23.1104	22.9841	22.9397	23.1231	23.0939	22.8332	22.9313	22.8399	23.099	22.8803	22.5772	22.1873	21.9337	22.2738	22.2681	22.9384	23.0834	22.8949	23.172	23.0543	Q96S55	WRNIP1	ATPase WRNIP1	1	FVTLSATNAKTNDVR	FVTLSATNAK(UniMod:121)TNDVR	3	FVTLSATNAK(UniMod:121)TNDVR3	30	0	8425254	FVTLSATNAK(UniMod:121)TNDVR	FALSE	0	0.505243	1.05594
P62306.1	19.3648	19.6326	19.6935	19.3764	19.5292	19.0188	19.1232	19.3185	20.1424	20.0501	20.161	20.2475	19.9679	19.6647	18.8776	18.8894	19.518	19.4999	19.9792	19.8468	19.937	19.8875	20.2263	19.1344	18.8906	18.8971	19.1789	18.6303	19.9355	19.6697	19.783	19.8013	19.7276	P62306	SNRPF	Small nuclear ribonucleoprotein F	1	PFLNGLTGKPVMVK	PFLNGLTGK(UniMod:121)PVMVK	3	PFLNGLTGK(UniMod:121)PVMVK3	30	1	828299	PFLNGLTGK(UniMod:121)PVMVK	FALSE	0	0.541622	1.13272
P08910.1	17.4302	17.5927	16.9726	16.5644	17.3993	17.833	16.926	16.8056	17.4312	15.9161	17.1697	16.5594	17.1214	17.5826	17.5654	17.1576	16.4769	16.974	17.5432	18.0435	18.2018	17.8496	18.5323	17.0164	16.0258	17.0928	16.117	16.7369	18.3808	18.109	18.1767	18.1722	18.4746	P08910	ABHD2	Monoacylglycerol lipase ABHD2	1	FHGYNSLKEYYEEESCMR	FHGYNSLK(UniMod:121)EYYEEESC(UniMod:4)MR	4	FHGYNSLK(UniMod:121)EYYEEESC(UniMod:4)MR4	30	0	189906	FHGYNSLK(UniMod:121)EYYEEESC(UniMod:4)MR	FALSE	0	1.07696	2.25277
Q9Y4B5.21	21.6338	21.3173	21.1592	20.6879	20.5253	20.5791	20.68	20.7406	21.9964	21.149	21.5495	21.834	21.8502	20.9075	20.3308	20.8983	20.7992	20.6953	21.7289	21.7844	21.9223	21.8981	22.2085	21.3568	21.2878	21.126	21.0876	21.3251	22.043	22.2504	21.9721	21.9432	21.9465	Q9Y4B5	MTCL1	Microtubule cross-linking factor 1	1	LMDISPFLPEKGLPSTSSK	LMDISPFLPEK(UniMod:121)GLPSTSSK	3	LMDISPFLPEK(UniMod:121)GLPSTSSK3	30	1	3027075	LMDISPFLPEK(UniMod:121)GLPSTSSK	FALSE	0	0.513898	1.07499
P62906	19.7271	20.8672	20.8346	21.1048	20.8598	21.2094	20.9639	21.293	20.6664	20.7274	20.3414	20.7522	20.4275	21.4062	21.5388	20.8117	21.2108	21.3881	20.568	20.4179	20.2674	20.581	20.4819	19.9802	19.9302	20.3165	20.2487	20.0727	19.391	19.0445	19.4935	19.4637	19.3304	P62906	RPL10A	60S ribosomal protein L10a	1	AGKFPSLLTHNENMVAK	AGK(UniMod:121)FPSLLTHNENMVAK	4	AGK(UniMod:121)FPSLLTHNENMVAK4	30	0	1.57948e+06	AGK(UniMod:121)FPSLLTHNENMVAK	FALSE	0	-1.03561	-0.494514
P50851.12	19.5241	19.5658	19.2648	19.1519	18.9323	17.9845	19.3607	18.8745	19.5763	19.9271	19.9607	19.5377	19.3429	18.962	19.554	19.0823	19.132	19.0262	19.8692	19.9497	20.0642	20.2785	19.7403	19.1165	19.3256	19.2953	18.1873	18.1295	20.528	20.1814	20.4371	20.3153	19.7253	P50851	LRBA	Lipopolysaccharide-responsive and beige-like anchor protein	1	LINDCHGSVSEASSEQKIAK	LINDC(UniMod:4)HGSVSEASSEQK(UniMod:121)IAK	4	LINDC(UniMod:4)HGSVSEASSEQK(UniMod:121)IAK4	30	0	805884	LINDC(UniMod:4)HGSVSEASSEQK(UniMod:121)IAK	FALSE	0	0.922053	1.93105
O14545	23.8696	24.3474	24.8367	24.3311	24.3392	24.4295	24.2793	23.9144	25.2369	25.8384	25.5592	25.2134	25.2254	23.884	24.1869	23.5594	23.8039	23.6282	24.8776	24.9515	24.7301	25.078	24.7747	23.531	23.4646	23.3653	23.047	23.8286	24.3876	24.3059	24.3086	24.272	24.1851	O14545	TRAFD1	TRAF-type zinc finger domain-containing protein 1	1	DLKTHPEVCGR	DLK(UniMod:121)THPEVC(UniMod:4)GR	3	DLK(UniMod:121)THPEVC(UniMod:4)GR3	30	0	24055021	DLK(UniMod:121)THPEVC(UniMod:4)GR	FALSE	0	0.54578	1.14333
Q01968.5	18.2022	18.0718	18.4671	17.9568	17.6853	16.9006	16.9904	18.0265	19.227	19.4878	19.713	19.6073	19.0767	17.5542	16.8545	16.5736	17.5819	17.281	18.5999	19.0923	18.623	19.3194	19.2386	17.3939	17.7794	17.8949	17.0736	17.3653	19.2024	18.7419	19.1117	19.0115	18.4479	Q01968	OCRL	Inositol polyphosphate 5-phosphatase OCRL	1	EPPPPPFSVNKMLPR	EPPPPPFSVNK(UniMod:121)MLPR	3	EPPPPPFSVNK(UniMod:121)MLPR3	30	1	390388	EPPPPPFSVNK(UniMod:121)MLPR	FALSE	0	0.905498	1.89781
O00571	18.0083	18.3772	18.1803	16.623	17.1321	17.7684	17.6537	17.8549	18.9548	19.4763	19.151	18.6198	18.5693	17.7737	18.3875	17.4512	17.372	17.6389	19.1281	19.0574	19.0096	18.8297	19.1238	17.4495	17.8253	17.5211	17.248	16.2151	18.8393	18.3578	18.9214	18.9535	18.7519	O00571	DDX3X	ATP-dependent RNA helicase DDX3X	0	DKDAYSSFGSR	DK(UniMod:121)DAYSSFGSR	3	DK(UniMod:121)DAYSSFGSR3	30	0	353373	DK(UniMod:121)DAYSSFGSR	FALSE	0	0.977273	2.04868
Q99418	19.4211	20.0079	19.7868	19.5317	19.9393	20.1046	20.1119	19.9722	19.7311	19.5631	19.7605	19.5774	19.5758	20.2704	20.2472	19.7931	20.4748	20.2978	19.9099	19.7709	19.5856	19.9414	19.7876	19.656	19.5016	20.3402	19.8981	19.8712	19.0477	19.1213	18.9969	19.1715	18.6061	Q99418	CYTH2	Cytohesin-2	0	FLYKGEGLNK	FLYK(UniMod:121)GEGLNK	3	FLYK(UniMod:121)GEGLNK3	30	0	907146	FLYK(UniMod:121)GEGLNK	FALSE	0	-1.17106	-0.558421
Q9UHD8.22	15.4624	16.0924	15.3433	15.3275	15.4354	15.2599	13.7563	15.1853	15.8477	15.3338	15.8687	16.1032	15.3152	15.8373	16.8569	16.0685	15.7508	16.2306	16.0516	16.1252	15.8849	16.2566	15.8618	15.1556	14.9359	15.0452	14.2499	13.9675	16.3517	16.2975	16.258	16.361	16.0021	Q9UHD8	SEPTIN9	Septin-9	1	VELSGPKAAEPVSR	VELSGPK(UniMod:121)AAEPVSR	3	VELSGPK(UniMod:121)AAEPVSR3	24	1	59482.3	VELSGPK(UniMod:121)AAEPVSR	TRUE	6	1.02239	2.14414
Q14847.10	17.7567	17.8079	17.8626	17.2224	17.6421	16.8867	17.1795	16.152	18.3046	18.5641	18.8622	18.6816	19.1306	17.4577	17.1135	16.682	17.5109	17.2572	18.4893	18.118	18.2332	18.6229	18.5942	17.2792	17.4056	16.2013	17.249	17.1751	18.7647	18.425	18.3012	18.6034	18.1626	Q14847	LASP1	LIM and SH3 domain protein 1	1	NYKGYEK	NYK(UniMod:121)GYEK	2	NYK(UniMod:121)GYEK2	29	1	273852	NYK(UniMod:121)GYEK	TRUE	1	0.896982	1.88169
Q9UKY7.8	16.2189	16.3777	16.0396	15.7639	14.6106	15.7319	15.7439	15.9128	16.6778	16.385	16.6236	16.769	16.1772	16.1826	15.1107	16.2325	16.2683	16.2827	16.7968	16.6351	16.8592	16.7062	16.7028	15.1719	15.6879	15.5284	13.7279	16.2701	17.3125	17.1696	16.6347	17.1478	17.5386	Q9UKY7	CDV3	Protein CDV3 homolog	1	TPQGPPEIYSDTQFPSLQSTAKHVESR	TPQGPPEIYSDTQFPSLQSTAK(UniMod:121)HVESR	4	TPQGPPEIYSDTQFPSLQSTAK(UniMod:121)HVESR4	30	1	89374.2	TPQGPPEIYSDTQFPSLQSTAK(UniMod:121)HVESR	FALSE	0	1.21595	2.55085
Q07973.3	15.6098	16.0173	16.1947	15.1679	16.81	16.2613	16.5054	16.8633	16.3953	16.1495	15.7882	16.3847	15.6211	16.2876	15.9351	16.6224	16.9826	16.2591	16.0088	15.44	15.2122	16.2532	15.172	15.7073	16.9463	17.1909	16.4306	16.3577	14.5138	15.1285	14.938	13.9772	14.9075	Q07973	CYP24A1	1,25-dihydroxyvitamin D(3) 24-hydroxylase, mitochondrial	1	LEIKPWK	LEIK(UniMod:121)PWK	2	LEIK(UniMod:121)PWK2	26	1	74733.7	LEIK(UniMod:121)PWK	TRUE	4	-2.48348	-1.18372
P24928.31	22.961	23.4242	23.391	23.6329	23.726	23.9531	23.8401	23.8373	23.3517	22.5322	23.0729	23.2732	22.6906	23.8642	23.8877	23.8763	23.935	23.6542	22.9469	22.9521	23.2354	22.6061	23.2842	23.4915	23.7627	23.2455	23.3006	23.4739	21.849	22.4802	22.5052	22.7948	22.7064	P24928	POLR2A	DNA-directed RNA polymerase II subunit RPB1	1	VIFPTGDSKVVLPCNLLR	VIFPTGDSK(UniMod:121)VVLPC(UniMod:4)NLLR	3	VIFPTGDSK(UniMod:121)VVLPC(UniMod:4)NLLR3	30	1	1.06762e+07	VIFPTGDSK(UniMod:121)VVLPC(UniMod:4)NLLR	FALSE	0	-1.33797	-0.637564
Q5H9R7.6	18.2224	17.6617	17.8068	17.4172	17.2864	17.6767	17.2931	17.5846	18.1863	17.7083	18.1326	18.6694	18.1134	17.7419	15.7747	17.1472	16.6511	17.125	18.6472	17.8948	18.4641	18.5574	18.614	18.0934	17.4005	17.2514	17.5691	17.0992	19.1309	18.751	19.2094	19.042	18.6769	Q5H9R7	PPP6R3	Serine/threonine-protein phosphatase 6 regulatory subunit 3	1	IQQFDDGGSDEEDIWEEKHIAFTPESQR	IQQFDDGGSDEEDIWEEK(UniMod:121)HIAFTPESQR	4	IQQFDDGGSDEEDIWEEK(UniMod:121)HIAFTPESQR4	30	1	290779	IQQFDDGGSDEEDIWEEK(UniMod:121)HIAFTPESQR	FALSE	0	0.954688	2.00396
Q9UHD8.8	21.5514	21.3086	21.3268	20.9811	21.1311	20.5012	20.4024	20.9968	21.8309	22.0907	22.0291	21.5115	21.7931	21.0463	20.6885	20.941	21.0328	20.8785	21.6757	21.7715	21.7686	21.8005	21.4826	21.2769	20.7472	20.6845	21.3496	21.3231	22.3487	21.8669	21.9429	21.7308	22.2437	Q9UHD8	SEPTIN9	Septin-9	1	LGDSSGPALKR	LGDSSGPALK(UniMod:121)R	3	LGDSSGPALK(UniMod:121)R3	30	0	3.00423e+06	LGDSSGPALK(UniMod:121)R	FALSE	0	0.613264	1.28744
P52789.16	18.5752	18.0312	18.1	18.1089	17.7543	17.9355	17.5834	18.1996	18.0901	18.1423	18.08	18.7835	18.322	18.1657	17.6718	17.8534	18.4145	18.3173	18.5863	17.9263	17.9625	18.2866	17.1281	18.1877	18.4081	17.4811	17.0616	17.9877	19.9665	19.0837	19.4965	19.0217	19.0576	P52789	HK2	Hexokinase-2	1	TLEHLQLSHDQLLEVKR	TLEHLQLSHDQLLEVK(UniMod:121)R	4	TLEHLQLSHDQLLEVK(UniMod:121)R4	30	1	351904	TLEHLQLSHDQLLEVK(UniMod:121)R	FALSE	0	0.967832	2.03208
P62993.2	19.0994	19.259	19.6677	19.5103	19.6612	19.6281	19.1141	18.8707	19.9948	20.188	20.1342	19.8021	19.7729	18.7407	18.4802	18.6184	18.4873	18.3519	19.9234	20.0433	19.78	20.0217	20.1432	18.6659	18.632	18.5045	18.8412	18.8529	19.3904	19.5591	19.7665	19.315	19.466	P62993	GRB2	Growth factor receptor-bound protein 2	1	AKAEEMLSK	AK(UniMod:121)AEEMLSK	2	AK(UniMod:121)AEEMLSK2	30	1	725254	AK(UniMod:121)AEEMLSK	FALSE	0	0.516225	1.08392
Q96HE9.13	19.538	21.0409	20.698	20.4606	21.1031	20.3995	20.7819	20.6579	20.7293	20.6155	20.6718	20.7598	20.8003	20.8811	21.1103	21.2026	21.2008	21.0009	20.8524	20.9272	21.1125	21.344	20.777	18.8721	19.6868	19.0353	18.9697	18.9505	19.7563	20.1507	20.1436	19.7595	20.0558	Q96HE9	PRR11	Proline-rich protein 11	1	VTNVLITPGKSQMDLR	VTNVLITPGK(UniMod:121)SQMDLR	3	VTNVLITPGK(UniMod:121)SQMDLR3	30	0	1.55053e+06	VTNVLITPGK(UniMod:121)SQMDLR	FALSE	0	0.561507	1.17904
O96033	22.5848	21.9653	21.7749	21.3826	21.2471	21.7779	21.5996	21.914	22.1646	22.1127	21.8755	21.7779	21.8966	21.6081	21.3949	21.8253	21.3259	21.9015	22.391	22.0288	22.3239	22.5553	22.2984	22.4492	22.1219	21.8742	22.2638	22.1279	22.8759	22.9124	23.2274	23.1452	22.8496	O96033	MOCS2	Molybdopterin synthase sulfur carrier subunit	1	ALQLWKEIETR	ALQLWK(UniMod:121)EIETR	3	ALQLWK(UniMod:121)EIETR3	30	0	4977667	ALQLWK(UniMod:121)EIETR	FALSE	0	0.538108	1.13129
Q13409.2	19.2031	19.2163	18.8596	18.9192	17.7653	18.2776	18.6548	18.4397	19.2906	19.9217	19.1644	18.8402	19.3231	18.7287	19.3382	18.9428	18.9626	18.6919	19.6473	19.5126	19.4848	19.9603	18.8943	18.6454	18.7044	18.807	18.1758	18.6412	19.7409	20.0866	19.6913	19.8933	19.6449	Q13409	DYNC1I2	Cytoplasmic dynein 1 intermediate chain 2	1	EAVAPVQEESDLEKK	EAVAPVQEESDLEK(UniMod:121)K	3	EAVAPVQEESDLEK(UniMod:121)K3	30	0	614424	EAVAPVQEESDLEK(UniMod:121)K	FALSE	0	0.784208	1.6491
Q9NZM1.68	22.0894	22.2029	22.0877	22.2371	22.2007	22.1579	22.0826	22.2706	22.0315	22.0621	21.8873	21.8991	22.0484	22.5139	22.5579	22.3899	22.3098	22.3005	21.9815	21.9955	21.9835	22.2312	21.7648	22.51	22.4261	22.4665	22.266	22.2315	21.8564	22.067	21.6196	21.8587	21.5923	Q9NZM1	MYOF	Myoferlin	1	VESVVIKNLK	VESVVIK(UniMod:121)NLK	3	VESVVIK(UniMod:121)NLK3	30	0	4667381	VESVVIK(UniMod:121)NLK	FALSE	0	-0.78792	-0.374547
P35579.71	23.5516	24.0072	23.5653	23.6674	23.4221	23.2926	23.5638	24.0149	23.7567	22.8603	23.5784	23.8281	23.6684	24.3871	24.0941	24.4546	24.0381	24.5409	23.6679	23.7629	23.8325	23.3289	23.9653	24.1956	23.9754	23.9734	24.2458	23.8603	22.6702	23.1854	23.0248	23.3073	23.0776	P35579	MYH9	Myosin-9	1	LQVELDNVTGLLSQSDSKSSK	LQVELDNVTGLLSQSDSK(UniMod:121)SSK	3	LQVELDNVTGLLSQSDSK(UniMod:121)SSK3	30	1	1.45819e+07	LQVELDNVTGLLSQSDSK(UniMod:121)SSK	FALSE	0	-1.35175	-0.642291
Q9H223.3	21.1575	20.4726	20.4357	19.879	20.2926	19.9678	20.4744	21.0055	20.827	20.2039	20.2935	20.8802	20.5328	20.1398	20.1228	20.1769	20.103	19.8791	20.6254	21.1886	21.1068	20.6575	20.726	20.8499	20.8187	20.6174	20.4732	20.3738	21.9412	21.9694	21.5315	21.4862	21.5142	Q9H223	EHD4	EH domain-containing protein 4	1	LADCDCDGMLDEEEFALAKHLIK	LADC(UniMod:4)DC(UniMod:4)DGMLDEEEFALAK(UniMod:121)HLIK	4	LADC(UniMod:4)DC(UniMod:4)DGMLDEEEFALAK(UniMod:121)HLIK4	30	1	1.91049e+06	LADC(UniMod:4)DC(UniMod:4)DGMLDEEEFALAK(UniMod:121)HLIK	FALSE	0	0.684039	1.43971
Q9NT62	17.9093	18.0029	17.972	17.5788	17.4436	17.8799	17.4675	17.2353	18.5581	18.7865	18.0275	18.0521	18.6904	17.4465	17.8837	16.7458	18.0446	17.6613	18.3095	18.848	18.2801	18.5927	18.2171	17.2593	17.6665	17.102	17.0996	17.4462	18.3134	18.694	18.5616	18.727	18.2235	Q9NT62	ATG3	Ubiquitin-like-conjugating enzyme ATG3	1	AKTDAGGEDAILQTR	AK(UniMod:121)TDAGGEDAILQTR	3	AK(UniMod:121)TDAGGEDAILQTR3	30	1	278785	AK(UniMod:121)TDAGGEDAILQTR	FALSE	0	0.765832	1.61256
Q7Z3T8.30	21.3472	21.5177	21.0646	20.0116	20.0584	19.6558	19.6335	20.6265	22.302	21.6125	22.1144	22.565	22.0667	20.6341	20.8894	20.2913	20.7292	20.9178	22.2837	22.2409	22.3503	22.3226	22.5177	20.6252	20.6156	20.8665	21.5358	19.4979	22.116	22.2684	22.0581	22.1235	21.7649	Q7Z3T8	ZFYVE16	Zinc finger FYVE domain-containing protein 16	1	PICDLISDMGNLVHATNSEEDIKK	PIC(UniMod:4)DLISDMGNLVHATNSEEDIK(UniMod:121)K	4	PIC(UniMod:4)DLISDMGNLVHATNSEEDIK(UniMod:121)K4	30	1	3.30013e+06	PIC(UniMod:4)DLISDMGNLVHATNSEEDIK(UniMod:121)K	FALSE	0	0.925873	1.95008
O43491.3	21.957	21.6538	21.8955	21.7231	21.2445	21.6196	21.6412	21.817	21.8933	22.2991	22.0546	22.5045	22.158	21.3426	21.3957	21.3863	21.6231	21.7141	22.0876	21.8354	21.7352	21.8425	21.576	21.5445	21.7062	21.8166	21.4636	21.3953	22.1531	22.3869	22.3001	22.3023	22.5015	O43491	EPB41L2	Band 4.1-like protein 2	1	AQEDILKHQASISELK	AQEDILK(UniMod:121)HQASISELK	4	AQEDILK(UniMod:121)HQASISELK4	30	0	3963702	AQEDILK(UniMod:121)HQASISELK	FALSE	0	0.478684	1.0084
Q8WUT4.1	18.4589	19.4956	19.2417	19.7853	18.5992	19.3744	19.4427	19.8054	18.4815	19.0207	19.373	18.9734	19.5618	19.2089	19.4935	19.6133	19.3372	19.4006	19.7847	19.3073	19.4422	19.8496	19.5182	19.0498	19.5217	19.1319	18.5646	19.4407	17.5309	18.1618	18.1412	17.0997	17.9463	Q8WUT4	LRRN4	Leucine-rich repeat neuronal protein 4	1	DLPKLTSLYLR	DLPK(UniMod:121)LTSLYLR	3	DLPK(UniMod:121)LTSLYLR3	29	1	611182	DLPK(UniMod:121)LTSLYLR	TRUE	1	-1.85272	-0.878773
Q9UI12.6	19.6187	19.4473	19.2929	19.2363	18.4428	19.2459	18.8533	18.4925	20.2451	19.6997	19.3155	19.7822	19.616	18.8106	18.926	19.5422	19.0491	19.2754	19.4544	19.9578	19.9394	19.2595	20.2582	19.1718	19.3004	18.8093	18.1168	19.2002	20.2261	20.1199	20.233	20.9553	20.054	Q9UI12	ATP6V1H	V-type proton ATPase subunit H	1	QEYALAMIQCKVLK	QEYALAMIQC(UniMod:4)K(UniMod:121)VLK	3	QEYALAMIQC(UniMod:4)K(UniMod:121)VLK3	30	1	815001	QEYALAMIQC(UniMod:4)K(UniMod:121)VLK	FALSE	0	0.899261	1.89661
Q8TC07.4	22.7349	22.4194	22.9552	22.231	22.5247	22.5344	22.6414	21.6922	23.5752	23.0854	23.7026	23.8609	23.7042	22.0753	21.9596	21.8908	21.6366	22.1339	22.6705	22.774	23.0058	22.7433	23.304	22.582	22.1703	22.0982	21.8143	22.4307	23.1076	23.4059	23.3437	23.0481	23.3483	Q8TC07	TBC1D15	TBC1 domain family member 15	1	GSEHLNSYEAEWDMVNTVSFKR	GSEHLNSYEAEWDMVNTVSFK(UniMod:121)R	4	GSEHLNSYEAEWDMVNTVSFK(UniMod:121)R4	30	0	7.78315e+06	GSEHLNSYEAEWDMVNTVSFK(UniMod:121)R	FALSE	0	0.663532	1.39965
O60524.6	10.4052	11.6547	11.9429	5.75792	14.6746	5.75792	13.7082	5.75792	15.4319	15.1374	14.014	14.5408	14.6489	13.9916	5.75792	13.4123	5.75792	5.75792	14.8696	15.0951	14.1258	14.1702	13.609	5.75792	5.75792	5.75792	5.75792	5.75792	15.5282	14.9494	14.7613	14.3835	15.6401	O60524	NEMF	Nuclear export mediator factor NEMF	1	ESTVHIETHQNTSKNVAAVQPMK	ESTVHIETHQNTSK(UniMod:121)NVAAVQPMK	4	ESTVHIETHQNTSK(UniMod:121)NVAAVQPMK4	19	1	27518.3	ESTVHIETHQNTSK(UniMod:121)NVAAVQPMK	TRUE	11	5.97752	12.6117
Q15154.31	18.2561	19.3398	20.2146	19.0429	19.5269	19.3545	19.0049	18.2514	21.1728	21.958	21.0547	21.5213	21.2581	17.3974	18.1426	18.3643	19.0403	18.4346	20.2494	20.5522	20.9517	20.157	20.108	17.8493	17.2307	17.1254	16.323	18.3078	18.9426	19.3151	19.4371	18.9906	19.0389	Q15154	PCM1	Pericentriolar material 1 protein	1	KYMPAVTSTPTVNQHETSTSK	K(UniMod:121)YMPAVTSTPTVNQHETSTSK	4	K(UniMod:121)YMPAVTSTPTVNQHETSTSK4	30	0	1.0025e+06	K(UniMod:121)YMPAVTSTPTVNQHETSTSK	FALSE	0	1.14302	2.41229
Q9H446	19.7113	19.3952	18.9769	18.9178	19.1961	19.0413	18.4677	18.3219	19.3347	18.9634	18.5872	19.4244	19.5147	17.8248	18.5444	19.1331	18.3009	19.2666	20.302	20.3752	20.4261	19.7811	19.9976	19.4252	18.7798	19.2375	18.5016	18.7661	19.7015	20.8973	20.7992	20.5181	20.4869	Q9H446	RWDD1	RWD domain-containing protein 1	1	AKFDAELLEIK	AK(UniMod:121)FDAELLEIK	3	AK(UniMod:121)FDAELLEIK3	30	1	818642	AK(UniMod:121)FDAELLEIK	FALSE	0	0.988515	2.08861
P47813.5	21.0139	20.8117	20.501	20.1964	20.0416	19.837	20.0542	20.33	20.624	20.8521	20.7624	21.1761	21.1364	20.3595	20.2658	20.3413	20.1814	20.6105	21.4816	21.3628	21.1977	21.1705	21.146	20.8459	20.649	20.6998	20.5395	20.6828	21.3076	21.3188	21.2517	21.4666	21.3777	P47813	EIF1AX	Eukaryotic translation initiation factor 1A, X-chromosomal	1	LEAMCFDGVKR	LEAMC(UniMod:4)FDGVK(UniMod:121)R	3	LEAMC(UniMod:4)FDGVK(UniMod:121)R3	30	0	1.94732e+06	LEAMC(UniMod:4)FDGVK(UniMod:121)R	FALSE	0	0.424629	0.897498
Q8NE71.3	18.4217	18.1155	18.41	17.9741	18.282	17.6149	17.6975	18.0334	18.9739	19.0508	18.8328	18.7683	18.8727	17.5705	17.4746	17.5436	17.7879	17.6249	18.8594	18.7645	18.6603	18.5612	18.3077	18.0826	17.7087	17.8235	18.2297	18.26	19.1378	18.5305	18.734	18.9364	18.7738	Q8NE71	ABCF1	ATP-binding cassette sub-family F member 1	1	AVSEEQQPALKGK	AVSEEQQPALK(UniMod:121)GK	3	AVSEEQQPALK(UniMod:121)GK3	28	0	364790	AVSEEQQPALK(UniMod:121)GK	TRUE	2	0.514776	1.08841
Q9UHB9.10	20.3743	21.0618	20.7499	19.2066	20.816	20.4129	20.0878	20.553	21.271	21.597	21.2016	21.0451	21.3077	20.4165	20.2409	20.5161	21.1281	20.579	21.7916	21.5799	21.5215	21.3184	21.5265	20.0164	19.4255	19.0146	20.0541	20.0104	21.0616	20.9346	21.29	21.0874	20.848	Q9UHB9	SRP68	Signal recognition particle subunit SRP68	1	TKSGLTGYIK	TK(UniMod:121)SGLTGYIK	3	TK(UniMod:121)SGLTGYIK3	28	0	2.00504e+06	TK(UniMod:121)SGLTGYIK	TRUE	2	0.860468	1.81973
Q9Y4X5.3	19.4882	19.0699	18.4539	18.835	18.7095	17.9575	18.7905	18.8951	17.9155	18.6044	17.8751	18.4477	18.5085	18.2866	19.2497	18.787	18.4103	18.892	19.3679	19.4777	19.2933	19.4993	19.4356	18.8386	19.15	18.9842	18.7924	19.0351	20.1522	20.18	20.128	19.7433	19.8783	Q9Y4X5	ARIH1	E3 ubiquitin-protein ligase ARIH1	1	ECPKCHVTIEK	EC(UniMod:4)PK(UniMod:121)C(UniMod:4)HVTIEK	3	EC(UniMod:4)PK(UniMod:121)C(UniMod:4)HVTIEK3	30	1	592310	EC(UniMod:4)PK(UniMod:121)C(UniMod:4)HVTIEK	FALSE	0	0.678014	1.43463
P26367	15.4061	15.4378	15.2568	15.9537	15.6616	15.6945	14.1315	14.8611	14.9106	15.0433	15.1219	15.5935	15.5961	15.3991	14.9614	14.6141	14.7725	14.941	15.7454	15.7381	16.1297	16.8542	15.222	15.837	14.0169	14.6435	13.8775	13.4416	16.3404	16.342	16.894	16.3374	16.331	P26367	PAX6	Paired box protein Pax-6	1	LAAKIDLPEAR	LAAK(UniMod:121)IDLPEAR	3	LAAK(UniMod:121)IDLPEAR3	29	1	51323.8	LAAK(UniMod:121)IDLPEAR	TRUE	1	1.3386	2.8327
O00244.4	21.6769	20.6873	21.2819	21.1243	20.3432	20.3889	20.8988	21.2022	21.8138	20.9657	21.7957	21.8121	22.4744	20.6353	20.194	20.0868	20.1131	20.1525	21.1511	21.2404	21.3853	21.108	20.8067	21.456	21.2741	21.0467	20.6738	20.91	22.2643	22.3728	22.4058	22.1227	22.2432	O00244	ATOX1	Copper transport protein ATOX1	1	VCIESEHSMDTLLATLKK	VC(UniMod:4)IESEHSMDTLLATLK(UniMod:121)K	4	VC(UniMod:4)IESEHSMDTLLATLK(UniMod:121)K4	30	0	2.8963e+06	VC(UniMod:4)IESEHSMDTLLATLK(UniMod:121)K	FALSE	0	0.776288	1.64291
Q02952.43	18.5755	18.5374	18.7248	18.7279	18.7351	17.5433	17.5309	18.0363	19.363	19.7841	19.5978	19.0194	18.9101	18.2685	18.2301	18.0419	17.7911	17.779	18.7552	19.3426	19.1379	19.2165	18.8112	17.5975	18.0077	17.671	17.864	18.407	19.3294	18.9657	19.2575	18.9806	19.6744	Q02952	AKAP12	A-kinase anchor protein 12	1	STPVIVSATTKK	STPVIVSATTK(UniMod:121)K	3	STPVIVSATTK(UniMod:121)K3	30	0	453440	STPVIVSATTK(UniMod:121)K	FALSE	0	0.854515	1.80964
Q86YT6.29	21.6151	20.9278	21.9909	21.5395	20.5746	21.8798	21.7229	21.3698	22.3495	22.1464	22.6692	22.919	22.7381	20.6769	20.1732	20.8954	20.2766	19.6139	20.9575	20.9828	22.0017	21.631	22.0689	20.7179	20.8722	21.1839	20.2721	21.23	22.5271	22.2816	22.5424	22.334	22.1896	Q86YT6	MIB1	E3 ubiquitin-protein ligase MIB1	1	VTEIQDWSASSPHSAAYVLWDNGAKNLYR	VTEIQDWSASSPHSAAYVLWDNGAK(UniMod:121)NLYR	4	VTEIQDWSASSPHSAAYVLWDNGAK(UniMod:121)NLYR4	30	1	3.69014e+06	VTEIQDWSASSPHSAAYVLWDNGAK(UniMod:121)NLYR	FALSE	0	0.974859	2.06452
Q14254.5	21.4358	21.182	21.5899	22.112	21.8385	21.4409	21.7196	21.8695	21.7324	20.7246	21.4108	21.3446	21.7063	21.4981	21.0203	21.1313	21.5947	21.0571	20.9442	20.9835	20.7899	21.3667	21.4338	21.925	22.0688	21.9983	23.3515	21.5057	20.7586	20.8033	20.0811	21.0179	20.8475	Q14254	FLOT2	Flotillin-2	1	IMTEKELLAVACEQFLGK	IMTEK(UniMod:121)ELLAVAC(UniMod:4)EQFLGK	3	IMTEK(UniMod:121)ELLAVAC(UniMod:4)EQFLGK3	30	1	3103568	IMTEK(UniMod:121)ELLAVAC(UniMod:4)EQFLGK	FALSE	0	-1.99451	-0.941798
Q9BRZ2.4	18.8819	19.0943	19.0819	19.0594	19.2749	18.4331	18.744	18.8978	19.2363	19.9217	19.4448	19.0721	18.7348	19.7122	19.1991	18.9995	19.4804	19.3542	18.7361	18.7897	19.0104	18.848	18.8135	19.0956	19.5645	19.2716	19.5628	19.4993	18.6924	18.41	18.2631	18.1989	18.2609	Q9BRZ2	TRIM56	E3 ubiquitin-protein ligase TRIM56	1	LSFEEQQPQKDGGK	LSFEEQQPQK(UniMod:121)DGGK	3	LSFEEQQPQK(UniMod:121)DGGK3	30	0	554648	LSFEEQQPQK(UniMod:121)DGGK	FALSE	0	-1.40437	-0.663003
Q9UHQ7.1	23.7271	23.3885	23.3785	23.2194	23.4357	23.4912	23.5421	23.5775	23.1838	23.3039	23.0379	23.5754	23.4183	23.6232	23.4771	23.422	23.3228	23.912	23.0563	23.3733	23.1359	23.341	23.2213	24.2964	24.2148	24.3924	23.736	23.8971	23.3493	23.211	23.5518	23.3079	23.3145	Q9UHQ7	TCEAL9	Transcription elongation factor A protein-like 9	1	LIQSLQEFKEDIHNR	LIQSLQEFK(UniMod:121)EDIHNR	4	LIQSLQEFK(UniMod:121)EDIHNR4	30	0	12415239	LIQSLQEFK(UniMod:121)EDIHNR	FALSE	0	-1.03323	-0.487662
Q8WWK9.28	20.8935	22.2159	21.87	21.9129	21.9016	22.1295	21.7368	21.6633	21.8637	22.1539	22.095	21.6603	21.5835	22.166	22.5898	22.3857	22.3021	22.0429	22.1764	22.0758	22.0168	22.4488	21.9549	20.487	20.6341	20.5988	20.3512	20.5844	21.3372	21.1364	21.2537	21.1828	21.3695	Q8WWK9	CKAP2	Cytoskeleton-associated protein 2	1	VVTSEDQVQEGTKVLK	VVTSEDQVQEGTK(UniMod:121)VLK	3	VVTSEDQVQEGTK(UniMod:121)VLK3	30	0	3543546	VVTSEDQVQEGTK(UniMod:121)VLK	FALSE	0	0.464747	0.984899
Q8N3D4.7	17.8732	17.4343	17.204	16.811	17.2358	16.0835	16.5725	17.1177	17.507	17.6033	17.7703	17.6304	17.709	17.6517	16.4566	17.1732	16.9908	17.2907	17.0878	17.6616	17.8536	18.0078	18.1688	17.6277	17.1273	16.7515	17.0062	17.5306	18.7028	18.0632	18.5444	18.5906	18.7878	Q8N3D4	EHBP1L1	EH domain-binding protein 1-like protein 1	1	QNNKQAFDGFAALGVSR	QNNK(UniMod:121)QAFDGFAALGVSR	3	QNNK(UniMod:121)QAFDGFAALGVSR3	30	1	212299	QNNK(UniMod:121)QAFDGFAALGVSR	FALSE	0	0.85201	1.80619
Q92508.7	19.7489	20.2065	20.0059	20.3468	19.6133	20.1054	19.9387	20.3673	20.26	19.7375	19.643	19.7778	20.2688	20.6945	20.78	20.97	20.188	20.6875	19.7048	19.7931	19.9343	19.4187	19.8941	20.2891	20.3663	20.3015	19.9101	20.32	19.0164	19.267	19.6335	19.059	19.3261	Q92508	PIEZO1	Piezo-type mechanosensitive ion channel component 1	1	ILKLCQDIFLVR	ILK(UniMod:121)LC(UniMod:4)QDIFLVR	3	ILK(UniMod:121)LC(UniMod:4)QDIFLVR3	30	1	1.10541e+06	ILK(UniMod:121)LC(UniMod:4)QDIFLVR	FALSE	0	-1.32809	-0.625928
O95140.7	11.8166	14.9245	16.8273	16.6831	16.816	17.622	17.4397	17.5703	16.549	16.5146	15.2958	16.8262	16.9558	5.75792	16.2487	16.1175	16.6816	15.8573	16.2134	15.6907	15.4234	15.7478	15.5069	5.75792	14.2002	5.75792	5.75792	5.75792	15.8145	16.601	16.5002	15.9558	16.0626	O95140	MFN2	Mitofusin-2	1	IQKAQGMPEGGGALAEGFQVR	IQK(UniMod:121)AQGMPEGGGALAEGFQVR	3	IQK(UniMod:121)AQGMPEGGGALAEGFQVR3	25	1	90105.4	IQK(UniMod:121)AQGMPEGGGALAEGFQVR	TRUE	5	5.59885	11.8821
P25054.18	15.7616	16.2258	16.3943	15.7515	15.7708	15.925	16.3436	15.8373	16.5083	17.2513	17.4544	16.4751	16.6258	15.5831	15.8042	15.5946	16.2386	14.3269	17.0023	16.6494	17.2403	16.6343	17.184	15.1576	14.5118	15.2289	15.1908	14.9923	16.8636	16.287	16.7639	16.4008	16.2189	P25054	APC	Adenomatous polyposis coli protein	1	VTSHTELTSNQQSANKTQAIAK	VTSHTELTSNQQSANK(UniMod:121)TQAIAK	4	VTSHTELTSNQQSANK(UniMod:121)TQAIAK4	21	1	95034.6	VTSHTELTSNQQSANK(UniMod:121)TQAIAK	TRUE	9	0.954293	2.02688
Q9ULT8.32	21.4021	22.0015	22.0676	21.8026	21.7739	22.269	21.9173	22.3644	22.1424	21.8675	21.9646	22.226	22.3482	21.8565	21.958	21.9756	21.924	22.1825	22.3068	22.084	21.7614	21.9613	22.0049	21.707	21.8071	21.7814	21.7625	21.8551	20.6351	21.0454	21.2292	21.227	20.971	Q9ULT8	HECTD1	E3 ubiquitin-protein ligase HECTD1	1	LLAATMEKGFHLN	LLAATMEK(UniMod:121)GFHLN	3	LLAATMEK(UniMod:121)GFHLN3	30	0	3866317	LLAATMEK(UniMod:121)GFHLN	FALSE	0	-1.03505	-0.487128
Q8IV32.4	17.7245	18.0128	17.8126	18.0458	18.3222	18.0861	17.9485	18.3192	17.4116	17.9147	17.1236	17.236	17.7179	18.4383	18.0909	18.3364	18.8875	18.5864	17.112	18.2139	17.6869	17.0909	17.685	18.4786	18.0194	17.6104	19.2856	18.813	16.7517	17.1559	17.407	16.9259	16.7973	Q8IV32	CCDC71	Coiled-coil domain-containing protein 71	1	LAKASTPALAK	LAK(UniMod:121)ASTPALAK	3	LAK(UniMod:121)ASTPALAK3	30	0	258829	LAK(UniMod:121)ASTPALAK	FALSE	0	-1.95011	-0.917641
O75113.12	18.6262	18.7762	18.5205	18.0286	18.3551	17.264	18.4153	17.9287	18.7676	19.5154	19.3287	18.7347	18.8668	18.3341	18.1069	18.028	18.1374	18.0806	19.7034	19.4409	19.469	19.0906	19.371	17.8171	17.7771	18.3055	17.9283	18.578	19.169	19.2057	19.2006	19.2331	19.0472	O75113	N4BP1	NEDD4-binding protein 1	1	NKAGTPVSELTK	NK(UniMod:121)AGTPVSELTK	3	NK(UniMod:121)AGTPVSELTK3	30	0	457449	NK(UniMod:121)AGTPVSELTK	FALSE	0	0.69748	1.48233
Q92783.4	22.0988	22.0545	21.96	21.8041	20.6692	21.6955	21.1161	21.9766	22.8832	21.9943	22.2067	22.808	22.4458	21.5954	21.4245	21.6286	21.4679	21.7214	22.607	22.3411	22.4494	22.8598	22.4502	21.9439	21.9329	21.1732	20.9991	21.318	22.5674	22.5726	22.8369	22.8623	22.7817	Q92783	STAM	Signal transducing adapter molecule 1	1	EQGVTFPAIGSQAAEQAKASPALVAK	EQGVTFPAIGSQAAEQAK(UniMod:121)ASPALVAK	3	EQGVTFPAIGSQAAEQAK(UniMod:121)ASPALVAK3	30	0	4858887	EQGVTFPAIGSQAAEQAK(UniMod:121)ASPALVAK	FALSE	0	0.800392	1.70112
Q92466.2	20.585	20.7769	20.9078	21.3258	20.7338	21.3533	21.2912	20.443	20.5288	21.1748	21.1137	20.6685	20.4455	21.3641	21.5094	20.7672	21.2313	20.9126	20.0156	20.3117	20.6704	20.3447	20.6421	21.1229	21.2052	21.3054	21.11	20.8328	20.1288	20.1303	20.032	20.0901	19.8929	Q92466	DDB2	DNA damage-binding protein 2	1	LLTTDQKSEIR	LLTTDQK(UniMod:121)SEIR	3	LLTTDQK(UniMod:121)SEIR3	30	0	1.8614e+06	LLTTDQK(UniMod:121)SEIR	FALSE	0	-1.44254	-0.67838
O43491.45	20.5545	20.3304	20.3307	19.9956	20.5854	19.5422	19.7731	19.488	21.0955	20.8752	20.6997	20.1933	21.0589	20.0163	19.8442	19.9235	20.495	19.3902	20.9219	20.564	20.6452	20.6876	20.8161	19.7168	19.4159	19.8575	20.36	20.263	21.5372	21.1595	21.2046	20.8125	21.2181	O43491	EPB41L2	Band 4.1-like protein 2	1	VVVHKETELAEEGED	VVVHK(UniMod:121)ETELAEEGED	3	VVVHK(UniMod:121)ETELAEEGED3	30	0	1.53891e+06	VVVHK(UniMod:121)ETELAEEGED	FALSE	0	0.808425	1.71908
P50148.5	11.261	6.87717	7.8776	5.75792	5.75792	5.75792	5.75792	5.75792	5.75792	16.5801	5.75792	5.75792	16.1325	5.75792	5.75792	5.75792	5.75792	5.75792	5.75792	5.75792	5.75792	16.9503	5.75792	5.75792	5.75792	5.75792	5.75792	5.75792	15.8108	17.0409	16.5956	16.8549	17.5183	P50148	GNAQ	Guanine nucleotide-binding protein G(q) subunit alpha	1	YEHNKAHAQLVR	YEHNK(UniMod:121)AHAQLVR	4	YEHNK(UniMod:121)AHAQLVR4	8	1	115948	YEHNK(UniMod:121)AHAQLVR	TRUE	22	7.0399	14.9725
P62195.3	21.6751	22.1211	21.9624	21.9716	21.6647	22.2472	22.0251	22.1176	21.7071	22.0336	22.0475	22.0457	21.7634	21.8716	21.9755	21.9619	22.0812	21.7246	22.2412	22.0069	22.1361	22.8847	22.3268	21.2478	21.7049	21.2911	20.8782	20.955	22.0044	22.1837	22.4043	22.2299	21.8518	P62195	PSMC5	26S proteasome regulatory subunit 8	1	FVVDVDKNIDINDVTPNCR	FVVDVDK(UniMod:121)NIDINDVTPNC(UniMod:4)R	3	FVVDVDK(UniMod:121)NIDINDVTPNC(UniMod:4)R3	30	1	4.14095e+06	FVVDVDK(UniMod:121)NIDINDVTPNC(UniMod:4)R	FALSE	0	0.587989	1.25092
Q86V48.16	20.7512	20.5231	20.7637	20.3409	20.5181	20.3871	20.1003	20.1674	21.326	21.478	21.4252	20.9775	20.9161	20.012	20.102	19.9222	19.7269	19.6757	21.2619	20.9727	20.9204	21.3909	21.246	20.2239	20.6084	20.5591	20.1298	20.3069	21.1483	21.3266	21.181	21.1259	20.9025	Q86V48	LUZP1	Leucine zipper protein 1	1	IEDGISSTLPSKESR	IEDGISSTLPSK(UniMod:121)ESR	3	IEDGISSTLPSK(UniMod:121)ESR3	30	0	1.83076e+06	IEDGISSTLPSK(UniMod:121)ESR	FALSE	0	0.493151	1.04931
Q99426.5	21.0851	20.2077	20.2495	20.0736	19.7251	19.7533	19.7921	19.5478	20.53	21.161	20.6871	20.6455	20.5796	19.665	19.6511	19.1636	19.4673	19.5302	20.7141	21.0813	20.7439	20.9907	21.0699	20.7131	20.5679	20.9622	20.682	20.6119	21.7563	21.3774	21.4789	21.3546	21.3468	Q99426	TBCB	Tubulin-folding cofactor B	1	YDEPLGKNDGSVNGK	YDEPLGK(UniMod:121)NDGSVNGK	3	YDEPLGK(UniMod:121)NDGSVNGK3	30	0	1.72258e+06	YDEPLGK(UniMod:121)NDGSVNGK	FALSE	0	0.482724	1.02807
P52789.4	21.7932	20.7345	20.2752	20.8812	19.6473	20.3372	20.3789	20.8435	20.4625	18.7243	20.4334	20.5483	20.4953	20.7807	20.509	20.7882	20.5563	20.7162	20.616	20.7838	20.888	20.7604	20.9462	21.1287	21.3758	21.1715	20.7235	20.9011	22.2644	22.6512	22.7395	22.4541	22.5224	P52789	HK2	Hexokinase-2	1	EELLFGGKLSPELLNTGR	EELLFGGK(UniMod:121)LSPELLNTGR	3	EELLFGGK(UniMod:121)LSPELLNTGR3	30	1	2.53948e+06	EELLFGGK(UniMod:121)LSPELLNTGR	FALSE	0	0.936826	1.9956
Q9H7C4.1	14.5222	14.5809	14.9478	14.9988	15.3182	15.3224	14.9031	14.9903	14.6286	14.1595	14.5734	15.7288	14.8543	14.5704	15.2339	14.938	15.0628	14.9945	14.3902	14.9147	14.3512	14.0629	13.2902	14.4326	15.2226	15.1771	15.638	16.3632	13.609	13.8716	13.412	13.9751	13.521	Q9H7C4	SYNC	Syncoilin	1	VTKECVAYQYQLECR	VTK(UniMod:121)EC(UniMod:4)VAYQYQLEC(UniMod:4)R	3	VTK(UniMod:121)EC(UniMod:4)VAYQYQLEC(UniMod:4)R3	20	1	32110.6	VTK(UniMod:121)EC(UniMod:4)VAYQYQLEC(UniMod:4)R	TRUE	10	-2.299	-1.0789
Q16533.3	20.0816	21.0888	20.083	20.4462	20.1465	20.0652	20.4893	19.5175	20.3726	19.4678	20.0922	20.1274	20.1048	20.8128	20.5661	20.721	20.6172	20.255	21.7027	21.3828	21.8606	21.2159	21.7538	19.8385	19.7462	19.4801	19.6723	19.0029	20.6597	20.5383	20.609	20.7751	20.4943	Q16533	SNAPC1	snRNA-activating protein complex subunit 1	1	ALSLIKDDFFDNIK	ALSLIK(UniMod:121)DDFFDNIK	3	ALSLIK(UniMod:121)DDFFDNIK3	30	1	1.59593e+06	ALSLIK(UniMod:121)DDFFDNIK	FALSE	0	0.681636	1.45287
Q9BXS4.1	13.2987	13.6042	13.4056	12.9256	13.1832	13.3602	13.044	12.7383	13.1967	13.7679	13.7987	14.5343	13.5068	13.2023	12.3801	13.7652	12.9607	13.193	13.9883	13.9495	13.8829	14.1429	14.5767	11.9162	12.6837	12.7049	13.2312	11.0467	14.2426	13.1809	14.5233	15.1087	14.3492	Q9BXS4	TMEM59	Transmembrane protein 59	1	IVIFQSKPEIQYAPHLEQEPTNLR	IVIFQSK(UniMod:121)PEIQYAPHLEQEPTNLR	4	IVIFQSK(UniMod:121)PEIQYAPHLEQEPTNLR4	24	1	14433.4	IVIFQSK(UniMod:121)PEIQYAPHLEQEPTNLR	TRUE	6	1.25457	2.67424
Q96G28.10	20.8043	20.9315	21.3807	21.1313	20.8373	20.796	20.9809	20.7833	21.556	22.3237	21.927	21.7007	21.7713	20.5724	20.8959	20.4216	20.87	20.7077	20.8355	21.036	21.3545	21.3265	21.2947	20.4277	20.2769	20.459	20.1965	20.5377	21.6094	20.8823	21.2432	21.0238	21.3861	Q96G28	CFAP36	Cilia- and flagella-associated protein 36	1	TKQIQNMEQK	TK(UniMod:121)QIQNMEQK	3	TK(UniMod:121)QIQNMEQK3	30	0	2.32188e+06	TK(UniMod:121)QIQNMEQK	FALSE	0	0.542156	1.15663
O43663	17.7896	19.518	19.2356	19.3288	19.3864	18.9836	18.7624	19.0856	19.2738	19.5782	19.3073	19.0811	19.5689	19.2991	19.5962	19.2301	19.2279	19.1033	19.7581	19.561	19.937	19.8201	19.6468	16.6234	17.5636	17.3806	17.9052	16.6043	18.582	18.0859	18.4089	18.722	18.0201	O43663	PRC1	Protein regulator of cytokinesis 1	1	ASKSDATSGILNSTNIQS	ASK(UniMod:121)SDATSGILNSTNIQS	2	ASK(UniMod:121)SDATSGILNSTNIQS2	30	0	541748	ASK(UniMod:121)SDATSGILNSTNIQS	FALSE	0	0.732971	1.56374
Q9BW19.11	22.5084	24.3307	24.3074	24.4075	23.8738	24.3495	24.5177	24.3004	24.5781	23.7662	24.347	24.4386	24.4949	23.9689	23.7974	24.2696	24.2807	24.1923	24.389	24.233	24.4441	24.9224	24.8093	22.1569	22.1365	22.3621	21.0773	21.8939	22.8726	23.3367	23.2752	23.2217	22.7507	Q9BW19	KIFC1	Kinesin-like protein KIFC1	1	YVPVSCEKEVDALLHLAR	YVPVSC(UniMod:4)EK(UniMod:121)EVDALLHLAR	4	YVPVSC(UniMod:4)EK(UniMod:121)EVDALLHLAR4	30	0	16448129	YVPVSC(UniMod:4)EK(UniMod:121)EVDALLHLAR	FALSE	0	0.744149	1.58795
P35579.77	20.4992	20.7692	20.4619	20.3822	20.7586	20.7302	20.2507	20.572	20.1934	20.8023	20.6229	19.7444	20.5621	20.5983	20.9497	20.738	20.9398	20.8842	20.7029	20.7313	20.7266	20.7903	20.6305	20.8219	20.9311	21.0187	21.2201	20.6508	20.1549	20.033	19.8823	20.1595	20.1195	P35579	MYH9	Myosin-9	1	NAEQYKDQADK	NAEQYK(UniMod:121)DQADK	3	NAEQYK(UniMod:121)DQADK3	30	0	1604135	NAEQYK(UniMod:121)DQADK	FALSE	0	-1.16971	-0.547628
Q9UHB7.6	20.822	21.4404	19.812	19.5425	20.2064	19.7553	18.9267	20.0373	19.7719	20.3975	20.3552	19.5383	19.5892	20.9206	20.84	20.633	21.2215	20.7794	21.9692	21.8989	22.1497	21.9223	22.0693	20.2727	20.1301	19.9303	20.4373	20.443	21.3564	21.0839	21.229	21.8316	21.5056	Q9UHB7	AFF4	AF4/FMR2 family member 4	1	LSSEHYSSQSHGNSMTELKPSSK	LSSEHYSSQSHGNSMTELK(UniMod:121)PSSK	4	LSSEHYSSQSHGNSMTELK(UniMod:121)PSSK4	30	0	2.04199e+06	LSSEHYSSQSHGNSMTELK(UniMod:121)PSSK	FALSE	0	0.738612	1.57861
Q6P3S1	11.5631	11.3431	11.396	5.75792	5.75792	5.75792	5.75792	5.75792	16.3826	17.8631	16.5619	17.7606	16.6023	5.75792	14.1718	5.75792	5.75792	5.75792	15.4479	15.0599	15.4003	15.3154	15.0037	5.75792	14.783	5.75792	5.75792	5.75792	15.1313	15.4618	16.2617	14.5414	16.4206	Q6P3S1	DENND1B	DENN domain-containing protein 1B	1	ENEEDYGTCSSSVQYTPVYKLHNEK	ENEEDYGTC(UniMod:4)SSSVQYTPVYK(UniMod:121)LHNEK	4	ENEEDYGTC(UniMod:4)SSSVQYTPVYK(UniMod:121)LHNEK4	17	1	77524	ENEEDYGTC(UniMod:4)SSSVQYTPVYK(UniMod:121)LHNEK	TRUE	13	5.10005	10.9008
P27635.2	19.3724	19.9457	20.0957	20.0255	20.236	20.1582	20.1714	20.1041	19.9799	20.7323	20.0602	19.4333	20.0561	19.809	20.1908	19.9133	19.7471	19.3059	20.0743	20.3302	20.1617	20.0759	19.8492	19.0017	18.4472	19.1097	18.8281	19.0021	19.8804	20.0121	19.8969	19.7351	19.8103	P27635	RPL10	60S ribosomal protein L10	1	GPLDKWR	GPLDK(UniMod:121)WR	2	GPLDK(UniMod:121)WR2	30	1	960516	GPLDK(UniMod:121)WR	FALSE	0	0.63046	1.34791
Q6NZI2.6	21.9953	21.8006	22.0581	22.0173	22.2215	22.3064	21.7791	21.8445	21.9571	22.6942	21.9216	21.722	22.1171	22.0023	22.2236	21.9265	22.1971	22.0356	21.6223	21.5297	21.3758	21.5665	21.5265	22.3465	22.1082	22.12	23.3781	22.7513	21.5763	21.6774	21.3849	21.4286	21.1821	Q6NZI2	CAVIN1	Caveolae-associated protein 1	1	LPAKLSISK	LPAK(UniMod:121)LSISK	2	LPAK(UniMod:121)LSISK2	30	1	4.26813e+06	LPAK(UniMod:121)LSISK	FALSE	0	-1.48698	-0.694918
P08183.3	25.1682	24.6496	25.3063	25.7559	25.4471	25.6216	25.8968	25.8982	24.685	24.5249	24.7571	25.3732	25.1031	25.4001	25.3166	25.3365	25.011	25.5937	23.8271	23.9761	23.9572	23.9669	24.1107	25.9539	25.8623	25.6463	25.2204	25.3754	24.8249	24.4527	24.9135	24.7307	24.7023	P08183	ABCB1	ATP-dependent translocase ABCB1	1	EANAYDFIMKLPHK	EANAYDFIMK(UniMod:121)LPHK	4	EANAYDFIMK(UniMod:121)LPHK4	30	0	3.82345e+07	EANAYDFIMK(UniMod:121)LPHK	FALSE	0	-1.20878	-0.564865
P06753.3	22.0507	21.9612	21.7746	22.1799	22.0553	21.4672	22.0627	21.8211	21.4954	21.5489	21.46	21.9018	21.7534	22.2132	22.0385	22.3814	22.2238	22.2134	21.7609	21.6687	21.7529	21.6118	21.7475	22.2666	22.2258	22.4613	22.4817	22.6214	21.3584	21.7997	21.62	21.8895	21.7826	P06753	TPM3	Tropomyosin alpha-3 chain	1	MELQEIQLKEAK	MELQEIQLK(UniMod:121)EAK	3	MELQEIQLK(UniMod:121)EAK3	21	0	4.34544e+06	MELQEIQLK(UniMod:121)EAK	TRUE	9	-0.983527	-0.459041
Q13085.12	22.7887	22.4315	22.6745	22.5179	22.6082	22.3901	22.1545	22.6732	22.9144	22.7837	22.6978	23.0442	22.9607	22.2414	21.9689	22.2121	21.7697	22.2652	22.6843	22.6412	22.9721	22.8808	22.6797	22.0232	22.4363	22.6836	22.5021	22.5017	23.0843	22.9875	23.1375	23.266	23.2644	Q13085	ACACA	Acetyl-CoA carboxylase 1	1	ILNVPQELYEKGYVK	ILNVPQELYEK(UniMod:121)GYVK	3	ILNVPQELYEK(UniMod:121)GYVK3	30	1	6.8865e+06	ILNVPQELYEK(UniMod:121)GYVK	FALSE	0	0.457321	0.979874
Q96CS7.2	21.453	22.3361	21.8868	21.8638	21.9405	21.987	21.9341	21.7231	21.9339	21.6565	21.8738	21.8961	22.059	22.0658	22.0572	21.8633	22.0756	22.2113	22.8498	22.492	22.2647	22.9585	22.5226	21.1015	21.2596	21.1068	21.1359	21.0131	21.7116	21.979	21.83	21.8578	21.5344	Q96CS7	PLEKHB2	Pleckstrin homology domain-containing family B member 2	1	QNIEDKVHMPMDCINIR	QNIEDK(UniMod:121)VHMPMDC(UniMod:4)INIR	4	QNIEDK(UniMod:121)VHMPMDC(UniMod:4)INIR4	30	0	4093237	QNIEDK(UniMod:121)VHMPMDC(UniMod:4)INIR	FALSE	0	0.419205	0.899153
Q9UBC2.13	23.4693	23.2086	23.829	23.4653	22.7499	23.1599	23.418	23.1512	24.2596	24.74	24.2273	24.7489	24.3704	22.7111	22.6464	22.6576	22.835	22.4834	23.6451	24.0675	23.5965	23.6133	23.83	23.2311	22.7518	23.014	23.3876	22.8749	24.0756	23.734	23.7248	23.9959	23.903	Q9UBC2	EPS15L1	Epidermal growth factor receptor substrate 15-like 1	1	QTKNDPFTSDPFTK	QTK(UniMod:121)NDPFTSDPFTK	3	QTK(UniMod:121)NDPFTSDPFTK3	30	0	1.34749e+07	QTK(UniMod:121)NDPFTSDPFTK	FALSE	0	0.530833	1.13873
P49023.12	20.9594	20.8646	20.6969	20.3681	19.7663	20.2849	20.6784	19.5218	21.0333	21.5356	21.2086	21.2532	21.319	20.1615	20.1371	20.7814	20.4935	20.1179	21.4276	21.5415	21.2671	21.4775	21.2413	20.2724	20.5555	20.2949	20.2981	20.881	21.6593	21.4425	21.5177	21.338	21.3349	P49023	PXN	Paxillin	1	VGEEEHVYSFPNKQK	VGEEEHVYSFPNK(UniMod:121)QK	4	VGEEEHVYSFPNK(UniMod:121)QK4	30	0	2.07978e+06	VGEEEHVYSFPNK(UniMod:121)QK	FALSE	0	0.634678	1.36151
Q13873.9	19.2228	18.8855	18.4231	18.0232	17.8349	18.6685	18.1768	18.5344	18.4281	18.9468	18.2883	18.71	18.6197	18.4007	18.3013	18.1159	18.6389	18.2387	19.5811	19.2633	19.2555	19.37	19.6894	18.8142	18.7788	18.9657	18.8878	18.5057	19.8331	19.5568	19.7472	19.7134	19.4254	Q13873	BMPR2	Bone morphogenetic protein receptor type-2	1	SNLKQVETGVAK	SNLK(UniMod:121)QVETGVAK	3	SNLK(UniMod:121)QVETGVAK3	30	0	521919	SNLK(UniMod:121)QVETGVAK	FALSE	0	0.549872	1.17962
Q9NZH0	20.8791	20.2493	20.5709	20.8134	20.3175	20.2705	20.9297	20.5339	20.4165	20.6977	20.5255	20.901	20.3031	19.8912	19.9345	20.3096	20.1473	19.5631	20.5165	20.5201	20.3365	20.6373	20.6373	21.3259	21.1091	21.5152	21.3012	21.2043	20.2581	20.4088	20.4126	20.5999	20.6563	Q9NZH0	GPRC5B	G-protein coupled receptor family C group 5 member B	1	AYMENKAFSMDEHNAALR	AYMENK(UniMod:121)AFSMDEHNAALR	4	AYMENK(UniMod:121)AFSMDEHNAALR4	30	0	1.66922e+06	AYMENK(UniMod:121)AFSMDEHNAALR	FALSE	0	-1.12404	-0.52392
Q9UNL2.1	23.7053	24.6643	24.4429	24.4666	24.1588	24.1153	24.485	24.5619	24.4174	24.5615	24.2668	24.7891	24.6063	24.634	24.5995	24.6928	24.6214	24.7221	24.5257	24.5606	24.6979	24.7839	24.8055	23.4306	23.3204	23.1059	23.7473	23.0975	24.0819	24.3765	24.0428	24.0425	23.808	Q9UNL2	SSR3	Translocon-associated protein subunit gamma	1	GSSKQQSEEDLLLQDFSR	GSSK(UniMod:121)QQSEEDLLLQDFSR	3	GSSK(UniMod:121)QQSEEDLLLQDFSR3	30	1	2.14322e+07	GSSK(UniMod:121)QQSEEDLLLQDFSR	FALSE	0	0.464057	0.996014
Q13425.8	19.9624	19.2747	18.4649	18.4872	19.0089	17.7309	18.217	18.1908	18.1604	18.2388	18.9095	18.7517	18.9542	18.9592	18.7057	18.9948	19.1098	19.3166	19.4972	19.4114	19.4398	19.7431	19.5694	19.3744	19.2389	19.3726	19.7741	19.3991	20.5441	20.3735	20.3266	20.3921	20.8282	Q13425	SNTB2	Beta-2-syntrophin	1	QEAGGLGISIKGGR	QEAGGLGISIK(UniMod:121)GGR	3	QEAGGLGISIK(UniMod:121)GGR3	30	0	731582	QEAGGLGISIK(UniMod:121)GGR	FALSE	0	0.673948	1.44822
Q8IZV5.1	15.988	16.1888	16.0918	15.9274	16.4647	16.7646	15.8485	15.9201	15.9565	16.579	16.1235	15.6663	15.6675	15.8599	16.8397	15.7157	16.1902	15.9931	15.1165	16.5272	15.9006	17.0949	16.6504	14.4226	15.5396	15.2951	14.4564	15.6657	16.9852	17.1055	16.5866	17.4227	16.4004	Q8IZV5	RDH10	Retinol dehydrogenase 10	1	FLGADKCMYPFIAQR	FLGADK(UniMod:121)C(UniMod:4)MYPFIAQR	3	FLGADK(UniMod:121)C(UniMod:4)MYPFIAQR3	24	1	82305.1	FLGADK(UniMod:121)C(UniMod:4)MYPFIAQR	TRUE	6	1.15863	2.48982
P35579.72	19.2161	20.0539	19.6367	19.6576	19.9392	19.0193	19.4715	20.0259	19.6444	19.5639	20.1393	19.2974	19.6088	20.1826	20.3322	20.4051	20.4653	20.0023	20.1688	19.9094	19.9219	19.4377	19.7133	19.2675	19.9386	19.3269	20.4229	20.1853	18.3221	18.3167	18.7548	18.8215	18.805	P35579	MYH9	Myosin-9	1	LSLSTKLK	LSLSTK(UniMod:121)LK	2	LSLSTK(UniMod:121)LK2	30	1	875124	LSLSTK(UniMod:121)LK	FALSE	0	-1.67095	-0.777499
O60610.5	15.6288	16.2306	16.4564	15.5104	15.5378	15.943	15.8972	15.5683	17.3718	17.2571	17.2668	17.1245	17.0873	15.2337	15.6832	15.8624	16.3749	15.3214	16.8779	16.85	16.7798	16.2356	17.0874	14.9881	15.249	15.1374	13.9533	14.926	16.7242	16.6837	16.1869	17.171	15.2686	O60610	DIAPH1	Protein diaphanous homolog 1	1	DDAMAAVPAKVSK	DDAMAAVPAK(UniMod:121)VSK	3	DDAMAAVPAK(UniMod:121)VSK3	30	0	85474.3	DDAMAAVPAK(UniMod:121)VSK	FALSE	0	0.987606	2.12463
Q5H9U9.5	17.9457	17.6578	18.3246	18.1491	18.0541	18.3542	17.6056	18.3969	19.2652	18.0799	17.8427	18.6004	18.8977	17.4738	17.7294	17.8469	17.4754	17.8511	17.4972	17.6136	17.7524	17.5692	17.7688	18.6893	18.6245	18.2043	18.6115	18.5209	17.3528	17.3728	17.0362	17.152	17.8932	Q5H9U9	DDX60L	Probable ATP-dependent RNA helicase DDX60-like	1	ILEISEDCTYADVKALHTEITR	ILEISEDC(UniMod:4)TYADVK(UniMod:121)ALHTEITR	4	ILEISEDC(UniMod:4)TYADVK(UniMod:121)ALHTEITR4	25	1	296526	ILEISEDC(UniMod:4)TYADVK(UniMod:121)ALHTEITR	TRUE	5	-1.59595	-0.741425
Q14764.4	23.2669	23.2771	23.693	23.7801	23.7856	23.883	23.903	23.7633	23.8245	23.8737	23.5944	23.1706	23.3523	23.4024	23.1622	23.4426	23.4379	23.293	23.3381	23.1434	23.2053	23.2125	23.1338	23.521	23.9718	23.5894	23.507	23.6566	22.6308	23.2183	23.0175	23.0408	22.5154	Q14764	MVP	Major vault protein	1	DTAKSLQPLAPR	DTAK(UniMod:121)SLQPLAPR	3	DTAK(UniMod:121)SLQPLAPR3	30	0	11512552	DTAK(UniMod:121)SLQPLAPR	FALSE	0	-1.04424	-0.484965
P35579.45	17.2454	18.2893	17.8434	18.1946	18.2163	18.5118	17.9358	18.693	17.8492	17.513	16.7558	17.367	17.3977	18.3691	18.8158	18.4848	18.6108	18.7688	17.9071	17.7769	17.9267	18.2889	17.9444	17.4901	17.954	17.753	17.4674	18.1056	16.4467	16.5331	16.9189	17.0991	16.6859	P35579	MYH9	Myosin-9	1	INKALDK	INK(UniMod:121)ALDK	2	INK(UniMod:121)ALDK2	29	1	249024	INK(UniMod:121)ALDK	TRUE	1	-1.38951	-0.645159
Q5VT79.8	17.3825	17.2437	17.1698	17.4311	17.3216	17.3924	17.1786	16.4965	17.5692	17.3445	17.2772	16.6393	17.0474	17.7571	17.3923	17.0343	17.7804	17.4868	16.6392	17.0529	17.145	17.0717	17.0775	18.0422	17.6245	17.9048	18.033	18.1818	17.2565	16.2441	17.1062	16.8138	16.6182	Q5VT79	ANXA8L1	Annexin A8-like protein 1	0	SELSGKFER	SELSGK(UniMod:121)FER	3	SELSGK(UniMod:121)FER3	29	1	167672	SELSGK(UniMod:121)FER	TRUE	1	-1.57016	-0.728894
P20042.8	21.2437	20.9587	21.2441	20.7576	21.0638	20.4362	20.8261	21.1706	21.7661	21.524	21.2414	21.8211	21.8339	20.4823	20.686	20.6695	20.2771	20.5411	21.5594	21.4217	21.2053	21.1892	21.5555	20.8083	21.0265	20.8342	20.8923	20.7439	21.7142	21.6496	21.7152	21.354	21.6991	P20042	EIF2S2	Eukaryotic translation initiation factor 2 subunit 2	1	IESDVQEPTEPEDDLDIMLGNKK	IESDVQEPTEPEDDLDIMLGNK(UniMod:121)K	3	IESDVQEPTEPEDDLDIMLGNK(UniMod:121)K3	30	1	2.51506e+06	IESDVQEPTEPEDDLDIMLGNK(UniMod:121)K	FALSE	0	0.484982	1.04576
Q2KHM9.11	11.0106	13.3973	12.8204	5.75792	5.75792	5.75792	5.75792	15.4262	17.7993	17.6898	18.5154	17.4781	18.2629	17.1219	16.4345	5.75792	5.75792	5.75792	16.5177	16.9877	16.7543	16.6533	16.2297	5.75792	5.75792	5.75792	5.75792	5.75792	16.9923	16.2297	16.5224	15.6712	15.9012	Q2KHM9	KIAA0753	Protein moonraker	1	ISAISEKPLSPHPIR	ISAISEK(UniMod:121)PLSPHPIR	4	ISAISEK(UniMod:121)PLSPHPIR4	18	1	144234	ISAISEK(UniMod:121)PLSPHPIR	TRUE	12	6.65654	14.3543
Q9H8Y8	15.6634	15.0302	15.2103	14.8597	15.1582	14.704	14.544	14.928	15.2633	15.6942	15.7277	15.6832	15.541	14.1345	14.4785	14.4063	14.5211	14.4407	15.3832	16.2879	15.6218	15.7171	15.3111	15.7587	14.9508	14.8672	15.4974	14.242	16.6496	15.9642	16.3129	16.1681	16.2227	Q9H8Y8	GORASP2	Golgi reassembly-stacking protein 2	1	ADAASSLTVDVTPPTAKAPTTVEDR	ADAASSLTVDVTPPTAK(UniMod:121)APTTVEDR	3	ADAASSLTVDVTPPTAK(UniMod:121)APTTVEDR3	28	1	47993.5	ADAASSLTVDVTPPTAK(UniMod:121)APTTVEDR	TRUE	2	0.760253	1.64035
Q6EMB2.6	17.3729	17.686	18.8258	17.9336	17.7693	17.5456	17.7202	17.4663	20.0437	20.3801	20.0259	19.5589	19.8145	16.6714	17.8989	17.5001	16.8581	16.745	18.3341	18.6586	17.6648	17.9167	18.6128	16.6507	16.2253	17.0471	16.9779	16.8043	18.1685	17.9067	17.6988	18.185	18.0644	Q6EMB2	TTLL5	Tubulin polyglutamylase TTLL5	1	GGHCCKLETQELEPK	GGHC(UniMod:4)C(UniMod:4)K(UniMod:121)LETQELEPK	4	GGHC(UniMod:4)C(UniMod:4)K(UniMod:121)LETQELEPK4	29	0	363739	GGHC(UniMod:4)C(UniMod:4)K(UniMod:121)LETQELEPK	TRUE	1	0.800263	1.72703
P48436	18.7889	18.4598	18.8902	19.4543	19.5032	19.4154	18.9617	18.873	18.4856	18.5821	18.6644	18.3225	18.6394	18.7444	18.7245	18.4323	18.6926	18.9558	18.4082	18.5179	17.8521	18.2112	18.0586	18.4102	18.0241	17.9966	18.5297	18.6001	19.769	18.8319	19.212	19.2334	19.2817	P48436	SOX9	Transcription factor SOX-9	0	DHPDYKYQPR	DHPDYK(UniMod:121)YQPR	3	DHPDYK(UniMod:121)YQPR3	30	1	452459	DHPDYK(UniMod:121)YQPR	FALSE	0	0.603764	1.30316
Q96HA1.3	19.7932	20.1724	20.2526	20.4193	20.4883	20.3351	20.1179	20.2729	20.286	20.3803	20.4106	19.7415	20.0739	20.2895	20.2891	20.2744	19.9663	20.4085	19.8419	20.4103	20.0315	20.1446	20.0679	19.4431	19.2033	19.2722	19.6409	19.4932	20.3698	20.1688	20.0499	20.3977	19.8929	Q96HA1	POM121	Nuclear envelope pore membrane protein POM 121	0	GLNSQSSDDHLNKR	GLNSQSSDDHLNK(UniMod:121)R	4	GLNSQSSDDHLNK(UniMod:121)R4	30	0	1.13025e+06	GLNSQSSDDHLNK(UniMod:121)R	FALSE	0	0.484347	1.04624
Q14C86.5	17.8037	17.4607	18.2458	17.6424	17.9343	18.7068	17.9922	17.0136	17.7456	18.6288	18.9122	19.1723	18.7099	17.2878	18.186	17.1966	16.409	17.2053	17.7236	17.3692	18.2969	17.2502	17.682	18.1222	16.9648	16.0791	16.6719	11.9413	19.4396	19.6392	19.4286	20.0416	19.7084	Q14C86	GAPVD1	GTPase-activating protein and VPS9 domain-containing protein 1	1	LPNFGSHVLTPAEMEAFKQR	LPNFGSHVLTPAEMEAFK(UniMod:121)QR	4	LPNFGSHVLTPAEMEAFK(UniMod:121)QR4	29	1	358139	LPNFGSHVLTPAEMEAFK(UniMod:121)QR	TRUE	1	2.33851	5.05277
Q9C0C2.13	18.0248	17.7813	17.9117	17.2415	17.1994	17.2937	17.3028	17.2313	18.1681	19.201	18.2222	18.556	18.7009	17.0184	17.0955	17.2039	16.962	17.0974	18.2745	18.321	18.5716	18.8906	18.3777	17.4432	17.82	17.0778	17.6553	17.7969	18.8006	18.2866	18.2974	18.5204	18.5499	Q9C0C2	TNKS1BP1	182 kDa tankyrase-1-binding protein	1	QQAGAQGPGSADLEDGEMGKR	QQAGAQGPGSADLEDGEMGK(UniMod:121)R	3	QQAGAQGPGSADLEDGEMGK(UniMod:121)R3	30	1	278002	QQAGAQGPGSADLEDGEMGK(UniMod:121)R	FALSE	0	0.589898	1.27477
Q02952.60	19.5075	19.8694	20.1284	19.512	19.9567	19.8988	20.0105	19.7441	20.072	20.5529	20.6767	20.3805	20.4803	19.5978	19.7484	19.2947	19.4711	19.5575	20.1132	20.3186	20.2281	20.3372	20.0268	19.3419	18.9597	19.4196	18.527	19.245	19.7573	20.0697	19.9958	19.9374	19.8217	Q02952	AKAP12	A-kinase anchor protein 12	1	WKSDEVDEQVACQEVK	WK(UniMod:121)SDEVDEQVAC(UniMod:4)QEVK	3	WK(UniMod:121)SDEVDEQVAC(UniMod:4)QEVK3	30	1	994223	WK(UniMod:121)SDEVDEQVAC(UniMod:4)QEVK	FALSE	0	0.517072	1.11846
Q9H6S3.1	22.4527	22.1163	22.0664	21.5535	20.6208	21.3929	21.3611	21.595	22.5712	22.9404	22.7544	22.9761	22.8988	21.3651	21.577	21.6338	21.3736	21.6371	22.8611	22.6046	22.8425	22.6688	22.5996	21.5318	22.0458	22.1994	22.2041	22.1227	22.6534	22.8997	22.898	22.8447	23.1279	Q9H6S3	EPS8L2	Epidermal growth factor receptor kinase substrate 8-like protein 2	1	AFLEKQQSGSELEELMNK	AFLEK(UniMod:121)QQSGSELEELMNK	3	AFLEK(UniMod:121)QQSGSELEELMNK3	30	1	5549254	AFLEK(UniMod:121)QQSGSELEELMNK	FALSE	0	0.546218	1.18168
Q7LBR1	20.8754	20.9245	21.4166	20.588	20.879	20.7387	20.3674	20.5009	22.0029	22.5513	22.4723	21.8224	22.2431	20.3986	20.0714	20.0344	20.4772	20.1037	21.5442	21.645	21.8126	21.5186	21.6388	20.1651	20.4132	20.0791	20.8246	20.7195	21.1264	21.1888	21.3382	21.2955	21.6035	Q7LBR1	CHMP1B	Charged multivesicular body protein 1b	1	AIQKGNMEVAR	AIQK(UniMod:121)GNMEVAR	3	AIQK(UniMod:121)GNMEVAR3	30	0	2.56359e+06	AIQK(UniMod:121)GNMEVAR	FALSE	0	0.550107	1.1902
Q9NTI2.4	21.3935	21.1957	21.5527	21.7549	21.6221	21.5544	21.5532	21.7154	21.5222	21.5888	21.3784	21.3316	21.5063	21.3679	21.311	21.0182	21.2261	21.2174	21.2846	21.236	20.9177	21.2265	21.1517	21.8751	21.809	21.5138	21.6363	21.5253	20.9081	21.1203	21.0862	21.1806	21.2807	Q9NTI2	ATP8A2	Phospholipid-transporting ATPase IB	1	VYQEASTILKDR	VYQEASTILK(UniMod:121)DR	3	VYQEASTILK(UniMod:121)DR3	30	0	2.79325e+06	VYQEASTILK(UniMod:121)DR	FALSE	0	-0.761551	-0.351924
O43683.16	9.09472	17.0182	16.5914	15.7929	16.5499	15.5052	17.3238	17.655	16.4004	16.0096	17.0549	17.4403	16.1821	16.3211	16.3884	17.5352	17.2446	16.4868	17.545	17.16	16.9673	16.7816	17.752	5.75792	5.75792	5.75792	5.75792	5.75792	9.64966	16.2357	15.9803	5.75792	14.534	O43683	BUB1	Mitotic checkpoint serine/threonine-protein kinase BUB1	1	NEGGECKPEGLFR	NEGGEC(UniMod:4)K(UniMod:121)PEGLFR	3	NEGGEC(UniMod:4)K(UniMod:121)PEGLFR3	24	1	113489	NEGGEC(UniMod:4)K(UniMod:121)PEGLFR	TRUE	6	4.21794	9.12924
Q9UJU6.2	18.5546	18.0364	18.4517	17.9271	17.7641	17.3743	17.2644	17.6745	19.0203	19.9426	19.0739	19.2364	19.2389	16.8888	17.571	17.8971	17.3169	17.2051	18.729	18.9094	18.3361	19.2806	18.23	18.0246	18.2714	18.1243	17.5564	17.6502	19.2666	19.6499	19.279	18.9853	18.7384	Q9UJU6	DBNL	Drebrin-like protein	1	DSFWAKAEK	DSFWAK(UniMod:121)AEK	3	DSFWAK(UniMod:121)AEK3	29	0	408944	DSFWAK(UniMod:121)AEK	TRUE	1	0.795093	1.72182
P46821.65	22.0913	20.9568	21.4485	21.1463	20.6382	20.6938	21.2569	20.7578	21.8512	22.2073	21.8201	22.2962	21.817	20.2522	20.4636	20.4531	20.4378	20.3235	21.5716	21.5902	21.4269	21.7284	21.3209	21.7787	21.9027	21.756	21.4928	21.5614	22.231	22.1842	22.6313	22.7445	22.6302	P46821	MAP1B	Microtubule-associated protein 1B	1	TTKTPEDGDYSYEIIEK	TTK(UniMod:121)TPEDGDYSYEIIEK	3	TTK(UniMod:121)TPEDGDYSYEIIEK3	30	1	3469916	TTK(UniMod:121)TPEDGDYSYEIIEK	FALSE	0	0.496289	1.07552
Q8TEW0.2	15.9129	16.3494	15.5326	14.7377	15.4861	14.1684	15.3826	15.5607	15.8547	16.1749	16.2121	15.9263	15.8226	15.8915	15.8849	16.4071	16.2743	16.0118	16.9428	16.3835	16.5807	16.6807	16.4362	15.0655	15.3497	15.5676	14.8859	15.2309	16.7913	17.4644	16.5252	16.4535	15.7945	Q8TEW0	PARD3	Partitioning defective 3 homolog	1	DVGPSLGLKK	DVGPSLGLK(UniMod:121)K	2	DVGPSLGLK(UniMod:121)K2	23	1	73966.2	DVGPSLGLK(UniMod:121)K	TRUE	7	0.874704	1.89702
P43353.4	20.3234	20.466	20.9611	20.7735	21.0976	21.0034	21.098	20.9872	21.2688	20.9213	20.9912	20.5502	20.9196	20.8368	20.4332	20.1647	21.1912	20.6213	19.8741	20.7453	20.2652	20.3772	20.1513	20.6893	21.1368	20.8747	20.6611	20.6586	19.9648	19.958	19.5693	19.6922	20.0296	P43353	ALDH3B1	Aldehyde dehydrogenase family 3 member B1	1	SPGMEKLNALR	SPGMEK(UniMod:121)LNALR	3	SPGMEK(UniMod:121)LNALR3	30	0	1.64953e+06	SPGMEK(UniMod:121)LNALR	FALSE	0	-1.31621	-0.606478
P43353.6	17.9512	17.9855	18.043	17.5805	17.7962	18.3063	18.0842	17.9787	18.8151	17.6831	18.2238	17.7194	18.2426	18.117	18.4946	17.455	18.5477	18.093	17.4648	17.8546	18.032	18.1423	17.6534	19.1743	18.7845	19.0206	18.1233	18.5951	16.1443	17.6454	17.7629	16.7106	17.5513	P43353	ALDH3B1	Aldehyde dehydrogenase family 3 member B1	1	VPKNLATQLDSAFIR	VPK(UniMod:121)NLATQLDSAFIR	3	VPK(UniMod:121)NLATQLDSAFIR3	30	1	287078	VPK(UniMod:121)NLATQLDSAFIR	FALSE	0	-2.15873	-0.994581
Q15746	21.3532	20.7547	21.0623	19.5113	19.9811	20.2691	20.3425	19.98	22.703	21.129	22.37	22.0569	22.2803	19.1256	19.5527	19.8202	19.6831	20.1189	21.5568	21.5351	22.2791	21.7991	22.0766	20.5249	20.4755	20.7274	21.3749	20.2529	21.9956	22.233	22.1076	21.9569	21.8832	Q15746	MYLK	Myosin light chain kinase, smooth muscle	1	ALCKDTGHFEVLQNEDVFTLVLK	ALC(UniMod:4)K(UniMod:121)DTGHFEVLQNEDVFTLVLK	4	ALC(UniMod:4)K(UniMod:121)DTGHFEVLQNEDVFTLVLK4	30	0	2.91024e+06	ALC(UniMod:4)K(UniMod:121)DTGHFEVLQNEDVFTLVLK	FALSE	0	0.860478	1.8678
Q02241.27	20.9885	20.5143	20.3607	19.8488	20.3346	19.8507	20.2866	20.8161	20.5893	19.9498	20.1055	20.9805	20.845	20.119	19.558	20.7533	19.8628	20.369	21.0195	20.3644	21.0365	20.9695	21.0913	20.1312	20.4276	20.6269	20.5775	20.0505	21.7041	21.6607	21.4714	21.4866	21.7488	Q02241	KIF23	Kinesin-like protein KIF23	1	QLEMQNKLWVK	QLEMQNK(UniMod:121)LWVK	3	QLEMQNK(UniMod:121)LWVK3	30	0	1.83311e+06	QLEMQNK(UniMod:121)LWVK	FALSE	0	0.789279	1.71383
Q96CW6.1	20.2505	19.7602	20.3287	19.8607	20.0005	19.938	19.6067	19.5651	20.8063	21.0686	20.6068	20.9864	20.8479	18.6752	19.3171	19.2716	18.7634	18.7651	20.4153	20.7984	20.2092	20.5979	20.7889	19.747	19.696	19.6881	19.9874	19.7582	20.1214	20.7807	20.7043	21.2687	20.7533	Q96CW6	SLC7A6OS	Probable RNA polymerase II nuclear localization protein SLC7A6OS	1	SAEPAEALVLACKR	SAEPAEALVLAC(UniMod:4)K(UniMod:121)R	3	SAEPAEALVLAC(UniMod:4)K(UniMod:121)R3	30	0	1.30193e+06	SAEPAEALVLAC(UniMod:4)K(UniMod:121)R	FALSE	0	0.599218	1.3015
P49720.2	23.8304	23.319	23.2784	23.3359	22.7548	22.6488	23.1694	22.7683	23.6409	23.6668	23.2898	24.0506	23.4581	23.0577	22.6826	22.9692	22.6604	23.006	23.6335	23.5731	23.7902	23.9248	23.8925	23.6328	23.4178	23.2289	23.4968	23.3494	24.4509	24.2559	24.0502	24.3564	24.0653	P49720	PSMB3	Proteasome subunit beta type-3	1	LNLYELKEGR	LNLYELK(UniMod:121)EGR	3	LNLYELK(UniMod:121)EGR3	30	0	12823250	LNLYELK(UniMod:121)EGR	FALSE	0	0.511084	1.11011
P27816.51	20.5384	20.328	20.1928	20.0157	20.124	19.8612	19.7672	19.5993	20.703	20.7111	20.2085	20.4905	20.4474	19.7899	20.0857	19.8534	20.1298	19.603	20.9157	20.7846	20.5501	21.1499	20.4181	20.3106	20.2213	20.4581	19.4752	19.8984	21.1756	20.8732	20.9269	20.8948	21.1495	P27816	MAP4	Microtubule-associated protein 4	1	TTDMAPSKETEMALAK	TTDMAPSK(UniMod:121)ETEMALAK	3	TTDMAPSK(UniMod:121)ETEMALAK3	30	0	1.44659e+06	TTDMAPSK(UniMod:121)ETEMALAK	FALSE	0	0.58712	1.27543
P52789.2	18.1366	17.3659	17.1026	16.5286	17.8585	17.7624	17.5632	16.7376	16.8363	17.466	16.9848	16.9491	16.3394	16.9506	17.2782	16.4737	17.5169	16.8893	17.407	18.1812	17.3867	18.3813	17.1937	16.8708	17.917	17.4259	17.2446	17.3486	18.5476	19.2241	18.9639	18.822	19.0012	P52789	HK2	Hexokinase-2	1	DISDIEGEKDGIR	DISDIEGEK(UniMod:121)DGIR	3	DISDIEGEK(UniMod:121)DGIR3	30	0	227048	DISDIEGEK(UniMod:121)DGIR	FALSE	0	0.976945	2.12386
Q7Z3T8.20	16.3862	17.0497	17.0742	16.4418	16.1286	16.488	16.5672	16.0321	18.0416	17.3413	17.8041	17.9593	17.938	16.0227	16.2447	16.3218	16.3404	16.4601	17.6984	18.1327	17.3383	18.021	17.9173	15.6324	15.5879	16.2055	15.0038	16.522	16.9073	17.1014	16.9109	16.6332	17.3578	Q7Z3T8	ZFYVE16	Zinc finger FYVE domain-containing protein 16	1	KLLPDDFK	K(UniMod:121)LLPDDFK	2	K(UniMod:121)LLPDDFK2	28	1	143643	K(UniMod:121)LLPDDFK	TRUE	2	0.750882	1.63278
Q9Y6A5.4	16.6094	18.1016	17.948	18.1211	18.1304	17.1722	17.9913	17.8115	17.8857	17.5063	18.3527	18.3064	18.2021	18.3933	18.309	17.94	17.9805	18.0149	18.4902	17.8914	17.9203	18.3915	17.6848	15.6394	16.1734	15.1604	16.8332	15.9274	17.3871	17.1262	17.3187	17.1414	17.3872	Q9Y6A5	TACC3	Transforming acidic coiled-coil-containing protein 3	1	EVDAKTTHGILQK	EVDAK(UniMod:121)TTHGILQK	4	EVDAK(UniMod:121)TTHGILQK4	28	0	223338	EVDAK(UniMod:121)TTHGILQK	TRUE	2	0.834853	1.81579
P21980.4	20.7485	20.7665	20.7076	20.2558	20.823	20.8615	20.2179	20.6544	20.7778	21.2426	20.7116	20.6386	20.8924	20.2949	20.8147	20.7769	20.7218	20.1354	20.989	21.1728	20.9112	20.9638	20.8847	19.9068	20.354	20.5587	20.4655	20.2316	21.4355	21.061	20.9941	21.2031	21.2746	P21980	TGM2	Protein-glutamine gamma-glutamyltransferase 2	1	EDITHTYKYPEGSSEER	EDITHTYK(UniMod:121)YPEGSSEER	4	EDITHTYK(UniMod:121)YPEGSSEER4	30	0	1.82638e+06	EDITHTYK(UniMod:121)YPEGSSEER	FALSE	0	0.560795	1.21988
Q8NEB9.13	10.8757	7.49775	6.69181	5.75792	5.75792	5.75792	5.75792	5.75792	5.75792	5.75792	5.75792	5.75792	15.0968	5.75792	5.75792	5.75792	5.75792	5.75792	17.421	11.4931	5.75792	5.75792	5.75792	5.75792	5.75792	5.75792	5.75792	5.75792	18.6616	15.2802	15.9453	18.8221	11.2581	Q8NEB9	PIK3C3	Phosphatidylinositol 3-kinase catalytic subunit type 3	1	VPDPQMSMENLVESKHHK	VPDPQMSMENLVESK(UniMod:121)HHK	4	VPDPQMSMENLVESK(UniMod:121)HHK4	8	1	158729	VPDPQMSMENLVESK(UniMod:121)HHK	TRUE	22	6.44468	14.0264
Q86VP1.3	18.9911	18.9195	18.5646	18.5664	18.21	18.1301	18.1912	18.8044	18.3379	19.2637	19.0786	18.6053	18.4587	18.619	18.9499	18.172	18.3545	18.3601	19.629	19.5323	19.2133	19.229	19.1361	18.7031	18.4297	18.0828	18.1869	18.7743	19.8179	19.1052	19.2968	19.7156	19.7989	Q86VP1	TAX1BP1	Tax1-binding protein 1	1	CKQLLQDEK	C(UniMod:4)K(UniMod:121)QLLQDEK	3	C(UniMod:4)K(UniMod:121)QLLQDEK3	30	0	506712	C(UniMod:4)K(UniMod:121)QLLQDEK	FALSE	0	0.69977	1.52332
P35579.54	16.1157	17.2663	16.8715	16.8737	16.7969	15.7609	16.4303	16.9035	16.7093	17.5669	17.2074	17.3672	17.0988	17.4652	17.2113	16.922	18.5324	17.3234	16.7952	16.6353	17.7543	16.8206	17.2038	16.523	17.323	17.1533	16.5408	17.0724	15.4868	14.8877	15.716	14.6889	15.7646	P35579	MYH9	Myosin-9	0	KLQAQMK	K(UniMod:121)LQAQMK	2	K(UniMod:121)LQAQMK2	22	1	140532	K(UniMod:121)LQAQMK	TRUE	8	-2.21181	-1.01565
Q01968.1	19.7805	19.86	20.1608	19.3135	18.1643	19.1168	19.5906	18.9625	21.2093	20.9975	21.1538	21.8352	21.2645	19.0545	19.1507	18.635	18.926	19.2136	21.0293	20.9432	20.747	20.0559	20.8453	19.1074	18.7445	19.4254	19.6332	18.8161	20.3666	20.6776	20.4224	20.4914	20.1208	Q01968	OCRL	Inositol polyphosphate 5-phosphatase OCRL	1	AQSQLLVPEQKDSSSWYQK	AQSQLLVPEQK(UniMod:121)DSSSWYQK	3	AQSQLLVPEQK(UniMod:121)DSSSWYQK3	30	1	1.30954e+06	AQSQLLVPEQK(UniMod:121)DSSSWYQK	FALSE	0	0.799356	1.74152
P35579.60	20.546	21.7766	21.7575	20.9886	21.0321	22.3527	21.9694	21.7763	21.6085	22.2646	21.3896	22.5303	21.6635	21.5931	21.7449	21.8703	22.6049	21.3574	21.3817	21.4755	21.9474	22.1087	21.6817	21.1696	21.7121	22.1782	20.4398	21.3832	19.6186	19.9552	19.8298	19.806	19.3675	P35579	MYH9	Myosin-9	1	KVEAQLQELQVK	K(UniMod:121)VEAQLQELQVK	3	K(UniMod:121)VEAQLQELQVK3	30	0	3.12904e+06	K(UniMod:121)VEAQLQELQVK	FALSE	0	-2.27769	-1.04462
P19634.8	19.8255	20.076	20.4653	20.4055	20.7401	20.5497	20.4872	20.829	20.1975	20.5183	20.3475	20.7274	19.8506	20.0266	20.2653	20.3975	20.0541	20.2989	19.5691	19.725	20.0722	20.1333	20.2182	20.2722	20.4355	20.2788	20.1735	20.2179	19.2913	19.3008	19.7875	19.5881	18.909	P19634	SLC9A1	Sodium/hydrogen exchanger 1	1	QLEQKINNYLTVPAHK	QLEQK(UniMod:121)INNYLTVPAHK	4	QLEQK(UniMod:121)INNYLTVPAHK4	30	0	1.19435e+06	QLEQK(UniMod:121)INNYLTVPAHK	FALSE	0	-1.2347	-0.565789
Q9UJY4.9	19.6006	19.8177	19.639	19.4388	19.9552	18.5184	19.1779	18.7893	20.0455	20.0185	20.0918	20.2285	20.1263	19.7627	18.7229	19.3321	19.3665	19.4035	20.6094	20.4378	20.1702	20.0466	20.3253	18.6974	19.0938	18.7863	19.4229	19.0588	20.3951	19.8862	20.4125	19.8944	20.3586	Q9UJY4	GGA2	ADP-ribosylation factor-binding protein GGA2	1	YLGSWATGKVK	YLGSWATGK(UniMod:121)VK	3	YLGSWATGK(UniMod:121)VK3	30	0	933770	YLGSWATGK(UniMod:121)VK	FALSE	0	0.739987	1.61501
P13807.4	21.3877	21.2915	20.6089	20.417	20.5896	20.9521	20.9907	20.6433	20.5139	20.3453	20.7154	20.4314	20.4903	21.3545	21.0269	21.5099	21.111	20.8117	21.3597	21.5649	21.3564	21.164	21.6557	21.1114	21.1891	20.8963	20.3952	21.1957	21.982	21.7436	21.7353	21.6334	21.9949	P13807	GYS1	Glycogen [starch] synthase, muscle	1	LSDLLDWKYLGR	LSDLLDWK(UniMod:121)YLGR	3	LSDLLDWK(UniMod:121)YLGR3	30	1	2.42103e+06	LSDLLDWK(UniMod:121)YLGR	FALSE	0	0.540398	1.18017
Q7RTY1.7	16.578	18.1035	17.7066	17.7341	17.8399	17.9495	17.1582	18.2389	17.348	17.4893	17.6359	17.8324	17.8401	17.713	18.3588	18.5703	18.0854	18.0381	18.1281	17.5719	18.2709	18.1218	18.1771	17.901	17.1376	16.8985	17.1166	16.9879	16.2791	15.8457	16.3253	16.125	15.1631	Q7RTY1	SLC16A9	Monocarboxylate transporter 9	1	YSIYNEKGK	YSIYNEK(UniMod:121)GK	3	YSIYNEK(UniMod:121)GK3	26	0	212428	YSIYNEK(UniMod:121)GK	TRUE	4	-1.7295	-0.791859
Q09666.123	21.0648	20.7099	20.6558	20.4515	20.0452	19.9282	20.1853	20.7251	21.2351	20.3469	21.1835	21.0919	21.365	20.3591	20.5458	20.4818	20.1683	20.2536	21.043	21.031	21.2155	20.7979	21.2027	20.5063	20.8671	20.5927	20.4615	20.6303	21.3568	21.6974	21.6115	21.3004	21.624	Q09666	AHNAK	Neuroblast differentiation-associated protein AHNAK	1	GGKPGLTIQAPQLEVSVPSANIEGLEGK	GGK(UniMod:121)PGLTIQAPQLEVSVPSANIEGLEGK	3	GGK(UniMod:121)PGLTIQAPQLEVSVPSANIEGLEGK3	30	0	2.01911e+06	GGK(UniMod:121)PGLTIQAPQLEVSVPSANIEGLEGK	FALSE	0	0.569215	1.24365
Q13445	14.9386	14.9667	14.894	15.3255	15.1413	14.6825	14.9074	14.9322	14.5918	14.615	14.9166	15.0534	14.7743	14.7979	14.9711	15.0738	15.1019	14.5241	15.0448	15.4335	15.1888	14.5429	14.9878	15.126	15.0642	15.5247	15.6016	15.8774	13.9506	14.553	14.6533	14.6736	14.362	Q13445	TMED1	Transmembrane emp24 domain-containing protein 1	1	MEDIKESIETMR	MEDIK(UniMod:121)ESIETMR	3	MEDIK(UniMod:121)ESIETMR3	26	1	33654.3	MEDIK(UniMod:121)ESIETMR	TRUE	4	-1.3725	-0.628074
Q5HYA8.4	19.1088	19.0568	19.3641	19.3312	19.6809	18.8507	19.4318	19.678	19.1493	19.3237	19.5047	19.1994	19.4916	18.8628	18.907	18.9266	19.3982	18.891	19.1165	19.3027	19.1826	19.1004	18.8802	18.698	18.9791	18.573	18.6983	18.533	19.1794	19.8191	19.4645	19.5391	19.6047	Q5HYA8	TMEM67	Meckelin	1	VLKAVEGEGGVR	VLK(UniMod:121)AVEGEGGVR	3	VLK(UniMod:121)AVEGEGGVR3	30	0	617325	VLK(UniMod:121)AVEGEGGVR	FALSE	0	0.518033	1.13214
Q02241.34	21.4933	21.7145	21.2111	21.3485	21.5915	21.4811	21.0269	21.2336	20.888	21.3895	21.2569	20.7174	21.1779	21.6415	21.5035	21.5537	21.7094	21.5352	21.7992	21.7259	21.6945	22.1542	21.8278	21.2293	21.2472	20.8004	21.3834	20.9676	22.0076	21.8307	21.8491	21.7636	21.8539	Q02241	KIF23	Kinesin-like protein KIF23	1	VAAKQLEMQNK	VAAK(UniMod:121)QLEMQNK	3	VAAK(UniMod:121)QLEMQNK3	30	0	3.00391e+06	VAAK(UniMod:121)QLEMQNK	FALSE	0	0.461526	1.00922
O75084	20.2939	20.3239	20.3505	20.4035	20.6079	20.7575	20.1131	20.551	20.1876	20.8085	20.0382	19.94	20.0979	20.3473	20.614	20.5488	20.3851	20.4462	20.1641	20.1847	20.3706	20.1287	20.0493	20.594	21.486	20.8699	20.2832	20.6751	19.8097	19.6049	19.6477	20.1036	19.8646	O75084	FZD7	Frizzled-7	1	LSHSSKGETAV	LSHSSK(UniMod:121)GETAV	3	LSHSSK(UniMod:121)GETAV3	29	0	1362916	LSHSSK(UniMod:121)GETAV	TRUE	1	-1.3389	-0.612156
Q8TF42.3	23.5596	23.7267	24.0289	23.5585	23.1744	22.9359	23.682	23.044	24.6702	25.0215	24.5758	24.6649	24.962	23.2519	23.3652	23.0443	23.1615	23.3361	24.1546	24.3906	24.3412	24.3251	23.8964	23.2878	23.1396	23.2731	23.127	23.045	23.8356	24.2984	23.8991	23.9211	23.7691	Q8TF42	UBASH3B	Ubiquitin-associated and SH3 domain-containing protein B	1	EELYSKVTPR	EELYSK(UniMod:121)VTPR	3	EELYSK(UniMod:121)VTPR3	30	0	16144953	EELYSK(UniMod:121)VTPR	FALSE	0	0.482844	1.05742
Q9NRR5.7	19.2983	19.3526	19.0915	19.096	19.1142	18.8896	18.5632	19.2439	19.6748	19.3668	19.4187	18.9175	18.6304	19.5243	18.9625	19.3689	19.0838	19.2533	19.386	19.7012	19.3925	19.8765	18.9773	19.1296	18.4073	18.9797	18.737	18.5745	19.8228	19.946	19.9461	19.9539	19.4857	Q9NRR5	UBQLN4	Ubiquilin-4	1	ILKDGDTLNQHGIK	ILK(UniMod:121)DGDTLNQHGIK	4	ILK(UniMod:121)DGDTLNQHGIK4	29	0	666131	ILK(UniMod:121)DGDTLNQHGIK	TRUE	1	0.667697	1.46284
Q8N0X7.2	22.4065	22.8491	22.9163	22.5467	21.8106	22.603	22.341	21.9659	23.4013	23.7231	23.6985	23.7666	23.3069	22.1074	21.9455	21.9335	22.2846	22.2644	23.6241	23.4355	23.6015	23.7359	23.5585	22.1087	22.2419	22.3407	21.3624	21.5877	22.6753	22.9126	23.0107	23.1082	22.7164	Q8N0X7	SPART	Spartin	1	AKDTSSEEVNLSHIVPCEPVPEEK	AK(UniMod:121)DTSSEEVNLSHIVPC(UniMod:4)EPVPEEK	4	AK(UniMod:121)DTSSEEVNLSHIVPC(UniMod:4)EPVPEEK4	30	0	7.97411e+06	AK(UniMod:121)DTSSEEVNLSHIVPC(UniMod:4)EPVPEEK	FALSE	0	0.59925	1.3134
P60900.9	20.3839	20.3596	20.2732	20.1484	20.0421	20.3631	19.9796	20.0875	20.3078	20.4236	20.1432	20.9865	20.2498	20.177	20.2477	19.7747	19.8141	19.9878	20.7288	20.5152	20.7604	20.6811	20.9089	20.0408	20.1464	20.1991	19.682	19.8638	20.4917	20.9047	20.9671	20.6862	20.8578	P60900	PSMA6	Proteasome subunit alpha type-6	1	YKYGYEIPVDMLCK	YK(UniMod:121)YGYEIPVDMLC(UniMod:4)K	3	YK(UniMod:121)YGYEIPVDMLC(UniMod:4)K3	30	1	1.40344e+06	YK(UniMod:121)YGYEIPVDMLC(UniMod:4)K	FALSE	0	0.498073	1.0921
P33778.3	22.761	22.5633	22.2866	22.5556	22.6378	22.5423	22.4082	22.9445	22.2461	21.7617	21.9546	21.8571	21.9576	22.6505	23.0398	22.5621	22.8351	22.8529	22.2551	22.7541	22.4389	21.983	22.2619	22.9725	23.1765	22.9866	23.2377	23.2048	22.4595	22.4113	22.2743	22.4032	22.4832	P33778	H2BC3	Histone H2B type 1-B	0	PEPSKSAPAPK	PEPSK(UniMod:121)SAPAPK	3	PEPSK(UniMod:121)SAPAPK3	30	0	6363617	PEPSK(UniMod:121)SAPAPK	FALSE	0	-0.974343	-0.444306
Q8IY34	15.8556	15.8512	16.5108	16.1851	15.937	16.6534	17.124	16.8949	16.3097	16.4765	17.0032	15.8353	16.6889	15.6318	15.4199	16.4931	16.0909	16.0061	15.804	15.2672	15.3153	16.3386	16.1452	16.5818	17.2928	16.583	17.02	16.0154	15.2236	14.288	15.3019	15.7533	14.4959	Q8IY34	SLC15A3	Solute carrier family 15 member 3	1	CKLLPSALQK	C(UniMod:4)K(UniMod:121)LLPSALQK	3	C(UniMod:4)K(UniMod:121)LLPSALQK3	27	1	80644	C(UniMod:4)K(UniMod:121)LLPSALQK	TRUE	3	-2.31639	-1.05573
P47813.2	20.9679	20.0328	19.4603	19.0348	18.7537	18.6699	17.7429	19.2002	20.2693	19.3246	20.649	20.491	20.4681	19.1306	18.2835	19.5861	19.2054	19.1779	21.4084	20.9111	21.0573	20.7874	20.7804	20.9884	20.3511	20.0522	20.1295	19.2409	21.7983	22.1532	21.611	21.5349	21.8197	P47813	EIF1AX	Eukaryotic translation initiation factor 1A, X-chromosomal	0	EDGQEYAQVIKMLGNGR	EDGQEYAQVIK(UniMod:121)MLGNGR	3	EDGQEYAQVIK(UniMod:121)MLGNGR3	29	1	1.68844e+06	EDGQEYAQVIK(UniMod:121)MLGNGR	TRUE	1	1.02042	2.24151
P40306.3	17.6243	18.4007	18.899	18.5035	19.0364	18.96	18.2261	18.5106	19.2477	19.4441	19.3325	18.7334	18.9957	18.6449	18.5448	18.5755	19.1763	18.2905	18.1512	18.244	18.1361	18.0659	18.1778	18.3065	17.8187	17.8665	18.3856	18.0911	17.384	16.8975	17.1006	17.0682	17.3242	P40306	PSMB10	Proteasome subunit beta type-10	1	TLSSPTEPVKR	TLSSPTEPVK(UniMod:121)R	3	TLSSPTEPVK(UniMod:121)R3	30	0	353685	TLSSPTEPVK(UniMod:121)R	FALSE	0	-1.29036	-0.587186
Q9GZZ1.1	24.9939	25.6742	25.2906	25.2926	24.7787	25.2194	25.4097	25.4359	25.3927	25.0645	25.2401	25.6154	25.4574	25.5886	25.2292	25.571	25.3673	25.4556	25.9703	25.5853	25.7941	25.9997	26.1807	24.6883	24.574	25.0335	23.7079	24.4547	25.3907	25.643	25.732	25.5627	25.1524	Q9GZZ1	NAA50	N-alpha-acetyltransferase 50	1	FYKDVLEVGELAK	FYK(UniMod:121)DVLEVGELAK	3	FYK(UniMod:121)DVLEVGELAK3	30	0	44821800	FYK(UniMod:121)DVLEVGELAK	FALSE	0	0.628227	1.38072
O43639.5	17.3631	17.0748	17.3661	15.9082	16.5702	16.5833	16.5691	16.1363	18.2124	18.5991	17.8372	18.5591	18.6865	16.0999	16.0425	16.447	16.2069	16.0057	18.3807	17.4136	17.5394	18.2826	18.3297	16.4892	17.0635	16.5261	17.2347	16.5043	17.5038	18.3478	17.9381	18.1634	17.8596	O43639	NCK2	Cytoplasmic protein NCK2	1	NLKDTLGLGK	NLK(UniMod:121)DTLGLGK	2	NLK(UniMod:121)DTLGLGK2	30	0	198489	NLK(UniMod:121)DTLGLGK	FALSE	0	0.749805	1.64812
Q9UNN5.1	20.2728	20.087	20.3692	20.3685	20.1569	20.0998	20.58	20.373	20.5376	19.9097	20.3139	20.7033	20.6489	19.6472	19.3886	19.6901	19.981	20.0863	20.2515	20.3057	20.3499	20.4217	20.7477	19.9217	20.0561	20.0297	19.5411	19.6674	20.436	20.8623	20.8075	20.7175	20.6886	Q9UNN5	FAF1	FAS-associated factor 1	1	EYNLNFSGSSTIQEVKR	EYNLNFSGSSTIQEVK(UniMod:121)R	3	EYNLNFSGSSTIQEVK(UniMod:121)R3	30	1	1.32185e+06	EYNLNFSGSSTIQEVK(UniMod:121)R	FALSE	0	0.53725	1.18106
Q9NP79.4	20.694	20.188	20.1131	20.1665	19.0594	19.2354	20.007	20.5657	20.6247	20.1714	20.1744	20.5039	20.6231	19.9365	19.6111	19.8591	19.4524	19.8165	20.7928	20.5334	20.7594	20.5534	20.5657	20.0807	20.3187	19.9864	20.4429	19.9255	21.2052	21.155	21.3496	21.269	21.2069	Q9NP79	VTA1	Vacuolar protein sorting-associated protein VTA1 homolog	1	YCKYAGSALQYEDVSTAVQNLQK	YC(UniMod:4)K(UniMod:121)YAGSALQYEDVSTAVQNLQK	3	YC(UniMod:4)K(UniMod:121)YAGSALQYEDVSTAVQNLQK3	30	1	1.48602e+06	YC(UniMod:4)K(UniMod:121)YAGSALQYEDVSTAVQNLQK	FALSE	0	0.679272	1.49333
O75410.3	20.0244	21.0748	21.3713	21.3201	21.0239	21.2639	21.5454	21.3251	21.2801	21.729	21.4158	21.2484	21.561	20.9071	20.8066	21.1241	21.4074	20.8866	21.0079	21.3183	20.9902	21.1569	21.1432	19.579	19.7941	19.9037	19.6614	19.3506	20.4117	20.7054	20.2943	20.278	20.2654	O75410	TACC1	Transforming acidic coiled-coil-containing protein 1	1	DGISKSAGLEQPTDPVAR	DGISK(UniMod:121)SAGLEQPTDPVAR	3	DGISK(UniMod:121)SAGLEQPTDPVAR3	30	0	2.02208e+06	DGISK(UniMod:121)SAGLEQPTDPVAR	FALSE	0	0.458378	1.00803
Q9UHP3.9	21.4062	21.0055	21.2611	21.3171	20.9099	20.7872	21.1068	21.0071	21.7515	21.2507	21.2135	21.6698	21.5973	20.4971	20.2189	20.9327	20.5227	20.7183	21.2819	21.3407	21.2322	21.5509	21.7599	21.2703	21.0101	21.103	20.8621	20.5276	22.0682	21.978	21.8246	22.0331	21.3853	Q9UHP3	USP25	Ubiquitin carboxyl-terminal hydrolase 25	1	FLAVGVLEGKK	FLAVGVLEGK(UniMod:121)K	3	FLAVGVLEGK(UniMod:121)K3	30	0	2.66514e+06	FLAVGVLEGK(UniMod:121)K	FALSE	0	0.564496	1.24191
Q8TB03	18.7044	18.0412	18.1524	17.8601	17.5876	17.9577	17.6773	18.0293	18.525	18.7212	18.145	18.2188	18.8015	16.6488	17.6955	17.5081	17.6013	17.2039	18.751	18.8363	18.7636	18.967	18.4366	16.994	19.1316	18.3364	17.9816	17.3483	19.0426	19.7531	19.6485	19.296	19.5114	Q8TB03	CXorf38	Uncharacterized protein CXorf38	1	LDSLCLHQKLDSQEPGR	LDSLC(UniMod:4)LHQK(UniMod:121)LDSQEPGR	4	LDSLC(UniMod:4)LHQK(UniMod:121)LDSQEPGR4	28	0	402522	LDSLC(UniMod:4)LHQK(UniMod:121)LDSQEPGR	TRUE	2	0.932361	2.05144
Q96BJ3	17.1089	16.5757	16.0901	16.0553	15.3789	15.3906	16.1595	14.9738	15.0037	17.0376	17.6049	16.0177	17.2787	16.2195	16.29	16.4785	15.916	15.7141	17.3151	17.6585	15.6883	17.4521	17.0247	16.6434	15.38	15.8278	15.3061	16.7319	18.4823	17.7589	18.2653	18.1306	18.5631	Q96BJ3	AIDA	Axin interactor, dorsalization-associated protein	1	HLQKEAQAQHNNSEFTEEQK	HLQK(UniMod:121)EAQAQHNNSEFTEEQK	4	HLQK(UniMod:121)EAQAQHNNSEFTEEQK4	28	1	139384	HLQK(UniMod:121)EAQAQHNNSEFTEEQK	TRUE	2	1.41361	3.11083
P16662	14.2507	14.3688	14.3675	14.2727	14.6762	15.3768	14.7897	14.9874	14.0153	14.4016	13.7681	13.848	13.5397	13.6994	15.1651	14.5889	16.0921	14.1767	14.2987	13.8114	13.9227	14.4328	13.5004	15.49	15.5176	16.2299	14.9853	14.7664	11.2319	13.7632	13.8061	13.4778	13.2383	P16662	UGT2B7	UDP-glucuronosyltransferase 2B7	0	FDGNKPDTLGLNTR	FDGNK(UniMod:121)PDTLGLNTR	3	FDGNK(UniMod:121)PDTLGLNTR3	20	1	28756.3	FDGNK(UniMod:121)PDTLGLNTR	TRUE	10	-3.15524	-1.43356
Q7Z4H7.12	16.0773	16.2413	16.7835	15.5644	15.6871	16.3498	16.3537	16.4744	17.7621	17.4811	17.0896	17.6952	17.378	16.0975	15.9958	15.2505	15.6271	15.9406	16.8396	16.2104	16.3153	17.2975	16.8389	15.3505	15.3524	15.959	14.2958	15.633	16.9254	17.5547	16.3945	16.4819	16.8258	Q7Z4H7	HAUS6	HAUS augmin-like complex subunit 6	1	VICKQDLECLAFTK	VIC(UniMod:4)K(UniMod:121)QDLEC(UniMod:4)LAFTK	3	VIC(UniMod:4)K(UniMod:121)QDLEC(UniMod:4)LAFTK3	30	1	101300	VIC(UniMod:4)K(UniMod:121)QDLEC(UniMod:4)LAFTK	FALSE	0	0.948586	2.08804
Q14152.20	22.8267	22.8845	23.0431	23.2858	22.9206	23.3749	23.0873	23.171	23.2092	22.531	22.8116	22.8811	23.1581	23.0646	23.0751	23.3847	22.7491	23.2867	22.7621	22.6606	22.7211	22.5788	22.5623	23.2779	23.1819	23.2085	23.1922	23.0462	22.2063	22.6077	22.4255	22.4629	22.6582	Q14152	EIF3A	Eukaryotic translation initiation factor 3 subunit A	1	LLDMDGIIVEKQR	LLDMDGIIVEK(UniMod:121)QR	3	LLDMDGIIVEK(UniMod:121)QR3	30	0	8.19107e+06	LLDMDGIIVEK(UniMod:121)QR	FALSE	0	-0.975528	-0.442937
Q9H2K2.4	17.0866	17.1382	16.5748	16.4785	16.7652	16.2295	16.0727	15.4965	16.8255	17.8997	16.8064	16.4288	16.7454	15.9453	17.4199	16.448	16.7804	16.5798	16.9667	17.6738	17.6959	18.318	17.5545	16.2218	16.2063	16.0778	16.4186	16.6666	17.9777	17.4583	18.2503	17.896	17.6928	Q9H2K2	TNKS2	Poly [ADP-ribose] polymerase tankyrase-2	1	ELKEIGINAYGHR	ELK(UniMod:121)EIGINAYGHR	4	ELK(UniMod:121)EIGINAYGHR4	28	0	146921	ELK(UniMod:121)EIGINAYGHR	TRUE	2	0.959617	2.11399
P35579.80	22.6479	23.7499	23.1627	23.1166	23.4469	23.1362	23.0443	23.3071	23.0091	23.6527	23.3392	22.474	23.1003	23.7318	24.3519	23.8552	24.2547	24.1473	23.4496	23.668	23.394	23.5172	23.129	23.0907	23.3396	23.1261	22.7535	23.2171	22.1079	22.297	22.1875	22.0221	22.338	P35579	MYH9	Myosin-9	1	NKHEAMITDLEER	NK(UniMod:121)HEAMITDLEER	3	NK(UniMod:121)HEAMITDLEER3	30	0	1.0163e+07	NK(UniMod:121)HEAMITDLEER	FALSE	0	-1.25863	-0.571164
O60841.22	17.1553	17.2562	17.3529	16.7421	16.7615	16.6539	17.1341	17.1507	17.5236	17.622	17.5272	18.2503	18.1633	17.1655	16.6802	16.6345	15.9385	16.3678	18.0751	17.8538	17.9642	18.027	17.8552	16.6803	16.8459	16.6449	15.8431	16.9586	17.8787	17.7011	17.8222	17.4553	17.7232	O60841	EIF5B	Eukaryotic translation initiation factor 5B	1	LLQAQGVEVPSKDSLPK	LLQAQGVEVPSK(UniMod:121)DSLPK	3	LLQAQGVEVPSK(UniMod:121)DSLPK3	28	1	184133	LLQAQGVEVPSK(UniMod:121)DSLPK	TRUE	2	0.699894	1.54315
Q8N3C0.41	18.7609	18.6185	18.6334	17.3865	18.5938	17.8212	17.3027	18.0158	19.934	19.1385	19.2075	19.5809	19.3537	17.7547	17.8066	18.0261	17.5688	17.721	19.365	19.3367	19.945	19.6659	18.9957	17.8466	17.9067	18.3983	18.6976	17.2668	19.8045	18.5867	19.6774	19.8378	19.5866	Q8N3C0	ASCC3	Activating signal cointegrator 1 complex subunit 3	1	YLNSTLKEMTEVPR	YLNSTLK(UniMod:121)EMTEVPR	3	YLNSTLK(UniMod:121)EMTEVPR3	30	1	516660	YLNSTLK(UniMod:121)EMTEVPR	FALSE	0	0.920196	2.03059
Q9Y3F4.1	19.0842	19.6248	19.52	18.5128	18.7694	19.4188	19.0748	18.7557	20.1588	20.6432	20.1372	19.7922	19.9368	19.1018	18.8082	18.8701	19.66	18.9581	19.951	20.1356	19.8672	20.6438	20.2524	18.1573	18.9804	18.9388	17.7308	18.5109	19.8318	20.03	19.5617	19.4776	19.6225	Q9Y3F4	STRAP	Serine-threonine kinase receptor-associated protein	1	CVLPEEDSGELAKPK	C(UniMod:4)VLPEEDSGELAK(UniMod:121)PK	3	C(UniMod:4)VLPEEDSGELAK(UniMod:121)PK3	30	1	786591	C(UniMod:4)VLPEEDSGELAK(UniMod:121)PK	FALSE	0	0.774035	1.70814
Q86VP1.7	16.3487	16.1744	16.114	15.9037	16.4395	16.188	16.5405	15.6409	15.4034	17.0755	16.2491	15.2677	16.432	15.47	16.5519	15.7368	16.2675	15.8555	16.5937	15.6059	16.2544	16.8964	16.512	15.7708	14.9913	15.9788	15.9975	14.7427	17.3209	17.1523	17.0288	17.1025	17.401	Q86VP1	TAX1BP1	Tax1-binding protein 1	1	EQLECQLKTEK	EQLEC(UniMod:4)QLK(UniMod:121)TEK	3	EQLEC(UniMod:4)QLK(UniMod:121)TEK3	30	1	85357.4	EQLEC(UniMod:4)QLK(UniMod:121)TEK	FALSE	0	1.06331	2.34653
O75808.5	18.8254	19.2397	19.4177	18.9654	19.0425	19.0503	19.154	19.1756	19.5126	20.0349	19.8758	19.6576	19.7084	18.7439	18.855	19.1086	19.2135	19.2924	19.4743	19.7529	19.4611	19.2414	19.2538	18.5415	18.7314	18.2332	17.4952	18.718	19.1851	19.3066	19.1809	19.6011	19.2614	O75808	CAPN15	Calpain-15	1	LSVEEQKWPCAR	LSVEEQK(UniMod:121)WPC(UniMod:4)AR	3	LSVEEQK(UniMod:121)WPC(UniMod:4)AR3	30	1	624694	LSVEEQK(UniMod:121)WPC(UniMod:4)AR	FALSE	0	0.600372	1.32593
Q2KHT3.4	19.866	19.5937	20.0481	19.6801	19.7638	19.7848	20.237	20.1278	19.937	19.7098	20.4198	20.5383	20.2828	19.1363	19.6954	19.1694	19.3295	19.4761	20.0912	19.5181	19.8844	19.8683	19.7682	19.6556	19.3688	19.5185	19.4251	19.0505	20.0011	20.0601	20.4668	20.5598	20.5534	Q2KHT3	CLEC16A	Protein CLEC16A	1	SKLSELAASTSVQEQNTTDEEK	SK(UniMod:121)LSELAASTSVQEQNTTDEEK	3	SK(UniMod:121)LSELAASTSVQEQNTTDEEK3	30	1	1.00611e+06	SK(UniMod:121)LSELAASTSVQEQNTTDEEK	FALSE	0	0.576287	1.27284
O14737.3	19.5936	19.6019	19.9333	18.9646	19.4195	19.4623	19.1647	19.6609	20.6096	20.6567	20.2008	20.9673	20.2266	19.0861	18.9886	18.8331	18.9754	19.2325	19.847	20.0868	20.4973	19.9608	20.5113	19.4341	19.3086	19.1247	18.6869	19.1518	20.133	19.9995	19.957	19.9653	20.175	O14737	PDCD5	Programmed cell death protein 5	1	TKAVENYLIQMAR	TK(UniMod:121)AVENYLIQMAR	3	TK(UniMod:121)AVENYLIQMAR3	30	0	966274	TK(UniMod:121)AVENYLIQMAR	FALSE	0	0.563841	1.24568
Q09666.82	23.9874	23.4755	23.3385	22.9091	22.8927	22.5349	22.6189	22.8924	24.2291	23.4147	23.9692	23.6984	24.2255	23.1519	22.9479	23.4541	23.1803	23.2916	23.4737	23.8807	23.8142	23.603	23.9575	23.7838	23.6297	23.5382	23.5266	23.5583	24.161	24.4297	24.4496	24.3953	24.4015	Q09666	AHNAK	Neuroblast differentiation-associated protein AHNAK	1	FSMPGFKGEGPDVDVSLPK	FSMPGFK(UniMod:121)GEGPDVDVSLPK	3	FSMPGFK(UniMod:121)GEGPDVDVSLPK3	30	1	1.41028e+07	FSMPGFK(UniMod:121)GEGPDVDVSLPK	FALSE	0	0.473399	1.0468
Q8TAT6.13	20.0205	19.9729	19.9683	19.5966	19.4164	19.6553	19.5751	19.8956	20.4076	19.9587	20.5699	20.4884	20.1191	19.3367	19.2415	19.7501	19.4833	19.3746	20.4148	20.1614	20.1953	21.067	20.7044	19.6881	19.6952	19.7184	19.236	19.5616	20.2299	20.6985	20.5561	20.5634	20.2578	Q8TAT6	NPLOC4	Nuclear protein localization protein 4 homolog	1	TGEITASSNKSLNLLK	TGEITASSNK(UniMod:121)SLNLLK	3	TGEITASSNK(UniMod:121)SLNLLK3	30	0	1.13086e+06	TGEITASSNK(UniMod:121)SLNLLK	FALSE	0	0.548605	1.21397
Q02241.30	17.0555	17.7091	17.3431	17.856	17.0132	16.8412	17.0095	17.7433	16.7881	17.9156	17.5041	17.2528	17.5074	17.415	18.2261	18.0641	17.9885	18.1454	17.2437	18.2038	17.5387	17.3983	16.8672	16.6605	16.0933	16.4076	16.6211	16.1032	18.0627	17.7799	17.865	17.126	17.8359	Q02241	KIF23	Kinesin-like protein KIF23	1	QQEPGQSKTCIVSDR	QQEPGQSK(UniMod:121)TC(UniMod:4)IVSDR	3	QQEPGQSK(UniMod:121)TC(UniMod:4)IVSDR3	30	1	184379	QQEPGQSK(UniMod:121)TC(UniMod:4)IVSDR	FALSE	0	0.844052	1.86944
Q14258.1	20.3906	20.1131	19.8852	19.6505	19.467	19.5783	19.2081	19.3517	20.0289	20.9772	20.1211	19.7216	20.7475	19.242	19.4816	19.604	20.2034	19.3664	20.7385	20.6523	20.622	20.7163	20.5044	19.9823	19.7832	19.8476	19.7981	20.0066	20.7218	21.2065	20.845	20.9201	20.7947	Q14258	TRIM25	E3 ubiquitin/ISG15 ligase TRIM25	1	ASAPSPNAQVACDHCLKEAAVK	ASAPSPNAQVAC(UniMod:4)DHC(UniMod:4)LK(UniMod:121)EAAVK	4	ASAPSPNAQVAC(UniMod:4)DHC(UniMod:4)LK(UniMod:121)EAAVK4	30	0	1.27173e+06	ASAPSPNAQVAC(UniMod:4)DHC(UniMod:4)LK(UniMod:121)EAAVK	FALSE	0	0.630766	1.39734
P55265.26	19.6969	19.3891	19.372	19.4994	19.9634	19.7351	19.7503	19.7241	19.0915	19.1402	19.0895	18.6985	19.0284	19.3634	19.9302	19.6373	19.8617	19.5071	18.8385	19.2551	18.9621	19.5699	18.9653	20.0143	20.1893	20.0097	19.8403	20.3825	19.5459	19.1782	19.436	19.1815	19.1912	P55265	ADAR	Double-stranded RNA-specific adenosine deaminase	1	VLIGENEKAER	VLIGENEK(UniMod:121)AER	3	VLIGENEK(UniMod:121)AER3	30	0	764558	VLIGENEK(UniMod:121)AER	FALSE	0	-1.07591	-0.485425
O00767	19.0123	18.5267	18.1466	18.2955	17.2241	17.7231	18.0564	18.2899	18.4702	18.4354	18.1503	18.3188	18.5024	18.4094	18.3833	18.5204	17.9221	18.5004	18.8928	18.8932	18.7114	18.7673	18.2666	18.4423	18.7254	18.3231	18.6111	18.6109	19.6863	19.3909	19.1712	19.6582	19.5034	O00767	SCD	Stearoyl-CoA desaturase	1	DDIYDPTYKDK	DDIYDPTYK(UniMod:121)DK	3	DDIYDPTYK(UniMod:121)DK3	30	0	427560	DDIYDPTYK(UniMod:121)DK	FALSE	0	0.584125	1.29469
Q8N370	17.5797	16.9176	17.274	17.2837	17.5793	17.696	17.1996	18.0777	17.0881	17.2344	16.9928	16.6745	16.9142	15.9548	17.6009	16.4711	17.1889	17.1173	16.7729	17.363	16.6426	17.0787	16.9864	18.384	17.635	18.2138	18.6394	18.275	17.2132	16.8528	17.1281	16.7184	16.7376	Q8N370	SLC43A2	Large neutral amino acids transporter small subunit 4	1	ECEDASEEPEEKDANQGEK	EC(UniMod:4)EDASEEPEEK(UniMod:121)DANQGEK	3	EC(UniMod:4)EDASEEPEEK(UniMod:121)DANQGEK3	30	1	172801	EC(UniMod:4)EDASEEPEEK(UniMod:121)DANQGEK	FALSE	0	-1.79118	-0.807665
P62633.2	22.8235	22.3533	22.6382	22.0154	21.9976	22.4096	22.2332	22.0973	22.7776	23.5101	23.2921	22.8951	23.1542	21.7987	22.4521	21.8886	21.8667	21.8162	22.5438	23.153	22.9723	22.5233	22.5185	22.5414	22.1571	22.1459	22.5779	22.4912	23.5139	23.0155	23.1438	23.2699	23.3789	P62633	CNBP	Cellular nucleic acid-binding protein	1	CYSCGEFGHIQKDCTK	C(UniMod:4)YSC(UniMod:4)GEFGHIQK(UniMod:121)DC(UniMod:4)TK	4	C(UniMod:4)YSC(UniMod:4)GEFGHIQK(UniMod:121)DC(UniMod:4)TK4	30	0	6974945	C(UniMod:4)YSC(UniMod:4)GEFGHIQK(UniMod:121)DC(UniMod:4)TK	FALSE	0	0.547895	1.21554
Q9UJU6.9	22.0168	21.3941	21.8269	21.3698	20.7238	20.7385	21.0534	21.3523	22.5534	22.5285	22.5023	22.8397	22.6069	21.0376	20.7427	21.1406	20.2275	21.0434	21.8023	21.9708	21.9427	21.7075	22.3262	21.8925	21.248	21.5892	21.5828	21.3193	21.9919	22.7087	22.7071	22.6003	22.5279	Q9UJU6	DBNL	Drebrin-like protein	1	VVTEKSPTDWALFTYEGNSNDIR	VVTEK(UniMod:121)SPTDWALFTYEGNSNDIR	3	VVTEK(UniMod:121)SPTDWALFTYEGNSNDIR3	30	1	4134752	VVTEK(UniMod:121)SPTDWALFTYEGNSNDIR	FALSE	0	0.609209	1.35243
O60610	21.7428	21.9182	22.6311	22.2083	21.8673	22.0303	22.411	22.2609	23.1598	22.4609	23.1361	23.4418	23.3346	21.7123	20.6829	21.7864	21.6592	21.5903	22.2863	22.3141	22.4663	22.106	22.5785	21.5596	21.2653	21.5139	20.9701	20.7372	22.2563	22.3563	22.3528	22.1517	22.2645	O60610	DIAPH1	Protein diaphanous homolog 1	1	AGCAVTSLLASELTKDDAMAAVPAK	AGC(UniMod:4)AVTSLLASELTK(UniMod:121)DDAMAAVPAK	3	AGC(UniMod:4)AVTSLLASELTK(UniMod:121)DDAMAAVPAK3	30	0	5.1769e+06	AGC(UniMod:4)AVTSLLASELTK(UniMod:121)DDAMAAVPAK	FALSE	0	0.662771	1.47137
Q14247.32	18.523	17.8145	17.5803	17.5478	16.9894	16.7203	17.4933	17.1531	18.1333	17.5839	18.0525	18.1274	18.0021	17.1922	17.1055	17.558	17.4025	16.9419	18.6674	18.0848	18.539	18.6939	17.9595	18.427	18.1686	18.0855	17.8516	17.4969	19.3764	18.9976	18.8479	18.8264	19.1517	Q14247	CTTN	Src substrate cortactin	1	VDQSAVGFEYQGKTEK	VDQSAVGFEYQGK(UniMod:121)TEK	3	VDQSAVGFEYQGK(UniMod:121)TEK3	30	1	300922	VDQSAVGFEYQGK(UniMod:121)TEK	FALSE	0	0.642164	1.42601
Q9Y6E2.3	10.9546	15.5516	14.2727	5.75792	5.75792	15.9344	17.0061	16.3189	16.4295	16.0563	15.8363	17.1173	16.5124	16.0689	17.0085	5.75792	16.4935	16.9124	16.6255	16.851	16.5504	16.6859	16.5622	5.75792	5.75792	5.75792	5.75792	5.75792	16.2977	15.8725	16.1905	16.6699	15.7259	Q9Y6E2	BZW2	Basic leucine zipper and W2 domain-containing protein 2	1	EKFEPTVFR	EK(UniMod:121)FEPTVFR	3	EK(UniMod:121)FEPTVFR3	22	1	93861.6	EK(UniMod:121)FEPTVFR	TRUE	8	6.45369	14.3331
Q14847.11	17.5553	17.9381	18.4844	16.6715	17.1733	17.4275	17.5047	17.3806	19.5099	19.8222	20.1684	20.0269	19.1594	16.349	16.9915	17.4285	16.8922	16.577	19.0006	19.2552	18.8091	18.8292	19.2484	17.521	17.0524	16.9406	16.9055	15.855	18.4799	18.3293	18.658	17.6903	18.1211	Q14847	LASP1	LIM and SH3 domain protein 1	1	PYCNAHYPKQSFTMVADTPENLR	PYC(UniMod:4)NAHYPK(UniMod:121)QSFTMVADTPENLR	4	PYC(UniMod:4)NAHYPK(UniMod:121)QSFTMVADTPENLR4	27	1	401266	PYC(UniMod:4)NAHYPK(UniMod:121)QSFTMVADTPENLR	TRUE	3	0.869806	1.93187
Q96CT7.6	18.1502	18.7022	18.8462	18.049	18.2345	18.155	18.2235	18.0205	19.4472	20.0428	19.3978	19.2466	19.6446	18.4014	17.8559	18.2362	18.3648	18.1062	19.4386	19.063	18.8103	19.3884	19.3568	17.4458	17.9231	17.9757	17.8184	17.5655	18.6824	18.4607	18.5948	18.3406	18.6949	Q96CT7	CCDC124	Coiled-coil domain-containing protein 124	1	LLEEEDSKLK	LLEEEDSK(UniMod:121)LK	3	LLEEEDSK(UniMod:121)LK3	29	0	443910	LLEEEDSK(UniMod:121)LK	TRUE	1	0.502269	1.11576
Q9H2G2.7	16.6773	16.9026	17.0698	16.7598	16.4238	16.8991	17.1689	17.2384	17.5389	17.5237	15.6966	17.5893	17.859	16.508	16.2279	16.5986	16.7808	16.6568	17.3715	17.1323	17.2489	17.8369	16.664	15.6548	16.259	16.3548	16.0093	14.7963	17.224	17.5698	17.4759	17.9336	17.4954	Q9H2G2	SLK	STE20-like serine/threonine-protein kinase	1	EEIGSLSKTETILPPESENPK	EEIGSLSK(UniMod:121)TETILPPESENPK	3	EEIGSLSK(UniMod:121)TETILPPESENPK3	30	1	138603	EEIGSLSK(UniMod:121)TETILPPESENPK	FALSE	0	1.07075	2.37905
Q9Y490.26	19.4383	19.0606	18.712	18.5551	18.5521	18.9637	18.7016	19.2592	18.4969	18.5564	18.5878	18.936	18.5115	19.519	19.6709	19.657	18.8951	19.4839	19.0654	19.2712	18.1219	18.694	18.2278	20.2907	19.8034	20.4221	19.5857	20.359	18.5989	18.5696	19.5641	18.2406	18.9492	Q9Y490	TLN1	Talin-1	1	GIWLEAGKALDYYMLR	GIWLEAGK(UniMod:121)ALDYYMLR	3	GIWLEAGK(UniMod:121)ALDYYMLR3	27	1	648513	GIWLEAGK(UniMod:121)ALDYYMLR	TRUE	3	-1.80369	-0.811769
Q7LBC6.4	11.717	6.71898	5.75792	5.75792	5.75792	5.75792	5.75792	5.75792	5.75792	5.75792	5.75792	5.75792	5.75792	5.75792	5.75792	5.75792	5.75792	5.75792	15.3684	5.75792	5.75792	5.75792	5.75792	15.5033	14.8943	15.2308	17.4162	16.086	5.75792	5.75792	5.75792	15.008	5.75792	Q7LBC6	KDM3B	Lysine-specific demethylase 3B	1	DFWDGFEIICKR	DFWDGFEIIC(UniMod:4)K(UniMod:121)R	3	DFWDGFEIIC(UniMod:4)K(UniMod:121)R3	7	1	65284.9	DFWDGFEIIC(UniMod:4)K(UniMod:121)R	TRUE	23	-11.3369	-5.09948
O14976.5	19.3686	19.6693	19.5196	18.9773	19.5662	18.9936	19.2102	19.0774	19.9353	20.0557	19.4482	19.8554	20.0768	19.2689	19.5001	19.1695	19.266	19.207	20.1696	19.9577	20.0453	20.1652	19.9438	18.9533	18.506	19.5598	18.9124	18.8347	19.7317	19.8071	19.937	19.8922	19.5518	O14976	GAK	Cyclin-G-associated kinase	1	LFTNLKDTSSK	LFTNLK(UniMod:121)DTSSK	3	LFTNLK(UniMod:121)DTSSK3	30	1	799758	LFTNLK(UniMod:121)DTSSK	FALSE	0	0.515341	1.14611
Q96M89.13	18.1329	19.3326	19.7223	19.5095	19.532	19.0214	19.3521	19.3304	20.0633	20.3196	20.0036	19.9656	20.1254	19.1603	19.3665	18.8673	19.3102	19.1758	19.567	19.1492	19.5373	19.6322	19.5599	18.7482	18.3795	18.3313	19.3192	18.1174	17.7251	17.6705	17.5955	17.9062	17.5355	Q96M89	CCDC138	Coiled-coil domain-containing protein 138	1	VGSSLKYSDESK	VGSSLK(UniMod:121)YSDESK	3	VGSSLK(UniMod:121)YSDESK3	30	0	624945	VGSSLK(UniMod:121)YSDESK	FALSE	0	-1.23141	-0.553684
Q9P2G1.1	21.4435	21.1154	21.184	21.4966	20.8487	21.2982	21.2976	20.6639	21.4967	20.8183	21.4114	21.0172	21.4912	21.5558	21.2803	21.4954	21.0195	21.2266	21.0797	21.1095	20.5498	20.8716	20.9662	21.7816	22.3222	22.1673	21.8609	22.0292	19.843	20.8952	21.2145	21.1407	21.1802	Q9P2G1	ANKIB1	Ankyrin repeat and IBR domain-containing protein 1	1	ACVELLVKHGGDLFAENENK	AC(UniMod:4)VELLVK(UniMod:121)HGGDLFAENENK	4	AC(UniMod:4)VELLVK(UniMod:121)HGGDLFAENENK4	30	0	2.68427e+06	AC(UniMod:4)VELLVK(UniMod:121)HGGDLFAENENK	FALSE	0	-1.62478	-0.730252
Q9UJY5	16.2516	16.1612	16.2247	15.3551	15.8496	15.9137	14.947	15.8851	16.9318	16.8342	16.8942	16.6037	17.0322	15.5068	15.6542	15.121	15.6665	15.3284	16.9751	16.5217	16.4565	17.3934	16.9882	15.8126	15.1686	14.8	16.4987	15.3189	17.6519	17.2699	16.9394	16.7857	16.2699	Q9UJY5	GGA1	ADP-ribosylation factor-binding protein GGA1	1	EMVQEDQKR	EMVQEDQK(UniMod:121)R	2	EMVQEDQK(UniMod:121)R2	28	0	92672.6	EMVQEDQK(UniMod:121)R	TRUE	2	0.907684	2.01957
Q96CS3.1	20.291	20.6563	20.816	20.7586	20.7952	20.553	20.52	20.3481	20.9782	21.2846	21.1714	20.6797	21.0716	20.1263	20.5019	20.2356	20.2411	20.4154	20.6572	21.2227	20.996	21.2323	20.9347	19.7734	19.9978	20.0249	20.201	19.6168	20.856	20.7871	20.5224	20.5821	20.5487	Q96CS3	FAF2	FAS-associated factor 2	1	EEEVQQQKLAEER	EEEVQQQK(UniMod:121)LAEER	3	EEEVQQQK(UniMod:121)LAEER3	30	0	1.65128e+06	EEEVQQQK(UniMod:121)LAEER	FALSE	0	0.456735	1.01627
Q6P1K2.1	14.652	15.1394	15.423	14.6924	15.3407	15.1567	15.5499	16.068	16.2521	15.0391	15.4071	15.3513	15.373	15.5517	15.6344	15.3237	15.2951	15.2653	13.611	15.1549	14.6744	14.979	15.9042	15.8606	15.8413	14.7306	15.8192	15.5807	14.1781	13.8242	13.9506	12.7098	14.0244	Q6P1K2	PMF1	Polyamine-modulated factor 1	1	VKLLDTMVDTFLQK	VK(UniMod:121)LLDTMVDTFLQK	3	VK(UniMod:121)LLDTMVDTFLQK3	28	1	40511.4	VK(UniMod:121)LLDTMVDTFLQK	TRUE	2	-2.52389	-1.13427
Q7Z2Y5.2	10.8391	15.1774	13.9339	16.1358	5.75792	16.14	16.0461	5.75792	15.2153	16.1197	16.1506	15.9205	16.0954	15.5183	15.517	16.4954	16.1691	16.0145	16.231	5.75792	17.0312	16.2023	16.837	16.2038	15.8704	16.3139	15.3347	15.8787	5.75792	5.75792	5.75792	5.75792	5.75792	Q7Z2Y5	NRK	Nik-related protein kinase	1	DIKGQNVLLTHNAEVK	DIK(UniMod:121)GQNVLLTHNAEVK	4	DIK(UniMod:121)GQNVLLTHNAEVK4	22	0	72128.2	DIK(UniMod:121)GQNVLLTHNAEVK	TRUE	8	-14.0261	-6.2986
Q66GS9.1	17.9174	18.4384	18.6354	18.3315	18.5738	17.905	18.7753	18.7453	18.8029	18.6641	18.6128	19.1735	18.7698	18.7802	18.3491	19.2149	18.507	18.2636	18.6747	17.9416	18.3739	17.8559	18.423	18.1235	18.6361	18.9086	18.4545	18.2027	17.4529	17.1308	17.5729	17.5699	17.1221	Q66GS9	CEP135	Centrosomal protein of 135 kDa	1	ETVTSEVVNLSNKNEK	ETVTSEVVNLSNK(UniMod:121)NEK	3	ETVTSEVVNLSNK(UniMod:121)NEK3	30	1	358314	ETVTSEVVNLSNK(UniMod:121)NEK	FALSE	0	-1.51187	-0.678834
Q14152.8	19.7655	19.5511	19.6617	19.7996	19.9961	19.6478	19.5454	20.0168	19.3212	19.6085	19.255	19.8522	19.5746	19.8433	19.9707	20.1488	19.6194	19.9696	19.2557	19.0924	19.5294	19.0684	19.0132	20.3421	20.3679	20.1888	19.9241	20.0546	19.2518	19.0143	19.4354	19.2414	19.8346	Q14152	EIF3A	Eukaryotic translation initiation factor 3 subunit A	1	EGLYQYKNICQQVNIK	EGLYQYK(UniMod:121)NIC(UniMod:4)QQVNIK	3	EGLYQYK(UniMod:121)NIC(UniMod:4)QQVNIK3	30	1	868733	EGLYQYK(UniMod:121)NIC(UniMod:4)QQVNIK	FALSE	0	-1.13189	-0.508059
Q6ZUT9.8	20.9241	20.6381	20.9185	19.9536	20.5418	20.5809	20.1778	20.7595	21.0632	21.647	21.6195	21.4451	21.3962	20.112	20.2841	20.1838	19.7837	20.2675	21.0816	21.118	21.1232	21.0982	21.3285	20.8223	20.1717	20.9314	20.1651	20.2807	21.0381	21.439	21.4698	21.4712	21.4517	Q6ZUT9	DENND5B	DENN domain-containing protein 5B	1	WLGKGIDDGSLER	WLGK(UniMod:121)GIDDGSLER	3	WLGK(UniMod:121)GIDDGSLER3	30	1	2.05242e+06	WLGK(UniMod:121)GIDDGSLER	FALSE	0	0.557216	1.24217
Q9P2E9.5	18.5107	18.444	18.4062	18.2593	18.0272	18.1268	17.6802	18.1981	18.6621	19.3776	18.4891	18.4252	18.8161	17.856	18.2895	18.5082	18.0269	18.2903	18.8696	18.5703	18.7911	18.8161	18.4223	17.9583	18.4998	17.7458	17.8257	18.2115	19.2159	18.9376	18.8637	18.9922	18.8568	Q9P2E9	RRBP1	Ribosome-binding protein 1	1	AEDGSSSKEGTSV	AEDGSSSK(UniMod:121)EGTSV	2	AEDGSSSK(UniMod:121)EGTSV2	30	1	380446	AEDGSSSK(UniMod:121)EGTSV	FALSE	0	0.572577	1.27755
P35579.92	21.4699	22.5174	22.1228	21.9306	22.5034	22.3257	21.9232	22.222	22.1048	22.151	22.34	22.0648	21.6624	22.6709	22.9439	22.7465	22.9565	22.6032	22.3744	22.4992	22.1382	22.027	22.2137	21.8946	21.6515	21.9211	21.5178	22.7702	20.7754	21.2109	21.0783	20.8839	20.9953	P35579	MYH9	Myosin-9	1	SFVEKVMQEQGTHPK	SFVEK(UniMod:121)VMQEQGTHPK	3	SFVEK(UniMod:121)VMQEQGTHPK3	30	0	4.56834e+06	SFVEK(UniMod:121)VMQEQGTHPK	FALSE	0	-1.32902	-0.595483
Q9Y6N7.4	19.6535	19.2566	19.6744	19.4448	19.5842	19.3629	19.3539	19.6163	19.8401	19.8272	19.8854	20.2161	19.6129	19.3293	18.8318	19.1148	19.1549	19.0151	19.4368	19.0753	19.7214	19.5725	19.314	19.088	19.4693	19.3087	18.8269	19.557	19.6482	20.0684	20.1061	20.1846	20.2775	Q9Y6N7	ROBO1	Roundabout homolog 1	1	PLGQQKQEVAPVQYNIVEQNK	PLGQQK(UniMod:121)QEVAPVQYNIVEQNK	3	PLGQQK(UniMod:121)QEVAPVQYNIVEQNK3	30	1	804580	PLGQQK(UniMod:121)QEVAPVQYNIVEQNK	FALSE	0	0.499202	1.11479
Q9UKJ3.4	13.5209	12.9513	13.417	13.8777	13.7517	13.9156	13.5292	13.349	13.3725	13.0282	13.0862	13.1746	13.0854	13.3981	13.5419	13.179	12.7482	13.6549	12.8348	12.6841	12.7826	12.3512	12.3386	13.9468	14.5118	13.7459	14.1641	13.7381	12.8966	12.5894	13.5812	13.0373	12.9978	Q9UKJ3	GPATCH8	G patch domain-containing protein 8	1	ETSMTEPSEPGSKAEAK	ETSMTEPSEPGSK(UniMod:121)AEAK	3	ETSMTEPSEPGSK(UniMod:121)AEAK3	20	1	11006	ETSMTEPSEPGSK(UniMod:121)AEAK	TRUE	10	-1.38285	-0.619009
Q9NUQ6.17	20.4971	20.4732	20.3404	19.8988	19.9688	20.1288	19.9415	19.9355	20.6503	20.8556	20.9338	20.6526	20.4379	20.4356	20.0905	20.0063	20.3805	20.4333	20.3386	20.7948	20.8491	20.7097	20.6931	20.1408	19.9586	20.2895	20.2529	20.2214	20.941	20.6355	20.7698	20.6925	21.0693	Q9NUQ6	SPATS2L	SPATS2-like protein	1	SQGSGNEAEPLGKGNSR	SQGSGNEAEPLGK(UniMod:121)GNSR	3	SQGSGNEAEPLGK(UniMod:121)GNSR3	30	0	1.4862e+06	SQGSGNEAEPLGK(UniMod:121)GNSR	FALSE	0	0.401227	0.896706
Q9ULY5	15.9924	15.9142	16.2726	15.9427	16.1538	15.4278	15.955	16.5643	15.6628	16.8338	17.2896	15.8055	17.0906	15.9235	16.2396	15.7181	15.5722	17.291	15.5494	16.1775	15.3529	15.7334	15.5844	17.4318	17.1757	16.8957	16.9385	16.2669	14.2405	15.3467	14.4352	15.7154	15.4774	Q9ULY5	CLEC4E	C-type lectin domain family 4 member E	1	ICEMVGINPLNKGK	IC(UniMod:4)EMVGINPLNK(UniMod:121)GK	3	IC(UniMod:4)EMVGINPLNK(UniMod:121)GK3	28	1	81545.3	IC(UniMod:4)EMVGINPLNK(UniMod:121)GK	TRUE	2	-2.62353	-1.17383
Q9NVD7	22.5412	22.6379	22.7463	22.8733	22.5046	22.8152	22.6087	22.613	23.3243	22.1747	22.7277	22.7353	23.0864	22.929	22.8842	23.0957	22.5198	22.9465	22.3295	22.3195	22.263	22.5166	22.5756	22.9383	23.2033	23.0166	22.7582	22.9435	21.7592	22.2053	22.3224	22.2428	22.0223	Q9NVD7	PARVA	Alpha-parvin	1	DAFDTLFDHAPDKLNVVK	DAFDTLFDHAPDK(UniMod:121)LNVVK	4	DAFDTLFDHAPDK(UniMod:121)LNVVK4	30	0	6833239	DAFDTLFDHAPDK(UniMod:121)LNVVK	FALSE	0	-1.19059	-0.532605
Q6SJ93.22	11.0139	14.365	15.5874	15.2476	15.4068	14.8772	15.2611	16.0729	15.6176	15.6346	15.846	15.7282	16.1817	15.033	15.2595	15.8371	14.9712	15.872	5.75792	15.039	15.5807	14.9805	15.3194	5.75792	5.75792	13.4275	5.75792	5.75792	15.1319	14.2052	15.1035	14.8143	14.425	Q6SJ93	FAM111B	Serine protease FAM111B	1	VSNENLDYAILKLK	VSNENLDYAILK(UniMod:121)LK	3	VSNENLDYAILK(UniMod:121)LK3	25	1	41963.6	VSNENLDYAILK(UniMod:121)LK	TRUE	5	4.60163	10.2867
Q14677.9	17.5152	17.8295	17.8741	17.0212	17.3105	17.0425	17.637	17.193	18.041	18.6636	18.5204	18.734	18.5779	18.2094	16.7002	17.2968	16.4408	16.6887	18.4562	18.7499	18.4869	18.6774	18.5888	17.5596	16.8447	16.7622	16.2785	16.6023	18.0923	18.4079	18.1001	18.7834	17.7212	Q14677	CLINT1	Clathrin interactor 1	1	SKWDEEWDK	SK(UniMod:121)WDEEWDK	2	SK(UniMod:121)WDEEWDK2	30	0	259742	SK(UniMod:121)WDEEWDK	FALSE	0	0.872411	1.95055
Q9Y5U4.1	18.4307	17.9069	17.3684	17.7242	17.3931	17.3292	17.3113	17.5874	16.7575	17.7612	17.4896	16.9917	17.3392	17.1547	17.5723	17.2909	17.7251	17.3918	18.7682	18.5311	18.4176	17.8025	18.4146	17.6811	18.1379	17.9078	18.1308	17.9171	19.0227	18.9684	19.1146	18.8177	18.6087	Q9Y5U4	INSIG2	Insulin-induced gene 2 protein	1	VIAEKSHQE	VIAEK(UniMod:121)SHQE	3	VIAEK(UniMod:121)SHQE3	28	0	284434	VIAEK(UniMod:121)SHQE	TRUE	2	0.587889	1.31509
O43294.4	18.6193	19.6551	19.604	19.5123	19.8434	19.54	18.9677	19.5286	19.6081	19.6526	19.8866	19.7937	19.707	19.7523	19.8316	19.4853	19.9145	19.7525	19.6882	19.6303	19.5162	19.672	19.3085	18.7896	19.0604	19.0609	19.9905	18.783	18.0567	18.214	18.4941	18.2099	17.5343	O43294	TGFB1I1	Transforming growth factor beta-1-induced transcript 1 protein	1	VASGEQKEDQSEDK	VASGEQK(UniMod:121)EDQSEDK	3	VASGEQK(UniMod:121)EDQSEDK3	30	0	689683	VASGEQK(UniMod:121)EDQSEDK	FALSE	0	-1.43064	-0.639522
Q16775.1	8.28779	6.0508	5.75792	5.75792	5.75792	5.75792	5.75792	5.75792	5.75792	5.75792	5.75792	5.75792	5.75792	5.75792	5.75792	5.75792	5.75792	5.75792	5.75792	8.68668	5.75792	5.75792	5.75792	10.1888	5.75792	5.75792	5.75792	5.75792	10.35	9.85449	10.4078	9.95519	9.08993	Q16775	HAGH	Hydroxyacylglutathione hydrolase, mitochondrial	1	FYEGTADEMCKALLEVLGR	FYEGTADEMC(UniMod:4)K(UniMod:121)ALLEVLGR	3	FYEGTADEMC(UniMod:4)K(UniMod:121)ALLEVLGR3	7	1	1041.75	FYEGTADEMC(UniMod:4)K(UniMod:121)ALLEVLGR	TRUE	23	2.02763	4.5471
Q9UHB7.2	19.1257	19.2669	17.6686	18.1589	17.4898	17.2645	17.3677	17.8103	18.2257	17.4222	18.2005	17.0487	17.6973	19.0099	19.0838	18.3469	18.6407	18.857	19.4476	19.4623	19.6031	20.1465	20.0709	18.4721	18.4883	18.7381	18.7258	18.3696	19.8601	19.8474	19.4142	19.7613	19.5797	Q9UHB7	AFF4	AF4/FMR2 family member 4	1	ESQQSNFGTGEQKR	ESQQSNFGTGEQK(UniMod:121)R	3	ESQQSNFGTGEQK(UniMod:121)R3	30	0	514591	ESQQSNFGTGEQK(UniMod:121)R	FALSE	0	0.699304	1.56824
Q9GZZ1.7	19.4466	20.2085	20.1969	20.1078	20.4789	20.2365	19.6469	19.919	20.3866	20.6139	20.473	19.8368	20.2699	19.7162	20.2769	19.948	20.161	20.3562	20.3456	20.4718	19.8915	20.4197	20.4977	18.7872	19.0991	19.1708	19.3007	18.2451	19.9627	20.2121	19.8537	19.6204	20.2145	Q9GZZ1	NAA50	N-alpha-acetyltransferase 50	1	NLKVPSGQNADVQK	NLK(UniMod:121)VPSGQNADVQK	3	NLK(UniMod:121)VPSGQNADVQK3	30	0	1.07019e+06	NLK(UniMod:121)VPSGQNADVQK	FALSE	0	0.64891	1.45531
P51825	18.6961	18.5177	16.7466	16.6259	17.3524	16.8364	15.6173	16.4841	16.9197	17.2192	17.1907	16.4312	16.789	17.9429	18.2123	18.1943	18.095	18.1961	18.8259	18.8153	19.0017	18.8016	19.092	17.8336	17.821	18.0372	18.1481	18.7292	19.4988	19.208	19.1102	19.1988	19.3756	P51825	AFF1	AF4/FMR2 family member 1	1	DSQHVSSVTQNQKQYDTSSK	DSQHVSSVTQNQK(UniMod:121)QYDTSSK	4	DSQHVSSVTQNQK(UniMod:121)QYDTSSK4	29	0	339028	DSQHVSSVTQNQK(UniMod:121)QYDTSSK	TRUE	1	0.718058	1.61084
Q09666.335	23.3796	22.6635	22.5514	21.7499	22.0259	21.9096	21.8511	22.335	23.4494	23.0678	22.9527	23.0024	23.1706	21.9821	21.9177	22.2154	22.0636	21.88	23.38	23.4279	23.2815	23.3089	23.178	23.1464	23.1384	22.9687	23.1241	22.9338	23.6298	23.7469	23.4877	24.0265	23.5938	Q09666	AHNAK	Neuroblast differentiation-associated protein AHNAK	1	VDVECPDVNIEGPEGKWK	VDVEC(UniMod:4)PDVNIEGPEGK(UniMod:121)WK	3	VDVEC(UniMod:4)PDVNIEGPEGK(UniMod:121)WK3	30	1	8.73533e+06	VDVEC(UniMod:4)PDVNIEGPEGK(UniMod:121)WK	FALSE	0	0.391384	0.878013
Q05682.8	20.666	20.4988	20.618	19.9758	19.8112	19.6589	19.9936	20.0231	21.102	21.2506	21.2585	21.9249	21.1811	20.0565	19.5835	20.2868	19.8832	19.6798	21.2509	21.0332	20.9171	21.4723	20.8245	19.952	20.5852	20.1325	20.3998	20.1233	21.1067	21.0001	21.0595	21.1128	21.1879	Q05682	CALD1	Caldesmon	1	GNVFSSPTAAGTPNKETAGLK	GNVFSSPTAAGTPNK(UniMod:121)ETAGLK	3	GNVFSSPTAAGTPNK(UniMod:121)ETAGLK3	30	1	1.80386e+06	GNVFSSPTAAGTPNK(UniMod:121)ETAGLK	FALSE	0	0.527056	1.18264
Q14669.11	14.4203	14.7697	14.8359	14.9038	14.9686	14.8047	14.623	14.8911	14.7306	14.7503	14.6529	15.2456	14.7887	15.2734	14.9916	15.0136	15.1668	15.4395	14.5146	14.0046	14.5061	14.5126	14.2742	14.7553	14.9962	15.098	14.8422	14.6309	14.2101	14.525	13.9455	13.3485	13.8509	Q14669	TRIP12	E3 ubiquitin-protein ligase TRIP12	1	FLGKLMAK	FLGK(UniMod:121)LMAK	2	FLGK(UniMod:121)LMAK2	17	1	27447.1	FLGK(UniMod:121)LMAK	TRUE	13	-1.22982	-0.54721
O14832	18.6027	18.0776	17.3408	17.5842	17.3416	16.6093	17.7811	17.376	17.0257	18.1275	17.1022	17.5334	16.9267	17.83	17.0325	17.4277	16.767	17.2655	19.1689	19.0059	18.6785	18.7654	18.8342	18.2197	18.1867	17.8079	18.3334	17.1899	19.1731	19.5747	19.1409	19.3258	19.0754	O14832	PHYH	Phytanoyl-CoA dioxygenase, peroxisomal	1	DVTISKSEYAPSEK	DVTISK(UniMod:121)SEYAPSEK	3	DVTISK(UniMod:121)SEYAPSEK3	30	0	326830	DVTISK(UniMod:121)SEYAPSEK	FALSE	0	0.806689	1.81424
P62244.4	23.8132	23.9645	23.8304	23.828	23.9319	23.9724	23.8419	23.8874	23.8404	23.2492	23.8037	24.0667	23.882	24.0412	24.2725	24.1206	24.1106	24.1278	23.8665	23.805	23.9966	23.5838	23.72	23.5131	23.1832	23.2194	24.0213	23.2594	24.2696	24.2059	24.2362	24.078	24.1459	P62244	RPS15A	40S ribosomal protein S15a	1	MNVLADALKSINNAEK	MNVLADALK(UniMod:121)SINNAEK	3	MNVLADALK(UniMod:121)SINNAEK3	30	0	1.58527e+07	MNVLADALK(UniMod:121)SINNAEK	FALSE	0	0.460333	1.0353
Q5TDH0.4	21.7454	21.3526	21.7784	21.7923	21.1251	21.196	21.7503	21.7606	21.9693	21.7149	21.918	22.3432	22.2144	20.8989	20.7413	21.0404	20.9346	20.974	21.7159	21.6101	21.9716	21.746	21.8931	21.5406	21.11	21.14	21.7823	21.1068	22.3502	22.0303	22.1731	22.1837	22.0367	Q5TDH0	DDI2	Protein DDI1 homolog 2	1	SLASYGLKDGDVVILR	SLASYGLK(UniMod:121)DGDVVILR	3	SLASYGLK(UniMod:121)DGDVVILR3	30	0	3.51938e+06	SLASYGLK(UniMod:121)DGDVVILR	FALSE	0	0.504065	1.13367
Q96IV0.11	22.2677	22.0114	22.1276	21.87	21.914	21.8385	21.9663	21.9499	22.3812	22.3354	22.1391	22.6315	22.2499	21.5777	21.8697	21.8991	21.3836	22.1222	22.2181	22.2039	22.4235	22.049	22.3674	22.0467	21.9655	21.9343	22.0289	21.8203	22.6723	22.4759	22.5205	22.5483	22.6648	Q96IV0	NGLY1	Peptide-N(4)-(N-acetyl-beta-glucosaminyl)asparagine amidase	1	SLLPSDDELKWGAK	SLLPSDDELK(UniMod:121)WGAK	3	SLLPSDDELK(UniMod:121)WGAK3	30	0	4.83594e+06	SLLPSDDELK(UniMod:121)WGAK	FALSE	0	0.379911	0.854488
P52435	20.3068	20.3924	20.1807	20.1541	19.7726	20.0547	19.7541	19.9225	19.9098	20.656	20.7401	20.4272	20.4162	20.0027	20.2689	20.0508	19.6433	20.5603	20.9464	20.6256	20.729	20.4887	20.608	20.3158	20.4856	19.0444	19.025	19.484	21.3115	21.1754	20.5925	20.8457	20.7882	P52435	POLR2J	DNA-directed RNA polymerase II subunit RPB11-a	0	DPQVLFAGYKVPHPLEHK	DPQVLFAGYK(UniMod:121)VPHPLEHK	4	DPQVLFAGYK(UniMod:121)VPHPLEHK4	30	0	1.39956e+06	DPQVLFAGYK(UniMod:121)VPHPLEHK	FALSE	0	0.782613	1.7608
P04843.12	20.1166	20.3371	20.3782	20.5804	20.8774	20.4199	20.5149	20.2478	20.179	20.3449	20.4775	20.075	20.0656	19.9904	20.0746	20.4463	20.4119	20.3077	20.5085	20.3463	20.392	20.4384	20.4553	19.6993	19.5536	19.7488	19.9948	19.914	20.686	20.1946	20.4328	20.3876	20.5543	P04843	RPN1	Dolichyl-diphosphooligosaccharide--protein glycosyltransferase subunit 1	1	NVESYTKLGNPTR	NVESYTK(UniMod:121)LGNPTR	3	NVESYTK(UniMod:121)LGNPTR3	30	0	1.29806e+06	NVESYTK(UniMod:121)LGNPTR	FALSE	0	0.411635	0.9263
Q8TBB5.7	21.4772	20.9005	21.2583	20.5314	20.5364	20.3679	20.474	20.4332	21.7188	21.9224	22.1036	22.5438	21.9514	20.6056	20.171	20.1843	20.1341	19.8906	21.6024	21.3685	21.574	21.7671	21.7074	21.1296	20.9328	21.2057	21.4326	20.8028	21.937	21.8816	21.6882	21.9603	21.8012	Q8TBB5	KLHDC4	Kelch domain-containing protein 4	1	WFEGQLKGPK	WFEGQLK(UniMod:121)GPK	3	WFEGQLK(UniMod:121)GPK3	30	0	2.83665e+06	WFEGQLK(UniMod:121)GPK	FALSE	0	0.463255	1.0426
O75410.8	20.3099	20.2298	20.7002	20.7178	19.5746	20.4656	20.6906	20.5366	21.098	20.3933	20.7939	21.2802	21.4512	19.8605	19.55	19.8401	20.1417	19.1305	20.6344	20.8623	20.7641	20.4937	21.0208	19.813	19.7415	19.4778	20.1231	19.5119	20.6845	21.137	21.0032	20.7648	20.8422	O75410	TACC1	Transforming acidic coiled-coil-containing protein 1	1	ETCQKMEEDGSTVLGLLESSAEK	ETC(UniMod:4)QK(UniMod:121)MEEDGSTVLGLLESSAEK	3	ETC(UniMod:4)QK(UniMod:121)MEEDGSTVLGLLESSAEK3	30	1	1.57e+06	ETC(UniMod:4)QK(UniMod:121)MEEDGSTVLGLLESSAEK	FALSE	0	0.709221	1.59656
Q96D42	21.9215	22.4041	22.6687	22.8485	22.376	22.6157	22.8357	23.1705	23.2766	21.6207	22.3402	22.7683	22.8349	22.9024	22.2576	22.6882	21.9542	22.589	22.1954	21.9497	22.3821	22.5566	22.566	22.3459	22.5423	22.2377	23.4749	22.4605	20.9559	21.5199	21.1988	21.5249	20.9536	Q96D42	HAVCR1	Hepatitis A virus cellular receptor 1	1	EVQQLSVSFSSLQIKALQNAVEK	EVQQLSVSFSSLQIK(UniMod:121)ALQNAVEK	3	EVQQLSVSFSSLQIK(UniMod:121)ALQNAVEK3	30	1	5.83852e+06	EVQQLSVSFSSLQIK(UniMod:121)ALQNAVEK	FALSE	0	-1.91383	-0.849475
Q14258.5	22.2359	21.609	21.861	21.4798	21.2725	21.0798	21.3973	21.29	22.6598	21.7733	22.4304	22.7627	22.4648	21.2025	21.3458	21.406	21.2829	20.6458	21.9497	22.0687	22.3441	21.8164	22.0283	22.0451	21.8503	21.7263	21.7052	21.709	22.4538	22.5811	22.7388	22.6163	22.9332	Q14258	TRIM25	E3 ubiquitin/ISG15 ligase TRIM25	1	FDTIYQILLKK	FDTIYQILLK(UniMod:121)K	3	FDTIYQILLK(UniMod:121)K3	30	0	4431978	FDTIYQILLK(UniMod:121)K	FALSE	0	0.527163	1.1878
Q9NVH2.3	18.9766	19.8722	19.8719	19.8793	19.8173	20.1649	19.9821	19.9198	19.8576	20.0592	19.7315	19.4532	19.8537	19.9988	20.006	20.1992	20.1786	20.1636	19.3854	19.6842	19.3086	20.0288	19.7685	19.2144	19.4971	19.1436	19.481	19.403	18.661	18.6021	18.9741	18.2597	18.5297	Q9NVH2	INTS7	Integrator complex subunit 7	1	SGKLGEQCEAVVR	SGK(UniMod:121)LGEQC(UniMod:4)EAVVR	3	SGK(UniMod:121)LGEQC(UniMod:4)EAVVR3	30	0	817251	SGK(UniMod:121)LGEQC(UniMod:4)EAVVR	FALSE	0	-1.02855	-0.456464
O75131.7	21.295	20.3606	20.3204	19.9212	19.7473	20.0456	20.2588	19.9612	20.9494	20.7346	20.5715	20.4536	20.5612	20.0453	19.8399	19.9209	20.2534	19.7858	20.6996	20.7152	20.673	21.0054	20.6678	21.1145	21.0068	20.5741	21.3277	20.6572	21.5553	21.779	21.6847	21.5885	21.6618	O75131	CPNE3	Copine-3	1	SSPVEFECINEKK	SSPVEFEC(UniMod:4)INEK(UniMod:121)K	3	SSPVEFEC(UniMod:4)INEK(UniMod:121)K3	30	0	1.87432e+06	SSPVEFEC(UniMod:4)INEK(UniMod:121)K	FALSE	0	0.44108	0.994584
O75381	17.4616	16.9483	16.7636	15.8923	17.2639	16.6351	16.3697	15.9557	17.0585	17.6201	17.1275	17.5549	16.1588	15.0357	16.4215	16.0924	16.6457	16.2407	17.737	17.5829	17.8758	17.9824	17.8693	16.8612	16.7942	16.9679	16.8246	15.6702	18.8992	17.9912	18.4432	18.3173	17.8467	O75381	PEX14	Peroxisomal membrane protein PEX14	1	GGDGQINEQVEKLR	GGDGQINEQVEK(UniMod:121)LR	3	GGDGQINEQVEK(UniMod:121)LR3	24	1	184952	GGDGQINEQVEK(UniMod:121)LR	TRUE	6	1.02831	2.32351
P17480.31	17.6732	17.4092	17.6329	17.6013	17.867	18.2349	17.7963	17.4812	17.5502	17.5682	17.5065	17.6846	17.0385	16.9656	18.0413	17.4109	17.1757	17.3717	18.1122	17.5783	17.0912	17.7193	16.6255	18.3361	18.0524	18.6537	18.0705	18.2485	16.8601	17.1546	17.3413	17.2021	16.8128	P17480	UBTF	Nucleolar transcription factor 1	1	YAKLHPEMSNLDLTK	YAK(UniMod:121)LHPEMSNLDLTK	4	YAK(UniMod:121)LHPEMSNLDLTK4	30	0	207678	YAK(UniMod:121)LHPEMSNLDLTK	FALSE	0	-1.66115	-0.734984
Q9NR46	19.4407	19.4708	19.3564	18.9867	18.6507	18.5982	19.173	19.0135	19.9922	19.9769	19.7173	19.5722	19.883	18.7225	19.304	18.9661	19.3685	18.9988	20.1109	19.653	19.6213	20.2432	19.7193	19.15	19.2192	18.5955	19.1022	19.112	19.9446	19.7971	19.9132	19.7668	19.8058	Q9NR46	SH3GLB2	Endophilin-B2	1	AVQFTEEKFGQAEK	AVQFTEEK(UniMod:121)FGQAEK	3	AVQFTEEK(UniMod:121)FGQAEK3	30	1	753332	AVQFTEEK(UniMod:121)FGQAEK	FALSE	0	0.496731	1.12269
Q70UQ0.4	16.7114	17.5368	17.8004	18.135	18.0072	17.7695	17.2514	18.1081	17.6465	17.8857	17.5195	17.3469	18.3338	17.6169	17.7819	17.4362	18.0738	18.0271	17.3165	16.8022	17.291	17.582	17.4404	17.2457	17.1452	17.0413	18.0016	17.0139	16.342	16.1137	16.0594	16.4702	15.6812	Q70UQ0	IKBIP	Inhibitor of nuclear factor kappa-B kinase-interacting protein	1	ITSVKTDIR	ITSVK(UniMod:121)TDIR	3	ITSVK(UniMod:121)TDIR3	25	1	184179	ITSVK(UniMod:121)TDIR	TRUE	5	-1.60325	-0.709172
P26640	19.1247	19.9122	19.9039	19.7149	20.259	20.4501	20.1144	19.9017	19.6617	20.1329	19.8697	19.2401	19.6951	19.9186	20.5659	20.1187	20.4109	19.8071	19.651	19.4596	19.8381	19.6345	19.7177	19.6817	19.5645	19.642	19.4508	19.4172	18.9325	18.8292	18.6186	18.5144	18.5962	P26640	VARS1	Valine--tRNA ligase	1	AAKEFGVSPDK	AAK(UniMod:121)EFGVSPDK	3	AAK(UniMod:121)EFGVSPDK3	30	0	857919	AAK(UniMod:121)EFGVSPDK	FALSE	0	-1.18305	-0.523034
P00338.10	23.6838	23.4661	23.4729	23.5114	23.1994	23.5449	23.488	23.554	23.4103	22.9763	23.3893	23.9342	23.7215	23.612	23.0546	23.4968	23.3227	23.489	23.7682	23.6381	23.2732	23.4999	23.5066	22.9796	23.2073	23.6944	23.2986	23.0086	23.7037	24.3378	24.4077	24.1414	24.0592	P00338	LDHA	L-lactate dehydrogenase A chain	1	QVVESAYEVIKLK	QVVESAYEVIK(UniMod:121)LK	3	QVVESAYEVIK(UniMod:121)LK3	30	0	12970479	QVVESAYEVIK(UniMod:121)LK	FALSE	0	0.547039	1.23749
O14737.4	24.3933	24.2815	24.6144	24.0069	23.7849	23.8557	24.1025	24.0506	25.239	25.1222	25.1172	25.4446	25.4203	23.8189	23.5695	23.6797	23.6864	23.6284	25.0001	24.6781	24.9933	24.907	24.8531	24.2281	23.8501	23.7818	24.6047	23.7776	24.8608	24.5785	24.8043	24.806	24.6414	O14737	PDCD5	Programmed cell death protein 5	1	VSEQGLIEILKK	VSEQGLIEILK(UniMod:121)K	3	VSEQGLIEILK(UniMod:121)K3	30	0	2.53354e+07	VSEQGLIEILK(UniMod:121)K	FALSE	0	0.422781	0.956644
O95502.2	19.0052	19.2509	18.5457	19.1843	18.2818	19.0118	18.6079	19.44	18.6414	17.4477	18.4028	17.9709	18.4685	19.4367	19.2365	19.7096	19.4859	19.6187	19.3573	18.8836	18.7745	18.7339	19.2719	19.7453	19.6542	19.7664	19.1523	20.0537	17.8116	18.0179	18.9049	18.9282	18.0173	O95502	NPTXR	Neuronal pentraxin receptor	1	VAELEHGSSAYSPPDAFKISIPIR	VAELEHGSSAYSPPDAFK(UniMod:121)ISIPIR	4	VAELEHGSSAYSPPDAFK(UniMod:121)ISIPIR4	30	1	554740	VAELEHGSSAYSPPDAFK(UniMod:121)ISIPIR	FALSE	0	-1.85648	-0.820258
Q6GQQ9.7	16.6217	17.4965	17.633	16.5526	17.387	17.0519	17.2884	17.5077	17.8522	18.6348	18.1703	17.9275	17.9571	16.9151	16.7839	17.0303	17.4512	15.8649	18.2293	17.9943	17.9596	18.4519	18.284	16.1726	16.3382	15.9603	15.8829	15.6861	16.9598	17.4343	17.5128	16.8066	17.4637	Q6GQQ9	OTUD7B	OTU domain-containing protein 7B	1	GSKPGGVGTGLGGSSGTETLEK	GSK(UniMod:121)PGGVGTGLGGSSGTETLEK	3	GSK(UniMod:121)PGGVGTGLGGSSGTETLEK3	30	1	181721	GSK(UniMod:121)PGGVGTGLGGSSGTETLEK	FALSE	0	0.751818	1.70302
O75147.10	18.4484	18.4378	17.8538	17.4663	18.3897	17.8101	17.5645	17.9215	17.9314	17.8976	17.7662	17.9722	17.8183	18.343	17.9815	18.6277	18.9068	18.2381	18.8266	17.8278	18.8102	18.3854	18.4307	18.8101	18.6605	19.196	19.4565	18.8954	17.9779	17.8213	17.6369	17.6075	18.4219	O75147	OBSL1	Obscurin-like protein 1	1	TVANVTVKGPILK	TVANVTVK(UniMod:121)GPILK	3	TVANVTVK(UniMod:121)GPILK3	29	1	339892	TVANVTVK(UniMod:121)GPILK	TRUE	1	-1.54096	-0.680213
Q16543.17	20.1957	20.2068	19.9402	19.5838	19.5532	19.4545	19.4722	19.635	20.2423	21.0171	20.4174	20.1703	19.8561	19.5982	20.3569	19.7515	19.7571	20.0892	20.7482	20.7211	19.872	20.6657	20.5079	19.9453	19.863	19.7201	19.4343	19.5722	20.8468	20.8034	20.6533	20.4315	20.6867	Q16543	CDC37	Hsp90 co-chaperone Cdc37	1	TGDEKDVSV	TGDEK(UniMod:121)DVSV	2	TGDEK(UniMod:121)DVSV2	30	1	1.21771e+06	TGDEK(UniMod:121)DVSV	FALSE	0	0.598341	1.35631
Q6Y7W6.1	20.3415	20.471	20.4876	19.9895	19.7921	20.1895	20.1965	19.8863	21.1922	20.9966	20.5677	21.0842	20.9812	19.94	20.0872	20.1987	20.4189	20.0558	20.8899	20.8052	20.6327	20.9903	20.6913	20.0098	20.0194	19.8981	20.0444	20.1535	20.6277	20.8597	20.6006	20.4587	20.7428	Q6Y7W6	GIGYF2	GRB10-interacting GYF protein 2	1	AYLGDTSEAKEFAK	AYLGDTSEAK(UniMod:121)EFAK	3	AYLGDTSEAK(UniMod:121)EFAK3	30	0	1.50523e+06	AYLGDTSEAK(UniMod:121)EFAK	FALSE	0	0.387162	0.878568
Q13347.4	19.5644	19.7836	19.3893	19.6471	19.3741	19.3128	19.3093	19.301	19.4315	20.0126	19.4289	18.8739	19.2017	19.857	19.6937	19.9726	19.6461	19.3299	19.9311	19.8989	19.522	20.106	19.8792	19.3466	19.2074	19.1563	18.7187	19.201	20.2474	19.8023	19.9575	20.0335	19.9731	Q13347	EIF3I	Eukaryotic translation initiation factor 3 subunit I	1	IGKFEAR	IGK(UniMod:121)FEAR	2	IGK(UniMod:121)FEAR2	30	1	814049	IGK(UniMod:121)FEAR	FALSE	0	0.53635	1.21717
Q8WVX9.8	20.0416	20.7946	20.3898	20.9147	20.3799	20.3072	20.4159	20.4705	20.508	19.9167	20.4951	20.3277	20.1627	21.1198	20.6701	20.8272	20.1528	20.547	20.6446	20.9868	21.1648	20.8412	20.9918	19.9085	19.7	19.8175	17.9374	19.3624	20.9841	20.5303	21.1755	20.5282	20.4722	Q8WVX9	FAR1	Fatty acyl-CoA reductase 1	1	QLHWAEYIENYCLGTKK	QLHWAEYIENYC(UniMod:4)LGTK(UniMod:121)K	4	QLHWAEYIENYC(UniMod:4)LGTK(UniMod:121)K4	30	0	1.51898e+06	QLHWAEYIENYC(UniMod:4)LGTK(UniMod:121)K	FALSE	0	0.851708	1.93407
Q9P2Q2	18.2687	18.2481	18.0814	17.6581	17.9813	17.9882	17.934	18.3033	18.0814	17.8793	18.2025	18.5872	18.1988	18.7533	18.5487	18.5357	18.7636	18.8995	17.9912	18.0576	17.7164	17.7475	17.4675	18.8544	18.7513	18.8812	18.31	18.7194	17.272	18.2375	17.8207	17.8888	17.952	Q9P2Q2	FRMD4A	FERM domain-containing protein 4A	1	DMLAALKSR	DMLAALK(UniMod:121)SR	2	DMLAALK(UniMod:121)SR2	30	1	319253	DMLAALK(UniMod:121)SR	FALSE	0	-1.20677	-0.53138
Q86VP1.16	21.1812	20.9698	20.8597	20.5841	20.7219	20.9477	21.0331	20.6356	21.016	20.9309	20.8311	21.2687	20.6273	20.5579	20.2501	21.0704	20.7853	20.5985	21.2469	21.1633	21.5973	21.1516	21.2767	20.9412	20.7303	20.6985	20.8125	20.8662	21.7485	21.5636	21.3302	21.421	21.7005	Q86VP1	TAX1BP1	Tax1-binding protein 1	1	IAENVKLELAEVQDNYK	IAENVK(UniMod:121)LELAEVQDNYK	3	IAENVK(UniMod:121)LELAEVQDNYK3	30	1	2.2271e+06	IAENVK(UniMod:121)LELAEVQDNYK	FALSE	0	0.454239	1.0318
O60725	17.8189	17.7306	17.8339	18.2525	18.3234	17.6284	17.4854	18.0544	17.968	17.8703	17.3241	18.0798	17.3524	18.3178	18.7583	18.7305	17.2984	18.5239	16.7836	17.4083	17.4574	17.1275	16.9003	19.0332	18.2466	18.2815	18.4702	18.7432	17.6526	16.9556	16.1445	17.1422	17.5192	O60725	ICMT	Protein-S-isoprenylcysteine O-methyltransferase	1	VPTGLPFIKGVK	VPTGLPFIK(UniMod:121)GVK	3	VPTGLPFIK(UniMod:121)GVK3	30	1	253384	VPTGLPFIK(UniMod:121)GVK	FALSE	0	-2.04478	-0.899353
Q12913.2	20.7832	20.4653	20.4835	20.5823	20.8712	19.8675	20.5117	20.3896	20.6778	20.1491	20.5617	20.4982	20.7256	20.6268	20.6411	20.6843	20.7229	20.5281	20.024	20.6066	20.355	20.3678	20.096	21.4335	21.053	21.2649	21.0578	21.2479	20.6062	20.331	20.7134	20.0181	20.1063	Q12913	PTPRJ	Receptor-type tyrosine-protein phosphatase eta	1	DFTVKNIQTSESHPLR	DFTVK(UniMod:121)NIQTSESHPLR	4	DFTVK(UniMod:121)NIQTSESHPLR4	30	0	1.64378e+06	DFTVK(UniMod:121)NIQTSESHPLR	FALSE	0	-1.18967	-0.523191
Q93008.13	9.05999	6.16485	6.36394	5.75792	5.75792	5.75792	5.75792	5.75792	5.75792	5.75792	5.75792	11.818	5.75792	5.75792	5.75792	5.75792	9.82722	5.75792	5.75792	5.75792	5.75792	5.75792	5.75792	10.9087	12.0482	11.1369	12.5753	11.1755	5.75792	5.75792	9.72361	5.75792	5.75792	Q93008	USP9X	Probable ubiquitin carboxyl-terminal hydrolase FAF-X	1	IIEDCSNSEETVKLLR	IIEDC(UniMod:4)SNSEETVK(UniMod:121)LLR	3	IIEDC(UniMod:4)SNSEETVK(UniMod:121)LLR3	8	1	3028.16	IIEDC(UniMod:4)SNSEETVK(UniMod:121)LLR	TRUE	22	-6.97087	-3.06484
Q8N6M0.6	16.2818	16.8004	16.5281	15.9575	16.6073	16.4059	16.2319	15.8342	17.4753	16.6134	17.1997	16.4674	16.4885	16.9339	17.097	16.7946	15.6726	15.7935	17.3116	17.0417	16.8311	17.4694	17.0583	15.4681	15.6291	14.3049	16.1279	15.9488	17.2049	17.1021	17.0843	17.1181	16.8296	Q8N6M0	OTUD6B	Deubiquitinase OTUD6B	1	LTTKENK	LTTK(UniMod:121)ENK	2	LTTK(UniMod:121)ENK2	25	1	111270	LTTK(UniMod:121)ENK	TRUE	5	0.960132	2.18395
Q5TBB1	16.1807	16.2737	16.4193	16.9479	16.6727	16.4107	16.555	16.7528	16.322	15.7861	16.2385	16.2258	16.2815	16.9513	16.0732	16.5881	16.5295	16.0976	16.0956	15.8676	16.1167	15.6561	16.7609	16.5704	16.3282	16.4939	17.3997	16.9998	15.6895	16.1356	15.4374	15.5579	15.195	Q5TBB1	RNASEH2B	Ribonuclease H2 subunit B	1	EDYTKFNTK	EDYTK(UniMod:121)FNTK	3	EDYTK(UniMod:121)FNTK3	21	1	86488.6	EDYTK(UniMod:121)FNTK	TRUE	9	-1.60512	-0.705513
Q9UPN4.13	11.0891	14.19	14.2125	5.75792	15.6342	16.1258	5.75792	5.75792	17.2497	19.4809	18.8535	18.8025	18.705	15.5254	5.75792	5.75792	16.7806	5.75792	17.5881	18.4098	19.2073	18.1639	18.9509	5.75792	5.75792	5.75792	5.75792	5.75792	16.4925	16.0743	17.0291	15.5545	16.9504	Q9UPN4	CEP131	Centrosomal protein of 131 kDa	1	KVLEATGPGGSQAINNLR	K(UniMod:121)VLEATGPGGSQAINNLR	3	K(UniMod:121)VLEATGPGGSQAINNLR3	19	1	264541	K(UniMod:121)VLEATGPGGSQAINNLR	TRUE	11	6.51017	14.8143
Q16875.2	15.6964	16.4537	15.7817	14.7671	16.2449	15.807	15.4079	15.9971	15.818	16.4262	15.9725	15.9866	15.3893	15.4523	15.8904	16.3078	16.6854	16.2714	16.6716	17.1471	16.7297	16.8433	16.538	15.0207	15.0037	15.2427	15.3017	14.5804	16.9811	16.0365	16.1387	16.3744	16.2843	Q16875	PFKFB3	6-phosphofructo-2-kinase/fructose-2,6-bisphosphatase 3	1	DVKSYLAK	DVK(UniMod:121)SYLAK	2	DVK(UniMod:121)SYLAK2	27	1	71886.6	DVK(UniMod:121)SYLAK	TRUE	3	0.813829	1.85246
Q96G74.8	21.234	22.4454	22.5855	22.6384	22.4056	22.5173	22.5453	22.2051	22.5983	22.9746	22.4795	22.6893	22.8018	21.8709	22.2924	22.0521	22.3654	22.2618	22.7874	22.8657	22.5819	22.8243	22.5518	20.8479	21.1607	21.0591	20.5894	20.8688	21.6459	21.554	21.4645	21.4003	21.7498	Q96G74	OTUD5	OTU domain-containing protein 5	1	QMKEDGACLFR	QMK(UniMod:121)EDGAC(UniMod:4)LFR	3	QMK(UniMod:121)EDGAC(UniMod:4)LFR3	30	0	4.8902e+06	QMK(UniMod:121)EDGAC(UniMod:4)LFR	FALSE	0	0.401461	0.913927
P80723	17.3886	17.3374	18.0314	17.3259	17.715	17.9822	17.8171	17.8275	18.445	18.3726	18.2688	17.9563	18.6041	16.8983	16.4987	17.3035	17.3895	16.84	17.8584	17.8617	17.8638	17.8999	16.9602	16.74	17.1949	16.8224	16.5416	17.1407	17.9892	17.775	17.8394	17.7286	18.1147	P80723	BASP1	Brain acid soluble protein 1	1	AAEAAAAPAESAAPAAGEEPSKEEGEPK	AAEAAAAPAESAAPAAGEEPSK(UniMod:121)EEGEPK	3	AAEAAAAPAESAAPAAGEEPSK(UniMod:121)EEGEPK3	30	1	214891	AAEAAAAPAESAAPAAGEEPSK(UniMod:121)EEGEPK	FALSE	0	0.611251	1.39163
Q8NBN3.1	18.7715	18.6575	18.8103	18.4721	19.251	19.3081	19.598	18.8298	18.5412	18.6587	18.8088	18.0939	18.5412	18.7792	19.1048	18.9994	19.9662	18.5038	17.9687	18.0804	18.2053	18.5522	18.4147	19.4584	19.4753	18.9366	19.3793	19.4711	18.3568	18.1725	18.0089	18.2264	18.23	Q8NBN3	TMEM87A	Transmembrane protein 87A	1	ESFEGMKMR	ESFEGMK(UniMod:121)MR	3	ESFEGMK(UniMod:121)MR3	30	0	469575	ESFEGMK(UniMod:121)MR	FALSE	0	-1.59151	-0.698946
Q8N1F7	20.9038	20.4207	20.4192	20.2476	20.0867	19.9078	20.0944	19.8915	20.603	20.8716	20.7481	20.7005	21.0411	20.3224	20.2446	19.7541	20.1905	19.7325	21.1207	20.6693	20.9751	20.5129	20.6845	20.3782	20.6525	20.4987	20.9207	20.1563	21.3959	21.2364	21.3072	21.3096	21.1822	Q8N1F7	NUP93	Nuclear pore complex protein Nup93	1	DTDIQGFLKNEK	DTDIQGFLK(UniMod:121)NEK	3	DTDIQGFLK(UniMod:121)NEK3	30	0	1.70437e+06	DTDIQGFLK(UniMod:121)NEK	FALSE	0	0.466775	1.0632
Q9UKG1.8	18.6478	18.654	19.1555	19.018	18.9322	19.0688	18.6876	18.7265	19.538	19.4729	19.4098	19.3759	19.3249	18.1909	18.7939	18.0359	18.6285	18.709	18.744	18.824	18.8669	19.0824	18.6641	18.0853	17.9835	18.3075	18.6001	18.2944	18.9297	19.1684	19.4086	18.999	18.7019	Q9UKG1	APPL1	DCC-interacting protein 13-alpha	1	QQKELNK	QQK(UniMod:121)ELNK	2	QQK(UniMod:121)ELNK2	29	1	490681	QQK(UniMod:121)ELNK	TRUE	1	0.48039	1.0943
Q9UMX0.4	23.3285	23.6671	23.7793	22.7667	23.0723	23.5465	23.6098	23.181	24.6234	24.0389	24.3199	24.4189	24.2151	23.1635	23.2781	23.423	22.6619	22.9944	24.2682	24.2442	24.5268	24.0486	24.0622	23.0772	22.9025	22.8333	21.4078	23.2097	24.1531	24.0155	24.26	23.6361	23.7894	Q9UMX0	UBQLN1	Ubiquilin-1	1	SHTDQLVLIFAGKILK	SHTDQLVLIFAGK(UniMod:121)ILK	3	SHTDQLVLIFAGK(UniMod:121)ILK3	30	0	1.44138e+07	SHTDQLVLIFAGK(UniMod:121)ILK	FALSE	0	0.783764	1.78564
Q9Y263.7	19.6865	19.671	19.7205	19.492	19.1877	19.7413	19.6049	19.4761	19.7945	19.7786	20.1267	19.7074	20.2957	19.7301	18.6621	18.9781	19.5464	19.1703	19.9794	19.8907	19.8914	20.5146	20.3469	19.0248	18.9926	18.8437	19.8831	19.0691	20.0155	20.4934	20.1677	20.2335	20.1422	Q9Y263	PLAA	Phospholipase A-2-activating protein	1	IGDVVGSSGANQQTSGKVLYEGK	IGDVVGSSGANQQTSGK(UniMod:121)VLYEGK	3	IGDVVGSSGANQQTSGK(UniMod:121)VLYEGK3	30	1	914416	IGDVVGSSGANQQTSGK(UniMod:121)VLYEGK	FALSE	0	0.638988	1.45662
P11142.11	21.6269	22.2036	22.1511	22.1503	22.3403	22.5207	22.6512	22.1945	21.6648	21.8871	21.8499	22.1979	22.0546	22.4308	22.3113	22.2466	22.1611	22.1986	22.4557	22.038	22.2601	22.3498	21.5845	22.1128	22.0369	22.2595	21.9174	21.8933	20.7347	21.4327	21.0337	21.5463	21.3019	P11142	HSPA8	Heat shock cognate 71 kDa protein	1	GTLDPVEKALR	GTLDPVEK(UniMod:121)ALR	3	GTLDPVEK(UniMod:121)ALR3	30	0	4350430	GTLDPVEK(UniMod:121)ALR	FALSE	0	-1.16024	-0.508005
Q15398.1	17.4383	18.5052	18.3837	18.8122	19.1831	18.7452	18.5432	18.974	17.9804	17.1357	18.2599	17.9138	18.2899	18.9645	18.6464	19.1468	19.088	19.123	17.73	17.8852	18.2942	18.3392	17.8348	18.2838	17.9179	17.9711	17.9922	17.5564	16.56	16.9763	17.117	17.23	16.7779	Q15398	DLGAP5	Disks large-associated protein 5	1	AMKTILGDQR	AMK(UniMod:121)TILGDQR	3	AMK(UniMod:121)TILGDQR3	30	0	313633	AMK(UniMod:121)TILGDQR	FALSE	0	-1.40778	-0.616329
[truncated: 40,887 more rows]
[truncated: 38 more columns]
